# Supplementary material for: FOXO1 links KRAS G12D and G12V alleles to glutamine and nitrogen metabolism in colorectal cancer
Source: EMBO Rep. 2025 Nov 20;27(1):142–62. doi: 10.1038/s44319-025-00641-z (PMC12795846; doi:10.1038/s44319-025-00641-z)
Supplement: Supplementary file 3 — Source data Fig. 1 [file 44319_2025_641_MOESM3_ESM.zip]

Archive with 3 entries (2 files):
- Fig1/
- Fig1/1D - Seahorse experiments.xlsx
- Fig1/1E - Full vs LN media viability.xlsx
