# Supplementary material for: FOXO1 links KRAS G12D and G12V alleles to glutamine and nitrogen metabolism in colorectal cancer
Source: EMBO Rep. 2025 Nov 20;27(1):142–62. doi: 10.1038/s44319-025-00641-z (PMC12795846; doi:10.1038/s44319-025-00641-z)
Supplement: Supplementary file 3 — Source data Fig. 1 [file 44319_2025_641_MOESM3_ESM.zip › Fig1/1D - Seahorse experiments.xlsx]

## Sheet: Sheet1
OCR values of 4 independent experiments. All values normalized to total protein content.
Time (minutes)	WT																G12A																G12C																G12D
1.47518	0.934338	1.67189	2.16698	1.91142	4.70811	4.76436	5.01989	5.52328	3.15858	3.15608	3.40506	3.49835	3.54074	4.43434	4.19287	3.37692	1.69552	3.4558	3.14814	2.88809	4.43082	3.56002	3.75372	4.20985	3.60247	4.17147	3.924	4.31539	4.45276	4.33856	3.79003	4.65866	1.62067	2.32163	2.39921	2.00835	4.06968	2.99032	3.90047	4.41015	2.3025	4.07971	4.18257	3.94527	4.31782	4.19634	4.39549	4.7505	0.816196
10.3166	0.899561	1.48051	1.85142	1.70431	4.60707	4.6375	4.85438	5.36521	3.02988	2.98232	3.19869	3.2656	3.39743	4.19079	3.88978	3.08832	1.59549	3.07135	2.9322	2.60116	4.34282	3.45865	3.71396	4.05287	3.50806	4.00943	3.7125	4.10267	4.30846	4.17992	3.76676	4.40264	1.48963	2.12864	2.2096	1.7585	3.90129	2.92571	3.75161	4.19302	2.2467	3.93436	3.99292	3.75411	4.15599	4.01398	4.16096	4.52237	0.759028
19.1546	0.861024	1.46164	1.76418	1.6398	4.53435	4.57787	4.76598	5.34373	2.93897	2.89788	3.10678	3.17691	3.3205	4.09646	3.80015	3.05701	1.55622	2.90804	2.82527	2.47975	4.25986	3.39691	3.63763	4.0067	3.44729	3.93767	3.643	4.00375	4.25761	4.13539	3.66208	4.33513	1.42721	2.0552	2.11517	1.63301	3.81291	2.85968	3.68548	4.10601	2.07585	3.80965	3.8914	3.64715	4.0777	3.93614	4.07812	4.40877	0.730034
28.0676	0.608151	0.876406	1.02312	1.07481	2.19252	2.31333	2.57926	2.73057	1.51143	1.61862	1.75086	1.54274	1.65923	2.12768	1.95314	1.461	0.97856	1.66832	1.6661	1.35823	2.16237	1.74123	2.1075	2.1115	1.66164	2.14252	1.96195	1.98307	2.06242	2.34214	2.11749	2.30106	0.934615	1.24084	1.2962	1.01356	2.09484	1.72761	2.18663	2.45544	1.15759	2.04188	2.12851	1.92793	2.21021	2.29644	2.29094	2.44343	0.523234
36.8865	0.614593	0.90141	1.03424	1.08611	2.28691	2.3065	2.60218	2.7549	1.51009	1.54173	1.70282	1.64253	1.70156	2.11765	1.97047	1.47872	1.00949	1.73234	1.73483	1.40171	2.18732	1.76176	2.11001	2.12776	1.69016	2.11262	1.99339	2.00842	2.10971	2.371	2.14365	2.36513	0.92175	1.27308	1.35089	1.0035	2.11507	1.73103	2.24841	2.44891	1.13488	2.09164	2.17278	1.98779	2.27159	2.3059	2.36485	2.52871	0.555696
45.6892	0.625467	0.918957	1.06694	1.12696	2.27077	2.313	2.61536	2.80332	1.52317	1.56565	1.72863	1.68463	1.68947	2.11512	1.94831	1.49464	1.03898	1.78508	1.75988	1.44664	2.1953	1.7415	2.10331	2.16823	1.71936	2.15708	2.00695	2.02653	2.1287	2.38654	2.14093	2.34995	0.918031	1.28868	1.33183	1.01076	2.09319	1.74844	2.21817	2.42671	1.14339	2.13158	2.2087	1.99651	2.27816	2.30566	2.37167	2.54243	0.54352
54.6027	1.278	3.07933	2.57063	2.64333	13.7342	13.4968	13.1899	15.61	6.94307	6.47041	7.18789	6.4642	7.43653	7.99944	7.98313	6.89575	3.55519	4.5028	5.61511	5.12043	12.1447	9.66304	8.6719	9.20113	8.91246	9.04577	7.34914	8.69854	10.9657	10.6548	9.33	9.4094	2.94296	4.29581	4.27961	2.89904	12.7248	8.00688	8.70383	12.3755	5.77136	8.7475	9.05883	8.41115	11.8327	10.4303	10.9284	10.2517	0.756656
63.4165	1.0763	1.74803	2.18774	2.12256	10.9509	10.3101	12.7304	14.3709	4.90437	5.10568	5.11468	5.58248	6.13207	7.02323	6.93597	5.88836	3.30605	3.40674	4.59545	4.21989	10.0669	6.60787	8.25891	9.03972	7.54451	7.251	7.43379	8.71441	9.51152	8.18403	7.81679	9.43735	1.92799	2.36246	2.87656	2.07062	8.99598	5.86421	6.61552	10.2845	4.12644	7.40283	7.33052	7.90503	8.32356	7.84093	8.35244	9.43078	0.730288
72.2076	0.999504	1.56152	2.00591	1.86019	10.6529	9.97982	10.9997	13.6194	4.11811	4.24798	4.04113	4.48458	5.45277	6.32151	5.83695	5.11512	3.08504	3.1044	4.79587	4.14358	9.42892	6.68821	8.01376	8.80526	6.63361	6.69444	6.80163	8.05026	8.75236	7.57285	6.96578	8.54437	1.74724	2.04091	2.41587	1.73483	8.52202	5.64779	5.92305	9.61775	3.54108	6.50371	6.5012	6.48996	7.57339	7.01404	7.12977	8.7303	0.740474
81.1242	0.429785	0.54134	0.585105	0.766839	8.93711	8.67876	9.19926	8.47738	0.960106	1.01392	1.13427	1.09171	1.0438	1.52932	1.37089	1.03916	0.84181	0.95823	1.49686	1.3066	7.93732	3.06352	6.28029	8.08335	1.20926	1.75637	1.58069	1.48313	1.47002	2.00698	1.6237	1.7881	0.683295	0.824033	0.861671	0.681474	6.88703	3.95252	4.91395	8.30246	0.801979	1.34176	1.58537	1.35194	1.4249	1.56116	1.64167	1.72722	0.44468
89.9313	0.414814	0.490916	0.53923	0.702705	6.53576	6.90788	5.80936	2.51732	0.856947	0.934356	1.06106	1.00346	0.980988	1.45376	1.28119	0.985591	0.772786	0.951641	1.35016	1.05664	6.06384	1.53499	3.35359	6.13555	1.10414	1.60598	1.51089	1.41201	1.50215	1.8117	1.62492	1.6801	0.637855	0.84841	0.852089	0.643934	3.82218	2.89266	4.03491	5.25637	0.690376	1.2542	1.49096	1.24792	1.37756	1.4859	1.65327	1.67104	0.459229
98.7372	0.366321	0.432604	0.469278	0.611857	3.76913	4.20505	3.63745	2.01675	0.816407	1.05781	1.09881	0.90361	0.936184	1.3105	1.17433	0.922681	0.690429	0.858017	1.21642	0.931304	3.96696	1.2284	1.97454	3.70287	1.0164	1.45211	1.38326	1.28693	1.32327	1.6216	1.49886	1.54267	0.570172	0.797134	0.755312	0.557768	2.74263	2.22907	3.45629	2.83551	0.658153	1.14952	1.3912	1.14822	1.27264	1.36563	1.54476	1.56511	0.393758
ECAR values of 4 independent experiments. All values normalized to total protein content.
Time (minutes)	WT				G12A				G12C				G12D				G12V
1.47518	0.061025	0.133619	0.142759	0.138033	0.134565	0.310595	0.247412	0.268988	0.110056	0.187446	0.185404	0.14804	0.030959	0.113616	0.084836	0.080458	0.145932	0.16095	0.215173	0.142726
10.3166	0.055878	0.134136	0.142004	0.141165	0.130663	0.313683	0.242648	0.262523	0.107742	0.185153	0.184507	0.144998	0.026654	0.111144	0.082721	0.077901	0.14013	0.159317	0.221369	0.140294
19.1546	0.060308	0.138895	0.147768	0.14323	0.135237	0.319115	0.253084	0.267564	0.110487	0.191317	0.190776	0.150223	0.02937	0.113653	0.088189	0.081578	0.144061	0.168817	0.22801	0.143604
28.0676	0.076091	0.174702	0.187314	0.185426	0.191874	0.3898	0.3077	0.326439	0.14858	0.249008	0.245693	0.190271	0.037453	0.150041	0.106355	0.103183	0.191184	0.219975	0.290351	0.182437
36.8865	0.075993	0.17641	0.186496	0.185248	0.197517	0.390199	0.309772	0.328674	0.150843	0.249837	0.24972	0.192253	0.038446	0.152849	0.109896	0.100216	0.193255	0.221446	0.293472	0.187719
45.6892	0.075668	0.177003	0.184987	0.183696	0.197127	0.386781	0.308124	0.330203	0.148514	0.247303	0.249271	0.18855	0.037463	0.153243	0.107772	0.102953	0.193768	0.217578	0.292171	0.184206
54.6027	0.077873	0.183513	0.185317	0.194795	0.207449	0.438363	0.332348	0.338095	0.157213	0.265035	0.256492	0.195527	0.038356	0.149474	0.103696	0.098736	0.202241	0.233694	0.301119	0.192561
63.4165	0.071283	0.164773	0.180235	0.178214	0.210334	0.380443	0.339063	0.33794	0.148932	0.236847	0.249947	0.191091	0.036315	0.135772	0.092228	0.091036	0.191712	0.222641	0.293864	0.184638
72.2076	0.069685	0.157276	0.172596	0.168609	0.207485	0.426527	0.341727	0.337104	0.141365	0.217272	0.234953	0.182308	0.036059	0.129998	0.089407	0.092276	0.187314	0.212394	0.28515	0.176474
81.1242	0.064922	0.151096	0.166294	0.162466	0.196383	0.450118	0.328257	0.342586	0.127945	0.205513	0.222934	0.170445	0.033557	0.1254	0.08848	0.090037	0.182073	0.208382	0.28023	0.174601
89.9313	0.062843	0.139542	0.152285	0.152379	0.192465	0.426029	0.307178	0.317787	0.118525	0.196768	0.203337	0.15593	0.031509	0.121891	0.08444	0.085955	0.169258	0.192903	0.256523	0.156121
98.7372	0.06501	0.140856	0.1475	0.143748	0.183573	0.40496	0.287509	0.294128	0.116372	0.193419	0.196907	0.153038	0.035601	0.117822	0.084416	0.08581	0.164081	0.179303	0.244754	0.154638
[truncated: 31 more columns]
