# Supplementary material for: FOXO1 links KRAS G12D and G12V alleles to glutamine and nitrogen metabolism in colorectal cancer
Source: EMBO Rep. 2025 Nov 20;27(1):142–62. doi: 10.1038/s44319-025-00641-z (PMC12795846; doi:10.1038/s44319-025-00641-z)
Supplement: Supplementary file 3 — Source data Fig. 1 [file 44319_2025_641_MOESM3_ESM.zip › Fig1/1E - Full vs LN media viability.xlsx]

## Sheet: Experiments
	Full media											LN media
Exp1	WT	G12A	G12C	G12D	G12V						Exp1	WT	G12A	G12C	G12D	G12V
	98.2832	94.7069	99.7552	102.277	103.014							82.0727	76.2276	91.6018	97.8409	94.8067
	99.3155	96.0249	100.699	102.837	101.158							79.5255	77.7426	83.6245	97.686	96.2908
	99.1873	99.171	102.624	103.415	103.637							72.6655	71.1647	86.2043	98.7807	98.1267
	99.5051	98.3678	101.161	102.842	101.907							83.6513	78.5936	89.3167	97.8094	94.3224
	98.0899	98.2733	99.4127	101.052	100.922							78.7675	74.2199	87.2565	95.3967	97.5825
	99.669	98.3022	100.685	101.867	102.076							74.2204	74.523	88.0465	97.5688	96.857
	98.8506	98.8937	100.374	101.962	102.622							73.9777	75.5673	90.4215	98.9924	96.6994
	97.8819	95.217	99.2545	101.158	100.833							77.7074	76.8916	90.8675	97.7842	96.441
AVG	98.8478	97.3696	100.496	102.176	102.021						AVG	77.8235	75.6163	88.4174	97.7324	96.3908
Exp2	WT	G12A	G12C	G12D	G12V						Exp2	WT	G12A	G12C	G12D	G12V
	99.1311	97.9381	101.477	103.654	102.959							76.6762	79.6889	84.3646	99.5041	98.0437
	101.304	99.6506	101.593	102.372	104.136							81.3257	74.5582	86.0173	99.9952	97.1255
	100.294	98.7786	102.476	102.475	103.093							74.4563	68.566	87.0059	98.32	96.6348
	100.793	99.17	101.789	103.066	101.667							65.7776	67.3972	83.4175	95.3068	95.0164
	99.5513	99.4941	101.225	101.037	101.946							65.9063	67.1702	86.209	99.2167	95.6693
	100.33	99.3617	101.651	103.008	102.24							71.2771	65.6621	87.6095	98.5254	97.8441
	100.147	100.378	100.558	102.679	101.766							72.53	67.4203	86.656	98.2044	96.8864
	99.9874	93.9368	99.7725	101.933	102.346							76.2481	80.5746	90.1683	100.094	92.2506
AVG	100.192	98.5885	101.318	102.528	102.519						AVG	73.0247	71.3797	86.431	98.6458	96.1838
Exp3	WT	G12A	G12C	G12D	G12V						Exp3	WT	G12A	G12C	G12D	G12V
	100.431	98.9656	102.002	104.239	103.728							80.5052	76.1814	92.965	99.8902	98.3878
	101.56	98.9646	102.742	103.127	103.363							78.7276	77.6071	92.4928	97.8383	98.0038
	101.296	98.9063	102.998	104.14	103.494							78.2895	74.1295	90.0201	98.07	98.3142
	100.966	100.653	101.871	102.369	102.724							73.4992	73.5259	92.2411	97.5284	95.2259
	101.36	98.6856	101.561	101.458	102.954							77.2703	76.7608	87.0227	97.3771	97.7958
	100.562	100.429	102.297	102.622	102.981							75.2616	72.7401	90.6752	96.8738	96.4704
	101.164	99.9947	102.156	102.691	101.319							78.685	72.3713	89.0972	97.5131	96.7798
	100.341	96.5287	100.719	101.248	102.115							80.438	80.9817	92.425	97.9339	95.6173
AVG	100.96	99.1409	102.043	102.737	102.835						AVG	77.8345	75.5372	90.8674	97.8781	97.0744

## Sheet: Statistics
Full media
Number of families	1
Number of comparisons per family	4
Alpha	0.05
Dunnett's multiple comparisons test	Mean Diff.	95.00% CI of diff.	Below threshold?	Summary	Adjusted P Value	A-?
WT vs. G12A	1.644	-0.6212 to 3.910	No	ns	0.1922	B	G12A
WT vs. G12C	-1.286	-3.551 to 0.9798	No	ns	0.3745	C	G12C
WT vs. G12D	-2.482	-4.747 to -0.2165	Yes	*	0.0302	D	G12D
WT vs. G12V	-2.46	-4.725 to -0.1944	Yes	*	0.0318	E	G12V
LN media
Number of families	1
Number of comparisons per family	4
Alpha	0.05
Dunnett's multiple comparisons test	Mean Diff.	95.00% CI of diff.	Below threshold?	Summary	Adjusted P Value	A-?
WT vs. G12A	2.043	-4.043 to 8.129	No	ns	0.7701	B	G12A
WT vs. G12C	-12.43	-18.52 to -6.348	Yes	***	0.0002	C	G12C
WT vs. G12D	-21.98	-28.07 to -15.90	Yes	****	<0.0001	D	G12D
WT vs. G12V	-20.45	-26.53 to -14.36	Yes	****	<0.0001	E	G12V
