# Supplementary material for: FOXO1 links KRAS G12D and G12V alleles to glutamine and nitrogen metabolism in colorectal cancer
Source: EMBO Rep. 2025 Nov 20;27(1):142–62. doi: 10.1038/s44319-025-00641-z (PMC12795846; doi:10.1038/s44319-025-00641-z)
Supplement: Supplementary file 4 — Source data Fig. 2 [file 44319_2025_641_MOESM4_ESM.zip]

Archive with 15 entries (13 files):
- Fig2/
- Fig2/2A - Glucose labelling_metabolites.xlsx
- Fig2/2B - Glucose labelling_Extracellular metabolites.xlsx
- Fig2/2C - Glutamine titration.xlsx
- Fig2/2D - Glutamine bar graph.xlsx
- Fig2/2E - GLUL mRNA levels RNAseq.xlsx
- Fig2/2F - Actin.png
- Fig2/2F - GS cropped.png
- Fig2/2F - GS labelled.png
- Fig2/2F - GS wb quantifications.xlsx
- Fig2/2F - GS.png
- Fig2/Metabolomics_13C_glucose_ALL/
- Fig2/Metabolomics_13C_glucose_ALL/13C labelling_Fractions and total.pdf
- Fig2/Metabolomics_13C_glucose_ALL/Ber_et_al_13C_glucose_CoRe.xlsx
- Fig2/Metabolomics_13C_glucose_ALL/Ber_et_al_13C_glucose_intracellular.xlsx
