# Supplementary material for: FOXO1 links KRAS G12D and G12V alleles to glutamine and nitrogen metabolism in colorectal cancer
Source: EMBO Rep. 2025 Nov 20;27(1):142–62. doi: 10.1038/s44319-025-00641-z (PMC12795846; doi:10.1038/s44319-025-00641-z)
Supplement: Supplementary file 4 — Source data Fig. 2 [file 44319_2025_641_MOESM4_ESM.zip › Fig2/2A - Glucose labelling_metabolites.xlsx]

## Sheet: Citrate m+2
	WT	G12A	G12C	G12D	G12V
Repeat 1	2.2945e+08	6.05407e+08	6.87179e+08	7.03291e+08	7.17473e+08
Repeat 2	2.33888e+08	5.45433e+08	5.25554e+08	5.68609e+08	7.16561e+08
Repeat 3	2.34728e+08	3.50801e+08	5.86106e+08	5.56156e+08	6.64442e+08
Repeat 4	1.74732e+08	4.48372e+08	4.33736e+08	4.10676e+08	6.70522e+08
Repeat 5	1.5806e+08	393671799	529115608	4.88752e+08	4.64292e+08
Number of families	1
Number of comparisons per family	4
Alpha	0.05
Dunnett's multiple comparisons test	Mean Diff.	95.00% CI of diff.	Below threshold?	Summary	Adjusted P Value	A-?
WT vs. G12A	-262565494	-419676367 to -105454621	Yes	***	0.0009	B	G12A
WT vs. G12C	-346166678	-503277550 to -189055805	Yes	****	<0.0001	C	G12C
WT vs. G12D	-339325129	-496436002 to -182214257	Yes	****	<0.0001	D	G12D
WT vs. G12V	-440486640	-597597513 to -283375767	Yes	****	<0.0001	E	G12V

## Sheet: aKetoglutarate m+2
	WT	G12A	G12C	G12D	G12V
Repeat 1	3.38698e+07	7.79123e+07	4.68774e+07	3.44417e+07	2.71519e+07
Repeat 2	3.67878e+07	7.3344e+07	4.68216e+07	3.80339e+07	2.74732e+07
Repeat 3	4.55614e+07	7.20055e+07	5.13662e+07	3.78627e+07	2.9374e+07
Repeat 4	4.23412e+07	9.01865e+07	6.05605e+07	3.70388e+07	2.94001e+07
Repeat 5	4.16553e+07	8.14225e+07	5.29949e+07	3.86499e+07	2.72123e+07
Number of families	1
Number of comparisons per family	4
Alpha	0.05
Dunnett's multiple comparisons test	Mean Diff.	95.00% CI of diff.	Below threshold?	Summary	Adjusted P Value	A-?
WT vs. G12A	-38931056	-46829405 to -31032708	Yes	****	<0.0001	B	G12A
WT vs. G12C	-11681007	-19579356 to -3782659	Yes	**	0.003	C	G12C
WT vs. G12D	2837693	-5060655 to 10736042	No	ns	0.7461	D	G12D
WT vs. G12V	11920825	4022477 to 19819174	Yes	**	0.0025	E	G12V

## Sheet: Succinate m+2
	WT	G12A	G12C	G12D	G12V
Repeat 1	10127978	9.98336e+06	8.20838e+06	7.42058e+06	4.07425e+06
Repeat 2	1.15162e+07	1.05902e+07	8.84749e+06	6.76114e+06	4.2237e+06
Repeat 3	1.11395e+07	9.54812e+06	8.57684e+06	7.30632e+06	4.24708e+06
Repeat 4	1.10943e+07	1.05842e+07	9.17023e+06	6.59707e+06	4.5008e+06
Repeat 5	1.08404e+07	1.05121e+07	8.55641e+06	6.94114e+06	3.83894e+06
Number of families	1
Number of comparisons per family	4
Alpha	0.05
Dunnett's multiple comparisons test	Mean Diff.	95.00% CI of diff.	Below threshold?	Summary	Adjusted P Value	A-?
WT vs. G12A	700111	32421 to 1367802	Yes	*	0.0382	B	G12A
WT vs. G12C	2271825	1604134 to 2939515	Yes	****	<0.0001	C	G12C
WT vs. G12D	3938441	3270750 to 4606131	Yes	****	<0.0001	D	G12D
WT vs. G12V	6766737	6099046 to 7434427	Yes	****	<0.0001	E	G12V

## Sheet: Fumarate m+2
	WT	G12A	G12C	G12D	G12V
Repeat 1	1.43109e+07	1.61605e+07	1.50869e+07	1.43414e+07	1.34934e+07
Repeat 2	1.58031e+07	1.61513e+07	1.65299e+07	1.33233e+07	1.77326e+07
Repeat 3	1.69067e+07	1.67017e+07	1.71903e+07	1.49844e+07	1.77675e+07
Repeat 4	1.57978e+07	1.8901e+07	1.93609e+07	1.42947e+07	1.82494e+07
Repeat 5	1.54028e+07	1.7716e+07	1.70381e+07	1.45021e+07	1.79186e+07
Number of families	1
Number of comparisons per family	4
Alpha	0.05
Dunnett's multiple comparisons test	Mean Diff.	95.00% CI of diff.	Below threshold?	Summary	Adjusted P Value	A-?
WT vs. G12A	-1481835	-3725548 to 761878	No	ns	0.2677	B	G12A
WT vs. G12C	-1396985	-3640698 to 846728	No	ns	0.3138	C	G12C
WT vs. G12D	1355058	-888655 to 3598771	No	ns	0.3384	D	G12D
WT vs. G12V	-1388026	-3631739 to 855687	No	ns	0.3189	E	G12V

## Sheet: Glutamate m+2
	WT	G12A	G12C	G12D	G12V
Repeat 1	3.41625e+08	6.84605e+08	6.8162e+08	6.50233e+08	5.51929e+08
Repeat 2	3.5334e+08	674209579	6.41405e+08	6.92943e+08	5.29391e+08
Repeat 3	404736323	7.20079e+08	7.21364e+08	7.11772e+08	5.88455e+08
Repeat 4	4.48569e+08	8.29555e+08	8.21022e+08	7.42412e+08	582932478
Repeat 5	5.31882e+08	9.41772e+08	7.53062e+08	7.71475e+08	5.68245e+08
Number of families	1
Number of comparisons per family	4
Alpha	0.05
Dunnett's multiple comparisons test	Mean Diff.	95.00% CI of diff.	Below threshold?	Summary	Adjusted P Value	A-?
WT vs. G12A	-354013454	-476035757 to -231991151	Yes	****	<0.0001	B	G12A
WT vs. G12C	-307664048	-429686351 to -185641745	Yes	****	<0.0001	C	G12C
WT vs. G12D	-297736234	-419758536 to -175713931	Yes	****	<0.0001	D	G12D
WT vs. G12V	-148160178	-270182480 to -26137875	Yes	*	0.0148	E	G12V

## Sheet: Glutamine m+2
	WT	G12A	G12C	G12D	G12V
Repeat 1	0	0	2363706	9713082	2783338
Repeat 2	0	0	1941441	8480491	3291374
Repeat 3	0	0	2178796	9555767	3232421
Repeat 4	0	0	2969633	9758255	4549321
Repeat 5	0	240656	4581648	12025110	4748662
Number of families	1
Number of comparisons per family	4
Alpha	0.05
Dunnett's multiple comparisons test	Mean Diff.	95.00% CI of diff.	Below threshold?	Summary	Adjusted P Value	A-?
WT vs. G12A	-48131	-1466573 to 1370311	No	ns	>0.9999	B	G12A
WT vs. G12C	-2807045	-4225487 to -1388603	Yes	***	0.0001	C	G12C
WT vs. G12D	-9906541	-11324983 to -8488099	Yes	****	<0.0001	D	G12D
WT vs. G12V	-3721023	-5139465 to -2302581	Yes	****	<0.0001	E	G12V
