# Supplementary material for: FOXO1 links KRAS G12D and G12V alleles to glutamine and nitrogen metabolism in colorectal cancer
Source: EMBO Rep. 2025 Nov 20;27(1):142–62. doi: 10.1038/s44319-025-00641-z (PMC12795846; doi:10.1038/s44319-025-00641-z)
Supplement: Supplementary file 4 — Source data Fig. 2 [file 44319_2025_641_MOESM4_ESM.zip › Fig2/2B - Glucose labelling_Extracellular metabolites.xlsx]

## Sheet: Extracellular Glutamine m+0
	WT	G12A	G12C	G12D	G12V
Repeat 1	-747.97	-531.896	3761.14	9367.61	5299.28
Repeat 2	-540.374	-483.076	3531.73	8804.61	5111.29
Repeat 3	-544.053	-535.547	3576.84	8275.66	5461.39
Repeat 4	-324.62	-403.313	4830.42	9141.1	6821.93
Repeat 5	535.897	-153.349	6229.03	11312	7950.4
Number of families	1
Number of comparisons per family	4
Alpha	0.05
Dunnett's multiple comparisons test	Mean Diff.	95.00% CI of diff.	Below threshold?	Summary	Adjusted P Value	A-?
WT vs. G12A	97.21	-1484 to 1679	No	ns	0.9995	B	G12A
WT vs. G12C	-4710	-6292 to -3128	Yes	****	<0.0001	C	G12C
WT vs. G12D	-9704	-11286 to -8123	Yes	****	<0.0001	D	G12D
WT vs. G12V	-6453	-8035 to -4872	Yes	****	<0.0001	E	G12V

## Sheet: Extracellular Glutamine m+2
	WT	G12A	G12C	G12D	G12V
Repeat 1	-5.50928	-3.97195	19.493	52.399	26.2255
Repeat 2	-4.09451	-4.08819	18.238	49.6415	26.7755
Repeat 3	-4.5362	-4.44671	19.0094	45.0803	28.4924
Repeat 4	-3.19624	-3.20804	25.7394	52.6987	35.9648
Repeat 5	1.34193	-2.41	34.6518	65.092	43.0088
Number of families	1
Number of comparisons per family	4
Alpha	0.05
Dunnett's multiple comparisons test	Mean Diff.	95.00% CI of diff.	Below threshold?	Summary	Adjusted P Value	A-?
WT vs. G12A	0.4261	-9.169 to 10.02	No	ns	0.9998	B	G12A
WT vs. G12C	-26.63	-36.22 to -17.03	Yes	****	<0.0001	C	G12C
WT vs. G12D	-56.18	-65.78 to -46.59	Yes	****	<0.0001	D	G12D
WT vs. G12V	-35.29	-44.89 to -25.70	Yes	****	<0.0001	E	G12V
