# Supplementary material for: FOXO1 links KRAS G12D and G12V alleles to glutamine and nitrogen metabolism in colorectal cancer
Source: EMBO Rep. 2025 Nov 20;27(1):142–62. doi: 10.1038/s44319-025-00641-z (PMC12795846; doi:10.1038/s44319-025-00641-z)
Supplement: Supplementary file 4 — Source data Fig. 2 [file 44319_2025_641_MOESM4_ESM.zip › Fig2/2C - Glutamine titration.xlsx]

## Sheet: Glutamine titration in LN
						% viability. In each experiment, values are normalized to highest value of SW48 WT.
		WT			G12A			G12C			G12D			G12V
Glutamine (uM)	Log (Glutamine Titration)	Exp1	Exp2	Exp3	Exp1	Exp2	Exp3	Exp1	Exp2	Exp3	Exp1	Exp2	Exp3	Exp1	Exp2	Exp3
5000	3.69897	63.9182	75.0047	63.0598	57.267	71.2108	55.3591	65.5223	58.373	55.6953	119.431	113.826	107.659	104.098	99.8804	105.978
3333.33	3.52288	68.1337	77.2551	65.0098	58.0479	62.0596	62.8738	62.9126	55.491	56.0485	98.7411	98.3398	119.216	93.2598	84.1706	118.04
2222.22	3.34679	65.231	76.75	65.2408	56.7504	67.8608	67.2004	60.0996	53.184	57.9322	97.8454	96.9006	114.282	88.3261	83.8854	113.781
1481.48	3.1707	100	100	100	73.5051	87.6423	86.9559	67.159	71.3131	71.368	94.9671	93.8112	115.226	93.5092	85.0504	101.032
987.654	2.9946	93.0536	97.7204	88.612	83.0685	93.1827	74.4415	74.6388	83.9353	64.4242	95.2674	94.1124	103.975	87.7639	79.3193	93.4109
658.436	2.81851	93.4804	99.2386	83.4503	88.6993	92.2697	54.7894	73.9324	80.6852	58.6461	94.4707	95.0228	86.9207	85.5627	80.3069	75.4497
438.957	2.64242	90.7269	93.2898	77.2111	85.1624	89.85	46.8585	71.6855	75.9989	54.7675	94.3049	92.3722	73.3036	83.0578	77.5976	67.2812
292.638	2.46633	93.4508	101.304	77.873	86.0047	90.2717	47.8063	73.8077	79.0613	50.329	93.1993	91.516	68.2805	85.3106	78.9654	62.8033
195.092	2.29024	97.349	97.8068	80.7986	89.0715	90.7591	48.8222	76.3316	77.583	51.9365	93.8342	91.4921	68.8102	89.7358	80.8187	64.7589
0		102.203	102.233	94.8783	91.8741	89.9924	48.4864	79.6847	80.1895	52.5406	95.5233	97.1643	67.4877	94.8947	85.2844	63.3034

## Sheet: Statistics Experiments LN
Within each row, compare columns (simple effects within rows)
Number of families	10
Number of comparisons per family	4
Alpha	0.05
Dunnett's multiple comparisons test	Mean Diff.	95.00% CI of diff.	Below threshold?	Summary	Adjusted P Value
Row 1
WT vs. G12A	6.049	-18.29 to 30.39	No	ns	0.928
WT vs. G12C	7.464	-16.88 to 31.81	No	ns	0.8615
WT vs. G12D	-46.31	-70.65 to -21.97	Yes	****	<0.0001
WT vs. G12V	-35.99	-60.33 to -11.65	Yes	**	0.0015
Row 2
WT vs. G12A	9.139	-15.20 to 33.48	No	ns	0.758
WT vs. G12C	11.98	-12.36 to 36.33	No	ns	0.555
WT vs. G12D	-35.3	-59.64 to -10.96	Yes	**	0.0019
WT vs. G12V	-28.36	-52.70 to -4.014	Yes	*	0.0168
Row 3
WT vs. G12A	5.137	-19.21 to 29.48	No	ns	0.9584
WT vs. G12C	12	-12.34 to 36.35	No	ns	0.5536
WT vs. G12D	-33.94	-58.28 to -9.592	Yes	**	0.003
WT vs. G12V	-26.26	-50.60 to -1.914	Yes	*	0.0303
Row 4
WT vs. G12A	17.3	-7.044 to 41.64	No	ns	0.2376
WT vs. G12C	30.05	5.710 to 54.40	Yes	*	0.0102
WT vs. G12D	-1.335	-25.68 to 23.01	No	ns	0.9998
WT vs. G12V	6.803	-17.54 to 31.15	No	ns	0.8954
Row 5
WT vs. G12A	9.564	-14.78 to 33.91	No	ns	0.7288
WT vs. G12C	18.8	-5.547 to 43.14	No	ns	0.1774
WT vs. G12D	-4.656	-29.00 to 19.69	No	ns	0.9705
WT vs. G12V	6.297	-18.05 to 30.64	No	ns	0.918
Row 6
WT vs. G12A	13.47	-10.87 to 37.81	No	ns	0.4519
WT vs. G12C	20.97	-3.375 to 45.31	No	ns	0.1118
WT vs. G12D	-0.08165	-24.42 to 24.26	No	ns	>0.9999
WT vs. G12V	11.62	-12.73 to 35.96	No	ns	0.5813
Row 7
WT vs. G12A	13.12	-11.22 to 37.46	No	ns	0.4755
WT vs. G12C	19.59	-4.751 to 43.94	No	ns	0.1506
WT vs. G12D	0.4157	-23.93 to 24.76	No	ns	>0.9999
WT vs. G12V	11.1	-13.25 to 35.44	No	ns	0.6189
Row 8
WT vs. G12A	16.18	-8.162 to 40.53	No	ns	0.2913
WT vs. G12C	23.14	-1.200 to 47.49	No	ns	0.0673
WT vs. G12D	6.544	-17.80 to 30.89	No	ns	0.9073
WT vs. G12V	15.18	-9.160 to 39.53	No	ns	0.3456
Row 9
WT vs. G12A	15.77	-8.576 to 40.11	No	ns	0.3131
WT vs. G12C	23.37	-0.9755 to 47.71	No	ns	0.0637
WT vs. G12D	7.273	-17.07 to 31.62	No	ns	0.8718
WT vs. G12V	13.55	-10.80 to 37.89	No	ns	0.4468
Row 10
WT vs. G12A	22.99	-1.356 to 47.33	No	ns	0.0699
WT vs. G12C	28.97	4.623 to 53.31	Yes	*	0.0141
WT vs. G12D	13.05	-11.30 to 37.39	No	ns	0.4804
WT vs. G12V	18.61	-5.733 to 42.95	No	ns	0.1842

## Sheet: Glutamine titration in Full med
						% viability. In each experiment, values are normalized to highest value of SW48 WT.
		WT			G12A			G12C			G12D			G12V
Glutamine (uM)	Log (Glutamine Titration)	Exp1	Exp2	Exp3	Exp1	Exp2	Exp3	Exp1	Exp2	Exp3	Exp1	Exp2	Exp3	Exp1	Exp2	Exp3
5000	3.69897	100	100	100	104.115	94.7021	82.2099	103.149	113.648	98.0128	100.803	114.276	101.954	95.751	108.718	99.1619
3333.33	3.52288	97.2357	90.5988	96.4835	97.8755	83.3484	71.4062	91.1371	104.48	95.9648	92.9511	108.697	102.011	89.5633	99.6478	98.176
2222.22	3.34679	84.4031	84.7116	90.6472	86.4992	74.2377	64.4682	65.6134	74.1945	90.5872	74.007	96.2648	100.11	65.7816	75.4403	93.8056
1481.48	3.1707	64.1922	69.1888	90.7699	57.8592	52.8681	66.172	46.1	55.82	85.9849	57.2834	78.2901	98.4838	46.1246	57.2404	88.9539
987.654	2.9946	53.5782	55.8081	87.8588	39.1701	36.9714	68.7443	31.7329	46.0497	79.321	44.3096	64.003	93.148	32.9327	40.9128	84.8042
658.436	2.81851	41.3231	45.7179	83.7332	31.7381	29.0936	69.8924	24.0797	41.085	77.5995	36.2202	55.8647	94.7065	30.6531	32.4708	87.213
438.957	2.64242	37.8759	47.1673	81.3404	26.374	26.306	60.1489	22.3483	35.3867	74.2198	35.0854	51.2775	92.7758	25.6745	27.3909	81.4319
292.638	2.46633	35.9769	41.8177	79.6182	36.3552	25.1595	58.8415	24.9168	33.6503	73.968	33.1562	47.5379	90.2429	26.7406	25.8597	81.1616
195.092	2.29024	36.2999	43.5519	75.6209	34.2184	23.501	47.3126	20.6758	34.3074	48.2555	30.2508	47.9898	67.2355	26.8396	26.6166	73.9775
0		35.5644	48.5448	74.9388	24.8226	26.9034	46.4564	21.5424	36.3124	49.9877	25.7063	49.9644	64.339	22.1831	26.0194	73.5764

## Sheet: Statistics Experiments Full med
Within each row, compare columns (simple effects within rows)
Number of families	10
Number of comparisons per family	4
Alpha	0.05
Dunnett's multiple comparisons test	Mean Diff.	95.00% CI of diff.	Below threshold?	Summary	Adjusted P Value
Row 1
WT vs. G12A	6.324	-34.25 to 46.90	No	ns	0.9859
WT vs. G12C	-4.937	-45.51 to 35.64	No	ns	0.9944
WT vs. G12D	-5.678	-46.25 to 34.90	No	ns	0.9906
WT vs. G12V	-1.21	-41.79 to 39.37	No	ns	>0.9999
Row 2
WT vs. G12A	10.56	-30.01 to 51.14	No	ns	0.9163
WT vs. G12C	-2.421	-43.00 to 38.16	No	ns	0.9997
WT vs. G12D	-6.447	-47.02 to 34.13	No	ns	0.9849
WT vs. G12V	-1.023	-41.60 to 39.55	No	ns	>0.9999
Row 3
WT vs. G12A	11.52	-29.06 to 52.10	No	ns	0.8902
WT vs. G12C	9.789	-30.79 to 50.37	No	ns	0.9346
WT vs. G12D	-3.54	-44.12 to 37.04	No	ns	0.9985
WT vs. G12V	8.245	-32.33 to 48.82	No	ns	0.9635
Row 4
WT vs. G12A	15.75	-24.83 to 56.33	No	ns	0.7368
WT vs. G12C	12.08	-28.49 to 52.66	No	ns	0.8731
WT vs. G12D	-3.302	-43.88 to 37.27	No	ns	0.9988
WT vs. G12V	10.61	-29.97 to 51.19	No	ns	0.9151
Row 5
WT vs. G12A	17.45	-23.12 to 58.03	No	ns	0.6643
WT vs. G12C	13.38	-27.20 to 53.96	No	ns	0.8292
WT vs. G12D	-1.405	-41.98 to 39.17	No	ns	>0.9999
WT vs. G12V	12.87	-27.71 to 53.44	No	ns	0.8473
Row 6
WT vs. G12A	13.35	-27.23 to 53.93	No	ns	0.8303
WT vs. G12C	9.337	-31.24 to 49.91	No	ns	0.9442
WT vs. G12D	-5.339	-45.92 to 35.24	No	ns	0.9925
WT vs. G12V	6.812	-33.76 to 47.39	No	ns	0.9815
Row 7
WT vs. G12A	17.85	-22.73 to 58.43	No	ns	0.647
WT vs. G12C	11.48	-29.10 to 52.05	No	ns	0.8914
WT vs. G12D	-4.252	-44.83 to 36.32	No	ns	0.9969
WT vs. G12V	10.63	-29.95 to 51.21	No	ns	0.9146
Row 8
WT vs. G12A	12.35	-28.22 to 52.93	No	ns	0.8644
WT vs. G12C	8.293	-32.28 to 48.87	No	ns	0.9628
WT vs. G12D	-4.508	-45.08 to 36.07	No	ns	0.9961
WT vs. G12V	7.884	-32.69 to 48.46	No	ns	0.9688
Row 9
WT vs. G12A	16.81	-23.76 to 57.39	No	ns	0.6919
WT vs. G12C	17.41	-23.17 to 57.99	No	ns	0.6661
WT vs. G12D	3.332	-37.24 to 43.91	No	ns	0.9988
WT vs. G12V	9.346	-31.23 to 49.92	No	ns	0.944
Row 10
WT vs. G12A	20.29	-20.29 to 60.87	No	ns	0.5415
WT vs. G12C	17.07	-23.51 to 57.65	No	ns	0.6809
WT vs. G12D	6.346	-34.23 to 46.92	No	ns	0.9857
WT vs. G12V	12.42	-28.15 to 53.00	No	ns	0.8621
