# Supplementary material for: FOXO1 links KRAS G12D and G12V alleles to glutamine and nitrogen metabolism in colorectal cancer
Source: EMBO Rep. 2025 Nov 20;27(1):142–62. doi: 10.1038/s44319-025-00641-z (PMC12795846; doi:10.1038/s44319-025-00641-z)
Supplement: Supplementary file 4 — Source data Fig. 2 [file 44319_2025_641_MOESM4_ESM.zip › Fig2/2D - Glutamine bar graph.xlsx]

## Sheet: Experiments
	WT			G12A			G12C			G12D			G12V
Glutamine (mM)	5mM	2mM	0mM	5mM	2mM	0mM	5mM	2mM	0mM	5mM	2mM	0mM	5mM	2mM	0mM
Experiment 1	74.0821	125.321	65.4141	36.1303	17.4196	17.6763	75.5254	101.959	83.6757	116.108	98.176	53.6989	133.299	124.767	56.9552
	63.8598	93.2556	65.4426	26.4955	16.2035	21.2528	84.745	102.914	83.2267	113.323	82.4099	75.4028	129.04	121.435	71.222
	59.2015	81.4231	78.9117	26.6582	18.2754	15.951	79.1748	96.3387	67.057	112.445	90.1989	66.665	114.387	104.643	59.8069
Experiment 2	116.292	109.039	73.6191	66.5639	25.5458	23.3256	119.555	130.617	107.513	173.764	131.953	80.5318	161.044	117.097	105.629
	81.2006	98.142	105.647	55.5945	28.3142	29.2779	134.785	158.74	161.512	158.123	126.998	63.3964	140.338	139.702	88.2712
	78.9245	92.819	96.6388	51.3021	34.1272	20.5693	149.035	155.049	170.333	150.218	125.622	77.7601	144.56	118.653	83.2739
Experiment 3	35.1208	94.2808	46.2622	31.0694	126.177	27.652	40.4449	85.5858	21.078	119.862	121.631	18.8521	98.4859	71.363	28.3073
	42.436	101.787	53.6572	30.0042	109.396	34.4774	40.4449	81.8442	23.3432	118.646	122.773	24.878	106.791	66.3976	29.7813
	38.3572	103.933	44.3986	37.8365	135.48	41.957	43.9779	79.7887	27.7592	126.418	127.825	43.6276	119.442	72.0195	58.0708

## Sheet: Statistics
Within each column, compare rows (simple effects within columns)
Number of families	5
Number of comparisons per family	2
Alpha	0.05
Dunnett's multiple comparisons test	Mean Diff.	95.00% CI of diff.	Below threshold?	Summary	Adjusted P Value
WT
2mM vs. 0mM	11.14	-18.30 to 40.59	No	ns	0.6078
2mM vs. 5mM	26.71	-2.729 to 56.15	No	ns	0.081
G12A
2mM vs. 0mM	30.4	0.9627 to 59.85	Yes	*	0.0418
2mM vs. 5mM	16.98	-12.46 to 46.42	No	ns	0.3333
G12C
2mM vs. 0mM	22.68	-6.764 to 52.12	No	ns	0.1546
2mM vs. 5mM	19.62	-9.822 to 49.06	No	ns	0.2385
G12D
2mM vs. 0mM	61.5	32.05 to 90.94	Yes	****	<0.0001
2mM vs. 5mM	-10.91	-40.35 to 18.54	No	ns	0.6202
G12V
2mM vs. 0mM	48.91	19.46 to 78.35	Yes	***	0.0006
2mM vs. 5mM	-14.62	-44.06 to 14.82	No	ns	0.4352
