# Supplementary material for: FOXO1 links KRAS G12D and G12V alleles to glutamine and nitrogen metabolism in colorectal cancer
Source: EMBO Rep. 2025 Nov 20;27(1):142–62. doi: 10.1038/s44319-025-00641-z (PMC12795846; doi:10.1038/s44319-025-00641-z)
Supplement: Supplementary file 4 — Source data Fig. 2 [file 44319_2025_641_MOESM4_ESM.zip › Fig2/2E - GLUL mRNA levels RNAseq.xlsx]

## Sheet: Sheet1
	GLUL mRNA fold change compared to WT	P values
G12A	-0.213028	0.033
G12C	0.158969	0.33
G12D	0.753914	1.24192e-23
G12V	0.237719	0.002977
