# Supplementary material for: FOXO1 links KRAS G12D and G12V alleles to glutamine and nitrogen metabolism in colorectal cancer
Source: EMBO Rep. 2025 Nov 20;27(1):142–62. doi: 10.1038/s44319-025-00641-z (PMC12795846; doi:10.1038/s44319-025-00641-z)
Supplement: Supplementary file 4 — Source data Fig. 2 [file 44319_2025_641_MOESM4_ESM.zip › Fig2/2F - GS wb quantifications.xlsx]

## Sheet: Sheet1
Experiment 1
	GS Signal	Actin Signal
WT	7310	36500	0.200274	1
G12A	5180	40900	0.12665	0.632386
G12C	8080	39200	0.206122	1.0292
G12D	18300	45600	0.401316	2.00383
G12V	10700	39100	0.273657	1.36641
Experiment 2
	GS Signal	Actin Signal
WT	28500	16200	1.75926	1
G12A	22600	16100	1.40373	0.797908
G12C	112000	18400	6.08696	3.45995
G12D	162000	18900	8.57143	4.87218
G12V	105000	16300	6.44172	3.66161
Experiment 3
	GS Signal	Actin Signal
WT	49200	14100	3.48936	1
G12A	30900	17900	1.72626	0.49472
G12C	138000	17200	8.02326	2.29935
G12D	164000	14600	11.2329	3.21918
G12V	114000	16500	6.90909	1.98004
Statistics
Number of families	1
Number of comparisons per family	4
Alpha	0.05
Dunnett's multiple comparisons test	Mean Diff.	95.00% CI of diff.	Below threshold?	Summary	Adjusted P Value	A-?
WT vs. G12A	0.3583	-1.351 to 2.068	No	ns	0.9163	B	G12A
WT vs. G12C	-1.263	-2.972 to 0.4467	No	ns	0.158	C	G12C
WT vs. G12D	-2.365	-4.075 to -0.6556	Yes	**	0.0098	D	G12D
WT vs. G12V	-1.336	-3.046 to 0.3735	No	ns	0.1311	E	G12V
