# Supplementary material for: FOXO1 links KRAS G12D and G12V alleles to glutamine and nitrogen metabolism in colorectal cancer
Source: EMBO Rep. 2025 Nov 20;27(1):142–62. doi: 10.1038/s44319-025-00641-z (PMC12795846; doi:10.1038/s44319-025-00641-z)
Supplement: Supplementary file 4 — Source data Fig. 2 [file 44319_2025_641_MOESM4_ESM.zip › Fig2/Metabolomics_13C_glucose_ALL/Ber_et_al_13C_glucose_CoRe.xlsx]

## Sheet: CellCount
Samples	Cells/ml	Vol/ml (fl)	Vol peak (fl)
Par_LN	1150000	1800000000	839
G12A_LN	1450000	2300000000	2560
G12C_LN	1150000	2170000000	858
G12D_LN	975000	1340000000	742
G12V_LN	1150000	1860000000	986

## Sheet: Media_RawData
code	sample	valine-d8	Palmitate_m+0	Palmitate_m+4	Palmitate_m+6	Palmitate_m+8	KMV+KIC_m+0	isovalerylcarnitine_m+0	Pyruvate_m+0	Pyruvate_m+1	Pyruvate_m+2	Pyruvate_m+3	butyryl-carnitine_m+0	butyryl-carnitine_m+1	butyryl-carnitine_m+2	butyryl-carnitine_m+4	Lactate	Lactate_m+1	Lactate_m+2	Lactate_m+3	adenine_m+0	propionylcarnitine_m+0	Creatinine_m+0	Phenylalanine_m+0	pyroglutamic-acid_m+0	pyroglutamic-acid_m+1	pyroglutamic-acid_m+2	pyroglutamic-acid_m+3	pyroglutamic-acid_m+4	kynurenine_m+0	leucine+isoleucine_m+0	acetylcarnitine_m+0	betaine_m+0	Methionine_m+0	Methionine_m+1	Methionine_m+3	Methionine_m+4	xanthine_m+0	tryptophan_m+0	cytidine_m+0	cytidine_m+5	Thymine_m+0	valine_m+0	Proline_m+0	Proline_m+1	Proline_m+2	Proline_m+3	Proline_m+4	Proline_m+5
SB051	control media	1.06924e+09	2.09e+07	0	0	0	0	3.93699e+06	0	0	0	0	1.28132e+07	1.01464e+06	0	0	2.81155e+08	8.53297e+06	0	0	699929	2.33631e+07	9.85306e+08	2.62955e+09	2.56731e+08	1.28403e+07	0	0	0	1.87473e+07	2.03651e+10	4.03638e+07	8.54191e+08	3.65347e+09	1.94804e+08	0	0	2.58045e+07	6.90332e+08	3.36149e+06	0	0	2.06499e+09	1.55643e+10	9.00947e+08	1.75125e+07	0	0	0
SB051_2	control media	1.08059e+09	2.0516e+07	0	0	0	0	4.28519e+06	0	0	0	0	1.29098e+07	1.20306e+06	0	0	2.8056e+08	8.69992e+06	0	0	214999	2.28873e+07	9.92207e+08	2.62218e+09	2.45582e+08	1.28204e+07	0	0	0	1.81572e+07	2.04581e+10	4.10896e+07	8.37075e+08	3.59e+09	1.9251e+08	0	0	2.54857e+07	6.78655e+08	3.9538e+06	0	0	2.06626e+09	1.54397e+10	8.8899e+08	1.65021e+07	0	0	0
SB051_3	control media	1.07693e+09	2.07284e+07	0	0	0	0	4.10455e+06	0	0	0	0	1.21387e+07	1.21408e+06	0	0	2.77773e+08	8.51791e+06	0	0	631224	2.27845e+07	9.57619e+08	2.59631e+09	2.5143e+08	1.3222e+07	0	0	0	1.75202e+07	1.99677e+10	3.67886e+07	8.20162e+08	3.53459e+09	1.89825e+08	0	0	2.50724e+07	6.80769e+08	3.92936e+06	0	0	2.07931e+09	1.46558e+10	8.86155e+08	1.79882e+07	0	0	0
SB051_4	control media	1.12704e+09	2.11179e+07	0	0	0	0	4.12063e+06	0	0	0	0	1.31176e+07	1.13644e+06	0	0	2.8659e+08	9.37903e+06	0	0	979579	2.43081e+07	1.00386e+09	2.59852e+09	2.50286e+08	1.35077e+07	0	0	0	1.98027e+07	2.04471e+10	3.93835e+07	8.45606e+08	3.6216e+09	1.91679e+08	0	0	2.43696e+07	6.87629e+08	4.01696e+06	0	0	2.12669e+09	1.5733e+10	9.07314e+08	1.78527e+07	0	0	0
SB051_5	control media	1.10288e+09	2.13574e+07	0	0	0	0	3.61224e+06	0	0	0	0	1.18709e+07	1.09566e+06	0	0	2.84015e+08	8.67731e+06	0	0	544130	2.32737e+07	9.3535e+08	2.58381e+09	2.49979e+08	1.24581e+07	0	0	0	1.92494e+07	2.0524e+10	3.85096e+07	8.43843e+08	3.59067e+09	1.91354e+08	0	0	2.44705e+07	6.84898e+08	4.4381e+06	0	0	2.12866e+09	1.5576e+10	8.98357e+08	1.71851e+07	0	0	0
SB001B	SW48_Parental_LN	1.19501e+09	1.06233e+07	31463.8	79050.6	115454	3.75316e+08	1.55765e+07	1.65165e+08	1.17824e+07	1.77834e+07	4.18843e+08	1.66001e+07	1.63254e+06	4.01547e+06	897434	1.66908e+09	1.21603e+08	1.90046e+08	4.22708e+09	2.98245e+06	4.34243e+07	1.1276e+09	1.90208e+09	3.20476e+08	1.96358e+07	1.89018e+07	2.69362e+06	1.5578e+06	7.81449e+08	1.48435e+10	3.09169e+07	1.40461e+09	3.10935e+09	1.76239e+08	8.31326e+06	6.20365e+07	3.9343e+07	9.1086e+07	1.62186e+06	3.49817e+06	1.73622e+07	1.49476e+09	1.67864e+10	1.01301e+09	3.29444e+08	6.13579e+07	4.57524e+07	8.58342e+06
SB002B	SW48_Parental_LN	1.18151e+09	1.03232e+07	38646.6	83912.7	115402	3.3958e+08	1.3159e+07	1.5273e+08	1.13384e+07	1.78389e+07	4.41175e+08	1.54405e+07	1.73625e+06	3.5922e+06	973184	1.50724e+09	1.07494e+08	1.89343e+08	4.4283e+09	3.5485e+06	3.56986e+07	1.11359e+09	2.07454e+09	3.36772e+08	1.98573e+07	1.35407e+07	1.28063e+06	409211	7.6864e+08	1.56187e+10	3.07709e+07	1.30498e+09	3.14464e+09	1.73675e+08	6.69838e+06	6.51852e+07	3.74102e+07	1.1914e+08	1.77095e+06	4.30426e+06	1.86213e+07	1.56604e+09	1.691e+10	1.00858e+09	3.03118e+08	5.07196e+07	3.59873e+07	5.03583e+06
SB003B	SW48_Parental_LN	1.20401e+09	1.12737e+07	21061.1	68208.9	98280.7	3.4413e+08	1.4554e+07	1.52643e+08	1.10945e+07	1.76634e+07	4.43228e+08	1.5168e+07	1.20286e+06	4.07454e+06	627443	1.49056e+09	1.10339e+08	1.89067e+08	4.38931e+09	3.06037e+06	3.88035e+07	1.14687e+09	2.09793e+09	3.26508e+08	2.03152e+07	1.50919e+07	1.86289e+06	731286	7.85416e+08	1.58421e+10	3.02527e+07	1.36658e+09	3.22778e+09	1.80817e+08	7.66106e+06	6.60218e+07	3.4267e+07	1.16234e+08	1.71133e+06	3.84155e+06	1.85772e+07	1.55437e+09	1.7382e+10	1.0474e+09	3.19252e+08	5.30177e+07	3.93392e+07	7.84032e+06
SB004B	SW48_Parental_LN	1.29858e+09	1.36099e+07	36063.6	91154.2	133660	3.57572e+08	1.58867e+07	1.62815e+08	1.13112e+07	1.79854e+07	4.50227e+08	1.58786e+07	1.50872e+06	4.37412e+06	1.26779e+06	1.60296e+09	1.19402e+08	1.98893e+08	4.6261e+09	3.71473e+06	4.57626e+07	1.17905e+09	2.15833e+09	3.95613e+08	2.44374e+07	1.99517e+07	2.20932e+06	1.18962e+06	8.28066e+08	1.67078e+10	3.46895e+07	1.40929e+09	3.31489e+09	1.87515e+08	6.50345e+06	7.18205e+07	3.6087e+07	1.20284e+08	1.34974e+06	2.67072e+06	2.01312e+07	1.69801e+09	1.78843e+10	1.07134e+09	3.43591e+08	5.74911e+07	4.10354e+07	7.78706e+06
SB005B	SW48_Parental_LN	1.27746e+09	9.5862e+06	35019.6	111882	146746	3.22743e+08	1.63101e+07	1.68434e+08	1.17656e+07	1.79194e+07	4.32586e+08	1.53037e+07	1.53203e+06	4.74929e+06	1.3822e+06	1.72989e+09	1.24408e+08	1.99285e+08	4.6435e+09	3.59052e+06	4.39115e+07	1.17713e+09	2.14669e+09	4.9146e+08	2.92125e+07	2.17228e+07	2.09286e+06	952387	7.8023e+08	1.68206e+10	3.37417e+07	1.37612e+09	3.30386e+09	1.82731e+08	7.39985e+06	7.7646e+07	4.15352e+07	1.36557e+08	956565	3.00772e+06	2.1107e+07	1.67558e+09	1.81784e+10	1.08079e+09	3.57521e+08	4.81267e+07	3.59698e+07	3.42568e+06
SB006B	SW48_G12A_LN	1.21583e+09	1.40452e+07	12864.1	61229.9	118211	3.39546e+08	5.46024e+07	1.31054e+08	9.21748e+06	1.46784e+07	3.46747e+08	2.09482e+07	2.17242e+06	4.8851e+06	1.26691e+06	1.76932e+09	1.29677e+08	2.08885e+08	4.61302e+09	2.58697e+06	2.515e+07	1.18341e+09	2.00646e+09	3.40549e+08	2.2206e+07	2.82339e+07	5.24864e+06	3.5144e+06	9.55392e+08	1.60806e+10	3.4579e+07	1.37068e+09	3.21556e+09	1.80605e+08	7.94232e+06	6.39549e+07	3.62063e+07	3.30207e+07	3.55837e+06	3.65214e+06	1.79087e+07	1.61918e+09	1.80405e+10	1.1055e+09	4.52713e+08	9.73338e+07	8.35935e+07	1.73535e+07
SB007B	SW48_G12A_LN	1.21824e+09	1.19461e+07	9428.19	31959.2	98226.2	3.19094e+08	4.86125e+07	1.17011e+08	8.6415e+06	1.41695e+07	3.46032e+08	1.84188e+07	2.1443e+06	4.50151e+06	1.89465e+06	1.56442e+09	1.17554e+08	2.0356e+08	4.56069e+09	3.3176e+06	2.18599e+07	1.17365e+09	2.09166e+09	3.65366e+08	2.41402e+07	3.00206e+07	5.64549e+06	4.04488e+06	9.43954e+08	1.6434e+10	3.38051e+07	1.33425e+09	3.2177e+09	1.82953e+08	6.97513e+06	6.82814e+07	3.44561e+07	3.88049e+07	3.65512e+06	3.76886e+06	1.72161e+07	1.66045e+09	1.78874e+10	1.08805e+09	4.70623e+08	1.01196e+08	8.36854e+07	1.76534e+07
SB008B	SW48_G12A_LN	1.19102e+09	9.80898e+06	9365.59	49073.4	115978	3.18831e+08	5.51213e+07	1.12442e+08	7.5886e+06	1.33441e+07	3.23603e+08	2.15674e+07	2.35668e+06	5.05089e+06	1.73214e+06	1.53598e+09	1.19629e+08	2.01294e+08	4.38106e+09	3.5569e+06	2.43756e+07	1.13773e+09	2.01472e+09	3.70382e+08	2.63575e+07	3.63862e+07	7.80199e+06	4.79099e+06	9.40688e+08	1.54642e+10	3.17261e+07	1.33472e+09	3.11067e+09	1.7398e+08	6.35051e+06	6.24775e+07	3.42784e+07	3.02108e+07	3.75085e+06	2.51528e+06	1.78582e+07	1.60021e+09	1.75842e+10	1.07943e+09	4.81554e+08	1.09631e+08	9.09494e+07	2.10455e+07
SB009B	SW48_G12A_LN	1.24649e+09	1.10573e+07	8323.65	60622.1	113966	3.34248e+08	5.74819e+07	1.15509e+08	8.41379e+06	1.40303e+07	3.37528e+08	2.14852e+07	2.13584e+06	5.5211e+06	2.32038e+06	1.6274e+09	1.26138e+08	2.11074e+08	4.68852e+09	3.66158e+06	2.60202e+07	1.17426e+09	2.13686e+09	3.94871e+08	2.72582e+07	3.948e+07	8.81354e+06	5.44404e+06	1.00335e+09	1.63163e+10	3.34306e+07	1.40002e+09	3.22815e+09	1.81582e+08	6.98582e+06	6.74947e+07	3.41128e+07	3.48124e+07	3.69082e+06	2.51327e+06	1.88789e+07	1.6925e+09	1.83368e+10	1.13653e+09	5.08928e+08	1.14145e+08	9.79959e+07	2.21715e+07
SB010B	SW48_G12A_LN	1.34904e+09	1.09587e+07	6037.21	46645	68523.8	2.31881e+08	4.82875e+07	9.82608e+07	6.9333e+06	1.08684e+07	2.60327e+08	1.66176e+07	2.04619e+06	4.87261e+06	1.53463e+06	1.40779e+09	1.08885e+08	1.73677e+08	3.69988e+09	3.28158e+06	2.03573e+07	8.97027e+08	1.80128e+09	4.3087e+08	2.87821e+07	3.63477e+07	6.10864e+06	4.05841e+06	8.35018e+08	1.42182e+10	2.88938e+07	1.18603e+09	2.77524e+09	1.55927e+08	6.58932e+06	6.30784e+07	3.68472e+07	3.47567e+07	2.15705e+06	2.23756e+06	1.70445e+07	1.39486e+09	1.66719e+10	1.02007e+09	4.94438e+08	9.49785e+07	7.59537e+07	1.40005e+07
SB011B	SW48_G12C_LN	1.25751e+09	9.7877e+06	133168	190494	222924	2.56009e+08	2.72074e+07	1.65352e+08	1.13649e+07	1.4766e+07	3.44064e+08	1.7441e+07	2.10514e+06	3.56767e+06	572050	1.82664e+09	1.343e+08	1.8653e+08	3.91198e+09	4.96003e+06	3.0362e+07	1.11261e+09	2.05483e+09	8.09529e+08	4.74872e+07	1.98996e+07	1.4992e+06	900336	6.89842e+08	1.57098e+10	3.13843e+07	1.39984e+09	3.2232e+09	1.84042e+08	7.48747e+06	6.48699e+07	6.75324e+07	1.76996e+08	2.94942e+06	1.35806e+06	2.00833e+07	1.66511e+09	1.89601e+10	1.16149e+09	5.81474e+08	9.43758e+07	6.82935e+07	1.113e+07
SB012B	SW48_G12C_LN	1.25222e+09	9.64817e+06	101529	183062	210796	2.37828e+08	2.50023e+07	1.55892e+08	1.07765e+07	1.49892e+07	3.3874e+08	1.60131e+07	1.76058e+06	3.11821e+06	492089	1.65457e+09	1.19631e+08	1.74512e+08	3.71866e+09	4.542e+06	2.7452e+07	1.04429e+09	1.9291e+09	7.40455e+08	4.31691e+07	1.62253e+07	1.10959e+06	530697	6.30118e+08	1.52967e+10	3.25901e+07	1.31811e+09	3.06044e+09	1.75536e+08	6.60628e+06	6.09211e+07	6.18097e+07	1.74136e+08	2.44533e+06	2.20196e+06	1.97322e+07	1.6158e+09	1.82566e+10	1.11526e+09	5.27039e+08	8.33546e+07	6.1851e+07	9.27549e+06
SB013B	SW48_G12C_LN	1.32359e+09	1.19744e+07	68940.8	151670	205432	2.69734e+08	2.74805e+07	1.59965e+08	1.12178e+07	1.58013e+07	3.50249e+08	1.81236e+07	1.7036e+06	3.61878e+06	453946	1.74637e+09	1.28547e+08	1.84296e+08	3.90061e+09	4.13491e+06	2.71317e+07	1.13826e+09	2.09442e+09	7.69836e+08	4.50587e+07	2.01398e+07	1.99422e+06	870925	6.98093e+08	1.63854e+10	3.00662e+07	1.41743e+09	3.19971e+09	1.81853e+08	7.10524e+06	6.62606e+07	6.60636e+07	1.70462e+08	3.06997e+06	1.66151e+06	2.05085e+07	1.7475e+09	1.89367e+10	1.15402e+09	5.66676e+08	9.48724e+07	6.68492e+07	1.07492e+07
SB014B	SW48_G12C_LN	1.33066e+09	1.2471e+07	128079	222071	201135	2.55348e+08	2.62273e+07	1.63021e+08	1.14432e+07	1.62269e+07	3.50181e+08	1.80888e+07	2.09128e+06	3.54485e+06	596502	1.83584e+09	1.3469e+08	1.91112e+08	4.04609e+09	4.86395e+06	3.46647e+07	1.16964e+09	2.14975e+09	9.40154e+08	5.5445e+07	2.4286e+07	2.30349e+06	839585	7.22716e+08	1.66477e+10	3.10505e+07	1.44653e+09	3.28634e+09	1.89058e+08	6.95128e+06	6.66001e+07	7.49364e+07	1.87403e+08	3.51559e+06	2.09328e+06	2.23908e+07	1.78e+09	1.96062e+10	1.2064e+09	6.30503e+08	1.07267e+08	7.6345e+07	1.34703e+07
SB015B	SW48_G12C_LN	1.35742e+09	1.17411e+07	120041	215127	220246	2.44218e+08	2.61921e+07	1.72947e+08	1.1735e+07	1.57392e+07	3.48459e+08	1.78782e+07	1.77807e+06	3.75594e+06	476968	1.87954e+09	1.33752e+08	1.87574e+08	3.98633e+09	5.13691e+06	3.14281e+07	1.17096e+09	2.13085e+09	1.10042e+09	6.27769e+07	2.10046e+07	1.93803e+06	705560	6.94092e+08	1.71057e+10	3.11339e+07	1.43191e+09	3.45864e+09	2.01359e+08	7.8489e+06	7.21557e+07	9.69179e+07	2.02879e+08	3.84286e+06	1.88558e+06	2.50223e+07	1.78553e+09	2.00738e+10	1.23364e+09	6.30192e+08	1.00542e+08	6.85041e+07	1.03898e+07
SB016B	SW48_G12D_LN	1.36438e+09	1.19857e+07	149348	232694	196581	2.62939e+08	3.09565e+07	1.77436e+08	1.06895e+07	1.41453e+07	3.49281e+08	2.37443e+07	2.42232e+06	6.12574e+06	1.21103e+06	2.14403e+09	1.33428e+08	1.9396e+08	4.44887e+09	4.41479e+06	2.61952e+07	1.15501e+09	2.31762e+09	1.33705e+09	7.91867e+07	2.76196e+07	2.14487e+06	1.07602e+06	5.75166e+08	1.83272e+10	3.18496e+07	1.39697e+09	3.61906e+09	2.0427e+08	6.37516e+06	5.1732e+07	8.00866e+07	3.15413e+08	6.38407e+06	4.47552e+06	2.21944e+07	2.04117e+09	1.90893e+10	1.13246e+09	3.08602e+08	3.90825e+07	2.80977e+07	1.55805e+06
SB017B	SW48_G12D_LN	1.39928e+09	1.10244e+07	97105.4	216251	158027	2.63409e+08	3.36387e+07	1.67039e+08	9.84286e+06	1.37868e+07	3.28756e+08	2.3349e+07	2.5653e+06	6.38655e+06	886825	2.08361e+09	1.32782e+08	1.89164e+08	4.25068e+09	5.12798e+06	2.45617e+07	1.17016e+09	2.29049e+09	1.35906e+09	7.8518e+07	3.38947e+07	2.59898e+06	1.63629e+06	5.92942e+08	1.85201e+10	3.35943e+07	1.42756e+09	3.67265e+09	2.04659e+08	5.50959e+06	5.59781e+07	8.33488e+07	3.02618e+08	7.30614e+06	5.11391e+06	2.27276e+07	2.03584e+09	1.89797e+10	1.14193e+09	3.39273e+08	4.72849e+07	3.16359e+07	2.68244e+06
SB018B	SW48_G12D_LN	1.39095e+09	9.90918e+06	108142	162367	184052	2.38857e+08	2.80533e+07	1.51025e+08	9.54405e+06	1.28226e+07	3.07082e+08	2.09585e+07	2.30664e+06	4.98492e+06	1.29579e+06	1.87738e+09	1.19435e+08	1.74197e+08	3.99961e+09	5.33173e+06	2.08752e+07	1.11914e+09	2.2306e+09	1.34143e+09	7.70475e+07	2.87898e+07	2.24877e+06	1.3906e+06	5.53e+08	1.72081e+10	2.94292e+07	1.32875e+09	3.3755e+09	1.9135e+08	4.94887e+06	5.00288e+07	8.04606e+07	2.81701e+08	6.27877e+06	4.24546e+06	2.04854e+07	1.9607e+09	1.83865e+10	1.11034e+09	3.16283e+08	4.28061e+07	2.84264e+07	2.97068e+06
SB019B	SW48_G12D_LN	1.36029e+09	1.05958e+07	100562	176577	192424	2.41111e+08	2.98737e+07	1.5799e+08	9.51378e+06	1.27294e+07	3.06431e+08	2.23614e+07	2.22069e+06	6.00659e+06	1.44663e+06	1.95063e+09	1.234e+08	1.75182e+08	4.03604e+09	5.14528e+06	2.40504e+07	1.07608e+09	2.27867e+09	1.45074e+09	8.39649e+07	3.09021e+07	2.81451e+06	1.40015e+06	5.69402e+08	1.76344e+10	3.13271e+07	1.35346e+09	3.47468e+09	1.98705e+08	5.25862e+06	5.1991e+07	9.21193e+07	2.87475e+08	6.67436e+06	5.05398e+06	2.14044e+07	1.9542e+09	1.87439e+10	1.12214e+09	3.35711e+08	4.29424e+07	3.05321e+07	2.2007e+06
SB020B	SW48_G12D_LN	1.47434e+09	1.3026e+07	139259	210424	143530	2.63133e+08	3.27854e+07	1.75556e+08	1.04455e+07	1.35134e+07	3.25435e+08	2.32265e+07	2.47947e+06	5.99539e+06	1.03363e+06	2.23273e+09	1.40152e+08	1.92701e+08	4.332e+09	5.38233e+06	2.64123e+07	1.23768e+09	2.41007e+09	1.75513e+09	1.00901e+08	3.53788e+07	2.68212e+06	1.55418e+06	5.9003e+08	1.91823e+10	3.13543e+07	1.44113e+09	3.77265e+09	2.13732e+08	5.90371e+06	5.90972e+07	1.31403e+08	3.18434e+08	9.40601e+06	6.2095e+06	2.49048e+07	2.11734e+09	2.00576e+10	1.20636e+09	3.88292e+08	5.34167e+07	3.41067e+07	3.0125e+06
SB021B	SW48_G12V_LN	1.33726e+09	1.24426e+07	164976	261095	287703	3.54418e+08	4.78367e+07	1.55405e+08	1.10104e+07	1.63259e+07	3.6978e+08	2.34057e+07	2.58835e+06	2.93914e+06	145946	1.89396e+09	1.45605e+08	2.24248e+08	4.56802e+09	4.07315e+06	3.4933e+07	1.24521e+09	2.47108e+09	7.29448e+08	4.30633e+07	2.09363e+07	2.12432e+06	1.16755e+06	5.76641e+08	1.83925e+10	3.2301e+07	1.56274e+09	3.90041e+09	2.19294e+08	3.56179e+06	3.35553e+07	6.78813e+07	4.23238e+08	7.40977e+06	911815	2.06112e+07	2.06593e+09	1.94232e+10	1.18874e+09	4.76114e+08	9.0921e+07	6.46935e+07	1.1315e+07
SB022B	SW48_G12V_LN	1.20015e+09	3.90803e+07	153499	226871	203620	2.90171e+08	3.98917e+07	1.30414e+08	9.24999e+06	1.53252e+07	3.42352e+08	1.90794e+07	2.40284e+06	2.65895e+06	491897	1.48556e+09	1.10523e+08	1.80668e+08	3.93768e+09	3.83719e+06	2.62983e+07	1.06405e+09	2.29246e+09	7.33686e+08	4.44336e+07	1.76197e+07	1.9648e+06	1.14032e+06	4.76391e+08	1.63621e+10	2.8369e+07	1.36242e+09	3.37819e+09	1.88822e+08	2.76216e+06	2.92118e+07	6.14653e+07	3.94071e+08	6.92569e+06	1.02285e+06	1.85009e+07	1.86227e+09	1.74866e+10	1.05454e+09	4.06625e+08	7.46358e+07	5.37698e+07	9.61907e+06
SB023B	SW48_G12V_LN	1.3104e+09	1.2009e+07	158714	256498	230688	3.07902e+08	4.16731e+07	1.42652e+08	9.68925e+06	1.65878e+07	3.84687e+08	1.91413e+07	2.05598e+06	3.516e+06	435779	1.60132e+09	1.22246e+08	2.00269e+08	4.35838e+09	4.71733e+06	3.44665e+07	1.17123e+09	2.47455e+09	7.73457e+08	4.50848e+07	1.86322e+07	2.00112e+06	1.2585e+06	5.15012e+08	1.7548e+10	2.87993e+07	1.44662e+09	3.712e+09	2.05031e+08	2.48418e+06	3.38942e+07	5.99135e+07	4.33666e+08	6.94855e+06	864655	1.97511e+07	2.02874e+09	1.86541e+10	1.14136e+09	4.22283e+08	7.70125e+07	5.61297e+07	1.06305e+07
SB024B	SW48_G12V_LN	1.38513e+09	1.57159e+07	146833	240766	277661	3.10325e+08	4.4518e+07	1.51707e+08	1.09621e+07	1.69647e+07	3.91868e+08	2.10865e+07	2.09995e+06	3.05963e+06	79822.1	1.69049e+09	1.2796e+08	2.04758e+08	4.48637e+09	4.10762e+06	2.99711e+07	1.18375e+09	2.56901e+09	9.21941e+08	5.39346e+07	1.97844e+07	1.6611e+06	971408	5.26639e+08	1.86073e+10	3.06706e+07	1.48761e+09	3.88928e+09	2.18532e+08	2.79817e+06	3.40812e+07	7.08795e+07	4.60069e+08	7.73257e+06	1.15037e+06	2.21231e+07	2.15426e+09	1.91026e+10	1.1594e+09	4.43887e+08	8.02165e+07	5.62886e+07	1.08021e+07
SB025B	SW48_G12V_LN	1.34181e+09	1.15767e+07	172312	241616	246469	2.86554e+08	4.14981e+07	1.52657e+08	1.04722e+07	1.55546e+07	3.5552e+08	2.01102e+07	2.00384e+06	2.64222e+06	120474	1.72279e+09	1.23643e+08	1.95412e+08	4.15054e+09	3.76267e+06	2.71582e+07	1.1592e+09	2.45456e+09	1.06904e+09	6.14028e+07	1.99498e+07	1.71076e+06	606051	4.96175e+08	1.73915e+10	3.00553e+07	1.43565e+09	3.71003e+09	2.08675e+08	2.82963e+06	3.30014e+07	8.82273e+07	4.39166e+08	7.68995e+06	1.49123e+06	2.22483e+07	2.06813e+09	1.89445e+10	1.15963e+09	4.57277e+08	7.74986e+07	5.70127e+07	8.96305e+06
[truncated: 99 more columns]

## Sheet: Media_Corrected
	Starting media
code	sample	no cell count	Palmitate_m+0	Palmitate_m+4	Palmitate_m+6	Palmitate_m+8	KMV+KIC_m+0	isovalerylcarnitine_m+0	Pyruvate_m+0	Pyruvate_m+1	Pyruvate_m+2	Pyruvate_m+3	butyryl-carnitine_m+0	butyryl-carnitine_m+1	butyryl-carnitine_m+2	butyryl-carnitine_m+4	Lactate	Lactate_m+1	Lactate_m+2	Lactate_m+3	adenine_m+0	propionylcarnitine_m+0	Creatinine_m+0	Phenylalanine_m+0	pyroglutamic-acid_m+0	pyroglutamic-acid_m+1	pyroglutamic-acid_m+2	pyroglutamic-acid_m+3	pyroglutamic-acid_m+4	kynurenine_m+0	leucine+isoleucine_m+0	acetylcarnitine_m+0	betaine_m+0	Methionine_m+0	Methionine_m+1	Methionine_m+3	Methionine_m+4	xanthine_m+0	tryptophan_m+0	cytidine_m+0	cytidine_m+5	Thymine_m+0	valine_m+0	Proline_m+0	Proline_m+1	Proline_m+2	Proline_m+3	Proline_m+4	Proline_m+5
SB051	control media		2.09e+07	0	0	0	0	3.93699e+06	0	0	0	0	1.28132e+07	1.01464e+06	0	0	2.81155e+08	8.53297e+06	0	0	699929	2.33631e+07	9.85306e+08	2.62955e+09	2.56731e+08	1.28403e+07	0	0	0	1.87473e+07	2.03651e+10	4.03638e+07	8.54191e+08	3.65347e+09	1.94804e+08	0	0	2.58045e+07	6.90332e+08	3.36149e+06	0	0	2.06499e+09	1.55643e+10	9.00947e+08	1.75125e+07	0	0	0
SB051_2	control media		2.0516e+07	0	0	0	0	4.28519e+06	0	0	0	0	1.29098e+07	1.20306e+06	0	0	2.8056e+08	8.69992e+06	0	0	214999	2.28873e+07	9.92207e+08	2.62218e+09	2.45582e+08	1.28204e+07	0	0	0	1.81572e+07	2.04581e+10	4.10896e+07	8.37075e+08	3.59e+09	1.9251e+08	0	0	2.54857e+07	6.78655e+08	3.9538e+06	0	0	2.06626e+09	1.54397e+10	8.8899e+08	1.65021e+07	0	0	0
SB051_3	control media		2.07284e+07	0	0	0	0	4.10455e+06	0	0	0	0	1.21387e+07	1.21408e+06	0	0	2.77773e+08	8.51791e+06	0	0	631224	2.27845e+07	9.57619e+08	2.59631e+09	2.5143e+08	1.3222e+07	0	0	0	1.75202e+07	1.99677e+10	3.67886e+07	8.20162e+08	3.53459e+09	1.89825e+08	0	0	2.50724e+07	6.80769e+08	3.92936e+06	0	0	2.07931e+09	1.46558e+10	8.86155e+08	1.79882e+07	0	0	0
SB051_4	control media		2.11179e+07	0	0	0	0	4.12063e+06	0	0	0	0	1.31176e+07	1.13644e+06	0	0	2.8659e+08	9.37903e+06	0	0	979579	2.43081e+07	1.00386e+09	2.59852e+09	2.50286e+08	1.35077e+07	0	0	0	1.98027e+07	2.04471e+10	3.93835e+07	8.45606e+08	3.6216e+09	1.91679e+08	0	0	2.43696e+07	6.87629e+08	4.01696e+06	0	0	2.12669e+09	1.5733e+10	9.07314e+08	1.78527e+07	0	0	0
SB051_5	control media		2.13574e+07	0	0	0	0	3.61224e+06	0	0	0	0	1.18709e+07	1.09566e+06	0	0	2.84015e+08	8.67731e+06	0	0	544130	2.32737e+07	9.3535e+08	2.58381e+09	2.49979e+08	1.24581e+07	0	0	0	1.92494e+07	2.0524e+10	3.85096e+07	8.43843e+08	3.59067e+09	1.91354e+08	0	0	2.44705e+07	6.84898e+08	4.4381e+06	0	0	2.12866e+09	1.5576e+10	8.98357e+08	1.71851e+07	0	0	0
			2.09239e+07	0	0	0	0	4.01192e+06	0	0	0	0	1.257e+07	1.13278e+06	0	0	2.82019e+08	8.76143e+06	0	0	613972	2.33233e+07	9.74869e+08	2.60608e+09	2.50802e+08	1.29697e+07	0	0	0	1.86954e+07	2.03524e+10	3.9227e+07	8.40175e+08	3.59807e+09	1.92034e+08	0	0	2.50405e+07	6.84457e+08	3.93994e+06	0	0	2.09318e+09	1.53938e+10	8.96353e+08	1.74081e+07	0	0	0
	Final media
code	sample	cell count	Palmitate_m+0	Palmitate_m+4	Palmitate_m+6	Palmitate_m+8	KMV+KIC_m+0	isovalerylcarnitine_m+0	Pyruvate_m+0	Pyruvate_m+1	Pyruvate_m+2	Pyruvate_m+3	butyryl-carnitine_m+0	butyryl-carnitine_m+1	butyryl-carnitine_m+2	butyryl-carnitine_m+4	Lactate	Lactate_m+1	Lactate_m+2	Lactate_m+3	adenine_m+0	propionylcarnitine_m+0	Creatinine_m+0	Phenylalanine_m+0	pyroglutamic-acid_m+0	pyroglutamic-acid_m+1	pyroglutamic-acid_m+2	pyroglutamic-acid_m+3	pyroglutamic-acid_m+4	kynurenine_m+0	leucine+isoleucine_m+0	acetylcarnitine_m+0	betaine_m+0	Methionine_m+0	Methionine_m+1	Methionine_m+3	Methionine_m+4	xanthine_m+0	tryptophan_m+0	cytidine_m+0	cytidine_m+5	Thymine_m+0	valine_m+0	Proline_m+0	Proline_m+1	Proline_m+2	Proline_m+3	Proline_m+4	Proline_m+5
SB001B	SW48_Parental_LN	1150000	1.06233e+07	31463.8	79050.6	115454	3.75316e+08	1.55765e+07	1.65165e+08	1.17824e+07	1.77834e+07	4.18843e+08	1.66001e+07	1.63254e+06	4.01547e+06	897434	1.66908e+09	1.21603e+08	1.90046e+08	4.22708e+09	2.98245e+06	4.34243e+07	1.1276e+09	1.90208e+09	3.20476e+08	1.96358e+07	1.89018e+07	2.69362e+06	1.5578e+06	7.81449e+08	1.48435e+10	3.09169e+07	1.40461e+09	3.10935e+09	1.76239e+08	8.31326e+06	6.20365e+07	3.9343e+07	9.1086e+07	1.62186e+06	3.49817e+06	1.73622e+07	1.49476e+09	1.67864e+10	1.01301e+09	3.29444e+08	6.13579e+07	4.57524e+07	8.58342e+06
SB002B	SW48_Parental_LN	1150000	1.03232e+07	38646.6	83912.7	115402	3.3958e+08	1.3159e+07	1.5273e+08	1.13384e+07	1.78389e+07	4.41175e+08	1.54405e+07	1.73625e+06	3.5922e+06	973184	1.50724e+09	1.07494e+08	1.89343e+08	4.4283e+09	3.5485e+06	3.56986e+07	1.11359e+09	2.07454e+09	3.36772e+08	1.98573e+07	1.35407e+07	1.28063e+06	409211	7.6864e+08	1.56187e+10	3.07709e+07	1.30498e+09	3.14464e+09	1.73675e+08	6.69838e+06	6.51852e+07	3.74102e+07	1.1914e+08	1.77095e+06	4.30426e+06	1.86213e+07	1.56604e+09	1.691e+10	1.00858e+09	3.03118e+08	5.07196e+07	3.59873e+07	5.03583e+06
SB003B	SW48_Parental_LN	1150000	1.12737e+07	21061.1	68208.9	98280.7	3.4413e+08	1.4554e+07	1.52643e+08	1.10945e+07	1.76634e+07	4.43228e+08	1.5168e+07	1.20286e+06	4.07454e+06	627443	1.49056e+09	1.10339e+08	1.89067e+08	4.38931e+09	3.06037e+06	3.88035e+07	1.14687e+09	2.09793e+09	3.26508e+08	2.03152e+07	1.50919e+07	1.86289e+06	731286	7.85416e+08	1.58421e+10	3.02527e+07	1.36658e+09	3.22778e+09	1.80817e+08	7.66106e+06	6.60218e+07	3.4267e+07	1.16234e+08	1.71133e+06	3.84155e+06	1.85772e+07	1.55437e+09	1.7382e+10	1.0474e+09	3.19252e+08	5.30177e+07	3.93392e+07	7.84032e+06
SB004B	SW48_Parental_LN	1150000	1.36099e+07	36063.6	91154.2	133660	3.57572e+08	1.58867e+07	1.62815e+08	1.13112e+07	1.79854e+07	4.50227e+08	1.58786e+07	1.50872e+06	4.37412e+06	1.26779e+06	1.60296e+09	1.19402e+08	1.98893e+08	4.6261e+09	3.71473e+06	4.57626e+07	1.17905e+09	2.15833e+09	3.95613e+08	2.44374e+07	1.99517e+07	2.20932e+06	1.18962e+06	8.28066e+08	1.67078e+10	3.46895e+07	1.40929e+09	3.31489e+09	1.87515e+08	6.50345e+06	7.18205e+07	3.6087e+07	1.20284e+08	1.34974e+06	2.67072e+06	2.01312e+07	1.69801e+09	1.78843e+10	1.07134e+09	3.43591e+08	5.74911e+07	4.10354e+07	7.78706e+06
SB005B	SW48_Parental_LN	1150000	9.5862e+06	35019.6	111882	146746	3.22743e+08	1.63101e+07	1.68434e+08	1.17656e+07	1.79194e+07	4.32586e+08	1.53037e+07	1.53203e+06	4.74929e+06	1.3822e+06	1.72989e+09	1.24408e+08	1.99285e+08	4.6435e+09	3.59052e+06	4.39115e+07	1.17713e+09	2.14669e+09	4.9146e+08	2.92125e+07	2.17228e+07	2.09286e+06	952387	7.8023e+08	1.68206e+10	3.37417e+07	1.37612e+09	3.30386e+09	1.82731e+08	7.39985e+06	7.7646e+07	4.15352e+07	1.36557e+08	956565	3.00772e+06	2.1107e+07	1.67558e+09	1.81784e+10	1.08079e+09	3.57521e+08	4.81267e+07	3.59698e+07	3.42568e+06
SB006B	SW48_G12A_LN	1450000	1.40452e+07	12864.1	61229.9	118211	3.39546e+08	5.46024e+07	1.31054e+08	9.21748e+06	1.46784e+07	3.46747e+08	2.09482e+07	2.17242e+06	4.8851e+06	1.26691e+06	1.76932e+09	1.29677e+08	2.08885e+08	4.61302e+09	2.58697e+06	2.515e+07	1.18341e+09	2.00646e+09	3.40549e+08	2.2206e+07	2.82339e+07	5.24864e+06	3.5144e+06	9.55392e+08	1.60806e+10	3.4579e+07	1.37068e+09	3.21556e+09	1.80605e+08	7.94232e+06	6.39549e+07	3.62063e+07	3.30207e+07	3.55837e+06	3.65214e+06	1.79087e+07	1.61918e+09	1.80405e+10	1.1055e+09	4.52713e+08	9.73338e+07	8.35935e+07	1.73535e+07
SB007B	SW48_G12A_LN	1450000	1.19461e+07	9428.19	31959.2	98226.2	3.19094e+08	4.86125e+07	1.17011e+08	8.6415e+06	1.41695e+07	3.46032e+08	1.84188e+07	2.1443e+06	4.50151e+06	1.89465e+06	1.56442e+09	1.17554e+08	2.0356e+08	4.56069e+09	3.3176e+06	2.18599e+07	1.17365e+09	2.09166e+09	3.65366e+08	2.41402e+07	3.00206e+07	5.64549e+06	4.04488e+06	9.43954e+08	1.6434e+10	3.38051e+07	1.33425e+09	3.2177e+09	1.82953e+08	6.97513e+06	6.82814e+07	3.44561e+07	3.88049e+07	3.65512e+06	3.76886e+06	1.72161e+07	1.66045e+09	1.78874e+10	1.08805e+09	4.70623e+08	1.01196e+08	8.36854e+07	1.76534e+07
SB008B	SW48_G12A_LN	1450000	9.80898e+06	9365.59	49073.4	115978	3.18831e+08	5.51213e+07	1.12442e+08	7.5886e+06	1.33441e+07	3.23603e+08	2.15674e+07	2.35668e+06	5.05089e+06	1.73214e+06	1.53598e+09	1.19629e+08	2.01294e+08	4.38106e+09	3.5569e+06	2.43756e+07	1.13773e+09	2.01472e+09	3.70382e+08	2.63575e+07	3.63862e+07	7.80199e+06	4.79099e+06	9.40688e+08	1.54642e+10	3.17261e+07	1.33472e+09	3.11067e+09	1.7398e+08	6.35051e+06	6.24775e+07	3.42784e+07	3.02108e+07	3.75085e+06	2.51528e+06	1.78582e+07	1.60021e+09	1.75842e+10	1.07943e+09	4.81554e+08	1.09631e+08	9.09494e+07	2.10455e+07
SB009B	SW48_G12A_LN	1450000	1.10573e+07	8323.65	60622.1	113966	3.34248e+08	5.74819e+07	1.15509e+08	8.41379e+06	1.40303e+07	3.37528e+08	2.14852e+07	2.13584e+06	5.5211e+06	2.32038e+06	1.6274e+09	1.26138e+08	2.11074e+08	4.68852e+09	3.66158e+06	2.60202e+07	1.17426e+09	2.13686e+09	3.94871e+08	2.72582e+07	3.948e+07	8.81354e+06	5.44404e+06	1.00335e+09	1.63163e+10	3.34306e+07	1.40002e+09	3.22815e+09	1.81582e+08	6.98582e+06	6.74947e+07	3.41128e+07	3.48124e+07	3.69082e+06	2.51327e+06	1.88789e+07	1.6925e+09	1.83368e+10	1.13653e+09	5.08928e+08	1.14145e+08	9.79959e+07	2.21715e+07
SB010B	SW48_G12A_LN	1450000	1.09587e+07	6037.21	46645	68523.8	2.31881e+08	4.82875e+07	9.82608e+07	6.9333e+06	1.08684e+07	2.60327e+08	1.66176e+07	2.04619e+06	4.87261e+06	1.53463e+06	1.40779e+09	1.08885e+08	1.73677e+08	3.69988e+09	3.28158e+06	2.03573e+07	8.97027e+08	1.80128e+09	4.3087e+08	2.87821e+07	3.63477e+07	6.10864e+06	4.05841e+06	8.35018e+08	1.42182e+10	2.88938e+07	1.18603e+09	2.77524e+09	1.55927e+08	6.58932e+06	6.30784e+07	3.68472e+07	3.47567e+07	2.15705e+06	2.23756e+06	1.70445e+07	1.39486e+09	1.66719e+10	1.02007e+09	4.94438e+08	9.49785e+07	7.59537e+07	1.40005e+07
SB011B	SW48_G12C_LN	1150000	9.7877e+06	133168	190494	222924	2.56009e+08	2.72074e+07	1.65352e+08	1.13649e+07	1.4766e+07	3.44064e+08	1.7441e+07	2.10514e+06	3.56767e+06	572050	1.82664e+09	1.343e+08	1.8653e+08	3.91198e+09	4.96003e+06	3.0362e+07	1.11261e+09	2.05483e+09	8.09529e+08	4.74872e+07	1.98996e+07	1.4992e+06	900336	6.89842e+08	1.57098e+10	3.13843e+07	1.39984e+09	3.2232e+09	1.84042e+08	7.48747e+06	6.48699e+07	6.75324e+07	1.76996e+08	2.94942e+06	1.35806e+06	2.00833e+07	1.66511e+09	1.89601e+10	1.16149e+09	5.81474e+08	9.43758e+07	6.82935e+07	1.113e+07
SB012B	SW48_G12C_LN	1150000	9.64817e+06	101529	183062	210796	2.37828e+08	2.50023e+07	1.55892e+08	1.07765e+07	1.49892e+07	3.3874e+08	1.60131e+07	1.76058e+06	3.11821e+06	492089	1.65457e+09	1.19631e+08	1.74512e+08	3.71866e+09	4.542e+06	2.7452e+07	1.04429e+09	1.9291e+09	7.40455e+08	4.31691e+07	1.62253e+07	1.10959e+06	530697	6.30118e+08	1.52967e+10	3.25901e+07	1.31811e+09	3.06044e+09	1.75536e+08	6.60628e+06	6.09211e+07	6.18097e+07	1.74136e+08	2.44533e+06	2.20196e+06	1.97322e+07	1.6158e+09	1.82566e+10	1.11526e+09	5.27039e+08	8.33546e+07	6.1851e+07	9.27549e+06
SB013B	SW48_G12C_LN	1150000	1.19744e+07	68940.8	151670	205432	2.69734e+08	2.74805e+07	1.59965e+08	1.12178e+07	1.58013e+07	3.50249e+08	1.81236e+07	1.7036e+06	3.61878e+06	453946	1.74637e+09	1.28547e+08	1.84296e+08	3.90061e+09	4.13491e+06	2.71317e+07	1.13826e+09	2.09442e+09	7.69836e+08	4.50587e+07	2.01398e+07	1.99422e+06	870925	6.98093e+08	1.63854e+10	3.00662e+07	1.41743e+09	3.19971e+09	1.81853e+08	7.10524e+06	6.62606e+07	6.60636e+07	1.70462e+08	3.06997e+06	1.66151e+06	2.05085e+07	1.7475e+09	1.89367e+10	1.15402e+09	5.66676e+08	9.48724e+07	6.68492e+07	1.07492e+07
SB014B	SW48_G12C_LN	1150000	1.2471e+07	128079	222071	201135	2.55348e+08	2.62273e+07	1.63021e+08	1.14432e+07	1.62269e+07	3.50181e+08	1.80888e+07	2.09128e+06	3.54485e+06	596502	1.83584e+09	1.3469e+08	1.91112e+08	4.04609e+09	4.86395e+06	3.46647e+07	1.16964e+09	2.14975e+09	9.40154e+08	5.5445e+07	2.4286e+07	2.30349e+06	839585	7.22716e+08	1.66477e+10	3.10505e+07	1.44653e+09	3.28634e+09	1.89058e+08	6.95128e+06	6.66001e+07	7.49364e+07	1.87403e+08	3.51559e+06	2.09328e+06	2.23908e+07	1.78e+09	1.96062e+10	1.2064e+09	6.30503e+08	1.07267e+08	7.6345e+07	1.34703e+07
SB015B	SW48_G12C_LN	1150000	1.17411e+07	120041	215127	220246	2.44218e+08	2.61921e+07	1.72947e+08	1.1735e+07	1.57392e+07	3.48459e+08	1.78782e+07	1.77807e+06	3.75594e+06	476968	1.87954e+09	1.33752e+08	1.87574e+08	3.98633e+09	5.13691e+06	3.14281e+07	1.17096e+09	2.13085e+09	1.10042e+09	6.27769e+07	2.10046e+07	1.93803e+06	705560	6.94092e+08	1.71057e+10	3.11339e+07	1.43191e+09	3.45864e+09	2.01359e+08	7.8489e+06	7.21557e+07	9.69179e+07	2.02879e+08	3.84286e+06	1.88558e+06	2.50223e+07	1.78553e+09	2.00738e+10	1.23364e+09	6.30192e+08	1.00542e+08	6.85041e+07	1.03898e+07
SB016B	SW48_G12D_LN	975000	1.19857e+07	149348	232694	196581	2.62939e+08	3.09565e+07	1.77436e+08	1.06895e+07	1.41453e+07	3.49281e+08	2.37443e+07	2.42232e+06	6.12574e+06	1.21103e+06	2.14403e+09	1.33428e+08	1.9396e+08	4.44887e+09	4.41479e+06	2.61952e+07	1.15501e+09	2.31762e+09	1.33705e+09	7.91867e+07	2.76196e+07	2.14487e+06	1.07602e+06	5.75166e+08	1.83272e+10	3.18496e+07	1.39697e+09	3.61906e+09	2.0427e+08	6.37516e+06	5.1732e+07	8.00866e+07	3.15413e+08	6.38407e+06	4.47552e+06	2.21944e+07	2.04117e+09	1.90893e+10	1.13246e+09	3.08602e+08	3.90825e+07	2.80977e+07	1.55805e+06
SB017B	SW48_G12D_LN	975000	1.10244e+07	97105.4	216251	158027	2.63409e+08	3.36387e+07	1.67039e+08	9.84286e+06	1.37868e+07	3.28756e+08	2.3349e+07	2.5653e+06	6.38655e+06	886825	2.08361e+09	1.32782e+08	1.89164e+08	4.25068e+09	5.12798e+06	2.45617e+07	1.17016e+09	2.29049e+09	1.35906e+09	7.8518e+07	3.38947e+07	2.59898e+06	1.63629e+06	5.92942e+08	1.85201e+10	3.35943e+07	1.42756e+09	3.67265e+09	2.04659e+08	5.50959e+06	5.59781e+07	8.33488e+07	3.02618e+08	7.30614e+06	5.11391e+06	2.27276e+07	2.03584e+09	1.89797e+10	1.14193e+09	3.39273e+08	4.72849e+07	3.16359e+07	2.68244e+06
SB018B	SW48_G12D_LN	975000	9.90918e+06	108142	162367	184052	2.38857e+08	2.80533e+07	1.51025e+08	9.54405e+06	1.28226e+07	3.07082e+08	2.09585e+07	2.30664e+06	4.98492e+06	1.29579e+06	1.87738e+09	1.19435e+08	1.74197e+08	3.99961e+09	5.33173e+06	2.08752e+07	1.11914e+09	2.2306e+09	1.34143e+09	7.70475e+07	2.87898e+07	2.24877e+06	1.3906e+06	5.53e+08	1.72081e+10	2.94292e+07	1.32875e+09	3.3755e+09	1.9135e+08	4.94887e+06	5.00288e+07	8.04606e+07	2.81701e+08	6.27877e+06	4.24546e+06	2.04854e+07	1.9607e+09	1.83865e+10	1.11034e+09	3.16283e+08	4.28061e+07	2.84264e+07	2.97068e+06
SB019B	SW48_G12D_LN	975000	1.05958e+07	100562	176577	192424	2.41111e+08	2.98737e+07	1.5799e+08	9.51378e+06	1.27294e+07	3.06431e+08	2.23614e+07	2.22069e+06	6.00659e+06	1.44663e+06	1.95063e+09	1.234e+08	1.75182e+08	4.03604e+09	5.14528e+06	2.40504e+07	1.07608e+09	2.27867e+09	1.45074e+09	8.39649e+07	3.09021e+07	2.81451e+06	1.40015e+06	5.69402e+08	1.76344e+10	3.13271e+07	1.35346e+09	3.47468e+09	1.98705e+08	5.25862e+06	5.1991e+07	9.21193e+07	2.87475e+08	6.67436e+06	5.05398e+06	2.14044e+07	1.9542e+09	1.87439e+10	1.12214e+09	3.35711e+08	4.29424e+07	3.05321e+07	2.2007e+06
SB020B	SW48_G12D_LN	975000	1.3026e+07	139259	210424	143530	2.63133e+08	3.27854e+07	1.75556e+08	1.04455e+07	1.35134e+07	3.25435e+08	2.32265e+07	2.47947e+06	5.99539e+06	1.03363e+06	2.23273e+09	1.40152e+08	1.92701e+08	4.332e+09	5.38233e+06	2.64123e+07	1.23768e+09	2.41007e+09	1.75513e+09	1.00901e+08	3.53788e+07	2.68212e+06	1.55418e+06	5.9003e+08	1.91823e+10	3.13543e+07	1.44113e+09	3.77265e+09	2.13732e+08	5.90371e+06	5.90972e+07	1.31403e+08	3.18434e+08	9.40601e+06	6.2095e+06	2.49048e+07	2.11734e+09	2.00576e+10	1.20636e+09	3.88292e+08	5.34167e+07	3.41067e+07	3.0125e+06
SB021B	SW48_G12V_LN	1150000	1.24426e+07	164976	261095	287703	3.54418e+08	4.78367e+07	1.55405e+08	1.10104e+07	1.63259e+07	3.6978e+08	2.34057e+07	2.58835e+06	2.93914e+06	145946	1.89396e+09	1.45605e+08	2.24248e+08	4.56802e+09	4.07315e+06	3.4933e+07	1.24521e+09	2.47108e+09	7.29448e+08	4.30633e+07	2.09363e+07	2.12432e+06	1.16755e+06	5.76641e+08	1.83925e+10	3.2301e+07	1.56274e+09	3.90041e+09	2.19294e+08	3.56179e+06	3.35553e+07	6.78813e+07	4.23238e+08	7.40977e+06	911815	2.06112e+07	2.06593e+09	1.94232e+10	1.18874e+09	4.76114e+08	9.0921e+07	6.46935e+07	1.1315e+07
SB022B	SW48_G12V_LN	1150000	3.90803e+07	153499	226871	203620	2.90171e+08	3.98917e+07	1.30414e+08	9.24999e+06	1.53252e+07	3.42352e+08	1.90794e+07	2.40284e+06	2.65895e+06	491897	1.48556e+09	1.10523e+08	1.80668e+08	3.93768e+09	3.83719e+06	2.62983e+07	1.06405e+09	2.29246e+09	7.33686e+08	4.44336e+07	1.76197e+07	1.9648e+06	1.14032e+06	4.76391e+08	1.63621e+10	2.8369e+07	1.36242e+09	3.37819e+09	1.88822e+08	2.76216e+06	2.92118e+07	6.14653e+07	3.94071e+08	6.92569e+06	1.02285e+06	1.85009e+07	1.86227e+09	1.74866e+10	1.05454e+09	4.06625e+08	7.46358e+07	5.37698e+07	9.61907e+06
SB023B	SW48_G12V_LN	1150000	1.2009e+07	158714	256498	230688	3.07902e+08	4.16731e+07	1.42652e+08	9.68925e+06	1.65878e+07	3.84687e+08	1.91413e+07	2.05598e+06	3.516e+06	435779	1.60132e+09	1.22246e+08	2.00269e+08	4.35838e+09	4.71733e+06	3.44665e+07	1.17123e+09	2.47455e+09	7.73457e+08	4.50848e+07	1.86322e+07	2.00112e+06	1.2585e+06	5.15012e+08	1.7548e+10	2.87993e+07	1.44662e+09	3.712e+09	2.05031e+08	2.48418e+06	3.38942e+07	5.99135e+07	4.33666e+08	6.94855e+06	864655	1.97511e+07	2.02874e+09	1.86541e+10	1.14136e+09	4.22283e+08	7.70125e+07	5.61297e+07	1.06305e+07
SB024B	SW48_G12V_LN	1150000	1.57159e+07	146833	240766	277661	3.10325e+08	4.4518e+07	1.51707e+08	1.09621e+07	1.69647e+07	3.91868e+08	2.10865e+07	2.09995e+06	3.05963e+06	79822.1	1.69049e+09	1.2796e+08	2.04758e+08	4.48637e+09	4.10762e+06	2.99711e+07	1.18375e+09	2.56901e+09	9.21941e+08	5.39346e+07	1.97844e+07	1.6611e+06	971408	5.26639e+08	1.86073e+10	3.06706e+07	1.48761e+09	3.88928e+09	2.18532e+08	2.79817e+06	3.40812e+07	7.08795e+07	4.60069e+08	7.73257e+06	1.15037e+06	2.21231e+07	2.15426e+09	1.91026e+10	1.1594e+09	4.43887e+08	8.02165e+07	5.62886e+07	1.08021e+07
SB025B	SW48_G12V_LN	1150000	1.15767e+07	172312	241616	246469	2.86554e+08	4.14981e+07	1.52657e+08	1.04722e+07	1.55546e+07	3.5552e+08	2.01102e+07	2.00384e+06	2.64222e+06	120474	1.72279e+09	1.23643e+08	1.95412e+08	4.15054e+09	3.76267e+06	2.71582e+07	1.1592e+09	2.45456e+09	1.06904e+09	6.14028e+07	1.99498e+07	1.71076e+06	606051	4.96175e+08	1.73915e+10	3.00553e+07	1.43565e+09	3.71003e+09	2.08675e+08	2.82963e+06	3.30014e+07	8.82273e+07	4.39166e+08	7.68995e+06	1.49123e+06	2.22483e+07	2.06813e+09	1.89445e+10	1.15963e+09	4.57277e+08	7.74986e+07	5.70127e+07	8.96305e+06
	media change
code	sample		Palmitate_m+0	Palmitate_m+4	Palmitate_m+6	Palmitate_m+8	KMV+KIC_m+0	isovalerylcarnitine_m+0	Pyruvate_m+0	Pyruvate_m+1	Pyruvate_m+2	Pyruvate_m+3	butyryl-carnitine_m+0	butyryl-carnitine_m+1	butyryl-carnitine_m+2	butyryl-carnitine_m+4	Lactate	Lactate_m+1	Lactate_m+2	Lactate_m+3	adenine_m+0	propionylcarnitine_m+0	Creatinine_m+0	Phenylalanine_m+0	pyroglutamic-acid_m+0	pyroglutamic-acid_m+1	pyroglutamic-acid_m+2	pyroglutamic-acid_m+3	pyroglutamic-acid_m+4	kynurenine_m+0	leucine+isoleucine_m+0	acetylcarnitine_m+0	betaine_m+0	Methionine_m+0	Methionine_m+1	Methionine_m+3	Methionine_m+4	xanthine_m+0	tryptophan_m+0	cytidine_m+0	cytidine_m+5	Thymine_m+0	valine_m+0	Proline_m+0	Proline_m+1	Proline_m+2	Proline_m+3	Proline_m+4	Proline_m+5
SB001B	SW48_Parental_LN	1150000	-1.03006e+07	31463.8	79050.6	115454	3.75316e+08	1.15646e+07	1.65165e+08	1.17824e+07	1.77834e+07	4.18843e+08	4.03006e+06	499762	4.01547e+06	897434	1.38706e+09	1.12842e+08	1.90046e+08	4.22708e+09	2.36848e+06	2.0101e+07	1.52726e+08	-7.04001e+08	6.96748e+07	6.66614e+06	1.89018e+07	2.69362e+06	1.5578e+06	7.62754e+08	-5.50893e+09	-8.31012e+06	5.64436e+08	-4.8872e+08	-1.57951e+07	8.31326e+06	6.20365e+07	1.43025e+07	-5.93371e+08	-2.31808e+06	3.49817e+06	1.73622e+07	-5.98417e+08	1.39259e+09	1.16658e+08	3.12035e+08	6.13579e+07	4.57524e+07	8.58342e+06
SB002B	SW48_Parental_LN	1150000	-1.06008e+07	38646.6	83912.7	115402	3.3958e+08	9.1471e+06	1.5273e+08	1.13384e+07	1.78389e+07	4.41175e+08	2.87051e+06	603472	3.5922e+06	973184	1.22522e+09	9.87327e+07	1.89343e+08	4.4283e+09	2.93453e+06	1.23752e+07	1.38725e+08	-5.31531e+08	8.59703e+07	6.88756e+06	1.35407e+07	1.28063e+06	409211	7.49944e+08	-4.73374e+09	-8.45616e+06	4.64809e+08	-4.53426e+08	-1.83596e+07	6.69838e+06	6.51852e+07	1.23696e+07	-5.65317e+08	-2.169e+06	4.30426e+06	1.86213e+07	-5.27142e+08	1.51628e+09	1.12224e+08	2.8571e+08	5.07196e+07	3.59873e+07	5.03583e+06
SB003B	SW48_Parental_LN	1150000	-9.65022e+06	21061.1	68208.9	98280.7	3.4413e+08	1.05421e+07	1.52643e+08	1.10945e+07	1.76634e+07	4.43228e+08	2.59797e+06	70077.7	4.07454e+06	627443	1.20854e+09	1.01577e+08	1.89067e+08	4.38931e+09	2.4464e+06	1.54802e+07	1.71998e+08	-5.08151e+08	7.57059e+07	7.34546e+06	1.50919e+07	1.86289e+06	731286	7.6672e+08	-4.51033e+09	-8.97429e+06	5.26408e+08	-3.7029e+08	-1.12179e+07	7.66106e+06	6.60218e+07	9.22644e+06	-5.68222e+08	-2.22861e+06	3.84155e+06	1.85772e+07	-5.38808e+08	1.98824e+09	1.51051e+08	3.01844e+08	5.30177e+07	3.93392e+07	7.84032e+06
SB004B	SW48_Parental_LN	1150000	-7.31405e+06	36063.6	91154.2	133660	3.57572e+08	1.18748e+07	1.62815e+08	1.13112e+07	1.79854e+07	4.50227e+08	3.30854e+06	375946	4.37412e+06	1.26779e+06	1.32094e+09	1.10641e+08	1.98893e+08	4.6261e+09	3.10076e+06	2.24393e+07	2.04179e+08	-4.47742e+08	1.44812e+08	1.14676e+07	1.99517e+07	2.20932e+06	1.18962e+06	8.09371e+08	-3.64459e+09	-4.53756e+06	5.6911e+08	-2.83179e+08	-4.5192e+06	6.50345e+06	7.18205e+07	1.10464e+07	-5.64173e+08	-2.5902e+06	2.67072e+06	2.01312e+07	-3.95167e+08	2.49056e+09	1.74992e+08	3.26183e+08	5.74911e+07	4.10354e+07	7.78706e+06
SB005B	SW48_Parental_LN	1150000	-1.13377e+07	35019.6	111882	146746	3.22743e+08	1.22982e+07	1.68434e+08	1.17656e+07	1.79194e+07	4.32586e+08	2.73371e+06	399252	4.74929e+06	1.3822e+06	1.44787e+09	1.15647e+08	1.99285e+08	4.6435e+09	2.97655e+06	2.05882e+07	2.02261e+08	-4.59383e+08	2.40659e+08	1.62428e+07	2.17228e+07	2.09286e+06	952387	7.61535e+08	-3.53183e+09	-5.48532e+06	5.35941e+08	-2.94201e+08	-9.30291e+06	7.39985e+06	7.7646e+07	1.64947e+07	-5.479e+08	-2.98338e+06	3.00772e+06	2.1107e+07	-4.17603e+08	2.78459e+09	1.84441e+08	3.40113e+08	4.81267e+07	3.59698e+07	3.42568e+06
SB006B	SW48_G12A_LN	1450000	-6.87872e+06	12864.1	61229.9	118211	3.39546e+08	5.05905e+07	1.31054e+08	9.21748e+06	1.46784e+07	3.46747e+08	8.37812e+06	1.03964e+06	4.8851e+06	1.26691e+06	1.48731e+09	1.20915e+08	2.08885e+08	4.61302e+09	1.973e+06	1.8267e+06	2.08536e+08	-5.99614e+08	8.97473e+07	9.23631e+06	2.82339e+07	5.24864e+06	3.5144e+06	9.36697e+08	-4.27182e+09	-4.64805e+06	5.30504e+08	-3.82509e+08	-1.1429e+07	7.94232e+06	6.39549e+07	1.11658e+07	-6.51436e+08	-381572	3.65214e+06	1.79087e+07	-4.74e+08	2.64675e+09	2.09144e+08	4.35305e+08	9.73338e+07	8.35935e+07	1.73535e+07
SB007B	SW48_G12A_LN	1450000	-8.97789e+06	9428.19	31959.2	98226.2	3.19094e+08	4.46006e+07	1.17011e+08	8.6415e+06	1.41695e+07	3.46032e+08	5.84874e+06	1.01152e+06	4.50151e+06	1.89465e+06	1.2824e+09	1.08793e+08	2.0356e+08	4.56069e+09	2.70362e+06	-1.46339e+06	1.98784e+08	-5.14417e+08	1.14564e+08	1.11705e+07	3.00206e+07	5.64549e+06	4.04488e+06	9.25259e+08	-3.91838e+09	-5.42195e+06	4.94072e+08	-3.80362e+08	-9.08177e+06	6.97513e+06	6.82814e+07	9.4156e+06	-6.45652e+08	-284821	3.76886e+06	1.72161e+07	-4.32728e+08	2.49368e+09	1.91701e+08	4.53215e+08	1.01196e+08	8.36854e+07	1.76534e+07
SB008B	SW48_G12A_LN	1450000	-1.1115e+07	9365.59	49073.4	115978	3.18831e+08	5.11094e+07	1.12442e+08	7.5886e+06	1.33441e+07	3.23603e+08	8.99741e+06	1.22391e+06	5.05089e+06	1.73214e+06	1.25396e+09	1.10867e+08	2.01294e+08	4.38106e+09	2.94293e+06	1.05227e+06	1.62861e+08	-5.91353e+08	1.1958e+08	1.33878e+07	3.63862e+07	7.80199e+06	4.79099e+06	9.21993e+08	-4.88823e+09	-7.50095e+06	4.94547e+08	-4.87396e+08	-1.80548e+07	6.35051e+06	6.24775e+07	9.23788e+06	-6.54246e+08	-189097	2.51528e+06	1.78582e+07	-4.92973e+08	2.19045e+09	1.83076e+08	4.64146e+08	1.09631e+08	9.09494e+07	2.10455e+07
SB009B	SW48_G12A_LN	1450000	-9.86668e+06	8323.65	60622.1	113966	3.34248e+08	5.347e+07	1.15509e+08	8.41379e+06	1.40303e+07	3.37528e+08	8.91515e+06	1.00306e+06	5.5211e+06	2.32038e+06	1.34539e+09	1.17376e+08	2.11074e+08	4.68852e+09	3.04761e+06	2.69691e+06	1.99388e+08	-4.69213e+08	1.4407e+08	1.42884e+07	3.948e+07	8.81354e+06	5.44404e+06	9.8465e+08	-4.03606e+09	-5.79641e+06	5.59841e+08	-3.69913e+08	-1.04521e+07	6.98582e+06	6.74947e+07	9.07227e+06	-6.49644e+08	-249126	2.51327e+06	1.88789e+07	-4.00679e+08	2.94301e+09	2.40174e+08	4.9152e+08	1.14145e+08	9.79959e+07	2.21715e+07
SB010B	SW48_G12A_LN	1450000	-9.96523e+06	6037.21	46645	68523.8	2.31881e+08	4.42756e+07	9.82608e+07	6.9333e+06	1.08684e+07	2.60327e+08	4.04758e+06	913410	4.87261e+06	1.53463e+06	1.12577e+09	1.00124e+08	1.73677e+08	3.69988e+09	2.66761e+06	-2.96606e+06	-7.78415e+07	-8.04794e+08	1.80068e+08	1.58124e+07	3.63477e+07	6.10864e+06	4.05841e+06	8.16323e+08	-6.13421e+09	-1.03332e+07	3.45853e+08	-8.22826e+08	-3.6107e+07	6.58932e+06	6.30784e+07	1.18066e+07	-6.497e+08	-1.78289e+06	2.23756e+06	1.70445e+07	-6.98318e+08	1.27816e+09	1.23714e+08	4.7703e+08	9.49785e+07	7.59537e+07	1.40005e+07
SB011B	SW48_G12C_LN	1150000	-1.11362e+07	133168	190494	222924	2.56009e+08	2.31954e+07	1.65352e+08	1.13649e+07	1.4766e+07	3.44064e+08	4.87095e+06	972359	3.56767e+06	572050	1.54462e+09	1.25538e+08	1.8653e+08	3.91198e+09	4.34606e+06	7.03866e+06	1.37742e+08	-5.51247e+08	5.58727e+08	3.45175e+07	1.98996e+07	1.4992e+06	900336	6.71147e+08	-4.64257e+09	-7.84274e+06	5.59667e+08	-3.7487e+08	-7.99232e+06	7.48747e+06	6.48699e+07	4.24918e+07	-5.07461e+08	-990524	1.35806e+06	2.00833e+07	-4.28067e+08	3.56633e+09	2.6514e+08	5.64066e+08	9.43758e+07	6.82935e+07	1.113e+07
SB012B	SW48_G12C_LN	1150000	-1.12758e+07	101529	183062	210796	2.37828e+08	2.09904e+07	1.55892e+08	1.07765e+07	1.49892e+07	3.3874e+08	3.44303e+06	627800	3.11821e+06	492089	1.37255e+09	1.1087e+08	1.74512e+08	3.71866e+09	3.92803e+06	4.1287e+06	6.94214e+07	-6.76973e+08	4.89653e+08	3.01994e+07	1.62253e+07	1.10959e+06	530697	6.11423e+08	-5.05566e+09	-6.63697e+06	4.77931e+08	-5.37628e+08	-1.64985e+07	6.60628e+06	6.09211e+07	3.67691e+07	-5.10321e+08	-1.49461e+06	2.20196e+06	1.97322e+07	-4.7738e+08	2.86284e+09	2.18905e+08	5.0963e+08	8.33546e+07	6.1851e+07	9.27549e+06
SB013B	SW48_G12C_LN	1150000	-8.94953e+06	68940.8	151670	205432	2.69734e+08	2.34686e+07	1.59965e+08	1.12178e+07	1.58013e+07	3.50249e+08	5.55355e+06	570825	3.61878e+06	453946	1.46435e+09	1.19786e+08	1.84296e+08	3.90061e+09	3.52094e+06	3.80839e+06	1.63391e+08	-5.11654e+08	5.19034e+08	3.2089e+07	2.01398e+07	1.99422e+06	870925	6.79397e+08	-3.96703e+09	-9.16082e+06	5.7725e+08	-3.98359e+08	-1.01817e+07	7.10524e+06	6.62606e+07	4.1023e+07	-5.13994e+08	-869970	1.66151e+06	2.05085e+07	-3.45675e+08	3.54291e+09	2.57668e+08	5.49268e+08	9.48724e+07	6.68492e+07	1.07492e+07
SB014B	SW48_G12C_LN	1150000	-8.4529e+06	128079	222071	201135	2.55348e+08	2.22154e+07	1.63021e+08	1.14432e+07	1.62269e+07	3.50181e+08	5.51876e+06	958507	3.54485e+06	596502	1.55382e+09	1.25929e+08	1.91112e+08	4.04609e+09	4.24998e+06	1.13413e+07	1.94776e+08	-4.56321e+08	6.89353e+08	4.24752e+07	2.4286e+07	2.30349e+06	839585	7.0402e+08	-3.70469e+09	-8.1765e+06	6.06357e+08	-3.11724e+08	-2.9761e+06	6.95128e+06	6.66001e+07	4.98959e+07	-4.97053e+08	-424350	2.09328e+06	2.23908e+07	-3.1318e+08	4.21246e+09	3.10045e+08	6.13095e+08	1.07267e+08	7.6345e+07	1.34703e+07
SB015B	SW48_G12C_LN	1150000	-9.18284e+06	120041	215127	220246	2.44218e+08	2.21802e+07	1.72947e+08	1.1735e+07	1.57392e+07	3.48459e+08	5.3082e+06	645295	3.75594e+06	476968	1.59753e+09	1.2499e+08	1.87574e+08	3.98633e+09	4.52294e+06	8.10473e+06	1.96093e+08	-4.7523e+08	8.49614e+08	4.98072e+07	2.10046e+07	1.93803e+06	705560	6.75397e+08	-3.24666e+09	-8.09313e+06	5.91739e+08	-1.39426e+08	9.32471e+06	7.8489e+06	7.21557e+07	7.18773e+07	-4.81577e+08	-97084.5	1.88558e+06	2.50223e+07	-3.0765e+08	4.68005e+09	3.37284e+08	6.12784e+08	1.00542e+08	6.85041e+07	1.03898e+07
SB016B	SW48_G12D_LN	975000	-8.93825e+06	149348	232694	196581	2.62939e+08	2.69445e+07	1.77436e+08	1.06895e+07	1.41453e+07	3.49281e+08	1.11743e+07	1.28954e+06	6.12574e+06	1.21103e+06	1.86201e+09	1.24667e+08	1.9396e+08	4.44887e+09	3.80082e+06	2.87186e+06	1.8014e+08	-2.8846e+08	1.08625e+09	6.6217e+07	2.76196e+07	2.14487e+06	1.07602e+06	5.56471e+08	-2.02516e+09	-7.37737e+06	5.56793e+08	2.09951e+07	1.22352e+07	6.37516e+06	5.1732e+07	5.5046e+07	-3.69044e+08	2.44413e+06	4.47552e+06	2.21944e+07	-5.20109e+07	3.69551e+09	2.36112e+08	2.91194e+08	3.90825e+07	2.80977e+07	1.55805e+06
SB017B	SW48_G12D_LN	975000	-9.89959e+06	97105.4	216251	158027	2.63409e+08	2.96268e+07	1.67039e+08	9.84286e+06	1.37868e+07	3.28756e+08	1.0779e+07	1.43252e+06	6.38655e+06	886825	1.80159e+09	1.24021e+08	1.89164e+08	4.25068e+09	4.51401e+06	1.23836e+06	1.95288e+08	-3.1559e+08	1.10826e+09	6.55483e+07	3.38947e+07	2.59898e+06	1.63629e+06	5.74247e+08	-1.83227e+09	-5.63271e+06	5.87387e+08	7.45866e+07	1.26247e+07	5.50959e+06	5.59781e+07	5.83082e+07	-3.81838e+08	3.36619e+06	5.11391e+06	2.27276e+07	-5.73415e+07	3.58594e+09	2.45574e+08	3.21865e+08	4.72849e+07	3.16359e+07	2.68244e+06
SB018B	SW48_G12D_LN	975000	-1.10148e+07	108142	162367	184052	2.38857e+08	2.40413e+07	1.51025e+08	9.54405e+06	1.28226e+07	3.07082e+08	8.38845e+06	1.17386e+06	4.98492e+06	1.29579e+06	1.59536e+09	1.10674e+08	1.74197e+08	3.99961e+09	4.71775e+06	-2.4481e+06	1.44275e+08	-3.75476e+08	1.09063e+09	6.40778e+07	2.87898e+07	2.24877e+06	1.3906e+06	5.34304e+08	-3.14429e+09	-9.79783e+06	4.88574e+08	-2.22562e+08	-684756	4.94887e+06	5.00288e+07	5.542e+07	-4.02756e+08	2.33883e+06	4.24546e+06	2.04854e+07	-1.32478e+08	2.99271e+09	2.13991e+08	2.98875e+08	4.28061e+07	2.84264e+07	2.97068e+06
SB019B	SW48_G12D_LN	975000	-1.03282e+07	100562	176577	192424	2.41111e+08	2.58618e+07	1.5799e+08	9.51378e+06	1.27294e+07	3.06431e+08	9.79137e+06	1.08791e+06	6.00659e+06	1.44663e+06	1.66861e+09	1.14639e+08	1.75182e+08	4.03604e+09	4.5313e+06	727116	1.01212e+08	-3.2741e+08	1.19994e+09	7.09952e+07	3.09021e+07	2.81451e+06	1.40015e+06	5.50707e+08	-2.71804e+09	-7.89994e+06	5.13283e+08	-1.23385e+08	6.67095e+06	5.25862e+06	5.1991e+07	6.70787e+07	-3.96981e+08	2.73442e+06	5.05398e+06	2.14044e+07	-1.38976e+08	3.35012e+09	2.2579e+08	3.18303e+08	4.29424e+07	3.05321e+07	2.2007e+06
SB020B	SW48_G12D_LN	975000	-7.89792e+06	139259	210424	143530	2.63133e+08	2.87735e+07	1.75556e+08	1.04455e+07	1.35134e+07	3.25435e+08	1.06564e+07	1.34669e+06	5.99539e+06	1.03363e+06	1.95071e+09	1.31391e+08	1.92701e+08	4.332e+09	4.76835e+06	3.08899e+06	2.62812e+08	-1.96009e+08	1.50433e+09	8.79313e+07	3.53788e+07	2.68212e+06	1.55418e+06	5.71334e+08	-1.17005e+09	-7.87275e+06	6.00957e+08	1.74581e+08	2.16977e+07	5.90371e+06	5.90972e+07	1.06362e+08	-3.66023e+08	5.46607e+06	6.2095e+06	2.49048e+07	2.41588e+07	4.66386e+09	3.10004e+08	3.70884e+08	5.34167e+07	3.41067e+07	3.0125e+06
SB021B	SW48_G12V_LN	1150000	-8.48137e+06	164976	261095	287703	3.54418e+08	4.38248e+07	1.55405e+08	1.10104e+07	1.63259e+07	3.6978e+08	1.08356e+07	1.45557e+06	2.93914e+06	145946	1.61194e+09	1.36844e+08	2.24248e+08	4.56802e+09	3.45918e+06	1.16097e+07	2.70338e+08	-1.34995e+08	4.78647e+08	3.00936e+07	2.09363e+07	2.12432e+06	1.16755e+06	5.57946e+08	-1.95988e+09	-6.92602e+06	7.22563e+08	3.02342e+08	2.72596e+07	3.56179e+06	3.35553e+07	4.28408e+07	-2.61218e+08	3.46983e+06	911815	2.06112e+07	-2.72522e+07	4.02944e+09	2.92392e+08	4.58706e+08	9.0921e+07	6.46935e+07	1.1315e+07
SB022B	SW48_G12V_LN	1150000	1.81564e+07	153499	226871	203620	2.90171e+08	3.58798e+07	1.30414e+08	9.24999e+06	1.53252e+07	3.42352e+08	6.50938e+06	1.27006e+06	2.65895e+06	491897	1.20354e+09	1.01761e+08	1.80668e+08	3.93768e+09	3.22322e+06	2.97495e+06	8.91799e+07	-3.13614e+08	4.82885e+08	3.14639e+07	1.76197e+07	1.9648e+06	1.14032e+06	4.57695e+08	-3.99034e+09	-1.0858e+07	5.2224e+08	-2.19874e+08	-3.21256e+06	2.76216e+06	2.92118e+07	3.64248e+07	-2.90385e+08	2.98575e+06	1.02285e+06	1.85009e+07	-2.30908e+08	2.09284e+09	1.58184e+08	3.89217e+08	7.46358e+07	5.37698e+07	9.61907e+06
SB023B	SW48_G12V_LN	1150000	-8.91496e+06	158714	256498	230688	3.07902e+08	3.76612e+07	1.42652e+08	9.68925e+06	1.65878e+07	3.84687e+08	6.57123e+06	923199	3.516e+06	435779	1.3193e+09	1.13484e+08	2.00269e+08	4.35838e+09	4.10336e+06	1.11432e+07	1.96362e+08	-1.3153e+08	5.22656e+08	3.21151e+07	1.86322e+07	2.00112e+06	1.2585e+06	4.96317e+08	-2.80438e+09	-1.04278e+07	6.06442e+08	1.13929e+08	1.29962e+07	2.48418e+06	3.38942e+07	3.4873e+07	-2.50791e+08	3.00861e+06	864655	1.97511e+07	-6.44419e+07	3.26035e+09	2.45012e+08	4.04875e+08	7.70125e+07	5.61297e+07	1.06305e+07
SB024B	SW48_G12V_LN	1150000	-5.20802e+06	146833	240766	277661	3.10325e+08	4.05061e+07	1.51707e+08	1.09621e+07	1.69647e+07	3.91868e+08	8.51651e+06	967171	3.05963e+06	79822.1	1.40847e+09	1.19199e+08	2.04758e+08	4.48637e+09	3.49364e+06	6.64775e+06	2.08877e+08	-3.70699e+07	6.71139e+08	4.09649e+07	1.97844e+07	1.6611e+06	971408	5.07944e+08	-1.74512e+09	-8.5564e+06	6.47439e+08	2.91215e+08	2.64973e+07	2.79817e+06	3.40812e+07	4.5839e+07	-2.24388e+08	3.79263e+06	1.15037e+06	2.21231e+07	6.10848e+07	3.70882e+09	2.63048e+08	4.26479e+08	8.02165e+07	5.62886e+07	1.08021e+07
SB025B	SW48_G12V_LN	1150000	-9.34727e+06	172312	241616	246469	2.86554e+08	3.74861e+07	1.52657e+08	1.04722e+07	1.55546e+07	3.5552e+08	7.5402e+06	871066	2.64222e+06	120474	1.44077e+09	1.14882e+08	1.95412e+08	4.15054e+09	3.1487e+06	3.8349e+06	1.84335e+08	-1.51515e+08	8.18235e+08	4.84331e+07	1.99498e+07	1.71076e+06	606051	4.7748e+08	-2.96085e+09	-9.17176e+06	5.95471e+08	1.11962e+08	1.66405e+07	2.82963e+06	3.30014e+07	6.31867e+07	-2.4529e+08	3.75001e+06	1.49123e+06	2.22483e+07	-2.5054e+07	3.55072e+09	2.63276e+08	4.39868e+08	7.74986e+07	5.70127e+07	8.96305e+06
	Normalized CoRe
code	sample		Palmitate_m+0	Palmitate_m+4	Palmitate_m+6	Palmitate_m+8	KMV+KIC_m+0	isovalerylcarnitine_m+0	Pyruvate_m+0	Pyruvate_m+1	Pyruvate_m+2	Pyruvate_m+3	butyryl-carnitine_m+0	butyryl-carnitine_m+1	butyryl-carnitine_m+2	butyryl-carnitine_m+4	Lactate	Lactate_m+1	Lactate_m+2	Lactate_m+3	adenine_m+0	propionylcarnitine_m+0	Creatinine_m+0	Phenylalanine_m+0	pyroglutamic-acid_m+0	pyroglutamic-acid_m+1	pyroglutamic-acid_m+2	pyroglutamic-acid_m+3	pyroglutamic-acid_m+4	kynurenine_m+0	leucine+isoleucine_m+0	acetylcarnitine_m+0	betaine_m+0	Methionine_m+0	Methionine_m+1	Methionine_m+3	Methionine_m+4	xanthine_m+0	tryptophan_m+0	cytidine_m+0	cytidine_m+5	Thymine_m+0	valine_m+0	Proline_m+0	Proline_m+1	Proline_m+2	Proline_m+3	Proline_m+4	Proline_m+5
SB001B	SW48_Parental_LN	1150000	-8.95707	0.0273598	0.0687397	0.100395	326.362	10.0562	143.622	10.2456	15.4638	364.211	3.5044	0.434575	3.49171	0.780378	1206.14	98.1234	165.257	3675.72	2.05954	17.4791	132.805	-612.175	60.5868	5.79664	16.4363	2.34228	1.35461	663.264	-4790.38	-7.22619	490.814	-424.974	-13.7349	7.22892	53.9448	12.4369	-515.974	-2.01572	3.04189	15.0976	-520.362	1210.95	101.442	271.335	53.3547	39.7847	7.46384
SB002B	SW48_Parental_LN	1150000	-9.21806	0.0336057	0.0729676	0.100349	295.287	7.954	132.809	9.8595	15.5121	383.63	2.4961	0.524758	3.12365	0.846247	1065.41	85.8545	164.646	3850.7	2.55176	10.7611	120.63	-462.201	74.7568	5.98918	11.7745	1.11359	0.355835	652.125	-4116.29	-7.35318	404.182	-394.284	-15.9649	5.82468	56.6828	10.7562	-491.58	-1.88608	3.74283	16.1924	-458.384	1318.5	97.5862	248.444	44.104	31.2933	4.37898
SB003B	SW48_Parental_LN	1150000	-8.3915	0.018314	0.0593121	0.0854615	299.243	9.16705	132.733	9.64742	15.3595	385.415	2.2591	0.0609371	3.54308	0.545603	1050.9	88.3282	164.406	3816.8	2.1273	13.461	149.563	-441.87	65.8312	6.38735	13.1234	1.61991	0.635901	666.713	-3922.02	-7.80373	457.746	-321.991	-9.75466	6.66179	57.4103	8.02299	-494.106	-1.93792	3.34048	16.1541	-468.529	1728.9	131.348	262.473	46.1023	34.208	6.81767
SB004B	SW48_Parental_LN	1150000	-6.36005	0.0313596	0.0792645	0.116226	310.932	10.3259	141.578	9.83581	15.6395	391.501	2.87699	0.32691	3.80358	1.10242	1148.65	96.2092	172.951	4022.69	2.69631	19.5124	177.547	-389.341	125.923	9.97186	17.3493	1.92115	1.03445	703.801	-3169.21	-3.9457	494.878	-246.242	-3.92974	5.65518	62.4526	9.60561	-490.585	-2.25235	2.32236	17.5054	-343.624	2165.7	152.167	283.637	49.9923	35.6829	6.77136
SB005B	SW48_Parental_LN	1150000	-9.85891	0.0304518	0.0972888	0.127605	280.646	10.6941	146.464	10.2309	15.5821	376.162	2.37714	0.347176	4.12982	1.20191	1259.02	100.563	173.291	4037.83	2.5883	17.9028	175.88	-399.464	209.268	14.1242	18.8894	1.81988	0.828163	662.204	-3071.16	-4.76984	466.036	-255.827	-8.08949	6.43465	67.5182	14.3432	-476.434	-2.59424	2.61541	18.3539	-363.133	2421.38	160.383	295.75	41.8493	31.2781	2.97885
SB006B	SW48_G12A_LN	1450000	-4.74394	0.00887178	0.0422275	0.0815247	234.169	34.89	90.3824	6.35688	10.123	239.136	5.77802	0.716995	3.36903	0.873731	1025.73	83.3899	144.059	3181.39	1.36069	1.25979	143.818	-413.527	61.8947	6.36987	19.4717	3.61975	2.42373	645.998	-2946.08	-3.20555	365.865	-263.799	-7.8821	5.47746	44.1068	7.70055	-449.266	-0.263153	2.51872	12.3508	-326.897	1825.34	144.237	300.21	67.1268	57.6507	11.968
SB007B	SW48_G12A_LN	1450000	-6.19165	0.0065022	0.0220408	0.0677422	220.065	30.759	80.6974	5.95965	9.7721	238.642	4.03361	0.697598	3.10449	1.30665	884.415	75.0293	140.386	3145.31	1.86457	-1.00924	137.093	-354.771	79.0097	7.7038	20.7039	3.89344	2.78957	638.109	-2702.33	-3.73928	340.739	-262.319	-6.26329	4.81043	47.0906	6.49352	-445.277	-0.196428	2.59922	11.8732	-298.433	1719.78	132.208	312.562	69.7904	57.7141	12.1748
SB008B	SW48_G12A_LN	1450000	-7.66549	0.00645903	0.0338438	0.0799852	219.884	35.2479	77.5465	5.23352	9.2028	223.175	6.20511	0.844074	3.48337	1.19458	864.802	76.4602	138.824	3021.42	2.02961	0.725704	112.318	-407.83	82.4689	9.23294	25.0939	5.38068	3.30413	635.857	-3371.2	-5.17307	341.067	-336.135	-12.4516	4.37966	43.088	6.37095	-451.204	-0.130412	1.73468	12.316	-339.982	1510.66	126.259	320.101	75.6078	62.7238	14.5142
SB009B	SW48_G12A_LN	1450000	-6.80461	0.00574045	0.0418084	0.0785969	230.516	36.8758	79.6614	5.80261	9.67604	232.778	6.14838	0.691767	3.80766	1.60026	927.853	80.9492	145.568	3233.46	2.1018	1.85994	137.509	-323.595	99.3584	9.8541	27.2276	6.0783	3.75451	679.069	-2783.49	-3.99753	386.097	-255.113	-7.20831	4.81781	46.5481	6.25673	-448.031	-0.171811	1.73329	13.0199	-276.33	2029.66	165.637	338.979	78.7208	67.5834	15.2907
SB010B	SW48_G12A_LN	1450000	-6.87257	0.00416359	0.032169	0.0472578	159.918	30.5349	67.7661	4.78159	7.49546	179.536	2.79143	0.629938	3.36042	1.05837	776.391	69.0509	119.777	2551.64	1.83973	-2.04556	-53.6838	-555.031	124.185	10.9051	25.0674	4.21285	2.7989	562.981	-4230.49	-7.12635	238.52	-567.466	-24.9014	4.54436	43.5023	8.1425	-448.069	-1.22958	1.54315	11.7548	-481.599	881.487	85.3197	328.986	65.5024	52.3819	9.65549
SB011B	SW48_G12C_LN	1150000	-9.68369	0.115798	0.165647	0.193847	222.616	20.1699	143.784	9.88256	12.84	299.186	4.23561	0.845529	3.10233	0.497435	1343.15	109.164	162.2	3401.72	3.77918	6.12057	119.776	-479.345	485.85	30.0152	17.304	1.30365	0.782901	583.606	-4037.02	-6.81977	486.667	-325.974	-6.94985	6.51084	56.4086	36.9494	-441.27	-0.861325	1.18092	17.4638	-372.232	3101.15	230.556	490.492	82.0659	59.3856	9.67824
SB012B	SW48_G12C_LN	1150000	-9.80502	0.0882861	0.159185	0.183301	206.807	18.2525	135.558	9.3709	13.0341	294.557	2.99394	0.545913	2.71149	0.427903	1193.52	96.4083	151.75	3233.62	3.41568	3.59018	60.3664	-588.672	425.785	26.2604	14.109	0.964857	0.461476	531.672	-4396.23	-5.77128	415.592	-467.503	-14.3465	5.74459	52.9749	31.9732	-443.757	-1.29967	1.91475	17.1584	-415.113	2489.43	190.353	443.157	72.4823	53.7835	8.06564
SB013B	SW48_G12C_LN	1150000	-7.7822	0.0599485	0.131887	0.178637	234.552	20.4075	139.1	9.75464	13.7403	304.564	4.82917	0.49637	3.14677	0.394736	1273.35	104.162	160.257	3391.84	3.06168	3.31164	142.079	-444.917	451.334	27.9035	17.5129	1.73411	0.757326	590.78	-3449.59	-7.96593	501.957	-346.399	-8.85364	6.17847	57.6179	35.6722	-446.952	-0.756496	1.44479	17.8335	-300.587	3080.79	224.059	477.624	82.4977	58.1298	9.3471
SB014B	SW48_G12C_LN	1150000	-7.35034	0.111373	0.193106	0.1749	222.042	19.3177	141.757	9.95057	14.1103	304.505	4.79892	0.833484	3.08248	0.518698	1351.15	109.503	166.184	3518.34	3.69564	9.86204	169.37	-396.801	599.437	36.935	21.1182	2.00303	0.730074	612.192	-3221.47	-7.11	527.267	-271.064	-2.58791	6.04459	57.9131	43.3877	-432.22	-0.369	1.82024	19.4703	-272.33	3663.01	269.605	533.126	93.276	66.387	11.7133
SB015B	SW48_G12C_LN	1150000	-7.98508	0.104383	0.187067	0.191518	212.364	19.2871	150.388	10.2044	13.6862	303.008	4.61582	0.561126	3.26603	0.414755	1389.15	108.687	163.108	3466.37	3.93299	7.04759	170.516	-413.244	738.795	43.3106	18.2648	1.68524	0.61353	587.302	-2823.18	-7.0375	514.555	-121.24	8.10845	6.82513	62.7441	62.502	-418.763	-0.0844213	1.63964	21.7585	-267.522	4069.61	293.291	532.856	87.4278	59.5688	9.0346
SB016B	SW48_G12D_LN	975000	-9.16743	0.153177	0.23866	0.201621	269.681	27.6354	181.986	10.9636	14.508	358.237	11.4608	1.32261	6.28281	1.24209	1909.75	127.863	198.933	4562.95	3.89828	2.9455	184.759	-295.857	1114.1	67.9149	28.3278	2.19987	1.10361	570.739	-2077.08	-7.56654	571.07	21.5334	12.549	6.53863	53.0585	56.4575	-378.507	2.5068	4.59028	22.7635	-53.3445	3790.27	242.166	298.661	40.0846	28.8181	1.598
SB017B	SW48_G12D_LN	975000	-10.1534	0.0995953	0.221796	0.162079	270.163	30.3865	171.322	10.0952	14.1403	337.185	11.0554	1.46925	6.55031	0.909564	1847.79	127.201	194.014	4359.67	4.62975	1.27011	200.295	-323.682	1136.67	67.229	34.7638	2.66563	1.67824	588.971	-1879.25	-5.77714	602.448	76.4991	12.9484	5.65086	57.4135	59.8033	-391.629	3.45251	5.24503	23.3104	-58.8118	3677.89	251.871	330.118	48.4973	32.4471	2.75122
SB018B	SW48_G12D_LN	975000	-11.2972	0.110915	0.16653	0.188771	244.981	24.6578	154.897	9.78877	13.1514	314.956	8.60354	1.20396	5.11274	1.32902	1636.27	113.512	178.664	4102.16	4.83872	-2.51087	147.974	-385.103	1118.59	65.7208	29.528	2.30643	1.42625	548.004	-3224.91	-10.0491	501.101	-228.269	-0.702313	5.07576	51.3116	56.841	-413.083	2.3988	4.35432	21.0107	-135.875	3069.44	219.478	306.539	43.9037	29.1553	3.04685
SB019B	SW48_G12D_LN	975000	-10.593	0.10314	0.181105	0.197358	247.294	26.5249	162.041	9.75772	13.0558	314.289	10.0424	1.11581	6.16061	1.48372	1711.39	117.578	179.673	4139.53	4.64749	0.74576	103.807	-335.805	1230.7	72.8156	31.6944	2.88667	1.43605	564.828	-2787.73	-8.1025	526.444	-126.549	6.842	5.39346	53.3241	68.7987	-407.16	2.80453	5.18357	21.9532	-142.54	3436.02	231.579	326.465	44.0435	31.315	2.25713
SB020B	SW48_G12D_LN	975000	-8.10044	0.14283	0.21582	0.14721	269.88	29.5113	180.058	10.7133	13.8599	333.779	10.9297	1.38122	6.14912	1.06014	2000.73	134.76	197.642	4443.08	4.89062	3.1682	269.551	-201.035	1542.9	90.1859	36.2859	2.7509	1.59403	585.984	-1200.05	-8.07462	616.367	179.058	22.254	6.05509	60.6125	109.09	-375.408	5.60622	6.36872	25.5433	24.7782	4783.45	317.953	380.394	54.7864	34.9812	3.08974
SB021B	SW48_G12V_LN	1150000	-7.3751	0.143457	0.227039	0.250176	308.189	38.1085	135.135	9.57429	14.1965	321.548	9.42229	1.26571	2.55577	0.126909	1401.69	118.995	194.998	3972.19	3.00798	10.0954	235.077	-117.387	416.214	26.1683	18.2054	1.84723	1.01526	485.17	-1704.25	-6.02262	628.315	262.906	23.704	3.09721	29.1785	37.2529	-227.146	3.01724	0.792883	17.9228	-23.6976	3503.86	254.254	398.875	79.0617	56.2553	9.83917
SB022B	SW48_G12V_LN	1150000	15.7882	0.133477	0.197279	0.177061	252.323	31.1998	113.403	8.04347	13.3263	297.697	5.66033	1.1044	2.31213	0.427737	1046.56	88.4881	157.103	3424.07	2.8028	2.58691	77.5477	-272.708	419.9	27.3599	15.3215	1.70852	0.991579	397.996	-3469.86	-9.44176	454.122	-191.195	-2.79353	2.40188	25.4016	31.6737	-252.509	2.59631	0.889434	16.0878	-200.789	1819.86	137.551	338.45	64.9007	46.7564	8.36441
SB023B	SW48_G12V_LN	1150000	-7.75214	0.138012	0.223041	0.200598	267.741	32.7489	124.045	8.42544	14.4242	334.511	5.71412	0.802782	3.05739	0.378939	1147.22	98.682	174.147	3789.89	3.56814	9.68973	170.749	-114.374	454.483	27.9261	16.2019	1.74011	1.09435	431.58	-2438.59	-9.06761	527.341	99.069	11.3011	2.16016	29.4733	30.3243	-218.079	2.61618	0.751874	17.1749	-56.0364	2835.09	213.054	352.065	66.9674	48.8084	9.24389
SB024B	SW48_G12V_LN	1150000	-4.52871	0.12768	0.209362	0.241444	269.848	35.2227	131.919	9.53224	14.7519	340.755	7.40566	0.841018	2.66055	0.0694105	1224.76	103.651	178.05	3901.19	3.03795	5.78065	181.632	-32.2347	583.599	35.6216	17.2038	1.44443	0.844702	441.691	-1517.5	-7.44034	562.99	253.231	23.0412	2.43319	29.6358	39.86	-195.12	3.29794	1.00032	19.2375	53.1173	3225.06	228.737	370.851	69.7535	48.9466	9.39314
SB025B	SW48_G12V_LN	1150000	-8.12806	0.149836	0.210101	0.214321	249.178	32.5966	132.746	9.10624	13.5257	309.148	6.55669	0.757449	2.29758	0.10476	1252.85	99.897	169.923	3609.17	2.738	3.33469	160.291	-131.752	711.509	42.1157	17.3477	1.48762	0.527001	415.2	-2574.66	-7.97544	517.801	97.3583	14.47	2.46055	28.6969	54.945	-213.296	3.26088	1.29672	19.3463	-21.7861	3087.58	228.935	382.494	67.3901	49.5762	7.79396
[truncated: 99 more columns]

## Sheet: media change all
	Normalized CoRe
code	sample	Palmitate_m+0	Palmitate_m+4	Palmitate_m+6	Palmitate_m+8	KMV+KIC_m+0	isovalerylcarnitine_m+0	Pyruvate_m+0	Pyruvate_m+1	Pyruvate_m+2	Pyruvate_m+3	butyryl-carnitine_m+0	butyryl-carnitine_m+1	butyryl-carnitine_m+2	butyryl-carnitine_m+4	Lactate	Lactate_m+1	Lactate_m+2	Lactate_m+3	adenine_m+0	propionylcarnitine_m+0	Creatinine_m+0	Phenylalanine_m+0	pyroglutamic-acid_m+0	pyroglutamic-acid_m+1	pyroglutamic-acid_m+2	pyroglutamic-acid_m+3	pyroglutamic-acid_m+4	kynurenine_m+0	leucine+isoleucine_m+0	acetylcarnitine_m+0	betaine_m+0	Methionine_m+0	Methionine_m+1	Methionine_m+3	Methionine_m+4	xanthine_m+0	tryptophan_m+0	cytidine_m+0	cytidine_m+5	Thymine_m+0	valine_m+0	Proline_m+0	Proline_m+1	Proline_m+2	Proline_m+3	Proline_m+4	Proline_m+5	tyrosine_m+0
SB001B	media_Parental_LN	-8.95707	0.0273598	0.0687397	0.100395	326.362	10.0562	143.622	10.2456	15.4638	364.211	3.5044	0.434575	3.49171	0.780378	1206.14	98.1234	165.257	3675.72	2.05954	17.4791	132.805	-612.175	60.5868	5.79664	16.4363	2.34228	1.35461	663.264	-4790.38	-7.22619	490.814	-424.974	-13.7349	7.22892	53.9448	12.4369	-515.974	-2.01572	3.04189	15.0976	-520.362	1210.95	101.442	271.335	53.3547	39.7847	7.46384	-306.367
SB002B	media_Parental_LN	-9.21806	0.0336057	0.0729676	0.100349	295.287	7.954	132.809	9.8595	15.5121	383.63	2.4961	0.524758	3.12365	0.846247	1065.41	85.8545	164.646	3850.7	2.55176	10.7611	120.63	-462.201	74.7568	5.98918	11.7745	1.11359	0.355835	652.125	-4116.29	-7.35318	404.182	-394.284	-15.9649	5.82468	56.6828	10.7562	-491.58	-1.88608	3.74283	16.1924	-458.384	1318.5	97.5862	248.444	44.104	31.2933	4.37898	-257.677
SB003B	media_Parental_LN	-8.3915	0.018314	0.0593121	0.0854615	299.243	9.16705	132.733	9.64742	15.3595	385.415	2.2591	0.0609371	3.54308	0.545603	1050.9	88.3282	164.406	3816.8	2.1273	13.461	149.563	-441.87	65.8312	6.38735	13.1234	1.61991	0.635901	666.713	-3922.02	-7.80373	457.746	-321.991	-9.75466	6.66179	57.4103	8.02299	-494.106	-1.93792	3.34048	16.1541	-468.529	1728.9	131.348	262.473	46.1023	34.208	6.81767	-241.357
SB004B	media_Parental_LN	-6.36005	0.0313596	0.0792645	0.116226	310.932	10.3259	141.578	9.83581	15.6395	391.501	2.87699	0.32691	3.80358	1.10242	1148.65	96.2092	172.951	4022.69	2.69631	19.5124	177.547	-389.341	125.923	9.97186	17.3493	1.92115	1.03445	703.801	-3169.21	-3.9457	494.878	-246.242	-3.92974	5.65518	62.4526	9.60561	-490.585	-2.25235	2.32236	17.5054	-343.624	2165.7	152.167	283.637	49.9923	35.6829	6.77136	-77.2635
SB005B	media_Parental_LN	-9.85891	0.0304518	0.0972888	0.127605	280.646	10.6941	146.464	10.2309	15.5821	376.162	2.37714	0.347176	4.12982	1.20191	1259.02	100.563	173.291	4037.83	2.5883	17.9028	175.88	-399.464	209.268	14.1242	18.8894	1.81988	0.828163	662.204	-3071.16	-4.76984	466.036	-255.827	-8.08949	6.43465	67.5182	14.3432	-476.434	-2.59424	2.61541	18.3539	-363.133	2421.38	160.383	295.75	41.8493	31.2781	2.97885	-53.6317
SB006B	media_G12A_LN	-4.74394	0.00887178	0.0422275	0.0815247	234.169	34.89	90.3824	6.35688	10.123	239.136	5.77802	0.716995	3.36903	0.873731	1025.73	83.3899	144.059	3181.39	1.36069	1.25979	143.818	-413.527	61.8947	6.36987	19.4717	3.61975	2.42373	645.998	-2946.08	-3.20555	365.865	-263.799	-7.8821	5.47746	44.1068	7.70055	-449.266	-0.263153	2.51872	12.3508	-326.897	1825.34	144.237	300.21	67.1268	57.6507	11.968	-140.701
SB007B	media_G12A_LN	-6.19165	0.0065022	0.0220408	0.0677422	220.065	30.759	80.6974	5.95965	9.7721	238.642	4.03361	0.697598	3.10449	1.30665	884.415	75.0293	140.386	3145.31	1.86457	-1.00924	137.093	-354.771	79.0097	7.7038	20.7039	3.89344	2.78957	638.109	-2702.33	-3.73928	340.739	-262.319	-6.26329	4.81043	47.0906	6.49352	-445.277	-0.196428	2.59922	11.8732	-298.433	1719.78	132.208	312.562	69.7904	57.7141	12.1748	-191.591
SB008B	media_G12A_LN	-7.66549	0.00645903	0.0338438	0.0799852	219.884	35.2479	77.5465	5.23352	9.2028	223.175	6.20511	0.844074	3.48337	1.19458	864.802	76.4602	138.824	3021.42	2.02961	0.725704	112.318	-407.83	82.4689	9.23294	25.0939	5.38068	3.30413	635.857	-3371.2	-5.17307	341.067	-336.135	-12.4516	4.37966	43.088	6.37095	-451.204	-0.130412	1.73468	12.316	-339.982	1510.66	126.259	320.101	75.6078	62.7238	14.5142	-152.293
SB009B	media_G12A_LN	-6.80461	0.00574045	0.0418084	0.0785969	230.516	36.8758	79.6614	5.80261	9.67604	232.778	6.14838	0.691767	3.80766	1.60026	927.853	80.9492	145.568	3233.46	2.1018	1.85994	137.509	-323.595	99.3584	9.8541	27.2276	6.0783	3.75451	679.069	-2783.49	-3.99753	386.097	-255.113	-7.20831	4.81781	46.5481	6.25673	-448.031	-0.171811	1.73329	13.0199	-276.33	2029.66	165.637	338.979	78.7208	67.5834	15.2907	6.74733
SB010B	media_G12A_LN	-6.87257	0.00416359	0.032169	0.0472578	159.918	30.5349	67.7661	4.78159	7.49546	179.536	2.79143	0.629938	3.36042	1.05837	776.391	69.0509	119.777	2551.64	1.83973	-2.04556	-53.6838	-555.031	124.185	10.9051	25.0674	4.21285	2.7989	562.981	-4230.49	-7.12635	238.52	-567.466	-24.9014	4.54436	43.5023	8.1425	-448.069	-1.22958	1.54315	11.7548	-481.599	881.487	85.3197	328.986	65.5024	52.3819	9.65549	-427.926
SB011B	media_G12C_LN	-9.68369	0.115798	0.165647	0.193847	222.616	20.1699	143.784	9.88256	12.84	299.186	4.23561	0.845529	3.10233	0.497435	1343.15	109.164	162.2	3401.72	3.77918	6.12057	119.776	-479.345	485.85	30.0152	17.304	1.30365	0.782901	583.606	-4037.02	-6.81977	486.667	-325.974	-6.94985	6.51084	56.4086	36.9494	-441.27	-0.861325	1.18092	17.4638	-372.232	3101.15	230.556	490.492	82.0659	59.3856	9.67824	-134.397
SB012B	media_G12C_LN	-9.80502	0.0882861	0.159185	0.183301	206.807	18.2525	135.558	9.3709	13.0341	294.557	2.99394	0.545913	2.71149	0.427903	1193.52	96.4083	151.75	3233.62	3.41568	3.59018	60.3664	-588.672	425.785	26.2604	14.109	0.964857	0.461476	531.672	-4396.23	-5.77128	415.592	-467.503	-14.3465	5.74459	52.9749	31.9732	-443.757	-1.29967	1.91475	17.1584	-415.113	2489.43	190.353	443.157	72.4823	53.7835	8.06564	-323.235
SB013B	media_G12C_LN	-7.7822	0.0599485	0.131887	0.178637	234.552	20.4075	139.1	9.75464	13.7403	304.564	4.82917	0.49637	3.14677	0.394736	1273.35	104.162	160.257	3391.84	3.06168	3.31164	142.079	-444.917	451.334	27.9035	17.5129	1.73411	0.757326	590.78	-3449.59	-7.96593	501.957	-346.399	-8.85364	6.17847	57.6179	35.6722	-446.952	-0.756496	1.44479	17.8335	-300.587	3080.79	224.059	477.624	82.4977	58.1298	9.3471	-233.153
SB014B	media_G12C_LN	-7.35034	0.111373	0.193106	0.1749	222.042	19.3177	141.757	9.95057	14.1103	304.505	4.79892	0.833484	3.08248	0.518698	1351.15	109.503	166.184	3518.34	3.69564	9.86204	169.37	-396.801	599.437	36.935	21.1182	2.00303	0.730074	612.192	-3221.47	-7.11	527.267	-271.064	-2.58791	6.04459	57.9131	43.3877	-432.22	-0.369	1.82024	19.4703	-272.33	3663.01	269.605	533.126	93.276	66.387	11.7133	-42.9067
SB015B	media_G12C_LN	-7.98508	0.104383	0.187067	0.191518	212.364	19.2871	150.388	10.2044	13.6862	303.008	4.61582	0.561126	3.26603	0.414755	1389.15	108.687	163.108	3466.37	3.93299	7.04759	170.516	-413.244	738.795	43.3106	18.2648	1.68524	0.61353	587.302	-2823.18	-7.0375	514.555	-121.24	8.10845	6.82513	62.7441	62.502	-418.763	-0.0844213	1.63964	21.7585	-267.522	4069.61	293.291	532.856	87.4278	59.5688	9.0346	-87.3512
SB016B	media_G12D_LN	-9.16743	0.153177	0.23866	0.201621	269.681	27.6354	181.986	10.9636	14.508	358.237	11.4608	1.32261	6.28281	1.24209	1909.75	127.863	198.933	4562.95	3.89828	2.9455	184.759	-295.857	1114.1	67.9149	28.3278	2.19987	1.10361	570.739	-2077.08	-7.56654	571.07	21.5334	12.549	6.53863	53.0585	56.4575	-378.507	2.5068	4.59028	22.7635	-53.3445	3790.27	242.166	298.661	40.0846	28.8181	1.598	137.833
SB017B	media_G12D_LN	-10.1534	0.0995953	0.221796	0.162079	270.163	30.3865	171.322	10.0952	14.1403	337.185	11.0554	1.46925	6.55031	0.909564	1847.79	127.201	194.014	4359.67	4.62975	1.27011	200.295	-323.682	1136.67	67.229	34.7638	2.66563	1.67824	588.971	-1879.25	-5.77714	602.448	76.4991	12.9484	5.65086	57.4135	59.8033	-391.629	3.45251	5.24503	23.3104	-58.8118	3677.89	251.871	330.118	48.4973	32.4471	2.75122	87.0607
SB018B	media_G12D_LN	-11.2972	0.110915	0.16653	0.188771	244.981	24.6578	154.897	9.78877	13.1514	314.956	8.60354	1.20396	5.11274	1.32902	1636.27	113.512	178.664	4102.16	4.83872	-2.51087	147.974	-385.103	1118.59	65.7208	29.528	2.30643	1.42625	548.004	-3224.91	-10.0491	501.101	-228.269	-0.702313	5.07576	51.3116	56.841	-413.083	2.3988	4.35432	21.0107	-135.875	3069.44	219.478	306.539	43.9037	29.1553	3.04685	-77.3751
SB019B	media_G12D_LN	-10.593	0.10314	0.181105	0.197358	247.294	26.5249	162.041	9.75772	13.0558	314.289	10.0424	1.11581	6.16061	1.48372	1711.39	117.578	179.673	4139.53	4.64749	0.74576	103.807	-335.805	1230.7	72.8156	31.6944	2.88667	1.43605	564.828	-2787.73	-8.1025	526.444	-126.549	6.842	5.39346	53.3241	68.7987	-407.16	2.80453	5.18357	21.9532	-142.54	3436.02	231.579	326.465	44.0435	31.315	2.25713	-69.6013
SB020B	media_G12D_LN	-8.10044	0.14283	0.21582	0.14721	269.88	29.5113	180.058	10.7133	13.8599	333.779	10.9297	1.38122	6.14912	1.06014	2000.73	134.76	197.642	4443.08	4.89062	3.1682	269.551	-201.035	1542.9	90.1859	36.2859	2.7509	1.59403	585.984	-1200.05	-8.07462	616.367	179.058	22.254	6.05509	60.6125	109.09	-375.408	5.60622	6.36872	25.5433	24.7782	4783.45	317.953	380.394	54.7864	34.9812	3.08974	96.552
SB021B	media_G12V_LN	-7.3751	0.143457	0.227039	0.250176	308.189	38.1085	135.135	9.57429	14.1965	321.548	9.42229	1.26571	2.55577	0.126909	1401.69	118.995	194.998	3972.19	3.00798	10.0954	235.077	-117.387	416.214	26.1683	18.2054	1.84723	1.01526	485.17	-1704.25	-6.02262	628.315	262.906	23.704	3.09721	29.1785	37.2529	-227.146	3.01724	0.792883	17.9228	-23.6976	3503.86	254.254	398.875	79.0617	56.2553	9.83917	170.802
SB022B	media_G12V_LN	15.7882	0.133477	0.197279	0.177061	252.323	31.1998	113.403	8.04347	13.3263	297.697	5.66033	1.1044	2.31213	0.427737	1046.56	88.4881	157.103	3424.07	2.8028	2.58691	77.5477	-272.708	419.9	27.3599	15.3215	1.70852	0.991579	397.996	-3469.86	-9.44176	454.122	-191.195	-2.79353	2.40188	25.4016	31.6737	-252.509	2.59631	0.889434	16.0878	-200.789	1819.86	137.551	338.45	64.9007	46.7564	8.36441	-87.1555
SB023B	media_G12V_LN	-7.75214	0.138012	0.223041	0.200598	267.741	32.7489	124.045	8.42544	14.4242	334.511	5.71412	0.802782	3.05739	0.378939	1147.22	98.682	174.147	3789.89	3.56814	9.68973	170.749	-114.374	454.483	27.9261	16.2019	1.74011	1.09435	431.58	-2438.59	-9.06761	527.341	99.069	11.3011	2.16016	29.4733	30.3243	-218.079	2.61618	0.751874	17.1749	-56.0364	2835.09	213.054	352.065	66.9674	48.8084	9.24389	210.739
SB024B	media_G12V_LN	-4.52871	0.12768	0.209362	0.241444	269.848	35.2227	131.919	9.53224	14.7519	340.755	7.40566	0.841018	2.66055	0.0694105	1224.76	103.651	178.05	3901.19	3.03795	5.78065	181.632	-32.2347	583.599	35.6216	17.2038	1.44443	0.844702	441.691	-1517.5	-7.44034	562.99	253.231	23.0412	2.43319	29.6358	39.86	-195.12	3.29794	1.00032	19.2375	53.1173	3225.06	228.737	370.851	69.7535	48.9466	9.39314	285.663
SB025B	media_G12V_LN	-8.12806	0.149836	0.210101	0.214321	249.178	32.5966	132.746	9.10624	13.5257	309.148	6.55669	0.757449	2.29758	0.10476	1252.85	99.897	169.923	3609.17	2.738	3.33469	160.291	-131.752	711.509	42.1157	17.3477	1.48762	0.527001	415.2	-2574.66	-7.97544	517.801	97.3583	14.47	2.46055	28.6969	54.945	-213.296	3.26088	1.29672	19.3463	-21.7861	3087.58	228.935	382.494	67.3901	49.5762	7.79396	96.7855
[truncated: 98 more columns]
