# Supplementary material for: FOXO1 links KRAS G12D and G12V alleles to glutamine and nitrogen metabolism in colorectal cancer
Source: EMBO Rep. 2025 Nov 20;27(1):142–62. doi: 10.1038/s44319-025-00641-z (PMC12795846; doi:10.1038/s44319-025-00641-z)
Supplement: Supplementary file 4 — Source data Fig. 2 [file 44319_2025_641_MOESM4_ESM.zip › Fig2/Metabolomics_13C_glucose_ALL/Ber_et_al_13C_glucose_intracellular.xlsx]

## Sheet: CellCount
Samples	Cells/ml	Vol/ml (fl)	Vol peak (fl)
Par_LN	1150000	1800000000	839
G12A_LN	1450000	2300000000	2560
G12C_LN	1150000	2170000000	858
G12D_LN	975000	1340000000	742
G12V_LN	1150000	1860000000	986

## Sheet: Intracellular_RawData
code	sample	valine-d8	hippuric acid-d5	palmitoylcarnitine	KMV+KIC	Myristoylcarnitine	isovalerylcarnitine_m+0	isovalerylcarnitine_m+1	Pyruvate_m+0	Pyruvate_m+3	butyryl-carnitine_m+0	butyryl-carnitine_m+1	butyryl-carnitine_m+2	butyryl-carnitine_m+3	butyryl-carnitine_m+4	butyryl-carnitine_m+5	Adenosine_m+0	Adenosine_m+1	Adenosine_m+2	Adenosine_m+3	Adenosine_m+4	Adenosine_m+5	Adenosine_m+6	Adenosine_m+7	Adenosine_m+8	Lactate_m+0	Lactate_m+1	Lactate_m+2	Lactate_m+3	adenine_m+0	adenine_m+1	adenine_m+2	adenine_m+3	propionylcarnitine_m+0	propionylcarnitine_m+1	propionylcarnitine_m+2	propionylcarnitine_m+3	Creatinine	Phenylalanine	pyroglutamic-acid_m+0	pyroglutamic-acid_m+1	pyroglutamic-acid_m+2	pyroglutamic-acid_m+3	pyroglutamic-acid_m+4	Cytosine_m+0	Cytosine_m+1	Cytosine_m+2	kynurenine	leucine+isoleucine
SB001	SW48_Parental_LN	1.41061e+09	2.2421e+09	1.02376e+06	5.15589e+06	396012	3.82212e+08	4.93631e+07	2.23498e+06	2.9699e+06	2.52154e+08	4.11429e+07	2.31823e+08	3.33688e+07	1.0932e+08	6.51715e+06	1.01685e+06	66065.3	175143	157166	82386.1	1.32596e+06	328040	72769.2	0	1.72103e+07	1.32449e+06	1.29596e+06	2.58904e+07	1.33988e+08	3.40339e+07	1.22499e+07	4.06091e+06	8.68015e+08	1.08733e+08	8.64228e+06	1.96124e+06	1.67435e+08	6.15514e+08	5.46198e+07	5.66499e+06	1.31712e+07	3.35347e+06	2.35365e+06	3.53202e+06	295338	150153	1.49396e+08	2.54183e+09
SB002	SW48_Parental_LN	1.42378e+09	2.09235e+09	706311	5.45838e+06	550599	4.42809e+08	5.71575e+07	2.69874e+06	3.73178e+06	2.7176e+08	4.52618e+07	2.51194e+08	3.65596e+07	1.28072e+08	7.89617e+06	1.0612e+06	101219	139776	127338	90060.2	1.68112e+06	544914	166564	0	2.04405e+07	1.42358e+06	1.32219e+06	3.02742e+07	1.52827e+08	4.1881e+07	1.57807e+07	5.30927e+06	8.76229e+08	1.0935e+08	9.12659e+06	2.10295e+06	1.85872e+08	6.34368e+08	7.40281e+07	6.33171e+06	1.47076e+07	3.23862e+06	2.31079e+06	5.34347e+06	552457	416802	1.50259e+08	2.67435e+09
SB003	SW48_Parental_LN	1.45803e+09	2.18679e+09	911508	5.06669e+06	450592	4.54933e+08	5.88463e+07	2.61382e+06	3.6573e+06	2.83222e+08	4.73012e+07	2.66823e+08	3.90525e+07	1.36884e+08	8.1934e+06	1.21902e+06	98534.1	103905	179245	124805	1.99488e+06	467894	147978	0	1.93194e+07	1.44421e+06	1.52371e+06	3.28368e+07	1.74659e+08	4.65271e+07	1.78123e+07	5.4638e+06	9.40691e+08	1.16899e+08	9.47951e+06	2.1546e+06	1.84999e+08	6.83507e+08	7.52427e+07	7.14395e+06	1.65755e+07	3.7756e+06	2.56186e+06	5.35659e+06	531529	295738	1.67149e+08	2.8751e+09
SB004	SW48_Parental_LN	1.49653e+09	2.23128e+09	1.11888e+06	4.39036e+06	561186	4.2119e+08	5.44216e+07	2.47951e+06	3.07161e+06	2.69122e+08	4.52135e+07	2.5618e+08	3.78772e+07	1.26701e+08	7.16113e+06	1.1413e+06	62680.4	109204	76480.7	126066	1.89593e+06	531305	131353	0	1.85039e+07	1.36269e+06	1.42316e+06	2.98192e+07	1.92482e+08	4.95422e+07	1.79427e+07	5.79004e+06	9.05961e+08	1.11852e+08	8.68983e+06	2.01167e+06	2.08245e+08	6.609e+08	7.65348e+07	7.11704e+06	1.69706e+07	3.68703e+06	2.7015e+06	4.416e+06	446078	193702	1.59255e+08	2.84021e+09
SB005	SW48_Parental_LN	1.46172e+09	2.09102e+09	922802	3.88688e+06	659928	3.98921e+08	5.0874e+07	2.31703e+06	2.68519e+06	2.77732e+08	4.67558e+07	2.58646e+08	3.75935e+07	1.13691e+08	6.63136e+06	1.32342e+06	171329	215295	243899	175021	2.56818e+06	618469	163119	0	2.27483e+07	1.47856e+06	1.44692e+06	3.15405e+07	2.11782e+08	5.60086e+07	2.019e+07	6.61184e+06	8.21406e+08	1.00195e+08	7.36816e+06	1.34355e+06	2.00314e+08	5.83078e+08	9.78109e+07	8.18777e+06	1.69404e+07	2.69072e+06	1.83235e+06	5.28767e+06	461937	324894	1.30631e+08	2.54681e+09
SB006	SW48_G12A_LN	1.3619e+09	2.13311e+09	356324	3.39326e+06	368000	1.77283e+09	2.33596e+08	1.6341e+06	2.27341e+06	6.40131e+08	9.73628e+07	4.14124e+08	6.54342e+07	2.42112e+08	1.35003e+07	2.24632e+06	232616	385323	445491	288500	3.21233e+06	985370	223077	0	1.35785e+07	893341	971898	2.27421e+07	2.31494e+08	5.37813e+07	1.84802e+07	5.55518e+06	3.9571e+08	5.27104e+07	8.2084e+06	2.48539e+06	2.41147e+08	8.08948e+08	6.5366e+07	6.92275e+06	1.79178e+07	5.12099e+06	4.24736e+06	3.97175e+06	378657	199049	2.35967e+08	3.60066e+09
SB007	SW48_G12A_LN	1.35244e+09	2.12312e+09	261676	3.35413e+06	498888	1.66812e+09	2.17043e+08	1.25209e+06	2.37618e+06	5.72896e+08	8.72766e+07	3.76315e+08	5.90605e+07	2.3393e+08	1.28048e+07	1.95587e+06	200146	343787	272857	226412	3.17902e+06	673518	166472	0	1.39023e+07	1.00157e+06	940615	2.35467e+07	1.93477e+08	4.59225e+07	1.5593e+07	4.62063e+06	3.64992e+08	5.34445e+07	7.4267e+06	2.37783e+06	2.18241e+08	7.1948e+08	6.54624e+07	6.22315e+06	1.5606e+07	4.46336e+06	3.36702e+06	4.15435e+06	444240	297974	2.02366e+08	3.15016e+09
SB008	SW48_G12A_LN	1.35922e+09	2.08906e+09	363909	3.54499e+06	173039	1.68725e+09	2.23436e+08	1.3579e+06	2.03107e+06	6.05744e+08	9.28995e+07	3.96229e+08	6.26565e+07	2.38598e+08	1.40106e+07	2.74301e+06	305404	263402	284910	289206	2.89307e+06	678939	141724	0	1.66684e+07	1.05374e+06	916931	2.26719e+07	2.11729e+08	4.68688e+07	1.56242e+07	4.73389e+06	3.84747e+08	5.43958e+07	7.95487e+06	2.47059e+06	2.18817e+08	7.45585e+08	6.16578e+07	6.79274e+06	1.73951e+07	5.11581e+06	4.06528e+06	3.98633e+06	310816	198180	2.10858e+08	3.19012e+09
SB009	SW48_G12A_LN	1.38907e+09	2.10616e+09	622122	3.51947e+06	577274	1.82795e+09	2.39453e+08	1.67051e+06	2.52318e+06	6.76677e+08	1.04489e+08	4.54726e+08	7.42119e+07	2.75582e+08	1.55857e+07	2.49839e+06	315914	256929	375814	299330	3.41485e+06	832259	161765	0	1.46378e+07	1.07644e+06	1.13692e+06	2.68117e+07	2.49252e+08	5.57096e+07	1.94882e+07	5.60569e+06	4.3536e+08	5.73165e+07	8.80668e+06	2.67973e+06	2.47918e+08	8.39041e+08	6.92691e+07	7.49282e+06	2.07459e+07	5.89565e+06	4.61809e+06	4.22911e+06	342075	236227	2.43845e+08	3.67111e+09
SB010	SW48_G12A_LN	1.50391e+09	2.1496e+09	618698	2.83874e+06	293940	1.68948e+09	2.21729e+08	1.79578e+06	2.08216e+06	6.3191e+08	1.0405e+08	4.63471e+08	7.37465e+07	2.5205e+08	1.55423e+07	3.22745e+06	383797	626700	513304	529157	4.61084e+06	1.17786e+06	348487	0	1.54967e+07	1.02736e+06	957427	2.37558e+07	2.80008e+08	6.43398e+07	2.22739e+07	6.62878e+06	4.10652e+08	5.80259e+07	7.4374e+06	1.90501e+06	2.59022e+08	7.2125e+08	8.57271e+07	8.25959e+06	2.03625e+07	4.61828e+06	3.52263e+06	5.00302e+06	353819	263640	1.97966e+08	3.27814e+09
SB011	SW48_G12C_LN	1.34809e+09	2.07524e+09	3.02371e+06	1.91614e+06	1.55208e+06	5.82572e+08	7.66827e+07	1.94142e+06	1.34467e+06	3.38638e+08	5.44609e+07	2.3387e+08	3.2409e+07	8.82372e+07	5.17208e+06	6.59046e+06	1.27468e+06	1.43921e+06	1.55869e+06	1.33965e+06	8.5486e+06	2.76323e+06	1.17791e+06	207878	2.26715e+07	1.11932e+06	617597	1.37644e+07	1.29227e+08	3.6707e+07	1.56818e+07	5.78391e+06	6.83706e+08	8.50628e+07	6.1648e+06	1.05519e+06	2.6453e+08	4.04966e+08	1.14388e+08	8.35092e+06	1.2397e+07	2.08178e+06	1.31004e+06	9.07636e+06	788681	454362	7.84858e+07	1.7937e+09
SB012	SW48_G12C_LN	1.41512e+09	2.15237e+09	2.63042e+06	1.53756e+06	1.37447e+06	6.15011e+08	8.04542e+07	1.51929e+06	1.38751e+06	3.42275e+08	5.48549e+07	2.31915e+08	3.26014e+07	9.11875e+07	5.22011e+06	9.59408e+06	1.94692e+06	2.45841e+06	2.47368e+06	2.38662e+06	1.46191e+07	4.9344e+06	2.07253e+06	579564	1.39918e+07	864681	544910	1.37952e+07	1.44438e+08	4.20193e+07	1.77142e+07	7.0219e+06	6.73266e+08	8.32681e+07	6.38698e+06	1.14104e+06	2.62781e+08	4.0031e+08	1.03219e+08	7.47003e+06	1.17125e+07	2.03388e+06	1.2486e+06	1.02271e+07	994488	503672	7.27944e+07	1.74252e+09
SB013	SW48_G12C_LN	1.44674e+09	2.20207e+09	3.50196e+06	1.69302e+06	1.86535e+06	6.2819e+08	8.22412e+07	1.78451e+06	1.34673e+06	3.63426e+08	5.74666e+07	2.48733e+08	3.57861e+07	9.66763e+07	5.53452e+06	7.20834e+06	1.4998e+06	1.6399e+06	1.55433e+06	1.34661e+06	1.01595e+07	3.19708e+06	1.31405e+06	165125	1.31371e+07	766683	564365	1.23972e+07	1.72914e+08	4.84627e+07	2.1181e+07	7.71499e+06	7.2441e+08	9.14032e+07	6.98651e+06	1.09472e+06	2.7465e+08	4.38708e+08	1.11345e+08	8.74724e+06	1.39689e+07	2.30374e+06	1.53496e+06	9.94485e+06	908413	524555	8.45049e+07	1.94738e+09
SB014	SW48_G12C_LN	1.49421e+09	2.16466e+09	3.58091e+06	1.8839e+06	2.24697e+06	6.106e+08	7.83822e+07	1.76643e+06	1.64309e+06	3.63895e+08	5.91478e+07	2.63963e+08	3.73973e+07	9.86059e+07	5.60049e+06	7.80002e+06	1.52311e+06	1.74547e+06	1.54085e+06	1.38847e+06	9.95899e+06	3.39075e+06	1.04092e+06	294779	1.37224e+07	899332	630776	1.37779e+07	1.8855e+08	5.24243e+07	2.07282e+07	8.02368e+06	7.6851e+08	9.60513e+07	7.22079e+06	1.36478e+06	3.11702e+08	4.58301e+08	1.30135e+08	1.00305e+07	1.52084e+07	2.69618e+06	1.62869e+06	1.01689e+07	843576	531094	8.7128e+07	2.02311e+09
SB015	SW48_G12C_LN	1.4834e+09	2.22229e+09	3.26005e+06	1.72143e+06	2.44502e+06	5.66814e+08	7.3324e+07	2.02272e+06	1.61137e+06	3.4523e+08	5.54642e+07	2.50064e+08	3.4323e+07	9.10137e+07	5.71141e+06	8.13947e+06	1.75109e+06	1.76144e+06	1.81733e+06	1.75366e+06	1.12248e+07	3.62132e+06	1.47757e+06	427560	1.55039e+07	972920	727233	1.6058e+07	1.88585e+08	5.34428e+07	2.27144e+07	8.46314e+06	7.03398e+08	8.79258e+07	6.30059e+06	1.11654e+06	2.74137e+08	4.15868e+08	1.53045e+08	1.08751e+07	1.46121e+07	2.39875e+06	1.50566e+06	1.14691e+07	1.11153e+06	561587	7.48416e+07	1.85721e+09
SB016	SW48_G12D_LN	1.26112e+09	2.05702e+09	2.91013e+06	2.26849e+06	1.66788e+06	7.59742e+08	9.95703e+07	2.23455e+06	2.06795e+06	6.51037e+08	9.61864e+07	3.91692e+08	5.32123e+07	1.45365e+08	8.93473e+06	1.33122e+07	2.2129e+06	2.77437e+06	2.72611e+06	3.51659e+06	2.17874e+07	7.4436e+06	3.01227e+06	847734	1.89079e+07	1.16307e+06	971383	1.87791e+07	1.18237e+08	3.3535e+07	1.38932e+07	5.45543e+06	5.78047e+08	7.77918e+07	7.0054e+06	1.25814e+06	2.96914e+08	7.2963e+08	1.75403e+08	1.15497e+07	1.04133e+07	1.49243e+06	774783	2.13892e+07	1.90237e+06	874345	1.40782e+08	3.37109e+09
SB017	SW48_G12D_LN	1.3654e+09	2.1745e+09	2.93452e+06	1.97612e+06	1.30245e+06	7.35541e+08	9.56608e+07	2.06578e+06	1.9097e+06	6.11968e+08	9.30962e+07	3.65319e+08	5.01788e+07	1.38396e+08	7.87713e+06	1.38199e+07	2.16461e+06	2.74458e+06	2.71112e+06	3.04803e+06	2.07318e+07	7.01297e+06	2.65458e+06	783486	1.54873e+07	1.00914e+06	679170	1.752e+07	1.35255e+08	3.65761e+07	1.49758e+07	5.94339e+06	5.31446e+08	7.1736e+07	7.03875e+06	1.36008e+06	2.95061e+08	7.08779e+08	1.7281e+08	1.1437e+07	1.23408e+07	1.73233e+06	985284	1.82099e+07	1.49335e+06	676326	1.3437e+08	3.28439e+09
SB018	SW48_G12D_LN	1.39318e+09	2.07881e+09	3.37486e+06	2.06836e+06	1.85977e+06	7.72668e+08	1.01415e+08	2.48046e+06	2.10252e+06	6.53266e+08	9.77362e+07	3.89619e+08	5.3296e+07	1.50313e+08	8.63659e+06	1.17645e+07	1.84837e+06	2.19817e+06	2.22358e+06	2.82226e+06	1.85146e+07	6.02669e+06	2.64251e+06	583245	1.81512e+07	1.1416e+06	844558	1.94743e+07	1.36793e+08	3.8693e+07	1.62603e+07	6.21362e+06	5.70585e+08	7.73395e+07	7.32631e+06	1.43447e+06	2.95591e+08	7.58005e+08	1.84867e+08	1.20323e+07	1.22254e+07	1.76057e+06	1.14234e+06	2.10495e+07	1.76175e+06	906323	1.47463e+08	3.4309e+09
SB019	SW48_G12D_LN	1.44239e+09	2.08138e+09	2.86481e+06	2.12342e+06	1.89815e+06	7.48078e+08	9.74998e+07	2.20984e+06	1.88472e+06	6.40309e+08	9.66853e+07	3.85879e+08	5.36078e+07	1.44985e+08	8.31034e+06	1.30046e+07	2.20901e+06	2.46336e+06	2.41826e+06	2.66437e+06	1.91036e+07	5.99735e+06	2.73109e+06	621907	1.85224e+07	1.00904e+06	676380	1.71453e+07	1.69753e+08	4.72703e+07	1.91714e+07	7.75139e+06	5.54611e+08	7.4357e+07	7.68092e+06	1.27448e+06	3.24958e+08	7.41637e+08	2.07844e+08	1.35278e+07	1.36756e+07	1.82414e+06	1.19642e+06	1.98222e+07	1.50381e+06	724069	1.39298e+08	3.47287e+09
SB020	SW48_G12D_LN	1.39074e+09	2.19003e+09	3.39789e+06	2.34343e+06	2.04945e+06	7.60065e+08	9.80825e+07	2.36456e+06	1.79503e+06	6.65297e+08	9.98479e+07	3.96365e+08	5.40369e+07	1.43042e+08	8.1258e+06	2.55672e+07	4.5502e+06	4.76011e+06	4.60218e+06	5.63384e+06	3.64166e+07	1.19221e+07	5.13714e+06	1.4061e+06	1.76938e+07	1.02424e+06	694758	1.62761e+07	1.65256e+08	4.53302e+07	1.91511e+07	7.77229e+06	5.86095e+08	7.81218e+07	7.40607e+06	1.46952e+06	3.0696e+08	7.47399e+08	2.33568e+08	1.54445e+07	1.49312e+07	2.0969e+06	1.28069e+06	2.18486e+07	1.84417e+06	785851	1.43028e+08	3.49761e+09
SB021	SW48_G12V_LN	1.37768e+09	2.08819e+09	2.83599e+06	1.80645e+06	1.39016e+06	1.30606e+09	1.71483e+08	1.37019e+06	1.69195e+06	5.18468e+08	6.99628e+07	1.4192e+08	1.9435e+07	5.22882e+07	3.29383e+06	7.07527e+06	999864	1.18446e+06	1.23059e+06	1.146e+06	7.70494e+06	1.53185e+06	429358	0	1.59391e+07	1.20114e+06	1.02127e+06	1.99415e+07	8.16007e+07	1.42518e+07	4.44198e+06	1.07052e+06	5.71879e+08	6.86368e+07	5.20315e+06	951491	2.7047e+08	3.72487e+08	6.29113e+07	4.73189e+06	6.40215e+06	1.33077e+06	902178	8.8506e+06	688479	398115	5.47555e+07	1.44275e+09
SB022	SW48_G12V_LN	1.42891e+09	2.12986e+09	3.52475e+06	1.68049e+06	1.5782e+06	1.27901e+09	1.67822e+08	1.34089e+06	2.17409e+06	5.11939e+08	6.74545e+07	1.33949e+08	1.86737e+07	5.2774e+07	3.34324e+06	6.832e+06	779914	985520	887951	1.04136e+06	9.00053e+06	1.81169e+06	531976	0	1.58653e+07	1.36034e+06	1.45624e+06	2.41965e+07	8.37864e+07	1.51844e+07	4.63116e+06	1.41715e+06	5.74637e+08	7.06813e+07	4.54006e+06	856773	2.51759e+08	3.62949e+08	1.22144e+08	7.67387e+06	5.91172e+06	1.06459e+06	673264	1.00601e+07	983386	391596	5.0264e+07	1.41503e+09
SB023	SW48_G12V_LN	1.49243e+09	2.12755e+09	3.64208e+06	1.54093e+06	2.25542e+06	1.36257e+09	1.78483e+08	1.7508e+06	2.15393e+06	5.44902e+08	7.14056e+07	1.4296e+08	1.93908e+07	5.60946e+07	3.61177e+06	8.40139e+06	1.07794e+06	1.30672e+06	1.12087e+06	1.35411e+06	1.11129e+07	2.18674e+06	713312	0	1.74163e+07	1.35681e+06	1.38921e+06	2.50342e+07	1.00672e+08	1.74415e+07	5.63806e+06	1.59255e+06	6.34922e+08	7.69156e+07	5.58131e+06	1.10825e+06	3.16723e+08	3.9442e+08	7.53848e+07	5.38896e+06	6.63143e+06	1.17429e+06	928071	1.11104e+07	1.00253e+06	552811	5.51665e+07	1.55679e+09
SB024	SW48_G12V_LN	1.52987e+09	2.21437e+09	3.80405e+06	2.30191e+06	1.76336e+06	1.39902e+09	1.83218e+08	2.11412e+06	2.48005e+06	5.56538e+08	7.36894e+07	1.51389e+08	2.01454e+07	5.76027e+07	3.86829e+06	9.08611e+06	1.18943e+06	1.32856e+06	1.22843e+06	1.53776e+06	1.14565e+07	2.55267e+06	815371	0	2.05524e+07	1.57749e+06	1.79809e+06	3.32335e+07	1.0086e+08	1.86151e+07	5.87471e+06	1.71241e+06	6.12843e+08	7.57248e+07	4.91438e+06	1.04738e+06	3.1437e+08	4.00617e+08	8.75698e+07	6.11114e+06	6.74495e+06	1.24003e+06	756366	1.25069e+07	1.1003e+06	631048	5.52979e+07	1.60928e+09
SB025	SW48_G12V_LN	1.50723e+09	2.182e+09	3.52806e+06	1.42833e+06	2.15681e+06	1.33023e+09	1.74506e+08	1.79207e+06	1.97722e+06	5.32645e+08	7.13524e+07	1.43686e+08	1.90259e+07	5.2207e+07	3.30558e+06	1.01257e+07	1.29138e+06	1.51422e+06	1.51024e+06	1.61095e+06	1.2653e+07	2.76165e+06	881423	0	1.84947e+07	1.41433e+06	1.49042e+06	2.47532e+07	9.78126e+07	1.80523e+07	6.00421e+06	1.74129e+06	6.28697e+08	7.52089e+07	4.86634e+06	867992	3.08211e+08	3.60145e+08	9.96994e+07	6.7485e+06	6.6183e+06	1.1853e+06	752970	1.16599e+07	1.10302e+06	507515	4.92159e+07	1.42047e+09
[truncated: 324 more columns]

## Sheet: Intracellular_NAcorrected
Compound		Palmitoylcarnitine	KMV+KIC	Myristoylcarnitine	Creatinine	Phenylalanine	Kynurenine	Leucine+isoleucine	Betaine	Dihydroorotate	Xanthine	Tryptophan	Valine	Tyrosine	Threonine	Taurine	Creatine	Hypotaurine	Citrulline	Carbamoylaspartate	2SC	Ornithine	Lysine	Arginine	histidine	isovalerylcarnitine	Pyruvate_m+0	Pyruvate_m+3	butyryl-carnitine_m+0	butyryl-carnitine_m+1	butyryl-carnitine_m+2	butyryl-carnitine_m+3	butyryl-carnitine_m+4	Adenosine_m+0	Adenosine_m+1	Adenosine_m+2	Adenosine_m+3	Adenosine_m+4	Adenosine_m+5	Adenosine_m+6	Adenosine_m+7	Adenosine_m+8	Lactate_m+0	Lactate_m+1	Lactate_m+2	Lactate_m+3	adenine_m+0	adenine_m+1	adenine_m+2
SB001	SW48_Parental_LN	1.24973e+06	5.52222e+06	478001	1.76956e+08	6.78175e+08	1.80326e+08	2.72681e+09	2.52676e+09	591835	3.63427e+06	1.84286e+07	2.40654e+08	6.25901e+08	1.63769e+08	1.18185e+09	4.79093e+10	1.50501e+07	4.56004e+06	201493	336637	5.38301e+07	3.81517e+07	5.03538e+09	1.97587e+09	4.41505e+08	2.32357e+06	3.08073e+06	2.88258e+08	6.4205e+06	2.58802e+08	6.52451e+06	1.20073e+08	1.15987e+06	0	178254	160540	4245.93	1.4909e+06	283757	55104.3	0	1.79097e+07	758120	516249	2.6881e+07	1.43791e+08	2.8551e+07	1.16224e+07
SB002	SW48_Parental_LN	862212	5.8462e+06	664592	1.96442e+08	6.98949e+08	1.81368e+08	2.86897e+09	2.6728e+09	524463	3.99163e+06	2.44212e+07	2.43218e+08	5.733e+08	1.60362e+08	1.20783e+09	4.71991e+10	1.54993e+07	4.50273e+06	340695	230002	4.0729e+07	3.26531e+07	4.33186e+09	1.8952e+09	5.11498e+08	2.80572e+06	3.87104e+06	3.10661e+08	7.94264e+06	2.80336e+08	7.08927e+06	1.41036e+08	1.21463e+06	0	138686	129429	0	1.88262e+06	501671	147690	0	2.12727e+07	749172	405822	3.14349e+07	1.63975e+08	3.58196e+07	1.50361e+07
SB003	SW48_Parental_LN	1.1127e+06	5.42668e+06	543881	1.95519e+08	7.5309e+08	2.01755e+08	3.08433e+09	2.85743e+09	437770	3.86102e+06	2.53296e+07	2.5937e+08	6.49979e+08	1.83044e+08	1.27057e+09	4.86486e+10	1.6192e+07	5.05304e+06	327132	224095	5.18997e+07	3.77858e+07	4.91563e+09	2.12454e+09	5.25522e+08	2.71742e+06	3.79377e+06	3.23762e+08	8.31221e+06	2.97879e+08	7.73987e+06	1.50727e+08	1.39319e+06	0	92922.4	192006	13291.9	2.24509e+06	394417	128140	0	2.0105e+07	806444	534603	3.40946e+07	1.87413e+08	3.95036e+07	1.70263e+07
SB004	SW48_Parental_LN	1.36584e+06	4.7023e+06	677371	2.20086e+08	7.28182e+08	1.92226e+08	3.04691e+09	2.92226e+09	392028	3.56705e+06	2.45138e+07	2.50583e+08	5.76004e+08	1.76844e+08	1.22164e+09	4.79606e+10	1.53697e+07	4.96019e+06	543159	187230	5.26312e+07	3.81978e+07	4.93516e+09	2.10524e+09	4.86534e+08	2.5778e+06	3.18622e+06	3.07642e+08	8.14408e+06	2.86011e+08	8.08256e+06	1.39259e+08	1.30062e+06	0	103184	73364.5	29697.2	2.12779e+06	474734	106601	0	1.92565e+07	751242	525688	3.0961e+07	2.06556e+08	4.17074e+07	1.70382e+07
SB005	SW48_Parental_LN	1.12649e+06	4.16304e+06	796557	2.11704e+08	6.42438e+08	1.57676e+08	2.73216e+09	2.94487e+09	630716	3.62442e+06	2.45091e+07	2.33894e+08	5.01192e+08	1.52664e+08	1.17989e+09	4.5852e+10	1.50281e+07	4.67971e+06	843994	275238	4.81659e+07	3.50602e+07	4.61573e+09	1.93302e+09	4.60707e+08	2.40888e+06	2.78538e+06	3.17483e+08	8.64498e+06	2.88625e+08	8.06868e+06	1.24492e+08	1.51753e+06	23350.6	215210	253023	31973.8	2.88798e+06	528319	132905	0	2.36756e+07	723533	495682	3.27488e+07	2.27251e+08	4.74918e+07	1.9151e+07
SB006	SW48_G12A_LN	434974	3.63435e+06	444189	2.54859e+08	8.91302e+08	2.84821e+08	3.8627e+09	4.68227e+09	477004	4.44994e+06	8.69577e+06	2.91724e+08	8.51653e+08	2.1826e+08	1.96029e+09	5.96526e+10	2.7712e+07	7.14112e+06	146275	389509	5.44285e+07	3.98305e+07	4.80562e+09	2.07671e+09	2.04855e+09	1.69888e+06	2.35824e+06	7.31847e+08	1.21679e+07	4.58805e+08	1.62477e+07	2.67136e+08	2.57317e+06	0	390468	462894	107010	3.59166e+06	901501	176729	0	1.41319e+07	442075	286139	2.36142e+07	2.48483e+08	4.39868e+07	1.74755e+07
SB007	SW48_G12A_LN	319434	3.59244e+06	602176	2.30651e+08	7.92726e+08	2.44263e+08	3.37942e+09	4.9895e+09	418899	4.44798e+06	9.67012e+06	2.66588e+08	7.46854e+08	1.91866e+08	1.79259e+09	5.77498e+10	2.73053e+07	7.49406e+06	124277	527342	3.4562e+07	2.80617e+07	3.41233e+09	1.82494e+09	1.92714e+09	1.30171e+06	2.46486e+06	6.54978e+08	1.09205e+07	4.17107e+08	1.36682e+07	2.5861e+08	2.24014e+06	0	353352	271715	52826.4	3.58059e+06	551274	129011	0	1.4468e+07	544302	226094	2.44505e+07	2.07665e+08	3.78068e+07	1.47198e+07
SB008	SW48_G12A_LN	444234	3.79687e+06	208864	2.31259e+08	8.21488e+08	2.54514e+08	3.42228e+09	5.14273e+09	365252	4.47415e+06	8.8632e+06	2.71824e+08	7.5452e+08	2.00869e+08	1.92387e+09	5.76418e+10	2.75436e+07	5.68912e+06	144902	404791	5.14279e+07	3.79603e+07	4.68343e+09	2.01314e+09	1.94983e+09	1.41172e+06	2.10686e+06	6.92525e+08	1.22932e+07	4.39025e+08	1.52829e+07	2.63557e+08	3.14536e+06	0	248838	290670	140680	3.24729e+06	577503	102797	0	1.73481e+07	502145	228574	2.35421e+07	2.27293e+08	3.77629e+07	1.47286e+07
SB009	SW48_G12A_LN	759440	3.76953e+06	696790	2.62016e+08	9.24458e+08	2.9433e+08	3.93828e+09	5.29582e+09	394873	4.87341e+06	9.16913e+06	3.01673e+08	8.23781e+08	2.23838e+08	2.11236e+09	6.15688e+10	3.04028e+07	6.74184e+06	221497	489271	5.20193e+07	4.425e+07	5.17653e+09	2.18307e+09	2.11204e+09	1.73672e+06	2.61734e+06	7.73613e+08	1.42715e+07	5.04063e+08	2.00915e+07	3.04175e+08	2.86491e+06	38839.6	238361	395625	114572	3.83379e+06	717788	113391	0	1.52332e+07	593456	327006	2.784e+07	2.67568e+08	4.50066e+07	1.849e+07
SB010	SW48_G12A_LN	755261	3.04043e+06	354797	2.7375e+08	7.94676e+08	2.38952e+08	3.51671e+09	5.91705e+09	514766	4.6697e+06	1.10545e+07	2.85046e+08	6.9507e+08	1.93473e+08	2.04581e+09	6.0719e+10	2.89247e+07	6.76796e+06	329299	665280	3.14348e+07	3.23077e+07	3.60702e+09	2.02692e+09	1.95211e+09	1.86697e+06	2.15985e+06	7.22364e+08	1.98555e+07	5.14204e+08	1.95959e+07	2.77519e+08	3.70124e+06	15509.3	648368	506670	296145	5.16357e+06	1.01987e+06	298517	0	1.61282e+07	515130	237075	2.46675e+07	3.00565e+08	5.24406e+07	2.10887e+07
SB011	SW48_G12C_LN	3.69112e+06	2.05228e+06	1.87341e+06	2.79572e+08	4.46193e+08	9.47352e+07	1.92423e+09	5.54076e+09	1.18755e+06	5.71499e+06	2.4902e+07	1.42044e+08	4.49908e+08	1.04213e+08	1.39701e+09	4.8243e+10	2.02385e+07	5.57673e+06	998989	672992	2.99833e+07	2.34171e+07	3.60407e+09	1.27714e+09	6.73167e+08	2.01841e+06	1.39482e+06	3.87125e+08	9.482e+06	2.59327e+08	6.1715e+06	9.61679e+07	7.55234e+06	591992	1.43337e+06	1.58942e+06	905897	9.50345e+06	2.51067e+06	1.11784e+06	168449	2.35993e+07	364017	195686	1.4292e+07	1.3864e+08	3.16295e+07	1.51254e+07
SB012	SW48_G12C_LN	3.21102e+06	1.6468e+06	1.65903e+06	2.77724e+08	4.41063e+08	8.78655e+07	1.86933e+09	5.13362e+09	1.42227e+06	4.24872e+06	2.55572e+07	1.39462e+08	4.38594e+08	1.01561e+08	1.32557e+09	4.74653e+10	1.96413e+07	5.2416e+06	1.22544e+06	560398	2.51413e+07	2.37949e+07	3.61578e+09	1.24556e+09	7.10574e+08	1.57953e+06	1.43928e+06	3.91284e+08	9.46727e+06	2.57027e+08	6.48398e+06	9.95036e+07	1.09933e+07	958371	2.48655e+06	2.49363e+06	1.67637e+06	1.62316e+07	4.52822e+06	1.94687e+06	539297	1.45626e+07	403888	121762	1.43248e+07	1.54948e+08	3.64151e+07	1.70422e+07
SB013	SW48_G12C_LN	4.27493e+06	1.81332e+06	2.25155e+06	2.90267e+08	4.8337e+08	1.02e+08	2.0891e+09	5.65062e+09	1.29776e+06	4.41279e+06	2.72681e+07	1.51692e+08	4.6739e+08	1.11434e+08	1.43167e+09	4.99861e+10	2.10932e+07	5.08318e+06	1.00462e+06	651491	2.84608e+07	2.39826e+07	3.48296e+09	1.36415e+09	7.25811e+08	1.85528e+06	1.39697e+06	4.15473e+08	9.10467e+06	2.75818e+08	7.9466e+06	1.05354e+08	8.25919e+06	767212	1.63623e+06	1.56484e+06	821864	1.13209e+07	2.8925e+06	1.24218e+06	111042	1.36734e+07	330926	187550	1.28722e+07	1.85516e+08	4.16151e+07	2.04825e+07
SB014	SW48_G12C_LN	4.37132e+06	2.01775e+06	2.71217e+06	3.29427e+08	5.04957e+08	1.05167e+08	2.17034e+09	6.4099e+09	1.28021e+06	4.48034e+06	2.85841e+07	1.6653e+08	4.38074e+08	1.21147e+08	1.50054e+09	5.02427e+10	2.26319e+07	6.84769e+06	1.46102e+06	553308	3.13092e+07	2.7892e+07	3.76153e+09	1.41816e+09	7.0525e+08	1.83646e+06	1.70439e+06	4.15993e+08	1.06164e+07	2.92992e+08	7.9414e+06	1.07318e+08	8.93827e+06	716203	1.75347e+06	1.5367e+06	882386	1.10739e+07	3.14931e+06	909272	268206	1.42817e+07	447580	210673	1.43058e+07	2.02296e+08	4.49764e+07	1.98214e+07
SB015	SW48_G12C_LN	3.97963e+06	1.84374e+06	2.95123e+06	2.89726e+08	4.58204e+08	9.03364e+07	1.99237e+09	6.10201e+09	1.34602e+06	4.66157e+06	2.81935e+07	1.49811e+08	4.25897e+08	1.03036e+08	1.40595e+09	5.02748e+10	2.10006e+07	5.46379e+06	1.19193e+06	639853	2.84661e+07	2.59923e+07	3.73886e+09	1.2745e+09	6.54762e+08	2.10293e+06	1.67148e+06	3.94663e+08	9.33556e+06	2.77673e+08	6.37006e+06	9.90982e+07	9.3254e+06	934505	1.73532e+06	1.83643e+06	1.20463e+06	1.24807e+07	3.29463e+06	1.37495e+06	400245	1.61362e+07	460609	238880	1.66734e+07	2.02323e+08	4.60273e+07	2.18948e+07
SB016	SW48_G12D_LN	3.55247e+06	2.42966e+06	2.01319e+06	3.13797e+08	8.03909e+08	1.69928e+08	3.61642e+09	5.07919e+09	2.05012e+06	4.50741e+06	6.32597e+07	2.52095e+08	7.59526e+08	2.07974e+08	2.35022e+09	6.62303e+10	3.8804e+07	1.32289e+07	1.38247e+06	1.51766e+06	6.93778e+07	5.21743e+07	5.65349e+09	1.69136e+09	8.77822e+08	2.32315e+06	2.1451e+06	7.44345e+08	9.79832e+06	4.33595e+08	9.26813e+06	1.58467e+08	1.52592e+07	783138	2.79948e+06	2.70878e+06	2.54285e+06	2.4193e+07	6.85719e+06	2.81069e+06	787840	1.96793e+07	535312	404817	1.94972e+07	1.2685e+08	2.88953e+07	1.33472e+07
SB017	SW48_G12D_LN	3.58224e+06	2.11652e+06	1.57211e+06	3.11839e+08	7.80935e+08	1.6219e+08	3.52341e+09	5.03864e+09	1.3373e+06	4.09581e+06	5.87008e+07	2.61171e+08	7.41323e+08	1.95685e+08	2.28145e+09	6.1776e+10	3.68441e+07	1.18638e+07	915452	1.23294e+06	6.2998e+07	4.80711e+07	5.15498e+09	1.72938e+09	8.49747e+08	2.14769e+06	1.98094e+06	6.99645e+08	1.23477e+07	4.03944e+08	9.13677e+06	1.50896e+08	1.58427e+07	663697	2.76946e+06	2.71544e+06	2.06636e+06	2.30475e+07	6.46384e+06	2.43784e+06	732447	1.61185e+07	500344	142465	1.81928e+07	1.45127e+08	3.11535e+07	1.43751e+07
SB018	SW48_G12D_LN	4.11978e+06	2.21532e+06	2.24481e+06	3.12399e+08	8.35173e+08	1.77993e+08	3.68058e+09	5.19104e+09	1.75271e+06	4.35135e+06	6.42941e+07	2.80965e+08	7.72866e+08	2.05448e+08	2.3701e+09	6.59689e+10	4.02446e+07	1.2466e+07	1.34498e+06	1.33892e+06	6.71364e+07	5.11507e+07	5.4894e+09	1.75864e+09	8.92779e+08	2.57882e+06	2.18096e+06	7.46879e+08	1.13077e+07	4.3102e+08	9.37337e+06	1.64048e+08	1.34864e+07	574676	2.20124e+06	2.21944e+06	1.97897e+06	2.05929e+07	5.47893e+06	2.51119e+06	512352	1.88914e+07	542267	251467	2.0221e+07	1.46758e+08	3.33132e+07	1.56505e+07
SB019	SW48_G12D_LN	3.49714e+06	2.27429e+06	2.29114e+06	3.43436e+08	8.17138e+08	1.68138e+08	3.7256e+09	4.85506e+09	1.31108e+06	4.20745e+06	6.06942e+07	2.9738e+08	7.09325e+08	2.02012e+08	2.29255e+09	6.46086e+10	3.77373e+07	1.3128e+07	1.18999e+06	1.22508e+06	6.83374e+07	5.66608e+07	5.93771e+09	1.82718e+09	8.64263e+08	2.29746e+06	1.95503e+06	7.32055e+08	1.20093e+07	4.26876e+08	1.03994e+07	1.57964e+08	1.49061e+07	824878	2.45375e+06	2.42299e+06	1.74536e+06	2.12817e+07	5.40151e+06	2.60584e+06	553240	1.92794e+07	394096	152435	1.78035e+07	1.82127e+08	4.05597e+07	1.83728e+07
SB020	SW48_G12D_LN	4.14789e+06	2.50993e+06	2.47376e+06	3.24414e+08	8.23486e+08	1.7264e+08	3.75214e+09	5.21866e+09	1.33412e+06	4.40187e+06	6.51158e+07	2.73805e+08	7.37388e+08	2.01263e+08	2.43397e+09	6.46917e+10	4.04166e+07	1.29156e+07	1.21375e+06	1.46818e+06	7.07934e+07	5.86831e+07	6.01083e+09	1.77033e+09	8.77963e+08	2.45832e+06	1.86199e+06	7.60631e+08	1.18828e+07	4.38428e+08	9.77708e+06	1.55661e+08	2.93031e+07	1.86157e+06	4.71066e+06	4.57711e+06	3.96521e+06	4.04921e+07	1.08598e+07	4.84295e+06	1.3047e+06	1.84163e+07	438225	197954	1.69003e+07	1.7731e+08	3.8735e+07	1.84348e+07
SB021	SW48_G12V_LN	3.46196e+06	1.9348e+06	1.67797e+06	2.85849e+08	4.10408e+08	6.60919e+07	1.54775e+09	3.09076e+09	1.18265e+06	5.18032e+06	4.47941e+07	1.27883e+08	3.9389e+08	9.60169e+07	2.20872e+09	5.24968e+10	4.14169e+07	2.90252e+06	987345	765418	1.38472e+07	2.01282e+07	3.00904e+09	9.15251e+08	1.5091e+09	1.4245e+06	1.75508e+06	5.92832e+08	4.08257e+06	1.52164e+08	3.6441e+06	5.70084e+07	8.11209e+06	220393	1.18207e+06	1.24824e+06	760549	8.63566e+06	1.21482e+06	347784	0	1.65871e+07	678026	418403	2.07042e+07	8.76397e+07	1.04884e+07	4.18005e+06
SB022	SW48_G12V_LN	4.30275e+06	1.79989e+06	1.90494e+06	2.66075e+08	3.99898e+08	6.06704e+07	1.51801e+09	3.32219e+09	1.35187e+06	5.16068e+06	4.70673e+07	1.24157e+08	4.0021e+08	9.4537e+07	2.19792e+09	5.34338e+10	4.23236e+07	1.55414e+07	1.54419e+06	701571	1.72728e+07	1.91804e+07	2.95221e+09	9.07243e+08	1.47782e+09	1.39404e+06	2.25522e+06	5.85384e+08	2.30866e+06	1.43392e+08	3.67282e+06	5.7673e+07	7.83528e+06	3238.67	991313	882281	598467	1.01125e+07	1.44403e+06	439613	0	1.65087e+07	838580	734357	2.51192e+07	8.99812e+07	1.13604e+07	4.33163e+06
SB023	SW48_G12V_LN	4.44598e+06	1.65041e+06	2.72238e+06	3.34732e+08	4.34573e+08	6.65879e+07	1.67008e+09	3.52959e+09	1.30713e+06	5.19515e+06	4.98796e+07	1.36965e+08	4.05105e+08	1.06113e+08	2.27334e+09	5.67435e+10	4.44227e+07	3.98101e+06	1.76005e+06	676381	1.35931e+07	2.17504e+07	3.01167e+09	9.10595e+08	1.57433e+09	1.8202e+06	2.2343e+06	6.23081e+08	1.99911e+06	1.53134e+08	3.31376e+06	6.13519e+07	9.63379e+06	138321	1.31331e+06	1.10465e+06	814657	1.24841e+07	1.72048e+06	609854	0	1.81239e+07	782359	639229	2.59903e+07	1.08124e+08	1.27846e+07	5.32453e+06
SB024	SW48_G12V_LN	4.64371e+06	2.46547e+06	2.12844e+06	3.32246e+08	4.41401e+08	6.67465e+07	1.7264e+09	3.72936e+09	1.44446e+06	5.913e+06	5.35057e+07	1.40253e+08	4.17856e+08	1.07128e+08	2.22685e+09	5.70761e+10	4.60741e+07	3.8661e+06	1.84846e+06	757581	1.36766e+07	2.1014e+07	2.86563e+09	9.24819e+08	1.61644e+09	2.19793e+06	2.57259e+06	6.36379e+08	2.78813e+06	1.62453e+08	3.138e+06	6.29727e+07	1.04187e+07	178684	1.31992e+06	1.21784e+06	996657	1.28384e+07	2.10806e+06	704106	0	2.13877e+07	896482	804921	3.45034e+07	1.08313e+08	1.40308e+07	5.52073e+06
SB025	SW48_G12V_LN	4.3068e+06	1.52981e+06	2.60334e+06	3.25737e+08	3.96809e+08	5.94054e+07	1.52384e+09	3.56113e+09	1.36665e+06	5.27949e+06	4.74008e+07	1.27198e+08	3.46761e+08	9.40664e+07	2.2147e+09	5.51688e+10	4.33859e+07	4.3834e+06	2.32592e+06	663080	1.34935e+07	2.07564e+07	3.06582e+09	9.13685e+08	1.537e+09	1.86312e+06	2.05099e+06	6.09049e+08	3.64264e+06	1.54001e+08	2.98118e+06	5.69539e+07	1.16111e+07	159206	1.50858e+06	1.52064e+06	986304	1.41889e+07	2.26444e+06	758899	0	1.92464e+07	802335	752309	2.56971e+07	1.05041e+08	1.35999e+07	5.68131e+06
[truncated: 307 more columns]

## Sheet: Intracellular_%labelled
Compound		Pyruvate_m+0	Pyruvate_m+3	butyryl-carnitine_m+0	butyryl-carnitine_m+1	butyryl-carnitine_m+2	butyryl-carnitine_m+3	butyryl-carnitine_m+4	Adenosine_m+0	Adenosine_m+1	Adenosine_m+2	Adenosine_m+3	Adenosine_m+4	Adenosine_m+5	Adenosine_m+6	Adenosine_m+7	Adenosine_m+8	Lactate_m+0	Lactate_m+1	Lactate_m+2	Lactate_m+3	adenine_m+0	adenine_m+1	adenine_m+2	adenine_m+3	propionylcarnitine_m+0	propionylcarnitine_m+1	propionylcarnitine_m+2	propionylcarnitine_m+3	pyroglutamic-acid_m+0	pyroglutamic-acid_m+1	pyroglutamic-acid_m+2	pyroglutamic-acid_m+3	pyroglutamic-acid_m+4	Cytosine_m+0	Cytosine_m+1	Cytosine_m+2	acetylcarnitine_m+0	acetylcarnitine_m+1	acetylcarnitine_m+2	Methionine_m+0	Methionine_m+1	Methionine_m+3	Methionine_m+4	Proline_m+0	Proline_m+1	Proline_m+2	Proline_m+3	Proline_m+4
SB001	SW48_Parental_LN	0.429949	0.570051	0.423859	0.00944082	0.380548	0.00959377	0.176558	0.348031	0	0.0534867	0.0481714	0.00127403	0.447358	0.085144	0.0165345	0	0.388792	0.0164576	0.011207	0.583543	0.765182	0.151934	0.0618487	0.0210348	0.986486	0.0126905	0	0.000823753	0.728337	0.0318638	0.171857	0.0375853	0.0303562	0.926292	0.036267	0.0374409	0.537755	0.00922061	0.453024	0.974213	0.00189789	0.00172152	0.0221674	0.878292	0.014417	0.0703655	0.0177537	0.0151803
SB002	SW48_Parental_LN	0.420222	0.579778	0.415842	0.0106318	0.37525	0.0094895	0.188787	0.302544	0	0.0345442	0.0322386	0	0.468929	0.124958	0.036787	0	0.394944	0.0139089	0.00753439	0.583613	0.745323	0.162813	0.0683444	0.0235197	0.98674	0.012279	0	0.000980899	0.77686	0.0205017	0.151319	0.0278491	0.0234703	0.882256	0.0513777	0.0663662	0.51324	0.00626107	0.480499	0.972965	0.00252868	0.00138507	0.0231211	0.875349	0.0136471	0.075384	0.0166161	0.0151
SB003	SW48_Parental_LN	0.417346	0.582654	0.410647	0.0105429	0.377818	0.00981694	0.191176	0.312441	0	0.0208391	0.0430598	0.00298089	0.50349	0.088453	0.028737	0	0.361987	0.0145199	0.00962544	0.613868	0.752012	0.158512	0.0683195	0.021157	0.987386	0.0117405	0	0.000873366	0.75441	0.0266926	0.162809	0.0312667	0.0248217	0.903244	0.0492493	0.0475064	0.524208	0.00486308	0.470929	0.97453	0.000822129	0.00108416	0.0235633	0.876328	0.013707	0.0741075	0.0169164	0.0150989
SB004	SW48_Parental_LN	0.447223	0.552777	0.410661	0.0108713	0.381787	0.0107891	0.185893	0.308496	0	0.0244743	0.0174015	0.00704395	0.504696	0.112603	0.025285	0	0.373953	0.0145888	0.0102087	0.60125	0.76242	0.153946	0.0628897	0.0207442	0.988282	0.0109137	0	0.000804821	0.7551	0.0252176	0.164155	0.0297072	0.0258199	0.910958	0.0515041	0.0375375	0.537709	0.00481882	0.457472	0.97371	0.00114261	0.000877245	0.0242698	0.874187	0.0140763	0.0763768	0.0168519	0.0149491
SB005	SW48_Parental_LN	0.463758	0.536242	0.424832	0.0115681	0.386217	0.0107969	0.166586	0.271459	0.004177	0.0384971	0.0452611	0.00571953	0.516606	0.0945066	0.0237742	0	0.410723	0.0125518	0.00859907	0.568126	0.756692	0.158136	0.0637681	0.0214031	0.990336	0.00942456	0	0.000239821	0.810351	0.0203176	0.137648	0.0169972	0.0146859	0.907668	0.0385956	0.0537364	0.564865	0.00276145	0.432373	0.972953	9.00333e-05	0.00149025	0.0254666	0.877842	0.0132717	0.0825929	0.0129344	0.0113089
SB006	SW48_G12A_LN	0.41874	0.58126	0.492427	0.00818723	0.308709	0.0109324	0.179744	0.31367	0	0.0475981	0.0564268	0.0130446	0.437824	0.109893	0.0215433	0	0.367306	0.0114901	0.00743715	0.613766	0.788091	0.139509	0.0554255	0.0169748	0.970647	0.0206122	0.00442269	0.00431809	0.692841	0.0313769	0.185921	0.0461166	0.0437453	0.910444	0.0461879	0.0433682	0.501461	0.00549751	0.493041	0.973911	0.00240794	0.00163943	0.0220415	0.874232	0.0146167	0.0655441	0.0213456	0.0187387
SB007	SW48_G12A_LN	0.345596	0.654404	0.483277	0.00805769	0.307764	0.0100851	0.190816	0.312044	0	0.0492209	0.0378491	0.00735856	0.498765	0.0767908	0.0179708	0	0.364534	0.0137142	0.00569665	0.616055	0.784718	0.142863	0.0556227	0.0167962	0.959712	0.0331006	0.00270667	0.00448099	0.726482	0.025532	0.169545	0.0422322	0.0362088	0.884369	0.0547499	0.0608812	0.482703	0.00755031	0.509746	0.97571	0.00107268	0.00118335	0.0220344	0.851468	0.0149047	0.0830174	0.0227749	0.0215939
SB008	SW48_G12A_LN	0.401219	0.598781	0.486774	0.00864083	0.308589	0.0107423	0.185254	0.405689	0	0.0320952	0.0374907	0.0181449	0.418835	0.0744865	0.0132587	0	0.416813	0.0120647	0.00549182	0.565631	0.799341	0.132804	0.0517976	0.0160568	0.963713	0.02836	0.00352742	0.00439921	0.684786	0.0338247	0.189027	0.0485413	0.0438209	0.924939	0.0308544	0.044207	0.482129	0.0092882	0.508583	0.976149	0.000672808	0.00123751	0.0219405	0.854557	0.0147876	0.0808678	0.0224044	0.0209813
SB009	SW48_G12A_LN	0.398874	0.601126	0.478658	0.00883019	0.311879	0.0124312	0.188202	0.344453	0.00466975	0.0286586	0.0475666	0.0137752	0.460943	0.0863009	0.0136332	0	0.346259	0.0134896	0.00743303	0.632819	0.795299	0.133774	0.0549582	0.0159685	0.972508	0.0191504	0.00408536	0.0042559	0.676786	0.0318406	0.198591	0.0490059	0.0437763	0.917443	0.0331683	0.049389	0.486318	0.00429643	0.509385	0.973941	0.00229113	0.00090676	0.0228608	0.855637	0.014304	0.0812534	0.0219712	0.0206582
SB010	SW48_G12A_LN	0.463633	0.536367	0.46498	0.0127808	0.330989	0.0126137	0.178637	0.317706	0.00133128	0.0556545	0.0434914	0.0254204	0.443229	0.0875435	0.025624	0	0.388182	0.0123984	0.00570607	0.593713	0.789977	0.13783	0.0554276	0.0167654	0.967509	0.0284445	0.00111598	0.00293083	0.738855	0.0269252	0.172062	0.0327147	0.0294435	0.928461	0.0241824	0.0473563	0.5073	0.00821651	0.484483	0.973341	0.00175669	0.00108383	0.0238186	0.848157	0.0165018	0.0935214	0.0198938	0.0177734
SB011	SW48_G12C_LN	0.591348	0.408652	0.510535	0.0125047	0.341997	0.00813889	0.126825	0.297647	0.0233312	0.0564911	0.0626411	0.0357026	0.374544	0.0989488	0.0440556	0.0066388	0.61375	0.00946704	0.00508923	0.371693	0.725567	0.165532	0.079158	0.0297437	0.988098	0.0117887	0	0.000113025	0.872127	0.0136521	0.0922641	0.0123223	0.00963489	0.91732	0.0387856	0.0438945	0.602545	0.00106573	0.396389	0.977644	0	0.00121144	0.0211444	0.835514	0.018554	0.10916	0.0186484	0.0153542
SB012	SW48_G12C_LN	0.52323	0.47677	0.512309	0.0123955	0.336526	0.00848948	0.13028	0.262658	0.0228978	0.0594098	0.059579	0.0400525	0.387813	0.10819	0.0465154	0.0128851	0.495107	0.0137316	0.00413972	0.487022	0.719519	0.169097	0.0791376	0.0322461	0.988595	0.0111197	0	0.000285328	0.867392	0.0129397	0.0961678	0.0133887	0.0101116	0.90962	0.0478946	0.0424852	0.588404	0.00877821	0.402818	0.975057	0.00181728	0.00139673	0.021729	0.836143	0.0185511	0.110049	0.0182063	0.0144115
SB013	SW48_G12C_LN	0.570461	0.429539	0.5106	0.0111893	0.338969	0.00976605	0.129476	0.288622	0.0268107	0.0571791	0.0546843	0.0287205	0.395614	0.10108	0.0434086	0.00388042	0.505224	0.0122275	0.00692982	0.475619	0.726986	0.163078	0.0802653	0.02967	0.986379	0.0135493	0	7.17964e-05	0.852729	0.0177974	0.104505	0.0136064	0.0113623	0.911517	0.042552	0.045931	0.593267	0.00588838	0.400844	0.976493	0.000585226	0.000964407	0.0219574	0.832688	0.0194463	0.111239	0.0189061	0.0149641
SB014	SW48_G12C_LN	0.51865	0.48135	0.498278	0.0127164	0.350948	0.00951224	0.128546	0.305815	0.0245042	0.0599934	0.052577	0.03019	0.378883	0.107751	0.0311099	0.00917642	0.488333	0.0153041	0.00720355	0.489159	0.735582	0.163542	0.0720739	0.0288018	0.987287	0.0123718	0	0.000341515	0.860611	0.0168334	0.0981346	0.0140469	0.0103737	0.918747	0.0351857	0.0460678	0.599932	0.00511357	0.394954	0.977356	0	0.000559916	0.0220838	0.828355	0.0204184	0.113463	0.0191971	0.0158118
SB015	SW48_G12C_LN	0.557154	0.442846	0.501389	0.0118601	0.352762	0.00809267	0.125897	0.286171	0.0286774	0.0532524	0.0563552	0.0369667	0.382998	0.101103	0.0421934	0.0122824	0.481547	0.0137458	0.00712884	0.497578	0.726294	0.165228	0.0785974	0.0298809	0.987505	0.0123495	0	0.00014525	0.886047	0.0123722	0.0824502	0.0107224	0.00840847	0.910111	0.0476293	0.0422597	0.608642	0.0057681	0.38559	0.974786	0.000219962	0.000912686	0.0240818	0.836376	0.0187632	0.111779	0.0168928	0.013867
SB016	SW48_G12D_LN	0.519924	0.480076	0.54914	0.00722871	0.319885	0.00683755	0.116909	0.259766	0.0133318	0.047657	0.046113	0.0432883	0.41185	0.116734	0.0478478	0.0134118	0.490552	0.0133439	0.010091	0.486013	0.727003	0.165605	0.0764953	0.0308973	0.977553	0.0217936	0	0.000653908	0.928104	0.00878852	0.0532687	0.00590934	0.00392894	0.923251	0.041097	0.0356523	0.614142	0.00188385	0.383974	0.981416	0.00136748	0.000651258	0.016565	0.896708	0.0128041	0.0719626	0.00940748	0.00792762
SB017	SW48_G12D_LN	0.520193	0.479807	0.548324	0.00967713	0.316578	0.00716065	0.11826	0.27922	0.0116973	0.0488102	0.0478581	0.0364185	0.4062	0.113922	0.0429656	0.012909	0.461133	0.0143143	0.00407577	0.520477	0.73843	0.158514	0.0731431	0.0299124	0.976679	0.0222741	0	0.00104726	0.915875	0.00876032	0.0635407	0.00680168	0.00502276	0.932176	0.0350958	0.0327278	0.607905	0.00254589	0.389549	0.981103	0.00125986	0.000808827	0.0168281	0.890629	0.0133729	0.0759643	0.0103381	0.00842986
SB018	SW48_G12D_LN	0.541794	0.458206	0.548117	0.00829847	0.316315	0.00687889	0.120391	0.272144	0.0115965	0.0444192	0.0447864	0.039934	0.415548	0.11056	0.0506736	0.0103388	0.473396	0.0135886	0.00630146	0.506714	0.727075	0.165042	0.0775365	0.0303472	0.976249	0.0227678	0	0.000983653	0.920992	0.00789616	0.0590906	0.00652351	0.00549811	0.92577	0.0363092	0.0379209	0.600055	0.00307244	0.396873	0.980864	0.0012447	0.000989042	0.0169024	0.891169	0.0129716	0.0759075	0.0101349	0.00848148
SB019	SW48_G12D_LN	0.540263	0.459737	0.546594	0.00896685	0.31873	0.0077648	0.117945	0.285582	0.0158037	0.047011	0.0464216	0.0334391	0.407731	0.103487	0.0499248	0.0105994	0.512348	0.0104731	0.00405096	0.473128	0.732202	0.163061	0.0738637	0.0308735	0.9777	0.021474	0	0.000826359	0.922204	0.00791267	0.0588818	0.00586987	0.00513198	0.9379	0.0295577	0.0325421	0.60764	0.00565586	0.386705	0.981011	0.00153572	0.000503718	0.0169495	0.890604	0.0124509	0.0763251	0.010695	0.00864747
SB020	SW48_G12D_LN	0.569015	0.430985	0.552631	0.00863339	0.318537	0.00710348	0.113095	0.287519	0.0182655	0.0462204	0.0449101	0.0389062	0.397304	0.106555	0.0475185	0.0128016	0.512236	0.0121889	0.00550594	0.470069	0.732138	0.159943	0.0761199	0.0317993	0.978375	0.0206168	0	0.00100796	0.922926	0.00891159	0.0571538	0.00612872	0.00487978	0.931156	0.0373146	0.0315293	0.621534	0.00234412	0.376122	0.979865	0.00160132	0.000739081	0.0177943	0.883293	0.0144912	0.0807315	0.0113218	0.00888207
SB021	SW48_G12V_LN	0.448015	0.551985	0.732134	0.00504189	0.187919	0.00450038	0.0704041	0.373457	0.0101462	0.0544192	0.0574653	0.0350135	0.397561	0.0559269	0.016011	0	0.432093	0.0176626	0.0108994	0.539345	0.848307	0.101522	0.0404607	0.00970999	0.992168	0.00753053	0	0.000301617	0.871047	0.0156773	0.086233	0.0149719	0.0120711	0.929069	0.0309113	0.0400193	0.585879	0.008388	0.405733	0.989868	0.000280016	0.000199267	0.00965259	0.838313	0.0194118	0.100134	0.0214178	0.0170787
SB022	SW48_G12V_LN	0.382006	0.617994	0.738719	0.00291339	0.180953	0.00463487	0.0727798	0.351252	0.000145188	0.0444401	0.0395522	0.026829	0.453339	0.0647349	0.0197076	0	0.382137	0.0194112	0.0169987	0.581453	0.840614	0.10613	0.0404666	0.0127894	0.989633	0.0103142	0	5.28297e-05	0.938582	0.00625766	0.0436981	0.0064724	0.00498959	0.917641	0.0489748	0.0333844	0.572035	0.00590429	0.422061	0.98971	0	0	0.0102903	0.84127	0.0185095	0.0992224	0.0203952	0.0169425
SB023	SW48_G12V_LN	0.448933	0.551067	0.739229	0.00237176	0.181679	0.00393148	0.0727885	0.3463	0.00497214	0.0472089	0.0397083	0.029284	0.448759	0.0618451	0.0219221	0	0.398015	0.0171812	0.0140379	0.570766	0.846327	0.10007	0.0416773	0.0119254	0.991053	0.00859178	0	0.00035546	0.88953	0.0129349	0.0760847	0.0108156	0.0106347	0.914855	0.0417444	0.0434003	0.574713	0.00435428	0.420932	0.988276	0.000841043	0	0.0108834	0.838736	0.018187	0.101871	0.0205769	0.0169685
SB024	SW48_G12V_LN	0.460732	0.539268	0.733383	0.00321312	0.187216	0.00361633	0.0725717	0.349828	0.00599968	0.0443188	0.0408916	0.0334647	0.431073	0.0707824	0.0236418	0	0.371363	0.0155659	0.0139761	0.599095	0.836334	0.108338	0.0426281	0.0126998	0.988873	0.0108665	0	0.000260511	0.903064	0.0117928	0.067465	0.0101646	0.0075134	0.916113	0.0397193	0.0441672	0.58311	0.00426168	0.412628	0.989827	0	0	0.0101727	0.841662	0.0173783	0.101631	0.0196219	0.0162363
SB025	SW48_G12V_LN	0.476	0.524	0.736788	0.00440663	0.1863	0.00360644	0.0688992	0.351872	0.00482469	0.0457172	0.0460826	0.0298897	0.429992	0.0686234	0.0229983	0	0.413917	0.0172552	0.0161793	0.552649	0.833705	0.107942	0.0450923	0.0132613	0.992983	0.00701738	0	0	0.915692	0.0102304	0.0588128	0.00859353	0.0066713	0.91642	0.0459353	0.0376444	0.591921	0.00691809	0.401161	0.987738	0.000919305	0	0.011343	0.836468	0.0198918	0.104452	0.0198031	0.0162111
[truncated: 278 more columns]

## Sheet: Intracellular_TotalPool
	Ion count
Code	Sample	Palmitoylcarnitine	KMV+KIC	Myristoylcarnitine	Creatinine	Phenylalanine	Kynurenine	Leucine+isoleucine	Betaine	Dihydroorotate	Xanthine	Tryptophan	Valine	Tyrosine	Threonine	Taurine	Creatine	Hypotaurine	Citrulline	Carbamoylaspartate	2SC	Ornithine	Lysine	Arginine	histidine	isovalerylcarnitine	Pyruvate	butyryl-carnitine	Adenosine	Lactate	adenine	propionylcarnitine	pyroglutamic-acid	Cytosine	acetylcarnitine	Methionine	cytidine	Proline	Glucose	Gluconate	S-adenosyl-homocysteine	hydroxyproline	Alanine	glycerol 3-phosphate	glycerylphosphorylcholine	Glutamine	Asparagine	GABA	NADH
SB001	SW48_Parental_LN	1.24973e+06	5.52222e+06	478001	1.76956e+08	6.78175e+08	1.80326e+08	2.72681e+09	2.52676e+09	591835	3.63427e+06	1.84286e+07	2.40654e+08	6.25901e+08	1.63769e+08	1.18185e+09	4.79093e+10	1.50501e+07	4.56004e+06	201493	336637	5.38301e+07	3.81517e+07	5.03538e+09	1.97587e+09	4.41505e+08	5.4043e+06	6.80078e+08	3.33267e+06	4.6065e+07	1.87917e+08	9.9507e+08	8.00351e+07	4.03505e+06	1.15405e+08	6.47038e+08	215936	8.7273e+09	400789	4.08908e+06	2.21122e+06	6.8895e+08	6.3396e+08	3.36758e+07	1.28787e+09	2.79537e+07	4.16488e+08	9.07317e+06	1.84752e+06
SB002	SW48_Parental_LN	862212	5.8462e+06	664592	1.96442e+08	6.98949e+08	1.81368e+08	2.86897e+09	2.6728e+09	524463	3.99163e+06	2.44212e+07	2.43218e+08	5.733e+08	1.60362e+08	1.20783e+09	4.71991e+10	1.54993e+07	4.50273e+06	340695	230002	4.0729e+07	3.26531e+07	4.33186e+09	1.8952e+09	5.11498e+08	6.67675e+06	7.47065e+08	4.01473e+06	5.38626e+07	2.20005e+08	1.00423e+09	1.01717e+08	6.40794e+06	1.10841e+08	6.44974e+08	441480	8.69895e+09	574082	4.5291e+06	1.99377e+06	7.1197e+08	6.03563e+08	3.64166e+07	1.3824e+09	3.54545e+07	4.27358e+08	8.97961e+06	2.30873e+06
SB003	SW48_Parental_LN	1.1127e+06	5.42668e+06	543881	1.95519e+08	7.5309e+08	2.01755e+08	3.08433e+09	2.85743e+09	437770	3.86102e+06	2.53296e+07	2.5937e+08	6.49979e+08	1.83044e+08	1.27057e+09	4.86486e+10	1.6192e+07	5.05304e+06	327132	224095	5.18997e+07	3.77858e+07	4.91563e+09	2.12454e+09	5.25522e+08	6.5112e+06	7.8842e+08	4.45905e+06	5.55406e+07	2.49216e+08	1.07741e+09	1.06453e+08	6.27466e+06	1.21208e+08	7.03695e+08	419813	9.56578e+09	529097	4.85713e+06	2.50266e+06	8.92069e+08	6.68449e+08	4.01051e+07	1.54004e+09	3.22089e+07	4.57757e+08	1.02308e+07	2.32623e+06
SB004	SW48_Parental_LN	1.36584e+06	4.7023e+06	677371	2.20086e+08	7.28182e+08	1.92226e+08	3.04691e+09	2.92226e+09	392028	3.56705e+06	2.45138e+07	2.50583e+08	5.76004e+08	1.76844e+08	1.22164e+09	4.79606e+10	1.53697e+07	4.96019e+06	543159	187230	5.26312e+07	3.81978e+07	4.93516e+09	2.10524e+09	4.86534e+08	5.76403e+06	7.49139e+08	4.21599e+06	5.14944e+07	2.70922e+08	1.0367e+09	1.08184e+08	5.12896e+06	1.26745e+08	6.80407e+08	273674	9.70132e+09	503907	4.08781e+06	2.55439e+06	7.71391e+08	7.0662e+08	3.3516e+07	1.30714e+09	3.4487e+07	4.29534e+08	9.89687e+06	2.38538e+06
SB005	SW48_Parental_LN	1.12649e+06	4.16304e+06	796557	2.11704e+08	6.42438e+08	1.57676e+08	2.73216e+09	2.94487e+09	630716	3.62442e+06	2.45091e+07	2.33894e+08	5.01192e+08	1.52664e+08	1.17989e+09	4.5852e+10	1.50281e+07	4.67971e+06	843994	275238	4.81659e+07	3.50602e+07	4.61573e+09	1.93302e+09	4.60707e+08	5.19426e+06	7.47313e+08	5.59029e+06	5.76437e+07	3.00322e+08	9.38008e+08	1.28843e+08	6.16447e+06	1.21841e+08	6.06004e+08	328334	9.98858e+09	505110	4.30462e+06	2.51114e+06	6.6789e+08	7.28515e+08	2.72778e+07	1.09282e+09	5.39676e+07	3.85047e+08	7.49575e+06	3.06765e+06
SB006	SW48_G12A_LN	434974	3.63435e+06	444189	2.54859e+08	8.91302e+08	2.84821e+08	3.8627e+09	4.68227e+09	477004	4.44994e+06	8.69577e+06	2.91724e+08	8.51653e+08	2.1826e+08	1.96029e+09	5.96526e+10	2.7712e+07	7.14112e+06	146275	389509	5.44285e+07	3.98305e+07	4.80562e+09	2.07671e+09	2.04855e+09	4.05712e+06	1.4862e+09	8.20343e+06	3.84743e+07	3.15297e+08	4.61002e+08	1.00687e+08	4.61586e+06	1.92187e+08	8.09649e+08	222216	1.25825e+10	480531	5.48009e+06	3.28483e+06	8.90654e+08	7.01657e+08	8.08683e+07	3.22249e+09	8.79989e+07	5.19217e+08	1.27548e+08	3.4644e+06
SB007	SW48_G12A_LN	319434	3.59244e+06	602176	2.30651e+08	7.92726e+08	2.44263e+08	3.37942e+09	4.9895e+09	418899	4.44798e+06	9.67012e+06	2.66588e+08	7.46854e+08	1.91866e+08	1.79259e+09	5.77498e+10	2.73053e+07	7.49406e+06	124277	527342	3.4562e+07	2.80617e+07	3.41233e+09	1.82494e+09	1.92714e+09	3.76657e+06	1.35528e+09	7.1789e+06	3.96889e+07	2.64637e+08	4.30003e+08	9.61761e+07	4.96985e+06	1.83283e+08	7.2455e+08	368755	1.16242e+10	586391	5.81446e+06	2.91042e+06	6.93427e+08	6.70533e+08	7.32776e+07	2.76854e+09	7.26574e+07	4.79546e+08	1.13727e+08	3.7701e+06
SB008	SW48_G12A_LN	444234	3.79687e+06	208864	2.31259e+08	8.21488e+08	2.54514e+08	3.42228e+09	5.14273e+09	365252	4.47415e+06	8.8632e+06	2.71824e+08	7.5452e+08	2.00869e+08	1.92387e+09	5.76418e+10	2.75436e+07	5.68912e+06	144902	404791	5.14279e+07	3.79603e+07	4.68343e+09	2.01314e+09	1.94983e+09	3.51858e+06	1.42268e+09	7.75313e+06	4.16209e+07	2.8435e+08	4.51418e+08	9.60881e+07	4.56099e+06	1.86061e+08	7.58918e+08	331555	1.2017e+10	595196	5.23314e+06	3.14752e+06	6.37339e+08	7.05063e+08	7.49405e+07	2.8473e+09	8.33783e+07	4.87821e+08	1.21038e+08	3.12582e+06
SB009	SW48_G12A_LN	759440	3.76953e+06	696790	2.62016e+08	9.24458e+08	2.9433e+08	3.93828e+09	5.29582e+09	394873	4.87341e+06	9.16913e+06	3.01673e+08	8.23781e+08	2.23838e+08	2.11236e+09	6.15688e+10	3.04028e+07	6.74184e+06	221497	489271	5.20193e+07	4.425e+07	5.17653e+09	2.18307e+09	2.11204e+09	4.35405e+06	1.61621e+09	8.31728e+06	4.39937e+07	3.36437e+08	5.0623e+08	1.09228e+08	4.87816e+06	2.1103e+08	8.5727e+08	406523	1.34883e+10	658852	6.16449e+06	3.58855e+06	8.31211e+08	7.71537e+08	8.35254e+07	3.2995e+09	1.01167e+08	5.46045e+08	1.33352e+08	4.20824e+06
SB010	SW48_G12A_LN	755261	3.04043e+06	354797	2.7375e+08	7.94676e+08	2.38952e+08	3.51671e+09	5.91705e+09	514766	4.6697e+06	1.10545e+07	2.85046e+08	6.9507e+08	1.93473e+08	2.04581e+09	6.0719e+10	2.89247e+07	6.76796e+06	329299	665280	3.14348e+07	3.23077e+07	3.60702e+09	2.02692e+09	1.95211e+09	4.02682e+06	1.55354e+09	1.16499e+07	4.15479e+07	3.80473e+08	4.79922e+08	1.23838e+08	5.70293e+06	2.08054e+08	7.54684e+08	291928	1.36852e+10	628134	5.20935e+06	3.41134e+06	7.65163e+08	8.15882e+08	6.37587e+07	2.4881e+09	1.65707e+08	4.76154e+08	1.10334e+08	3.21485e+06
SB011	SW48_G12C_LN	3.69112e+06	2.05228e+06	1.87341e+06	2.79572e+08	4.46193e+08	9.47352e+07	1.92423e+09	5.54076e+09	1.18755e+06	5.71499e+06	2.4902e+07	1.42044e+08	4.49908e+08	1.04213e+08	1.39701e+09	4.8243e+10	2.02385e+07	5.57673e+06	998989	672992	2.99833e+07	2.34171e+07	3.60407e+09	1.27714e+09	6.73167e+08	3.41323e+06	7.58273e+08	2.53734e+07	3.84509e+07	1.91078e+08	7.82509e+08	1.40021e+08	1.04701e+07	1.83277e+08	4.13294e+08	105543	1.10407e+10	647557	5.04202e+06	3.06841e+06	4.85196e+08	7.27259e+08	1.08684e+08	4.69478e+09	7.67161e+08	2.71183e+08	4.02843e+06	4.4195e+06
SB012	SW48_G12C_LN	3.21102e+06	1.6468e+06	1.65903e+06	2.77724e+08	4.41063e+08	8.78655e+07	1.86933e+09	5.13362e+09	1.42227e+06	4.24872e+06	2.55572e+07	1.39462e+08	4.38594e+08	1.01561e+08	1.32557e+09	4.74653e+10	1.96413e+07	5.2416e+06	1.22544e+06	560398	2.51413e+07	2.37949e+07	3.61578e+09	1.24556e+09	7.10574e+08	3.01881e+06	7.63766e+08	4.18542e+07	2.9413e+07	2.1535e+08	7.7018e+08	1.27039e+08	1.18962e+07	1.80776e+08	4.00058e+08	199124	1.06517e+10	784848	5.79943e+06	3.56527e+06	3.81006e+08	6.83043e+08	1.07922e+08	4.59845e+09	6.70729e+08	2.63302e+08	4.62599e+06	5.74466e+06
SB013	SW48_G12C_LN	4.27493e+06	1.81332e+06	2.25155e+06	2.90267e+08	4.8337e+08	1.02e+08	2.0891e+09	5.65062e+09	1.29776e+06	4.41279e+06	2.72681e+07	1.51692e+08	4.6739e+08	1.11434e+08	1.43167e+09	4.99861e+10	2.10932e+07	5.08318e+06	1.00462e+06	651491	2.84608e+07	2.39826e+07	3.48296e+09	1.36415e+09	7.25811e+08	3.25224e+06	8.13697e+08	2.86159e+07	2.70641e+07	2.55184e+08	8.30527e+08	1.39388e+08	1.15445e+07	1.87378e+08	4.39558e+08	244708	1.16904e+10	792076	5.75394e+06	3.31869e+06	4.37328e+08	7.30114e+08	1.13537e+08	4.92317e+09	7.58619e+08	2.89702e+08	4.58406e+06	5.3151e+06
SB014	SW48_G12C_LN	4.37132e+06	2.01775e+06	2.71217e+06	3.29427e+08	5.04957e+08	1.05167e+08	2.17034e+09	6.4099e+09	1.28021e+06	4.48034e+06	2.85841e+07	1.6653e+08	4.38074e+08	1.21147e+08	1.50054e+09	5.02427e+10	2.26319e+07	6.84769e+06	1.46102e+06	553308	3.13092e+07	2.7892e+07	3.76153e+09	1.41816e+09	7.0525e+08	3.54085e+06	8.34861e+08	2.92277e+07	2.92457e+07	2.75015e+08	8.80287e+08	1.61421e+08	1.17127e+07	2.10556e+08	4.5801e+08	206883	1.30382e+10	858015	5.75114e+06	3.64691e+06	5.04598e+08	7.82482e+08	1.17813e+08	5.13323e+09	1.13829e+09	3.04795e+08	5.13145e+06	6.10157e+06
SB015	SW48_G12C_LN	3.97963e+06	1.84374e+06	2.95123e+06	2.89726e+08	4.58204e+08	9.03364e+07	1.99237e+09	6.10201e+09	1.34602e+06	4.66157e+06	2.81935e+07	1.49811e+08	4.25897e+08	1.03036e+08	1.40595e+09	5.02748e+10	2.10006e+07	5.46379e+06	1.19193e+06	639853	2.84661e+07	2.59923e+07	3.73886e+09	1.2745e+09	6.54762e+08	3.77441e+06	7.87139e+08	3.25868e+07	3.3509e+07	2.78569e+08	8.05526e+08	1.844e+08	1.33338e+07	1.99015e+08	4.22955e+08	283120	1.29601e+10	834434	5.65523e+06	3.39525e+06	4.37692e+08	8.00554e+08	1.02734e+08	4.51534e+09	1.42735e+09	2.69812e+08	4.75074e+06	6.42856e+06
SB016	SW48_G12D_LN	3.55247e+06	2.42966e+06	2.01319e+06	3.13797e+08	8.03909e+08	1.69928e+08	3.61642e+09	5.07919e+09	2.05012e+06	4.50741e+06	6.32597e+07	2.52095e+08	7.59526e+08	2.07974e+08	2.35022e+09	6.62303e+10	3.8804e+07	1.32289e+07	1.38247e+06	1.51766e+06	6.93778e+07	5.21743e+07	5.65349e+09	1.69136e+09	8.77822e+08	4.46825e+06	1.35547e+09	5.87422e+07	4.01167e+07	1.74484e+08	6.68653e+08	2.01771e+08	2.45146e+07	2.30204e+08	7.39981e+08	532857	1.29733e+10	983455	1.00185e+07	6.38124e+06	6.87236e+08	1.1881e+09	1.95447e+08	8.42854e+09	2.82888e+09	4.80166e+08	6.85245e+07	7.55015e+06
SB017	SW48_G12D_LN	3.58224e+06	2.11652e+06	1.57211e+06	3.11839e+08	7.80935e+08	1.6219e+08	3.52341e+09	5.03864e+09	1.3373e+06	4.09581e+06	5.87008e+07	2.61171e+08	7.41323e+08	1.95685e+08	2.28145e+09	6.1776e+10	3.68441e+07	1.18638e+07	915452	1.23294e+06	6.2998e+07	4.80711e+07	5.15498e+09	1.72938e+09	8.49747e+08	4.12863e+06	1.27597e+09	5.67393e+07	3.49541e+07	1.96534e+08	6.15296e+08	2.01442e+08	2.06723e+07	2.16807e+08	7.2678e+08	499975	1.31693e+10	886515	8.42577e+06	5.57197e+06	6.85516e+08	1.13348e+09	1.69787e+08	7.27383e+09	2.63226e+09	4.60072e+08	6.8004e+07	7.74289e+06
SB018	SW48_G12D_LN	4.11978e+06	2.21532e+06	2.24481e+06	3.12399e+08	8.35173e+08	1.77993e+08	3.68058e+09	5.19104e+09	1.75271e+06	4.35135e+06	6.42941e+07	2.80965e+08	7.72866e+08	2.05448e+08	2.3701e+09	6.59689e+10	4.02446e+07	1.2466e+07	1.34498e+06	1.33892e+06	6.71364e+07	5.11507e+07	5.4894e+09	1.75864e+09	8.92779e+08	4.75977e+06	1.36263e+09	4.95561e+07	3.99061e+07	2.01847e+08	6.60898e+08	2.14303e+08	2.40609e+07	2.28323e+08	7.70258e+08	571645	1.39273e+10	1.06527e+06	1.00433e+07	5.57493e+06	8.00259e+08	1.18391e+09	1.9489e+08	8.41943e+09	2.90074e+09	4.81426e+08	7.22147e+07	7.63642e+06
SB019	SW48_G12D_LN	3.49714e+06	2.27429e+06	2.29114e+06	3.43436e+08	8.17138e+08	1.68138e+08	3.7256e+09	4.85506e+09	1.31108e+06	4.20745e+06	6.06942e+07	2.9738e+08	7.09325e+08	2.02012e+08	2.29255e+09	6.46086e+10	3.77373e+07	1.3128e+07	1.18999e+06	1.22508e+06	6.83374e+07	5.66608e+07	5.93771e+09	1.82718e+09	8.64263e+08	4.25249e+06	1.3393e+09	5.21953e+07	3.76295e+07	2.48739e+08	6.41452e+08	2.40621e+08	2.23667e+07	2.20226e+08	7.61515e+08	614695	1.43531e+10	943878	8.6034e+06	5.44136e+06	7.81537e+08	1.21444e+09	1.73784e+08	7.83545e+09	3.15944e+09	4.64892e+08	7.58838e+07	7.66456e+06
SB020	SW48_G12D_LN	4.14789e+06	2.50993e+06	2.47376e+06	3.24414e+08	8.23486e+08	1.7264e+08	3.75214e+09	5.21866e+09	1.33412e+06	4.40187e+06	6.51158e+07	2.73805e+08	7.37388e+08	2.01263e+08	2.43397e+09	6.46917e+10	4.04166e+07	1.29156e+07	1.21375e+06	1.46818e+06	7.07934e+07	5.86831e+07	6.01083e+09	1.77033e+09	8.77963e+08	4.32031e+06	1.37638e+09	1.01917e+08	3.59528e+07	2.42181e+08	6.77401e+08	2.70187e+08	2.48297e+07	2.38873e+08	7.66411e+08	784142	1.51545e+10	1.00363e+06	9.15865e+06	8.14732e+06	8.20042e+08	1.27929e+09	1.82277e+08	7.85305e+09	3.49602e+09	4.58822e+08	7.66399e+07	8.97363e+06
SB021	SW48_G12V_LN	3.46196e+06	1.9348e+06	1.67797e+06	2.85849e+08	4.10408e+08	6.60919e+07	1.54775e+09	3.09076e+09	1.18265e+06	5.18032e+06	4.47941e+07	1.27883e+08	3.9389e+08	9.60169e+07	2.20872e+09	5.24968e+10	4.14169e+07	2.90252e+06	987345	765418	1.38472e+07	2.01282e+07	3.00904e+09	9.15251e+08	1.5091e+09	3.17959e+06	8.09731e+08	2.17216e+07	3.83878e+07	1.03311e+08	6.51866e+08	7.71024e+07	1.00815e+07	1.49717e+08	3.50262e+08	59388.8	6.08786e+09	538925	4.50402e+06	3.61001e+06	2.96629e+08	5.64021e+08	2.73732e+08	1.18894e+10	1.13411e+09	2.32207e+08	2.19054e+07	4.71261e+06
SB022	SW48_G12V_LN	4.30275e+06	1.79989e+06	1.90494e+06	2.66075e+08	3.99898e+08	6.06704e+07	1.51801e+09	3.32219e+09	1.35187e+06	5.16068e+06	4.70673e+07	1.24157e+08	4.0021e+08	9.4537e+07	2.19792e+09	5.34338e+10	4.23236e+07	1.55414e+07	1.54419e+06	701571	1.72728e+07	1.91804e+07	2.95221e+09	9.07243e+08	1.47782e+09	3.64926e+06	7.92431e+08	2.23067e+07	4.32008e+07	1.07042e+08	6.56667e+08	1.38941e+08	1.15996e+07	1.59675e+08	3.43761e+08	61686.5	5.73108e+09	586857	5.29434e+06	3.30871e+06	3.26387e+08	5.67887e+08	2.77473e+08	1.18033e+10	1.13694e+09	2.24316e+08	1.90931e+07	5.65042e+06
SB023	SW48_G12V_LN	4.44598e+06	1.65041e+06	2.72238e+06	3.34732e+08	4.34573e+08	6.65879e+07	1.67008e+09	3.52959e+09	1.30713e+06	5.19515e+06	4.98796e+07	1.36965e+08	4.05105e+08	1.06113e+08	2.27334e+09	5.67435e+10	4.44227e+07	3.98101e+06	1.76005e+06	676381	1.35931e+07	2.17504e+07	3.01167e+09	9.10595e+08	1.57433e+09	4.0545e+06	8.42879e+08	2.78192e+07	4.55358e+07	1.27756e+08	7.24533e+08	9.04731e+07	1.28506e+07	1.65692e+08	3.82616e+08	106140	6.36165e+09	646437	5.24544e+06	3.43665e+06	3.72111e+08	6.04453e+08	2.86456e+08	1.29175e+10	1.25009e+09	2.41769e+08	2.1945e+07	5.96252e+06
SB024	SW48_G12V_LN	4.64371e+06	2.46547e+06	2.12844e+06	3.32246e+08	4.41401e+08	6.67465e+07	1.7264e+09	3.72936e+09	1.44446e+06	5.913e+06	5.35057e+07	1.40253e+08	4.17856e+08	1.07128e+08	2.22685e+09	5.70761e+10	4.60741e+07	3.8661e+06	1.84846e+06	757581	1.36766e+07	2.1014e+07	2.86563e+09	9.24819e+08	1.61644e+09	4.77052e+06	8.67731e+08	2.97823e+07	5.75925e+07	1.29509e+08	7.00862e+08	1.03523e+08	1.44462e+07	1.69103e+08	3.88884e+08	52428.1	6.69388e+09	668001	5.39296e+06	3.90705e+06	3.74069e+08	6.22355e+08	2.96898e+08	1.32926e+10	1.51378e+09	2.46965e+08	2.1574e+07	5.66756e+06
SB025	SW48_G12V_LN	4.3068e+06	1.52981e+06	2.60334e+06	3.25737e+08	3.96809e+08	5.94054e+07	1.52384e+09	3.56113e+09	1.36665e+06	5.27949e+06	4.74008e+07	1.27198e+08	3.46761e+08	9.40664e+07	2.2147e+09	5.51688e+10	4.33859e+07	4.3834e+06	2.32592e+06	663080	1.34935e+07	2.07564e+07	3.06582e+09	9.13685e+08	1.537e+09	3.91411e+06	8.26627e+08	3.29981e+07	4.64982e+07	1.25993e+08	7.16045e+08	1.1624e+08	1.34625e+07	1.57257e+08	3.31043e+08	80017.3	6.63394e+09	648394	5.45802e+06	3.68786e+06	3.20316e+08	6.38286e+08	2.76153e+08	1.21365e+10	1.61531e+09	2.20167e+08	1.93702e+07	5.82358e+06
	TIC-normalized ion count
Code	Sample	Palmitoylcarnitine	KMV+KIC	Myristoylcarnitine	Creatinine	Phenylalanine	Kynurenine	Leucine+isoleucine	Betaine	Dihydroorotate	Xanthine	Tryptophan	Valine	Tyrosine	Threonine	Taurine	Creatine	Hypotaurine	Citrulline	Carbamoylaspartate	2SC	Ornithine	Lysine	Arginine	histidine	isovalerylcarnitine	Pyruvate	butyryl-carnitine	Adenosine	Lactate	adenine	propionylcarnitine	pyroglutamic-acid	Cytosine	acetylcarnitine	Methionine	cytidine	Proline	Glucose	Gluconate	S-adenosyl-homocysteine	hydroxyproline	Alanine	glycerol 3-phosphate	glycerylphosphorylcholine	Glutamine	Asparagine	GABA	NADH
SB001	SW48_Parental_LN	1.55186e+06	6.85722e+06	593559	2.19736e+08	8.42125e+08	2.2392e+08	3.38602e+09	3.13761e+09	734912	4.51287e+06	2.28838e+07	2.98833e+08	7.77214e+08	2.03361e+08	1.46757e+09	5.94915e+10	1.86885e+07	5.66244e+06	250204	418019	6.68436e+07	4.73749e+07	6.2527e+09	2.45354e+09	5.4824e+08	6.7108e+06	8.44489e+08	4.13835e+06	5.72014e+07	2.33346e+08	1.23563e+09	9.93837e+07	5.01053e+06	1.43304e+08	8.03461e+08	268139	1.08371e+10	497680	5.07763e+06	2.74579e+06	8.55506e+08	7.87221e+08	4.18169e+07	1.59921e+09	3.47115e+07	5.17175e+08	1.12666e+07	2.29417e+06
SB002	SW48_Parental_LN	1.06983e+06	7.25396e+06	824626	2.43745e+08	8.67255e+08	2.25041e+08	3.55982e+09	3.3164e+09	650753	4.95281e+06	3.03019e+07	3.01784e+08	7.11351e+08	1.98977e+08	1.49867e+09	5.85646e+10	1.92316e+07	5.58698e+06	422734	285386	5.05365e+07	4.0516e+07	5.37497e+09	2.35156e+09	6.34667e+08	8.28451e+06	9.26957e+08	4.98148e+06	6.68327e+07	2.72982e+08	1.24605e+09	1.2621e+08	7.95096e+06	1.37532e+08	8.00284e+08	547789	1.07937e+10	712321	5.6197e+06	2.47386e+06	8.83412e+08	7.48901e+08	4.51857e+07	1.71528e+09	4.3992e+07	5.30265e+08	1.11419e+07	2.86467e+06
SB003	SW48_Parental_LN	1.3048e+06	6.36354e+06	637776	2.29273e+08	8.83103e+08	2.36586e+08	3.61681e+09	3.35073e+09	513346	4.52758e+06	2.97024e+07	3.04147e+08	7.62191e+08	2.14645e+08	1.48992e+09	5.70472e+10	1.89874e+07	5.9254e+06	383608	262783	6.08596e+07	4.43091e+07	5.76426e+09	2.49132e+09	6.16247e+08	7.63529e+06	9.24532e+08	5.22886e+06	6.51291e+07	2.9224e+08	1.26342e+09	1.24831e+08	7.35791e+06	1.42133e+08	8.25181e+08	492289	1.12172e+10	620440	5.69566e+06	2.93471e+06	1.04608e+09	7.83849e+08	4.70288e+07	1.80591e+09	3.77694e+07	5.36784e+08	1.1997e+07	2.72782e+06
SB004	SW48_Parental_LN	1.62528e+06	5.59548e+06	806035	2.6189e+08	8.66497e+08	2.28739e+08	3.62566e+09	3.47733e+09	466492	4.2446e+06	2.91701e+07	2.9818e+08	6.85413e+08	2.10435e+08	1.45368e+09	5.70705e+10	1.82891e+07	5.90236e+06	646330	222793	6.26283e+07	4.54533e+07	5.87258e+09	2.50512e+09	5.78949e+08	6.85888e+06	8.91434e+08	5.01679e+06	6.12755e+07	3.22382e+08	1.23362e+09	1.28733e+08	6.10318e+06	1.5082e+08	8.09647e+08	325657	1.1544e+10	599622	4.86427e+06	3.03958e+06	9.17914e+08	8.4084e+08	3.98822e+07	1.55542e+09	4.10376e+07	5.11122e+08	1.17767e+07	2.83847e+06
SB005	SW48_Parental_LN	1.36609e+06	5.0485e+06	965981	2.56732e+08	7.79081e+08	1.91213e+08	3.31327e+09	3.57123e+09	764866	4.39531e+06	2.9722e+07	2.83642e+08	6.07793e+08	1.85135e+08	1.43084e+09	5.56045e+10	1.82245e+07	5.67506e+06	1.02351e+06	333780	5.84105e+07	4.25173e+07	5.59747e+09	2.34416e+09	5.58697e+08	6.29905e+06	9.06263e+08	6.77932e+06	6.99042e+07	3.64199e+08	1.13752e+09	1.56247e+08	7.47562e+06	1.47756e+08	7.34898e+08	398169	1.21131e+10	612544	5.22019e+06	3.04525e+06	8.09947e+08	8.83467e+08	3.30797e+07	1.32526e+09	6.54463e+07	4.66944e+08	9.09006e+06	3.72012e+06
SB006	SW48_G12A_LN	402182	3.36037e+06	410703	2.35646e+08	8.2411e+08	2.63349e+08	3.57151e+09	4.32929e+09	441045	4.11448e+06	8.04022e+06	2.69732e+08	7.8745e+08	2.01806e+08	1.81251e+09	5.51556e+10	2.56229e+07	6.60278e+06	135247	360145	5.03253e+07	3.68278e+07	4.44334e+09	1.92015e+09	1.89412e+09	3.75127e+06	1.37416e+09	7.585e+06	3.55739e+07	2.91528e+08	4.26248e+08	9.30966e+07	4.26788e+06	1.77699e+08	7.48613e+08	205464	1.16339e+10	444306	5.06696e+06	3.0372e+06	8.23511e+08	6.48762e+08	7.47719e+07	2.97956e+09	8.1365e+07	4.80075e+08	1.17932e+08	3.20323e+06
SB007	SW48_G12A_LN	314044	3.53183e+06	592015	2.26759e+08	7.7935e+08	2.40141e+08	3.3224e+09	4.90531e+09	411831	4.37292e+06	9.50695e+06	2.62089e+08	7.34252e+08	1.88628e+08	1.76234e+09	5.67753e+10	2.68445e+07	7.36761e+06	122180	518444	3.39789e+07	2.75882e+07	3.35475e+09	1.79414e+09	1.89462e+09	3.70301e+06	1.33241e+09	7.05777e+06	3.90192e+07	2.60171e+08	4.22748e+08	9.45533e+07	4.886e+06	1.80191e+08	7.12324e+08	362533	1.14281e+10	576496	5.71635e+06	2.86131e+06	6.81726e+08	6.59219e+08	7.20412e+07	2.72183e+09	7.14315e+07	4.71454e+08	1.11808e+08	3.70649e+06
SB008	SW48_G12A_LN	428638	3.66357e+06	201532	2.2314e+08	7.92648e+08	2.45579e+08	3.30213e+09	4.96218e+09	352429	4.31707e+06	8.55204e+06	2.62281e+08	7.28032e+08	1.93818e+08	1.85633e+09	5.56181e+10	2.65766e+07	5.48939e+06	139815	390580	4.96224e+07	3.66276e+07	4.51901e+09	1.94247e+09	1.88138e+09	3.39505e+06	1.37274e+09	7.48094e+06	4.01597e+07	2.74367e+08	4.3557e+08	9.27147e+07	4.40087e+06	1.79529e+08	7.32275e+08	319915	1.15951e+10	574301	5.04942e+06	3.03702e+06	6.14964e+08	6.8031e+08	7.23096e+07	2.74734e+09	8.04511e+07	4.70695e+08	1.16789e+08	3.01608e+06
SB009	SW48_G12A_LN	668715	3.31921e+06	613549	2.30714e+08	8.14019e+08	2.59168e+08	3.4678e+09	4.66317e+09	347700	4.29121e+06	8.07375e+06	2.65635e+08	7.25369e+08	1.97097e+08	1.86001e+09	5.42136e+10	2.67708e+07	5.93643e+06	195036	430821	4.58049e+07	3.89638e+07	4.55813e+09	1.92227e+09	1.85972e+09	3.8339e+06	1.42314e+09	7.32367e+06	3.8738e+07	2.96245e+08	4.45754e+08	9.61793e+07	4.2954e+06	1.85819e+08	7.54857e+08	357958	1.18769e+10	580143	5.42806e+06	3.15985e+06	7.31911e+08	6.79366e+08	7.35471e+07	2.90533e+09	8.90812e+07	4.80813e+08	1.17421e+08	3.70551e+06
SB010	SW48_G12A_LN	680110	2.7379e+06	319493	2.46511e+08	7.15603e+08	2.15175e+08	3.16679e+09	5.32828e+09	463545	4.20505e+06	9.95453e+06	2.56683e+08	6.25908e+08	1.74222e+08	1.84225e+09	5.46773e+10	2.60466e+07	6.09453e+06	296533	599082	2.83069e+07	2.9093e+07	3.24811e+09	1.82524e+09	1.75787e+09	3.62614e+06	1.39896e+09	1.04907e+07	3.74138e+07	3.42615e+08	4.32168e+08	1.11516e+08	5.13547e+06	1.87352e+08	6.7959e+08	262880	1.23235e+10	565633	4.691e+06	3.0719e+06	6.89027e+08	7.347e+08	5.74145e+07	2.24053e+09	1.49219e+08	4.28776e+08	9.93558e+07	2.89496e+06
SB011	SW48_G12C_LN	3.93056e+06	2.18542e+06	1.99494e+06	2.97707e+08	4.75138e+08	1.00881e+08	2.04906e+09	5.90019e+09	1.26459e+06	6.08572e+06	2.65174e+07	1.51258e+08	4.79093e+08	1.10973e+08	1.48763e+09	5.13725e+10	2.15514e+07	5.93849e+06	1.06379e+06	716649	3.19283e+07	2.49362e+07	3.83787e+09	1.35998e+09	7.16835e+08	3.63465e+06	8.07463e+08	2.70194e+07	4.09453e+07	2.03473e+08	8.33271e+08	1.49104e+08	1.11493e+07	1.95166e+08	4.40104e+08	112390	1.17569e+10	689564	5.36909e+06	3.26746e+06	5.16671e+08	7.74436e+08	1.15734e+08	4.99933e+09	8.16927e+08	2.88775e+08	4.28975e+06	4.7062e+06
SB012	SW48_G12C_LN	3.49986e+06	1.79494e+06	1.80827e+06	3.02705e+08	4.80737e+08	9.57692e+07	2.03748e+09	5.5954e+09	1.55021e+06	4.6309e+06	2.78561e+07	1.52007e+08	4.78047e+08	1.10697e+08	1.4448e+09	5.17349e+10	2.14081e+07	5.71309e+06	1.33567e+06	610806	2.74028e+07	2.59353e+07	3.94102e+09	1.3576e+09	7.74492e+08	3.29036e+06	8.32468e+08	4.56191e+07	3.20588e+07	2.34721e+08	8.39459e+08	1.38466e+08	1.29663e+07	1.97037e+08	4.36044e+08	217035	1.16098e+10	855447	6.32109e+06	3.88597e+06	4.15278e+08	7.44484e+08	1.1763e+08	5.01209e+09	7.31062e+08	2.86986e+08	5.0421e+06	6.26141e+06
SB013	SW48_G12C_LN	4.38745e+06	1.86104e+06	2.31081e+06	2.97907e+08	4.96092e+08	1.04685e+08	2.14409e+09	5.79935e+09	1.33192e+06	4.52893e+06	2.79858e+07	1.55684e+08	4.79692e+08	1.14367e+08	1.46935e+09	5.13018e+10	2.16484e+07	5.21697e+06	1.03106e+06	668639	2.92099e+07	2.46139e+07	3.57464e+09	1.40005e+09	7.44914e+08	3.33784e+06	8.35114e+08	2.93691e+07	2.77765e+07	2.61901e+08	8.52387e+08	1.43057e+08	1.18483e+07	1.9231e+08	4.51127e+08	251149	1.19981e+10	812924	5.90539e+06	3.40604e+06	4.48839e+08	7.49331e+08	1.16526e+08	5.05275e+09	7.78587e+08	2.97328e+08	4.70472e+06	5.45499e+06
SB014	SW48_G12C_LN	4.27774e+06	1.97456e+06	2.65411e+06	3.22374e+08	4.94147e+08	1.02915e+08	2.12388e+09	6.27268e+09	1.2528e+06	4.38443e+06	2.79722e+07	1.62966e+08	4.28696e+08	1.18554e+08	1.46842e+09	4.91672e+10	2.21474e+07	6.7011e+06	1.42974e+06	541463	3.06389e+07	2.72949e+07	3.681e+09	1.38781e+09	6.90153e+08	3.46505e+06	8.16988e+08	2.8602e+07	2.86196e+07	2.69127e+08	8.61442e+08	1.57966e+08	1.14619e+07	2.06049e+08	4.48205e+08	202454	1.27591e+10	839647	5.62803e+06	3.56884e+06	4.93796e+08	7.65731e+08	1.15291e+08	5.02334e+09	1.11392e+09	2.9827e+08	5.0216e+06	5.97095e+06
SB015	SW48_G12C_LN	3.96187e+06	1.83551e+06	2.93806e+06	2.88433e+08	4.5616e+08	8.99333e+07	1.98348e+09	6.07478e+09	1.34001e+06	4.64076e+06	2.80677e+07	1.49143e+08	4.23996e+08	1.02576e+08	1.39968e+09	5.00505e+10	2.09069e+07	5.43941e+06	1.18661e+06	636998	2.83391e+07	2.58763e+07	3.72218e+09	1.26881e+09	6.51841e+08	3.75757e+06	7.83627e+08	3.24414e+07	3.33595e+07	2.77326e+08	8.01931e+08	1.83577e+08	1.32743e+07	1.98127e+08	4.21068e+08	281857	1.29023e+10	830710	5.63e+06	3.3801e+06	4.35739e+08	7.96982e+08	1.02276e+08	4.49519e+09	1.42098e+09	2.68608e+08	4.72954e+06	6.39988e+06
SB016	SW48_G12D_LN	2.74882e+06	1.88002e+06	1.55776e+06	2.42809e+08	6.22046e+08	1.31487e+08	2.7983e+09	3.93016e+09	1.58633e+06	3.48773e+06	4.89489e+07	1.95065e+08	5.87704e+08	1.60925e+08	1.81855e+09	5.12474e+10	3.00256e+07	1.02362e+07	1.06972e+06	1.17433e+06	5.36829e+07	4.03713e+07	4.37454e+09	1.30874e+09	6.79239e+08	3.45743e+06	1.04883e+09	4.54533e+07	3.10414e+07	1.35011e+08	5.17388e+08	1.56126e+08	1.89688e+07	1.78126e+08	5.7258e+08	412313	1.00385e+10	760975	7.7521e+06	4.93765e+06	5.31767e+08	9.19324e+08	1.51232e+08	6.52181e+09	2.18892e+09	3.71541e+08	5.30227e+07	5.84213e+06
SB017	SW48_G12D_LN	2.94171e+06	1.73807e+06	1.291e+06	2.5608e+08	6.41299e+08	1.33189e+08	2.8934e+09	4.13769e+09	1.09818e+06	3.36345e+06	4.82047e+07	2.14471e+08	6.08769e+08	1.60695e+08	1.87351e+09	5.073e+10	3.02561e+07	9.74251e+06	751763	1.01248e+06	5.17335e+07	3.94757e+07	4.23323e+09	1.42016e+09	6.97807e+08	3.3904e+06	1.04782e+09	4.65939e+07	2.87041e+07	1.61392e+08	5.05277e+08	1.65423e+08	1.6976e+07	1.7804e+08	5.96826e+08	410576	1.08146e+10	728000	6.91918e+06	4.57566e+06	5.62941e+08	9.3081e+08	1.39428e+08	5.97322e+09	2.1616e+09	3.77808e+08	5.58444e+07	6.3584e+06
SB018	SW48_G12D_LN	3.16323e+06	1.70096e+06	1.7236e+06	2.39865e+08	6.41259e+08	1.36666e+08	2.82601e+09	3.98576e+09	1.34576e+06	3.34104e+06	4.9366e+07	2.15729e+08	5.93419e+08	1.57746e+08	1.8198e+09	5.0652e+10	3.09005e+07	9.5716e+06	1.0327e+06	1.02805e+06	5.15484e+07	3.92743e+07	4.21485e+09	1.35031e+09	6.8549e+08	3.65463e+06	1.04625e+09	3.805e+07	3.06406e+07	1.54982e+08	5.07448e+08	1.64545e+08	1.84743e+07	1.7531e+08	5.91416e+08	438918	1.06936e+10	817934	7.71141e+06	4.28052e+06	6.14451e+08	9.09027e+08	1.4964e+08	6.46457e+09	2.22723e+09	3.69646e+08	5.54476e+07	5.86337e+06
SB019	SW48_G12D_LN	2.72907e+06	1.77479e+06	1.78793e+06	2.68007e+08	6.3767e+08	1.3121e+08	2.90735e+09	3.78874e+09	1.02313e+06	3.28337e+06	4.7364e+07	2.32066e+08	5.53536e+08	1.57644e+08	1.78904e+09	5.04186e+10	2.9449e+07	1.02447e+07	928636	956015	5.33285e+07	4.42164e+07	4.63361e+09	1.42588e+09	6.74445e+08	3.31852e+06	1.04515e+09	4.07316e+07	2.93649e+07	1.94109e+08	5.0057e+08	1.87773e+08	1.74543e+07	1.71858e+08	5.94264e+08	479690	1.12008e+10	736574	6.71384e+06	4.24628e+06	6.09889e+08	9.47713e+08	1.35616e+08	6.11455e+09	2.46553e+09	3.62788e+08	5.92174e+07	5.9812e+06
SB020	SW48_G12D_LN	3.15956e+06	1.91189e+06	1.88433e+06	2.47115e+08	6.27273e+08	1.31505e+08	2.85811e+09	3.9752e+09	1.01624e+06	3.35303e+06	4.96005e+07	2.08565e+08	5.61689e+08	1.53308e+08	1.85402e+09	4.92775e+10	3.07865e+07	9.83817e+06	924546	1.11835e+06	5.39253e+07	4.47006e+07	4.57862e+09	1.34851e+09	6.68769e+08	3.2909e+06	1.04843e+09	7.76331e+07	2.73862e+07	1.84476e+08	5.15996e+08	2.05809e+08	1.89135e+07	1.81956e+08	5.83797e+08	597302	1.15436e+10	764492	6.9764e+06	6.20604e+06	6.24649e+08	9.74474e+08	1.38845e+08	5.98189e+09	2.66302e+09	3.49497e+08	5.83787e+07	6.83546e+06
SB021	SW48_G12V_LN	3.59294e+06	2.008e+06	1.74145e+06	2.96664e+08	4.25935e+08	6.85923e+07	1.6063e+09	3.20769e+09	1.22739e+06	5.3763e+06	4.64888e+07	1.32722e+08	4.08792e+08	9.96494e+07	2.29228e+09	5.44829e+10	4.29838e+07	3.01232e+06	1.0247e+06	794376	1.4371e+07	2.08897e+07	3.12288e+09	9.49877e+08	1.56619e+09	3.29988e+06	8.40365e+08	2.25434e+07	3.98401e+07	1.0722e+08	6.76528e+08	8.00194e+07	1.04629e+07	1.55382e+08	3.63513e+08	61635.6	6.31818e+09	559314	4.67442e+06	3.74659e+06	3.07851e+08	5.8536e+08	2.84088e+08	1.23392e+10	1.17702e+09	2.40992e+08	2.27341e+07	4.8909e+06
SB022	SW48_G12V_LN	4.40765e+06	1.84377e+06	1.95138e+06	2.72561e+08	4.09647e+08	6.21496e+07	1.55502e+09	3.40318e+09	1.38482e+06	5.2865e+06	4.82147e+07	1.27184e+08	4.09967e+08	9.68417e+07	2.25151e+09	5.47365e+10	4.33554e+07	1.59203e+07	1.58184e+06	718675	1.76939e+07	1.9648e+07	3.02419e+09	9.29362e+08	1.51385e+09	3.73822e+06	8.1175e+08	2.28506e+07	4.4254e+07	1.09652e+08	6.72677e+08	1.42328e+08	1.18824e+07	1.63568e+08	3.52142e+08	63190.4	5.8708e+09	601165	5.42341e+06	3.38938e+06	3.34344e+08	5.81732e+08	2.84238e+08	1.20911e+10	1.16465e+09	2.29784e+08	1.95586e+07	5.78817e+06
SB023	SW48_G12V_LN	4.27716e+06	1.58774e+06	2.619e+06	3.22022e+08	4.18072e+08	6.40595e+07	1.60667e+09	3.39556e+09	1.2575e+06	4.99788e+06	4.79855e+07	1.31764e+08	3.89722e+08	1.02084e+08	2.18702e+09	5.45888e+10	4.27359e+07	3.82985e+06	1.69322e+06	650697	1.3077e+07	2.09245e+07	2.89731e+09	8.76018e+08	1.51455e+09	3.90054e+06	8.10874e+08	2.67628e+07	4.38068e+07	1.22905e+08	6.97021e+08	8.70377e+07	1.23626e+07	1.594e+08	3.68087e+08	102110	6.12009e+09	621891	5.04626e+06	3.30615e+06	3.57982e+08	5.81501e+08	2.75579e+08	1.2427e+10	1.20263e+09	2.32589e+08	2.11117e+07	5.73611e+06
SB024	SW48_G12V_LN	4.38933e+06	2.33041e+06	2.01184e+06	3.14046e+08	4.17221e+08	6.30902e+07	1.63183e+09	3.52507e+09	1.36534e+06	5.58909e+06	5.05747e+07	1.3257e+08	3.94966e+08	1.0126e+08	2.10486e+09	5.39495e+10	4.35502e+07	3.65432e+06	1.7472e+06	716081	1.29274e+07	1.98629e+07	2.70866e+09	8.74158e+08	1.52789e+09	4.50919e+06	8.20197e+08	2.81508e+07	5.44376e+07	1.22415e+08	6.62469e+08	9.78525e+07	1.36549e+07	1.5984e+08	3.67581e+08	49556.1	6.32719e+09	631409	5.09754e+06	3.69302e+06	3.53577e+08	5.88262e+08	2.80634e+08	1.25645e+10	1.43085e+09	2.33436e+08	2.03922e+07	5.35709e+06
SB025	SW48_G12V_LN	4.2388e+06	1.50566e+06	2.56224e+06	3.20594e+08	3.90544e+08	5.84674e+07	1.49978e+09	3.5049e+09	1.34507e+06	5.19614e+06	4.66524e+07	1.2519e+08	3.41286e+08	9.25812e+07	2.17973e+09	5.42977e+10	4.27009e+07	4.3142e+06	2.28919e+06	652611	1.32804e+07	2.04287e+07	3.01742e+09	8.99259e+08	1.51273e+09	3.85231e+06	8.13576e+08	3.24771e+07	4.5764e+07	1.24004e+08	7.0474e+08	1.14405e+08	1.32499e+07	1.54774e+08	3.25816e+08	78753.9	6.52919e+09	638157	5.37184e+06	3.62963e+06	3.15258e+08	6.28208e+08	2.71792e+08	1.19448e+10	1.58981e+09	2.16691e+08	1.90644e+07	5.73163e+06
[truncated: 41 more columns]
