# Supplementary material for: FOXO1 links KRAS G12D and G12V alleles to glutamine and nitrogen metabolism in colorectal cancer
Source: EMBO Rep. 2025 Nov 20;27(1):142–62. doi: 10.1038/s44319-025-00641-z (PMC12795846; doi:10.1038/s44319-025-00641-z)
Supplement: Supplementary file 5 — Source data Fig. 3 [file 44319_2025_641_MOESM5_ESM.zip]

Archive with 40 entries (31 files):
- Fig3/
- Fig3/Fig3/
- Fig3/Fig3/3A/
- Fig3/Fig3/3A/3A - Foxo1 wb quantifications.xlsx
- Fig3/Fig3/3A/3A - Foxo1.png
- Fig3/Fig3/3A/3A - totErk.png
- Fig3/Fig3/3B - mRNA Foxo1 .xlsx
- Fig3/Fig3/3C/
- Fig3/Fig3/3C/3C - Actin.png
- Fig3/Fig3/3C/3C - Akap12.png
- Fig3/Fig3/3C/3C - Foxo1.png
- Fig3/Fig3/3C/3C - GS.png
- Fig3/Fig3/3C/3C - wb quantifications.xlsx
- Fig3/Fig3/3D/
- Fig3/Fig3/3D/3D - Actin.png
- Fig3/Fig3/3D/3D - Akap12.png
- Fig3/Fig3/3D/3D - Foxo1.png
- Fig3/Fig3/3D/3D - GS cropped.png
- Fig3/Fig3/3D/3D - GS labelled.png
- Fig3/Fig3/3D/3D - GS.png
- Fig3/Fig3/3D/3D - wb quantifications.xlsx
- Fig3/Fig3/3E/
- Fig3/Fig3/3E/3E - DAPIs/
- Fig3/Fig3/3E/3E - DAPIs/G12Adapi.tif
- Fig3/Fig3/3E/3E - DAPIs/G12Cdapi.tif
- Fig3/Fig3/3E/3E - DAPIs/G12Ddapi.tif
- Fig3/Fig3/3E/3E - DAPIs/G12Vdapi.tif
- Fig3/Fig3/3E/3E - DAPIs/WTdapi.tif
- Fig3/Fig3/3E/3E - FOXO1/
- Fig3/Fig3/3E/3E - FOXO1/G12A.tif
- Fig3/Fig3/3E/3E - FOXO1/G12C.tif
- Fig3/Fig3/3E/3E - FOXO1/G12D.tif
- Fig3/Fig3/3E/3E - FOXO1/G12V.tif
- Fig3/Fig3/3E/3E - FOXO1/WT.tif
- Fig3/Fig3/3F - quantifications.xlsx
- Fig3/Fig3/3G - mRNA GLUL.xlsx
- Fig3/Fig3/3H - glutamine m+2 Foxo inhibitor.xlsx
- Fig3/Fig3/Metabolomics_13C_glucose_iFOXO1_ALL/
- Fig3/Fig3/Metabolomics_13C_glucose_iFOXO1_ALL/13C labelling_DMSO_FOXOi_Fractions and total.pdf
- Fig3/Fig3/Metabolomics_13C_glucose_iFOXO1_ALL/Ber_et_al_13C_glucose_iFOXO1.xlsx
