# Supplementary material for: FOXO1 links KRAS G12D and G12V alleles to glutamine and nitrogen metabolism in colorectal cancer
Source: EMBO Rep. 2025 Nov 20;27(1):142–62. doi: 10.1038/s44319-025-00641-z (PMC12795846; doi:10.1038/s44319-025-00641-z)
Supplement: Supplementary file 5 — Source data Fig. 3 [file 44319_2025_641_MOESM5_ESM.zip › Fig3/Fig3/3A/3A - Foxo1 wb quantifications.xlsx]

## Sheet: Sheet1
Experiment 1
	Foxo1 Signal	totErk Signal
WT	810	96800	0.00836777	1
G12A	1170	82300	0.0142163	1.69893
G12C	1900	88700	0.0214205	2.55988
G12D	3640	101000	0.0360396	4.30696
G12V	3520	82700	0.0425635	5.0866
Experiment 2
	Foxo1 Signal	totErk Signal
WT	1330	10400	0.127885	1
G12A	2230	9420	0.23673	1.85112
G12C	4120	15600	0.264103	2.06516
G12D	6110	14400	0.424306	3.31788
G12V	4630	18000	0.257222	2.01136
Experiment 3
	Foxo1 Signal	totErk Signal
WT	1620	12900	0.125581	1
G12A	2410	9810	0.245668	1.95624
G12C	5170	17200	0.300581	2.39352
G12D	5860	14800	0.395946	3.1529
G12V	5320	18300	0.29071	2.31492
Statistics
Number of families	1
Number of comparisons per family	4
Alpha	0.05
Dunnett's multiple comparisons test	Mean Diff.	95.00% CI of diff.	Below threshold?	Summary	Adjusted P Value	A-?
WT vs. G12A	-0.8354	-2.663 to 0.9921	No	ns	0.4886	B	G12A
WT vs. G12C	-1.34	-3.167 to 0.4880	No	ns	0.162	C	G12C
WT vs. G12D	-2.593	-4.420 to -0.7651	Yes	**	0.0085	D	G12D
WT vs. G12V	-2.138	-3.965 to -0.3101	Yes	*	0.0239	E	G12V
