# Supplementary material for: FOXO1 links KRAS G12D and G12V alleles to glutamine and nitrogen metabolism in colorectal cancer
Source: EMBO Rep. 2025 Nov 20;27(1):142–62. doi: 10.1038/s44319-025-00641-z (PMC12795846; doi:10.1038/s44319-025-00641-z)
Supplement: Supplementary file 5 — Source data Fig. 3 [file 44319_2025_641_MOESM5_ESM.zip › Fig3/Fig3/3B - mRNA Foxo1 .xlsx]

## Sheet: Sheet1
Foxo1 mRNA Log2 Fold change compared to WT
	G12A	G12C	G12D	G12V
	RQ	RQ	RQ	RQ
Experiment 1	0.945409	1.28803	1.76161	2.12945
Experiment 2	0.993347	1.05814	1.65422	1.91587
Experiment 3	0.836633	0.659108	1.50209	1.29832
Statistics
Number of families	1
Number of comparisons per family	3
Alpha	0.05
Dunnett's multiple comparisons test	Mean Diff.	95.00% CI of diff.	Below threshold?	Summary	Adjusted P Value	A-?
G12A vs. G12C	-0.07663	-0.7323 to 0.5790	No	ns	0.9733	B	G12C
G12A vs. G12D	-0.7142	-1.370 to -0.05854	Yes	*	0.0342	C	G12D
G12A vs. G12V	-0.8561	-1.512 to -0.2004	Yes	*	0.014	D	G12V
