# Supplementary material for: FOXO1 links KRAS G12D and G12V alleles to glutamine and nitrogen metabolism in colorectal cancer
Source: EMBO Rep. 2025 Nov 20;27(1):142–62. doi: 10.1038/s44319-025-00641-z (PMC12795846; doi:10.1038/s44319-025-00641-z)
Supplement: Supplementary file 5 — Source data Fig. 3 [file 44319_2025_641_MOESM5_ESM.zip › Fig3/Fig3/3C/3C - wb quantifications.xlsx]

## Sheet: Akap12
Experiment 1
	Akap12 Signal	Actin Signal
WT_DMSO	120	1090	0.110092	1
G12A_DMSO	243	1650	0.147273	1.33773
G12C_DMSO	6080	1560	3.89744	35.4017
G12D_DMSO	10900	1730	6.30058	57.2303
G12V_DMSO	4220	1180	3.57627	32.4845
WT_MRTX 100	182	1210	0.150413	1.36625
G12A_MRTX 100	662	1180	0.561017	5.0959
G12C_MRTX 100	7230	1380	5.23913	47.5888
G12D_MRTX 100	5060	1110	4.55856	41.4069
G12V_MRTX 100	4510	1240	3.6371	33.037
Experiment 2
	Akap12 Signal	Actin Signal
WT_DMSO	260	18000	0.0144444	1
G12A_DMSO	1010	18900	0.0534392	3.69963
G12C_DMSO	11100	16400	0.676829	46.8574
G12D_DMSO	16800	23300	0.72103	49.9175
G12V_DMSO	8190	18000	0.455	31.5
WT_MRTX 100	237	20800	0.0113942	0.788831
G12A_MRTX 100	750	17200	0.0436047	3.01878
G12C_MRTX 100	9280	18700	0.496257	34.3562
G12D_MRTX 100	6950	21400	0.324766	22.4838
G12V_MRTX 100	7750	20200	0.383663	26.5613
Experiment 3
	Akap12 Signal	Actin Signal
WT_DMSO	237	27700	0.00855596	1
G12A_DMSO	1130	24400	0.0463115	5.41278
G12C_DMSO	10500	25600	0.410156	47.9381
G12D_DMSO	16400	30700	0.534202	62.4363
G12V_DMSO	8740	25700	0.340078	39.7475
WT_MRTX 100	249	23200	0.0107328	1.25442
G12A_MRTX 100	827	24100	0.0343154	4.0107
G12C_MRTX 100	9930	25400	0.390945	45.6927
G12D_MRTX 100	7250	30400	0.238487	27.8738
G12V_MRTX 100	8600	27800	0.309353	36.1564
Statistics
Number of families	1
Number of comparisons per family	9
Alpha	0.05
Dunnett's multiple comparisons test	Mean Diff.	95.00% CI of diff.	Below threshold?	Summary	Adjusted P Value	D-?
G12D_DMSO vs. WT_DMSO	55.53	43.66 to 67.39	Yes	****	<0.0001	A	WT_DMSO
G12D_DMSO vs. G12A_DMSO	53.04	41.18 to 64.91	Yes	****	<0.0001	B	G12A_DMSO
G12D_DMSO vs. G12C_DMSO	13.13	1.264 to 24.99	Yes	*	0.0262	C	G12C_DMSO
G12D_DMSO vs. G12V_DMSO	21.95	10.09 to 33.82	Yes	***	0.0002	E	G12V_DMSO
G12D_DMSO vs. WT_100	55.39	43.53 to 67.26	Yes	****	<0.0001	F	WT_100
G12D_DMSO vs. G12A_100	52.49	40.62 to 64.35	Yes	****	<0.0001	G	G12A_100
G12D_DMSO vs. G12C_100	13.98	2.117 to 25.85	Yes	*	0.0168	H	G12C_100
G12D_DMSO vs. G12D_100	25.94	14.07 to 37.80	Yes	****	<0.0001	I	G12D_100
G12D_DMSO vs. G12V_100	24.61	12.74 to 36.47	Yes	****	<0.0001	J	G12V_100
Or
Number of families	1
Number of comparisons per family	9
Alpha	0.05
Dunnett's multiple comparisons test	Mean Diff.	95.00% CI of diff.	Below threshold?	Summary	Adjusted P Value	A-?
WT_DMSO vs. G12A_DMSO	-2.483	-14.35 to 9.382	No	ns	0.9927	B	G12A_DMSO
WT_DMSO vs. G12C_DMSO	-42.4	-54.26 to -30.53	Yes	****	<0.0001	C	G12C_DMSO
WT_DMSO vs. G12D_DMSO	-55.53	-67.39 to -43.66	Yes	****	<0.0001	D	G12D_DMSO
WT_DMSO vs. G12V_DMSO	-33.58	-45.44 to -21.71	Yes	****	<0.0001	E	G12V_DMSO
WT_DMSO vs. WT_100	-0.1365	-12.00 to 11.73	No	ns	>0.9999	F	WT_100
WT_DMSO vs. G12A_100	-3.042	-14.91 to 8.823	No	ns	0.9746	G	G12A_100
WT_DMSO vs. G12C_100	-41.55	-53.41 to -29.68	Yes	****	<0.0001	H	G12C_100
WT_DMSO vs. G12D_100	-29.59	-41.45 to -17.72	Yes	****	<0.0001	I	G12D_100
WT_DMSO vs. G12V_100	-30.92	-42.78 to -19.05	Yes	****	<0.0001	J	G12V_100

## Sheet: Foxo1
Experiment 1
	Foxo1 Signal	Actin Signal
WT_DMSO	628	18000	0.0348889	1
G12A_DMSO	1420	18900	0.0751323	2.15347
G12C_DMSO	1480	16400	0.0902439	2.58661
G12D_DMSO	2800	23300	0.120172	3.44441
G12V_DMSO	2830	18000	0.157222	4.50637
WT_MRTX 100	987	20800	0.0474519	1.36009
G12A_MRTX 100	1610	17200	0.0936047	2.68294
G12C_MRTX 100	1890	18700	0.10107	2.8969
G12D_MRTX 100	1650	21400	0.0771028	2.20995
G12V_MRTX 100	2990	20200	0.14802	4.24261
Experiment 2
	Foxo1 Signal	Actin Signal
WT_DMSO	1340	37800	0.0354497	1
G12A_DMSO	2080	31500	0.0660317	1.86269
G12C_DMSO	2230	27900	0.0799283	2.25469
G12D_DMSO	3170	35300	0.0898017	2.53321
G12V_DMSO	3190	30300	0.105281	2.96985
WT_MRTX 100	1230	36300	0.0338843	0.955841
G12A_MRTX 100	2050	37700	0.0543767	1.53391
G12C_MRTX 100	1990	36500	0.0545205	1.53797
G12D_MRTX 100	1860	44100	0.0421769	1.18977
G12V_MRTX 100	2820	36000	0.0783333	2.2097
Experiment 3
	Foxo1 Signal	Actin Signal
WT_DMSO	1290	27700	0.0465704	1
G12A_DMSO	1580	24400	0.0647541	1.39046
G12C_DMSO	1920	25600	0.075	1.61047
G12D_DMSO	2880	30700	0.0938111	2.01439
G12V_DMSO	2920	25700	0.113619	2.43972
WT_MRTX 100	938	23200	0.040431	0.86817
G12A_MRTX 100	1330	24100	0.0551867	1.18502
G12C_MRTX 100	1720	25400	0.0677165	1.45407
G12D_MRTX 100	1620	30400	0.0532895	1.14428
G12V_MRTX 100	3440	27800	0.123741	2.65707
Statistics
Number of families	1
Number of comparisons per family	9
Alpha	0.05
Dunnett's multiple comparisons test	Mean Diff.	95.00% CI of diff.	Below threshold?	Summary	Adjusted P Value	D-?
G12D_DMSO vs. WT_DMSO	1.664	0.7291 to 2.599	Yes	***	0.0004	A	WT_DMSO
G12D_DMSO vs. G12A_DMSO	0.8618	-0.07307 to 1.797	No	ns	0.079	B	G12A_DMSO
G12D_DMSO vs. G12C_DMSO	0.5134	-0.4215 to 1.448	No	ns	0.4991	C	G12C_DMSO
G12D_DMSO vs. G12V_DMSO	-0.6413	-1.576 to 0.2936	No	ns	0.2762	E	G12V_DMSO
G12D_DMSO vs. WT_100	1.603	0.6678 to 2.538	Yes	***	0.0006	F	WT_100
G12D_DMSO vs. G12A_100	0.8634	-0.07148 to 1.798	No	ns	0.0783	G	G12A_100
G12D_DMSO vs. G12C_100	0.701	-0.2338 to 1.636	No	ns	0.2016	H	G12C_100
G12D_DMSO vs. G12D_100	1.149	0.2145 to 2.084	Yes	*	0.0122	I	G12D_100
G12D_DMSO vs. G12V_100	-0.3725	-1.307 to 0.5624	No	ns	0.7979	J	G12V_100
Or
Number of families	1
Number of comparisons per family	9
Alpha	0.05
Dunnett's multiple comparisons test	Mean Diff.	95.00% CI of diff.	Below threshold?	Summary	Adjusted P Value	A-?
WT_DMSO vs. G12A_DMSO	-0.8022	-1.737 to 0.1327	No	ns	0.1133	B	G12A_DMSO
WT_DMSO vs. G12C_DMSO	-1.151	-2.085 to -0.2157	Yes	*	0.0121	C	G12C_DMSO
WT_DMSO vs. G12D_DMSO	-1.664	-2.599 to -0.7291	Yes	***	0.0004	D	G12D_DMSO
WT_DMSO vs. G12V_DMSO	-2.305	-3.240 to -1.370	Yes	****	<0.0001	E	G12V_DMSO
WT_DMSO vs. WT_100	-0.06137	-0.9962 to 0.8735	No	ns	>0.9999	F	WT_100
WT_DMSO vs. G12A_100	-0.8006	-1.735 to 0.1342	No	ns	0.1143	G	G12A_100
WT_DMSO vs. G12C_100	-0.963	-1.898 to -0.02811	Yes	*	0.0418	H	G12C_100
WT_DMSO vs. G12D_100	-0.5147	-1.450 to 0.4202	No	ns	0.4965	I	G12D_100
WT_DMSO vs. G12V_100	-2.036	-2.971 to -1.102	Yes	****	<0.0001	J	G12V_100

## Sheet: GS
Experiment 1
	GS Signal	Actin Signal
WT_DMSO	538	18000	0.0298889	1
G12A_DMSO	460	18900	0.0243386	0.814303
G12C_DMSO	629	16400	0.0383537	1.28321
G12D_DMSO	1620	23300	0.0695279	2.32621
G12V_DMSO	1100	18000	0.0611111	2.04461
WT_MRTX 100	542	20800	0.0260577	0.871819
G12A_MRTX 100	483	17200	0.0280814	0.939526
G12C_MRTX 100	797	18700	0.0426203	1.42596
G12D_MRTX 100	1550	21400	0.0724299	2.42331
G12V_MRTX 100	1130	20200	0.0559406	1.87162
Experiment 2
	GS Signal	Actin Signal
WT_DMSO	12300	37800	0.325397	1
G12A_DMSO	12900	31500	0.409524	1.25854
G12C_DMSO	16400	27900	0.587814	1.80645
G12D_DMSO	35000	35300	0.991501	3.04705
G12V_DMSO	21800	30300	0.719472	2.21106
WT_MRTX 100	12500	36300	0.344353	1.05825
G12A_MRTX 100	13900	37700	0.3687	1.13308
G12C_MRTX 100	19400	36500	0.531507	1.63341
G12D_MRTX 100	37700	44100	0.854875	2.62718
G12V_MRTX 100	26800	36000	0.744444	2.2878
Experiment 3
	GS Signal	Actin Signal
WT_DMSO	847	27700	0.0305776	1
G12A_DMSO	458	24400	0.0187705	0.613864
G12C_DMSO	1130	25600	0.0441406	1.44356
G12D_DMSO	3380	30700	0.110098	3.6006
G12V_DMSO	2090	25700	0.081323	2.65956
WT_MRTX 100	737	23200	0.0317672	1.03891
G12A_MRTX 100	447	24100	0.0185477	0.606578
G12C_MRTX 100	1030	25400	0.0405512	1.32617
G12D_MRTX 100	3000	30400	0.0986842	3.22733
G12V_MRTX 100	2310	27800	0.0830935	2.71746
Statistics
Number of families	1
Number of comparisons per family	9
Alpha	0.05
Dunnett's multiple comparisons test	Mean Diff.	95.00% CI of diff.	Below threshold?	Summary	Adjusted P Value	D-?
G12D_DMSO vs. WT_DMSO	1.991	1.258 to 2.725	Yes	****	<0.0001	A	WT_DMSO
G12D_DMSO vs. G12A_DMSO	2.096	1.362 to 2.829	Yes	****	<0.0001	B	G12A_DMSO
G12D_DMSO vs. G12C_DMSO	1.48	0.7469 to 2.213	Yes	****	<0.0001	C	G12C_DMSO
G12D_DMSO vs. G12V_DMSO	0.6862	-0.04706 to 1.419	No	ns	0.0729	E	G12V_DMSO
G12D_DMSO vs. WT_100	2.002	1.268 to 2.735	Yes	****	<0.0001	F	WT_100
G12D_DMSO vs. G12A_100	2.098	1.365 to 2.832	Yes	****	<0.0001	G	G12A_100
G12D_DMSO vs. G12C_100	1.529	0.7962 to 2.263	Yes	****	<0.0001	H	G12C_100
G12D_DMSO vs. G12D_100	0.232	-0.5013 to 0.9653	No	ns	0.9229	I	G12D_100
G12D_DMSO vs. G12V_100	0.699	-0.03428 to 1.432	No	ns	0.0659	J	G12V_100
Or
Number of families	1
Number of comparisons per family	9
Alpha	0.05
Dunnett's multiple comparisons test	Mean Diff.	95.00% CI of diff.	Below threshold?	Summary	Adjusted P Value	A-?
WT_DMSO vs. G12A_DMSO	0.1044	-0.6288 to 0.8377	No	ns	0.9995	B	G12A_DMSO
WT_DMSO vs. G12C_DMSO	-0.5111	-1.244 to 0.2222	No	ns	0.2621	C	G12C_DMSO
WT_DMSO vs. G12D_DMSO	-1.991	-2.725 to -1.258	Yes	****	<0.0001	D	G12D_DMSO
WT_DMSO vs. G12V_DMSO	-1.305	-2.038 to -0.5718	Yes	***	0.0004	E	G12V_DMSO
WT_DMSO vs. WT_100	0.01034	-0.7229 to 0.7436	No	ns	>0.9999	F	WT_100
WT_DMSO vs. G12A_100	0.1069	-0.6263 to 0.8402	No	ns	0.9995	G	G12A_100
WT_DMSO vs. G12C_100	-0.4618	-1.195 to 0.2714	No	ns	0.3575	H	G12C_100
WT_DMSO vs. G12D_100	-1.759	-2.493 to -1.026	Yes	****	<0.0001	I	G12D_100
WT_DMSO vs. G12V_100	-1.292	-2.026 to -0.5590	Yes	***	0.0004	J	G12V_100
