# Supplementary material for: FOXO1 links KRAS G12D and G12V alleles to glutamine and nitrogen metabolism in colorectal cancer
Source: EMBO Rep. 2025 Nov 20;27(1):142–62. doi: 10.1038/s44319-025-00641-z (PMC12795846; doi:10.1038/s44319-025-00641-z)
Supplement: Supplementary file 5 — Source data Fig. 3 [file 44319_2025_641_MOESM5_ESM.zip › Fig3/Fig3/3D/3D - wb quantifications.xlsx]

## Sheet: Akap12
Experiment 1
	Akap12 Signal	Actin Signal
WT_DMSO	130	19200	0.00677083	1
G12A_DMSO	438	16300	0.0268712	3.96866
G12C_DMSO	6210	16500	0.376364	55.586
G12D_DMSO	12800	19500	0.65641	96.9467
G12V_DMSO	4860	14300	0.33986	50.1947
WT_MRTX 100	237	14400	0.0164583	2.43077
G12A_MRTX 100	403	18900	0.0213228	3.14921
G12C_MRTX 100	5180	23600	0.219492	32.4172
G12D_MRTX 100	4840	22900	0.211354	31.2153
G12V_MRTX 100	4750	16000	0.296875	43.8462
Experiment 2
	Akap12 Signal	Actin Signal
WT_DMSO	245	24600	0.00995935	1
G12A_DMSO	534	23500	0.0227234	2.28162
G12C_DMSO	7730	26100	0.296169	29.7377
G12D_DMSO	13800	25300	0.545455	54.7681
G12V_DMSO	5190	21100	0.245972	24.6976
WT_MRTX 100	296	20200	0.0146535	1.47133
G12A_MRTX 100	357	20800	0.0171635	1.72335
G12C_MRTX 100	6320	20800	0.303846	30.5086
G12D_MRTX 100	6090	24000	0.25375	25.4786
G12V_MRTX 100	4860	23300	0.208584	20.9435
Experiment 3
	Akap12 Signal	Actin Signal
WT_DMSO	48.7	13400	0.00363433	1
G12A_DMSO	56.2	11700	0.00480342	1.32168
G12C_DMSO	681	12200	0.0558197	15.359
G12D_DMSO	5000	13600	0.367647	101.16
G12V_DMSO	1680	13000	0.129231	35.5584
WT_MRTX 100	373	14600	0.0255479	7.02962
G12A_MRTX 100	301	16900	0.0178107	4.90067
G12C_MRTX 100	1890	14600	0.129452	35.6193
G12D_MRTX 100	1210	15500	0.0780645	21.4798
G12V_MRTX 100	4030	16800	0.239881	66.0042
Statistics
Number of families	1
Number of comparisons per family	9
Alpha	0.05
Dunnett's multiple comparisons test	Mean Diff.	95.00% CI of diff.	Below threshold?	Summary	Adjusted P Value	D-?
G12D_DMSO vs. WT_DMSO	83.29	53.60 to 113.0	Yes	****	<0.0001	A	WT_DMSO
G12D_DMSO vs. G12A_DMSO	81.77	52.07 to 111.5	Yes	****	<0.0001	B	G12A_DMSO
G12D_DMSO vs. G12C_DMSO	50.73	21.04 to 80.42	Yes	***	0.0006	C	G12C_DMSO
G12D_DMSO vs. G12V_DMSO	47.47	17.78 to 77.17	Yes	**	0.0012	E	G12V_DMSO
G12D_DMSO vs. WT_100	80.65	50.95 to 110.3	Yes	****	<0.0001	F	WT_100
G12D_DMSO vs. G12A_100	81.03	51.34 to 110.7	Yes	****	<0.0001	G	G12A_100
G12D_DMSO vs. G12C_100	51.44	21.75 to 81.14	Yes	***	0.0005	H	G12C_100
G12D_DMSO vs. G12D_100	58.23	28.54 to 87.93	Yes	***	0.0001	I	G12D_100
G12D_DMSO vs. G12V_100	40.69	11.00 to 70.39	Yes	**	0.005	J	G12V_100
Or
Number of families	1
Number of comparisons per family	9
Alpha	0.05
Dunnett's multiple comparisons test	Mean Diff.	95.00% CI of diff.	Below threshold?	Summary	Adjusted P Value	A-?
WT_DMSO vs. G12A_DMSO	-1.524	-31.22 to 28.17	No	ns	>0.9999	B	G12A_DMSO
WT_DMSO vs. G12C_DMSO	-32.56	-62.25 to -2.868	Yes	*	0.0279	C	G12C_DMSO
WT_DMSO vs. G12D_DMSO	-83.29	-113.0 to -53.60	Yes	****	<0.0001	D	G12D_DMSO
WT_DMSO vs. G12V_DMSO	-35.82	-65.51 to -6.124	Yes	*	0.0141	E	G12V_DMSO
WT_DMSO vs. WT_100	-2.644	-32.34 to 27.05	No	ns	>0.9999	F	WT_100
WT_DMSO vs. G12A_100	-2.258	-31.95 to 27.43	No	ns	>0.9999	G	G12A_100
WT_DMSO vs. G12C_100	-31.85	-61.54 to -2.156	Yes	*	0.0323	H	G12C_100
WT_DMSO vs. G12D_100	-25.06	-54.75 to 4.635	No	ns	0.1225	I	G12D_100
WT_DMSO vs. G12V_100	-42.6	-72.29 to -12.91	Yes	**	0.0033	J	G12V_100

## Sheet: Foxo1
Experiment 1
	Foxo1 Signal	Actin Signal
WT_DMSO	1040	24600	0.0422764	1
G12A_DMSO	1560	23500	0.066383	1.57021
G12C_DMSO	1760	26100	0.067433	1.59505
G12D_DMSO	2300	25300	0.0909091	2.15035
G12V_DMSO	2260	21100	0.107109	2.53354
WT_MRTX 100	1070	20200	0.0529703	1.25295
G12A_MRTX 100	1600	20800	0.0769231	1.81953
G12C_MRTX 100	1460	20800	0.0701923	1.66032
G12D_MRTX 100	1490	24000	0.0620833	1.46851
G12V_MRTX 100	2500	23300	0.107296	2.53797
Experiment 2
	Foxo1 Signal	Actin Signal
WT_DMSO	2260	19200	0.117708	1
G12A_DMSO	3110	16300	0.190798	1.62093
G12C_DMSO	3740	16500	0.226667	1.92566
G12D_DMSO	3990	19500	0.204615	1.73833
G12V_DMSO	4030	14300	0.281818	2.39421
WT_MRTX 100	2040	14400	0.141667	1.20354
G12A_MRTX 100	2820	18900	0.149206	1.26759
G12C_MRTX 100	3610	23500	0.153617	1.30506
G12D_MRTX 100	2630	22700	0.115859	0.984289
G12V_MRTX 100	4280	16000	0.2675	2.27257
Experiment 3
	Foxo1 Signal	Actin Signal
WT_DMSO	1780	13400	0.132836	1
G12A_DMSO	2470	11700	0.211111	1.58926
G12C_DMSO	3670	12200	0.30082	2.2646
G12D_DMSO	5340	13600	0.392647	2.95588
G12V_DMSO	4460	13000	0.343077	2.58271
WT_MRTX 100	3110	14600	0.213014	1.60359
G12A_MRTX 100	3380	16900	0.2	1.50562
G12C_MRTX 100	4840	14600	0.331507	2.49561
G12D_MRTX 100	3370	15500	0.217419	1.63675
G12V_MRTX 100	6890	16800	0.410119	3.08741
Statistics
Number of families	1
Number of comparisons per family	9
Alpha	0.05
Dunnett's multiple comparisons test	Mean Diff.	95.00% CI of diff.	Below threshold?	Summary	Adjusted P Value	D-?
G12D_DMSO vs. WT_DMSO	1.282	0.6279 to 1.935	Yes	***	0.0001	A	WT_DMSO
G12D_DMSO vs. G12A_DMSO	0.688	0.03442 to 1.342	Yes	*	0.0364	B	G12A_DMSO
G12D_DMSO vs. G12C_DMSO	0.3531	-0.3005 to 1.007	No	ns	0.5164	C	G12C_DMSO
G12D_DMSO vs. G12V_DMSO	-0.222	-0.8756 to 0.4317	No	ns	0.8934	E	G12V_DMSO
G12D_DMSO vs. WT_100	0.9282	0.2745 to 1.582	Yes	**	0.0036	F	WT_100
G12D_DMSO vs. G12A_100	0.7506	0.09698 to 1.404	Yes	*	0.0202	G	G12A_100
G12D_DMSO vs. G12C_100	0.4612	-0.1924 to 1.115	No	ns	0.2514	H	G12C_100
G12D_DMSO vs. G12D_100	0.9183	0.2647 to 1.572	Yes	**	0.004	I	G12D_100
G12D_DMSO vs. G12V_100	-0.3511	-1.005 to 0.3025	No	ns	0.5222	J	G12V_100
Or
Number of families	1
Number of comparisons per family	9
Alpha	0.05
Dunnett's multiple comparisons test	Mean Diff.	95.00% CI of diff.	Below threshold?	Summary	Adjusted P Value	A-?
WT_DMSO vs. G12A_DMSO	-0.5935	-1.247 to 0.06016	No	ns	0.0856	B	G12A_DMSO
WT_DMSO vs. G12C_DMSO	-0.9284	-1.582 to -0.2748	Yes	**	0.0036	C	G12C_DMSO
WT_DMSO vs. G12D_DMSO	-1.282	-1.935 to -0.6279	Yes	***	0.0001	D	G12D_DMSO
WT_DMSO vs. G12V_DMSO	-1.503	-2.157 to -0.8499	Yes	****	<0.0001	E	G12V_DMSO
WT_DMSO vs. WT_100	-0.3534	-1.007 to 0.3003	No	ns	0.5156	F	WT_100
WT_DMSO vs. G12A_100	-0.5309	-1.185 to 0.1227	No	ns	0.1454	G	G12A_100
WT_DMSO vs. G12C_100	-0.8203	-1.474 to -0.1667	Yes	*	0.0103	H	G12C_100
WT_DMSO vs. G12D_100	-0.3632	-1.017 to 0.2904	No	ns	0.4868	I	G12D_100
WT_DMSO vs. G12V_100	-1.633	-2.286 to -0.9790	Yes	****	<0.0001	J	G12V_100

## Sheet: GS
Experiment 1
	GS Signal	Actin Signal
WT_DMSO	38.1	15200	0.00250658	1
G12A_DMSO	69.4	15700	0.00442038	1.76351
G12C_DMSO	126	15400	0.00818182	3.26414
G12D_DMSO	284	17000	0.0167059	6.66481
G12V_DMSO	80.7	11800	0.00683898	2.72841
WT_MRTX 100	120	13300	0.00902256	3.59955
G12A_MRTX 100	109	14000	0.00778571	3.10611
G12C_MRTX 100	195	14200	0.0137324	5.47854
G12D_MRTX 100	100	14200	0.00704225	2.80951
G12V_MRTX 100	89.3	14700	0.00607483	2.42355
Experiment 2
	GS Signal	Actin Signal
WT_DMSO	496	19200	0.0258333	1
G12A_DMSO	872	16300	0.0534969	2.07085
G12C_DMSO	1120	16500	0.0678788	2.62757
G12D_DMSO	2520	19500	0.129231	5.00248
G12V_DMSO	603	14300	0.0421678	1.6323
WT_MRTX 100	497	14400	0.0345139	1.33602
G12A_MRTX 100	796	18900	0.0421164	1.63031
G12C_MRTX 100	1030	23500	0.0438298	1.69664
G12D_MRTX 100	788	22700	0.0347137	1.34375
G12V_MRTX 100	626	16000	0.039125	1.51452
Experiment 3
	GS Signal	Actin Signal
WT_DMSO	827	13400	0.0617164	1
G12A_DMSO	907	11700	0.0775214	1.25609
G12C_DMSO	1320	12200	0.108197	1.75313
G12D_DMSO	2720	13600	0.2	3.24063
G12V_DMSO	615	13000	0.0473077	0.766533
WT_MRTX 100	1240	14600	0.0849315	1.37616
G12A_MRTX 100	1130	16900	0.0668639	1.08341
G12C_MRTX 100	2110	14600	0.144521	2.34169
G12D_MRTX 100	1150	15500	0.0741935	1.20217
G12V_MRTX 100	1010	16800	0.060119	0.974118
Statistics
Number of families	1
Number of comparisons per family	9
Alpha	0.05
Dunnett's multiple comparisons test	Mean Diff.	95.00% CI of diff.	Below threshold?	Summary	Adjusted P Value	D-?
G12D_DMSO vs. WT_DMSO	3.969	2.283 to 5.655	Yes	****	<0.0001	A	WT_DMSO
G12D_DMSO vs. G12A_DMSO	3.272	1.587 to 4.958	Yes	***	0.0001	B	G12A_DMSO
G12D_DMSO vs. G12C_DMSO	2.421	0.7352 to 4.107	Yes	**	0.0033	C	G12C_DMSO
G12D_DMSO vs. G12V_DMSO	3.26	1.574 to 4.946	Yes	***	0.0001	E	G12V_DMSO
G12D_DMSO vs. WT_100	2.865	1.180 to 4.551	Yes	***	0.0006	F	WT_100
G12D_DMSO vs. G12A_100	3.029	1.344 to 4.715	Yes	***	0.0003	G	G12A_100
G12D_DMSO vs. G12C_100	1.797	0.1112 to 3.483	Yes	*	0.0336	H	G12C_100
G12D_DMSO vs. G12D_100	3.184	1.498 to 4.870	Yes	***	0.0002	I	G12D_100
G12D_DMSO vs. G12V_100	3.332	1.646 to 5.018	Yes	***	0.0001	J	G12V_100
Or
Number of families	1
Number of comparisons per family	9
Alpha	0.05
Dunnett's multiple comparisons test	Mean Diff.	95.00% CI of diff.	Below threshold?	Summary	Adjusted P Value	A-?
WT_DMSO vs. G12A_DMSO	-0.6968	-2.383 to 0.9890	No	ns	0.77	B	G12A_DMSO
WT_DMSO vs. G12C_DMSO	-1.548	-3.234 to 0.1376	No	ns	0.0806	C	G12C_DMSO
WT_DMSO vs. G12D_DMSO	-3.969	-5.655 to -2.283	Yes	****	<0.0001	D	G12D_DMSO
WT_DMSO vs. G12V_DMSO	-0.7091	-2.395 to 0.9768	No	ns	0.756	E	G12V_DMSO
WT_DMSO vs. WT_100	-1.104	-2.790 to 0.5819	No	ns	0.3195	F	WT_100
WT_DMSO vs. G12A_100	-0.9399	-2.626 to 0.7459	No	ns	0.4832	G	G12A_100
WT_DMSO vs. G12C_100	-2.172	-3.858 to -0.4864	Yes	**	0.0084	H	G12C_100
WT_DMSO vs. G12D_100	-0.7851	-2.471 to 0.9007	No	ns	0.666	I	G12D_100
WT_DMSO vs. G12V_100	-0.6374	-2.323 to 1.048	No	ns	0.8337	J	G12V_100
