# Supplementary material for: FOXO1 links KRAS G12D and G12V alleles to glutamine and nitrogen metabolism in colorectal cancer
Source: EMBO Rep. 2025 Nov 20;27(1):142–62. doi: 10.1038/s44319-025-00641-z (PMC12795846; doi:10.1038/s44319-025-00641-z)
Supplement: Supplementary file 5 — Source data Fig. 3 [file 44319_2025_641_MOESM5_ESM.zip › Fig3/Fig3/3F - quantifications.xlsx]

## Sheet: Foxo1 mean nuclear intensity
Mean nuclear intensity of Foxo1 staining
WT	G12A	G12C	G12D	G12V
0.198873	0.220004	0.315351	0.224813	0.836364
0.215926	0.344815	0.096193	0.241656	0.856464
0.215686	0.238336	0.217666	0.245669	0.510858
0.192593	0.529221	0.240536	0.324768	0.431051
0.225652	0.271337	0.106401	0.242114	0.253922
0.205307	0.470326	0.274799	0.393695	0.624814
0.189476	0.291533	0.254448	0.467724	0.262098
0.257348	0.542555	0.243582	0.490196	0.537592
0.194601	0.274074	0.214723	0.330724	0.292551
0.23271	0.317764	0.169846	0.471695	0.200686
0.216895	0.296544	0.37999	0.258741	0.234859
0.201171	0.386976	0.402957	0.463983	0.282294
0.243509	0.192929	0.379971	0.474493	0.277886
0.168157	0.176011	0.264082	0.257581	0.551269
0.180753	0.17189	0.2366	0.495609	0.251302
0.26462	0.202234	0.229967	0.213054	0.320704
0.190987	0.200098	0.265005	0.261372	0.764576
0.215586	0.534235	0.213218	0.232163	0.294866
0.216033	0.184198	0.203005	0.392061	0.787596
0.1854	0.371178	0.229085	0.234487	0.676066
0.195233	0.368867	0.162323	0.281425	0.749652
0.160957	0.346018	0.25688	0.532582	0.289779
0.211765	0.380582	0.138631	0.457444	0.67587
0.148275	0.19805	0.227923	0.325974	0.514948
0.22752	0.286098	0.242476	0.462439	0.581114
0.244032	0.349629	0.260497	0.446739	0.658129
0.199161	0.219064	0.195128	0.187465	0.678733
0.172931	0.227113	0.261573	0.198275	0.373131
0.248367	0.261912	0.226113	0.318106	0.381777
0.168278	0.161853	0.206596	0.241935	0.548917
0.222855	0.370166	0.202697	0.326808	0.490126
0.215207	0.300107	0.305364	0.25055	0.332784
0.219812	0.351988	0.219374	0.459281	0.300238
0.174429	0.385604	0.148248	0.274929	0.626607
0.228657	0.370465	0.252592	0.510568	0.654451
0.251971	0.141375	0.273503	0.16855	0.570391
0.198851	0.116324	0.197791	0.182939	0.277489
0.178438	0.150573	0.192761	0.454032	0.304045
0.248395	0.143304	0.248137	0.290054	0.258395
0.173905	0.127807	0.363244	0.210424	0.369293
0.216901	0.141176	0.253599	0.239623	0.39093
0.171083	0.218899	0.199275	0.291753	0.321794
0.213101	0.146515	0.278258	0.263752	0.341157
0.21102	0.346933	0.258932	0.467488	0.330599
0.164868	0.352343	0.184048	0.196508	0.453371
0.243286	0.407364	0.220275	0.334838	0.288938
0.244548	0.414656	0.257387	0.391196	0.417755
0.26152	0.463121	0.343946	0.200546	0.466175
0.243779	0.370181	0.338089	0.369372	0.394371
0.221175	0.444391	0.209968	0.334973	0.45636
0.216142	0.363662	0.176766	0.212346	0.41537
0.218924	0.104902	0.173134	0.413252	0.280301
0.235188	0.15638	0.168832	0.265743	0.273571
0.185691	0.223789	0.226459	0.537464	0.585574
0.247833	0.435244	0.233247	0.228813	0.350992
0.209263	0.234989	0.203636	0.199415	0.399509
0.233313	0.141519	0.18271	0.327228	0.26869
0.226858	0.40141	0.20818	0.343223	0.3015
0.225546	0.372146	0.077984	0.367322	0.59932
0.183454	0.174397	0.201937	0.263149	0.256775
0.202953	0.266874	0.195865	0.241507	0.295851
0.288962	0.261674	0.085751	0.344256	0.443325
0.223571	0.180268	0.109804	0.434894	0.271868
0.213006	0.498905	0.230011	0.337805	0.292712
0.190091	0.141934	0.270006	0.454132	0.308978
0.191569	0.259943	0.156501	0.362526	0.336575
0.208644	0.403231	0.235063	0.254159	0.358623
0.156746	0.249376	0.214957	0.32142	0.302869
0.238055	0.475378	0.258513	0.332975	0.290133
0.14086	0.218969	0.221781	0.477352	0.347687
0.212015	0.418275	0.215743	0.174845	0.319357
0.142239	0.432564	0.22934	0.329977	0.351577
0.283557	0.194929	0.271437	0.334204	0.245653
0.213845	0.363305	0.224506	0.493292	0.278894
0.171436	0.438297	0.199449	0.491106	0.35237
0.172397	0.487629	0.121456	0.28538	0.427074
0.157262	0.487945	0.270515	0.363775	0.558901
0.190395	0.447003	0.19256	0.220427	0.459474
0.214395	0.416504	0.24283	0.349279	0.378072
0.176576	0.32112	0.264758	0.175968	0.294773
0.263483	0.259256	0.184326	0.16087	0.636433
0.259004	0.217094	0.272585	0.515004	0.340647
0.194007	0.301439	0.190646	0.159646	0.35964
0.15951	0.251094	0.158468	0.209833	0.542166
0.177894	0.286122	0.198578	0.542428	0.559021
0.165084	0.29042	0.240138	0.263096	0.435294
0.193378	0.317374	0.247839	0.176418	0.290199
0.195956	0.302584	0.106686	0.542881	0.521828
0.270864	0.175979	0.343958	0.465403	0.232025
0.1317	0.314978	0.316949	0.29985	0.475542
0.19662	0.219136	0.306115	0.242491	0.31624
0.145578	0.310916	0.215039	0.23592	0.386221
0.19787	0.30976	0.224052	0.200188	0.513343
0.259165	0.314703	0.206808	0.334418	0.614714
0.203211	0.417064	0.120917	0.170386	0.379492
0.250489	0.268395	0.282718	0.169476	0.664398
0.19121	0.176403	0.24807	0.239202	0.528336
0.199871	0.264693	0.269504	0.172549	0.567223
0.220496	0.393872	0.292555	0.292234	0.292227
0.142382	0.291024	0.272407	0.285533	0.234381
0.27591	0.311523	0.228694	0.266478	0.371688
0.18996	0.288383	0.173869	0.377694	0.599984
0.17395	0.292541	0.190617	0.399926	0.353665
0.228157	0.339066	0.261932	0.223342	0.253385
0.163808	0.206579	0.264949	0.288035	0.359583
0.154959	0.303421	0.271687	0.271123	0.416324
0.157287	0.337713	0.270799	0.4968	0.519747
0.16142	0.326057	0.194544	0.383102	0.253486
0.164672	0.101647	0.227394	0.167921	0.241448
0.243642	0.122566	0.287058	0.347791	0.449488
0.217609	0.215181	0.239716	0.477985	0.359685
0.171865	0.331334	0.279559	0.356572	0.298616
0.211193	0.175631	0.19708	0.306376	0.536073
0.268246	0.290829	0.277245	0.229865	0.276082
0.189377	0.300406	0.190097	0.373211	0.397932
0.20181	0.104362	0.28133	0.408912	0.215806
0.22346	0.154032	0.241929	0.473681	0.321884
0.156277	0.284093	0.160279	0.544555	0.435101
0.194662	0.221814	0.192546	0.405796	0.240838
0.165122	0.211042	0.130697	0.133018	0.485492
0.13528	0.270182	0.254272	0.568233	0.187152
0.242282	0.109771	0.300187	0.376891	0.366314
0.155643	0.128139	0.341182	0.236093	0.316378
0.18304	0.22231	0.259016	0.337465	0.364811
0.176749	0.220398	0.197302	0.251584	0.321357
0.168742	0.272301	0.165532	0.378467	0.2858
0.167057	0.294939	0.26338	0.137215	0.335167
0.246431	0.271125	0.182619	0.535836	0.474262
0.157902	0.136602	0.171354	0.510965	0.373161
0.221464	0.303179	0.136954	0.49762	0.245972
0.185597	0.215798	0.147485	0.46893	0.248769
0.206771	0.113685	0.133316	0.220993	0.229848
0.210537	0.265503	0.308977	0.199328	0.449579
0.147575	0.135625	0.277414	0.258741	0.232832
0.186134	0.309039	0.159993	0.328691	0.471044
0.146151	0.238575	0.141176	0.236005	0.251524
0.170408	0.228623	0.288602	0.36447	0.271212
0.158903	0.119027	0.135319	0.182769	0.375743
0.228916	0.226688	0.187988	0.276479	0.361136
0.242697	0.267673	0.270525	0.34173	0.255358
0.218212	0.108065	0.185643	0.229758	0.255654
0.117796	0.193525	0.150057	0.226942	0.378491
0.137075	0.246929	0.282229	0.324832	0.280366
0.155098	0.235881	0.259195	0.525775	0.204005
0.193491	0.153585	0.250158	0.375456	0.308435
0.143375	0.266768	0.227776	0.179659	0.297995
0.116824	0.24238	0.251867	0.420317	0.335813
0.152061	0.185707	0.288434	0.179617	0.271536
0.169538	0.337351	0.147561	0.146317	0.265094
0.218243	0.289079	0.200789	0.449048	0.277557
0.095816	0.225402	0.281967	0.302438	0.228832
0.202301	0.15616	0.204701	0.402435	0.22506
0.104562	0.308586	0.180977	0.403994	0.29253
0.159142	0.264379	0.208676	0.286495	0.225588
0.255434	0.207589	0.265263	0.436369	0.412659
0.16593	0.215841	0.169005	0.320671	0.206351
0.119133	0.185622	0.238002	0.459386	0.325181
0.219897	0.217568	0.22337	0.227887	0.319214
0.14989	0.207621	0.173746	0.227686	0.187588
0.151055	0.207895	0.276716	0.456615	0.312702
0.233345	0.238556	0.178256	0.476092	0.321254
0.206066	0.308586	0.215474	0.415726	0.265535
0.149591	0.224071	0.278231	0.350666	0.224893
0.177867	0.267099	0.25042	0.493229	0.313865
0.13199	0.284371	0.231173	0.319951	0.116814
0.193517	0.3169	0.240438	0.172086	0.333768
0.204409	0.318064	0.416663	0.452082	0.345348
0.218465	0.206457	0.222219	0.197452	0.300776
0.136947	0.282765	0.18229	0.482138	0.28151
0.183317	0.202191	0.368949	0.298179	0.280181
0.138153	0.258532	0.191843	0.34952	0.31103
0.166493	0.331855	0.223967	0.445181	0.287583
0.16202	0.310775	0.236953	0.409056	0.265916
0.136423	0.229172	0.421675	0.319943	0.157083
0.253192	0.25923	0.207052	0.364994	0.111621
0.187192	0.21316	0.277336	0.179343	0.281249
0.125332	0.227167	0.440301	0.16573	0.204867
0.229699	0.303836	0.360265	0.417395	0.242493
0.156948	0.240962	0.237821	0.294867	0.230329
0.156384	0.329922	0.173662	0.26106	0.247877
0.195901	0.195343	0.383136	0.391769	0.336192
0.175105	0.208702	0.307444	0.254313	0.253034
0.276744	0.195318	0.23867	0.455117	0.204219
0.191494	0.209217	0.141962	0.245389	0.245193
0.227895	0.242579	0.247316	0.261234	0.389508
0.15045	0.294053	0.182428	0.498121	0.245152
0.252149	0.225094	0.203881	0.356557	0.378948
0.147533	0.249617	0.112136	0.375518	0.310392
0.138948	0.314917	0.208513	0.823529	0.225436
0.18434	0.29644	0.167159	0.331861	0.277448
0.194983	0.169023	0.241823	0.294989	0.250784
0.135612	0.164238	0.15586	0.482628	0.324329
0.165087	0.201462	0.272526	0.278882	0.377688
0.124657	0.251644	0.212572	0.524262	0.26761
0.122312	0.290542	0.201188	0.485941	0.228451
0.126223	0.140128	0.474733	0.380662	0.153157
0.141562	0.193696	0.220143	0.419966	0.30837
0.140406	0.27994	0.197704	0.327882	0.27529
0.137223	0.112157	0.307338	0.279925	0.233433
0.220329	0.199781	0.281565	0.404717	0.225997
0.207223	0.346484	0.343772	0.38354	0.452051
0.137717	0.171897	0.175389	0.394764	0.158886
0.17408	0.265799	0.196456	0.257058	0.381272
0.126334	0.261119	0.311794	0.338187	0.242123
0.170966	0.259588	0.252528	0.56704	0.221321
0.118572	0.22784	0.191656	0.363734	0.395663
0.143164	0.412688	0.285376	0.302066	0.197732
0.196141	0.175793	0.218399	0.354032	0.26498
0.133017	0.107672	0.334413	0.330357	0.183039
0.182558	0.16762	0.152824	0.410897	0.198925
0.140778	0.172017	0.295029	0.186582	0.185239
0.193465	0.375042	0.350912	0.420165	0.176061
0.125495	0.221353	0.246758	0.384776	0.319143
0.133625	0.217805	0.131496	0.38517	0.361147
0.148021	0.26427	0.221961	0.377434	0.344
0.143034	0.226566	0.296741	0.321984	0.343165
0.143932	0.171563	0.135303	0.417045	0.191545
0.147298	0.168305	0.250597	0.32726	0.268691
0.166212	0.193203	0.158434	0.367409	0.325744
0.138817	0.183308	0.212208	0.116447	0.322979
0.198087	0.246783	0.225956	0.375876	0.312819
0.134793	0.210019	0.145831	0.451179	0.196983
0.137345	0.242694	0.220732	0.237276	0.193544
0.150228	0.2187	0.252559	0.35004	0.165385
0.163159	0.040217	0.128364	0.417885	0.333656
0.152796	0.275056	0.130876	0.464164	0.358406
0.174988	0.277798	0.220538	0.369538	0.184806
0.18977	0.228613	0.247755	0.47323	0.256011
0.128417	0.160807	0.2153	0.337065	0.409482
0.130935	0.239474	0.170475	0.234314	0.320814
0.143146	0.301176	0.264463	0.27394	0.174784
0.186148	0.25451	0.265113	0.261908	0.288301
0.157031	0.149694	0.153531	0.27763	0.250579
0.165611	0.175919	0.283368	0.471546	0.224508
0.119487	0.128164	0.14138	0.284171	0.202026
0.201663	0.15251	0.134748	0.305921	0.323421
0.118555	0.245905	0.220813	0.22108	0.227287
0.16993	0.353432	0.234428	0.491275	0.314492
0.170474	0.1477	0.22245	0.289388	0.412483
0.155357	0.350498	0.496545	0.376835	0.198253
0.196078	0.119158	0.150066	0.292063	0.346388
0.139916	0.129699	0.154879	0.243872	0.187394
0.144132	0.304702	0.237202	0.317647	0.453476
0.172989	0.232387	0.130185	0.584681	0.312035
0.168217	0.16908	0.226824	0.31732	0.140943
0.135597	0.166393	0.208227	0.350333	0.338655
0.134842	0.170962	0.173763	0.570144	0.266316
0.162245	0.266403	0.132292	0.381007	0.185047
0.152446	0.225838	0.213984	0.378738	0.391937
0.152258	0.234088	0.184171	0.319585	0.237075
0.146536	0.233415	0.227507	0.309277	0.182537
0.172396	0.168129	0.149164	0.312698	0.101044
0.160099	0.128144	0.186858	0.324647	0.322052
0.140538	0.137254	0.204174	0.641683	0.291764
0.113729	0.191814	0.280907	0.374462	0.16632
0.170192	0.058608	0.200305	0.349318	0.401871
0.084798	0.176044	0.195186	0.327183	0.340433
0.182744	0.222093	0.226394	0.419593	0.125458
0.141686	0.126243	0.12707	0.380456	0.24856
0.163035	0.158006	0.240542	0.430677	0.350373
0.252718	0.180635	0.167763	0.658461	0.186552
0.146264	0.139216	0.174086	0.407901	0.224733
0.245742	0.270477	0.117968	0.411394	0.283064
0.225918	0.343167	0.181336	0.404407	0.385365
0.137746	0.08557	0.222509	0.226396	0.37659
0.161541	0.135644	0.208758	0.272898	0.240432
0.08066	0.071468	0.207723	0.312748	0.142573
0.088323	0.290203	0.230318	0.422812	0.289981
0.147936	0.112752	0.214749	0.311765	0.113465
0.139764	0.100647	0.15504	0.288683	0.299609
0.140438	0.391769	0.194449	0.337255	0.333219
0.073407	0.154476	0.153657	0.404902	0.149644
0.209632	0.094974	0.162536	0.310784	0.401733
0.102451	0.318527	0.231921	0.321152	0.323006
0.142436	0.130591	0.182458	0.412552	0.508506
0.140077	0.17981	0.213084	0.302317	0.34197
0.12856	0.111163	0.157242	0.306667	0.418889
0.05098	0.224687	0.167164	0.400737	0.163489
0.143042	0.252815	0.132818	0.372012	0.298664
0.11958	0.140834	0.195134	0.291357	0.372698
0.11381	0.288271	0.220201	0.301041	0.369992
0.148362	0.192458	0.16408	0.454262	0.186996
0.180604	0.45027	0.184405	0.243243	0.153001
0.126836	0.310684	0.18255	0.402494	0.178316
0.112983	0.342898	0.218528	0.385339	0.257763
0.243087	0.191747	0.199513	0.522707	0.187593
0.12451	0.233436	0.180194	0.498012	0.536991
0.11261	0.321592	0.155003	0.317606	0.557324
0.130295	0.24206	0.203061	0.644677	0.388249
0.108256	0.155553	0.170437	0.426316	0.341743
0.123103	0.164252	0.112155	0.420598	0.146481
0.097073	0.204644	0.184361	0.357949	0.151818
0.165953	0.34667	0.233773	0.512984	0.280647
0.148708	0.310725	0.207536	0.503606	0.37814
0.160784	0.147992	0.159282	0.467974	0.563057
0.127884	0.348511	0.163023	0.370588	0.289823
0.125981	0.258928	0.087059	0.349223	0.367905
0.104654	0.374178	0.103017	0.369412	0.384929
0.115115	0.177247	0.130851	0.488837	0.379409
0.147564	0.107295	0.165795	0.35093	0.529597
0.156813	0.153945	0.114455	0.357133	0.668182
0.109617	0.114898	0.169783	0.325276	0.304752
0.143529	0.314103	0.12549	0.501149	0.166414
0.196078	0.097858	0.119124	0.643211	0.388355
0.137738	0.593883	0.117873	0.63054	0.204798
0.119908	0.140641	0.182443	0.356863	0.494467
0.059804	0.138851	0.191797	0.626088	0.304379
0.114379	0.472342	0.125677	0.316527	0.333366
0.147624	0.153947	0.140013	0.315148	0.28016
0.077647	0.123154	0.133093	0.552599	0.344059
0.07451	0.205303	0.192495	0.295466	0.398195
0.144501	0.137645	0.192317	0.621445	0.127645
0.132919	0.515586	0.111689	0.627793	0.374654
0.157713	0.111482	0.161275	0.631693	0.402711
0.137255	0.181705	0.194152	0.243327	0.166936
0.123064	0.477669	0.167841	0.255665	0.160398
0.103383	0.139234	0.175028	0.591424	0.453809
0.058263	0.18855	0.080147	0.448257	0.378287
0.174272	0.165944	0.142691	0.605318	0.176235
0.133245	0.188651	0.134854	0.437763	0.402555
0.192157	0.446102	0.130719	0.46179	0.348
0.11634	0.143529	0.143186	0.368649	0.19059
0.084623	0.128682	0.156916	0.266298	0.230684
0.167937	0.299747	0.2238	0.621756	0.315553
0.133757	0.152861	0.141667	0.226797	0.151783
0.15308	0.106209	0.124578	0.291741	0.351939
0.210458	0.266667	0.199461	0.319528	0.326854
0.142484	0.345836	0.112519	0.496078	0.247212
0.138388	0.539863	0.165252	0.585148	0.147202
0.184752	0.16624	0.216222	0.562969	0.431011
0.142873	0.288744	0.127952	0.3919	0.437933
0.185984	0.098232	0.220005	0.631796	0.187383
0.178753	0.110526	0.132305	0.352144	0.18181
0.177923	0.103786	0.119216	0.274876	0.174045
0.132132	0.397502	0.13569	0.526622	0.355977
0.153949	0.303799	0.126275	0.423271	0.620054
0.183573	0.145105	0.266799	0.550913	0.135755
0.085957	0.354961	0.140751	0.365775	0.216373
0.141176	0.253601	0.127763	0.278431	0.735209
0.170308	0.242379	0.363544	0.471895	0.50874
0.114816	0.21039	0.156912	0.294808	0.131274
0.132483	0.177014	0.162792	0.305057	0.267007
0.193627	0.189212	0.158135	0.361438	0.489615
0.160933	0.162288	0.202614	0.60711	0.322645
0.135835	0.107586	0.103922	0.413558	0.419919
0.139724	0.06836	0.164466	0.312453	0.269168
0.157373	0.075355	0.142484	0.301916	0.488926
0.177391	0.249412	0.141839	0.263499	0.285652
0.14728	0.136524	0.108449	0.320565	0.310386
0.133998	0.1951	0.282889	0.275994	0.279842
0.149343	0.098039	0.211352	0.527009	0.333235
0.188593	0.077079	0.133333	0.279865	0.36616
0.130803	0.080706	0.103745	0.305229	0.456167
0.173073	0.100741	0.193909	0.481288	0.495843
0.117654	0.264073	0.173124	0.31366	0.380185
0.247147	0.073179	0.146587	0.211765	0.340284
0.103486	0.085267	0.151625	0.152941	0.492202
0.210789	0.085659	0.070588	0.515812	0.467589
0.163477	0.203582	0.305452	0.192157	0.318143
0.143615	0.153952	0.159493	0.260157	0.333666
0.118719	0.123256	0.243438	0.53566	0.348475
0.14173	0.091765	0.198197	0.157843	0.359804
0.13109	0.119833	0.197374	0.226705	0.414463
0.120187	0.112786	0.165796	0.254902	0.304773
0.180601	0.142875	0.168218	0.279371	0.399703
0.16796	0.142745	0.175951	0.255695	0.182353
0.179474	0.089279	0.278081	0.159059	0.356501
0.123493	0.133647	0.161815	0.179375	0.306343
0.162811	0.15933	0.27537	0.33581	0.272675
0.125157	0.130932	0.091397	0.424964	0.34902
0.188447	0.132406	0.175714	0.351454	0.202462
0.148409	0.137406	0.444095	0.422079	0.203268
0.198292	0.106655	0.250698	0.456937	0.409357
0.206985	0.093168	0.21205	0.405659	0.146218
0.165299	0.115033	0.226014	0.409804	0.441308
0.187909	0.156159	0.188557	0.424127	0.167513
0.153409	0.120471	0.19459	0.24	0.374485
0.126945	0.125981	0.224337	0.337144	0.378148
0.132545	0.143578	0.232432	0.28633	0.265418
0.124143	0.1	0.206655	0.365826	0.365131
0.181796	0.073529	0.474466	0.360987	0.21285
0.15685	0.093232	0.167585	0.345155	0.430421
0.113333	0.104399	0.156863	0.272225	0.141087
0.090049	0.061742	0.183138	0.318253	0.405634
0.121176	0.127451	0.151791	0.358824	0.172549
0.132942	0.062745	0.364071	0.365115	0.169935
0.23554	0.076138	0.175167	0.331009	0.254764
0.168943	0.056863	0.19279	0.409395	0.160131
0.160057	0.138443	0.351789	0.387666	0.282026
0.434881	0.07451	0.150357	0.463861	0.18902
0.121963	0.12549	0.214637	0.454211	0.216028
0.171441	0.061002	0.392707	0.436534	0.162687
0.178678	0.509533	0.440383	0.375255	0.283799
0.169936	0.675964	0.374891	0.59297	0.419297
0.110344	0.250717	0.163208	0.403993	0.216233
0.156863	0.291038	0.15002	0.396275	0.285221
0.090196	0.166366	0.166338	0.221719	0.343345
0.180154	0.260366	0.173078	0.457797	0.164499
0.09098	0.192914	0.174039	0.349465	0.15152
0.113989	0.242959	0.294902	0.551471	0.179922
0.290657	0.179729	0.239254	0.454181	0.400846
0.077846	0.19656	0.273156	0.467518	0.182891
0.129805	0.237735	0.21377	0.292452	0.297224
0.093843	0.242626	0.187966	0.484484	0.201307
0.181064	0.224871	0.150625	0.380307	0.145025
0.182353	0.144493	0.063468	0.442281	0.251189
0.171542	0.270845	0.124927	0.29583	0.210493
0.158583	0.1448	0.276069	0.322829	0.169935
0.109572	0.185824	0.279699	0.578057	0.307421
0.152113	0.318782	0.293499	0.390576	0.162656
0.161246	0.155698	0.219731	0.512575	0.387331
0.164397	0.196892	0.086556	0.486095	0.348908
0.118044	0.236862	0.18002	0.323618	0.26299
0.173431	0.168748	0.112157	0.619608	0.152941
0.09876	0.378293	0.426144	0.451074	0.10719
0.114592	0.184165	0.202039	0.378007	0.25098
0.094531	0.283408	0.089869	0.434904	0.342299
0.102925	0.203837	0.09498	0.307686	0.316747
0.113373	0.226809	0.236552	0.596217	0.352572
0.177923	0.265649	0.098039	0.446397	0.334672
0.126083	0.127544	0.277802	0.383366	0.203308
0.095187	0.365846	0.274086	0.567939	0.299595
0.175815	0.141567	0.172685	0.310644	0.38074
0.133425	0.333669	0.11634	0.329589	0.351858
0.129419	0.1548	0.381778	0.444704	0.288978
0.125263	0.10397	0.189782	0.187445	0.386595
0.146882	0.246844	0.077778	0.423841	0.323668
0.154015	0.113406	0.312847	0.568835	0.2915
0.082177	0.179258	0.143165	0.459144	0.31729
0.153926	0.284495	0.122059	0.572498	0.354902
0.135819	0.275702	0.152865	0.396021	0.206417
0.155496	0.218075	0.282368	0.403898	0.208932
0.101265	0.181995	0.119608	0.26014	0.399817
0.159621	0.137389	0.093464	0.427845	0.31569
0.093573	0.29708	0.187529	0.547326	0.244706
0.098039	0.326961	0.170538	0.53555	0.257843
0.122058	0.147184	0.088725	0.303782	0.25098
0.111705	0.251172	0.163516	0.361837	0.325715
0.130715	0.304268	0.148627	0.452269	0.254838
0.123785	0.389875	0.164706	0.375778	0.250298
0.087059	0.198243	0.119864	0.33543	0.357194
0.191644	0.340157	0.174271	0.73261	0.31717
0.177721	0.286422	0.392629	0.265815	0.318179
0.12133	0.261459	0.125142	0.265388	0.251579
0.151984	0.212197	0.171272	0.391605	0.378335
0.13026	0.290448	0.18547	0.328709	0.275869
0.149089	0.296633	0.077225	0.496845	0.172785
0.108483	0.352903	0.101138	0.380425	0.25061
0.121947	0.260655	0.178794	0.360911	0.278696
0.085942	0.267604	0.134314	0.622252	0.370122
0.112691	0.420585	0.158342	0.356043	0.276756
0.120536	0.269672	0.172518	0.431445	0.200782
0.107643	0.306059	0.252256	0.459134	0.319617
0.100416	0.316037	0.100159	0.461723	0.331716
0.099109	0.214136	0.217705	0.352107	0.294833
0.162259	0.264822	0.071373	0.335192	0.275473
0.085515	0.236478	0.082353	0.201242	0.437298
0.099755	0.380226	0.099681	0.34868	0.431154
0.156473	0.156141	0.082353	0.391816	0.176471
0.095527	0.242027	0.194679	0.480025	0.407689
0.117069	0.262119	0.26945	0.518516	0.37094
0.142765	0.245078	0.137499	0.443943	0.353561
0.090636	0.305942	0.097504	0.19412	0.389008
0.115966	0.159275	0.076471	0.390134	0.268001
0.069717	0.269286	0.084314	0.224168	0.208866
0.09281	0.310096	0.280028	0.487988	0.360926
0.104363	0.223376	0.17964	0.385453	0.191529
0.099015	0.250998	0.076471	0.554208	0.460136
0.088147	0.284245	0.126974	0.360347	0.202205
0.159382	0.281503	0.100392	0.433768	0.202674
0.163373	0.278649	0.070588	0.457288	0.440728
0.074971	0.319414	0.194248	0.202277	0.348091
0.117374	0.255043	0.157476	0.523764	0.252614
0.132698	0.274741	0.076751	0.193651	0.34462
0.070588	0.353458	0.087059	0.548097	0.428307
0.110835	0.354354	0.098709	0.196965	0.3393
0.143912	0.219408	0.070588	0.362371	0.235817
0.105866	0.346468	0.179417	0.374892	0.243697
0.113263	0.263752	0.166386	0.364783	0.389269
0.068301	0.22137	0.191378	0.418724	0.200093
0.043137	0.174384	0.190196	0.365336	0.224928
0.113972	0.295561	0.174991	0.414286	0.151483
0.121224	0.302949	0.296311	0.490184	0.370323
0.171356	0.307426	0.183843	0.333081	0.370261
0.085975	0.242763	0.176211	0.368373	0.466469
0.086348	0.344704	0.21259	0.207512	0.222494
0.075294	0.158852	0.129028	0.298525	0.390349
0.107932	0.296726	0.325714	0.285447	0.347137
0.136853	0.389464	0.213664	0.298163	0.184072
0.138465	0.172762	0.161588	0.32404	0.23967
0.104488	0.21964	0.336392	0.324497	0.235078
0.151522	0.200718	0.230218	0.518753	0.205959
0.112559	0.212078	0.245643	0.513432	0.253217
0.117647	0.237963	0.194143	0.28522	0.177531
0.096781	0.270005	0.233359	0.297412	0.176927
0.090464	0.415463	0.3059	0.239182	0.215479
0.076146	0.260785	0.275448	0.38074	0.147188
0.130991	0.275414	0.152336	0.404354	0.231359
0.12295	0.188946	0.240196	0.442641	0.14902
0.07535	0.376667	0.182837	0.504674	0.11634
0.11344	0.454879	0.254248	0.414614	0.652585
0.101955	0.414201	0.270065	0.294603	0.179085
0.125991	0.19124	0.165019	0.254471	0.378824
0.148516	0.198609	0.352067	0.512611	0.246702
0.146165	0.386742	0.29557	0.444518	0.206536
0.120871	0.204163	0.126789	0.331047	0.125812
0.085998	0.163001	0.235275	0.334293	0.245156
0.124989	0.160298	0.252355	0.242477	0.484967
0.071701	0.226984	0.229931	0.277514	0.442044
0.164967	0.345225	0.196471	0.444442	0.276947
0.11257	0.100914	0.243333	0.315556	0.282353
0.098393	0.218875	0.260463	0.343513	0.432226
0.115033	0.431896	0.204059	0.370443	0.281647
0.11432	0.204749	0.27471	0.341181	0.438104
0.146568	0.175075	0.280792	0.387176	0.376778
0.148819	0.364786	0.202061	0.418772	0.484555
0.125011	0.42898	0.174431	0.280843	0.249937
0.140487	0.220805	0.356438	0.539776	0.271758
0.111704	0.1735	0.14578	0.283325	0.536385
0.051416	0.301655	0.364706	0.452601	0.248052
0.137	0.406176	0.363127	0.366499	0.57822
0.096144	0.293662	0.098039	0.2987	0.238646
0.087736	0.176676	0.276334	0.304218	0.367708
0.088907	0.271274	0.208223	0.239199	0.366082
0.149399	0.110454	0.29213	0.312899	0.282919
0.121409	0.152052	0.138857	0.288936	0.304931
0.063211	0.136399	0.192065	0.556951	0.287911
0.085634	0.39182	0.133333	0.4035	0.339182
0.14776	0.212179	0.225788	0.576407	0.360909
0.102201	0.244261	0.34869	0.425079	0.475375
0.12131	0.425006	0.250123	0.567048	0.313985
0.121014	0.184404	0.264488	0.452153	0.496517
0.128787	0.171485	0.11634	0.365985	0.186981
0.063382	0.210178	0.169459	0.597343	0.374722
0.141478	0.361412	0.14578	0.409085	0.382789
0.121176	0.211062	0.233049	0.337271	0.268084
0.096189	0.417397	0.257586	0.332941	0.306924
0.121771	0.213719	0.163361	0.427988	0.323966
0.127552	0.142851	0.29224	0.442555	0.250153
0.133518	0.372389	0.177859	0.475639	0.403695
0.135512	0.194343	0.150029	0.376062	0.318697
0.099904	0.234278	0.267065	0.365955	0.384463
0.143769	0.19903	0.228919	0.58758	0.302161
0.127511	0.173985	0.189	0.353253	0.355646
0.139779	0.394838	0.22528	0.375381	0.372525
0.120203	0.150589	0.165762	0.360298	0.308524
0.141775	0.138369	0.201797	0.276472	0.347199
0.09729	0.238426	0.317551	0.300209	0.319506
0.114161	0.149791	0.193084	0.35503	0.348527
0.152964	0.210316	0.164559	0.373626	0.324171
0.135791	0.149163	0.12	0.420823	0.373527
0.079821	0.145912	0.239693	0.344393	0.347422
0.137442	0.246984	0.130648	0.436716	0.347411
0.108048	0.187014	0.27282	0.452169	0.402331
0.153856	0.14745	0.209804	0.48431	0.365477
0.150585	0.273666	0.310221	0.344021	0.272345
0.122748	0.187974	0.169703	0.361154	0.30145
0.098964	0.26438	0.332353	0.463079	0.290449
0.106449	0.146743	0.312289	0.328686	0.345343
0.121209	0.229963	0.155315	0.39531	0.521306
0.143031	0.127286	0.163073	0.288122	0.332997
0.11177	0.245301	0.217647	0.451641	0.350969
0.091912	0.345318	0.194203	0.327402	0.245657
0.11516	0.309698	0.129076	0.418495	0.351388
0.190196	0.139774	0.256863	0.37663	0.331433
0.135809	0.132018	0.17246	0.242973	0.229869
0.171255	0.208564	0.162507	0.370417	0.296805
0.043137	0.249957	0.280283	0.283907	0.377839
0.08433	0.224953	0.274167	0.311437	0.320497
0.181209	0.299817	0.208549	0.366426	0.340736
0.107822	0.190588	0.175234	0.349167	0.281264
0.150325	0.154088	0.157307	0.393051	0.351416
0.053595	0.166551	0.134454	0.243843	0.28846
0.101257	0.207402	0.179639	0.334767	0.329755
0.141675	0.240939	0.228473	0.253326	0.346978
0.11634	0.124463	0.317188	0.246549	0.375409
0.130153	0.258313	0.336945	0.260482	0.2265
0.114095	0.235072	0.188437	0.299354	0.20074
0.142095	0.14985	0.23942	0.308219	0.317407
0.110448	0.18466	0.334482	0.261113	0.246521
0.10056	0.201967	0.127109	0.291503	0.359064
0.063025	0.188828	0.089017	0.318754	0.230308
0.115671	0.202436	0.150327	0.323812	0.259934
0.114653	0.12605	0.332044	0.253722	0.338519
0.114676	0.139832	0.315787	0.234163	0.258662
0.091068	0.184871	0.169136	0.417767	0.336032
0.1	0.142057	0.341176	0.346569	0.24624
0.10098	0.16271	0.120969	0.354362	0.227855
0.047059	0.253752	0.204109	0.309567	0.430075
0.147059	0.153568	0.135294	0.259251	0.242795
0.132807	0.219634	0.310035	0.304459	0.283765
0.155333	0.109007	0.105098	0.284146	0.244373
0.103531	0.242015	0.282133	0.320309	0.212971
0.080169	0.250546	0.270695	0.278709	0.265167
0.158722	0.139847	0.31451	0.328501	0.275636
0.153182	0.263669	0.113725	0.287378	0.257761
0.097368	0.146632	0.207424	0.284234	0.253659
0.094639	0.158177	0.315324	0.246852	0.255471
0.127877	0.11614	0.334241	0.268782	0.23937
0.1061	0.264737	0.13086	0.320176	0.233785
0.071106	0.172631	0.137436	0.291163	0.288484
0.099292	0.218676	0.203963	0.378553	0.46621
0.16774	0.173783	0.227376	0.311209	0.256175
0.164098	0.21318	0.214082	0.2666	0.547393
0.145809	0.249575	0.239115	0.299238	0.284434
0.142919	0.17428	0.266486	0.267784	0.286523
0.103119	0.138541	0.276649	0.334093	0.364414
0.06732	0.283681	0.213984	0.347793	0.238086
0.123529	0.14342	0.247584	0.32622	0.270375
0.120261	0.11548	0.258637	0.282561	0.233145
0.194866	0.122664	0.283873	0.42044	0.249494
0.099641	0.170977	0.186324	0.273092	0.297961
0.144318	0.228074	0.187585	0.376248	0.422785
0.09481	0.181477	0.247449	0.356762	0.206299
0.130341	0.163635	0.327517	0.359248	0.282396
0.11	0.143246	0.296787	0.32954	0.307723
0.100317	0.144146	0.196069	0.408273	0.31686
0.121948	0.251931	0.207943	0.368411	0.30191
0.121297	0.15764	0.247289	0.354538	0.265297
0.115334	0.114592	0.2285	0.355814	0.273503
0.152257	0.100392	0.216383	0.390843	0.225232
0.080786	0.15421	0.249634	0.379927	0.125738
0.087255	0.149858	0.198257	0.285337	0.134007
0.077915	0.166705	0.203515	0.301917	0.326797
0.094123	0.173011	0.22337	0.363437	0.120551
0.13337	0.186566	0.403183	0.471526	0.191197
0.223874	0.200436	0.329154	0.432938	0.173279
0.088257	0.201285	0.257402	0.316416	0.266361
0.146142	0.121439	0.392938	0.316667	0.311643
0.15586	0.235126	0.168231	0.294549	0.26168
0.20734	0.265587	0.201867	0.595847	0.308029
0.105882	0.19387	0.354217	0.352219	0.256489
0.078801	0.145981	0.200752	0.244005	0.405769
0.126157	0.206305	0.22767	0.373946	0.291762
0.088305	0.208336	0.426348	0.404491	0.433772
0.105631	0.193137	0.180828	0.207679	0.212539
0.113903	0.315196	0.221374	0.146512	0.348368
0.082353	0.187767	0.170141	0.29905	0.26033
0.064986	0.325289	0.224017	0.227688	0.250503
0.116621	0.153148	0.174375	0.15808	0.231078
0.106964	0.25115	0.205922	0.407864	0.226194
0.100325	0.182508	0.214576	0.396017	0.175736
0.100729	0.160169	0.166966	0.558416	0.27015
0.098355	0.21004	0.177749	0.339024	0.291696
0.106902	0.269588	0.263829	0.466248	0.25576
0.052595	0.296496	0.249996	0.452043	0.303612
0.082353	0.190663	0.361693	0.445713	0.1897
0.111193	0.204947	0.318901	0.343294	0.221055
0.106382	0.174489	0.372549	0.590618	0.352841
0.12637	0.109412	0.198207	0.349794	0.27515
0.118301	0.264841	0.233333	0.162695	0.25022
0.102056	0.149764	0.198039	0.324041	0.204481
0.110675	0.147768	0.207909	0.262745	0.331866
0.114473	0.130813	0.178477	0.426116	0.258611
0.139397	0.177501	0.239984	0.586953	0.308573
0.054902	0.291757	0.156863	0.613915	0.140843
0.103922	0.159117	0.213183	0.382288	0.325049
0.12549	0.179279	0.147059	0.427185	0.347866
0.126332	0.280443	0.162745	0.645832	0.316403
0.108651	0.190703	0.186901	0.336279	0.167604
0.097157	0.292802	0.183861	0.577323	0.276092
0.079902	0.292619	0.219023	0.443051	0.397684
0.062745	0.116144	0.2172	0.395805	0.219005
0.114264	0.144851	0.15817	0.611567	0.167766
0.099193	0.138177	0.238375	0.3137	0.3219
0.09363	0.202254	0.157723	0.454198	0.230321
0.069281	0.316652	0.154474	0.434804	0.158271
0.069583	0.272201	0.230377	0.48614	0.193561
0.137934	0.256066	0.235162	0.270217	0.300622
0.156863	0.172549	0.349854	0.724913	0.317854
0.090788	0.290415	0.201987	0.277019	0.314559
0.098984	0.335462	0.205389	0.525743	0.267596
0.144644	0.122683	0.289979	0.517647	0.246169
0.097522	0.140573	0.384228	0.270349	0.524567
0.093602	0.296879	0.25098	0.340438	0.19976
0.151961	0.176999	0.421765	0.311469	0.168025
0.081917	0.117065	0.423286	0.302091	0.223354
0.190196	0.287166	0.39171	0.417609	0.320667
0.065686	0.168456	0.491418	0.559975	0.293142
0.095494	0.123884	0.388334	0.445228	0.209116
0.093103	0.13912	0.309804	0.247639	0.203565
0.150327	0.13691	0.42944	0.718895	0.195153
0.205229	0.181222	0.321569	0.693009	0.210492
0.146883	0.274228	0.143791	0.723836	0.406963
0.127843	0.11586	0.387458	0.290835	0.204414
0.100535	0.27607	0.448645	0.422455	0.318405
0.110196	0.242929	0.46752	0.408529	0.211269
0.084314	0.367671	0.342108	0.525027	0.315302
0.092831	0.237195	0.480373	0.259188	0.450262
0.071123	0.253897	0.416042	0.598823	0.309925
0.128839	0.219157	0.296605	0.444008	0.197922
0.108203	0.173246	0.558554	0.506334	0.178402
0.115436	0.419899	0.374548	0.530956	0.33318
0.104069	0.173583	0.376769	0.229782	0.322218
0.196194	0.193904	0.235773	0.605199	0.256489
0.154956	0.236732	0.458773	0.428542	0.239276
0.176566	0.265222	0.265851	0.341183	0.299661
0.155556	0.265569	0.187109	0.223849	0.312072
0.089636	0.085714	0.216351	0.526573	0.240551
0.073856	0.312093	0.329279	0.328793	0.404188
0.081209	0.26154	0.171795	0.335485	0.323756
0.089344	0.346325	0.362944	0.29969	0.266055
0.188354	0.116584	0.457453	0.441937	0.350736
0.070944	0.137262	0.173561	0.432999	0.315475
0.116993	0.260989	0.560105	0.512196	0.351478
0.142353	0.265609	0.236391	0.30247	0.272138
0.137228	0.15919	0.404635	0.365626	0.217982
0.131727	0.244285	0.164949	0.287616	0.361194
0.187453	0.341444	0.155307	0.43535	0.238613
0.103556	0.083282	0.61135	0.173194	0.243719
0.13118	0.145564	0.454896	0.403984	0.230594
0.142767	0.292696	0.43727	0.172485	0.28288
0.149188	0.223785	0.166695	0.381369	0.248209
0.112469	0.250022	0.321749	0.5187	0.242826
0.121101	0.135065	0.377953	0.32598	0.246685
0.106459	0.109265	0.377597	0.286231	0.171224
0.147205	0.307598	0.287307	0.169048	0.292071
0.095132	0.235676	0.3305	0.378428	0.23977
0.121983	0.314333	0.343644	0.416025	0.291465
0.140639	0.290996	0.456375	0.396055	0.232295
0.097876	0.257851	0.237992	0.331765	0.181142
0.107712	0.189085	0.287142	0.230726	0.376468
0.11294	0.300587	0.152646	0.497932	0.287924
0.13353	0.12198	0.233298	0.14715	0.208091
0.131981	0.122237	0.160432	0.361275	0.239679
0.108544	0.239689	0.420887	0.227824	0.277206
0.116129	0.223683	0.424911	0.349321	0.236985
0.124035	0.110671	0.466282	0.210406	0.354456
0.150916	0.21939	0.177651	0.304348	0.307411
0.120106	0.125139	0.409448	0.307403	0.212243
0.135236	0.423782	0.226584	0.406444	0.30503
0.120707	0.229786	0.508498	0.276136	0.210529
0.13245	0.195406	0.124772	0.287675	0.370073
0.155089	0.084575	0.127504	0.414401	0.266422
0.110233	0.213069	0.457805	0.222017	0.416976
0.087382	0.236629	0.490971	0.258596	0.184435
0.109702	0.166879	0.130783	0.187265	0.23386
0.106556	0.209262	0.297882	0.413805	0.236822
0.09016	0.285546	0.17583	0.297328	0.3137
0.119247	0.082247	0.361636	0.255895	0.339694
0.122214	0.274404	0.300706	0.268295	0.246892
0.108551	0.234527	0.157408	0.310274	0.234321
0.128306	0.32449	0.391235	0.58495	0.352214
0.091825	0.164393	0.286988	0.173711	0.171282
0.105312	0.152413	0.315074	0.342071	0.269608
0.123208	0.346882	0.205418	0.294118	0.287088
0.124184	0.082121	0.240395	0.31451	0.25339
0.101464	0.278222	0.323596	0.198267	0.256212
0.121912	0.184096	0.426899	0.48796	0.309964
0.136524	0.157709	0.336036	0.392906	0.395839
0.120937	0.239342	0.177957	0.1904	0.245263
0.084651	0.207069	0.143837	0.466208	0.240338
0.094789	0.071838	0.223223	0.462777	0.271136
0.108738	0.079065	0.159854	0.198264	0.227325
0.157692	0.067663	0.406896	0.456984	0.185294
0.139261	0.28497	0.388111	0.260424	0.284855
0.165419	0.070322	0.320228	0.446117	0.336574
0.128318	0.078828	0.336764	0.497232	0.241172
0.155121	0.38992	0.253065	0.186392	0.239898
0.156617	0.068909	0.36837	0.478634	0.200452
0.168535	0.303801	0.165376	0.475813	0.27943
0.26804	0.172907	0.234427	0.336472	0.338785
0.24758	0.32059	0.453918	0.406302	0.369831
0.252473	0.234325	0.235767	0.261289	0.268941
0.239216	0.211029	0.402409	0.182586	0.287743
0.171849	0.075827	0.274394	0.18777	0.13587
0.321569	0.3027	0.322267	0.359871	0.295374
0.233857	0.124157	0.23198	0.171316	0.263488
0.247264	0.388692	0.29237	0.191092	0.320337
0.316697	0.47474	0.381493	0.161611	0.30921
0.201027	0.252028	0.223367	0.16417	0.262947
0.367702	0.162096	0.323807	0.578431	0.287846
0.190107	0.384051	0.188121	0.47451	0.241134
0.205239	0.290354	0.239523	0.238325	0.291252
0.253842	0.367251	0.303218	0.358095	0.239818
0.247133	0.204318	0.388989	0.35935	0.403601
0.209437	0.214211	0.259817	0.305676	0.210432
0.272052	0.208075	0.407042	0.330237	0.146755
0.351947	0.278442	0.319803	0.587203	0.467025
0.366923	0.431181	0.183884	0.522807	0.165102
0.294099	0.307957	0.154696	0.184014	0.332049
0.244812	0.4099	0.360418	0.297581	0.387886
0.172402	0.715548	0.271478	0.476812	0.350916
0.158758	0.262195	0.164644	0.436271	0.248333
0.155314	0.36562	0.465867	0.543791	0.221387
0.157527	0.642391	0.263812	0.230325	0.257283
0.247507	0.276864	0.317776	0.174078	0.248948
0.19839	0.580915	0.204352	0.285293	0.309836
0.156035	0.611361	0.351594	0.584392	0.26558
0.173175	0.29806	0.543681	0.146313	0.252097
0.178878	0.302571	0.456987	0.523754	0.238925
0.230861	0.599459	0.363986	0.141614	0.33953
0.276727	0.292459	0.410587	0.328792	0.505423
0.262964	0.543188	0.258433	0.169038	0.18332
0.247378	0.306294	0.383728	0.154745	0.255068
0.226081	0.310966	0.343692	0.149628	0.255396
0.257335	0.58581	0.186261	0.133205	0.217526
0.419727	0.449719	0.29264	0.4849	0.183529
0.277362	0.280795	0.323263	0.583818	0.195518
0.232924	0.560655	0.163507	0.157489	0.130283
0.27769	0.212316	0.298344	0.151366	0.291646
0.131326	0.216118	0.266732	0.507274	0.291313
0.253145	0.51571	0.249869	0.52368	0.211765
0.171507	0.127017	0.389645	0.250898	0.186928
0.135012	0.258824	0.264696	0.483594	0.337215
0.275348	0.186928	0.275554	0.169781	0.263206
0.240983	0.225289	0.555897	0.223304	0.193967
0.245688	0.231492	0.287743	0.205238	0.182914
0.220888	0.28783	0.336217	0.400706	0.279139
0.209664	0.345047	0.21514	0.560334	0.313847
0.173866	0.205882	0.251638	0.221013	0.488588
0.192203	0.152731	0.375569	0.141656	0.254259
0.430197	0.23878	0.191704	0.160175	0.239592
0.158049	0.317944	0.266633	0.150064	0.159322
0.306829	0.228354	0.350554	0.433108	0.218551
0.2249	0.4054	0.445353	0.142037	0.178742
0.351264	0.317499	0.304492	0.14177	0.339344
0.216059	0.360784	0.278215	0.255045	0.311748
0.237707	0.316091	0.330544	0.347294	0.2895
0.168466	0.377292	0.329093	0.118446	0.1852
0.21539	0.312601	0.261506	0.133723	0.146094
0.28366	0.2041	0.274112	0.296139	0.237644
0.188284	0.39478	0.357633	0.179958	0.346988
0.207776	0.301961	0.331152	0.114026	0.243697
0.28072	0.230813	0.348939	0.113746	0.295136
0.349673	0.321569	0.317465	0.158644	0.22902
0.243135	0.182023	0.324357	0.294492	0.25452
0.230954	0.336457	0.30098	0.276264	0.168483
0.191048	0.365603	0.321668	0.271212	0.448784
0.257856	0.192635	0.340909	0.32974	0.244639
0.191459	0.35189	0.371249	0.341931	0.283107
0.307099	0.152941	0.247148	0.155468	0.277804
0.177274	0.315686	0.343283	0.340451	0.278323
0.257318	0.207314	0.345456	0.192228	0.135686
0.247086	0.357125	0.250465	0.352361	0.226961
0.215804	0.240959	0.348012	0.359272	0.326036
0.262567	0.35132	0.346384	0.361966	0.140271
0.15624	0.323989	0.29558	0.497444	0.236553
0.251749	0.236552	0.33959	0.447174	0.310024
0.175102	0.087255	0.319306	0.261518	0.321118
0.199846	0.239216	0.338372	0.209207	0.30961
0.137542	0.070588	0.417313	0.44792	0.249847
0.214608	0.103691	0.356676	0.520243	0.332785
0.181194	0.321216	0.254608	0.410025	0.382322
0.228263	0.12726	0.283467	0.279128	0.207594
0.172414	0.216314	0.410453	0.354043	0.332683
0.292898	0.297436	0.260295	0.267438	0.274489
0.141362	0.083824	0.411904	0.301814	0.401313
0.221518	0.061961	0.23754	0.339434	0.225531
0.189016	0.201085	0.294786	0.344948	0.268698
0.13208	0.208279	0.232371	0.515023	0.230824
0.161167	0.398482	0.388239	0.248019	0.221895
0.231265	0.09281	0.375184	0.368828	0.316842
0.223303	0.095494	0.363692	0.281098	0.206502
0.19551	0.199797	0.302807	0.467266	0.189804
0.236786	0.085784	0.225388	0.384408	0.182353
0.250676	0.091765	0.211195	0.35511	0.238574
0.23005	0.282353	0.357885	0.457761	0.332229
0.208403	0.15306	0.365796	0.366015	0.399242
0.182721	0.205239	0.185986	0.479531	0.256568
0.239946	0.229278	0.271011	0.549759	0.173282
0.215871	0.094118	0.437212	0.443374	0.223529
0.187139	0.285649	0.396402	0.444154	0.328936
0.164139	0.386159	0.386011	0.420346	0.260973
0.134455	0.152642	0.304109	0.434413	0.223529
0.130546	0.257464	0.338432	0.595252	0.290084
0.264925	0.240959	0.367511	0.185716	0.258221
0.246185	0.27385	0.31334	0.198235	0.321032
0.1211	0.117647	0.406158	0.469107	0.245435
0.10631	0.229927	0.267044	0.366937	0.282252
0.17209	0.289076	0.320859	0.357984	0.220087
0.161619	0.214679	0.382586	0.448429	0.26683
0.125123	0.270047	0.358644	0.387659	0.231272
0.22587	0.26765	0.483624	0.352331	0.153192
0.372549	0.132987	0.135615	0.430407	0.27808
0.204044	0.121379	0.321783	0.428408	0.285941
0.192942	0.273354	0.300023	0.381811	0.395512
0.166269	0.196078	0.522201	0.434428	0.346521
0.133501	0.111638	0.489292	0.381369	0.304406
0.180606	0.33098	0.45304	0.681727	0.238006
0.170918	0.204669	0.332428	0.29136	0.228376
0.150869	0.231933	0.249841	0.273352	0.26159
0.162619	0.253523	0.312632	0.67322	0.329868
0.112761	0.14972	0.299198	0.603047	0.268682
0.159223	0.196921	0.470791	0.326771	0.273432
0.148779	0.204202	0.425857	0.291579	0.353872
0.152315	0.304902	0.544657	0.318048	0.206832
0.173222	0.264164	0.293423	0.254367	0.222237
0.136745	0.109732	0.307068	0.405127	0.176838
0.112856	0.275063	0.37119	0.31369	0.26533
0.134246	0.263995	0.314258	0.389067	0.272293
0.207958	0.283122	0.344095	0.289723	0.300203
0.32143	0.204462	0.301869	0.300548	0.311445
0.380586	0.120261	0.282407	0.630394	0.084351
0.540027	0.287819	0.397068	0.656241	0.308485
0.495144	0.176035	0.192134	0.398554	0.252544
0.434301	0.346115	0.193059	0.426175	0.202952
0.5208	0.282377	0.164954	0.400738	0.182773
0.182906	0.246045	0.363829	0.497322	0.368089
0.417516	0.406741	0.322598	0.343064	0.26587
0.488252	0.167451	0.237354	0.374377	0.201731
0.456181	0.120484	0.247401	0.191752	0.239031
0.371236	0.201408	0.206056	0.445816	0.345664
0.160641	0.121079	0.18713	0.402261	0.308406
0.344099	0.231373	0.218798	0.229463	0.20245
0.331473	0.141983	0.345551	0.218936	0.300431
0.315143	0.22035	0.209376	0.39467	0.325513
0.219312	0.464798	0.244594	0.252618	0.150771
0.159852	0.193709	0.247524	0.465307	0.419918
0.203776	0.179102	0.23327	0.327643	0.145607
0.131439	0.111054	0.181842	0.619449	0.375278
0.16241	0.149227	0.259987	0.402827	0.344748
0.180652	0.194255	0.221888	0.701592	0.38225
0.107897	0.315373	0.210809	0.631811	0.356583
0.144644	0.15225	0.279624	0.392998	0.291912
0.151528	0.218464	0.418055	0.788506	0.244695
0.120648	0.175563	0.242764	0.386042	0.238703
0.114561	0.248328	0.225963	0.385621	0.293804
0.148293	0.18243	0.247177	0.52429	0.327057
0.40291	0.243727	0.334394	0.488276	0.260753
0.35142	0.426931	0.230958	0.468182	0.360873
0.13523	0.254075	0.185405	0.349768	0.352937
0.165973	0.146367	0.391015	0.384421	0.28758
0.128748	0.094336	0.401319	0.401567	0.290113
0.058357	0.12549	0.38719	0.315404	0.349745
0.16559	0.139465	0.4218	0.433148	0.294574
0.245626	0.379634	0.318857	0.365413	0.339274
0.157021	0.183007	0.230487	0.242305	0.346121
0.296144	0.157477	0.232446	0.563851	0.183813
0.122031	0.197475	0.248385	0.361193	0.239876
0.187052	0.114776	0.217635	0.356445	0.355317
0.3084	0.245832	0.105681	0.339932	0.307732
0.119008	0.124821	0.386606	0.561386	0.422953
0.302091	0.173483	0.274929	0.30595	0.274728
0.160047	0.326637	0.225797	0.178162	0.380877
0.108279	0.139869	0.449119	0.294817	0.386218
0.319878	0.243544	0.262887	0.417312	0.301923
0.143231	0.09281	0.209522	0.723493	0.249867
0.132082	0.210955	0.309804	0.308961	0.368297
0.104627	0.145098	0.447238	0.450652	0.26814
0.117426	0.101961	0.223955	0.190005	0.25839
0.378103	0.130842	0.214475	0.650864	0.231377
0.282312	0.389243	0.201512	0.312572	0.315097
0.143617	0.393877	0.434178	0.196408	0.250479
0.212397	0.098555	0.226683	0.520988	0.269879
0.184523	0.12535	0.269484	0.571608	0.249257
0.2	0.250254	0.190644	0.482945	0.302471
0.201073	0.371596	0.2225	0.493737	0.268141
0.29737	0.204575	0.099804	0.366811	0.229624
0.15842	0.096078	0.231066	0.247558	0.386772
0.161083	0.405216	0.228273	0.172646	0.233029
0.177165	0.123183	0.481541	0.321602	0.176932
0.246625	0.060131	0.235534	0.258879	0.253382
0.274366	0.102959	0.229565	0.306034	0.226951
0.166155	0.084967	0.345606	0.604081	0.378871
0.10465	0.167974	0.582034	0.607985	0.279933
0.181433	0.239555	0.341661	0.35805	0.23562
0.127902	0.060203	0.230983	0.222029	0.235164
0.108818	0.109852	0.29326	0.239029	0.256213
0.126221	0.204941	0.199165	0.249702	0.310906
0.125909	0.145098	0.257251	0.468134	0.320586
0.302207	0.462915	0.217224	0.451428	0.137291
0.181043	0.073987	0.182984	0.164706	0.286515
0.112547	0.070421	0.340384	0.160328	0.314231
0.106236	0.37399	0.427464	0.349829	0.259433
0.366487	0.148332	0.260225	0.346616	0.143112
0.313507	0.112298	0.352863	0.151141	0.261786
0.085785	0.469163	0.350471	0.177274	0.367632
0.099104	0.124703	0.239061	0.184262	0.243185
0.125869	0.197647	0.193878	0.289363	0.311557
0.304949	0.182353	0.332657	0.218948	0.192795
0.153745	0.186928	0.416349	0.367337	0.303705
0.131392	0.289079	0.432714	0.310415	0.285237
0.133169	0.410237	0.275926	0.283308	0.381463
0.165641	0.235784	0.190344	0.361315	0.338217
0.146251	0.126797	0.280777	0.178842	0.254417
0.206948	0.20528	0.424504	0.410248	0.244591
0.208165	0.544772	0.292148	0.354671	0.259564
0.166142	0.135143	0.190459	0.164923	0.231243
0.192946	0.274546	0.20911	0.277782	0.23741
0.168055	0.092661	0.182413	0.144135	0.273482
0.131302	0.33377	0.256522	0.177048	0.27809
0.218285	0.313694	0.262287	0.290634	0.350828
0.146058	0.181699	0.23354	0.290716	0.327603
0.126065	0.079564	0.231254	0.361552	0.322745
0.175532	0.098431	0.401626	0.388134	0.220643
0.141142	0.32786	0.226308	0.36615	0.258424
0.163362	0.12598	0.214731	0.199411	0.241538
0.174627	0.311397	0.240408	0.21222	0.308478
0.190713	0.478834	0.383802	0.270092	0.203886
0.168718	0.079412	0.197198	0.35726	0.271727
0.137892	0.112525	0.201031	0.460025	0.240896
0.127189	0.189917	0.214697	0.351383	0.185465
0.127481	0.211765	0.239854	0.406671	0.257947
0.207784	0.132857	0.364579	0.165377	0.287264
0.224116	0.260993	0.194784	0.173659	0.250845
0.191595	0.573381	0.182054	0.406373	0.230221
0.122932	0.196324	0.216693	0.201698	0.236674
0.142259	0.097255	0.225417	0.344605	0.307753
0.157836	0.141343	0.357873	0.266153	0.260357
0.186376	0.151877	0.150704	0.332987	0.224418
0.187298	0.279814	0.290572	0.362563	0.183497
0.11775	0.122183	0.191612	0.213888	0.268974
0.161254	0.154248	0.191703	0.224758	0.204202
0.128761	0.098039	0.252188	0.414659	0.322532
0.165745	0.152941	0.200938	0.156766	0.28325
0.152472	0.180995	0.320876	0.216809	0.347858
0.200496	0.074766	0.319217	0.165967	0.417821
0.170366	0.392376	0.266984	0.278163	0.533333
0.172364	0.094118	0.223434	0.25623	0.496475
0.128655	0.472997	0.255516	0.355412	0.383322
0.173047	0.082353	0.270981	0.433534	0.634504
0.156918	0.08549	0.427747	0.402229	0.612045
0.15759	0.12549	0.255918	0.157393	0.395365
0.214299	0.12964	0.104782	0.450753	0.48494
0.136577	0.14916	0.246989	0.175193	0.456253
0.149072	0.264306	0.249851	0.255815	0.413661
0.11816	0.627866	0.171853	0.153501	0.329485
0.147237	0.092437	0.411953	0.155625	0.459571
0.108689	0.36283	0.304889	0.409609	0.500567
0.153433	0.194007	0.270337	0.367375	0.413663
0.104804	0.193592	0.246246	0.290996	0.285143
0.189689	0.242683	0.255108	0.227322	0.37807
0.116553	0.173203	0.294639	0.340558	0.401262
0.22476	0.180135	0.300866	0.583591	0.434741
0.104572	0.119843	0.18769	0.272306	0.282953
0.092494	0.18799	0.300887	0.283387	0.384985
0.179526	0.339044	0.122085	0.25117	0.389986
0.268755	0.20915	0.114581	0.214558	0.548754
0.1537	0.367041	0.272776	0.42238	0.338929
0.199633	0.201307	0.30589	0.317454	0.289974
0.231578	0.571001	0.518377	0.188765	0.256555
0.143738	0.295686	0.287417	0.415165	0.423754
0.205842	0.207382	0.152729	0.5939	0.269103
0.158736	0.248621	0.252351	0.244734	0.316702
0.187745	0.162745	0.314971	0.411278	0.478888
0.214882	0.182639	0.275886	0.368627	0.44374
0.225258	0.127573	0.258251	0.308295	0.373194
0.147572	0.507142	0.302602	0.471542	0.260052
0.17622	0.159447	0.34894	0.525122	0.701961
0.196222	0.12549	0.315213	0.18349	0.285415
0.25549	0.149767	0.16538	0.558824	0.249146
0.204468	0.311204	0.270962	0.227623	0.280312
0.107547	0.122587	0.34513	0.515061	0.397337
0.092301	0.224805	0.471615	0.474878	0.287798
0.134033	0.14178	0.137683	0.41238	0.294604
0.177785	0.244818	0.277828	0.340057	0.284882
0.215419	0.221078	0.251971	0.117422	0.393264
0.148006	0.344612	0.290228	0.462119	0.305706
0.144154	0.181678	0.311938	0.462299	0.404096
0.166083	0.170604	0.206917	0.467787	0.328404
0.099092	0.1	0.264942	0.25748	0.316296
0.292996	0.168627	0.331112	0.169403	0.310631
0.200461	0.125205	0.257689	0.477457	0.529779
0.171941	0.145098	0.255162	0.483579	0.2626
0.179827	0.157701	0.402972	0.316966	0.346365
0.12482	0.171091	0.316018	0.483481	0.430614
0.142694	0.250196	0.217036	0.392367	0.430318
0.19551	0.215893	0.378557	0.265891	0.37511
0.192548	0.204404	0.325957	0.23867	0.20717
0.156436	0.220833	0.392554	0.402599	0.26615
0.188395	0.316891	0.321086	0.218853	0.34678
0.256166	0.184726	0.272643	0.57751	0.360031
0.249714	0.262611	0.251121	0.197424	0.373412
0.265284	0.171396	0.260737	0.306568	0.311695
0.109231	0.210049	0.302487	0.47868	0.288464
0.184187	0.221675	0.292247	0.233251	0.318554
0.241759	0.254902	0.21098	0.244832	0.35666
0.160549	0.176863	0.315514	0.376069	0.32719
0.169642	0.181507	0.281174	0.6493	0.121435
0.27847	0.111765	0.391537	0.627224	0.284685
0.14903	0.111765	0.22897	0.248798	0.116085
0.135471	0.084706	0.631373	0.229423	0.228729
0.241866	0.2136	0.387428	0.236348	0.327824
0.238839	0.221256	0.266541	0.221701	0.426359
0.085883	0.161854	0.313653	0.610039	0.276688
0.262252	0.14766	0.361258	0.545098	0.177907
0.275492	0.10719	0.301656	0.505407	0.151574
0.258264	0.122549	0.282921	0.425645	0.458739
0.172773	0.106518	0.266976	0.409736	0.371278
0.238927	0.235657	0.237193	0.212284	0.372068
0.083407	0.181961	0.261248	0.214552	0.50495
0.158951	0.124889	0.258428	0.364175	0.315579
0.368187	0.129902	0.325221	0.620588	0.327429
0.163494	0.303529	0.301305	0.56819	0.496987
0.214141	0.124124	0.266272	0.589356	0.467797
0.244175	0.109804	0.252748	0.509804	0.463801
0.26822	0.114533	0.302731	0.38312	0.332487
0.367227	0.113361	0.24307	0.216365	0.470812
0.240166	0.094853	0.284333	0.487363	0.499525
0.321952	0.098693	0.245509	0.404227	0.473777
0.264359	0.103235	0.280975	0.337019	0.3372
0.193762	0.082956	0.24766	0.213863	0.33301
0.232493	0.110428	0.23463	0.481218	0.363239
0.149225	0.252356	0.320832	0.389477	0.421181
0.225652	0.562202	0.195232	0.376033	0.420094
0.270822	0.426818	0.267592	0.626128	0.368617
0.198198	0.370013	0.283697	0.34222	0.277715
0.341337	0.352722	0.32079	0.33467	0.371538
0.283933	0.390401	0.234283	0.41746	0.365983
0.149724	0.367109	0.268486	0.605914	0.355535
0.147707	0.382579	0.268336	0.490273	0.365988
0.128256	0.282588	0.265952	0.611281	0.380514
0.218944	0.227288	0.230489	0.463112	0.408884
0.160631	0.30696	0.294586	0.320229	0.408532
0.200497	0.343811	0.282159	0.172642	0.29161
0.278414	0.361295	0.287746	0.247415	0.402974
0.280089	0.329938	0.23429	0.300972	0.363369
0.223718	0.197709	0.26426	0.282125	0.315407
0.263673	0.354864	0.280431	0.572063	0.335377
0.305669	0.378227	0.306276	0.311865	0.446443
0.128782	0.378922	0.265625	0.48229	0.297641
0.211729	0.187481	0.250867	0.413726	0.293789
0.241191	0.350582	0.240966	0.558086	0.307104
0.265263	0.310827	0.25012	0.231941	0.327434
0.187447	0.221651	0.251987	0.429105	0.346811
0.213528	0.356768	0.271243	0.473812	0.406878
0.174424	0.20934	0.298517	0.280663	0.255689
0.35905	0.264647	0.293791	0.488239	0.346439
0.225266	0.794889	0.246883	0.841817	0.352086
0.291728	0.737379	0.256133	0.309996	0.386329
0.221653	0.89247	0.211428	0.190737	0.340094
0.22616	0.782355	0.204629	0.60049	0.339009
0.330133	0.680181	0.290511	0.294118	0.3226
0.129969	0.710754	0.274931	0.624213	0.375249
0.13545	0.84293	0.196182	0.468972	0.381594
0.121253	0.69546	0.229437	0.234181	0.481953
0.235503	0.688103	0.220588	0.242954	0.352941
0.116257	0.637305	0.251158	0.463067	0.076637
0.167539	0.326741	0.242956	0.482583	0.364931
0.192619	0.914733	0.269164	0.425643	0.339997
0.214212	0.9452	0.201134	0.556551	0.502707
0.155868	0.322107	0.246226	0.528132	0.411111
0.207124	0.719682	0.203705	0.663156	0.508319
0.212223	0.974163	0.257134	0.281865	0.337532
0.192215	0.344591	0.27064	0.469094	0.383882
0.130746	0.398406	0.22886	0.453483	0.398254
0.17736	0.318041	0.201701	0.186416	0.369818
0.130812	0.42097	0.284515	0.819078	0.17476
0.209063	0.260667	0.193142	0.270424	0.317206
0.236855	0.250369	0.175164	0.254902	0.249834
0.174022	0.404094	0.210182	0.229975	0.365501
0.221411	0.301682	0.442931	0.437251	0.205644
0.175407	0.31445	0.187886	0.254902	0.289848
0.149628	0.253008	0.261788	0.259001	0.482083
0.214016	0.468836	0.250767	0.526375	0.386283
0.213751	0.154907	0.187625	0.283665	0.621315
0.192491	0.234457	0.143016	0.705974	0.706551
0.262988	0.24253	0.31322	0.270922	0.174121
0.176002	0.155394	0.277616	0.189782	0.347653
0.175603	0.483158	0.43165	0.484067	0.509099
0.145049	0.299356	0.271912	0.217614	0.39979
0.170975	0.162898	0.516391	0.512453	0.341785
0.202466	0.348477	0.300432	0.417806	0.311252
0.141533	0.275302	0.206758	0.784001	0.193014
0.205823	0.263585	0.165962	0.480224	0.31012
0.171765	0.322328	0.207586	0.293373	0.390821
0.262712	0.20561	0.525557	0.25641	0.253859
0.184285	0.338781	0.200214	0.437118	0.452349
0.159104	0.285272	0.18867	0.308896	0.200515
0.180199	0.339167	0.175295	0.769658	0.530715
0.24713	0.331021	0.202674	0.638022	0.235752
0.148785	0.177152	0.202128	0.679412	0.410365
0.100609	0.193122	0.44177	0.241411	0.284838
0.21694	0.317519	0.151335	0.730004	0.269529
0.28927	0.081135	0.206003	0.220614	0.259131
0.148531	0.158838	0.246015	0.237267	0.525697
0.196942	0.077957	0.239177	0.243079	0.301725
0.31919	0.069763	0.214528	0.556807	0.274369
0.22343	0.306186	0.230925	0.332487	0.376004
0.114791	0.252757	0.18272	0.735052	0.302586
0.15322	0.307394	0.276819	0.296408	0.602304
0.186648	0.295473	0.267027	0.522328	0.418364
0.315789	0.177781	0.204283	0.22682	0.542107
0.18516	0.233893	0.196857	0.386275	0.279237
0.097312	0.208618	0.193875	0.231257	0.390997
0.12676	0.215941	0.268686	0.385693	0.460453
0.325548	0.277891	0.230909	0.650523	0.32342
0.117965	0.254902	0.211208	0.281238	0.409668
0.118252	0.240552	0.226965	0.6159	0.490175
0.113611	0.285689	0.231775	0.271152	0.319108
0.170645	0.178563	0.205163	0.26707	0.400804
0.174048	0.318411	0.19321	0.210781	0.481341
0.160771	0.278841	0.195091	0.637909	0.42586
0.252899	0.19463	0.198693	0.779108	0.458973
0.243634	0.230089	0.206863	0.516428	0.330527
0.14085	0.194101	0.120696	0.225595	0.299599
0.142586	0.246063	0.205206	0.456664	0.374653
0.131154	0.192109	0.13549	0.679161	0.263757
0.140267	0.205794	0.195722	0.216667	0.286028
0.096762	0.237188	0.17451	0.396628	0.440725
0.195832	0.181285	0.166993	0.291321	0.357582
0.150807	0.237815	0.251241	0.547328	0.318422
0.098694	0.131653	0.15872	0.185158	0.365815
0.167561	0.259799	0.196503	0.477441	0.315202
0.153517	0.359608	0.216591	0.340662	0.436474
0.160221	0.204177	0.199287	0.318212	0.381814
0.171966	0.328607	0.128189	0.767933	0.330118
0.145243	0.15337	0.226031	0.466754	0.444186
0.138696	0.272757	0.249673	0.177537	0.393034
0.148629	0.36163	0.194544	0.285655	0.321694
0.128888	0.222116	0.169118	0.488987	0.316669
0.208241	0.296022	0.203736	0.564316	0.39413
0.149656	0.192169	0.152941	0.323022	0.241006
0.135349	0.318403	0.139367	0.529793	0.318158
0.137593	0.142895	0.180035	0.280857	0.272649
0.151968	0.270475	0.315686	0.752608	0.231603
0.144848	0.179013	0.170196	0.776273	0.379704
0.146202	0.24308	0.240765	0.22549	0.241642
0.108811	0.37884	0.28727	0.177548	0.313932
0.084331	0.215146	0.194872	0.199095	0.369439
0.139862	0.277283	0.244802	0.517911	0.367045
0.168553	0.223354	0.230704	0.229612	0.361695
0.113474	0.357452	0.279884	0.29766	0.313168
0.177016	0.310357	0.164608	0.160784	0.29689
0.119183	0.207684	0.187916	0.235294	0.36889
0.265227	0.241904	0.07984	0.440668	0.441377
0.211622	0.132845	0.088009	0.386673	0.361482
0.122262	0.143412	0.440179	0.308937	0.286686
0.145429	0.268557	0.214248	0.201097	0.329358
0.189234	0.353318	0.210913	0.369142	0.349907
0.189292	0.195633	0.277758	0.267907	0.286412
0.235252	0.180016	0.110924	0.232213	0.453585
0.103828	0.141998	0.483384	0.258388	0.337451
0.209804	0.168056	0.24948	0.315682	0.372817
0.194316	0.265433	0.353841	0.289628	0.370899
0.124864	0.185702	0.245828	0.68855	0.478431
0.154776	0.137298	0.317929	0.556888	0.409044
0.143608	0.23663	0.282826	0.500274	0.42803
0.103698	0.273018	0.357547	0.588386	0.360711
0.182773	0.251769	0.281008	0.532031	0.366341
0.155393	0.274955	0.269095	0.549218	0.361931
0.155882	0.325899	0.289533	0.144668	0.288614
0.12829	0.209398	0.29429	0.123333	0.247412
0.173856	0.209295	0.185704	0.150089	0.423659
0.098039	0.291929	0.465752	0.148084	0.082826
0.158275	0.177626	0.350876	0.12549	0.220789
0.101489	0.246016	0.178835	0.345143	0.301961
0.162595	0.281137	0.33907	0.334299	0.437274
0.142024	0.337791	0.266992	0.154276	0.343841
0.24285	0.161077	0.272419	0.36498	0.409072
0.160028	0.34192	0.266813	0.362307	0.318103
0.110821	0.208246	0.341437	0.344186	0.297298
0.186409	0.244369	0.35474	0.148274	0.294349
0.192405	0.106513	0.356466	0.296828	0.262635
0.250446	0.229006	0.211676	0.105882	0.368627
0.23239	0.232522	0.182809	0.42187	0.358234
0.140851	0.316602	0.324157	0.122172	0.41875
0.11692	0.262539	0.35884	0.354396	0.345511
0.139548	0.168979	0.34059	0.142288	0.385942
0.085781	0.228151	0.296865	0.112255	0.266886
0.095589	0.19876	0.42432	0.379654	0.364127
0.182571	0.147496	0.329857	0.355871	0.366295
0.148976	0.170214	0.211065	0.487766	0.483328
0.080087	0.176939	0.220816	0.555013	0.364878
0.119108	0.261535	0.222558	0.387141	0.313953
0.137827	0.172951	0.395669	0.342368	0.428702
0.194751	0.206219	0.238745	0.531987	0.382709
0.08061	0.318196	0.269118	0.493588	0.473976
0.148554	0.154215	0.265555	0.40977	0.404835
0.11697	0.111735	0.420486	0.559347	0.444157
0.077987	0.086199	0.253511	0.329884	0.388412
0.117647	0.111421	0.314228	0.349617	0.351597
0.111765	0.157773	0.254806	0.321448	0.363415
0.067647	0.105034	0.277121	0.148799	0.416984
0.11678	0.205325	0.185447	0.170868	0.066387
0.183957	0.272183	0.214405	0.266687	0.454547
0.139234	0.177141	0.225071	0.093725	0.386946
0.100654	0.193864	0.180118	0.29798	0.306598
0.132636	0.109815	0.230832	0.17114	0.421157
0.114517	0.186069	0.317454	0.350974	0.516722
0.135574	0.288549	0.262458	0.184314	0.419085
0.159831	0.329915	0.278824	0.12815	0.382484
0.120049	0.353466	0.243137	0.398015	0.444826
0.106914	0.084684	0.11063	0.265834	0.460272
0.118665	0.085852	0.202469	0.162527	0.365711
0.126409	0.193692	0.117044	0.185948	0.310472
0.141745	0.233284	0.234032	0.142081	0.427008
0.158431	0.136552	0.221747	0.128105	0.364514
0.112712	0.278204	0.25195	0.135261	0.338278
0.094118	0.193057	0.211204	0.279451	0.339095
0.148182	0.265505	0.21799	0.340754	0.411816
0.156926	0.283881	0.234535	0.098693	0.362593
0.135797	0.302898	0.178069	0.269738	0.252612
0.124579	0.399326	0.233774	0.34475	0.274963
0.134185	0.21901	0.230239	0.353698	0.274458
0.114813	0.10897	0.323782	0.341153	0.224619
0.132568	0.181557	0.189216	0.306036	0.199913
0.129918	0.111174	0.278201	0.344244	0.291213
0.143767	0.177075	0.229804	0.361271	0.271454
0.127719	0.381325	0.201038	0.321511	0.358623
0.126735	0.274676	0.174329	0.201787	0.260538
0.234144	0.268168	0.236392	0.249574	0.201264
0.121932	0.383868	0.116025	0.323429	0.313794
0.129822	0.179864	0.235596	0.363107	0.238139
0.253275	0.28629	0.249342	0.357624	0.384181
0.130719	0.269166	0.487358	0.277769	0.237491
0.128304	0.268709	0.139216	0.418103	0.266115
0.114756	0.33057	0.177573	0.447621	0.375409
0.139973	0.455506	0.420266	0.437751	0.157252
0.11109	0.294175	0.188363	0.401752	0.257818
0.12294	0.195464	0.326928	0.412236	0.224663
0.175337	0.19697	0.150911	0.456123	0.565031
0.137409	0.29884	0.195991	0.414153	0.379535
0.166565	0.287915	0.192584	0.159544	0.463092
0.165432	0.159167	0.177595	0.411495	0.252683
0.143324	0.489514	0.184555	0.48908	0.31611
0.230126	0.269193	0.186685	0.149587	0.238632
0.183391	0.33853	0.34902	0.304179	0.394451
0.193265	0.208103	0.202496	0.318792	0.434131
0.090283	0.54153	0.11644	0.304664	0.22771
0.246898	0.341446	0.194183	0.436559	0.290577
0.150796	0.608083	0.137255	0.408505	0.12349
0.1288	0.256906	0.177659	0.46615	0.30122
0.150727	0.275651	0.181699	0.365229	0.227021
0.088164	0.158052	0.254044	0.574811	0.24906
0.177766	0.553845	0.197759	0.368697	0.136662
0.180696	0.416211	0.146032	0.658066	0.259069
0.167637	0.480858	0.18867	0.3105	0.464368
0.161167	0.587474	0.147059	0.362469	0.372634
0.176822	0.33262	0.35474	0.604336	0.384682
0.134418	0.253741	0.254031	0.453206	0.391153
0.207471	0.243552	0.206684	0.549163	0.289632
0.113607	0.213583	0.233333	0.407776	0.158084
0.094123	0.541629	0.222331	0.397566	0.395223
0.154614	0.320835	0.284601	0.367706	0.471863
0.096833	0.290781	0.265463	0.462681	0.379036
0.084314	0.173534	0.241138	0.666657	0.391311
0.185082	0.642534	0.355257	0.547473	0.179194
0.10275	0.188379	0.322416	0.450711	0.241882
0.070588	0.201523	0.313826	0.398358	0.399835
0.091217	0.223306	0.432881	0.569053	0.398538
0.105089	0.224713	0.256976	0.456039	0.440457
0.076706	0.177008	0.256113	0.467694	0.329132
0.113516	0.395222	0.281025	0.3843	0.376121
0.18474	0.327321	0.308142	0.419062	0.336376
0.086187	0.354742	0.377698	0.515139	0.223475
0.150405	0.343751	0.381897	0.455679	0.375865
0.198197	0.226343	0.342874	0.443891	0.194546
0.127946	0.262557	0.395552	0.320754	0.430926
0.083529	0.185251	0.337559	0.418183	0.327846
0.099878	0.157714	0.419797	0.32133	0.322919
0.091176	0.235012	0.219153	0.529359	0.400753
0.164342	0.328304	0.117647	0.36739	0.369974
0.10513	0.175032	0.228418	0.352352	0.448822
0.105595	0.272842	0.18151	0.428401	0.236509
0.215458	0.160589	0.184577	0.659863	0.236499
0.09447	0.217968	0.167792	0.429459	0.294686
0.078963	0.346578	0.17723	0.388206	0.30548
0.088889	0.181055	0.172279	0.582384	0.37743
0.11634	0.228882	0.247059	0.703136	0.286612
0.174488	0.281375	0.202456	0.37576	0.547155
0.167614	0.168627	0.156897	0.392186	0.270965
0.227062	0.159408	0.298378	0.358429	0.399946
0.214555	0.254412	0.159178	0.70722	0.441898
0.207252	0.240499	0.215403	0.277712	0.336236
0.130193	0.302749	0.164742	0.303049	0.283214
0.103514	0.236688	0.179054	0.277529	0.504604
0.066508	0.352288	0.182835	0.277017	0.287059
0.227692	0.146164	0.05538	0.501556	0.207843
0.098284	0.374569	0.238498	0.4357	0.39212
0.246559	0.327305	0.170846	0.291272	0.411594
0.212173	0.289404	0.193216	0.211626	0.176021
0.098039	0.186657	0.283633	0.320234	0.317458
0.100863	0.269087	0.299462	0.325821	0.452018
0.190873	0.284077	0.222494	0.345018	0.34217
0.163179	0.301408	0.139943	0.387667	0.206536
0.156261	0.168096	0.187399	0.619259	0.213072
0.139227	0.127831	0.153991	0.351023	0.237509
0.193539	0.217216	0.317865	0.245264	0.347975
0.226983	0.272939	0.16585	0.356143	0.248601
0.106646	0.145802	0.321016	0.32961	0.366673
0.1283	0.2	0.171548	0.418694	0.23406
0.183889	0.212127	0.167628	0.203606	0.377577
0.170117	0.220378	0.30819	0.308423	0.20665
0.174371	0.282123	0.193713	0.362452	0.239356
0.092881	0.252219	0.208084	0.226224	0.344161
0.098039	0.127377	0.274299	0.250313	0.211765
0.177401	0.17755	0.431993	0.663745	0.257351
0.220459	0.319682	0.165982	0.451619	0.520405
0.197587	0.217271	0.232905	0.25973	0.206776
0.232561	0.263709	0.24173	0.378494	0.308979
0.244265	0.088559	0.247744	0.283379	0.378735
0.172779	0.230117	0.22427	0.315455	0.417843
0.156835	0.165348	0.237695	0.260632	0.203489
0.19336	0.15561	0.314469	0.349068	0.265098
0.221667	0.091656	0.269448	0.200825	0.215306
0.127244	0.269114	0.195896	0.360904	0.253042
0.220071	0.229157	0.219899	0.40933	0.41411
0.216536	0.25408	0.225388	0.592046	0.223529
0.179663	0.228271	0.223114	0.626634	0.231545
0.089086	0.18213	0.292532	0.247666	0.345904
0.175539	0.190754	0.252707	0.324849	0.345752
0.207978	0.16169	0.196246	0.288137	0.38069
0.122099	0.202013	0.183559	0.657643	0.247059
0.303857	0.295753	0.240597	0.362343	0.144463
0.143222	0.187869	0.324838	0.323957	0.469762
0.267078	0.135772	0.376924	0.617205	0.330368
0.21575	0.234783	0.333055	0.393342	0.442784
0.25098	0.164336	0.454935	0.591166	0.232517
0.085784	0.169832	0.314726	0.495201	0.221724
0.146143	0.125463	0.320809	0.478777	0.463825
0.13367	0.230784	0.368756	0.602701	0.217506
0.18421	0.138548	0.326047	0.762033	0.271087
0.163246	0.187183	0.30695	0.301621	0.239511
0.13899	0.147157	0.378756	0.176767	0.308497
0.125499	0.180821	0.251674	0.481216	0.148256
0.275577	0.113143	0.293988	0.342059	0.487141
0.208301	0.172212	0.325852	0.428205	0.276535
0.077226	0.162816	0.516477	0.400075	0.404337
0.236519	0.122088	0.421525	0.432028	0.380655
0.201591	0.158473	0.381885	0.278522	0.367514
0.047059	0.232575	0.192611	0.39487	0.317603
0.181937	0.195829	0.310355	0.186404	0.241113
0.07451	0.133931	0.3157	0.599153	0.189869
0.11698	0.171639	0.326182	0.255686	0.254546
0.114923	0.176815	0.379444	0.481474	0.19085
0.234582	0.14284	0.269429	0.290983	0.51387
0.118851	0.157131	0.284221	0.511121	0.26243
0.069683	0.183784	0.292379	0.347884	0.273736
0.102521	0.134239	0.195733	0.504963	0.207724
0.168168	0.248884	0.26362	0.379867	0.261135
0.237236	0.13554	0.28226	0.339254	0.287446
0.181072	0.163851	0.254758	0.1827	0.329724
0.136204	0.15546	0.24143	0.421231	0.146003
0.171548	0.171009	0.368831	0.793157	0.291055
0.259608	0.140973	0.392391	0.318367	0.342751
0.138806	0.228011	0.236543	0.369185	0.371382
0.121289	0.204482	0.256132	0.321432	0.288851
0.190703	0.157941	0.024837	0.722705	0.288342
0.207824	0.127063	0.281462	0.744106	0.452442
0.15207	0.137628	0.318372	0.339324	0.200205
0.208197	0.166521	0.247648	0.416646	0.422987
0.145123	0.134466	0.205113	0.64488	0.375195
0.122282	0.139216	0.235911	0.298	0.254404
0.173516	0.142914	0.248279	0.514653	0.267647
0.158858	0.201936	0.228982	0.508896	0.363941
0.134314	0.176169	0.210262	0.364517	0.302502
0.092489	0.176471	0.299668	0.404689	0.33757
0.274401	0.187495	0.292226	0.640333	0.243288
0.12993	0.197506	0.202809	0.569795	0.396781
0.208809	0.18268	0.169135	0.362883	0.420018
0.103538	0.146078	0.295939	0.316137	0.238779
0.109897	0.193725	0.269294	0.62405	0.260278
0.121093	0.216591	0.309642	0.453844	0.341029
0.063198	0.124706	0.192048	0.506563	0.313206
0.092425	0.182069	0.171816	0.601258	0.315419
0.189959	0.190471	0.200797	0.514707	0.295654
0.231048	0.143529	0.267379	0.330823	0.399001
0.141903	0.20056	0.222338	0.238284	0.454428
0.150538	0.208824	0.412728	0.391926	0.4194
0.148174	0.187334	0.30633	0.575884	0.299608
0.094535	0.206536	0.229338	0.303948	0.218824
0.088199	0.200417	0.316242	0.345798	0.432312
0.207472	0.205229	0.167374	0.34891	0.516316
0.134333	0.17098	0.283563	0.513221	0.262745
0.143296	0.167305	0.220737	0.444306	0.256712
0.116032	0.118137	0.143132	0.384343	0.231373
0.086452	0.128087	0.15358	0.376345	0.284619
0.078026	0.110784	0.161391	0.445957	0.258603
0.11313	0.096078	0.199374	0.459818	0.417688
0.122318	0.088889	0.223036	0.570427	0.219608
0.125449	0.164706	0.247115	0.370239	0.297553
0.157047	0.13131	0.278947	0.362346	0.251658
0.099296	0.077683	0.228944	0.525591	0.279319
0.138562	0.134314	0.281063	0.314929	0.41928
0.077124	0.12284	0.229751	0.370597	0.392473
0.155481	0.155697	0.268979	0.434986	0.288054
0.106239	0.142297	0.11688	0.397953	0.182317
0.241037	0.135294	0.209425	0.226166	0.362111
0.147673	0.078105	0.228041	0.538022	0.380752
0.176989	0.091091	0.19802	0.258294	0.22451
0.13557	0.106229	0.240569	0.462611	0.180654
0.167953	0.111456	0.303817	0.400146	0.218627
0.109659	0.074337	0.269876	0.253666	0.340597
0.157541	0.079921	0.299986	0.427094	0.392985
0.160546	0.138747	0.258709	0.290147	0.15817
0.266667	0.23032	0.343592	0.27292	0.249569
0.078431	0.277345	0.210596	0.32802	0.444556
0.173325	0.251319	0.266847	0.398836	0.219118
0.179657	0.17798	0.32864	0.363616	0.383007
0.127171	0.182219	0.228949	0.549272	0.373511
0.124164	0.183187	0.299023	0.546019	0.173349
0.109635	0.370249	0.265397	0.561451	0.240309
0.109804	0.40768	0.247274	0.399526	0.402206
0.237255	0.223529	0.197083	0.395562	0.307406
0.082693	0.365216	0.270669	0.315478	0.221569
0.246692	0.319482	0.279612	0.53581	0.225654
0.150282	0.15269	0.313469	0.528753	0.317053
0.14019	0.255998	0.308111	0.506515	0.438412
0.144366	0.331468	0.275655	0.558677	0.234936
0.23431	0.273648	0.252683	0.476772	0.182118
0.113876	0.155595	0.31092	0.525953	0.186928
0.130051	0.279577	0.199001	0.397331	0.391012
0.212024	0.217089	0.221997	0.341995	0.408111
0.112107	0.367052	0.302452	0.138796	0.180392
0.135828	0.33803	0.329412	0.333443	0.209626
0.218975	0.175545	0.290009	0.432453	0.221818
0.161358	0.162451	0.347845	0.439419	0.353357
0.153146	0.364409	0.238576	0.289334	0.475287
0.119163	0.342583	0.260153	0.509268	0.425687
0.21739	0.208892	0.192551	0.447426	0.226419
0.130921	0.159455	0.323761	0.553407	0.233703
0.120027	0.409666	0.235556	0.68775	0.145552
0.229412	0.232427	0.291027	0.204662	0.359559
0.129067	0.289982	0.29514	0.621054	0.353265
0.139365	0.30598	0.243145	0.46831	0.321619
0.179323	0.180392	0.308259	0.467032	0.453934
0.089529	0.254496	0.252102	0.751215	0.603626
0.22829	0.389744	0.221328	0.269824	0.190538
0.197676	0.169466	0.215441	0.375063	0.212069
0.128277	0.371006	0.272283	0.376668	0.474793
0.151467	0.384711	0.252702	0.371243	0.533006
0.217647	0.625128	0.129813	0.326538	0.198106
0.079739	0.452058	0.266234	0.528308	0.326084
0.131689	0.328649	0.198758	0.197392	0.417615
0.183785	0.239026	0.272377	0.248876	0.343025
0.161103	0.311181	0.21909	0.605892	0.368381
0.135153	0.301188	0.205438	0.496034	0.29948
0.161507	0.468436	0.155843	0.19548	0.404014
0.176331	0.23387	0.317834	0.324345	0.340785
0.187395	0.300007	0.246625	0.478712	0.350476
0.12266	0.31753	0.178081	0.571038	0.137532
0.161564	0.133321	0.260198	0.30774	0.296868
0.188754	0.237557	0.194088	0.359848	0.304637
0.189216	0.526205	0.18048	0.331522	0.154546
0.076103	0.214295	0.183998	0.425706	0.264512
0.094902	0.466164	0.223421	0.325657	0.291083
0.073203	0.139847	0.168236	0.368489	0.243802
0.108497	0.272651	0.124483	0.393102	0.302549
0.168924	0.414262	0.269426	0.297255	0.339008
0.107261	0.471074	0.283889	0.29603	0.27854
0.175019	0.207746	0.247331	0.492358	0.30364
0.043137	0.185247	0.239088	0.348579	0.292582
0.144853	0.455962	0.223251	0.411154	0.557916
0.147044	0.151368	0.218154	0.36658	0.341948
0.108049	0.297608	0.231164	0.414331	0.227063
0.107059	0.337865	0.257549	0.304812	0.625361
0.159945	0.261894	0.128339	0.361309	0.21695
0.081632	0.320242	0.168351	0.319343	0.344619
0.244118	0.196463	0.224276	0.601391	0.300061
0.1113	0.289015	0.109688	0.153417	0.349312
0.098643	0.344026	0.276856	0.177538	0.31466
0.084532	0.438025	0.167049	0.432386	0.247272
0.085948	0.234505	0.239757	0.402295	0.351666
0.111765	0.333988	0.23482	0.336853	0.146618
0.100935	0.352554	0.2416	0.484935	0.331583
0.127157	0.493984	0.154697	0.261502	0.35604
0.067607	0.279034	0.307426	0.258759	0.145444
0.088072	0.146339	0.172177	0.427585	0.30184
0.089776	0.198976	0.209121	0.278501	0.27862
0.239216	0.114978	0.269248	0.346218	0.365868
0.322353	0.385415	0.160598	0.374949	0.354629
0.133563	0.378169	0.205485	0.286573	0.357257
0.155165	0.282228	0.294735	0.286331	0.371967
0.158794	0.284237	0.199288	0.303669	0.44007
0.134242	0.213803	0.188395	0.164377	0.40795
0.226331	0.228588	0.214561	0.182817	0.364945
0.107732	0.442119	0.185693	0.475492	0.305571
0.15113	0.211248	0.187551	0.132861	0.391417
0.127458	0.329298	0.246282	0.518386	0.251728
0.08298	0.201959	0.216791	0.356285	0.259589
0.159391	0.180501	0.119316	0.24771	0.345612
0.082353	0.250028	0.208175	0.14637	0.396036
0.148521	0.326207	0.272503	0.224364	0.572292
0.166502	0.121361	0.169142	0.303698	0.313482
0.081264	0.516805	0.201682	0.321174	0.343699
0.132886	0.478881	0.115204	0.317093	0.313274
0.182452	0.240493	0.240807	0.416324	0.343386
0.08902	0.348644	0.213536	0.266022	0.445503
0.122595	0.21476	0.242737	0.428938	0.441516
0.191906	0.214085	0.202631	0.294587	0.411181
0.155212	0.347451	0.164694	0.382439	0.290313
0.098892	0.358429	0.226273	0.263804	0.391278
0.135574	0.482825	0.304976	0.287834	0.296497
0.066667	0.26503	0.45847	0.271929	0.30618
0.098039	0.272257	0.183831	0.275559	0.307798
0.177185	0.260742	0.174952	0.240186	0.309646
0.154025	0.710095	0.321861	0.277196	0.351123
0.156189	0.155412	0.26077	0.29141	0.266639
0.183393	0.827214	0.202487	0.365187	0.332919
0.098039	0.261334	0.245869	0.266822	0.28113
0.11924	0.31129	0.245374	0.119811	0.302374
0.086757	0.277186	0.247863	0.143725	0.25267
0.184365	0.192707	0.160633	0.339185	0.254423
0.133297	0.418953	0.195482	0.151975	0.241725
0.075163	0.238502	0.149403	0.283706	0.217693
0.168964	0.236901	0.177505	0.377987	0.35581
0.14432	0.316736	0.241145	0.565414	0.436581
0.310784	0.631268	0.261426	0.199866	0.16798
0.135756	0.375448	0.146465	0.286598	0.287488
0.087809	0.36886	0.184436	0.281939	0.3846
0.151258	0.320916	0.189708	0.379241	0.386429
0.168169	0.265745	0.154893	0.299623	0.271065
0.204753	0.354202	0.178451	0.689101	0.281297
0.063922	0.278645	0.163028	0.269588	0.437372
0.13098	0.215279	0.263966	0.871194	0.267765
0.184338	0.25028	0.341771	0.287061	0.409394
0.133333	0.172218	0.226508	0.239533	0.394634
0.087463	0.209666	0.285925	0.296722	0.334745
0.101676	0.160713	0.212681	0.386658	0.326734
0.186464	0.238417	0.115204	0.420513	0.342471
0.247817	0.238384	0.19902	0.207906	0.2704
0.062745	0.285069	0.213904	0.382795	0.31505
0.135054	0.320347	0.258671	0.347736	0.33955
0.085994	0.227478	0.333827	0.141754	0.461954
0.205503	0.327542	0.231857	0.32153	0.432743
0.146016	0.282484	0.193955	0.339761	0.390948
0.123463	0.301381	0.240522	0.253306	0.311183
0.144818	0.112065	0.247123	0.391697	0.308059
0.138039	0.284121	0.25667	0.258111	0.304642
0.145658	0.273957	0.277442	0.211254	0.235171
0.115081	0.12744	0.29922	0.442921	0.321793
0.171948	0.305049	0.262519	0.464646	0.3173
0.175612	0.166445	0.242807	0.443819	0.361466
0.146233	0.143641	0.228306	0.252941	0.3034
0.191601	0.327893	0.11259	0.35901	0.362973
0.113853	0.138709	0.276335	0.55646	0.266481
0.176486	0.399644	0.134113	0.208577	0.29819
0.199023	0.241248	0.289679	0.150036	0.346686
0.104902	0.309825	0.156453	0.397338	0.234353
0.180389	0.435034	0.168627	0.240457	0.225528
0.110049	0.204525	0.205394	0.32057	0.220143
0.354995	0.379059	0.212768	0.415126	0.300582
0.211472	0.158571	0.198333	0.17451	0.250884
0.176065	0.269932	0.209412	0.157647	0.346473
0.144444	0.378624	0.207407	0.411796	0.340688
0.070164	0.084559	0.196171	0.41707	0.377213
0.157368	0.274694	0.182328	0.210196	0.359356
0.126907	0.130949	0.224651	0.260494	0.33536
0.439212	0.279387	0.1689	0.228775	0.254832
0.108654	0.424875	0.250613	0.412155	0.185808
0.181886	0.38696	0.176371	0.170588	0.358633
0.112821	0.314789	0.140744	0.27756	0.266195
0.091349	0.368953	0.240471	0.257946	0.349832
0.172658	0.298561	0.204935	0.224807	0.383671
0.057647	0.335468	0.148366	0.2753	0.472937
0.091259	0.15589	0.247502	0.452559	0.300652
0.237458	0.387999	0.14368	0.344227	0.228032
0.154076	0.294317	0.242374	0.240241	0.286338
0.09281	0.392193	0.222753	0.216908	0.24207
0.083333	0.238953	0.169348	0.290974	0.269034
0.092914	0.265188	0.313028	0.251901	0.235209
0.119719	0.317972	0.227657	0.184043	0.32921
0.124469	0.342527	0.296223	0.309855	0.44013
0.103374	0.300395	0.211231	0.428465	0.408198
0.127605	0.173266	0.142702	0.29113	0.414045
0.128816	0.299485	0.252466	0.513686	0.249541
0.125977	0.294118	0.203744	0.303346	0.251127
0.137998	0.318161	0.182952	0.29035	0.236501
0.235742	0.279877	0.155697	0.198059	0.191481
0.250431	0.345552	0.231187	0.36067	0.375936
0.231964	0.369842	0.173012	0.80405	0.236096
0.152701	0.525873	0.173233	0.285324	0.43098
0.171927	0.164763	0.220472	0.434289	0.385282
0.111765	0.319092	0.224559	0.341942	0.299811
0.269992	0.404471	0.271208	0.364289	0.373848
0.107497	0.284802	0.152301	0.252097	0.392575
0.263122	0.149592	0.154123	0.397754	0.319963
0.193302	0.308661	0.233657	0.379883	0.352368
0.357588	0.53647	0.178566	0.145671	0.347304
0.329279	0.331525	0.19914	0.410292	0.244932
0.149474	0.290947	0.134086	0.328637	0.43515
0.148358	0.374436	0.18408	0.157561	0.395055
0.18288	0.24993	0.188931	0.383291	0.41211
0.151077	0.257065	0.169511	0.335358	0.205745
0.190321	0.33846	0.187833	0.415067	0.235294
0.157938	0.377073	0.122948	0.350588	0.290689
0.173178	0.138738	0.249017	0.242241	0.213286
0.299201	0.170468	0.211562	0.413805	0.402172
0.159683	0.328225	0.116185	0.418191	0.237927
0.269841	0.248215	0.179739	0.325342	0.267295
0.203235	0.136793	0.162608	0.320798	0.220925
0.200329	0.48383	0.160784	0.396567	0.462628
0.165634	0.323477	0.225641	0.366556	0.249123
0.20491	0.277536	0.265673	0.398013	0.357008
0.15738	0.450794	0.307843	0.299384	0.383975
0.161881	0.309257	0.239607	0.352139	0.346563
0.213754	0.445499	0.241835	0.305554	0.240865
0.266273	0.446683	0.124706	0.291521	0.271284
0.234125	0.477644	0.143888	0.442682	0.320273
0.303162	0.337708	0.21537	0.123396	0.37171
0.19015	0.313563	0.233048	0.372366	0.225137
0.215521	0.463237	0.1773	0.335707	0.339802
0.12544	0.316881	0.273649	0.565026	0.343523
0.110171	0.22792	0.127863	0.406283	0.279095
0.288032	0.467523	0.163585	0.319536	0.232331
0.212244	0.222538	0.213724	0.380306	0.461474
0.277453	0.312307	0.144364	0.329325	0.274183
0.256812	0.300736	0.381105	0.647591	0.264056
0.204635	0.442275	0.194177	0.242157	0.399769
0.231802	0.265323	0.196078	0.386633	0.262731
0.117804	0.295566	0.166176	0.224924	0.223397
0.12372	0.450072	0.251591	0.172377	0.315143
0.148077	0.193698	0.315256	0.59963	0.334654
0.267413	0.375938	0.103922	0.327839	0.312817
0.233856	0.425973	0.18914	0.216361	0.301186
0.3493	0.387834	0.233507	0.314086	0.28898
0.135721	0.44325	0.194741	0.27221	0.307536
0.281569	0.207384	0.203486	0.203096	0.265443
0.215731	0.219439	0.170865	0.391956	0.280478
0.126042	0.282899	0.134389	0.354174	0.441397
0.150651	0.366257	0.301644	0.330842	0.326942
0.292951	0.552016	0.263797	0.31243	0.233833
0.124991	0.357461	0.150452	0.262286	0.350889
0.35002	0.505778	0.117816	0.146419	0.283895
0.109462	0.298954	0.16732	0.218553	0.324244
0.200036	0.362307	0.152585	0.336689	0.307622
0.139785	0.253503	0.172522	0.301721	0.309991
0.156145	0.337236	0.103704	0.69955	0.295357
0.185374	0.176342	0.152941	0.223286	0.287312
0.264832	0.238459	0.207573	0.356264	0.233492
0.111258	0.321754	0.332593	0.309721	0.305699
0.23434	0.329299	0.175472	0.322453	0.367184
0.10155	0.168591	0.24977	0.376881	0.205143
0.104694	0.356747	0.178974	0.548901	0.282851
0.165206	0.599113	0.202831	0.347654	0.327874
0.120794	0.483964	0.327468	0.664985	0.302238
0.158608	0.374254	0.155885	0.185658	0.327512
0.103547	0.207843	0.258545	0.3132	0.283377
0.196044	0.266067	0.247514	0.193981	0.172477
0.168933	0.286597	0.218815	0.314165	0.446457
0.194112	0.196619	0.265882	0.219396	0.310886
0.135126	0.293015	0.161076	0.320993	0.30766
0.141975	0.092067	0.167	0.274618	0.324088
0.140747	0.227668	0.17774	0.379129	0.290503
0.167444	0.556337	0.302042	0.600021	0.31458
0.155818	0.405687	0.262432	0.333303	0.321872
0.120016	0.514468	0.183075	0.324183	0.253289
0.108591	0.310012	0.306754	0.343288	0.330726
0.141233	0.483858	0.21145	0.336834	0.322932
0.133336	0.330417	0.281376	0.244043	0.26079
0.193406	0.194465	0.181614	0.246604	0.380859
0.190601	0.204257	0.204927	0.276656	0.349183
0.167759	0.499456	0.228616	0.368033	0.121986
0.212876	0.310459	0.2272	0.334087	0.30736
0.133344	0.174388	0.283583	0.234697	0.201801
0.139684	0.180609	0.287128	0.155172	0.364266
0.153424	0.323895	0.246977	0.235376	0.344005
0.172245	0.293836	0.21549	0.153059	0.284487
0.130364	0.514788	0.165826	0.338227	0.230042
0.186829	0.127362	0.230047	0.44447	0.235482
0.152527	0.244949	0.367669	0.414866	0.370693
0.134148	0.20104	0.348554	0.351709	0.296274
0.135564	0.284484	0.114908	0.240002	0.302799
0.232763	0.314798	0.154902	0.258049	0.379609
0.159537	0.325656	0.193231	0.299849	0.346867
0.222741	0.339496	0.1427	0.470341	0.333168
0.126384	0.31375	0.168977	0.311332	0.357922
0.130153	0.216637	0.029768	0.371943	0.337658
0.13329	0.193761	0.195988	0.317431	0.176317
0.150566	0.230399	0.211939	0.325847	0.338062
0.137461	0.364259	0.280544	0.236544	0.333677
0.144443	0.073203	0.217449	0.480158	0.24955
0.136577	0.194137	0.258039	0.400158	0.294897
0.125361	0.154712	0.21039	0.352262	0.265138
0.20353	0.087179	0.200562	0.251076	0.399459
0.157273	0.237481	0.221864	0.359768	0.179041
0.177977	0.098577	0.238895	0.355637	0.408266
0.184096	0.298392	0.072849	0.188329	0.261753
0.191384	0.156232	0.213725	0.337701	0.327263
0.165639	0.112541	0.251098	0.247381	0.326614
0.158895	0.235033	0.169716	0.429276	0.28165
0.130957	0.258244	0.168466	0.45087	0.254517
0.173657	0.096194	0.155132	0.120391	0.3075
0.166924	0.10704	0.145316	0.274172	0.357785
0.240744	0.112745	0.167974	0.11049	0.338875
0.209772	0.12877	0.158328	0.390807	0.406199
0.231234	0.231723	0.264603	0.37652	0.175532
0.148664	0.196981	0.162941	0.35402	0.258143
0.14569	0.231653	0.281097	0.238149	0.418121
0.173957	0.175896	0.154248	0.246319	0.426205
0.178748	0.151979	0.202422	0.286894	0.224373
0.162245	0.137094	0.177366	0.377678	0.276633
0.13257	0.184117	0.230977	0.214622	0.305286
0.180255	0.252773	0.160784	0.342403	0.26507
0.159844	0.261161	0.167974	0.349474	0.453458
0.151505	0.186366	0.273692	0.381585	0.253805
0.13762	0.190957	0.157856	0.279497	0.410859
0.156892	0.166011	0.149899	0.463566	0.237904
0.218943	0.23116	0.216098	0.263974	0.3965
0.145648	0.253354	0.1454	0.47473	0.459046
0.145823	0.165175	0.153515	0.343463	0.24457
0.166524	0.205934	0.239911	0.411413	0.304888
0.146241	0.282446	0.136784	0.349621	0.430796
0.139415	0.207815	0.14934	0.18792	0.279392
0.124469	0.268399	0.118247	0.294114	0.233092
0.263275	0.345835	0.042876	0.362169	0.236355
0.159604	0.16435	0.074955	0.491991	0.283014
0.154804	0.264366	0.080442	0.220164	0.221533
0.152746	0.351632	0.145033	0.260937	0.25635
0.109302	0.261003	0.155294	0.34794	0.224554
0.163589	0.301171	0.151398	0.420483	0.3883
0.142659	0.21005	0.053595	0.197736	0.33141
0.212015	0.159566	0.195082	0.3488	0.427664
0.139514	0.354916	0.133333	0.291855	0.395627
0.170883	0.169512	0.317109	0.232958	0.100279
0.147933	0.221295	0.311619	0.435541	0.331482
0.119047	0.220757	0.204932	0.429184	0.101519
0.148447	0.157017	0.178207	0.361768	0.395694
0.210735	0.357399	0.231794	0.247726	0.205486
0.189794	0.294112	0.216737	0.29528	0.109468
0.141418	0.212472	0.254889	0.362611	0.32618
0.174453	0.263599	0.231976	0.332781	0.096286
0.236426	0.272881	0.248498	0.411411	0.30091
0.138433	0.280347	0.283891	0.336497	0.171105
0.174249	0.213893	0.200989	0.409638	0.282808
0.120509	0.184937	0.175568	0.172294	0.291401
0.16558	0.229856	0.201198	0.266329	0.399693
0.141245	0.32092	0.324134	0.206189	0.353157
0.228167	0.144729	0.225358	0.437662	0.409956
0.117818	0.235873	0.322127	0.311685	0.265386
0.108018	0.146029	0.36806	0.369265	0.330907
0.177807	0.28579	0.234885	0.233833	0.391036
0.1156	0.262017	0.193131	0.24426	0.365151
0.175626	0.138598	0.290687	0.395468	0.293787
0.183664	0.245679	0.178094	0.278431	0.290006
0.142502	0.165327	0.331651	0.436677	0.329566
0.159399	0.187825	0.206665	0.427996	0.377356
0.204156	0.224521	0.326219	0.238119	0.253848
0.158396	0.163613	0.140227	0.284852	0.357376
0.181651	0.193362	0.085184	0.468432	0.386581
0.204023	0.182889	0.341901	0.41453	0.417308
0.174179	0.206211	0.159674	0.309657	0.340852
0.169168	0.188941	0.237789	0.337432	0.221253
0.191056	0.291946	0.284806	0.197056	0.348846
0.175409	0.180704	0.233986	0.263798	0.225858
0.144929	0.242526	0.387042	0.378079	0.242076
0.097785	0.20217	0.246039	0.398527	0.200523
0.192988	0.159284	0.360328	0.386398	0.16815
0.141694	0.321098	0.216246	0.269212	0.220293
0.182788	0.230896	0.195113	0.383152	0.17827
0.159431	0.274607	0.380648	0.536745	0.164386
0.188142	0.163399	0.251097	0.263694	0.149822
0.152914	0.332977	0.295019	0.604047	0.456492
0.132611	0.244517	0.480867	0.305022	0.207255
0.131783	0.162353	0.193488	0.45797	0.433826
0.176378	0.10719	0.250363	0.399491	0.538327
0.179335	0.149804	0.209714	0.205482	0.147421
0.159881	0.180837	0.210447	0.334764	0.321083
0.207265	0.183712	0.253619	0.319142	0.117032
0.12987	0.170665	0.182987	0.44839	0.309804
0.136549	0.157983	0.217642	0.202322	0.247658
0.125941	0.373831	0.193665	0.343856	0.443027
0.187941	0.291832	0.257189	0.210952	0.24438
0.124094	0.217669	0.346383	0.561766	0.156863
0.193666	0.11685	0.227564	0.366893	0.47564
0.141686	0.184341	0.251348	0.372252	0.211508
0.196078	0.117949	0.240723	0.241738	0.318314
0.173352	0.27133	0.22724	0.198094	0.140799
0.181987	0.392778	0.152823	0.29724	0.225873
0.180869	0.243925	0.295369	0.226761	0.228872
0.10519	0.183038	0.207208	0.198268	0.186684
0.166099	0.232314	0.255257	0.277858	0.172097
0.118737	0.144547	0.349804	0.232039	0.696407
0.143297	0.173425	0.301793	0.423498	0.188305
0.138928	0.245833	0.203813	0.219201	0.158039
0.13304	0.286142	0.252381	0.258406	0.592311
0.151912	0.263411	0.248429	0.387885	0.371255
0.155337	0.198357	0.253239	0.341668	0.506845
0.16692	0.157093	0.247142	0.374444	0.178043
0.195164	0.160206	0.189801	0.381903	0.140777
0.211177	0.109351	0.346658	0.247542	0.262453
0.179681	0.190501	0.265594	0.658207	0.344827
0.166067	0.170941	0.293636	0.328278	0.491819
0.226608	0.209618	0.279777	0.487521	0.168373
0.111265	0.154357	0.256814	0.143201	0.217507
0.244022	0.345855	0.140035	0.167937	0.488716
0.194713	0.125189	0.154669	0.495475	0.150511
0.166971	0.333596	0.200313	0.410186	0.196201
0.173021	0.187138	0.271384	0.328297	0.160643
0.130201	0.201626	0.18412	0.397169	0.450775
0.193521	0.136275	0.227807	0.265997	0.45191
0.18093	0.326362	0.173237	0.400673	0.447581
0.199414	0.167294	0.18924	0.152367	0.339974
0.223657	0.334608	0.245394	0.268864	0.201183
0.228429	0.169896	0.224493	0.33769	0.180093
0.199566	0.133402	0.148105	0.226116	0.233646
0.183156	0.326804	0.257029	0.18911	0.393212
0.177274	0.390476	0.267274	0.392111	0.385986
0.16665	0.190341	0.197872	0.21121	0.220658
0.131191	0.174846	0.249387	0.189566	0.340448
0.195677	0.212239	0.193693	0.349056	0.378223
0.163349	0.155125	0.135017	0.561199	0.353475
0.147861	0.132467	0.165151	0.327736	0.199281
0.168712	0.261647	0.269075	0.203328	0.15912
0.156771	0.159003	0.283716	0.220964	0.186996
0.268802	0.238082	0.319789	0.353976	0.350637
0.183534	0.192102	0.186993	0.551902	0.47602
0.194997	0.192157	0.305728	0.418535	0.187643
0.163599	0.228851	0.25259	0.623683	0.250881
0.239223	0.368627	0.265902	0.393315	0.197481
0.16285	0.287443	0.161327	0.364461	0.216155
0.199251	0.168483	0.226029	0.331027	0.478695
0.148615	0.120523	0.270588	0.39071	0.188311
0.18952	0.125626	0.399732	0.568155	0.709294
0.149625	0.272627	0.401508	0.19673	0.23131
0.195327	0.199095	0.229248	0.453813	0.282616
0.179454	0.317647	0.289935	0.690368	0.563836
0.199901	0.353914	0.276952	0.208129	0.337714
0.185151	0.281046	0.187134	0.18625	0.47582
0.160225	0.249805	0.238035	0.266885	0.302539
0.126852	0.169847	0.174888	0.231229	0.265715
0.230235	0.187914	0.393096	0.363717	0.231503
0.131081	0.182786	0.399868	0.320788	0.649181
0.129117	0.230354	0.241369	0.088288	0.294118
0.115577	0.151672	0.310787	0.525049	0.268688
0.122341	0.288527	0.139166	0.703972	0.281334
0.098426	0.454637	0.383627	0.364606	0.409447
0.16491	0.341176	0.204875	0.322924	0.195876
0.175037	0.291503	0.162477	0.536914	0.613918
0.254673	0.268954	0.30166	0.214831	0.369074
0.193344	0.204571	0.480025	0.268449	0.404372
0.141163	0.262443	0.287059	0.524903	0.308853
0.1377	0.263286	0.264934	0.144947	0.186835
0.140781	0.470154	0.404815	0.217025	0.174057
0.110609	0.318431	0.139116	0.282403	0.177778
0.13574	0.291429	0.265348	0.16698	0.164706
0.148013	0.438018	0.391691	0.253751	0.314251
0.117362	0.481703	0.266667	0.193287	0.484735
0.152577	0.369397	0.256955	0.54115	0.17451
0.130551	0.581509	0.249428	0.104361	0.414728
0.122131	0.443486	0.279863	0.128539	0.525545
0.12312	0.588976	0.163664	0.386944	0.235047
0.210735	0.73773	0.198105	0.660569	0.397095
0.151154	0.569216	0.253325	0.13733	0.189631
0.264787	0.563401	0.330287	0.447756	0.347882
0.125778	0.501568	0.196671	0.460882	0.322568
0.196901	0.603063	0.258693	0.134697	0.360216
0.245363	0.566522	0.187952	0.120569	0.500757
0.134591	0.238327	0.246124	0.174182	0.499767
0.129622	0.218943	0.373247	0.250355	0.280877
0.151546	0.196861	0.411496	0.154307	0.192341
0.280444	0.238725	0.315206	0.185051	0.427539
0.212748	0.26468	0.313053	0.645979	0.224969
0.126461	0.321576	0.300512	0.182337	0.18746
0.166844	0.163577	0.277152	0.12348	0.190523
0.19879		0.17063	0.62331	0.194075
0.177794		0.204216	0.579396	0.343434
0.173741		0.209343	0.377509	0.196664
0.115408		0.290485	0.245506	0.190738
0.169928		0.167311	0.094066	0.177451
0.174285		0.219274	0.336145	0.183442
0.193073		0.309432	0.620565	0.339723
0.134351		0.320708	0.545854	0.15
0.127748		0.372392	0.353219	0.217303
0.214428		0.249194	0.148354	0.328932
0.182703		0.351556	0.166224	0.218533
0.197906		0.378504	0.160712	0.383029
0.136883		0.237086	0.257193	0.200261
0.172329		0.291269	0.345739	0.22006
0.117404		0.278036	0.333742	0.313361
0.128854		0.250558	0.173356	0.244669
0.168286		0.268199	0.14065	0.186693
0.150541		0.249456	0.113186	0.073176
0.288143		0.270834	0.120857	0.185294
0.130851		0.178604	0.109395	0.355872
0.13047		0.281353	0.141307	0.418652
0.153827		0.186353	0.361049	0.173732
0.302684		0.266661	0.344889	0.215999
0.119602		0.253393	0.12549	0.076516
0.136872		0.177372	0.094007	0.370187
0.165333		0.189904	0.342035	0.334881
0.132026		0.179197	0.484794	0.069864
0.160825		0.290012	0.369194	0.38646
0.210443		0.268592	0.138032	0.22165
0.106409		0.186675	0.232735	0.421116
0.131933		0.187547	0.154165	0.430702
0.143535		0.244719	0.116121	0.238057
0.164177		0.209417	0.146488	0.1881
0.14762		0.29544	0.120112	0.397182
0.159411		0.369429	0.293959	0.224212
0.143243		0.339825	0.119085	0.275056
0.150814		0.225601	0.222355	0.263976
0.138652		0.255928	0.497094	0.274068
0.19083		0.165104	0.384198	0.263282
0.110685		0.268832	0.332736	0.354209
0.138934		0.237628	0.25266	0.309804
0.107934		0.205906	0.533348	0.16026
0.147609		0.287399	0.107505	0.440985
0.12815		0.211406	0.473242	0.286196
0.123886		0.271707	0.188534	0.296068
0.171663		0.268302	0.253322	0.279345
0.105089		0.251685	0.28238	0.152618
0.105825		0.074661	0.194048	0.279455
0.155612		0.335018	0.303922	0.293306
0.156088		0.294383	0.249116	0.296078
0.167335		0.071413	0.322109	0.343205
0.118086		0.238862	0.493302	0.300966
0.113418		0.265189	0.216559	0.069812
0.141626		0.281916	0.355186	0.332317
0.129105		0.206659	0.321444	0.316455
0.120492		0.245765	0.200165	0.343213
0.196314		0.290871	0.320856	0.28929
0.131364		0.251022	0.291961	0.455323
0.189145		0.158738	0.333445	0.46437
0.125673		0.254597	0.27196	0.309351
0.128557		0.235155	0.227451	0.3269
[truncated: 2,193 more rows]

## Sheet: Statistics
Number of families	1
Number of comparisons per family	4
Alpha	0.05
Dunnett's multiple comparisons test	Mean Diff.	95.00% CI of diff.	Below threshold?	Summary	Adjusted P Value	A-?
WT vs. G12A	-0.08376	-0.09027 to -0.07725	Yes	****	<0.0001	B	G12A
WT vs. G12C	-0.0797	-0.08581 to -0.07360	Yes	****	<0.0001	C	G12C
WT vs. G12D	-0.1929	-0.1992 to -0.1866	Yes	****	<0.0001	D	G12D
WT vs. G12V	-0.1492	-0.1557 to -0.1428	Yes	****	<0.0001	E	G12V
