# Supplementary material for: FOXO1 links KRAS G12D and G12V alleles to glutamine and nitrogen metabolism in colorectal cancer
Source: EMBO Rep. 2025 Nov 20;27(1):142–62. doi: 10.1038/s44319-025-00641-z (PMC12795846; doi:10.1038/s44319-025-00641-z)
Supplement: Supplementary file 5 — Source data Fig. 3 [file 44319_2025_641_MOESM5_ESM.zip › Fig3/Fig3/3G - mRNA GLUL.xlsx]

## Sheet: Sheet1
Log2 Fold change GLUL mRNA
	DMSO			iFOXO1
	Exp1	Exp2	Exp3	Exp1	Exp2	Exp3
WT	0	0	0	-0.193671	-0.313154	-0.243055
G12D	0.912366	1.07277	0.86847	0.526183	0.542174	0.234926
G12V	0.880354	0.812503	0.610894	-0.0123575	0.0408728	-0.0848045
Statistics
Compare cell means regardless of rows and columns
Number of families	1
Number of comparisons per family	3
Alpha	0.05
Šídák's multiple comparisons test	Mean Diff.	95.00% CI of diff.	Below threshold?	Summary	Adjusted P Value
WT:DMSO vs. WT:iFOXO1	0.25	0.007907 to 0.4920	Yes	*	0.0424
G12D:DMSO vs. G12D:iFOXO1	0.5168	0.2747 to 0.7588	Yes	***	0.0002
G12V:DMSO vs. G12V:iFOXO1	0.7867	0.5446 to 1.029	Yes	****	<0.0001
