# Supplementary material for: FOXO1 links KRAS G12D and G12V alleles to glutamine and nitrogen metabolism in colorectal cancer
Source: EMBO Rep. 2025 Nov 20;27(1):142–62. doi: 10.1038/s44319-025-00641-z (PMC12795846; doi:10.1038/s44319-025-00641-z)
Supplement: Supplementary file 5 — Source data Fig. 3 [file 44319_2025_641_MOESM5_ESM.zip › Fig3/Fig3/3H - glutamine m+2 Foxo inhibitor.xlsx]

## Sheet: peak area
		DMSO			iFOXO (Foxo inhibitor)
	WT	G12D	G12V	WT	G12D	G12V
Repeat 1	629429	1.55499e+06	4.11647e+06	0	0	57948.5
Repeat 2	444161	979355	4.72275e+06	24721.9	105727	145190
Repeat 3	467397	977456	4.98817e+06	24397.2	31502	52012.1
Repeat 4	467241	825065	4.95317e+06	4469.09	0	0
Repeat 5	485327	953115	4.8467e+06	0	0	43052.6
Statistics
Compare each cell mean with the other cell mean in that row
Number of families	1
Number of comparisons per family	3
Alpha	0.05
Šídák's multiple comparisons test	Mean Diff.	95.00% CI of diff.	Below threshold?	Summary	Adjusted P Value
DMSO - iFoxo1
WT	519456	251071 to 787840	Yes	***	0.0001
G12D	1073145	804761 to 1341530	Yes	****	<0.0001
G12V	3960503	3692118 to 4228887	Yes	****	<0.0001
Also
Within each column, compare rows (simple effects within columns)
Number of families	2
Number of comparisons per family	2
Alpha	0.05
Dunnett's multiple comparisons test	Mean Diff.	95.00% CI of diff.	Below threshold?	Summary	Adjusted P Value
DMSO
WT vs. G12D	-559285	-842831 to -275738	Yes	***	0.0002
WT vs. G12V	-4226740	-4510287 to -3943193	Yes	****	<0.0001
iFoxo1
WT vs. G12D	-16728	-300275 to 266819	No	ns	0.986
WT vs. G12V	-48923	-332470 to 234624	No	ns	0.8881
