# Supplementary material for: FOXO1 links KRAS G12D and G12V alleles to glutamine and nitrogen metabolism in colorectal cancer
Source: EMBO Rep. 2025 Nov 20;27(1):142–62. doi: 10.1038/s44319-025-00641-z (PMC12795846; doi:10.1038/s44319-025-00641-z)
Supplement: Supplementary file 5 — Source data Fig. 3 [file 44319_2025_641_MOESM5_ESM.zip › Fig3/Fig3/Metabolomics_13C_glucose_iFOXO1_ALL/Ber_et_al_13C_glucose_iFOXO1.xlsx]

## Sheet: 13Cglucose intra rawdata
		13C6-glucose intracellular raw data
Code	Sample	2/3-phosphoglycerate_m+0	2/3-phosphoglycerate_m+3	2-hydroxyglutarate_m+0	2-hydroxyglutarate_m+1	2-hydroxyglutarate_m+2	2-hydroxyglutarate_m+3	2-hydroxyglutarate_m+4	2-hydroxyglutarate_m+5	2-ketoglutarate_m+0	2-ketoglutarate_m+1	2-ketoglutarate_m+2	2-ketoglutarate_m+3	2-ketoglutarate_m+4	2-ketoglutarate_m+5	2-oxoadipic acid	3-phosphoserine_m+0	3-phosphoserine_m+3	4-aminobutyrate_m+0	4-aminobutyrate_m+1	4-aminobutyrate_m+2	4-aminobutyrate_m+3	4-aminobutyrate_m+4	4-guanidinobutanoate	4-imidazolone-5-propanoate	5-aminoimidazole ribotide_m+0	5-aminoimidazole ribotide_m+3	acetylcarnitine_m+0	acetylcarnitine_m+1	acetylcarnitine_m+2	acetylcholine	acetyl-CoA_m+0	acetyl-CoA_m+2	aconitate_m+0	aconitate_m+1	aconitate_m+2	aconitate_m+3	aconitate_m+4	aconitate_m+5	adenine_m+0	adenine_m+1	adenine_m+2	adenosine_m+0	adenosine_m+1	adenosine_m+2	adenosine_m+5	adenosine_m+6	adenosine_m+7	ADP_m+0
SB07-001	Glucose_Par_DMSO	275719	23449.4	9.30001e+07	8.49493e+06	2.9337e+07	7.30008e+06	5.44501e+06	1.7818e+06	2.41154e+08	2.43989e+07	7.37138e+07	2.02548e+07	1.58458e+07	4.15526e+06	3.28436e+06	382832	35867.3	1.04082e+08	2.91132e+07	1.15463e+07	6.76757e+06	1.30261e+06	1.7797e+08	1.70664e+08	2.68867e+07	439603	1.07848e+08	1.39532e+07	9.96312e+07	4.9733e+08	141990	300709	4.34819e+06	828821	6.06631e+06	1.12683e+06	1.45924e+06	563057	3.7686e+07	7.59141e+06	2.00617e+06	1.48438e+06	0	0	1.27645e+06	209751	40396.1	2.32531e+07
SB07-002	Glucose_Par_DMSO	222660	72969.5	6.35242e+07	6.53849e+06	2.34271e+07	6.94851e+06	6.00398e+06	2.65343e+06	1.54641e+08	1.61925e+07	5.59305e+07	1.86166e+07	1.65391e+07	6.0026e+06	3.19072e+06	918746	49429.6	5.91822e+07	1.99068e+07	8.15713e+06	6.73127e+06	1.90463e+06	1.7256e+08	2.1977e+08	2.48475e+07	0	9.10948e+07	1.10575e+07	1.00333e+08	4.00798e+08	63781.1	257064	2.52986e+06	619769	4.48798e+06	851373	1.43019e+06	614597	2.89743e+07	5.86741e+06	1.47808e+06	1.34998e+06	0	0	1.40593e+06	154317	45740.1	1.89977e+07
SB07-003	Glucose_Par_DMSO	626091	172733	8.47297e+07	9.16063e+06	3.53834e+07	1.12981e+07	1.0899e+07	4.086e+06	2.21158e+08	2.50124e+07	8.48532e+07	2.88615e+07	2.7152e+07	9.81162e+06	3.68502e+06	1.04423e+06	52669.9	7.20562e+07	2.46691e+07	1.18531e+07	9.39104e+06	2.43143e+06	2.24867e+08	2.84987e+08	3.79042e+07	423942	1.09484e+08	1.48865e+07	1.22734e+08	5.72818e+08	238335	324663	3.81411e+06	824592	6.43951e+06	1.5338e+06	2.31982e+06	968322	5.15618e+07	1.00606e+07	2.78194e+06	1.19795e+06	0	0	1.56248e+06	287274	22213.4	2.89485e+07
SB07-004	Glucose_Par_DMSO	272010	0	6.74292e+07	7.35571e+06	2.91198e+07	1.0504e+07	9.97844e+06	4.05491e+06	1.70168e+08	2.03513e+07	7.22818e+07	2.70004e+07	2.55362e+07	9.54599e+06	2.95549e+06	848870	15545.6	5.56651e+07	2.08644e+07	1.0346e+07	8.53899e+06	2.57331e+06	1.99877e+08	3.17936e+08	2.98909e+07	644078	9.3942e+07	1.21983e+07	1.09411e+08	5.17535e+08	169708	531922	2.74565e+06	662345	5.12007e+06	1.4285e+06	1.80845e+06	866693	5.19447e+07	1.00111e+07	2.67626e+06	1.77951e+06	0	0	1.39553e+06	252403	37476.3	2.46223e+07
SB07-005	Glucose_Par_DMSO	221629	133822	6.49449e+07	6.87159e+06	2.51162e+07	8.1808e+06	7.65358e+06	2.92723e+06	1.67415e+08	1.80323e+07	6.41892e+07	2.20186e+07	1.98115e+07	7.15234e+06	3.19243e+06	934569	54194	5.64926e+07	1.98261e+07	9.29615e+06	6.7483e+06	2.0054e+06	1.74662e+08	2.42774e+08	2.82353e+07	1.18355e+06	8.89876e+07	1.14308e+07	1.00282e+08	4.28327e+08	137101	241305	2.83739e+06	626292	5.15399e+06	1.27558e+06	1.74955e+06	733202	3.81729e+07	7.49693e+06	2.03434e+06	1.50169e+06	0	0	1.35525e+06	220162	79429.3	2.26772e+07
SB07-006	Glucose_G12D_DMSO	100467	177284	1.92078e+08	1.31158e+07	3.21596e+07	4.97044e+06	3.64629e+06	529946	1.68266e+08	1.28972e+07	3.1201e+07	5.54451e+06	4.02832e+06	870101	2.30503e+06	981162	188890	1.22332e+08	2.3904e+07	6.91011e+06	2.88961e+06	165292	1.00788e+08	3.90252e+07	4.69103e+07	2.21891e+06	9.17237e+07	1.07383e+07	6.40167e+07	3.75414e+08	100210	103455	2.5908e+06	383891	2.96153e+06	407605	588602	167375	2.78987e+07	7.18654e+06	2.19974e+06	4.42567e+06	195603	0	5.03267e+06	1.35934e+06	455902	2.18801e+07
SB07-007	Glucose_G12D_DMSO	53372.1	141312	1.67594e+08	1.39814e+07	4.69916e+07	1.13176e+07	1.0261e+07	3.28095e+06	1.33229e+08	1.1653e+07	3.59383e+07	9.26856e+06	8.1694e+06	2.0771e+06	2.47574e+06	1.30812e+06	301864	6.14861e+07	1.48955e+07	5.91877e+06	3.75976e+06	700696	1.0189e+08	1.05802e+08	4.79926e+07	3.01842e+06	8.1485e+07	9.83549e+06	7.09033e+07	3.71414e+08	249977	168397	1.86749e+06	239714	2.62545e+06	347461	797181	174225	2.59579e+07	6.21245e+06	1.77396e+06	4.4198e+06	142391	24974.5	4.52774e+06	1.19669e+06	466144	2.30475e+07
SB07-008	Glucose_G12D_DMSO	16845.8	49431	1.98032e+08	1.66703e+07	6.00644e+07	1.46145e+07	1.483e+07	4.88366e+06	1.63051e+08	1.42793e+07	4.75573e+07	1.30772e+07	1.15289e+07	3.72812e+06	2.37261e+06	904052	90004.4	7.03981e+07	1.75891e+07	7.13624e+06	4.90785e+06	1.10316e+06	1.23092e+08	1.28131e+08	5.1238e+07	2.975e+06	9.24606e+07	1.07542e+07	7.9827e+07	4.59735e+08	113072	288612	1.75735e+06	270549	2.78138e+06	513798	686184	403770	3.19001e+07	6.90603e+06	2.043e+06	4.58492e+06	119720	0	4.37689e+06	1.13782e+06	449847	2.53008e+07
SB07-009	Glucose_G12D_DMSO	90668.5	163136	1.89596e+08	1.57745e+07	5.49487e+07	1.32795e+07	1.28105e+07	3.99099e+06	1.50047e+08	1.2941e+07	4.07149e+07	1.05608e+07	9.46329e+06	2.86595e+06	2.42775e+06	1.40817e+06	385233	6.61738e+07	1.6903e+07	6.20782e+06	4.0651e+06	972607	1.11957e+08	1.15962e+08	4.8875e+07	1.67198e+06	8.58594e+07	9.5537e+06	7.39823e+07	4.27092e+08	148608	344782	1.85652e+06	285180	2.94474e+06	488434	896023	248382	3.11234e+07	6.65119e+06	1.81288e+06	3.68624e+06	24437.7	0	3.61424e+06	904996	302756	2.44892e+07
SB07-010	Glucose_G12D_DMSO	118389	97272.4	1.87392e+08	1.55538e+07	5.35582e+07	1.26915e+07	1.17541e+07	4.15602e+06	1.55322e+08	1.34225e+07	4.1288e+07	1.05226e+07	9.17442e+06	2.64925e+06	2.86394e+06	1.05801e+06	104997	7.19124e+07	1.79321e+07	7.1251e+06	4.1181e+06	702540	1.08402e+08	1.13398e+08	4.6779e+07	1.57951e+06	8.8331e+07	1.01519e+07	7.22219e+07	3.99641e+08	98575.9	222562	1.75198e+06	314726	2.82154e+06	489826	714627	204766	3.46071e+07	7.63174e+06	2.31393e+06	4.60546e+06	102960	46542.6	4.19929e+06	1.15175e+06	336464	2.51452e+07
SB07-011	Glucose_G12V_DMSO	33829.1	541096	8.75725e+07	6.32681e+06	1.63712e+07	2.66892e+06	2.20967e+06	573367	1.88084e+08	1.54152e+07	4.2079e+07	8.50673e+06	6.1907e+06	1.43675e+06	2.73575e+06	104516	0	1.36283e+08	3.14187e+07	1.00616e+07	4.93423e+06	719107	1.56972e+08	1.96547e+07	5.1611e+07	4.31131e+06	1.11907e+08	1.21682e+07	7.35186e+07	4.06417e+08	274640	0	7.00131e+06	966659	7.65347e+06	1.19013e+06	1.44123e+06	478923	1.70644e+07	2.37808e+06	446614	6.79047e+06	292788	13770.6	6.50853e+06	1.16145e+06	273472	2.59031e+07
SB07-012	Glucose_G12V_DMSO	39792.3	277830	7.40446e+07	5.62023e+06	1.69432e+07	3.80277e+06	2.73789e+06	979471	1.63374e+08	1.40178e+07	4.35936e+07	9.76703e+06	7.80176e+06	2.12243e+06	2.09691e+06	158491	0	1.09599e+08	2.88844e+07	1.10287e+07	5.86096e+06	1.05821e+06	1.39284e+08	2.9073e+07	4.32882e+07	4.26667e+06	9.54341e+07	1.02407e+07	7.40738e+07	3.75911e+08	99754.6	236694	5.64829e+06	983836	7.45899e+06	1.24402e+06	1.78553e+06	625404	1.86686e+07	2.39977e+06	444236	5.14173e+06	312136	0	4.93533e+06	782244	122469	2.27507e+07
SB07-013	Glucose_G12V_DMSO	0	294931	7.06743e+07	5.43634e+06	1.70875e+07	3.50773e+06	2.87084e+06	883808	1.56786e+08	1.33417e+07	4.43412e+07	1.06191e+07	9.27003e+06	2.37075e+06	2.15758e+06	151798	0	1.07171e+08	2.92321e+07	1.14911e+07	6.13019e+06	1.32681e+06	1.41902e+08	3.42894e+07	4.54402e+07	3.4662e+06	9.5707e+07	1.07172e+07	7.63036e+07	3.91603e+08	175729	66653.6	4.84809e+06	739459	7.0189e+06	1.26665e+06	1.75448e+06	656058	2.92745e+07	4.1552e+06	705982	8.45248e+06	458402	44602	8.16588e+06	1.1151e+06	272464	2.5e+07
SB07-014	Glucose_G12V_DMSO	17073.8	479287	8.12223e+07	6.50756e+06	1.72243e+07	3.82091e+06	2.97273e+06	1.05229e+06	1.84065e+08	1.6189e+07	4.84657e+07	1.07083e+07	9.20432e+06	2.35954e+06	2.66566e+06	238870	0	1.24437e+08	3.21241e+07	1.07765e+07	6.26523e+06	968630	1.59542e+08	3.21752e+07	4.8398e+07	3.5317e+06	1.0522e+08	1.12988e+07	8.04931e+07	4.20053e+08	32211.3	73901.6	6.53606e+06	996499	8.42331e+06	1.47057e+06	1.99181e+06	812407	2.3649e+07	3.09641e+06	573978	5.41715e+06	361658	11741.7	4.71663e+06	679632	160463	2.57216e+07
SB07-015	Glucose_G12V_DMSO	15777.3	427848	7.99412e+07	6.46367e+06	1.74206e+07	3.7802e+06	3.30831e+06	845618	1.74954e+08	1.55098e+07	4.88735e+07	1.11653e+07	9.19232e+06	2.50624e+06	2.33632e+06	184526	0	1.20478e+08	3.17356e+07	1.15101e+07	6.60155e+06	1.1092e+06	1.52244e+08	3.2579e+07	4.6581e+07	2.60138e+06	1.0262e+08	1.15935e+07	7.93035e+07	4.09494e+08	83759.9	42307.1	6.38589e+06	1.10716e+06	8.80608e+06	1.62071e+06	2.0043e+06	891758	2.32672e+07	3.13634e+06	502030	9.30735e+06	701884	47657.1	9.19437e+06	1.24918e+06	434026	2.52759e+07
SB07-016	Glucose_Par_iFoxo	241312	58368.9	1.33163e+08	8.26966e+06	1.44227e+07	1.51553e+06	972239	158080	2.43062e+08	1.5728e+07	2.74827e+07	3.30026e+06	1.9884e+06	138032	3.57825e+06	21986	0	1.51774e+08	2.11103e+07	4.07444e+06	1.09436e+06	86273.8	2.04492e+08	6.05651e+07	3.62585e+07	2.28508e+06	1.25268e+08	1.41034e+07	8.36463e+07	3.00847e+08	451950	387274	5.6706e+06	655977	4.63078e+06	390374	368363	16851.2	3.2856e+07	5.96902e+06	1.77314e+06	1.57543e+06	0	0	1.35993e+06	161762	0	2.29721e+07
SB07-017	Glucose_Par_iFoxo	583575	515185	1.56965e+08	1.01551e+07	2.1774e+07	2.57054e+06	1.89035e+06	544001	3.14097e+08	2.16518e+07	4.18219e+07	5.88041e+06	4.12428e+06	509165	3.31326e+06	91205.6	0	1.53893e+08	2.29772e+07	5.63667e+06	1.84188e+06	0	2.59403e+08	9.78992e+07	4.84763e+07	1.90988e+06	1.43008e+08	1.72923e+07	1.11142e+08	3.60778e+08	476541	434373	7.42074e+06	961349	6.93752e+06	589619	834248	87099.8	3.43093e+07	6.27106e+06	1.70161e+06	1.61293e+06	0	0	2.11982e+06	336507	98245.2	2.83218e+07
SB07-018	Glucose_Par_iFoxo	744693	156912	1.40081e+08	1.03467e+07	2.76879e+07	4.19619e+06	3.40044e+06	687702	2.72491e+08	2.01277e+07	4.94531e+07	8.76835e+06	6.81355e+06	1.42619e+06	3.69775e+06	193301	0	1.05066e+08	1.99506e+07	5.99104e+06	2.74963e+06	155984	2.69099e+08	1.60677e+08	4.8409e+07	1.06149e+06	1.33627e+08	1.72236e+07	1.17065e+08	3.92008e+08	455365	616220	5.31641e+06	602640	5.90985e+06	792021	1.08049e+06	284253	5.856e+07	1.02281e+07	2.96737e+06	2.2161e+06	22558.3	9499.62	2.28677e+06	383892	70164.1	3.33431e+07
SB07-019	Glucose_Par_iFoxo	1.25678e+06	62974.9	1.31532e+08	1.08751e+07	3.27889e+07	7.18566e+06	5.75222e+06	1.6967e+06	2.53955e+08	2.11016e+07	5.46626e+07	1.19956e+07	9.61476e+06	2.27837e+06	3.61436e+06	178438	0	8.07547e+07	1.72707e+07	6.17026e+06	3.12112e+06	222863	2.77089e+08	2.21039e+08	4.75088e+07	2.30297e+06	1.27166e+08	1.57737e+07	1.18502e+08	4.04239e+08	592130	327351	4.00972e+06	822322	5.99802e+06	981180	1.08882e+06	311494	6.89098e+07	1.11987e+07	3.13739e+06	2.16323e+06	61963	10286.6	1.71273e+06	324880	27718.7	3.69507e+07
SB07-020	Glucose_Par_iFoxo	379820	98396.6	1.07931e+08	7.64861e+06	2.20046e+07	3.63916e+06	3.14202e+06	568985	2.17073e+08	1.69309e+07	4.00596e+07	7.20198e+06	5.66692e+06	1.13118e+06	3.36811e+06	78394.7	0	8.12929e+07	1.61701e+07	4.4844e+06	2.04823e+06	151474	2.06214e+08	1.45556e+08	3.94155e+07	2.20361e+06	1.06697e+08	1.34776e+07	9.33383e+07	3.29018e+08	159387	624076	3.60187e+06	512846	4.66953e+06	687270	779237	148895	5.2725e+07	9.78051e+06	2.72809e+06	1.84171e+06	29200.2	9727.97	1.87957e+06	321061	73883.1	2.70028e+07
SB07-021	Glucose_G12D_iFoxo	357075	359137	2.92257e+08	1.74316e+07	3.03962e+07	3.13075e+06	2.10822e+06	243529	2.47294e+08	1.59391e+07	2.42561e+07	2.74622e+06	1.54108e+06	89285.4	3.40039e+06	136168	0	1.3894e+08	1.77572e+07	3.51734e+06	617311	0	1.40273e+08	3.96263e+07	5.83919e+07	4.12013e+06	1.2951e+08	1.46093e+07	7.63372e+07	3.74147e+08	592959	162153	2.61588e+06	178398	1.92242e+06	114510	145317	0	6.77271e+07	1.3811e+07	4.94839e+06	7.5455e+06	376808	156622	7.77086e+06	2.2327e+06	948659	3.48428e+07
SB07-022	Glucose_G12D_iFoxo	186285	349663	2.56302e+08	1.72878e+07	3.48193e+07	4.7045e+06	3.50571e+06	736971	1.97652e+08	1.33542e+07	2.36936e+07	3.29597e+06	1.95541e+06	190095	3.95025e+06	275347	0	9.39734e+07	1.32363e+07	2.90269e+06	993532	35214.8	1.3176e+08	5.81825e+07	5.58182e+07	5.99365e+06	1.13709e+08	1.29539e+07	7.69447e+07	3.64564e+08	213034	88951.3	1.63889e+06	92032.2	1.77546e+06	24509.9	176163	0	5.7543e+07	1.15423e+07	3.83173e+06	6.74344e+06	382554	29615.2	6.87794e+06	1.72047e+06	672039	3.0358e+07
SB07-023	Glucose_G12D_iFoxo	64322.5	72366.1	2.84003e+08	1.82182e+07	4.07233e+07	5.17581e+06	3.71402e+06	575276	2.11286e+08	1.44956e+07	2.54116e+07	3.32192e+06	2.2569e+06	253643	3.8747e+06	79535.7	0	1.03883e+08	1.47037e+07	3.50821e+06	728937	0	1.38513e+08	6.06403e+07	5.46628e+07	6.42634e+06	1.18492e+08	1.45074e+07	7.92961e+07	3.95034e+08	342048	73073.8	2.00667e+06	120220	1.8781e+06	137124	108813	0	9.24426e+07	1.739e+07	5.97063e+06	9.42424e+06	615018	175581	8.97177e+06	2.38016e+06	944933	3.44461e+07
SB07-024	Glucose_G12D_iFoxo	624834	311610	3.48168e+08	2.4096e+07	5.86966e+07	9.25005e+06	6.83082e+06	1.33555e+06	2.47334e+08	1.75023e+07	3.28717e+07	4.69696e+06	3.42902e+06	598204	4.27008e+06	103865	0	1.10338e+08	1.59973e+07	3.91978e+06	1.42199e+06	36235.8	1.7716e+08	8.71676e+07	6.40561e+07	5.18773e+06	1.36722e+08	1.62423e+07	9.75212e+07	4.86564e+08	493737	229263	2.44164e+06	144557	2.49894e+06	166895	377685	0	9.01253e+07	1.64665e+07	5.52822e+06	1.47296e+07	810726	557172	1.27081e+07	3.19752e+06	1.3434e+06	4.30952e+07
SB07-025	Glucose_G12D_iFoxo	150606	18567.4	2.45217e+08	1.64378e+07	4.03124e+07	6.00019e+06	4.74051e+06	1.09795e+06	1.76052e+08	1.20569e+07	2.43077e+07	3.60434e+06	2.62135e+06	374514	3.19469e+06	142620	0	8.27892e+07	1.22185e+07	2.91007e+06	838864	0	1.39114e+08	7.0408e+07	5.25702e+07	5.45849e+06	1.09167e+08	1.23982e+07	7.67206e+07	3.83703e+08	292487	118406	1.75563e+06	130929	1.86742e+06	176708	245252	0	5.87342e+07	1.08652e+07	3.49654e+06	6.48445e+06	201009	56435.5	5.50636e+06	1.3937e+06	521927	3.43341e+07
SB07-026	Glucose_G12V_iFoxo	316483	604271	1.12078e+08	7.26044e+06	1.3057e+07	1.62048e+06	1.13117e+06	254675	2.06552e+08	1.3421e+07	2.25265e+07	3.14917e+06	2.08222e+06	263481	2.90138e+06	48323.6	0	1.40535e+08	2.00453e+07	4.55401e+06	1.40243e+06	48907.5	1.39238e+08	1.8355e+07	4.48106e+07	5.66557e+06	9.67491e+07	1.06771e+07	6.32619e+07	3.01384e+08	183096	185012	4.70296e+06	549644	4.59939e+06	494472	538593	73953.9	3.72677e+07	6.53852e+06	1.65268e+06	3.84511e+06	76058	14543.5	4.72236e+06	994563	408997	2.07507e+07
SB07-027	Glucose_G12V_iFoxo	1.62171e+06	1.30352e+06	1.40337e+08	1.03942e+07	2.70234e+07	4.56546e+06	3.96667e+06	1.10786e+06	2.20187e+08	1.67023e+07	3.9712e+07	8.11342e+06	6.15007e+06	1.53571e+06	2.32889e+06	56470.7	0	1.0754e+08	2.08437e+07	6.20697e+06	3.22488e+06	210179	1.94004e+08	6.08003e+07	5.21011e+07	6.55496e+06	1.26348e+08	1.52014e+07	9.82239e+07	3.89032e+08	266422	293679	6.11862e+06	939180	7.62469e+06	1.18737e+06	1.57187e+06	378199	6.37892e+07	1.13918e+07	3.15968e+06	5.22901e+06	195899	66056.5	6.33413e+06	1.33252e+06	340656	3.06134e+07
SB07-028	Glucose_G12V_iFoxo	1.11452e+06	1.07984e+06	1.26976e+08	9.64068e+06	2.919e+07	5.66665e+06	4.73693e+06	1.27835e+06	2.0543e+08	1.55229e+07	4.12872e+07	8.70965e+06	7.15223e+06	2.22411e+06	2.87986e+06	150167	0	9.28854e+07	1.92907e+07	6.1494e+06	3.60884e+06	90634.7	1.92717e+08	7.3118e+07	5.49265e+07	7.29075e+06	1.1361e+08	1.40566e+07	9.57055e+07	3.94152e+08	161061	346153	5.27644e+06	913489	7.55604e+06	1.1565e+06	1.551e+06	633718	5.09943e+07	8.59246e+06	2.26334e+06	5.27916e+06	232327	44960.2	6.50868e+06	1.30173e+06	382292	2.89093e+07
SB07-029	Glucose_G12V_iFoxo	677563	244375	1.11091e+08	8.92658e+06	2.95332e+07	6.55641e+06	6.33119e+06	1.67043e+06	1.51297e+08	1.29057e+07	3.67852e+07	9.18561e+06	7.78897e+06	2.07115e+06	3.27391e+06	52459.1	0	6.3211e+07	1.51729e+07	5.34103e+06	3.31918e+06	728522	1.62762e+08	8.43878e+07	4.41918e+07	4.95861e+06	9.93284e+07	1.11693e+07	8.34555e+07	3.66371e+08	55838.6	324213	3.86342e+06	551493	5.6018e+06	994338	1.3e+06	448757	4.91774e+07	8.47517e+06	2.23161e+06	6.71335e+06	294968	110425	7.09952e+06	1.32161e+06	417480	2.83832e+07
SB07-030	Glucose_G12V_iFoxo	515724	411360	1.05886e+08	8.26002e+06	2.38377e+07	4.68414e+06	4.13865e+06	1.36274e+06	1.54739e+08	1.16558e+07	3.21932e+07	7.21077e+06	5.94791e+06	1.5819e+06	2.24764e+06	93493.9	0	7.33152e+07	1.59145e+07	4.9499e+06	3.18393e+06	371362	1.60281e+08	6.69471e+07	4.52831e+07	5.97061e+06	9.34626e+07	1.09149e+07	7.76621e+07	3.26157e+08	227819	190175	3.9279e+06	625490	6.01016e+06	875902	1.12356e+06	457039	4.62992e+07	7.80428e+06	2.1146e+06	5.28991e+06	266688	46405	5.68271e+06	1.20664e+06	342966	2.47083e+07
		Quality Control
POOLG1		143455	135397	1.40806e+08	1.02106e+07	2.75153e+07	5.65703e+06	4.98654e+06	1.9528e+06	1.65952e+08	1.37007e+07	3.6356e+07	9.12503e+06	7.59645e+06	2.24701e+06	3.19758e+06	309512	0	9.49226e+07	2.07967e+07	6.75177e+06	3.81235e+06	536844	1.57737e+08	1.07799e+08	4.63042e+07	2.85559e+06	1.06897e+08	1.26675e+07	8.5547e+07	3.76386e+08	311675	171192	3.73317e+06	558364	4.92565e+06	744019	1.06172e+06	427409	7.42683e+06	1.59134e+06	363716	4.71003e+06	108471	21528.1	4.56394e+06	928880	251792	2.4538e+07
POOLG2		105620	262400	1.39713e+08	1.02951e+07	2.83455e+07	6.21677e+06	4.90199e+06	1.81323e+06	1.69619e+08	1.37161e+07	3.67751e+07	8.9908e+06	7.56505e+06	2.44018e+06	2.82638e+06	330703	0	9.29031e+07	1.97439e+07	6.24693e+06	3.92422e+06	611738	1.54299e+08	1.09121e+08	4.23125e+07	3.51849e+06	1.03134e+08	1.26334e+07	8.56889e+07	3.71807e+08	217337	256793	3.42756e+06	522472	4.42407e+06	863171	1.00543e+06	518265	8.53833e+06	1.57191e+06	295517	4.66301e+06	250732	48309.3	4.74262e+06	932217	366938	2.49714e+07
POOLG3		117094	107501	1.39695e+08	1.06559e+07	2.83558e+07	5.72036e+06	5.10121e+06	1.71626e+06	1.70842e+08	1.44208e+07	3.86568e+07	8.63352e+06	7.62681e+06	2.24751e+06	3.79375e+06	416639	0	8.97425e+07	1.91077e+07	6.40123e+06	3.74731e+06	633065	1.54993e+08	1.05778e+08	4.46103e+07	3.5426e+06	9.85043e+07	1.12608e+07	8.08059e+07	3.77194e+08	153676	68876.8	3.77614e+06	522342	4.77341e+06	837142	1.09017e+06	410158	8.66925e+06	1.50922e+06	336390	4.71035e+06	194828	62173.2	4.82336e+06	986128	260308	2.58898e+07
POOLG4		85552	117817	1.40589e+08	1.04957e+07	2.8006e+07	6.27526e+06	4.81289e+06	1.68627e+06	1.68336e+08	1.38504e+07	3.72159e+07	9.2215e+06	7.78807e+06	2.27453e+06	3.53841e+06	356915	0	8.497e+07	1.88365e+07	6.29872e+06	3.63868e+06	446301	1.5884e+08	1.05694e+08	4.22057e+07	3.81055e+06	9.92097e+07	1.15021e+07	8.12787e+07	3.92512e+08	105793	249499	3.37819e+06	522825	4.54333e+06	779567	1.07876e+06	369938	8.2387e+06	1.60201e+06	368711	4.71409e+06	247695	26176.9	4.68528e+06	1.0866e+06	370727	2.52594e+07
POOLG5		172544	46427.6	1.40916e+08	1.06623e+07	2.93323e+07	6.17676e+06	5.54027e+06	1.58329e+06	1.71441e+08	1.40816e+07	3.9069e+07	8.77375e+06	8.03676e+06	2.17047e+06	3.22036e+06	330027	0	9.19472e+07	1.94583e+07	6.61841e+06	3.73495e+06	433297	1.50226e+08	1.01259e+08	4.19081e+07	4.25711e+06	9.98599e+07	1.13414e+07	8.23324e+07	3.63208e+08	260258	159354	3.37608e+06	554233	4.58052e+06	744331	1.01276e+06	420687	8.3841e+06	1.67277e+06	348028	4.59927e+06	175875	32989.7	4.7199e+06	981201	266759	2.41105e+07
POOLG6		159743	200563	1.39365e+08	1.05796e+07	2.84583e+07	6.31488e+06	5.42408e+06	1.57995e+06	1.69691e+08	1.41732e+07	3.82827e+07	8.69594e+06	7.65338e+06	2.36869e+06	3.2235e+06	381534	0	8.75891e+07	1.92313e+07	5.9752e+06	3.35389e+06	699740	1.48478e+08	1.03617e+08	4.13238e+07	3.19121e+06	9.5066e+07	1.10751e+07	7.77168e+07	3.80057e+08	253194	188401	3.55798e+06	495326	4.58095e+06	713074	1.05924e+06	254664	9.08012e+06	2.06489e+06	438040	4.38622e+06	211922	35471.4	4.42347e+06	851940	242047	2.58358e+07
POOLG7		163245	137254	1.33947e+08	9.94896e+06	2.69641e+07	6.11287e+06	5.06835e+06	1.35507e+06	1.6107e+08	1.34873e+07	3.51025e+07	8.50683e+06	7.01541e+06	2.00446e+06	3.05537e+06	432206	0	8.74562e+07	1.94121e+07	6.55804e+06	3.71936e+06	695454	1.43573e+08	9.85039e+07	4.48115e+07	2.35763e+06	9.75796e+07	1.19018e+07	7.94099e+07	3.76045e+08	155610	191988	3.33477e+06	429337	4.33715e+06	587898	1.03682e+06	312055	9.9147e+06	2.22685e+06	519106	4.79183e+06	245734	36516.9	4.83135e+06	1.08195e+06	388567	2.51872e+07
POOLG8		155011	269865	1.33634e+08	9.90982e+06	2.67711e+07	5.62156e+06	5.06026e+06	1.52734e+06	1.59519e+08	1.26652e+07	3.61978e+07	8.50955e+06	7.40107e+06	2.14612e+06	2.94234e+06	374094	0	8.85291e+07	1.87276e+07	6.58012e+06	3.87529e+06	443660	1.52032e+08	1.00566e+08	4.31348e+07	3.83876e+06	9.86964e+07	1.13754e+07	7.98908e+07	3.72469e+08	183899	283014	3.34021e+06	350471	4.20888e+06	801570	1.00999e+06	310607	1.10338e+07	2.47942e+06	532119	4.46156e+06	78640.3	24511.2	4.52768e+06	857331	352614	2.51322e+07
POOLG9		100371	156009	1.33258e+08	9.71792e+06	2.68947e+07	5.54272e+06	4.97966e+06	1.2669e+06	1.61695e+08	1.34935e+07	3.64299e+07	8.68886e+06	6.9342e+06	2.43774e+06	3.09111e+06	280579	0	9.12953e+07	1.93201e+07	6.68558e+06	3.98186e+06	472411	1.47851e+08	9.8052e+07	4.31284e+07	3.15283e+06	9.91614e+07	1.17242e+07	8.12979e+07	3.58445e+08	60921.6	129676	3.24886e+06	494054	4.2573e+06	622589	1.09697e+06	214772	1.07439e+07	2.41907e+06	531266	4.53287e+06	225908	35919.7	4.43824e+06	921154	295279	2.45459e+07
POOLG10		43587.1	109382	1.32279e+08	9.60645e+06	2.67385e+07	5.82881e+06	5.24644e+06	1.49741e+06	1.61724e+08	1.29491e+07	3.65198e+07	8.54079e+06	7.56282e+06	2.20976e+06	3.20707e+06	341838	0	8.9351e+07	1.87845e+07	6.35073e+06	3.88685e+06	609281	1.44073e+08	1.01505e+08	4.34036e+07	2.74741e+06	9.43268e+07	1.07885e+07	7.66032e+07	3.74544e+08	237408	221419	3.32716e+06	465280	4.26079e+06	657158	1.02997e+06	328077	1.16318e+07	2.62621e+06	668805	4.58713e+06	131373	29284.4	4.55852e+06	998983	360591	2.56468e+07
		33.1916	45.8418	2.63598	3.85467	3.21932	5.06015	4.47206	12.8306	2.75601	3.94648	3.35886	2.94203	4.41087	6.00414	8.72587	13.206	#DIV/0!	3.27987	3.13428	3.67518	4.76332	18.7908	3.51539	3.70258	3.53566	17.3251	3.66928	5.3501	3.64299	2.46271	39.5095	33.4851	5.20498	12.8256	5.26528	12.3579	3.2409	25.3758	14.8295	22.0182	26.9234	2.75154	33.0969	34.3727	3.22748	8.40717	18.2134	2.34297
[truncated: 362 more columns]

## Sheet: 13Cglucose intra NAcorrected
		intracellular metabolite NA-corrected ion intensity
Code	Sample	valine-d8	hippuric acid-d5	2-hydroxyglutarate_m+0	2-hydroxyglutarate_m+1	2-hydroxyglutarate_m+2	2-hydroxyglutarate_m+3	2-hydroxyglutarate_m+4	2-hydroxyglutarate_m+5	2/3-phosphoglycerate_m+0	2/3-phosphoglycerate_m+3	2-ketoglutarate_m+0	2-ketoglutarate_m+1	2-ketoglutarate_m+2	2-ketoglutarate_m+3	2-ketoglutarate_m+4	2-ketoglutarate_m+5	3-phosphoserine_m+0	3-phosphoserine_m+3	4-aminobutyrate_m+0	4-aminobutyrate_m+1	4-aminobutyrate_m+2	4-aminobutyrate_m+3	4-aminobutyrate_m+4	5-aminoimidazole ribotide_m+0	5-aminoimidazole ribotide_m+3	acetylcarnitine_m+0	acetylcarnitine_m+2	aconitate_m+0	aconitate_m+1	aconitate_m+2	aconitate_m+3	aconitate_m+4	aconitate_m+5	adenine_m+0	adenine_m+1	adenine_m+2	adenosine_m+0	adenosine_m+5	adenosine_m+6	adenosine_m+7	ADP_m+0	ADP_m+2	ADP_m+3	ADP_m+4	ADP_m+5	ADP_m+6	ADP_m+7	alanine_m+0
SB07-001	Glucose_Par_DMSO	7.60766e+08	4.72005e+09	9.93999e+07	2.89469e+06	3.08383e+07	6.49521e+06	5.54297e+06	1.82555e+06	289439	24289.6	2.57665e+08	1.00902e+07	7.72711e+07	1.82678e+07	1.62019e+07	4.21414e+06	402447	37297.2	1.09443e+08	2.56149e+07	1.10096e+07	6.80501e+06	1.2882e+06	2.99261e+07	430977	1.2063e+08	1.08746e+08	4.70439e+06	451941	6.43502e+06	854087	1.43097e+06	557230	4.04642e+07	5.93044e+06	1.84676e+06	1.68128e+06	1.44088e+06	154403	24885.9	2.70258e+07	666263	901963	426929	3.63053e+07	6.95894e+06	2.05386e+06	3.98472e+08
SB07-002	Glucose_Par_DMSO	7.60693e+08	4.58924e+09	6.78881e+07	2.6925e+06	2.45886e+07	6.3124e+06	6.09921e+06	2.74656e+06	233714	76228.8	1.65223e+08	6.87158e+06	5.86025e+07	1.71377e+07	1.68767e+07	6.1722e+06	965835	51059.5	6.21957e+07	1.80658e+07	7.72915e+06	6.81804e+06	1.92093e+06	2.76566e+07	0	1.01886e+08	1.0987e+08	2.73571e+06	391299	4.7678e+06	635634	1.42626e+06	616617	3.11099e+07	4.59411e+06	1.34941e+06	1.52905e+06	1.59231e+06	82079.2	32905.1	2.20502e+07	134105	341524	410002	3.28144e+07	6.26491e+06	2.00347e+06	2.94176e+08
SB07-003	Glucose_Par_DMSO	9.47708e+08	5.835e+09	9.05461e+07	3.97355e+06	3.71326e+07	1.03134e+07	1.11408e+07	4.20708e+06	657188	180347	2.36273e+08	1.17071e+07	8.88488e+07	2.6573e+07	2.77483e+07	1.0087e+07	1.09776e+06	54349.7	7.57209e+07	2.24108e+07	1.13815e+07	9.5093e+06	2.44272e+06	4.21892e+07	389699	1.22455e+08	1.3429e+08	4.12562e+06	478121	6.83287e+06	1.23935e+06	2.31972e+06	967076	5.53663e+07	7.76271e+06	2.58166e+06	1.35685e+06	1.76161e+06	225895	0	3.36209e+07	399159	903482	542017	4.44244e+07	8.04444e+06	2.81072e+06	3.69874e+08
SB07-004	Glucose_Par_DMSO	7.3474e+08	4.48164e+09	7.20574e+07	3.21224e+06	3.05272e+07	9.73314e+06	1.01777e+07	4.18633e+06	285556	0	1.81787e+08	1.00423e+07	7.56313e+07	2.51124e+07	2.60805e+07	9.82574e+06	892390	15570.5	5.84773e+07	1.91927e+07	9.94162e+06	8.64091e+06	2.602e+06	3.32698e+07	652009	1.05079e+08	1.19836e+08	2.9692e+06	408295	5.42887e+06	1.213e+06	1.79246e+06	871606	5.57788e+07	7.68946e+06	2.47108e+06	2.01556e+06	1.57371e+06	195790	18358.7	2.85739e+07	453545	633778	424559	3.7569e+07	7.19373e+06	1.98967e+06	3.05905e+08
SB07-005	Glucose_Par_DMSO	7.27563e+08	4.35452e+09	6.94046e+07	2.92799e+06	2.63412e+07	7.4966e+06	7.81422e+06	3.01608e+06	232602	139989	1.78866e+08	7.89896e+06	6.72484e+07	2.033e+07	2.02238e+07	7.35299e+06	982467	56044.3	5.93607e+07	1.80815e+07	8.92906e+06	6.80487e+06	2.02677e+06	3.14267e+07	1.2559e+06	9.95377e+07	1.09801e+08	3.06903e+06	361795	5.47167e+06	1.04873e+06	1.74122e+06	731060	4.0989e+07	5.79993e+06	1.88198e+06	1.70089e+06	1.5301e+06	158102	68200.9	2.62807e+07	0	879780	218807	3.78181e+07	6.87906e+06	1.84618e+06	2.84814e+08
SB07-006	Glucose_G12D_DMSO	7.02787e+08	4.2509e+09	2.0534e+08	1.84626e+06	3.38382e+07	3.98159e+06	3.7504e+06	515870	105386	185650	1.79828e+08	3.05741e+06	3.27666e+07	4.61298e+06	4.12407e+06	872976	1.03139e+06	197322	1.28742e+08	1.93745e+07	6.44452e+06	2.87938e+06	139443	5.22124e+07	2.36761e+06	1.02603e+08	6.96027e+07	2.80416e+06	164196	3.14204e+06	268474	575883	161072	2.99385e+07	6.05985e+06	2.0609e+06	5.03735e+06	5.64531e+06	1.19491e+06	407913	2.53684e+07	0	515879	476804	3.24106e+07	9.06349e+06	3.46755e+06	4.45653e+08
SB07-007	Glucose_G12D_DMSO	6.91636e+08	4.36398e+09	1.7914e+08	3.92219e+06	4.94162e+07	9.93766e+06	1.05074e+07	3.35803e+06	55962.3	148007	1.42369e+08	3.72327e+06	3.7725e+07	8.23948e+06	8.38509e+06	2.10303e+06	1.37507e+06	315566	6.46776e+07	1.27235e+07	5.64171e+06	3.79269e+06	691450	5.34166e+07	3.25494e+06	9.11492e+07	7.738e+07	2.02173e+06	67656	2.79706e+06	212059	807264	163691	2.7861e+07	5.1342e+06	1.64698e+06	5.0244e+06	5.08084e+06	1.04045e+06	432186	2.67385e+07	0	491564	251160	3.22453e+07	8.26654e+06	3.46095e+06	3.44298e+08
SB07-008	Glucose_G12D_DMSO	7.43039e+08	4.5408e+09	2.11675e+08	4.69797e+06	6.31962e+07	1.27876e+07	1.52191e+07	5.00408e+06	17661.1	51774.8	1.74237e+08	4.50005e+06	4.99334e+07	1.174e+07	1.17896e+07	3.81663e+06	950370	93641.9	7.40466e+07	1.51238e+07	6.80062e+06	4.95615e+06	1.10063e+06	5.7029e+07	3.1996e+06	1.03412e+08	8.71292e+07	1.90205e+06	105730	2.95984e+06	389102	666747	412192	3.42466e+07	5.52891e+06	1.91082e+06	5.20818e+06	4.91285e+06	984083	417922	2.93444e+07	0	706498	253615	3.19632e+07	7.48286e+06	2.89557e+06	4.0006e+08
SB07-009	Glucose_G12D_DMSO	7.17706e+08	4.22486e+09	2.0266e+08	4.35367e+06	5.78022e+07	1.16342e+07	1.31436e+07	4.08022e+06	95105.7	170836	1.60344e+08	3.99247e+06	4.27486e+07	9.39053e+06	9.69267e+06	2.92593e+06	1.48021e+06	402946	6.95995e+07	1.46159e+07	5.87006e+06	4.09649e+06	973550	5.43996e+07	1.75474e+06	9.5981e+07	8.07387e+07	2.00938e+06	110850	3.13573e+06	344333	900950	239441	3.34137e+07	5.30492e+06	1.67485e+06	4.17828e+06	4.05901e+06	778511	268631	2.84218e+07	0	694239	212353	3.40229e+07	8.14473e+06	2.66555e+06	3.55758e+08
SB07-010	Glucose_G12D_DMSO	7.20748e+08	4.36576e+09	2.00303e+08	4.27912e+06	5.63419e+07	1.11023e+07	1.20219e+07	4.27028e+06	124238	101798	1.6598e+08	4.17945e+06	4.33459e+07	9.34115e+06	9.39731e+06	2.69902e+06	1.11222e+06	109238	7.56397e+07	1.5415e+07	6.80272e+06	4.14237e+06	689182	5.20667e+07	1.65637e+06	9.87889e+07	7.87608e+07	1.89575e+06	153111	3.00152e+06	359222	708673	197035	3.71512e+07	6.14622e+06	2.17114e+06	5.23006e+06	4.70916e+06	1.02062e+06	289353	2.91756e+07	0	682039	234600	3.09243e+07	8.24769e+06	3.50023e+06	3.74115e+08
SB07-011	Glucose_G12V_DMSO	8.58731e+08	5.15024e+09	9.36155e+07	1.17649e+06	1.72247e+07	2.16006e+06	2.26663e+06	581282	35254.7	566905	2.00998e+08	4.33238e+06	4.42014e+07	7.28696e+06	6.33044e+06	1.44766e+06	109875	0	1.43373e+08	2.65818e+07	9.44743e+06	4.93612e+06	697034	5.74433e+07	4.68581e+06	1.25121e+08	7.98541e+07	7.57861e+06	374647	8.11354e+06	845814	1.39436e+06	466611	1.83337e+07	1.55594e+06	390071	7.7283e+06	7.34087e+06	887217	198932	3.00003e+07	0	216514	0	2.83036e+07	2.74156e+06	265759	3.44634e+08
SB07-012	Glucose_G12V_DMSO	7.54554e+08	4.47211e+09	7.91515e+07	1.21853e+06	1.7816e+07	3.32745e+06	2.7803e+06	1.00695e+06	41640.9	291060	1.74585e+08	4.28476e+06	4.58148e+07	8.50825e+06	7.98126e+06	2.15636e+06	166618	0	1.15263e+08	2.51283e+07	1.05051e+07	5.8734e+06	1.04229e+06	4.81796e+07	4.65414e+06	1.06661e+08	8.06981e+07	6.11196e+06	495560	7.91566e+06	897908	1.75893e+06	614986	2.00594e+07	1.48606e+06	388527	5.86308e+06	5.57301e+06	566756	59315.2	2.63527e+07	0	0	0	2.48925e+07	2.34913e+06	0	2.78773e+08
SB07-013	Glucose_G12V_DMSO	7.34776e+08	4.17172e+09	7.55481e+07	1.22038e+06	1.79841e+07	3.00122e+06	2.9347e+06	903185	0	309018	1.67547e+08	3.94031e+06	4.6611e+07	9.32777e+06	9.51298e+06	2.40109e+06	159581	0	1.12699e+08	2.55978e+07	1.09698e+07	6.13465e+06	1.32137e+06	5.05753e+07	3.75874e+06	1.07011e+08	8.31731e+07	5.24727e+06	298300	7.46214e+06	947692	1.72813e+06	648404	3.14512e+07	2.75179e+06	601100	9.63211e+06	9.2334e+06	726861	187245	2.89618e+07	0	244528	0	2.84522e+07	2.58282e+06	0	2.61085e+08
SB07-014	Glucose_G12V_DMSO	7.86301e+08	4.71208e+09	8.68205e+07	1.73191e+06	1.80828e+07	3.32719e+06	3.0266e+06	1.08135e+06	17694.6	502162	1.96692e+08	5.26439e+06	5.09144e+07	9.27651e+06	9.44297e+06	2.39005e+06	251118	0	1.30876e+08	2.786e+07	1.01248e+07	6.30966e+06	943182	5.38675e+07	3.82523e+06	1.17602e+08	8.76703e+07	7.07412e+06	424130	8.94203e+06	1.08776e+06	1.95157e+06	808813	2.54102e+07	1.94296e+06	501603	6.18145e+06	5.3308e+06	460317	109783	2.97399e+07	0	236818	0	2.70474e+07	2.56852e+06	475803	2.9619e+08
SB07-015	Glucose_G12V_DMSO	7.7019e+08	4.43258e+09	8.54505e+07	1.75742e+06	1.82945e+07	3.26197e+06	3.39672e+06	856609	16358.1	448267	1.86955e+08	5.07476e+06	5.1356e+07	9.74975e+06	9.41106e+06	2.54654e+06	193987	0	1.26705e+08	2.76188e+07	1.08975e+07	6.64023e+06	1.08692e+06	5.18457e+07	2.79392e+06	1.14758e+08	8.64011e+07	6.9102e+06	546683	9.34672e+06	1.22974e+06	1.95049e+06	892325	2.4999e+07	2.00963e+06	422095	1.06311e+07	1.03971e+07	800933	356187	2.93137e+07	0	100476	0	2.85876e+07	2.50174e+06	465886	3.15503e+08
SB07-016	Glucose_Par_iFoxo	7.50959e+08	4.49121e+09	1.42366e+08	567231	1.51457e+07	1.05306e+06	996764	155443	253301	60911.9	2.59792e+08	1.68781e+06	2.88278e+07	2.44062e+06	2.04208e+06	120530	23113.3	0	1.59816e+08	1.51236e+07	3.63481e+06	1.05924e+06	77868.9	4.03563e+07	2.46429e+06	1.4011e+08	9.08934e+07	6.13938e+06	199638	4.89899e+06	176352	326293	5148.22	3.52851e+07	4.4714e+06	1.66606e+06	1.78441e+06	1.5392e+06	95014.7	0	2.67125e+07	885831	1.2423e+06	415329	3.36271e+07	5.24364e+06	2.19385e+06	3.30074e+08
SB07-017	Glucose_Par_iFoxo	9.56654e+08	5.54915e+09	1.67809e+08	1.00246e+06	2.29102e+07	1.87258e+06	1.93226e+06	554300	612390	539199	3.35704e+08	3.46589e+06	4.38775e+07	4.58274e+06	4.24163e+06	487261	95882.1	0	1.62031e+08	1.69603e+07	5.19288e+06	1.81222e+06	0	5.39557e+07	2.02033e+06	1.59967e+08	1.21043e+08	8.03318e+06	353797	7.35281e+06	256881	790449	67062.2	3.68454e+07	4.71329e+06	1.57714e+06	1.82688e+06	2.39379e+06	240371	77468.4	3.28703e+07	459400	1.56178e+06	1.00551e+06	4.36832e+07	7.7809e+06	2.72137e+06	3.5365e+08
SB07-018	Glucose_Par_iFoxo	9.41052e+08	5.56476e+09	1.49745e+08	2.09182e+06	2.91477e+07	3.32791e+06	3.49727e+06	687165	781703	163651	2.91223e+08	4.16346e+06	5.19585e+07	7.27197e+06	6.99183e+06	1.428e+06	203212	0	1.10577e+08	1.6028e+07	5.60597e+06	2.7527e+06	131248	5.38813e+07	1.0764e+06	1.49463e+08	1.27663e+08	5.75621e+06	139959	6.27894e+06	518673	1.05091e+06	270431	6.28938e+07	7.53197e+06	2.78158e+06	2.51305e+06	2.58081e+06	286094	41637.9	3.87946e+07	972737	1.42499e+06	946472	4.64827e+07	6.95088e+06	2.90765e+06	3.37472e+08
SB07-019	Glucose_Par_iFoxo	8.94474e+08	5.59023e+09	1.40595e+08	3.06046e+06	3.44681e+07	6.23463e+06	5.87956e+06	1.7307e+06	1.31934e+06	64707.6	2.71388e+08	6.20342e+06	5.73515e+07	1.04091e+07	9.85534e+06	2.29821e+06	187587	0	8.49704e+07	1.43276e+07	5.85813e+06	3.13567e+06	197045	5.28785e+07	2.45984e+06	1.42245e+08	1.29431e+08	4.3376e+06	470866	6.36977e+06	715392	1.05025e+06	297245	7.40185e+07	7.97056e+06	2.93188e+06	2.45814e+06	1.93034e+06	259062	900.124	4.30053e+07	1.35292e+06	1.71291e+06	1.23012e+06	4.43054e+07	6.9119e+06	2.79181e+06	3.32852e+08
SB07-020	Glucose_Par_iFoxo	7.29104e+08	4.21035e+09	1.15381e+08	1.2517e+06	2.31784e+07	2.95061e+06	3.23952e+06	564114	398688	102711	2.31986e+08	4.26129e+06	4.20509e+07	5.99079e+06	5.81996e+06	1.12909e+06	82414.4	0	8.55493e+07	1.31778e+07	4.1553e+06	2.04902e+06	134848	4.38703e+07	2.3668e+06	1.19345e+08	1.01813e+08	3.89878e+06	193756	4.96367e+06	478703	751565	133138	5.66209e+07	7.39498e+06	2.53837e+06	2.08984e+06	2.1209e+06	240185	52407.9	3.14302e+07	535284	1.42938e+06	839528	3.80402e+07	6.76908e+06	2.17753e+06	2.78241e+08
SB07-021	Glucose_G12D_iFoxo	8.30935e+08	4.78798e+09	3.12461e+08	503957	3.19374e+07	2.14899e+06	2.17023e+06	231299	374686	375928	2.64316e+08	1.72909e+06	2.53932e+07	1.98651e+06	1.58012e+06	74591.4	143150	0	1.46319e+08	1.21965e+07	3.17049e+06	572426	0	6.49909e+07	4.45839e+06	1.44875e+08	8.27339e+07	2.83055e+06	0	2.0352e+06	22924.7	129049	0	7.27181e+07	1.081e+07	4.75166e+06	8.5956e+06	8.70818e+06	1.9787e+06	901642	4.04754e+07	632684	917048	1.04941e+06	4.43618e+07	1.01431e+07	5.01541e+06	4.21636e+08
SB07-022	Glucose_G12D_iFoxo	7.42131e+08	4.1925e+09	2.74e+08	2.40763e+06	3.65739e+07	3.60873e+06	3.59717e+06	738293	195394	366174	2.11251e+08	1.94754e+06	2.4833e+07	2.57514e+06	2.00264e+06	176437	289465	0	9.8951e+07	9.53055e+06	2.63493e+06	980167	25287.9	6.21251e+07	6.54877e+06	1.27196e+08	8.36355e+07	1.77107e+06	0	1.88868e+06	0	162341	0	6.17856e+07	8.98598e+06	3.64643e+06	7.68658e+06	7.7247e+06	1.47184e+06	620588	3.52618e+07	458654	852810	337203	4.02342e+07	8.723e+06	3.86207e+06	3.42303e+08
SB07-023	Glucose_G12D_iFoxo	7.17037e+08	4.29017e+09	3.03624e+08	1.61895e+06	4.28611e+07	3.88685e+06	3.81865e+06	563263	67491.2	75757.1	2.25821e+08	2.31553e+06	2.66312e+07	2.5278e+06	2.32088e+06	240040	83613.9	0	1.09385e+08	1.06046e+07	3.23728e+06	689044	0	6.08387e+07	7.03275e+06	1.32539e+08	8.60736e+07	2.16953e+06	0	1.99551e+06	51313.5	89239.4	0	9.92706e+07	1.32003e+07	5.71303e+06	1.0754e+07	1.00671e+07	2.07016e+06	880143	3.99729e+07	896311	632045	597838	3.98999e+07	8.99026e+06	4.01968e+06	3.7609e+08
SB07-024	Glucose_G12D_iFoxo	8.97619e+08	5.37893e+09	3.72204e+08	3.68226e+06	6.17439e+07	7.4504e+06	7.00847e+06	1.33158e+06	655802	325859	2.64343e+08	3.21459e+06	3.44624e+07	3.67468e+06	3.5213e+06	591358	109190	0	1.16178e+08	1.16602e+07	3.60861e+06	1.40798e+06	21278.3	7.12948e+07	5.63412e+06	1.52937e+08	1.06055e+08	2.63934e+06	0	2.65934e+06	41364.9	370649	0	9.67874e+07	1.23512e+07	5.27845e+06	1.67883e+07	1.4271e+07	2.73272e+06	1.26156e+06	5.00382e+07	519862	990426	634853	4.79092e+07	1.09258e+07	4.38451e+06	4.34483e+08
SB07-025	Glucose_G12D_iFoxo	7.3408e+08	4.24129e+09	2.62152e+08	2.04504e+06	4.24301e+07	4.73817e+06	4.86503e+06	1.10632e+06	158097	19301.4	1.88163e+08	1.83987e+06	2.55133e+07	2.85292e+06	2.69562e+06	363891	149933	0	8.71685e+07	8.97645e+06	2.6746e+06	817887	0	5.85101e+07	5.96029e+06	1.22105e+08	8.345e+07	1.89962e+06	0	1.9872e+06	88761.3	235078	0	6.30744e+07	8.1957e+06	3.31983e+06	7.37079e+06	6.1831e+06	1.19831e+06	477622	3.98338e+07	0	919729	680354	3.90998e+07	8.04407e+06	3.39328e+06	3.6807e+08
SB07-026	Glucose_G12V_iFoxo	7.24659e+08	4.3765e+09	1.1982e+08	778950	1.37033e+07	1.20802e+06	1.15797e+06	256218	331954	632811	2.20769e+08	1.51146e+06	2.35994e+07	2.45578e+06	2.13718e+06	252865	50801.4	0	1.47977e+08	1.45124e+07	4.15878e+06	1.37332e+06	34912.8	4.98731e+07	6.20752e+06	1.08191e+08	6.87104e+07	5.09177e+06	155273	4.87912e+06	283968	503611	60982.2	4.00254e+07	4.82999e+06	1.51595e+06	4.36495e+06	5.3164e+06	800850	376264	2.39981e+07	0	568938	0	3.12904e+07	5.40247e+06	2.39596e+06	2.6377e+08
SB07-027	Glucose_G12V_iFoxo	9.57402e+08	5.56242e+09	1.50018e+08	2.14168e+06	2.84241e+07	3.72295e+06	4.06941e+06	1.12718e+06	1.70185e+06	1.36413e+06	2.35318e+08	3.83834e+06	4.16658e+07	6.95622e+06	6.29071e+06	1.55356e+06	59366.2	0	1.13176e+08	1.68502e+07	5.78909e+06	3.24575e+06	182451	5.79873e+07	7.18142e+06	1.41332e+08	1.06982e+08	6.62222e+06	409477	8.0942e+06	838290	1.54137e+06	354551	6.85073e+07	8.47539e+06	2.94039e+06	5.94833e+06	7.13052e+06	1.08913e+06	267783	3.54831e+07	0	789433	345455	4.51472e+07	7.33759e+06	2.59801e+06	3.16561e+08
SB07-028	Glucose_G12V_iFoxo	8.49236e+08	5.03606e+09	1.35734e+08	2.08943e+06	3.07233e+07	4.78637e+06	4.85533e+06	1.29853e+06	1.1695e+06	1.13029e+06	2.19548e+08	3.42681e+06	4.33676e+07	7.49229e+06	7.30862e+06	2.27332e+06	157867	0	9.77403e+07	1.58945e+07	5.75935e+06	3.65562e+06	52131.8	6.11317e+07	7.99408e+06	1.2708e+08	1.04354e+08	5.7097e+06	444161	8.03193e+06	809226	1.50682e+06	631199	5.47715e+07	6.22785e+06	2.09284e+06	6.00938e+06	7.33172e+06	1.03921e+06	315502	3.35076e+07	0	558412	537387	4.3209e+07	6.14409e+06	2.27735e+06	2.75158e+08
SB07-029	Glucose_G12V_iFoxo	7.44349e+08	4.30985e+09	1.18749e+08	2.26928e+06	3.10758e+07	5.65602e+06	6.51304e+06	1.69478e+06	711189	255360	1.6168e+08	3.96351e+06	3.85961e+07	8.13685e+06	7.98208e+06	2.10184e+06	55148.9	0	6.64934e+07	1.29479e+07	5.03878e+06	3.34163e+06	725979	4.91849e+07	5.42217e+06	1.11056e+08	9.10448e+07	4.18194e+06	196591	5.95843e+06	743120	1.27547e+06	439541	5.2818e+07	6.20801e+06	2.06197e+06	7.64265e+06	8.00397e+06	1.0209e+06	349916	3.29095e+07	0	1.1988e+06	0	3.86482e+07	5.9557e+06	2.06434e+06	2.65157e+08
SB07-030	Glucose_G12V_iFoxo	7.23793e+08	4.19735e+09	1.13186e+08	1.98906e+06	2.50725e+07	3.9582e+06	4.235e+06	1.39642e+06	541210	430484	1.65374e+08	2.51875e+06	3.38165e+07	6.27366e+06	6.09214e+06	1.60538e+06	98287.8	0	7.714e+07	1.3269e+07	4.61268e+06	3.22378e+06	352194	5.03988e+07	6.54594e+06	1.04544e+08	8.47184e+07	4.25106e+06	263220	6.39921e+06	601824	1.08357e+06	454728	4.97286e+07	5.65633e+06	1.964e+06	6.02591e+06	6.39652e+06	986914	282211	2.85744e+07	0	552000	128104	3.65141e+07	5.51132e+06	2.09396e+06	2.51182e+08
		intracellular metabolite NA-corrected TIC-normalized ion intensity
Code	Sample			2-hydroxyglutarate_m+0	2-hydroxyglutarate_m+1	2-hydroxyglutarate_m+2	2-hydroxyglutarate_m+3	2-hydroxyglutarate_m+4	2-hydroxyglutarate_m+5	2/3-phosphoglycerate_m+0	2/3-phosphoglycerate_m+3	2-ketoglutarate_m+0	2-ketoglutarate_m+1	2-ketoglutarate_m+2	2-ketoglutarate_m+3	2-ketoglutarate_m+4	2-ketoglutarate_m+5	3-phosphoserine_m+0	3-phosphoserine_m+3	4-aminobutyrate_m+0	4-aminobutyrate_m+1	4-aminobutyrate_m+2	4-aminobutyrate_m+3	4-aminobutyrate_m+4	5-aminoimidazole ribotide_m+0	5-aminoimidazole ribotide_m+3	acetylcarnitine_m+0	acetylcarnitine_m+2	aconitate_m+0	aconitate_m+1	aconitate_m+2	aconitate_m+3	aconitate_m+4	aconitate_m+5	adenine_m+0	adenine_m+1	adenine_m+2	adenosine_m+0	adenosine_m+5	adenosine_m+6	adenosine_m+7	ADP_m+0	ADP_m+2	ADP_m+3	ADP_m+4	ADP_m+5	ADP_m+6	ADP_m+7	alanine_m+0
SB07-001	Glucose_Par_DMSO			9.39011e+07	2.73456e+06	2.91323e+07	6.1359e+06	5.23633e+06	1.72456e+06	273427	22945.9	2.43411e+08	9.53199e+06	7.29965e+07	1.72572e+07	1.53056e+07	3.98101e+06	380184	35233.9	1.03389e+08	2.41978e+07	1.04005e+07	6.42856e+06	1.21693e+06	2.82706e+07	407135	1.13957e+08	1.0273e+08	4.44414e+06	426939	6.07904e+06	806839	1.35181e+06	526404	3.82257e+07	5.60237e+06	1.7446e+06	1.58827e+06	1.36117e+06	145862	23509.2	2.55308e+07	629405	852067	403311	3.42969e+07	6.57397e+06	1.94024e+06	3.76428e+08
SB07-002	Glucose_Par_DMSO			7.06697e+07	2.80282e+06	2.55961e+07	6.57104e+06	6.34911e+06	2.85909e+06	243290	79352.1	1.71993e+08	7.15313e+06	6.10036e+07	1.78399e+07	1.75682e+07	6.4251e+06	1.00541e+06	53151.5	6.4744e+07	1.8806e+07	8.04584e+06	7.09739e+06	1.99963e+06	2.87898e+07	0	1.0606e+08	1.14372e+08	2.84781e+06	407332	4.96315e+06	661678	1.4847e+06	641882	3.23845e+07	4.78235e+06	1.4047e+06	1.5917e+06	1.65755e+06	85442.3	34253.3	2.29537e+07	139599	355517	426801	3.41589e+07	6.5216e+06	2.08556e+06	3.06229e+08
SB07-003	Glucose_Par_DMSO			7.2671e+07	3.18911e+06	2.98021e+07	8.27739e+06	8.94148e+06	3.37655e+06	527449	144744	1.89629e+08	9.39595e+06	7.13088e+07	2.13271e+07	2.22704e+07	8.09571e+06	881044	43620.3	6.07725e+07	1.79866e+07	9.13463e+06	7.63203e+06	1.96049e+06	3.38605e+07	312767	9.82804e+07	1.0778e+08	3.31116e+06	383733	5.48397e+06	994682	1.86178e+06	776162	4.44362e+07	6.23024e+06	2.07201e+06	1.08899e+06	1.41385e+06	181300	0	2.69837e+07	320359	725122	435015	3.56544e+07	6.45636e+06	2.25584e+06	2.96855e+08
SB07-004	Glucose_Par_DMSO			6.70235e+07	2.98783e+06	2.83946e+07	9.05319e+06	9.46671e+06	3.89388e+06	265607	0	1.69088e+08	9.34072e+06	7.03478e+07	2.33581e+07	2.42586e+07	9.13932e+06	830049	14482.8	5.43921e+07	1.78519e+07	9.24711e+06	8.03726e+06	2.42023e+06	3.09456e+07	606460	9.77379e+07	1.11465e+08	2.76178e+06	379772	5.04962e+06	1.12826e+06	1.66724e+06	810717	5.18821e+07	7.15228e+06	2.29846e+06	1.87476e+06	1.46377e+06	182113	17076.2	2.65777e+07	421861	589502	394900	3.49444e+07	6.69118e+06	1.85067e+06	2.84535e+08
SB07-005	Glucose_Par_DMSO			7.03876e+07	2.96946e+06	2.67143e+07	7.60278e+06	7.9249e+06	3.0588e+06	235896	141972	1.81399e+08	8.01083e+06	6.82009e+07	2.06179e+07	2.05102e+07	7.45713e+06	996382	56838.1	6.02014e+07	1.83376e+07	9.05552e+06	6.90125e+06	2.05548e+06	3.18718e+07	1.27369e+06	1.00947e+08	1.11356e+08	3.1125e+06	366919	5.54917e+06	1.06358e+06	1.76588e+06	741414	4.15695e+07	5.88207e+06	1.90863e+06	1.72498e+06	1.55177e+06	160341	69166.9	2.66529e+07	0	892240	221906	3.83537e+07	6.97649e+06	1.87233e+06	2.88848e+08
SB07-006	Glucose_G12D_DMSO			2.09403e+08	1.88279e+06	3.45077e+07	4.06037e+06	3.8246e+06	526076	107471	189323	1.83386e+08	3.1179e+06	3.34149e+07	4.70425e+06	4.20566e+06	890247	1.0518e+06	201226	1.31289e+08	1.97578e+07	6.57202e+06	2.93635e+06	142202	5.32454e+07	2.41445e+06	1.04633e+08	7.09798e+07	2.85964e+06	167445	3.20421e+06	273785	587276	164258	3.05309e+07	6.17975e+06	2.10167e+06	5.13701e+06	5.757e+06	1.21856e+06	415984	2.58703e+07	0	526085	486237	3.30518e+07	9.24281e+06	3.53616e+06	4.5447e+08
SB07-007	Glucose_G12D_DMSO			1.7729e+08	3.88168e+06	4.89058e+07	9.83503e+06	1.03989e+07	3.32335e+06	55384.4	146479	1.40899e+08	3.68482e+06	3.73354e+07	8.15438e+06	8.29849e+06	2.08131e+06	1.36087e+06	312307	6.40096e+07	1.25921e+07	5.58344e+06	3.75352e+06	684309	5.28649e+07	3.22132e+06	9.02078e+07	7.65809e+07	2.00085e+06	66957.2	2.76817e+06	209869	798927	162001	2.75732e+07	5.08118e+06	1.62997e+06	4.97251e+06	5.02836e+06	1.0297e+06	427723	2.64623e+07	0	486487	248566	3.19122e+07	8.18116e+06	3.4252e+06	3.40742e+08
SB07-008	Glucose_G12D_DMSO			1.85481e+08	4.11661e+06	5.53759e+07	1.12052e+07	1.33358e+07	4.38484e+06	15475.6	45367.9	1.52676e+08	3.94318e+06	4.37543e+07	1.02872e+07	1.03307e+07	3.34433e+06	832765	82054	6.48835e+07	1.32523e+07	5.95906e+06	4.34284e+06	964432	4.99718e+07	2.80366e+06	9.0615e+07	7.63473e+07	1.66667e+06	92645.9	2.59357e+06	340952	584239	361184	3.00087e+07	4.84472e+06	1.67436e+06	4.56368e+06	4.3049e+06	862305	366205	2.57131e+07	0	619071	222231	2.80079e+07	6.55688e+06	2.53725e+06	3.50554e+08
SB07-009	Glucose_G12D_DMSO			1.89326e+08	4.06723e+06	5.39991e+07	1.08687e+07	1.22788e+07	3.81176e+06	88848.3	159596	1.49794e+08	3.72978e+06	3.9936e+07	8.77268e+06	9.05495e+06	2.73342e+06	1.38282e+06	376434	6.50202e+07	1.36543e+07	5.48385e+06	3.82696e+06	909496	5.08204e+07	1.63929e+06	8.9666e+07	7.54265e+07	1.87718e+06	103557	2.92941e+06	321678	841672	223687	3.12152e+07	4.95589e+06	1.56465e+06	3.90338e+06	3.79195e+06	727289	250957	2.65518e+07	0	648562	198381	3.17844e+07	7.60885e+06	2.49017e+06	3.32351e+08
SB07-010	Glucose_G12D_DMSO			1.92165e+08	4.10527e+06	5.40529e+07	1.06513e+07	1.15335e+07	4.09679e+06	119191	97662.4	1.59237e+08	4.00965e+06	4.15849e+07	8.96164e+06	9.01552e+06	2.58937e+06	1.06703e+06	104800	7.25667e+07	1.47887e+07	6.52634e+06	3.97408e+06	661183	4.99514e+07	1.58908e+06	9.47754e+07	7.5561e+07	1.81873e+06	146890	2.87958e+06	344628	679882	189030	3.56419e+07	5.89651e+06	2.08294e+06	5.01758e+06	4.51784e+06	979153	277598	2.79902e+07	0	654330	225069	2.9668e+07	7.91261e+06	3.35803e+06	3.58916e+08
SB07-011	Glucose_G12V_DMSO			1.04763e+08	1.31657e+06	1.92757e+07	2.41727e+06	2.53652e+06	650497	39452.7	634408	2.24931e+08	4.84825e+06	4.94646e+07	8.15465e+06	7.08423e+06	1.62004e+06	122959	0	1.60445e+08	2.97469e+07	1.05724e+07	5.52388e+06	780032	6.42832e+07	5.24376e+06	1.4002e+08	8.93626e+07	8.48103e+06	419258	9.07965e+06	946528	1.56039e+06	522172	2.05167e+07	1.74121e+06	436518	8.64853e+06	8.21497e+06	992861	222619	3.35726e+07	0	242295	0	3.16738e+07	3.068e+06	297404	3.85671e+08
SB07-012	Glucose_G12V_DMSO			9.81713e+07	1.51134e+06	2.20971e+07	4.12702e+06	3.44839e+06	1.24891e+06	51647.1	361000	2.16537e+08	5.31437e+06	5.68239e+07	1.05527e+07	9.89912e+06	2.67452e+06	206656	0	1.42961e+08	3.11666e+07	1.30295e+07	7.28475e+06	1.29275e+06	5.97569e+07	5.77252e+06	1.32291e+08	1.00089e+08	7.58064e+06	614641	9.81776e+06	1.11367e+06	2.18159e+06	762765	2.48795e+07	1.84315e+06	481889	7.27195e+06	6.91218e+06	702945	73568.4	3.26851e+07	0	0	0	3.0874e+07	2.91362e+06	0	3.45762e+08
SB07-013	Glucose_G12V_DMSO			9.52747e+07	1.53904e+06	2.268e+07	3.78487e+06	3.70098e+06	1.13902e+06	0	389706	2.11295e+08	4.96917e+06	5.87818e+07	1.17634e+07	1.19969e+07	3.02805e+06	201250	0	1.42126e+08	3.22817e+07	1.38342e+07	7.73649e+06	1.66639e+06	6.37811e+07	4.74019e+06	1.34953e+08	1.04891e+08	6.6174e+06	376190	9.4106e+06	1.19515e+06	2.17936e+06	817711	3.96635e+07	3.47031e+06	758056	1.21472e+07	1.16444e+07	916653	236137	3.6524e+07	0	308378	0	3.58815e+07	3.25722e+06	0	3.29258e+08
SB07-014	Glucose_G12V_DMSO			9.8814e+07	1.97116e+06	2.05808e+07	3.78682e+06	3.4447e+06	1.23073e+06	20138.9	571531	2.23863e+08	5.99162e+06	5.79478e+07	1.0558e+07	1.07474e+07	2.72022e+06	285808	0	1.48955e+08	3.17086e+07	1.15235e+07	7.18128e+06	1.07347e+06	6.13089e+07	4.35365e+06	1.33848e+08	9.97812e+07	8.05134e+06	482720	1.01773e+07	1.23802e+06	2.22117e+06	920543	2.89204e+07	2.21136e+06	570895	7.03537e+06	6.06721e+06	523906	124949	3.38482e+07	0	269532	0	3.07838e+07	2.92334e+06	541531	3.37106e+08
SB07-015	Glucose_G12V_DMSO			9.65745e+07	1.98621e+06	2.06761e+07	3.68661e+06	3.83891e+06	968122	18487.6	506622	2.11293e+08	5.73539e+06	5.80415e+07	1.1019e+07	1.06362e+07	2.87804e+06	219241	0	1.43199e+08	3.12142e+07	1.23161e+07	7.50465e+06	1.22842e+06	5.85949e+07	3.15764e+06	1.29698e+08	9.76487e+07	7.80977e+06	617850	1.05635e+07	1.38983e+06	2.2044e+06	1.00849e+06	2.82534e+07	2.27125e+06	477044	1.2015e+07	1.17506e+07	905198	402555	3.31297e+07	0	113556	0	3.23091e+07	2.82742e+06	526534	3.56575e+08
SB07-016	Glucose_Par_iFoxo			1.5527e+08	618647	1.65186e+07	1.14851e+06	1.08711e+06	169533	276261	66433.2	2.83341e+08	1.8408e+06	3.14408e+07	2.66184e+06	2.22718e+06	131455	25208.4	0	1.74303e+08	1.64945e+07	3.96428e+06	1.15525e+06	84927.2	4.40144e+07	2.68767e+06	1.5281e+08	9.91323e+07	6.69588e+06	217734	5.34305e+06	192337	355870	5614.87	3.84835e+07	4.87671e+06	1.81708e+06	1.94616e+06	1.67872e+06	103627	0	2.91338e+07	966127	1.35491e+06	452976	3.66752e+07	5.71894e+06	2.39271e+06	3.59993e+08
SB07-017	Glucose_Par_iFoxo			1.55034e+08	926152	2.11661e+07	1.73003e+06	1.78517e+06	512104	565773	498153	3.10149e+08	3.20205e+06	4.05374e+07	4.23388e+06	3.91874e+06	450168	88583.2	0	1.49697e+08	1.56692e+07	4.79758e+06	1.67427e+06	0	4.98483e+07	1.86653e+06	1.47789e+08	1.11828e+08	7.42166e+06	326865	6.79308e+06	237327	730277	61957.2	3.40405e+07	4.35449e+06	1.45708e+06	1.68781e+06	2.21157e+06	222073	71571.2	3.03681e+07	424429	1.4429e+06	928964	4.03579e+07	7.18859e+06	2.51421e+06	3.26729e+08
SB07-018	Glucose_Par_iFoxo			1.34671e+08	1.88124e+06	2.62135e+07	2.9929e+06	3.14522e+06	617990	703012	147177	2.61907e+08	3.74434e+06	4.6728e+07	6.53993e+06	6.28799e+06	1.28425e+06	182756	0	9.94456e+07	1.44145e+07	5.04164e+06	2.4756e+06	118036	4.84573e+07	968046	1.34417e+08	1.14812e+08	5.17675e+06	125870	5.64686e+06	466460	945115	243208	5.65625e+07	6.77376e+06	2.50157e+06	2.26007e+06	2.32101e+06	257294	37446.3	3.48893e+07	874816	1.28154e+06	851194	4.18035e+07	6.25116e+06	2.61494e+06	3.035e+08
SB07-019	Glucose_Par_iFoxo			1.24465e+08	2.70935e+06	3.05138e+07	5.51936e+06	5.20503e+06	1.53214e+06	1.16798e+06	57284	2.40253e+08	5.49174e+06	5.07719e+07	9.21493e+06	8.72469e+06	2.03455e+06	166066	0	7.52222e+07	1.26839e+07	5.18606e+06	2.77593e+06	174439	4.68121e+07	2.17764e+06	1.25926e+08	1.14582e+08	3.83998e+06	416846	5.639e+06	633319	929760	263144	6.55268e+07	7.05615e+06	2.59552e+06	2.17614e+06	1.70888e+06	229342	796.858	3.80715e+07	1.1977e+06	1.5164e+06	1.08899e+06	3.92225e+07	6.11893e+06	2.47152e+06	2.94665e+08
SB07-020	Glucose_Par_iFoxo			1.26678e+08	1.37425e+06	2.54479e+07	3.23952e+06	3.55671e+06	619348	437724	112768	2.547e+08	4.67852e+06	4.61682e+07	6.57736e+06	6.38981e+06	1.23964e+06	90483.8	0	9.39257e+07	1.44681e+07	4.56215e+06	2.24965e+06	148052	4.81658e+07	2.59854e+06	1.31031e+08	1.11782e+08	4.28052e+06	212727	5.44968e+06	525575	825154	146174	6.21648e+07	8.11905e+06	2.78691e+06	2.29446e+06	2.32857e+06	263703	57539.3	3.45076e+07	587696	1.56933e+06	921729	4.17648e+07	7.43186e+06	2.39073e+06	3.05484e+08
SB07-021	Glucose_G12D_iFoxo			2.88136e+08	464725	2.94512e+07	1.98169e+06	2.00128e+06	213293	345517	346663	2.4374e+08	1.59448e+06	2.34163e+07	1.83186e+06	1.45711e+06	68784.6	132006	0	1.34928e+08	1.1247e+07	2.92368e+06	527864	0	5.99315e+07	4.11131e+06	1.33597e+08	7.62932e+07	2.61019e+06	0	1.87676e+06	21140.1	119002	0	6.70571e+07	9.96842e+06	4.38175e+06	7.92644e+06	8.03027e+06	1.82467e+06	831451	3.73244e+07	583430	845657	967715	4.09083e+07	9.35346e+06	4.62497e+06	3.88813e+08
SB07-022	Glucose_G12D_iFoxo			2.70365e+08	2.37569e+06	3.60887e+07	3.56086e+06	3.54944e+06	728498	192802	361316	2.08448e+08	1.9217e+06	2.45035e+07	2.54097e+06	1.97607e+06	174096	285625	0	9.76381e+07	9.40411e+06	2.59997e+06	967163	24952.4	6.13008e+07	6.46188e+06	1.25509e+08	8.25259e+07	1.74758e+06	0	1.86362e+06	0	160187	0	6.09659e+07	8.86676e+06	3.59805e+06	7.5846e+06	7.62222e+06	1.45231e+06	612355	3.4794e+07	452569	841496	332729	3.97004e+07	8.60727e+06	3.81083e+06	3.37761e+08
SB07-023	Glucose_G12D_iFoxo			2.84116e+08	1.51493e+06	4.01073e+07	3.63712e+06	3.57331e+06	527074	63154.9	70889.8	2.11312e+08	2.16676e+06	2.49202e+07	2.36539e+06	2.17177e+06	224618	78241.7	0	1.02357e+08	9.92328e+06	3.02929e+06	644773	0	5.69298e+07	6.5809e+06	1.24023e+08	8.05434e+07	2.03014e+06	0	1.8673e+06	48016.6	83505.8	0	9.28925e+07	1.23522e+07	5.34597e+06	1.0063e+07	9.42031e+06	1.93715e+06	823594	3.74046e+07	838723	591436	559427	3.73364e+07	8.41264e+06	3.76142e+06	3.51926e+08
SB07-024	Glucose_G12D_iFoxo			2.8729e+08	2.8422e+06	4.76578e+07	5.75068e+06	5.40958e+06	1.0278e+06	506189	251518	2.04036e+08	2.48122e+06	2.66002e+07	2.83635e+06	2.71796e+06	456447	84280	0	8.96731e+07	9.00005e+06	2.78535e+06	1.08677e+06	16423.9	5.50298e+07	4.34876e+06	1.18046e+08	8.18596e+07	2.03721e+06	0	2.05264e+06	31928	286090	0	7.47065e+07	9.53345e+06	4.07424e+06	1.29582e+07	1.10153e+07	2.10928e+06	973751	3.86226e+07	401262	764472	490019	3.69793e+07	8.43323e+06	3.38424e+06	3.35361e+08
SB07-025	Glucose_G12D_iFoxo			2.4531e+08	1.91366e+06	3.97041e+07	4.43376e+06	4.55247e+06	1.03525e+06	147940	18061.3	1.76075e+08	1.72167e+06	2.38742e+07	2.66964e+06	2.52244e+06	340512	140301	0	8.15683e+07	8.39975e+06	2.50277e+06	765341	0	5.47511e+07	5.57737e+06	1.1426e+08	7.80888e+07	1.77758e+06	0	1.85953e+06	83058.8	219975	0	5.90222e+07	7.66916e+06	3.10655e+06	6.89725e+06	5.78586e+06	1.12132e+06	446936	3.72746e+07	0	860641	636645	3.65878e+07	7.52727e+06	3.17528e+06	3.44424e+08
SB07-026	Glucose_G12V_iFoxo			1.55365e+08	1.01003e+06	1.77684e+07	1.56638e+06	1.50148e+06	332225	430429	820536	2.8626e+08	1.95984e+06	3.06002e+07	3.1843e+06	2.77118e+06	327878	65871.7	0	1.91874e+08	1.88176e+07	5.39249e+06	1.78072e+06	45269.8	6.46681e+07	8.04899e+06	1.40286e+08	8.90935e+07	6.60225e+06	201335	6.32651e+06	368208	653007	79072.7	5.1899e+07	6.26281e+06	1.96565e+06	5.65982e+06	6.89352e+06	1.03842e+06	487884	3.11172e+07	0	737714	0	4.05727e+07	7.00512e+06	3.10673e+06	3.42018e+08
SB07-027	Glucose_G12V_iFoxo			1.47019e+08	2.09886e+06	2.78558e+07	3.64851e+06	3.98806e+06	1.10465e+06	1.66782e+06	1.33686e+06	2.30614e+08	3.7616e+06	4.08328e+07	6.81714e+06	6.16494e+06	1.5225e+06	58179.3	0	1.10913e+08	1.65133e+07	5.67335e+06	3.18086e+06	178804	5.6828e+07	7.03785e+06	1.38506e+08	1.04843e+08	6.48982e+06	401290	7.93238e+06	821530	1.51056e+06	347462	6.71376e+07	8.30595e+06	2.8816e+06	5.8294e+06	6.98796e+06	1.06735e+06	262429	3.47737e+07	0	773650	338548	4.42446e+07	7.19089e+06	2.54607e+06	3.10232e+08
SB07-028	Glucose_G12V_iFoxo			1.40753e+08	2.16669e+06	3.18593e+07	4.96335e+06	5.03486e+06	1.34655e+06	1.21275e+06	1.17208e+06	2.27666e+08	3.55352e+06	4.49711e+07	7.76932e+06	7.57887e+06	2.35737e+06	163704	0	1.01354e+08	1.64822e+07	5.9723e+06	3.79079e+06	54059.4	6.33921e+07	8.28966e+06	1.31779e+08	1.08213e+08	5.92083e+06	460584	8.32891e+06	839148	1.56254e+06	654538	5.67968e+07	6.45813e+06	2.17023e+06	6.23158e+06	7.60281e+06	1.07763e+06	327167	3.47465e+07	0	579060	557258	4.48067e+07	6.37127e+06	2.36155e+06	2.85332e+08
SB07-029	Glucose_G12V_iFoxo			1.3395e+08	2.55978e+06	3.5054e+07	6.38008e+06	7.34681e+06	1.91174e+06	802232	288049	1.82378e+08	4.4709e+06	4.3537e+07	9.17849e+06	9.00391e+06	2.37091e+06	62208.8	0	7.50056e+07	1.46054e+07	5.68382e+06	3.76942e+06	818915	5.54813e+07	6.11629e+06	1.25273e+08	1.027e+08	4.71729e+06	221758	6.7212e+06	838251	1.43875e+06	495809	5.95795e+07	7.00274e+06	2.32594e+06	8.62103e+06	9.02861e+06	1.15159e+06	394710	3.71224e+07	0	1.35226e+06	0	4.35957e+07	6.71812e+06	2.32861e+06	2.99101e+08
SB07-030	Glucose_G12V_iFoxo			1.33545e+08	2.34683e+06	2.95822e+07	4.67015e+06	4.99675e+06	1.64759e+06	638557	507915	1.95119e+08	2.9718e+06	3.9899e+07	7.4021e+06	7.18793e+06	1.89414e+06	115967	0	9.10151e+07	1.56557e+07	5.44236e+06	3.80364e+06	415543	5.9464e+07	7.72335e+06	1.23349e+08	9.99566e+07	5.0157e+06	310566	7.55023e+06	710074	1.27847e+06	536520	5.86733e+07	6.67372e+06	2.31726e+06	7.10978e+06	7.54706e+06	1.16443e+06	332972	3.37141e+07	0	651288	151145	4.30819e+07	6.50263e+06	2.47059e+06	2.96362e+08
[truncated: 325 more columns]

## Sheet: 13Cglucose fractionlabelled
			intracellular metabolite fraction labelled
Code	Sample	2-hydroxyglutarate_m+0	2-hydroxyglutarate_m+1	2-hydroxyglutarate_m+2	2-hydroxyglutarate_m+3	2-hydroxyglutarate_m+4	2-hydroxyglutarate_m+5	2/3-phosphoglycerate_m+0	2/3-phosphoglycerate_m+3	2-ketoglutarate_m+0	2-ketoglutarate_m+1	2-ketoglutarate_m+2	2-ketoglutarate_m+3	2-ketoglutarate_m+4	2-ketoglutarate_m+5	3-phosphoserine_m+0	3-phosphoserine_m+3	4-aminobutyrate_m+0	4-aminobutyrate_m+1	4-aminobutyrate_m+2	4-aminobutyrate_m+3	4-aminobutyrate_m+4	5-aminoimidazole ribotide_m+0	5-aminoimidazole ribotide_m+3	acetylcarnitine_m+0	acetylcarnitine_m+2	aconitate_m+0	aconitate_m+1	aconitate_m+2	aconitate_m+3	aconitate_m+4	aconitate_m+5	adenine_m+0	adenine_m+1	adenine_m+2	adenosine_m+0	adenosine_m+5	adenosine_m+6	adenosine_m+7	ADP_m+0	ADP_m+2	ADP_m+3	ADP_m+4	ADP_m+5	ADP_m+6	ADP_m+7	alanine_m+0	alanine_m+1	alanine_m+2
SB07-001	Glucose_Par_DMSO	0.676205	0.0196922	0.209789	0.0441862	0.0377082	0.012419	0.922577	0.0774225	0.671509	0.0262964	0.201379	0.0476083	0.0422245	0.0109826	0.915184	0.0848157	0.709928	0.166157	0.0714162	0.0441423	0.00835619	0.985803	0.0141969	0.523107	0.471573	0.325932	0.0313116	0.445835	0.0591734	0.0991411	0.0386064	0.838786	0.122933	0.0382817	0.509255	0.436439	0.0467683	0.00753787	0.363548	0.00896247	0.0121331	0.00574299	0.488375	0.0936107	0.0276282	0.535759	0.00488936	0.0050001
SB07-002	Glucose_Par_DMSO	0.615333	0.0244047	0.22287	0.0572152	0.0552828	0.0248946	0.754055	0.245945	0.609941	0.0253673	0.216338	0.0632659	0.0623024	0.0227855	0.949789	0.0502112	0.642985	0.186766	0.0799048	0.0704856	0.0198587	1	0	0.481147	0.518853	0.258737	0.0370082	0.450927	0.0601168	0.134892	0.0583182	0.839596	0.123986	0.0364181	0.472463	0.492008	0.0253617	0.0101674	0.344435	0.00209478	0.00533475	0.00640441	0.512576	0.0978607	0.0312952	0.574562	0	0.00149093
SB07-003	Glucose_Par_DMSO	0.575577	0.0252588	0.236042	0.0655595	0.0708193	0.0267433	0.784669	0.215331	0.588861	0.0291775	0.221437	0.0662277	0.0691567	0.0251398	0.952826	0.0471742	0.623396	0.184504	0.0937017	0.0782883	0.0201104	0.990848	0.0091524	0.47406	0.51988	0.258453	0.0299523	0.428051	0.0776399	0.145321	0.0605833	0.842577	0.118135	0.0392883	0.405713	0.526742	0.0675451	0	0.370498	0.00439868	0.00995626	0.00597296	0.489551	0.0886488	0.0309738	0.550421	0.00424088	0.00107276
SB07-004	Glucose_Par_DMSO	0.55474	0.0247297	0.235016	0.0749314	0.078354	0.0322288	1	0	0.553421	0.0305719	0.230247	0.0764505	0.0793977	0.0299128	0.982851	0.0171489	0.591549	0.194151	0.100568	0.0874104	0.0263215	0.980779	0.0192209	0.465936	0.531374	0.234101	0.0321912	0.428029	0.0956365	0.141323	0.0687201	0.845911	0.116614	0.0374751	0.529934	0.413761	0.0514774	0.00482689	0.371871	0.0059026	0.00824822	0.00552537	0.488936	0.0936219	0.0258943	0.552729	0.00208518	0
SB07-005	Glucose_Par_DMSO	0.593198	0.0250254	0.225137	0.0640731	0.0667878	0.0257783	0.624282	0.375718	0.592428	0.0261624	0.222736	0.0673356	0.066984	0.0243541	0.946034	0.053966	0.623517	0.189926	0.0937898	0.0714775	0.021289	0.961573	0.0384272	0.474329	0.523234	0.247034	0.0291218	0.440429	0.0844147	0.140155	0.0588449	0.842166	0.119166	0.0386675	0.491971	0.442572	0.0457299	0.0197267	0.355516	0	0.0119014	0.00295994	0.51159	0.0930576	0.0249746	0.579559	0	0.00270282
SB07-006	Glucose_G12D_DMSO	0.823758	0.00740658	0.135748	0.0159728	0.0150454	0.0020695	0.362107	0.637893	0.798306	0.0135727	0.14546	0.0204783	0.0183079	0.00387538	0.839408	0.160592	0.816995	0.12295	0.0408969	0.0182725	0.000884904	0.956621	0.0433786	0.594961	0.403601	0.394074	0.0230748	0.441557	0.0377291	0.0809298	0.0226357	0.786629	0.159221	0.0541497	0.410024	0.45951	0.0972623	0.0332028	0.355655	0	0.00723241	0.0066846	0.454383	0.127066	0.0486137	0.543217	0.0042152	0.00667254
SB07-007	Glucose_G12D_DMSO	0.698997	0.0153042	0.19282	0.0387763	0.0409995	0.0131029	0.274366	0.725634	0.702901	0.0183824	0.186255	0.0406797	0.0413986	0.010383	0.813345	0.186655	0.738945	0.145367	0.0644567	0.0433317	0.00789985	0.942565	0.0574352	0.5401	0.458512	0.333099	0.011147	0.460841	0.0349388	0.133004	0.0269697	0.804251	0.148207	0.0475425	0.433966	0.43884	0.0898652	0.0373287	0.374206	0	0.00687944	0.003515	0.451273	0.11569	0.0484361	0.531941	0.00208436	0.0051828
SB07-008	Glucose_G12D_DMSO	0.677187	0.0150297	0.202176	0.0409099	0.0486887	0.0160089	0.254351	0.745649	0.680569	0.0175772	0.195039	0.0458565	0.04605	0.0149077	0.910306	0.0896942	0.725749	0.148232	0.0666546	0.0485765	0.0107876	0.946876	0.0531243	0.542728	0.457272	0.295548	0.0164287	0.459913	0.0604603	0.103602	0.0640481	0.821531	0.132631	0.0458381	0.45198	0.42635	0.0854014	0.0362684	0.403936	0	0.0097252	0.0034911	0.439985	0.103004	0.0398585	0.537121	0.00149366	0.00374704
SB07-009	Glucose_G12D_DMSO	0.690085	0.0148249	0.196825	0.0396161	0.0447558	0.0138937	0.357619	0.642381	0.699904	0.0174272	0.186599	0.0409899	0.0423087	0.0127718	0.786027	0.213973	0.731429	0.1536	0.0616892	0.0430505	0.0102311	0.968751	0.0312486	0.543126	0.456874	0.298098	0.016445	0.465194	0.0510829	0.133658	0.0355217	0.827205	0.131331	0.0414633	0.450031	0.437185	0.0838511	0.0289335	0.383241	0	0.00936118	0.00286338	0.458767	0.109824	0.0359424	0.528794	0.00549971	0.00573889
SB07-010	Glucose_G12D_DMSO	0.694728	0.0148416	0.195415	0.0385072	0.0416966	0.014811	0.549638	0.450362	0.70647	0.0177892	0.184496	0.0397593	0.0399983	0.011488	0.910568	0.0894321	0.73659	0.150113	0.0662458	0.040339	0.00671136	0.969168	0.0308317	0.556401	0.443599	0.300183	0.0242444	0.475277	0.0568811	0.112215	0.0311996	0.817075	0.135175	0.0477504	0.464928	0.418622	0.0907281	0.0257222	0.400834	0	0.00937033	0.0032231	0.42486	0.113312	0.0480886	0.53542	0.0023075	0.0053702
SB07-011	Glucose_G12V_DMSO	0.799964	0.0100533	0.147189	0.0184582	0.0193688	0.00496718	0.0585472	0.941453	0.759638	0.0163735	0.167052	0.0275399	0.0239249	0.0054712	1	0	0.774842	0.143657	0.0510573	0.0266766	0.00376703	0.924579	0.0754205	0.61042	0.38958	0.403685	0.0199561	0.432179	0.0450534	0.0742724	0.0248547	0.904041	0.0767242	0.0192346	0.478375	0.454393	0.0549179	0.0123137	0.48759	0	0.00351896	0	0.460013	0.044558	0.00431934	0.659231	0	0
SB07-012	Glucose_G12V_DMSO	0.751671	0.0115719	0.169191	0.0315995	0.0264034	0.0095626	0.12516	0.87484	0.717482	0.0176088	0.188282	0.0349658	0.0328	0.00886185	1	0	0.730382	0.159229	0.0665671	0.0372176	0.00660463	0.91191	0.0880904	0.569287	0.430713	0.343465	0.0278483	0.444825	0.0504584	0.0988438	0.0345595	0.914535	0.0677515	0.0177135	0.486072	0.462024	0.0469863	0.00491746	0.491707	0	0	0	0.464461	0.0438317	0	0.644452	0	0
SB07-013	Glucose_G12V_DMSO	0.743644	0.0120126	0.177024	0.0295419	0.0288871	0.00889034	0	1	0.700037	0.0164632	0.194748	0.0389729	0.0397467	0.0100321	1	0	0.719099	0.163331	0.069995	0.0391433	0.00843124	0.930822	0.0691784	0.562671	0.437329	0.321289	0.0182648	0.456905	0.0580269	0.105813	0.0397016	0.903664	0.0790651	0.017271	0.486971	0.466814	0.036748	0.00946656	0.480762	0	0.00405915	0	0.472304	0.0428745	0	0.641052	0	0
SB07-014	Glucose_G12V_DMSO	0.761114	0.0151828	0.158523	0.0291679	0.0265328	0.00947969	0.0340375	0.965963	0.717906	0.0192145	0.185832	0.0338583	0.0344659	0.00872345	1	0	0.743133	0.158194	0.0574903	0.0358273	0.00535555	0.933697	0.0663035	0.572908	0.427092	0.348678	0.020905	0.440746	0.0536146	0.0961915	0.0398657	0.912239	0.0697532	0.0180078	0.51161	0.441206	0.0380983	0.00908626	0.4951	0	0.00394247	0	0.450277	0.0427599	0.007921	0.629248	0	0
SB07-015	Glucose_G12V_DMSO	0.756081	0.01555	0.161873	0.0288625	0.0300548	0.00757942	0.0352072	0.964793	0.705243	0.0191433	0.193728	0.0367785	0.0355009	0.00960619	1	0	0.732617	0.159694	0.0630099	0.0383943	0.00628467	0.948866	0.0511337	0.570485	0.429515	0.331009	0.0261869	0.447722	0.0589065	0.0934314	0.0427437	0.91135	0.0732622	0.0153877	0.479195	0.468648	0.036102	0.0160551	0.480794	0	0.00164798	0	0.468884	0.0410328	0.00764131	0.629008	0	0
SB07-016	Glucose_Par_iFoxo	0.88821	0.00353891	0.0944929	0.00656996	0.00621874	0.000969796	0.806145	0.193855	0.880917	0.00572311	0.0977508	0.00827578	0.00692438	0.000408698	1	0	0.889292	0.0841549	0.0202258	0.00589409	0.000433298	0.942451	0.0575492	0.606528	0.393472	0.522687	0.0169966	0.417084	0.015014	0.0277796	0.000438303	0.851833	0.107946	0.0402211	0.521967	0.450239	0.0277932	0	0.379867	0.012597	0.0176662	0.00590622	0.478198	0.0745676	0.0311979	0.71879	0	0
SB07-017	Glucose_Par_iFoxo	0.855815	0.00511251	0.116841	0.00955008	0.00985444	0.0028269	0.531779	0.468221	0.855604	0.00883346	0.11183	0.01168	0.0108106	0.00124187	1	0	0.871151	0.0911861	0.0279193	0.00974331	0	0.963907	0.0360927	0.56775	0.429602	0.476628	0.0209917	0.43626	0.0152414	0.0468993	0.00397897	0.854172	0.109266	0.0365622	0.402529	0.52744	0.0529624	0.0170691	0.364891	0.00509978	0.0173373	0.0111621	0.484925	0.0863753	0.0302098	0.710875	0	0
SB07-018	Glucose_Par_iFoxo	0.794417	0.0110973	0.154632	0.0176549	0.0185534	0.00364549	0.826889	0.173111	0.802186	0.0114684	0.143122	0.020031	0.0192593	0.00393348	1	0	0.818513	0.118643	0.0414965	0.0203761	0.000971524	0.980414	0.019586	0.536252	0.458036	0.410714	0.00998627	0.448012	0.0370081	0.0749837	0.0192957	0.859119	0.102885	0.0379959	0.463526	0.476024	0.0527694	0.00768001	0.393934	0.00987751	0.0144698	0.0096108	0.472001	0.0705816	0.0295252	0.687401	0	0
SB07-019	Glucose_Par_iFoxo	0.732386	0.0159425	0.179551	0.0324774	0.0306278	0.00901554	0.953248	0.0467524	0.759115	0.017352	0.160421	0.029116	0.027567	0.00642847	1	0	0.783218	0.132065	0.0539975	0.0289032	0.00181627	0.955549	0.044451	0.522308	0.475257	0.327586	0.0355609	0.48106	0.054028	0.0793172	0.0224486	0.871617	0.0938587	0.0345248	0.52881	0.415265	0.055731	0.00019364	0.424491	0.0133542	0.0169076	0.0121421	0.437323	0.068225	0.027557	0.669908	0	0
SB07-020	Glucose_Par_iFoxo	0.787232	0.00854021	0.158144	0.0201318	0.022103	0.0038489	0.795151	0.204849	0.796551	0.0146316	0.144387	0.0205701	0.0199835	0.00387686	1	0	0.814241	0.125424	0.0395493	0.0195022	0.00128346	0.948812	0.0511884	0.53729	0.458361	0.374177	0.0185953	0.476378	0.0459425	0.0721299	0.0127776	0.850748	0.111112	0.0381399	0.464065	0.470963	0.053335	0.0116376	0.38697	0.00659045	0.0175986	0.0103363	0.468353	0.0833412	0.0268098	0.707491	0	0
SB07-021	Glucose_G12D_iFoxo	0.894143	0.00144213	0.0913928	0.00614958	0.00621036	0.000661889	0.499172	0.500828	0.895745	0.00585974	0.0860553	0.00673211	0.00535489	0.000252784	1	0	0.901765	0.0751673	0.0195398	0.00352787	0	0.935804	0.0641963	0.636372	0.363413	0.564111	0	0.405602	0.00456876	0.0257186	0	0.823724	0.122451	0.0538251	0.424953	0.430519	0.097824	0.0445758	0.394517	0.00616683	0.00893855	0.0102287	0.432398	0.0988655	0.0488857	0.667464	0	0
SB07-022	Glucose_G12D_iFoxo	0.85378	0.00750216	0.113964	0.0112448	0.0112087	0.00230051	0.347944	0.652056	0.870113	0.00802162	0.102283	0.0106066	0.0082486	0.000726717	1	0	0.88253	0.0850017	0.0235006	0.00874198	0.000225539	0.90464	0.0953604	0.603307	0.396693	0.463378	0	0.494147	0	0.0424744	0	0.830251	0.12075	0.0489993	0.43914	0.441318	0.0840872	0.0354547	0.392978	0.0051115	0.00950421	0.00375799	0.448393	0.0972141	0.0430411	0.665861	0	0
SB07-023	Glucose_G12D_iFoxo	0.851984	0.00454286	0.12027	0.0109067	0.0107153	0.00158054	0.471148	0.528852	0.869022	0.00891082	0.102484	0.00972767	0.0089314	0.000923741	1	0	0.882735	0.0855795	0.0261249	0.0055606	0	0.896381	0.103619	0.603214	0.391741	0.503886	0	0.46347	0.0119179	0.0207264	0	0.839967	0.111693	0.0483401	0.451734	0.422882	0.0869596	0.0369715	0.420727	0.00943396	0.00665248	0.00629244	0.41996	0.0946254	0.0423085	0.656948	0	0
SB07-024	Glucose_G12D_iFoxo	0.82088	0.00812107	0.136174	0.0164315	0.0154569	0.00293675	0.668054	0.331946	0.85325	0.0103761	0.111238	0.0118612	0.0113661	0.00190879	1	0	0.874333	0.0877526	0.0271578	0.0105962	0.000160137	0.926762	0.073238	0.589176	0.408566	0.462175	0	0.465677	0.00724341	0.0649044	0	0.845917	0.107949	0.0461334	0.473897	0.40284	0.0771388	0.0356111	0.433596	0.00450476	0.00858233	0.00550118	0.415147	0.0946754	0.0379931	0.64701	0	0
SB07-025	Glucose_G12D_iFoxo	0.8261	0.00644439	0.133707	0.0149311	0.0153308	0.00348628	0.891198	0.108802	0.849769	0.0083091	0.115221	0.0128841	0.0121737	0.00164337	1	0	0.874857	0.0900911	0.0268433	0.00820863	0	0.90755	0.0924499	0.594025	0.405975	0.451146	0	0.471945	0.0210802	0.0558292	0	0.845615	0.109877	0.0445078	0.483971	0.405986	0.0786819	0.0313609	0.433113	0	0.0100002	0.00739749	0.425132	0.0874631	0.0368951	0.662401	0	0
SB07-026	Glucose_G12V_iFoxo	0.875081	0.0056889	0.100079	0.0088225	0.00845697	0.00187123	0.344077	0.655923	0.88052	0.00602835	0.0941245	0.00979472	0.008524	0.00100853	1	0	0.880519	0.0863548	0.0247464	0.00817181	0.000207745	0.889311	0.110689	0.611589	0.388411	0.463954	0.0141483	0.444578	0.0258748	0.0458883	0.00555661	0.86315	0.104159	0.0326915	0.401986	0.489609	0.0737536	0.0346517	0.376998	0	0.00893772	0	0.491555	0.0848699	0.0376393	0.755269	0	0
SB07-027	Glucose_G12V_iFoxo	0.791638	0.0113015	0.149992	0.0196458	0.0214741	0.00594808	0.555075	0.444925	0.796008	0.0129839	0.140942	0.0235307	0.0212795	0.00525521	1	0	0.812792	0.121013	0.0415753	0.0233099	0.00131031	0.889803	0.110197	0.567856	0.429842	0.370783	0.0229269	0.4532	0.0469364	0.0863025	0.0198515	0.857165	0.106044	0.0367902	0.412055	0.493949	0.0754466	0.01855	0.386944	0	0.00860878	0.00376719	0.492332	0.0800167	0.0283313	0.726832	0	0
SB07-028	Glucose_G12V_iFoxo	0.756233	0.0116411	0.171173	0.026667	0.0270512	0.00723471	0.508526	0.491474	0.774648	0.0120911	0.153017	0.0264356	0.0257876	0.00802111	1	0	0.793979	0.129117	0.0467852	0.0296959	0.000423485	0.884355	0.115645	0.547248	0.449382	0.333257	0.0259242	0.468798	0.0472319	0.0879484	0.036841	0.868119	0.0987102	0.0331712	0.408918	0.498899	0.0707146	0.0214688	0.388567	0	0.00647556	0.00623175	0.501068	0.0712492	0.026409	0.715117	0	0
SB07-029	Glucose_G12V_iFoxo	0.715536	0.0136739	0.187252	0.0340812	0.0392453	0.0102121	0.735803	0.264197	0.726782	0.0178167	0.173496	0.0365765	0.0358809	0.00944814	1	0	0.750933	0.146225	0.0569046	0.0377382	0.00819873	0.900706	0.0992943	0.549508	0.450492	0.326839	0.0153646	0.465681	0.0580785	0.0996846	0.0343523	0.864622	0.101624	0.0337542	0.448987	0.470214	0.0599754	0.0205567	0.40504	0	0.0147544	0	0.475669	0.0733009	0.0254073	0.724162	0	0
SB07-030	Glucose_G12V_iFoxo	0.755394	0.0132748	0.167331	0.0264166	0.028264	0.00931954	0.556976	0.443024	0.766754	0.0116782	0.15679	0.0290878	0.0282462	0.00744334	1	0	0.782372	0.134577	0.0467829	0.0326963	0.00357203	0.885048	0.114952	0.552377	0.447623	0.325662	0.0201646	0.490225	0.046104	0.0830089	0.0348354	0.867124	0.09863	0.0342464	0.440119	0.467187	0.072082	0.0206121	0.389436	0	0.0075231	0.0017459	0.497644	0.0751127	0.0285381	0.725575	0	0
[truncated: 252 more columns]

## Sheet: 13C intracellular totalpool
		intracellular metabolite total pool
Code	Sample	valine-d8 (IS)	hippuric acid-d5 (IS)	2/3-phosphoglycerate	2-hydroxyglutarate	2-ketoglutarate	2-oxoadipic acid	3-phosphoserine	4-aminobutyrate	4-guanidinobutanoate	4-imidazolone-5-propanoate	5-aminoimidazole ribotide	acetylcarnitine	acetylcholine	aconitate	adenine	adenosine	ADP	Alanine	AMP	arginine	argininosuccinate	Asparagine	Aspartate	ATP	beta-alanine	beta-citrylglutamic acid	betaine	butyryl-carnitine	cAMP	carbamoylaspartate	carnitinamide	carnitine	carnosine	CDP	CDP-ethanolamine	choline	citicoline	Citrate	citrulline	CMP-2-aminoethylphosphonate	CMP-acetylneuraminic acid	creatine	creatinine	CTP	cyclic ADP-ribose	Cys-Gly	deoxyadenosine	deoxycytidine
SB07-001	Glucose_Par_DMSO	7.60766e+08	4.72005e+09	313728	1.46997e+08	3.8371e+08	3.28436e+06	439744	1.54161e+08	1.7797e+08	1.70664e+08	3.03571e+07	2.30603e+08	4.9733e+08	1.44336e+07	4.82414e+07	3.30145e+06	7.43391e+07	7.43751e+08	1.46524e+07	3.87683e+09	1.32725e+07	7.97043e+08	2.42859e+09	1.20954e+08	8.81085e+07	3.15649e+07	1.94018e+09	1.03971e+09	63832.1	1.1181e+07	4.41055e+07	6.40301e+09	4.67489e+06	3.49404e+06	3.85103e+06	4.79455e+08	3.3273e+07	9.14045e+07	1.07938e+06	2.15774e+06	5.42652e+06	3.75884e+10	3.45788e+08	4.48328e+06	2.87683e+07	3.00522e+07	919841	1.14469e+06
SB07-002	Glucose_Par_DMSO	7.60693e+08	4.58924e+09	309943	1.10327e+08	2.70883e+08	3.19072e+06	1.01689e+06	9.67295e+07	1.7256e+08	2.1977e+08	2.76566e+07	2.11756e+08	4.00798e+08	1.05733e+07	3.70534e+07	3.23634e+06	6.40187e+07	5.12e+08	1.51139e+07	3.69863e+09	1.1846e+07	7.67972e+08	1.96953e+09	1.12655e+08	6.75613e+07	2.55996e+07	2.04474e+09	8.20679e+08	83852.6	1.27944e+07	3.66876e+07	5.52024e+09	3.37129e+06	3.60749e+06	2.75286e+06	3.79207e+08	1.95868e+07	6.83072e+07	1.45502e+06	1.95066e+06	2.16741e+06	3.61003e+10	2.6663e+08	4.24435e+06	2.80344e+07	2.40558e+07	788380	915149
SB07-003	Glucose_Par_DMSO	9.47708e+08	5.835e+09	837535	1.57314e+08	4.01237e+08	3.68502e+06	1.15211e+06	1.21465e+08	2.24867e+08	2.84987e+08	4.25789e+07	2.5831e+08	5.72818e+08	1.59628e+07	6.57107e+07	3.34436e+06	9.07451e+07	6.71983e+08	1.97627e+07	4.46706e+09	1.37301e+07	1.02909e+09	2.44497e+09	1.67113e+08	9.35267e+07	3.68424e+07	2.34616e+09	1.13844e+09	52761.9	1.70182e+07	5.06501e+07	7.55236e+09	4.33524e+06	5.25564e+06	5.27623e+06	5.60091e+08	3.1885e+07	8.86138e+07	2.06293e+06	2.69722e+06	6.2188e+06	4.3759e+10	3.10265e+08	7.85834e+06	3.62102e+07	3.16994e+07	887050	954922
SB07-004	Glucose_Par_DMSO	7.3474e+08	4.48164e+09	285556	1.29894e+08	3.2848e+08	2.95549e+06	907961	9.88545e+07	1.99877e+08	3.17936e+08	3.39218e+07	2.25521e+08	5.17535e+08	1.26834e+07	6.59393e+07	3.80342e+06	7.68381e+07	5.53446e+08	1.76017e+07	4.19174e+09	1.39635e+07	9.24004e+08	2.02841e+09	1.35462e+08	7.97187e+07	2.95564e+07	2.04368e+09	9.73985e+08	0	1.34497e+07	4.12756e+07	6.64164e+09	4.14968e+06	4.72316e+06	3.65708e+06	4.72962e+08	2.3679e+07	6.74031e+07	2.14218e+06	2.02275e+06	3.93194e+06	3.85096e+10	2.11906e+08	6.3439e+06	3.03581e+07	2.54648e+07	1.10762e+06	909284
SB07-005	Glucose_Par_DMSO	7.27563e+08	4.35452e+09	372591	1.17001e+08	3.0192e+08	3.19243e+06	1.03851e+06	9.52029e+07	1.74662e+08	2.42774e+08	3.26826e+07	2.0985e+08	4.28327e+08	1.24235e+07	4.86709e+07	3.45729e+06	7.39226e+07	4.91432e+08	1.57703e+07	3.86196e+09	1.23712e+07	8.0754e+08	2.0056e+09	1.348e+08	6.96878e+07	2.69869e+07	1.99915e+09	8.25898e+08	21700.6	1.3787e+07	3.60078e+07	5.70579e+09	3.67245e+06	4.50032e+06	2.99075e+06	4.34197e+08	1.81085e+07	8.90147e+07	1.66938e+06	1.90617e+06	2.93707e+06	3.6435e+10	2.02206e+08	6.47157e+06	2.81494e+07	2.63335e+07	816801	1.08437e+06
SB07-006	Glucose_G12D_DMSO	7.02787e+08	4.2509e+09	291035	2.49273e+08	2.25262e+08	2.30503e+06	1.22872e+06	1.5758e+08	1.00788e+08	3.90252e+07	5.458e+07	1.72454e+08	3.75414e+08	7.11583e+06	3.80593e+07	1.22855e+07	7.13287e+07	8.20396e+08	1.2983e+07	3.11664e+09	1.01792e+07	7.92004e+08	2.43175e+09	1.2377e+08	1.2262e+08	8.98808e+06	2.09492e+09	1.4754e+09	47026.5	1.65613e+07	1.48515e+07	3.16741e+09	1.82633e+07	3.9141e+06	1.93987e+06	6.5414e+08	5.72108e+06	7.06067e+07	1.56558e+06	1.89699e+06	3.98405e+06	3.34587e+10	2.81056e+08	4.91713e+06	2.5507e+07	3.33014e+07	1.57306e+06	1.43844e+06
SB07-007	Glucose_G12D_DMSO	6.91636e+08	4.36398e+09	203970	2.56282e+08	2.02545e+08	2.47574e+06	1.69064e+06	8.7527e+07	1.0189e+08	1.05802e+08	5.66715e+07	1.68763e+08	3.71414e+08	6.06946e+06	3.46422e+07	1.15779e+07	7.1454e+07	6.47249e+08	1.36746e+07	3.51196e+09	1.07695e+07	1.03659e+09	2.05228e+09	1.19966e+08	1.11628e+08	8.169e+06	1.9528e+09	1.37557e+09	44759.9	1.47636e+07	1.60698e+07	3.26955e+09	1.69614e+07	3.89484e+06	2.79222e+06	5.85881e+08	8.073e+06	5.99467e+07	3.33472e+06	2.27951e+06	3.09121e+06	3.45344e+10	2.73006e+08	4.69891e+06	2.77131e+07	2.55655e+07	1.32011e+06	460290
SB07-008	Glucose_G12D_DMSO	7.43039e+08	4.5408e+09	69435.9	3.1258e+08	2.56017e+08	2.37261e+06	1.04401e+06	1.02028e+08	1.23092e+08	1.28131e+08	6.02286e+07	1.90541e+08	4.59735e+08	6.43566e+06	4.16863e+07	1.1523e+07	7.26461e+07	7.44823e+08	1.39077e+07	4.11857e+09	1.18006e+07	1.1639e+09	2.29423e+09	1.3145e+08	1.31172e+08	9.35314e+06	2.40291e+09	1.70027e+09	39021.1	1.46385e+07	2.07807e+07	3.72013e+09	2.10971e+07	4.00434e+06	3.30088e+06	6.46185e+08	1.22178e+07	4.44319e+07	2.73359e+06	2.81079e+06	4.25215e+06	3.82516e+10	2.60639e+08	5.569e+06	2.95595e+07	2.82505e+07	1.5498e+06	686473
SB07-009	Glucose_G12D_DMSO	7.17706e+08	4.22486e+09	265941	2.93673e+08	2.29094e+08	2.42775e+06	1.88316e+06	9.51555e+07	1.11957e+08	1.15962e+08	5.61543e+07	1.7672e+08	4.27092e+08	6.74069e+06	4.03934e+07	9.28444e+06	7.41616e+07	6.72773e+08	1.43326e+07	3.78782e+09	1.14455e+07	1.14237e+09	2.14767e+09	1.33363e+08	1.24883e+08	9.20976e+06	2.16597e+09	1.48209e+09	89154.3	1.7331e+07	1.68959e+07	3.82381e+09	1.86208e+07	4.68066e+06	2.78913e+06	5.97531e+08	7.6806e+06	6.53638e+07	2.51371e+06	2.17665e+06	4.25183e+06	3.54007e+10	2.37467e+08	5.93394e+06	2.96606e+07	2.59772e+07	1.52187e+06	736355
SB07-010	Glucose_G12D_DMSO	7.20748e+08	4.36576e+09	226036	2.88319e+08	2.34943e+08	2.86394e+06	1.22146e+06	1.02689e+08	1.08402e+08	1.13398e+08	5.37231e+07	1.7755e+08	3.99641e+08	6.31531e+06	4.54686e+07	1.12492e+07	7.27871e+07	6.98731e+08	1.503e+07	3.76517e+09	1.01225e+07	1.06771e+09	2.18379e+09	1.4578e+08	1.17051e+08	9.44007e+06	2.22248e+09	1.51721e+09	51407	1.48853e+07	1.7464e+07	3.34847e+09	1.88e+07	4.58757e+06	3.33186e+06	6.42405e+08	1.07516e+07	7.02943e+07	2.43741e+06	2.53252e+06	4.26832e+06	3.56512e+10	2.01727e+08	6.82242e+06	2.74072e+07	2.70005e+07	1.80591e+06	681605
SB07-011	Glucose_G12V_DMSO	8.58731e+08	5.15024e+09	602160	1.17025e+08	2.64597e+08	2.73575e+06	109875	1.85036e+08	1.56972e+08	1.96547e+07	6.21291e+07	2.04975e+08	4.06417e+08	1.87736e+07	2.02797e+07	1.61553e+07	6.15278e+07	5.22783e+08	1.23246e+07	2.22082e+09	5.0913e+06	3.78998e+08	2.00892e+09	1.21321e+08	7.51828e+07	2.00867e+07	2.75688e+09	7.89428e+08	0	3.06534e+07	2.97316e+07	4.22808e+09	2.3746e+07	2.92415e+06	3.05023e+06	5.89623e+08	2.80023e+06	1.01504e+08	747560	2.55633e+06	7.89642e+06	3.31639e+10	3.6588e+08	4.8806e+06	2.62776e+07	2.94741e+07	929619	1.37999e+06
SB07-012	Glucose_G12V_DMSO	7.54554e+08	4.47211e+09	332701	1.05301e+08	2.43331e+08	2.09691e+06	166618	1.57813e+08	1.39284e+08	2.9073e+07	5.28337e+07	1.87359e+08	3.75911e+08	1.7795e+07	2.19339e+07	1.20622e+07	5.35943e+07	4.32574e+08	9.89989e+06	2.21314e+09	5.6345e+06	4.17023e+08	1.66696e+09	1.13084e+08	6.50731e+07	1.68889e+07	2.44073e+09	7.23949e+08	36763.3	2.62762e+07	2.65403e+07	3.9405e+09	2.01774e+07	3.07244e+06	2.72422e+06	5.22665e+08	2.56708e+06	9.24093e+07	522538	2.60778e+06	5.37454e+06	3.01488e+10	2.47669e+08	4.96683e+06	2.22178e+07	2.20262e+07	865009	1.0387e+06
SB07-013	Glucose_G12V_DMSO	7.34776e+08	4.17172e+09	309018	1.01592e+08	2.3934e+08	2.15758e+06	159581	1.56723e+08	1.41902e+08	3.42894e+07	5.4334e+07	1.90184e+08	3.91603e+08	1.63319e+07	3.48041e+07	1.97796e+07	6.02413e+07	4.07277e+08	1.31113e+07	2.17755e+09	5.5582e+06	4.45877e+08	1.71288e+09	1.27175e+08	6.1066e+07	1.77479e+07	2.34395e+09	7.335e+08	49661.3	2.76679e+07	2.63629e+07	3.93733e+09	2.07502e+07	3.75501e+06	2.73048e+06	5.19521e+08	2.19042e+06	9.49481e+07	835186	2.15111e+06	6.44598e+06	2.90796e+10	2.55813e+08	5.61221e+06	2.39934e+07	2.41464e+07	800316	922993
SB07-014	Glucose_G12V_DMSO	7.86301e+08	4.71208e+09	519856	1.1407e+08	2.7398e+08	2.66566e+06	251118	1.76113e+08	1.59542e+08	3.21752e+07	5.76927e+07	2.05273e+08	4.20053e+08	2.02884e+07	2.78548e+07	1.20824e+07	6.00685e+07	4.70704e+08	1.01384e+07	2.50947e+09	6.33544e+06	4.63242e+08	1.90565e+09	1.33874e+08	7.93967e+07	1.88201e+07	2.59946e+09	8.37826e+08	45939.5	2.78234e+07	2.91211e+07	4.23666e+09	2.47865e+07	3.54378e+06	2.78721e+06	5.98598e+08	2.81642e+06	9.42551e+07	906655	2.48836e+06	7.69732e+06	3.12431e+10	2.38569e+08	6.06281e+06	2.5245e+07	2.86441e+07	693915	1.3494e+06
SB07-015	Glucose_G12V_DMSO	7.7019e+08	4.43258e+09	464625	1.13018e+08	2.65093e+08	2.33632e+06	193987	1.72948e+08	1.52244e+08	3.2579e+07	5.46396e+07	2.01159e+08	4.09494e+08	2.08762e+07	2.74307e+07	2.21853e+07	6.09693e+07	5.01589e+08	1.19074e+07	2.38835e+09	6.12435e+06	4.6544e+08	1.85467e+09	1.33372e+08	7.23362e+07	2.00569e+07	2.76373e+09	8.15588e+08	72059.1	2.93487e+07	3.00516e+07	4.31908e+09	2.40898e+07	3.85021e+06	3.05192e+06	6.0635e+08	2.61134e+06	1.12272e+08	628512	2.38044e+06	7.09475e+06	3.26012e+10	2.51763e+08	5.87466e+06	2.49826e+07	2.54462e+07	800313	1.19e+06
SB07-016	Glucose_Par_iFoxo	7.50959e+08	4.49121e+09	314213	1.60284e+08	2.94911e+08	3.57825e+06	23113.3	1.79712e+08	2.04492e+08	6.05651e+07	4.28206e+07	2.31004e+08	3.00847e+08	1.17458e+07	4.14226e+07	3.41863e+06	7.03206e+07	4.59207e+08	1.3927e+07	2.18432e+09	4.60533e+06	2.57625e+08	2.38695e+09	1.33797e+08	5.9935e+07	2.03021e+07	1.89297e+09	6.9592e+08	71636	1.20722e+07	2.91828e+07	5.02025e+09	2.98302e+06	3.97245e+06	4.79202e+06	4.68221e+08	3.70071e+07	9.83742e+07	234990	5.16483e+06	3.95055e+06	3.576e+10	2.89113e+08	5.43069e+06	2.76645e+07	2.60643e+07	1.52674e+06	3.09071e+06
SB07-017	Glucose_Par_iFoxo	9.56654e+08	5.54915e+09	1.15159e+06	1.9608e+08	3.92359e+08	3.31326e+06	95882.1	1.85996e+08	2.59403e+08	9.78992e+07	5.5976e+07	2.81755e+08	3.60778e+08	1.68542e+07	4.31358e+07	4.53851e+06	9.00824e+07	4.97485e+08	2.09691e+07	2.51738e+09	5.3421e+06	3.52508e+08	2.72047e+09	1.73337e+08	7.43746e+07	2.62382e+07	2.32375e+09	8.11617e+08	152262	1.46736e+07	3.89495e+07	6.02477e+09	3.35261e+06	5.04053e+06	6.14665e+06	6.22378e+08	4.65757e+07	1.08974e+08	212623	6.67631e+06	5.46583e+06	4.09382e+10	3.40065e+08	7.86755e+06	3.57977e+07	3.26581e+07	1.63763e+06	4.08033e+06
SB07-018	Glucose_Par_iFoxo	9.41052e+08	5.56476e+09	945355	1.88497e+08	3.63037e+08	3.69775e+06	203212	1.35095e+08	2.69099e+08	1.60677e+08	5.49577e+07	2.78718e+08	3.92008e+08	1.40151e+07	7.32073e+07	5.42159e+06	9.848e+07	4.90939e+08	2.44158e+07	2.73117e+09	5.42133e+06	4.3404e+08	2.64014e+09	1.83221e+08	8.05338e+07	2.639e+07	2.19495e+09	8.50373e+08	149045	1.279e+07	4.01588e+07	6.42406e+09	4.00512e+06	5.32744e+06	7.56079e+06	6.0142e+08	6.57151e+07	1.13122e+08	559802	6.9793e+06	6.32213e+06	4.20097e+10	3.41108e+08	8.40247e+06	3.80828e+07	2.99246e+07	1.45937e+06	3.90893e+06
SB07-019	Glucose_Par_iFoxo	8.94474e+08	5.59023e+09	1.38405e+06	1.91968e+08	3.57505e+08	3.61436e+06	187587	1.08489e+08	2.77089e+08	2.21039e+08	5.53384e+07	2.72339e+08	4.04239e+08	1.32411e+07	8.49209e+07	4.64844e+06	1.0131e+08	4.96862e+08	2.1741e+07	3.06333e+09	6.24378e+06	4.96365e+08	2.58039e+09	1.99449e+08	8.23912e+07	2.95231e+07	2.08818e+09	9.75285e+08	128423	1.19244e+07	4.00189e+07	7.08733e+09	4.67966e+06	6.17087e+06	8.86453e+06	6.58948e+08	9.55115e+07	1.0964e+08	493606	7.80181e+06	7.97401e+06	4.22119e+10	2.7966e+08	1.00393e+07	3.71008e+07	2.61529e+07	1.67541e+06	3.56013e+06
SB07-020	Glucose_Par_iFoxo	7.29104e+08	4.21035e+09	501398	1.46565e+08	2.91238e+08	3.36811e+06	82414.4	1.05066e+08	2.06214e+08	1.45556e+08	4.62371e+07	2.22125e+08	3.29018e+08	1.04196e+07	6.65542e+07	4.50333e+06	8.12212e+07	3.93279e+08	1.80512e+07	2.20949e+09	5.3663e+06	3.45811e+08	2.21443e+09	1.55331e+08	5.73384e+07	2.10881e+07	1.82611e+09	6.62165e+08	83467.7	1.15406e+07	3.05101e+07	5.55938e+09	2.70908e+06	5.16206e+06	5.89402e+06	4.70917e+08	5.36976e+07	8.8616e+07	393771	5.33402e+06	3.78126e+06	3.61356e+10	2.40979e+08	7.4868e+06	2.99819e+07	2.20422e+07	1.08099e+06	3.08295e+06
SB07-021	Glucose_G12D_iFoxo	8.30935e+08	4.78798e+09	750614	3.49453e+08	2.9508e+08	3.40039e+06	143150	1.62258e+08	1.40273e+08	3.96263e+07	6.94493e+07	2.27658e+08	3.74147e+08	5.01772e+06	8.82797e+07	2.02272e+07	1.02595e+08	6.31699e+08	1.81234e+07	2.42112e+09	3.75981e+06	4.19666e+08	2.69857e+09	2.04521e+08	1.39822e+08	7.51393e+06	2.30968e+09	1.68347e+09	164404	1.24258e+07	1.83134e+07	4.33871e+09	1.98652e+07	7.09295e+06	4.70867e+06	4.54156e+08	1.84141e+07	4.66145e+07	969399	7.44981e+06	8.32019e+06	3.61268e+10	2.69945e+08	1.14349e+07	3.62932e+07	3.29359e+07	1.43333e+06	1.92014e+06
SB07-022	Glucose_G12D_iFoxo	7.42131e+08	4.1925e+09	561569	3.20926e+08	2.42786e+08	3.95025e+06	289465	1.12122e+08	1.3176e+08	5.81825e+07	6.86738e+07	2.10832e+08	3.64564e+08	3.82209e+06	7.4418e+07	1.75037e+07	8.97298e+07	5.14075e+08	1.78317e+07	2.32745e+09	4.87127e+06	4.4673e+08	2.33238e+09	1.71704e+08	1.30136e+08	6.8252e+06	2.12903e+09	1.49967e+09	197532	1.35405e+07	1.75459e+07	4.45848e+09	1.90374e+07	6.17672e+06	5.03768e+06	4.6014e+08	2.07228e+07	3.6193e+07	1.54971e+06	7.24279e+06	4.43831e+06	3.55412e+10	2.24041e+08	8.86347e+06	3.42612e+07	2.54289e+07	1.49294e+06	1.55372e+06
SB07-023	Glucose_G12D_iFoxo	7.17037e+08	4.29017e+09	143248	3.56373e+08	2.59857e+08	3.8747e+06	83613.9	1.23916e+08	1.38513e+08	6.06403e+07	6.78714e+07	2.19721e+08	3.95034e+08	4.3056e+06	1.18184e+08	2.3806e+07	9.5009e+07	5.7248e+08	1.86046e+07	2.48353e+09	4.42193e+06	4.57225e+08	2.53367e+09	1.88459e+08	1.44721e+08	7.14429e+06	2.35815e+09	1.68925e+09	399058	1.12017e+07	1.77885e+07	4.78949e+09	1.96924e+07	7.11256e+06	5.35529e+06	5.00076e+08	2.94109e+07	5.5907e+07	1.02703e+06	7.56698e+06	6.96405e+06	3.70318e+10	2.13668e+08	1.07614e+07	3.32841e+07	2.85117e+07	1.30638e+06	1.64667e+06
SB07-024	Glucose_G12D_iFoxo	8.97619e+08	5.37893e+09	981661	4.53421e+08	3.09807e+08	4.27008e+06	109190	1.32876e+08	1.7716e+08	8.71676e+07	7.6929e+07	2.59578e+08	4.86564e+08	5.71069e+06	1.14417e+08	3.5426e+07	1.15403e+08	6.71523e+08	2.41265e+07	2.8737e+09	4.606e+06	6.3039e+08	2.9693e+09	2.50816e+08	1.84403e+08	9.23006e+06	2.63117e+09	1.95461e+09	412425	9.85133e+06	2.22263e+07	5.64999e+09	2.64708e+07	9.51675e+06	7.67545e+06	6.98158e+08	4.51494e+07	7.86687e+07	1.27845e+06	1.00972e+07	1.29133e+07	4.28585e+10	2.83671e+08	1.53263e+07	4.16613e+07	3.02022e+07	2.27521e+06	1.58008e+06
SB07-025	Glucose_G12D_iFoxo	7.3408e+08	4.24129e+09	177398	3.17336e+08	2.21429e+08	3.19469e+06	149933	9.96374e+07	1.39114e+08	7.0408e+07	6.44704e+07	2.05555e+08	3.83703e+08	4.21066e+06	7.45899e+07	1.52298e+07	9.1971e+07	5.55661e+08	1.92927e+07	2.46906e+09	4.62422e+06	4.78279e+08	2.47979e+09	1.92327e+08	1.42236e+08	6.89564e+06	2.06546e+09	1.62057e+09	54798	8.85738e+06	1.74518e+07	4.60693e+09	1.84195e+07	7.67921e+06	6.2121e+06	5.01078e+08	3.39628e+07	3.98323e+07	853927	7.38997e+06	5.774e+06	3.8156e+10	2.06729e+08	1.10576e+07	3.42239e+07	2.43618e+07	1.62728e+06	1.52465e+06
SB07-026	Glucose_G12V_iFoxo	7.24659e+08	4.3765e+09	964766	1.36925e+08	2.50725e+08	2.90138e+06	50801.4	1.68056e+08	1.39238e+08	1.8355e+07	5.60807e+07	1.76901e+08	3.01384e+08	1.09747e+07	4.63713e+07	1.08585e+07	6.36558e+07	3.4924e+08	1.17817e+07	1.58299e+09	3.9553e+06	2.10093e+08	2.42126e+09	1.36047e+08	5.80598e+07	8.94898e+06	2.18963e+09	9.4072e+08	55263	2.93242e+07	2.40563e+07	3.70067e+09	1.73828e+07	4.1205e+06	3.08344e+06	4.29319e+08	4.98383e+06	6.46155e+07	172103	3.89231e+06	4.18744e+06	2.8646e+10	2.06529e+08	6.03997e+06	2.455e+07	2.27635e+07	1.22082e+06	3.0643e+06
SB07-027	Glucose_G12V_iFoxo	9.57402e+08	5.56242e+09	3.06598e+06	1.89503e+08	2.95623e+08	2.32889e+06	59366.2	1.39243e+08	1.94004e+08	6.08003e+07	6.51687e+07	2.48887e+08	3.89032e+08	1.78601e+07	7.99231e+07	1.44358e+07	9.17008e+07	4.35535e+08	1.57279e+07	2.18183e+09	4.18927e+06	3.56129e+08	2.81522e+09	2.07613e+08	7.81465e+07	1.40897e+07	2.81783e+09	1.20251e+09	164492	2.27132e+07	3.60412e+07	4.75148e+09	2.48463e+07	6.3158e+06	5.599e+06	5.45867e+08	1.06614e+07	1.19541e+08	192380	6.45832e+06	7.59226e+06	3.75285e+10	2.87264e+08	1.1218e+07	3.55575e+07	2.87188e+07	1.4998e+06	3.91756e+06
SB07-028	Glucose_G12V_iFoxo	8.49236e+08	5.03606e+09	2.29979e+06	1.79487e+08	2.83417e+08	2.87986e+06	157867	1.23102e+08	1.92717e+08	7.3118e+07	6.91257e+07	2.32217e+08	3.94152e+08	1.7133e+07	6.30922e+07	1.46958e+07	8.62338e+07	3.84773e+08	1.66225e+07	2.20099e+09	4.48637e+06	3.71891e+08	2.57697e+09	1.88719e+08	7.58512e+07	1.24558e+07	2.59883e+09	1.08991e+09	99277	2.57398e+07	3.18273e+07	4.83506e+09	2.30934e+07	6.34332e+06	5.0994e+06	5.32901e+08	9.90196e+06	1.07896e+08	509178	5.14298e+06	6.04361e+06	3.51631e+10	2.56473e+08	1.05522e+07	3.33615e+07	2.48685e+07	1.67645e+06	3.72907e+06
SB07-029	Glucose_G12V_iFoxo	7.44349e+08	4.30985e+09	966548	1.65957e+08	2.22461e+08	3.27391e+06	55148.9	8.85477e+07	1.62762e+08	8.43878e+07	5.4607e+07	2.02101e+08	3.66371e+08	1.27951e+07	6.1088e+07	1.7022e+07	8.125e+07	3.66157e+08	1.56236e+07	2.26677e+09	4.66697e+06	3.5196e+08	2.23758e+09	1.59016e+08	6.66007e+07	1.04249e+07	2.19209e+09	1.0587e+09	52320	2.23037e+07	2.88384e+07	4.49625e+09	1.90796e+07	5.49154e+06	5.07958e+06	4.58356e+08	1.43829e+07	8.11646e+07	750186	5.02603e+06	5.3358e+06	3.46935e+10	2.2227e+08	8.30728e+06	2.92001e+07	1.87397e+07	1.43124e+06	3.05592e+06
SB07-030	Glucose_G12V_iFoxo	7.23793e+08	4.19735e+09	971695	1.49838e+08	2.1568e+08	2.24764e+06	98287.8	9.85976e+07	1.60281e+08	6.69471e+07	5.69448e+07	1.89263e+08	3.26157e+08	1.30536e+07	5.73489e+07	1.36916e+07	7.3374e+07	3.46183e+08	1.35242e+07	2.10088e+09	4.19287e+06	3.09781e+08	2.20402e+09	1.55615e+08	6.32085e+07	1.01881e+07	2.20846e+09	9.60083e+08	16777.8	2.17335e+07	2.6163e+07	4.06031e+09	1.74337e+07	4.95651e+06	4.34654e+06	4.65075e+08	9.85672e+06	1.01897e+08	786889	4.6439e+06	3.61102e+06	3.28794e+10	1.91109e+08	8.23506e+06	2.77737e+07	2.18262e+07	1.51158e+06	2.85291e+06
		intracellular metabolite TIC-normalized total pool
Code	Sample			2/3-phosphoglycerate	2-hydroxyglutarate	2-ketoglutarate	2-oxoadipic acid	3-phosphoserine	4-aminobutyrate	4-guanidinobutanoate	4-imidazolone-5-propanoate	5-aminoimidazole ribotide	acetylcarnitine	acetylcholine	aconitate	adenine	adenosine	ADP	Alanine	AMP	arginine	argininosuccinate	Asparagine	Aspartate	ATP	beta-alanine	beta-citrylglutamic acid	betaine	butyryl-carnitine	cAMP	carbamoylaspartate	carnitinamide	carnitine	carnosine	CDP	CDP-ethanolamine	choline	citicoline	Citrate	citrulline	CMP-2-aminoethylphosphonate	CMP-acetylneuraminic acid	creatine	creatinine	CTP	cyclic ADP-ribose	Cys-Gly	deoxyadenosine	deoxycytidine
SB07-001	Glucose_Par_DMSO			296369	1.38863e+08	3.62478e+08	3.10263e+06	415412	1.45631e+08	1.68123e+08	1.6122e+08	2.86774e+07	2.17843e+08	4.69812e+08	1.3635e+07	4.55721e+07	3.11877e+06	7.02258e+07	7.02598e+08	1.38416e+07	3.66232e+09	1.25381e+07	7.52941e+08	2.29421e+09	1.14262e+08	8.32333e+07	2.98184e+07	1.83282e+09	9.82184e+08	60300.1	1.05623e+07	4.1665e+07	6.04872e+09	4.41622e+06	3.30071e+06	3.63794e+06	4.52926e+08	3.14319e+07	8.63469e+07	1.01965e+06	2.03835e+06	5.12626e+06	3.55085e+10	3.26655e+08	4.23522e+06	2.71765e+07	2.83893e+07	868945	1.08136e+06
SB07-002	Glucose_Par_DMSO			322643	1.14848e+08	2.81983e+08	3.32147e+06	1.05856e+06	1.00693e+08	1.79631e+08	2.28775e+08	2.87899e+07	2.20433e+08	4.17221e+08	1.10066e+07	3.85717e+07	3.36896e+06	6.6642e+07	5.3298e+08	1.57332e+07	3.85018e+09	1.23314e+07	7.99441e+08	2.05023e+09	1.17271e+08	7.03298e+07	2.66485e+07	2.12852e+09	8.54308e+08	87288.7	1.33187e+07	3.81909e+07	5.74645e+09	3.50943e+06	3.75532e+06	2.86567e+06	3.94746e+08	2.03894e+07	7.11063e+07	1.51464e+06	2.03059e+06	2.25622e+06	3.75796e+10	2.77555e+08	4.41827e+06	2.91831e+07	2.50416e+07	820686	952649
SB07-003	Glucose_Par_DMSO			672189	1.26257e+08	3.22025e+08	2.95752e+06	924658	9.74856e+07	1.80474e+08	2.28725e+08	3.4173e+07	2.07315e+08	4.59732e+08	1.28114e+07	5.27381e+07	2.68411e+06	7.28303e+07	5.3932e+08	1.58611e+07	3.58518e+09	1.10195e+07	8.25929e+08	1.96229e+09	1.34122e+08	7.50627e+07	2.9569e+07	1.88299e+09	9.13689e+08	42345.7	1.36585e+07	4.06508e+07	6.06138e+09	3.47938e+06	4.21807e+06	4.2346e+06	4.49518e+08	2.55902e+07	7.11197e+07	1.65567e+06	2.16474e+06	4.99109e+06	3.51201e+10	2.49013e+08	6.30695e+06	2.90616e+07	2.54413e+07	711929	766402
SB07-004	Glucose_Par_DMSO			265607	1.2082e+08	3.05532e+08	2.74902e+06	844531	9.19485e+07	1.85913e+08	2.95725e+08	3.15521e+07	2.09766e+08	4.8138e+08	1.17974e+07	6.13328e+07	3.53771e+06	7.14702e+07	5.14782e+08	1.6372e+07	3.89891e+09	1.2988e+07	8.59453e+08	1.88671e+09	1.25998e+08	7.41496e+07	2.74916e+07	1.90091e+09	9.05943e+08	0	1.25101e+07	3.83921e+07	6.17765e+09	3.85978e+06	4.3932e+06	3.4016e+06	4.39921e+08	2.20248e+07	6.26943e+07	1.99253e+06	1.88144e+06	3.65726e+06	3.58193e+10	1.97102e+08	5.90072e+06	2.82373e+07	2.36858e+07	1.03024e+06	845761
SB07-005	Glucose_Par_DMSO			377868	1.18658e+08	3.06197e+08	3.23765e+06	1.05322e+06	9.65513e+07	1.77136e+08	2.46213e+08	3.31455e+07	2.12822e+08	4.34394e+08	1.25995e+07	4.93602e+07	3.50626e+06	7.49696e+07	4.98392e+08	1.59936e+07	3.91666e+09	1.25464e+07	8.18978e+08	2.03401e+09	1.36709e+08	7.06749e+07	2.73691e+07	2.02747e+09	8.37596e+08	22008	1.39823e+07	3.65178e+07	5.78661e+09	3.72446e+06	4.56406e+06	3.03311e+06	4.40347e+08	1.83649e+07	9.02755e+07	1.69302e+06	1.93316e+06	2.97867e+06	3.69511e+10	2.0507e+08	6.56323e+06	2.85481e+07	2.67065e+07	828370	1.09973e+06
SB07-006	Glucose_G12D_DMSO			296793	2.54204e+08	2.29719e+08	2.35063e+06	1.25302e+06	1.60697e+08	1.02782e+08	3.97973e+07	5.56598e+07	1.75866e+08	3.82841e+08	7.2566e+06	3.88122e+07	1.25285e+07	7.27399e+07	8.36626e+08	1.32399e+07	3.1783e+09	1.03806e+07	8.07673e+08	2.47986e+09	1.26219e+08	1.25045e+08	9.16589e+06	2.13637e+09	1.50459e+09	47956.8	1.68889e+07	1.51454e+07	3.23007e+09	1.86246e+07	3.99153e+06	1.97824e+06	6.67081e+08	5.83426e+06	7.20035e+07	1.59655e+06	1.93452e+06	4.06287e+06	3.41206e+10	2.86616e+08	5.01441e+06	2.60117e+07	3.39602e+07	1.60418e+06	1.4669e+06
SB07-007	Glucose_G12D_DMSO			201865	2.53637e+08	2.00455e+08	2.45019e+06	1.67319e+06	8.66238e+07	1.00838e+08	1.0471e+08	5.60867e+07	1.67022e+08	3.67582e+08	6.00682e+06	3.42847e+07	1.14584e+07	7.07166e+07	6.4057e+08	1.35335e+07	3.47572e+09	1.06584e+07	1.02589e+09	2.0311e+09	1.18728e+08	1.10476e+08	8.0847e+06	1.93265e+09	1.36137e+09	44298	1.46112e+07	1.5904e+07	3.23581e+09	1.67864e+07	3.85465e+06	2.76341e+06	5.79835e+08	7.98969e+06	5.93281e+07	3.3003e+06	2.25599e+06	3.05931e+06	3.4178e+10	2.70189e+08	4.65042e+06	2.74271e+07	2.53017e+07	1.30649e+06	455540
SB07-008	Glucose_G12D_DMSO			60844.1	2.73902e+08	2.24338e+08	2.07903e+06	914829	8.94031e+07	1.07861e+08	1.12277e+08	5.2776e+07	1.66964e+08	4.02849e+08	5.63933e+06	3.65281e+07	1.00972e+07	6.36571e+07	6.5266e+08	1.21868e+07	3.60895e+09	1.03404e+07	1.01988e+09	2.01035e+09	1.15185e+08	1.14941e+08	8.19581e+06	2.10558e+09	1.48988e+09	34192.7	1.28271e+07	1.82093e+07	3.25981e+09	1.84866e+07	3.50886e+06	2.89244e+06	5.66228e+08	1.0706e+07	3.8934e+07	2.39534e+06	2.46299e+06	3.726e+06	3.35184e+10	2.28388e+08	4.87991e+06	2.59019e+07	2.47549e+07	1.35803e+06	601531
SB07-009	Glucose_G12D_DMSO			248446	2.74354e+08	2.14023e+08	2.26804e+06	1.75927e+06	8.88956e+07	1.04592e+08	1.08334e+08	5.24602e+07	1.65094e+08	3.98996e+08	6.29724e+06	3.77361e+07	8.67366e+06	6.92828e+07	6.28514e+08	1.33897e+07	3.53864e+09	1.06926e+07	1.06722e+09	2.00639e+09	1.24589e+08	1.16668e+08	8.60389e+06	2.02348e+09	1.38459e+09	83289.2	1.61909e+07	1.57844e+07	3.57226e+09	1.73958e+07	4.37274e+06	2.60565e+06	5.58222e+08	7.17532e+06	6.10638e+07	2.34834e+06	2.03346e+06	3.97212e+06	3.30719e+10	2.21845e+08	5.54357e+06	2.77093e+07	2.42682e+07	1.42175e+06	687913
SB07-010	Glucose_G12D_DMSO			216854	2.76606e+08	2.25399e+08	2.7476e+06	1.17184e+06	9.85175e+07	1.03999e+08	1.08791e+08	5.15407e+07	1.70337e+08	3.83406e+08	6.05877e+06	4.36215e+07	1.07922e+07	6.98303e+07	6.70347e+08	1.44194e+07	3.61221e+09	9.71132e+06	1.02434e+09	2.09508e+09	1.39858e+08	1.12296e+08	9.05658e+06	2.1322e+09	1.45557e+09	49318.7	1.42806e+07	1.67546e+07	3.21244e+09	1.80363e+07	4.40121e+06	3.19651e+06	6.16309e+08	1.03148e+07	6.74388e+07	2.3384e+06	2.42964e+06	4.09493e+06	3.42029e+10	1.93532e+08	6.54527e+06	2.62939e+07	2.59037e+07	1.73255e+06	653916
SB07-011	Glucose_G12V_DMSO			673867	1.3096e+08	2.96106e+08	3.06153e+06	122960	2.0707e+08	1.75665e+08	2.19952e+07	6.95276e+07	2.29384e+08	4.54815e+08	2.10092e+07	2.26947e+07	1.80792e+07	6.88547e+07	5.85038e+08	1.37922e+07	2.48528e+09	5.69759e+06	4.2413e+08	2.24815e+09	1.35769e+08	8.41359e+07	2.24787e+07	3.08518e+09	8.83436e+08	0	3.43037e+07	3.32722e+07	4.73158e+09	2.65738e+07	3.27237e+06	3.41346e+06	6.59838e+08	3.13369e+06	1.13592e+08	836583	2.86075e+06	8.83676e+06	3.71132e+10	4.0945e+08	5.4618e+06	2.94069e+07	3.2984e+07	1.04032e+06	1.54433e+06
SB07-012	Glucose_G12V_DMSO			412650	1.30605e+08	3.01804e+08	2.60081e+06	206657	1.95736e+08	1.72754e+08	3.60593e+07	6.55299e+07	2.32382e+08	4.66244e+08	2.20712e+07	2.72048e+07	1.49607e+07	6.64732e+07	5.36524e+08	1.22789e+07	2.74496e+09	6.98849e+06	5.17236e+08	2.06754e+09	1.40258e+08	8.07104e+07	2.09474e+07	3.02725e+09	8.97917e+08	45597.7	3.25905e+07	3.29181e+07	4.88742e+09	2.50261e+07	3.81076e+06	3.37886e+06	6.48264e+08	3.18396e+06	1.14616e+08	648107	3.23444e+06	6.66606e+06	3.73937e+10	3.07185e+08	6.16039e+06	2.75568e+07	2.73192e+07	1.07287e+06	1.2883e+06
SB07-013	Glucose_G12V_DMSO			389708	1.28119e+08	3.01836e+08	2.72096e+06	201251	1.97646e+08	1.78956e+08	4.3243e+07	6.85216e+07	2.39845e+08	4.93858e+08	2.05965e+07	4.3892e+07	2.49444e+07	7.59714e+07	5.13624e+08	1.65349e+07	2.74615e+09	7.00954e+06	5.62303e+08	2.16014e+09	1.60382e+08	7.70113e+07	2.23822e+07	2.95599e+09	9.25029e+08	62628.7	3.48925e+07	3.32467e+07	4.96544e+09	2.61685e+07	4.73551e+06	3.44345e+06	6.55177e+08	2.76237e+06	1.19741e+08	1.05327e+06	2.7128e+06	8.12913e+06	3.66728e+10	3.2261e+08	7.07765e+06	3.02584e+07	3.04515e+07	1.00929e+06	1.164e+06
SB07-014	Glucose_G12V_DMSO			591672	1.29829e+08	3.11829e+08	3.03391e+06	285809	2.00442e+08	1.81582e+08	3.662e+07	6.56627e+07	2.3363e+08	4.78081e+08	2.30912e+07	3.17028e+07	1.37515e+07	6.83667e+07	5.3573e+08	1.1539e+07	2.85614e+09	7.21066e+06	5.27236e+08	2.16891e+09	1.52368e+08	9.0365e+07	2.142e+07	2.95856e+09	9.53568e+08	52285.9	3.16671e+07	3.31441e+07	4.82193e+09	2.82106e+07	4.03333e+06	3.17225e+06	6.81292e+08	3.2055e+06	1.07276e+08	1.03191e+06	2.83212e+06	8.76067e+06	3.55591e+10	2.71527e+08	6.90036e+06	2.87325e+07	3.26012e+07	789776	1.53581e+06
SB07-015	Glucose_G12V_DMSO			525112	1.27731e+08	2.99604e+08	2.64047e+06	219242	1.95464e+08	1.72064e+08	3.68203e+07	6.17528e+07	2.27347e+08	4.62804e+08	2.35939e+07	3.10018e+07	2.50735e+07	6.89066e+07	5.66888e+08	1.34576e+07	2.69927e+09	6.92164e+06	5.26033e+08	2.09612e+09	1.50735e+08	8.17533e+07	2.2668e+07	3.12352e+09	9.21765e+08	81440.1	3.31695e+07	3.39638e+07	4.88136e+09	2.72259e+07	4.35145e+06	3.44924e+06	6.85287e+08	2.9513e+06	1.26888e+08	710334	2.69034e+06	8.01838e+06	3.68454e+10	2.84539e+08	6.63945e+06	2.82349e+07	2.87589e+07	904501	1.34492e+06
SB07-016	Glucose_Par_iFoxo			342696	1.74813e+08	3.21644e+08	3.9026e+06	25208.5	1.96002e+08	2.23029e+08	6.60552e+07	4.67022e+07	2.51943e+08	3.28118e+08	1.28105e+07	4.51774e+07	3.72852e+06	7.66949e+07	5.00833e+08	1.51895e+07	2.38232e+09	5.02279e+06	2.80978e+08	2.60332e+09	1.45925e+08	6.53679e+07	2.21424e+07	2.06457e+09	7.59002e+08	78129.5	1.31665e+07	3.18281e+07	5.47532e+09	3.25342e+06	4.33254e+06	5.2264e+06	5.10664e+08	4.03617e+07	1.07292e+08	256291	5.633e+06	4.30866e+06	3.90015e+10	3.1532e+08	5.92297e+06	3.01722e+07	2.8427e+07	1.66514e+06	3.37088e+06
SB07-017	Glucose_Par_iFoxo			1.06393e+06	1.81154e+08	3.62491e+08	3.06104e+06	88583.3	1.71838e+08	2.39657e+08	9.04468e+07	5.17149e+07	2.60307e+08	3.33314e+08	1.55712e+07	3.98522e+07	4.19303e+06	8.32251e+07	4.59615e+08	1.93729e+07	2.32575e+09	4.93545e+06	3.25674e+08	2.51338e+09	1.60142e+08	6.87129e+07	2.42408e+07	2.14686e+09	7.49834e+08	140672	1.35566e+07	3.59845e+07	5.56614e+09	3.0974e+06	4.65683e+06	5.67875e+06	5.75001e+08	4.30302e+07	1.00679e+08	196438	6.16809e+06	5.04976e+06	3.78219e+10	3.14178e+08	7.26865e+06	3.30726e+07	3.01721e+07	1.51297e+06	3.76972e+06
SB07-018	Glucose_Par_iFoxo			850179	1.6952e+08	3.26487e+08	3.32547e+06	182753	1.21494e+08	2.42006e+08	1.445e+08	4.94247e+07	2.50657e+08	3.52542e+08	1.26041e+07	6.5837e+07	4.87576e+06	8.85653e+07	4.41513e+08	2.19577e+07	2.4562e+09	4.87553e+06	3.90342e+08	2.37434e+09	1.64774e+08	7.24259e+07	2.37331e+07	1.97397e+09	7.64759e+08	134039	1.15024e+07	3.61157e+07	5.7773e+09	3.60189e+06	4.79109e+06	6.79959e+06	5.40871e+08	5.90991e+07	1.01733e+08	503442	6.27664e+06	5.68563e+06	3.77802e+10	3.06766e+08	7.55653e+06	3.42487e+07	2.69119e+07	1.31244e+06	3.51539e+06
SB07-019	Glucose_Par_iFoxo			1.22525e+06	1.69943e+08	3.16487e+08	3.19967e+06	166064	9.60414e+07	2.45297e+08	1.95678e+08	4.89891e+07	2.41092e+08	3.57858e+08	1.17219e+07	7.51775e+07	4.1151e+06	8.96865e+07	4.39854e+08	1.92466e+07	2.71186e+09	5.5274e+06	4.39415e+08	2.28433e+09	1.76565e+08	7.2938e+07	2.61358e+07	1.84859e+09	8.63386e+08	113689	1.05562e+07	3.54273e+07	6.27416e+09	4.14274e+06	5.46286e+06	7.84746e+06	5.83344e+08	8.4553e+07	9.70603e+07	436972	6.90667e+06	7.05912e+06	3.73687e+10	2.47573e+08	8.88742e+06	3.28441e+07	2.31522e+07	1.48318e+06	3.15166e+06
SB07-020	Glucose_Par_iFoxo			550489	1.60915e+08	3.19752e+08	3.69787e+06	90483.3	1.15353e+08	2.26404e+08	1.59807e+08	5.0764e+07	2.43872e+08	3.61231e+08	1.14398e+07	7.30703e+07	4.94424e+06	8.91733e+07	4.31783e+08	1.98185e+07	2.42581e+09	5.89169e+06	3.79669e+08	2.43124e+09	1.70539e+08	6.29522e+07	2.31527e+07	2.0049e+09	7.26995e+08	91639.7	1.26705e+07	3.34972e+07	6.10368e+09	2.97431e+06	5.66746e+06	6.47109e+06	5.17023e+08	5.8955e+07	9.72922e+07	432324	5.85626e+06	4.15147e+06	3.96735e+10	2.64572e+08	8.21981e+06	3.29173e+07	2.42003e+07	1.18682e+06	3.3848e+06
SB07-021	Glucose_G12D_iFoxo			692170	3.22244e+08	2.72104e+08	3.13563e+06	132004	1.49625e+08	1.29351e+08	3.65409e+07	6.40419e+07	2.09932e+08	3.45015e+08	4.62703e+06	8.14061e+07	1.86523e+07	9.46065e+07	5.82513e+08	1.67123e+07	2.2326e+09	3.46706e+06	3.8699e+08	2.48846e+09	1.88597e+08	1.28935e+08	6.92888e+06	2.12984e+09	1.55239e+09	151603	1.14583e+07	1.68875e+07	4.00089e+09	1.83184e+07	6.54068e+06	4.34204e+06	4.18794e+08	1.69804e+07	4.2985e+07	893919	6.86975e+06	7.67236e+06	3.33139e+10	2.48926e+08	1.05446e+07	3.34674e+07	3.03714e+07	1.32173e+06	1.77064e+06
SB07-022	Glucose_G12D_iFoxo			554123	3.16671e+08	2.39567e+08	3.89787e+06	285627	1.10635e+08	1.30013e+08	5.74111e+07	6.77633e+07	2.08037e+08	3.5973e+08	3.77142e+06	7.34314e+07	1.72716e+07	8.85401e+07	5.0726e+08	1.75953e+07	2.29659e+09	4.80669e+06	4.40807e+08	2.30146e+09	1.69427e+08	1.2841e+08	6.73471e+06	2.10081e+09	1.47979e+09	194913	1.3361e+07	1.73133e+07	4.39937e+09	1.8785e+07	6.09483e+06	4.97089e+06	4.5404e+08	2.04481e+07	3.57131e+07	1.52917e+06	7.14676e+06	4.37947e+06	3.507e+10	2.2107e+08	8.74596e+06	3.3807e+07	2.50918e+07	1.47314e+06	1.53312e+06
SB07-023	Glucose_G12D_iFoxo			134044	3.33475e+08	2.4316e+08	3.62574e+06	78241.5	1.15954e+08	1.29614e+08	5.6744e+07	6.35105e+07	2.05603e+08	3.69652e+08	4.02895e+06	1.1059e+08	2.22764e+07	8.89044e+07	5.35697e+08	1.74092e+07	2.32395e+09	4.13781e+06	4.27847e+08	2.37087e+09	1.7635e+08	1.35423e+08	6.68525e+06	2.20663e+09	1.58071e+09	373418	1.0482e+07	1.66456e+07	4.48175e+09	1.84271e+07	6.65556e+06	5.0112e+06	4.67945e+08	2.75212e+07	5.23148e+07	961043	7.08078e+06	6.51659e+06	3.46524e+10	1.99939e+08	1.00699e+07	3.11456e+07	2.66798e+07	1.22244e+06	1.54087e+06
SB07-024	Glucose_G12D_iFoxo			757704	3.49977e+08	2.39127e+08	3.2959e+06	84279.6	1.02561e+08	1.36743e+08	6.72811e+07	5.93783e+07	2.00358e+08	3.75559e+08	4.40785e+06	8.83139e+07	2.73439e+07	8.90748e+07	5.18321e+08	1.86223e+07	2.21809e+09	3.55518e+06	4.86572e+08	2.29188e+09	1.93595e+08	1.42333e+08	7.1243e+06	2.03089e+09	1.50869e+09	318334	7.60384e+06	1.71556e+07	4.361e+09	2.04317e+07	7.34559e+06	5.92437e+06	5.3888e+08	3.4849e+07	6.07211e+07	986784	7.79359e+06	9.96726e+06	3.30807e+10	2.18954e+08	1.18297e+07	3.21567e+07	2.33119e+07	1.75614e+06	1.2196e+06
SB07-025	Glucose_G12D_iFoxo			166002	2.9695e+08	2.07204e+08	2.98946e+06	140301	9.32365e+07	1.30177e+08	6.58848e+07	6.03287e+07	1.92349e+08	3.59053e+08	3.94015e+06	6.97981e+07	1.42514e+07	8.60625e+07	5.19964e+08	1.80533e+07	2.31044e+09	4.32714e+06	4.47553e+08	2.32048e+09	1.79972e+08	1.33098e+08	6.45265e+06	1.93277e+09	1.51646e+09	51277.6	8.28836e+06	1.63307e+07	4.31097e+09	1.72362e+07	7.18588e+06	5.81301e+06	4.68888e+08	3.1781e+07	3.72734e+07	799068	6.91522e+06	5.40307e+06	3.57047e+10	1.93448e+08	1.03472e+07	3.20253e+07	2.27967e+07	1.52274e+06	1.4267e+06
SB07-026	Glucose_G12V_iFoxo			1.25097e+06	1.77545e+08	3.25106e+08	3.7621e+06	65872.3	2.17912e+08	1.80545e+08	2.38003e+07	7.27176e+07	2.29381e+08	3.90793e+08	1.42305e+07	6.01279e+07	1.40798e+07	8.25401e+07	4.52846e+08	1.52769e+07	2.0526e+09	5.12869e+06	2.7242e+08	3.13955e+09	1.76407e+08	7.5284e+07	1.16038e+07	2.83921e+09	1.2198e+09	71657.5	3.80236e+07	3.11929e+07	4.79852e+09	2.25396e+07	5.3429e+06	3.99818e+06	5.56681e+08	6.46235e+06	8.37845e+07	223160	5.04701e+06	5.4297e+06	3.71441e+10	2.67799e+08	7.8318e+06	3.18331e+07	2.95166e+07	1.58299e+06	3.97337e+06
SB07-027	Glucose_G12V_iFoxo			3.00469e+06	1.85716e+08	2.89714e+08	2.28234e+06	58179.6	1.3646e+08	1.90126e+08	5.9585e+07	6.38661e+07	2.43912e+08	3.81256e+08	1.75031e+07	7.83256e+07	1.41472e+07	8.98679e+07	4.2683e+08	1.54136e+07	2.13822e+09	4.10553e+06	3.49011e+08	2.75895e+09	2.03463e+08	7.65845e+07	1.38081e+07	2.7615e+09	1.17847e+09	161204	2.22592e+07	3.53208e+07	4.6565e+09	2.43497e+07	6.18956e+06	5.48709e+06	5.34956e+08	1.04483e+07	1.17152e+08	188535	6.32923e+06	7.4405e+06	3.67783e+10	2.81522e+08	1.09938e+07	3.48468e+07	2.81447e+07	1.46982e+06	3.83926e+06
SB07-028	Glucose_G12V_iFoxo			2.38479e+06	1.8612e+08	2.93891e+08	2.9863e+06	163701	1.27651e+08	1.99839e+08	7.58203e+07	7.16805e+07	2.40799e+08	4.08719e+08	1.77662e+07	6.5424e+07	1.52389e+07	8.94208e+07	3.98993e+08	1.72368e+07	2.28233e+09	4.65217e+06	3.85635e+08	2.67221e+09	1.95693e+08	7.86545e+07	1.29161e+07	2.69488e+09	1.13019e+09	102946	2.66911e+07	3.30035e+07	5.01375e+09	2.39468e+07	6.57775e+06	5.28786e+06	5.52595e+08	1.02679e+07	1.11883e+08	527996	5.33305e+06	6.26697e+06	3.64627e+10	2.65951e+08	1.09421e+07	3.45945e+07	2.57876e+07	1.7384e+06	3.86689e+06
SB07-029	Glucose_G12V_iFoxo			1.09029e+06	1.87203e+08	2.5094e+08	3.69304e+06	62209.1	9.98836e+07	1.83598e+08	9.51911e+07	6.15978e+07	2.27973e+08	4.13273e+08	1.44331e+07	6.89085e+07	1.92011e+07	9.16516e+07	4.13032e+08	1.76238e+07	2.55696e+09	5.26443e+06	3.97018e+08	2.52403e+09	1.79374e+08	7.5127e+07	1.17594e+07	2.47272e+09	1.19423e+09	59018	2.5159e+07	3.25302e+07	5.07186e+09	2.15221e+07	6.19456e+06	5.72987e+06	5.17035e+08	1.62242e+07	9.15553e+07	846225	5.66946e+06	6.01888e+06	3.91349e+10	2.50724e+08	9.37078e+06	3.29383e+07	2.11388e+07	1.61447e+06	3.44714e+06
SB07-030	Glucose_G12V_iFoxo			1.14648e+06	1.7679e+08	2.54476e+08	2.65193e+06	115967	1.16333e+08	1.89111e+08	7.89892e+07	6.71877e+07	2.23307e+08	3.84825e+08	1.54016e+07	6.76646e+07	1.61543e+07	8.65721e+07	4.08453e+08	1.59569e+07	2.47878e+09	4.94706e+06	3.65503e+08	2.60047e+09	1.83607e+08	7.45781e+07	1.20207e+07	2.60571e+09	1.13278e+09	19795.8	2.56428e+07	3.0869e+07	4.79066e+09	2.05696e+07	5.84807e+06	5.12838e+06	5.48731e+08	1.16297e+07	1.20226e+08	928431	5.47922e+06	4.26055e+06	3.87936e+10	2.25485e+08	9.71634e+06	3.27694e+07	2.57522e+07	1.78348e+06	3.36608e+06
[truncated: 103 more columns]

## Sheet: 13Cglucose media rawdata
			media metabolite raw data
Code	Sample	valine-d8 (IS)	hippuric acid-d5 (IS)	2-hydroxyglutarate_m+0	2-hydroxyglutarate_m+1	2-hydroxyglutarate_m+2	2-ketoglutarate_m+0	2-ketoglutarate_m+1	2-ketoglutarate_m+2	2-ketoglutarate_m+3	2-ketoglutarate_m+4	2-ketoglutarate_m+5	4-aminobutyrate_m+0	4-aminobutyrate_m+1	4-aminobutyrate_m+2	4-aminobutyrate_m+3	4-guanidinobutanoate	4-imidazolone-5-propanoate	acetylcarnitine	acetylcholine	aconitate_m+0	aconitate_m+1	aconitate_m+2	aconitate_m+3	aconitate_m+4	aconitate_m+5	adenine	adenosine_m+0	adenosine_m+5	alanine_m+0	alanine_m+1	alanine_m+2	alanine_m+3	arginine_m+0	arginine_m+1	arginine_m+2	argininosuccinate	asparagine_m+0	asparagine_m+1	asparagine_m+2	aspartate_m+0	aspartate_m+1	aspartate_m+2	aspartate_m+3	aspartate_m+4	beta-citrylglutamic acid	betaine	butyrylcarnitine_m+0	butyrylcarnitine_m+1
SB07-061	Media_Glucose_Par_DMSO	1.16413e+09	3.79735e+09	5.98904e+07	3.12922e+06	3.89193e+06	1.34299e+08	9.46842e+06	1.8061e+07	4.01722e+06	3.36236e+06	860220	7.60753e+07	6.68151e+06	1.30112e+06	566607	9.56234e+07	2.1596e+07	2.734e+07	2.29537e+07	2.53884e+07	3.03255e+06	1.90542e+07	2.73379e+06	3.95446e+06	1.2918e+06	4.34159e+06	449352	0	1.40959e+09	7.56227e+07	9.42284e+07	2.13385e+09	1.76561e+10	1.14709e+09	1.01438e+07	127598	1.71748e+09	7.37771e+07	1.51161e+06	1.34558e+09	6.22333e+07	1.23775e+07	4.56105e+06	748480	824363	1.45294e+09	2.25045e+07	2.29386e+06
SB07-062	Media_Glucose_Par_DMSO	1.18476e+09	3.80529e+09	5.98575e+07	2.98383e+06	3.61341e+06	1.07187e+08	7.43736e+06	1.83467e+07	4.70887e+06	4.53573e+06	1.3981e+06	7.61281e+07	6.50343e+06	1.36019e+06	714855	1.01712e+08	2.50531e+07	2.91664e+07	2.23131e+07	2.13466e+07	2.52059e+06	1.6193e+07	3.02063e+06	4.24428e+06	1.95779e+06	4.45338e+06	413519	34380.1	9.03563e+08	4.64574e+07	6.52417e+07	1.60127e+09	1.85705e+10	1.21236e+09	1.19747e+07	54015.1	1.74321e+09	7.56183e+07	1.05583e+06	1.35325e+09	5.9991e+07	9.2338e+06	3.73258e+06	967746	533676	1.48085e+09	2.42435e+07	1.99202e+06
SB07-063	Media_Glucose_Par_DMSO	1.14645e+09	3.89306e+09	5.56674e+07	3.21631e+06	3.84012e+06	1.12094e+08	8.18532e+06	1.98604e+07	5.39765e+06	5.24352e+06	1.68875e+06	7.48355e+07	6.70688e+06	1.61516e+06	1.04549e+06	9.80967e+07	2.7886e+07	2.89885e+07	2.29469e+07	2.03527e+07	2.58871e+06	1.71196e+07	3.17754e+06	4.76995e+06	2.02466e+06	4.14873e+06	263612	29781.2	9.09383e+08	4.83573e+07	6.98444e+07	1.68262e+09	1.85198e+10	1.20643e+09	1.12678e+07	84597.1	1.77575e+09	7.75082e+07	1.01514e+06	1.36539e+09	6.1988e+07	1.06149e+07	4.65853e+06	1.22248e+06	636251	1.55803e+09	2.24139e+07	1.94666e+06
SB07-064	Media_Glucose_Par_DMSO	1.17002e+09	3.78596e+09	4.46224e+07	2.273e+06	3.5203e+06	9.4604e+07	7.04019e+06	1.84134e+07	5.55054e+06	5.56167e+06	2.07098e+06	6.98563e+07	6.35057e+06	1.6043e+06	1.12231e+06	9.85819e+07	3.31721e+07	2.85613e+07	2.29796e+07	1.83122e+07	2.19384e+06	1.53343e+07	3.52869e+06	5.2561e+06	2.5801e+06	5.14834e+06	281888	0	7.45068e+08	3.89237e+07	5.88044e+07	1.44713e+09	1.78363e+10	1.15652e+09	1.0189e+07	123494	1.76398e+09	7.58021e+07	1.14453e+06	1.28125e+09	5.67994e+07	9.20885e+06	4.35471e+06	1.2609e+06	557799	1.55375e+09	2.28484e+07	1.77968e+06
SB07-065	Media_Glucose_Par_DMSO	1.16236e+09	3.90052e+09	4.75693e+07	2.45544e+06	3.33322e+06	9.54258e+07	6.96527e+06	1.80005e+07	4.85469e+06	4.53903e+06	1.39378e+06	7.50404e+07	6.53168e+06	1.39473e+06	781687	9.8573e+07	2.89113e+07	3.15456e+07	2.19572e+07	1.9361e+07	2.02674e+06	1.52253e+07	3.19579e+06	4.62704e+06	1.96579e+06	4.58348e+06	343251	38459.4	8.21232e+08	4.08428e+07	5.96643e+07	1.49517e+09	1.86131e+10	1.20834e+09	1.26778e+07	82699.1	1.76673e+09	7.74011e+07	1.13105e+06	1.31082e+09	5.7566e+07	8.34921e+06	3.62965e+06	1.00172e+06	529066	1.55716e+09	2.26273e+07	2.17575e+06
SB07-066	Media_Glucose_G12D_DMSO	1.22383e+09	3.80341e+09	7.40612e+07	3.86999e+06	3.37367e+06	1.70595e+08	1.03706e+07	1.54694e+07	2.06248e+06	1.64684e+06	151525	7.88868e+07	6.01429e+06	677279	158395	9.01991e+07	4.72497e+06	2.93749e+07	2.20932e+07	2.16585e+07	1.95438e+06	1.17667e+07	1.3906e+06	1.84543e+06	458906	6.65348e+06	1.20347e+06	410613	1.9937e+09	9.21096e+07	8.54891e+07	2.12513e+09	1.89227e+10	1.23922e+09	1.30488e+07	354394	1.63872e+09	7.10339e+07	1.07707e+06	1.32024e+09	5.66644e+07	4.77329e+06	1.0291e+06	24821.9	298422	1.40578e+09	3.6145e+07	3.67057e+06
SB07-067	Media_Glucose_G12D_DMSO	1.16455e+09	3.90048e+09	7.27677e+07	3.97263e+06	4.90712e+06	1.28134e+08	8.18237e+06	1.63707e+07	3.39003e+06	3.2431e+06	1.10169e+06	7.37529e+07	5.54542e+06	664535	331471	9.60712e+07	1.22898e+07	2.79574e+07	2.17415e+07	1.66779e+07	1.55118e+06	9.7981e+06	1.54892e+06	2.5973e+06	1.06988e+06	6.15154e+06	1.12285e+06	300988	1.01855e+09	4.78614e+07	5.70467e+07	1.3704e+09	1.8673e+10	1.21349e+09	1.17464e+07	293351	1.68425e+09	7.32235e+07	1.04461e+06	1.33773e+09	5.85056e+07	4.31334e+06	1.27345e+06	123986	318063	1.36005e+09	3.21452e+07	3.46466e+06
SB07-068	Media_Glucose_G12D_DMSO	1.14326e+09	3.8432e+09	6.50394e+07	3.13377e+06	3.81583e+06	1.32318e+08	8.85818e+06	1.81706e+07	4.02083e+06	3.87665e+06	1.23961e+06	7.48886e+07	6.02831e+06	948109	457535	9.75842e+07	1.49862e+07	2.94881e+07	2.17392e+07	1.60791e+07	1.47803e+06	1.02929e+07	1.94616e+06	2.87976e+06	1.20216e+06	7.07535e+06	936075	189909	9.18317e+08	4.54065e+07	5.48532e+07	1.3015e+09	1.84644e+10	1.20123e+09	1.10692e+07	261960	1.70974e+09	7.5844e+07	1.12645e+06	1.31833e+09	5.803e+07	4.83367e+06	1.53896e+06	115734	248545	1.3946e+09	3.50095e+07	3.4658e+06
SB07-069	Media_Glucose_G12D_DMSO	1.16613e+09	3.83536e+09	5.58721e+07	2.88086e+06	3.79371e+06	1.08795e+08	7.15698e+06	1.40049e+07	3.18862e+06	2.76142e+06	921176	7.34958e+07	5.70277e+06	762010	488270	1.01813e+08	1.37358e+07	3.18775e+07	2.17045e+07	1.47228e+07	1.3246e+06	8.6723e+06	1.50489e+06	2.37424e+06	805470	6.59578e+06	1.22649e+06	240910	9.85863e+08	4.58074e+07	5.51292e+07	1.32502e+09	1.85199e+10	1.21117e+09	1.10924e+07	192135	1.68888e+09	7.35301e+07	1.19321e+06	1.2739e+09	5.58097e+07	3.88888e+06	1.30081e+06	143695	201668	1.47991e+09	3.52673e+07	3.61981e+06
SB07-070	Media_Glucose_G12D_DMSO	1.14217e+09	3.98635e+09	6.57891e+07	3.16396e+06	3.75093e+06	1.33752e+08	8.42159e+06	1.81327e+07	3.88468e+06	3.24944e+06	1.0385e+06	7.43719e+07	6.12829e+06	1.14952e+06	445385	9.26811e+07	1.35671e+07	2.98903e+07	2.15835e+07	1.75819e+07	1.78126e+06	1.09663e+07	1.70191e+06	2.78622e+06	1.13018e+06	6.94238e+06	1.21968e+06	496893	1.05285e+09	5.33404e+07	5.98566e+07	1.40917e+09	1.8419e+10	1.19776e+09	1.09114e+07	246773	1.68932e+09	7.30872e+07	1.07608e+06	1.31286e+09	5.7702e+07	4.61863e+06	1.51458e+06	178325	235639	1.43094e+09	3.44238e+07	3.70796e+06
SB07-071	Media_Glucose_G12V_DMSO	1.2122e+09	3.71165e+09	4.32178e+07	1.88122e+06	1.34285e+06	1.16169e+08	7.4175e+06	1.14418e+07	1.71236e+06	1.24931e+06	118444	7.94119e+07	6.08175e+06	1.01526e+06	221026	7.45311e+07	4.86792e+06	3.07258e+07	2.22929e+07	3.13266e+07	3.39129e+06	1.99872e+07	2.52227e+06	3.3364e+06	976596	4.55011e+06	1.29517e+06	36965.6	2.4e+09	9.72456e+07	7.61777e+07	1.91268e+09	1.77799e+10	1.14647e+09	1.04919e+07	170898	1.47073e+09	6.28471e+07	1.19001e+06	1.257e+09	5.56927e+07	7.35911e+06	2.08851e+06	46303.4	375300	1.38662e+09	3.11588e+07	2.77759e+06
SB07-072	Media_Glucose_G12V_DMSO	1.15943e+09	3.79518e+09	4.65816e+07	1.98504e+06	2.02338e+06	1.10018e+08	7.37451e+06	1.42102e+07	2.68921e+06	2.4087e+06	500141	7.77776e+07	6.54711e+06	1.09934e+06	415797	8.33904e+07	6.27134e+06	2.93833e+07	2.22961e+07	2.74983e+07	3.05657e+06	2.06625e+07	3.24678e+06	4.38919e+06	1.53533e+06	4.26097e+06	715005	42938.5	1.63908e+09	7.16126e+07	6.40083e+07	1.64582e+09	1.80044e+10	1.17082e+09	1.20791e+07	77680.2	1.61139e+09	6.91933e+07	1.13196e+06	1.26558e+09	5.60508e+07	7.45696e+06	2.19157e+06	96460.4	409662	1.39157e+09	3.09775e+07	2.91228e+06
SB07-073	Media_Glucose_G12V_DMSO	1.18784e+09	3.94803e+09	5.61846e+07	2.73182e+06	2.32039e+06	1.20136e+08	8.05784e+06	1.64662e+07	3.5096e+06	2.84566e+06	639907	7.7227e+07	6.80883e+06	1.20782e+06	479958	8.71208e+07	7.05094e+06	2.81661e+07	2.27069e+07	2.81543e+07	3.31542e+06	2.09029e+07	3.62171e+06	4.80983e+06	1.72735e+06	4.27104e+06	714806	33028.3	1.52932e+09	6.70872e+07	6.59466e+07	1.62854e+09	1.86838e+10	1.21501e+09	1.27268e+07	126178	1.66023e+09	7.22957e+07	1.18018e+06	1.34527e+09	5.99785e+07	7.89073e+06	2.60814e+06	287701	465799	1.35951e+09	2.9958e+07	2.6408e+06
SB07-074	Media_Glucose_G12V_DMSO	1.17943e+09	3.90921e+09	5.04306e+07	2.05361e+06	1.30631e+06	1.30938e+08	8.66268e+06	1.6248e+07	3.12902e+06	2.55276e+06	575487	7.77507e+07	7.00827e+06	1.37586e+06	521446	7.63498e+07	6.39509e+06	2.87669e+07	2.12441e+07	3.06644e+07	3.55642e+06	2.21382e+07	3.51388e+06	4.7e+06	1.74578e+06	4.9381e+06	1.51416e+06	0	1.6776e+09	7.27631e+07	6.57485e+07	1.65298e+09	1.9085e+10	1.23414e+09	1.29567e+07	30682.3	1.62397e+09	7.10399e+07	1.04708e+06	1.33134e+09	5.9444e+07	8.42512e+06	2.41258e+06	280083	392198	1.36965e+09	3.336e+07	3.11125e+06
SB07-075	Media_Glucose_G12V_DMSO	1.17375e+09	3.83035e+09	4.69486e+07	2.05354e+06	1.42891e+06	1.16418e+08	7.36366e+06	1.44536e+07	2.92784e+06	2.42891e+06	446279	7.51296e+07	6.78142e+06	1.21262e+06	336982	8.46736e+07	5.60073e+06	2.93756e+07	2.17087e+07	2.87866e+07	3.23976e+06	2.09742e+07	3.28325e+06	4.42231e+06	1.49712e+06	4.26209e+06	1.08184e+06	65496.8	1.61499e+09	7.11477e+07	6.69099e+07	1.64999e+09	1.81615e+10	1.18905e+09	8.93391e+06	41829	1.61848e+09	6.96898e+07	1.36766e+06	1.30431e+09	5.7667e+07	7.95185e+06	2.38061e+06	110275	429580	1.36983e+09	3.28364e+07	2.94956e+06
SB07-076	Media_Glucose_Par_iFoxo	1.33126e+09	3.93418e+09	5.36496e+07	2.2872e+06	1.29498e+06	1.68405e+08	9.78117e+06	9.86585e+06	1.04711e+06	566453	37764.2	8.93396e+07	6.26602e+06	455350	74565.6	7.78995e+07	1.09071e+07	2.98396e+07	2.32371e+07	2.5655e+07	2.2974e+06	1.16376e+07	865813	972667	172902	6.26503e+06	1.47138e+06	113850	2.91671e+09	1.22329e+08	9.17893e+07	2.36887e+09	1.77114e+10	1.14865e+09	1.09197e+07	164391	1.58849e+09	6.72367e+07	1.34052e+06	1.29782e+09	5.72609e+07	9.05539e+06	1.98877e+06	29946.1	690538	1.35042e+09	2.5675e+07	2.47132e+06
SB07-077	Media_Glucose_Par_iFoxo	1.14767e+09	3.74555e+09	4.79615e+07	2.22866e+06	1.71864e+06	1.31871e+08	7.27568e+06	9.5007e+06	1.0574e+06	667027	86867.3	7.55363e+07	6.27231e+06	433254	31196.5	8.48831e+07	1.20145e+07	2.93661e+07	2.22878e+07	2.19327e+07	1.85408e+06	1.07224e+07	910501	1.14587e+06	300343	5.73509e+06	937933	128324	2.13205e+09	9.17643e+07	7.51976e+07	1.94826e+09	1.69591e+10	1.10839e+09	8.49677e+06	67209.1	1.56046e+09	6.67357e+07	1.13147e+06	1.21904e+09	5.31486e+07	8.1968e+06	2.04049e+06	70312.8	587835	1.37323e+09	2.31389e+07	2.24936e+06
SB07-078	Media_Glucose_Par_iFoxo	1.17719e+09	3.84802e+09	6.47513e+07	3.29304e+06	2.76964e+06	1.47477e+08	8.908e+06	1.38946e+07	1.99457e+06	1.65451e+06	219000	8.21327e+07	6.59272e+06	616952	138928	9.10814e+07	1.67788e+07	2.84282e+07	2.22334e+07	2.11639e+07	1.87912e+06	1.12408e+07	1.16617e+06	1.64994e+06	325535	5.95108e+06	1.24641e+06	243589	1.90965e+09	8.55112e+07	8.39939e+07	2.10327e+09	1.84995e+10	1.20021e+09	9.66133e+06	135940	1.73335e+09	7.57677e+07	1.38921e+06	1.37259e+09	5.9739e+07	1.08379e+07	2.8063e+06	150540	854492	1.35888e+09	2.35619e+07	2.28079e+06
SB07-079	Media_Glucose_Par_iFoxo	1.16556e+09	3.8532e+09	5.20365e+07	2.64111e+06	2.94024e+06	1.20372e+08	7.64869e+06	1.40746e+07	2.53664e+06	1.95844e+06	493238	7.70357e+07	6.41815e+06	949346	228456	9.02506e+07	2.18987e+07	2.84177e+07	2.41536e+07	1.83636e+07	1.68071e+06	1.06941e+07	1.37498e+06	1.88171e+06	713059	6.18722e+06	975770	81936.2	1.5419e+09	7.30239e+07	7.9372e+07	1.92803e+09	1.84749e+10	1.19576e+09	1.14942e+07	65416	1.73021e+09	7.63868e+07	1.2383e+06	1.30268e+09	5.80458e+07	1.25472e+07	4.07871e+06	568105	741691	1.48298e+09	2.23054e+07	2.23709e+06
SB07-080	Media_Glucose_Par_iFoxo	1.13932e+09	3.85858e+09	6.21833e+07	3.30129e+06	2.92723e+06	1.42844e+08	8.89815e+06	1.41056e+07	2.33689e+06	1.89413e+06	288341	8.07427e+07	6.04062e+06	540416	71696.7	9.26921e+07	1.73056e+07	2.70601e+07	2.29126e+07	2.07628e+07	1.93224e+06	1.13311e+07	1.25203e+06	1.48233e+06	411413	5.96454e+06	526778	114107	1.77915e+09	7.8429e+07	8.05708e+07	1.98243e+09	1.82826e+10	1.19034e+09	8.66969e+06	115929	1.71666e+09	7.37892e+07	1.1494e+06	1.36149e+09	6.10258e+07	1.10755e+07	3.33616e+06	390719	787900	1.41392e+09	2.24562e+07	2.30478e+06
SB07-081	Media_Glucose_G12D_iFoxo	1.2046e+09	3.68343e+09	7.91898e+07	4.22484e+06	3.19609e+06	2.23876e+08	1.30073e+07	1.23603e+07	1.04502e+06	725976	119285	8.46357e+07	5.8607e+06	426405	37881	8.06451e+07	4.51498e+06	2.64398e+07	2.293e+07	2.05321e+07	1.47767e+06	7.7103e+06	572339	847853	82703.1	1.04191e+07	2.68474e+06	925757	3.06183e+09	1.2444e+08	8.5837e+07	2.2303e+09	1.76887e+10	1.15078e+09	1.05023e+07	437413	1.52732e+09	6.47905e+07	997462	1.28702e+09	5.58023e+07	5.49967e+06	1.02966e+06	0	278228	1.33503e+09	3.45728e+07	3.83533e+06
SB07-082	Media_Glucose_G12D_iFoxo	1.25581e+09	3.93483e+09	7.93767e+07	4.20218e+06	3.2285e+06	1.93844e+08	1.15902e+07	1.36634e+07	1.64735e+06	1.0865e+06	165837	8.43795e+07	5.26422e+06	319718	33879.6	8.99655e+07	7.36596e+06	2.73803e+07	2.2447e+07	1.88073e+07	1.49051e+06	7.46985e+06	695780	804378	158715	1.08599e+07	2.06549e+06	794713	2.27855e+09	9.68209e+07	7.44714e+07	1.87738e+09	1.86981e+10	1.21921e+09	1.20015e+07	308697	1.67731e+09	7.19119e+07	1.08168e+06	1.35237e+09	5.94634e+07	5.69617e+06	1.16543e+06	0	325393	1.36075e+09	3.37153e+07	3.74687e+06
SB07-083	Media_Glucose_G12D_iFoxo	1.24411e+09	3.85963e+09	8.20353e+07	4.00375e+06	3.58281e+06	2.08312e+08	1.19271e+07	1.45806e+07	1.55115e+06	1.33591e+06	149385	8.53863e+07	5.89972e+06	405034	41833.9	8.92154e+07	7.11526e+06	2.88988e+07	2.37738e+07	1.96741e+07	1.54764e+06	8.12475e+06	686118	988618	103593	1.12504e+07	2.70913e+06	1.11501e+06	2.59882e+09	1.12096e+08	8.56057e+07	2.12669e+09	1.83772e+10	1.19258e+09	1.27932e+07	449064	1.63598e+09	7.10374e+07	1.12573e+06	1.35473e+09	5.85711e+07	6.95225e+06	1.35485e+06	46658	349405	1.39433e+09	3.54673e+07	3.75974e+06
SB07-084	Media_Glucose_G12D_iFoxo	1.22164e+09	3.85243e+09	8.09726e+07	4.06935e+06	4.14841e+06	2.0057e+08	1.20261e+07	1.61557e+07	2.05998e+06	1.531e+06	203596	8.38997e+07	5.8068e+06	413122	78280.4	9.44814e+07	8.44293e+06	2.82219e+07	2.33155e+07	1.77496e+07	1.6314e+06	7.91291e+06	726868	965166	272988	9.99141e+06	3.03773e+06	1.11683e+06	2.1883e+09	9.40164e+07	7.81184e+07	1.91871e+09	1.85958e+10	1.21275e+09	1.17581e+07	449750	1.67438e+09	7.39043e+07	1.0722e+06	1.34437e+09	5.95196e+07	6.74985e+06	1.57831e+06	16897.2	313109	1.39267e+09	3.46896e+07	3.80133e+06
SB07-085	Media_Glucose_G12D_iFoxo	1.2091e+09	3.83087e+09	6.36254e+07	3.1257e+06	2.77416e+06	1.65852e+08	9.72356e+06	1.26084e+07	1.74972e+06	1.1221e+06	220966	7.90877e+07	5.82542e+06	563897	104230	9.10453e+07	8.06277e+06	2.84028e+07	2.31018e+07	1.68004e+07	1.29684e+06	7.22747e+06	761547	1.00789e+06	241032	1.0111e+07	2.64316e+06	1.03869e+06	2.12785e+09	9.11829e+07	7.45998e+07	1.87098e+09	1.77144e+10	1.15136e+09	1.13114e+07	412220	1.60224e+09	6.92455e+07	1.08555e+06	1.2061e+09	5.31645e+07	6.15657e+06	1.48877e+06	47701.6	220007	1.327e+09	3.40459e+07	3.88768e+06
SB07-086	Media_Glucose_G12V_iFoxo	1.24876e+09	3.86668e+09	6.01898e+07	3.02426e+06	1.72387e+06	1.62248e+08	9.40709e+06	1.13857e+07	1.46844e+06	1.0699e+06	37429.9	8.65573e+07	6.03186e+06	584360	59179.3	7.54015e+07	5.01202e+06	2.6802e+07	2.03187e+07	2.84246e+07	2.74003e+06	1.5809e+07	1.52388e+06	2.10318e+06	518470	5.59543e+06	1.40677e+06	263543	3.21227e+09	1.2674e+08	7.50526e+07	1.98799e+09	1.84749e+10	1.20222e+09	1.25973e+07	60125.1	1.54749e+09	6.55732e+07	1.39021e+06	1.37541e+09	6.13359e+07	1.03287e+07	2.34369e+06	89246.8	503940	1.34075e+09	2.9648e+07	2.51745e+06
SB07-087	Media_Glucose_G12V_iFoxo	1.21813e+09	3.92911e+09	6.26541e+07	3.24506e+06	2.74365e+06	1.46204e+08	9.33479e+06	1.49591e+07	2.41143e+06	2.12654e+06	424166	8.18393e+07	6.58254e+06	971069	223950	9.35013e+07	7.50541e+06	2.77444e+07	2.13185e+07	2.6535e+07	2.58234e+06	1.72449e+07	2.24559e+06	3.13442e+06	780852	5.8116e+06	986879	91828.7	2.13255e+09	9.27149e+07	7.36108e+07	1.8458e+09	1.90602e+10	1.24224e+09	9.54715e+06	0	1.70719e+09	7.50913e+07	1.15311e+06	1.39162e+09	6.17108e+07	1.31802e+07	3.61872e+06	325108	657049	1.34895e+09	2.77382e+07	2.98445e+06
SB07-088	Media_Glucose_G12V_iFoxo	1.13886e+09	3.71065e+09	5.64701e+07	2.96971e+06	2.78877e+06	1.17269e+08	7.73867e+06	1.28054e+07	2.48664e+06	2.18738e+06	555206	7.67931e+07	5.92173e+06	1.10038e+06	342102	8.81098e+07	8.39779e+06	2.86578e+07	2.14309e+07	2.24261e+07	2.25178e+06	1.52796e+07	1.83646e+06	2.92355e+06	936475	5.17875e+06	1.2589e+06	318870	1.72175e+09	7.33321e+07	6.30385e+07	1.57925e+09	1.8653e+10	1.20908e+09	1.05363e+07	17693.9	1.66763e+09	7.24216e+07	933311	1.32361e+09	5.95558e+07	1.14361e+07	3.5508e+06	332243	385406	1.37355e+09	2.65841e+07	2.17342e+06
SB07-089	Media_Glucose_G12V_iFoxo	1.17191e+09	3.85053e+09	6.10536e+07	3.3925e+06	3.14213e+06	1.2598e+08	8.26621e+06	1.57309e+07	3.25453e+06	3.10371e+06	740363	7.80146e+07	6.50743e+06	1.08118e+06	314241	9.27052e+07	1.06112e+07	2.91199e+07	2.18361e+07	2.21251e+07	2.32019e+06	1.69401e+07	2.43964e+06	3.50262e+06	1.34122e+06	5.23664e+06	995368	235854	1.70774e+09	7.37336e+07	6.99859e+07	1.69868e+09	1.87063e+10	1.21377e+09	1.2355e+07	44881.9	1.71326e+09	7.44398e+07	1.21345e+06	1.37252e+09	6.20101e+07	1.33444e+07	4.52154e+06	708073	517269	1.40983e+09	2.74201e+07	2.45294e+06
SB07-090	Media_Glucose_G12V_iFoxo	1.18882e+09	3.80042e+09	5.44566e+07	2.8787e+06	2.71248e+06	1.30483e+08	8.33537e+06	1.49387e+07	2.79957e+06	2.4669e+06	535080	7.96893e+07	6.21225e+06	1.0002e+06	376275	9.39579e+07	9.75103e+06	2.90144e+07	2.18619e+07	2.41877e+07	2.60594e+06	1.72536e+07	2.26895e+06	3.51775e+06	1.37455e+06	5.57928e+06	1.11731e+06	282731	1.77548e+09	7.615e+07	6.63585e+07	1.65717e+09	1.85339e+10	1.21165e+09	1.18167e+07	23468.9	1.7174e+09	7.42738e+07	1.06523e+06	1.36916e+09	6.25991e+07	1.25436e+07	3.9529e+06	466059	507749	1.36857e+09	2.73214e+07	2.73493e+06
SB07-121	No cells media_Glucose _DMSO	1.10653e+09	3.92114e+09	4.18622e+07	1.89316e+06	0	4.24298e+06	50714.3	0	0	0	0	7.41733e+07	3.06744e+06	0	0	1.05614e+08	0	4.10602e+07	1.39528e+07	7.54602e+06	430014	0	0	0	0	1.15486e+06	0	0	2.12828e+08	5.74205e+06	0	3.6557e+06	1.95535e+10	1.27024e+09	1.38041e+07	0	1.83896e+09	8.04161e+07	1.01953e+06	1.38647e+09	5.95287e+07	758497	0	0	45126.2	1.05774e+09	2.24373e+07	1.57261e+06
SB07-122	No cells media_Glucose _DMSO	1.40249e+09	4.68481e+09	4.65398e+07	2.16699e+06	0	5.82398e+06	87691.4	0	0	0	0	8.91368e+07	4.03065e+06	0	0	1.26397e+08	0	4.24337e+07	1.58897e+07	9.71954e+06	313806	0	0	0	0	1.1363e+06	0	0	2.57733e+08	7.35252e+06	0	6.90132e+06	2.25541e+10	1.45758e+09	1.64275e+07	0	2.19271e+09	9.42844e+07	1.18046e+06	1.65602e+09	7.06704e+07	877948	0	0	47769.5	1.16695e+09	2.61432e+07	2.25289e+06
SB07-123	No cells media_Glucose _DMSO	9.7583e+08	3.65957e+09	3.33777e+07	1.50099e+06	0	4.07643e+06	87560.7	0	0	0	0	6.36026e+07	2.81417e+06	0	0	9.68204e+07	0	3.5641e+07	1.33301e+07	6.71568e+06	280431	0	0	0	0	1.39023e+06	0	0	2.01446e+08	6.18959e+06	0	7.05526e+06	1.73984e+10	1.12629e+09	1.32667e+07	0	1.69461e+09	7.38881e+07	959187	1.20747e+09	5.14948e+07	636299	0	0	25166.1	9.36786e+08	2.05722e+07	1.66144e+06
SB07-124	No cells media_Glucose _DMSO	1.32835e+09	4.54956e+09	4.71837e+07	2.15723e+06	0	5.90222e+06	77167.3	0	0	0	0	8.87186e+07	3.85799e+06	0	0	1.22797e+08	0	4.20984e+07	1.42496e+07	9.23242e+06	405285	0	0	0	0	1.09875e+06	0	0	2.54141e+08	7.0644e+06	0	9.54659e+06	2.20877e+10	1.43659e+09	1.21423e+07	0	2.12717e+09	9.3054e+07	1.22976e+06	1.62506e+09	6.94468e+07	830168	0	0	28100.3	1.12257e+09	2.53986e+07	2.00248e+06
SB07-125	No cells media_Glucose _DMSO	1.29137e+09	4.42304e+09	4.56554e+07	2.19974e+06	0	5.67746e+06	115890	0	0	0	0	9.00357e+07	4.47971e+06	0	0	1.28053e+08	0	4.09176e+07	1.4385e+07	9.40194e+06	333894	0	0	0	0	886386	0	0	2.52134e+08	7.03144e+06	0	9.75926e+06	2.18903e+10	1.42095e+09	1.3537e+07	0	2.15765e+09	9.32904e+07	1.2123e+06	1.60919e+09	6.88862e+07	724159	0	0	32219.9	1.09716e+09	2.57153e+07	1.9471e+06
SB07-126	No cells media_Glucose_iFoxo	1.22689e+09	4.35964e+09	4.25136e+07	1.9177e+06	0	5.35901e+06	93257.7	0	0	0	0	7.71223e+07	3.4695e+06	0	0	1.15841e+08	0	4.18492e+07	1.43057e+07	8.50625e+06	266675	0	0	0	0	1.18074e+06	0	0	2.31512e+08	6.81513e+06	0	8.48901e+06	2.04623e+10	1.32806e+09	1.30148e+07	0	1.99811e+09	8.7158e+07	1.14587e+06	1.47806e+09	6.44431e+07	843918	0	0	27492.7	1.04985e+09	2.33848e+07	1.79544e+06
SB07-127	No cells media_Glucose_iFoxo	1.00832e+09	3.7604e+09	3.98493e+07	1.9035e+06	0	4.12665e+06	53092.6	0	0	0	0	6.92921e+07	3.08807e+06	0	0	9.94119e+07	0	3.59763e+07	1.42371e+07	7.23654e+06	259462	0	0	0	0	1.21942e+06	0	0	1.98625e+08	5.32142e+06	0	1.85881e+06	1.82072e+10	1.18287e+09	1.29871e+07	0	1.68055e+09	7.34572e+07	805744	1.2597e+09	5.4209e+07	743015	0	0	70694.1	9.26216e+08	1.96002e+07	1.49434e+06
SB07-128	No cells media_Glucose_iFoxo	1.38618e+09	4.66693e+09	4.26507e+07	2.20956e+06	0	5.58731e+06	95060.3	0	0	0	0	8.56177e+07	3.77312e+06	0	0	1.21788e+08	0	4.26603e+07	1.38134e+07	9.39454e+06	372999	0	0	0	0	1.32525e+06	0	0	2.2243e+08	6.1352e+06	0	1.456e+06	2.24776e+10	1.45972e+09	1.54905e+07	0	2.12495e+09	9.25031e+07	1.39732e+06	1.59292e+09	6.84767e+07	860588	0	0	23567.6	1.1186e+09	2.52119e+07	1.96159e+06
SB07-129	No cells media_Glucose_iFoxo	1.15407e+09	4.20822e+09	3.57531e+07	1.61803e+06	0	4.67092e+06	94734.4	0	0	0	0	7.33433e+07	3.51978e+06	0	0	1.10008e+08	0	4.12212e+07	1.46151e+07	8.5404e+06	394596	0	0	0	0	1.38449e+06	0	0	2.16575e+08	6.53538e+06	0	6.3679e+06	1.99e+10	1.29519e+09	1.35473e+07	0	1.88757e+09	8.30562e+07	871465	1.32057e+09	5.79126e+07	543372	0	0	21195.4	1.05809e+09	2.4407e+07	1.62986e+06
SB07-130	No cells media_Glucose_iFoxo	1.4294e+09	4.85508e+09	4.6542e+07	2.27864e+06	0	5.85969e+06	122843	0	0	0	0	9.65153e+07	4.31814e+06	0	0	1.39361e+08	0	4.35672e+07	1.56537e+07	1.0072e+07	447846	0	0	0	0	896849	0	0	2.58797e+08	7.9547e+06	0	6.9134e+06	2.31449e+10	1.50123e+09	1.38294e+07	0	2.25316e+09	9.84637e+07	1.26767e+06	1.71924e+09	7.36072e+07	802981	0	0	84029	1.16783e+09	2.61696e+07	2.20541e+06
		Quality Control
POOLG0		1.19687e+09	3.88092e+09	7.90621e+07	3.57116e+06	2.44186e+06	1.77381e+08	1.14356e+07	1.91803e+07	3.82202e+06	2.89419e+06	695961	8.03989e+07	6.50648e+06	800181	224708	8.83745e+07	1.32008e+07	2.98552e+07	2.22402e+07	2.49209e+07	2.49414e+06	1.58675e+07	2.14239e+06	2.96982e+06	1.0625e+06	7.90884e+06	1.68106e+06	395038	1.6745e+09	7.54219e+07	6.71793e+07	1.66705e+09	1.84451e+10	1.20698e+09	9.90049e+06	48446.5	1.7071e+09	7.28585e+07	1.10969e+06	1.44779e+09	6.47183e+07	9.04046e+06	2.66696e+06	193802	522680	1.5099e+09	3.01072e+07	2.90099e+06
POOLG1		1.20423e+09	3.99174e+09	7.05481e+07	3.44918e+06	2.16397e+06	1.68784e+08	1.07697e+07	1.79415e+07	3.23597e+06	2.89987e+06	734112	8.01253e+07	6.04993e+06	816278	407754	8.75492e+07	1.39588e+07	2.78945e+07	2.17546e+07	2.44552e+07	2.46386e+06	1.54462e+07	2.21008e+06	2.92964e+06	986209	7.87063e+06	1.58352e+06	204830	1.72997e+09	7.86484e+07	6.8237e+07	1.72171e+09	1.89238e+10	1.23461e+09	1.07557e+07	152543	1.6908e+09	7.16534e+07	1.15316e+06	1.4667e+09	6.49265e+07	9.01774e+06	3.00565e+06	408008	419851	1.40051e+09	3.09244e+07	2.59317e+06
POOLG2		1.19574e+09	3.9427e+09	7.13897e+07	3.42517e+06	2.15797e+06	1.64649e+08	1.03028e+07	1.73468e+07	3.28903e+06	2.91192e+06	774057	8.05043e+07	6.35156e+06	1.16456e+06	244093	8.7779e+07	1.31161e+07	2.85022e+07	2.08971e+07	2.37067e+07	2.36525e+06	1.4681e+07	1.83823e+06	3.02165e+06	1.01979e+06	7.32825e+06	1.42792e+06	253201	1.67812e+09	7.28849e+07	6.82115e+07	1.68069e+09	1.87191e+10	1.21757e+09	1.0104e+07	130929	1.70176e+09	7.45733e+07	1.12544e+06	1.41964e+09	6.27555e+07	9.01767e+06	2.66409e+06	222406	532774	1.36838e+09	3.135e+07	2.87113e+06
POOLG3		1.19061e+09	3.96207e+09	6.93134e+07	3.26363e+06	2.16899e+06	1.45431e+08	9.24035e+06	1.53729e+07	2.94685e+06	2.42956e+06	581872	7.89378e+07	6.39311e+06	753768	305870	8.65697e+07	1.33012e+07	2.88485e+07	2.13313e+07	2.37261e+07	2.27489e+06	1.49621e+07	2.0853e+06	3.03607e+06	1.13173e+06	7.38933e+06	1.32895e+06	302830	1.72762e+09	7.76512e+07	7.06429e+07	1.73666e+09	1.84188e+10	1.20163e+09	1.00344e+07	118131	1.65701e+09	7.28365e+07	990487	1.37269e+09	5.98106e+07	9.18331e+06	2.73749e+06	279668	427727	1.39752e+09	3.1637e+07	2.72693e+06
POOLG4		1.19961e+09	3.92124e+09	6.29732e+07	2.61166e+06	2.04699e+06	1.43192e+08	8.94184e+06	1.53746e+07	3.01913e+06	2.50375e+06	565416	7.83137e+07	6.74604e+06	894744	280827	8.6615e+07	1.31018e+07	2.92749e+07	2.17735e+07	2.28504e+07	2.38041e+06	1.44797e+07	2.05619e+06	2.97791e+06	1.07866e+06	6.64751e+06	1.5493e+06	350756	1.72809e+09	7.76259e+07	6.88913e+07	1.72841e+09	1.82455e+10	1.18189e+09	9.3288e+06	100693	1.60883e+09	6.99234e+07	1.00111e+06	1.30977e+09	5.815e+07	8.45858e+06	2.55893e+06	114467	453859	1.40755e+09	3.03815e+07	3.0932e+06
POOLG5		1.21046e+09	3.89367e+09	6.10045e+07	3.14839e+06	2.40236e+06	1.34339e+08	8.26022e+06	1.45757e+07	2.68248e+06	2.34046e+06	528568	7.64744e+07	6.21642e+06	951412	397494	8.8312e+07	1.26114e+07	2.7156e+07	2.16733e+07	2.31096e+07	2.39086e+06	1.42451e+07	1.91772e+06	2.80433e+06	1.06148e+06	7.45758e+06	1.05171e+06	204741	1.73655e+09	7.69171e+07	7.06733e+07	1.74551e+09	1.8152e+10	1.17713e+09	1.02659e+07	173043	1.63096e+09	7.111e+07	1.05457e+06	1.24719e+09	5.60546e+07	7.98435e+06	2.59658e+06	240794	407121	1.35841e+09	3.15026e+07	2.74691e+06
POOLG6		1.28418e+09	3.96882e+09	6.89093e+07	3.54126e+06	3.04677e+06	1.38779e+08	8.99216e+06	1.50718e+07	2.79454e+06	2.47771e+06	754235	8.45024e+07	6.40055e+06	987466	298500	9.43292e+07	1.42858e+07	2.97128e+07	2.33086e+07	2.34581e+07	2.52629e+06	1.5107e+07	2.15391e+06	3.02022e+06	967017	6.67525e+06	1.00274e+06	213592	1.92191e+09	8.51682e+07	7.56505e+07	1.92474e+09	1.88122e+10	1.2234e+09	1.14677e+07	141587	1.69058e+09	7.36775e+07	1.14213e+06	1.33537e+09	5.91465e+07	8.53538e+06	2.64501e+06	272482	518614	1.44878e+09	3.31365e+07	3.00674e+06
POOLG7		1.21286e+09	3.92295e+09	7.4609e+07	3.83805e+06	3.44207e+06	1.5184e+08	9.41544e+06	1.63861e+07	3.0646e+06	2.71574e+06	660907	8.0105e+07	6.36109e+06	933014	521296	9.49193e+07	1.39624e+07	2.81373e+07	2.30613e+07	2.36671e+07	2.22356e+06	1.47195e+07	2.17981e+06	2.96217e+06	954446	6.97147e+06	1.20523e+06	97182.3	1.91104e+09	8.26687e+07	7.70977e+07	1.89618e+09	1.88699e+10	1.22886e+09	1.35097e+07	147637	1.72684e+09	7.58739e+07	1.16894e+06	1.37988e+09	6.18416e+07	8.73602e+06	2.88935e+06	275662	521871	1.45217e+09	3.15678e+07	3.20539e+06
POOLG8		1.22889e+09	3.96047e+09	7.73778e+07	3.88806e+06	3.27406e+06	1.54314e+08	1.01838e+07	1.66409e+07	2.98773e+06	2.56177e+06	660875	8.21881e+07	6.35107e+06	1.01609e+06	355963	9.43907e+07	1.29767e+07	2.70816e+07	2.22953e+07	2.39643e+07	2.30882e+06	1.49262e+07	2.20758e+06	3.11785e+06	1.17629e+06	6.43771e+06	1.41982e+06	246557	1.88993e+09	8.23882e+07	7.69026e+07	1.8922e+09	1.92801e+10	1.25694e+09	1.10608e+07	231961	1.7279e+09	7.58706e+07	1.17235e+06	1.39748e+09	6.12675e+07	9.03398e+06	2.56884e+06	399341	605129	1.3883e+09	3.00209e+07	3.1873e+06
POOLG9		1.26686e+09	3.90904e+09	7.9552e+07	4.16658e+06	3.72382e+06	1.60285e+08	1.00162e+07	1.78232e+07	3.26639e+06	2.84483e+06	692912	8.18603e+07	6.82178e+06	1.10857e+06	356554	9.56175e+07	1.50985e+07	2.81425e+07	2.24068e+07	2.42841e+07	2.537e+06	1.52569e+07	2.06829e+06	3.088e+06	1.04891e+06	6.99355e+06	1.18007e+06	0	1.92155e+09	8.56283e+07	7.78888e+07	1.91021e+09	1.93206e+10	1.25976e+09	1.14528e+07	160920	1.73035e+09	7.47428e+07	1.0731e+06	1.43455e+09	6.43523e+07	9.17581e+06	2.75807e+06	334832	688554	1.42686e+09	3.0954e+07	3.06466e+06
POOLG10		1.20787e+09	3.9292e+09	7.79469e+07	3.85733e+06	3.59294e+06	1.60291e+08	1.01948e+07	1.78195e+07	3.39572e+06	2.74968e+06	777277	8.10766e+07	6.51602e+06	1.01784e+06	318155	9.499e+07	1.36192e+07	2.70061e+07	2.29833e+07	2.40821e+07	2.26733e+06	1.50626e+07	2.11896e+06	3.27873e+06	1.15165e+06	6.67398e+06	1.22255e+06	161707	1.93582e+09	8.39117e+07	7.82623e+07	1.93167e+09	1.9592e+10	1.28051e+09	1.06897e+07	175623	1.65892e+09	7.27595e+07	1.08224e+06	1.4048e+09	6.21345e+07	8.50048e+06	2.64246e+06	317560	652581	1.40773e+09	3.04836e+07	2.73229e+06
		2.50269	0.86103	8.772	12.0881	23.508	8.60838	9.37801	8.76919	10.017	7.89577	12.6841	2.62915	3.39392	13.477	24.9	4.26577	5.24381	3.59668	3.41556	2.49493	4.58353	3.02706	5.63719	3.97099	6.96798	7.07401	16.5727	50.3541	6.02249	5.31687	6.10503	5.89074	2.46914	2.64539	10.4223	32.4783	2.4234	2.61396	5.77238	4.6895	4.65088	4.31735	5.10575	31.0931	18.0438	3.02981	2.87223	7.04472
[truncated: 119 more columns]

## Sheet: media NA-corrected
			media metabolite NA-corrected ion intensity
Code	Sample	valine-d8 (IS)	hippuric acid-d5 (IS)	2-hydroxyglutarate_m+0	2-hydroxyglutarate_m+2	2-ketoglutarate_m+0	2-ketoglutarate_m+1	2-ketoglutarate_m+2	2-ketoglutarate_m+3	2-ketoglutarate_m+4	2-ketoglutarate_m+5	4-aminobutyrate_m+0	4-aminobutyrate_m+1	4-aminobutyrate_m+2	4-aminobutyrate_m+3	aconitate_m+0	aconitate_m+1	aconitate_m+2	aconitate_m+3	aconitate_m+4	aconitate_m+5	adenosine_m+0	adenosine_m+5	alanine_m+0	alanine_m+1	alanine_m+2	alanine_m+3	arginine	Asparagine	aspartate_m+0	aspartate_m+2	aspartate_m+3	aspartate_m+4	butyrylcarnitine_m+0	butyrylcarnitine_m+2	butyrylcarnitine_m+4	deoxyadenosine_m+0	deoxyadenosine_m+5	deoxycytidine_m+0	deoxycytidine_m+5	fumarate_m+0	fumarate_m+2	fumarate_m+3	gluconate_m+0	gluconate_m+6	glutamate_m+0	glutamate_m+1	glutamate_m+2	glutamate_m+3
SB07-061	Media_Glucose_Par_DMSO	1.16413e+09	3.79735e+09	6.40141e+07	4.0589e+06	1.43536e+08	1.70385e+06	1.88949e+07	3.49015e+06	3.44712e+06	871268	8.01472e+07	3.48601e+06	1.17709e+06	567366	2.7486e+07	1.03407e+06	2.00793e+07	1.83907e+06	3.87208e+06	1.26252e+06	508960	0	1.46916e+09	2.87422e+07	3.03095e+07	2.21863e+09	1.92327e+10	1.82091e+09	1.42479e+09	1.17878e+07	4.50458e+06	732576	2.56519e+07	7.09295e+06	3.61258e+06	177583	465987	1.82232e+06	3.22628e+06	1.07633e+07	1.35978e+06	193345	5.34103e+07	3.66063e+06	1.89467e+09	1.26422e+07	1.11946e+08	1.83074e+07
SB07-062	Media_Glucose_Par_DMSO	1.18476e+09	3.80529e+09	6.39707e+07	3.75929e+06	1.14561e+08	1.14851e+06	1.92404e+07	4.16739e+06	4.65273e+06	1.42839e+06	8.02048e+07	3.29468e+06	1.2409e+06	721805	2.31106e+07	834329	1.70482e+07	2.28095e+06	4.17368e+06	1.96899e+06	468373	38924	9.41769e+08	1.62933e+07	1.72307e+07	1.66496e+09	2.02292e+10	1.84822e+09	1.43289e+09	8.5301e+06	3.69641e+06	974437	2.7573e+07	5.61928e+06	3.87365e+06	137775	546967	1.69642e+06	1.04193e+06	9.29189e+06	1.00993e+06	250935	5.97646e+07	3.3039e+06	1.7262e+09	9.4792e+06	9.29625e+07	2.0008e+07
SB07-063	Media_Glucose_Par_DMSO	1.14645e+09	3.89306e+09	5.95167e+07	4.01457e+06	1.198e+08	1.62252e+06	2.08067e+07	4.81794e+06	5.37551e+06	1.72848e+06	7.88397e+07	3.56379e+06	1.49089e+06	1.06358e+06	2.20327e+07	960171	1.80541e+07	2.38159e+06	4.72094e+06	2.02578e+06	298581	33718.3	9.47818e+08	1.80016e+07	1.94429e+07	1.74953e+09	2.01738e+10	1.88275e+09	1.44578e+09	9.94454e+06	4.63052e+06	1.23155e+06	2.55039e+07	6.21771e+06	4.42447e+06	182280	578204	1.51332e+06	1.11109e+06	8.79906e+06	1.25159e+06	494591	5.37601e+07	3.25351e+06	1.79307e+09	1.18499e+07	1.02359e+08	2.28436e+07
SB07-064	Media_Glucose_Par_DMSO	1.17002e+09	3.78596e+09	4.76905e+07	3.68381e+06	1.01107e+08	1.47552e+06	1.92878e+07	5.02038e+06	5.69005e+06	2.13133e+06	7.35931e+07	3.41947e+06	1.48568e+06	1.14451e+06	1.98252e+07	718975	1.61564e+07	2.83178e+06	5.22535e+06	2.60738e+06	319281	0	7.76566e+08	1.4012e+07	1.54527e+07	1.50468e+09	1.94289e+10	1.87021e+09	1.35666e+09	8.54337e+06	4.34142e+06	1.27587e+06	2.59697e+07	6.47839e+06	4.51015e+06	487937	674293	756144	466344	9.02929e+06	1.19191e+06	467285	4.68484e+07	3.17506e+06	1.70525e+09	1.11074e+07	9.90532e+07	2.57137e+07
SB07-065	Media_Glucose_Par_DMSO	1.16236e+09	3.90052e+09	5.08426e+07	3.48094e+06	1.01987e+08	1.35486e+06	1.88729e+07	4.33541e+06	4.65268e+06	1.42377e+06	7.90576e+07	3.37421e+06	1.27334e+06	791290	2.09638e+07	464144	1.60471e+07	2.50591e+06	4.5922e+06	1.96504e+06	388785	43543.7	8.55971e+08	1.33737e+07	1.48331e+07	1.55465e+09	2.02751e+10	1.87319e+09	1.38795e+09	7.6218e+06	3.60769e+06	1.01152e+06	2.57768e+07	5.91473e+06	5.14125e+06	272394	704006	1.25491e+06	917658	8.50312e+06	1.20834e+06	381217	5.05247e+07	3.22733e+06	1.74108e+09	1.07129e+07	9.58177e+07	2.22912e+07
SB07-066	Media_Glucose_G12D_DMSO	1.22383e+09	3.80341e+09	7.91626e+07	3.4866e+06	1.82344e+08	551722	1.61924e+07	1.57076e+06	1.70309e+06	139365	8.31187e+07	2.66541e+06	558421	152504	2.34543e+07	293497	1.23363e+07	841468	1.77639e+06	433340	1.36312e+06	464921	2.0781e+09	2.58924e+07	2.13205e+07	2.20966e+09	2.06131e+10	1.73744e+09	1.39786e+09	3.8884e+06	988357	13383.9	4.11889e+07	1.50369e+07	7.20473e+06	384503	1.10576e+06	1.61462e+06	1.86015e+06	1.69162e+07	1.00665e+06	0	5.17494e+07	3.59921e+06	1.90943e+09	5.97394e+06	6.889e+07	8.16779e+06
SB07-067	Media_Glucose_G12D_DMSO	1.16455e+09	3.90048e+09	7.7788e+07	5.12519e+06	1.36955e+08	733669	1.71626e+07	2.88688e+06	3.3221e+06	1.12999e+06	7.77103e+07	2.40969e+06	552002	334660	1.80603e+07	260288	1.02804e+07	1.07887e+06	2.57404e+06	1.0704e+06	1.2718e+06	340794	1.06166e+09	1.38765e+07	1.59131e+07	1.42489e+09	2.03404e+10	1.78572e+09	1.41643e+09	3.40262e+06	1.2531e+06	114852	3.66579e+07	1.36019e+07	9.83343e+06	548387	845280	657542	265226	1.4089e+07	1.31913e+06	212188	5.37843e+07	3.60712e+06	1.7649e+09	7.06624e+06	6.89048e+07	1.36207e+07
SB07-068	Media_Glucose_G12D_DMSO	1.14326e+09	3.8432e+09	6.95024e+07	3.96487e+06	1.41423e+08	1.1676e+06	1.9039e+07	3.46799e+06	3.9754e+06	1.2684e+06	7.89027e+07	2.86002e+06	830671	460732	1.74121e+07	213847	1.08148e+07	1.47316e+06	2.85132e+06	1.20084e+06	1.06025e+06	215022	9.57164e+08	1.48104e+07	1.57979e+07	1.35324e+09	2.01133e+10	1.81282e+09	1.39591e+09	3.96822e+06	1.52086e+06	102759	3.98841e+07	1.39417e+07	1.04388e+07	888084	1.39052e+06	101646	208590	1.61394e+07	1.66455e+06	361615	4.78128e+07	3.27194e+06	1.72673e+09	6.55428e+06	7.75505e+07	1.53554e+07
SB07-069	Media_Glucose_G12D_DMSO	1.16613e+09	3.83536e+09	5.97167e+07	3.95926e+06	1.16283e+08	844806	1.46644e+07	2.77837e+06	2.82203e+06	944219	7.74375e+07	2.58546e+06	644018	497318	1.59437e+07	180845	9.09829e+06	1.09702e+06	2.36246e+06	791048	1.38919e+06	272768	1.0276e+09	1.28925e+07	1.5368e+07	1.3777e+09	2.01743e+10	1.79063e+09	1.34885e+09	3.0084e+06	1.29065e+06	135251	4.0195e+07	1.42087e+07	1.15817e+07	789375	775144	520663	318315	1.43327e+07	1.43591e+06	487772	4.31484e+07	2.43489e+06	1.67819e+09	6.30163e+06	6.76353e+07	1.22908e+07
SB07-070	Media_Glucose_G12D_DMSO	1.14217e+09	3.98635e+09	7.03034e+07	3.89449e+06	1.42961e+08	615855	1.90255e+07	3.35017e+06	3.32055e+06	1.06268e+06	7.83569e+07	2.98512e+06	1.03929e+06	443253	1.90377e+07	418824	1.15166e+07	1.1772e+06	2.75504e+06	1.129e+06	1.38148e+06	562615	1.09737e+09	1.83533e+07	1.75148e+07	1.46518e+09	2.00639e+10	1.79108e+09	1.39011e+09	3.74444e+06	1.49769e+06	169135	3.92564e+07	1.44646e+07	9.98852e+06	659365	856604	395099	207341	1.44449e+07	1.60365e+06	320618	4.91638e+07	3.46619e+06	1.79617e+09	6.93243e+06	7.56074e+07	1.43552e+07
SB07-071	Media_Glucose_G12V_DMSO	1.2122e+09	3.71165e+09	4.6173e+07	1.3601e+06	1.24166e+08	736466	1.19694e+07	1.35993e+06	1.28797e+06	109469	8.36718e+07	2.70505e+06	910449	210431	3.39183e+07	972083	2.10073e+07	1.59017e+06	3.21812e+06	941490	1.46698e+06	41842.5	2.50174e+09	1.73137e+07	1.82897e+07	1.98878e+09	1.9367e+10	1.55929e+09	1.33098e+09	6.67854e+06	2.04193e+06	22654.2	3.54769e+07	3.62607e+06	1.02097e+06	159838	521803	6.52395e+06	3.29862e+06	1.43944e+07	1.05773e+06	0	4.22726e+07	2.88446e+06	1.81223e+09	6.81155e+06	8.09556e+07	1.0003e+07
SB07-072	Media_Glucose_G12V_DMSO	1.15943e+09	3.79518e+09	4.97635e+07	2.07852e+06	1.17588e+08	999673	1.48908e+07	2.2524e+06	2.48086e+06	500463	8.19436e+07	3.2696e+06	975332	413464	2.97727e+07	872502	2.17795e+07	2.29831e+06	4.29025e+06	1.50792e+06	809852	48611.6	1.70851e+09	1.70991e+07	1.42513e+07	1.71132e+09	1.96122e+10	1.70843e+09	1.34006e+09	6.77122e+06	2.14649e+06	74285	3.52921e+07	3.29798e+06	1.20234e+06	287234	517338	3.94649e+06	2.39139e+06	1.16195e+07	1.21398e+06	158117	4.59957e+07	2.96422e+06	1.74575e+09	9.7423e+06	8.61592e+07	1.29699e+07
SB07-073	Media_Glucose_G12V_DMSO	1.18784e+09	3.94803e+09	6.00427e+07	2.38622e+06	1.28402e+08	1.07701e+06	1.72559e+07	3.0275e+06	2.91983e+06	643531	8.13603e+07	3.56872e+06	1.07799e+06	478485	3.04809e+07	1.10035e+06	2.20048e+07	2.6717e+06	4.71804e+06	1.69949e+06	809627	37390.3	1.5941e+09	1.61348e+07	1.68724e+07	1.69332e+09	2.03522e+10	1.76026e+09	1.42447e+09	7.15943e+06	2.56889e+06	270848	3.41062e+07	3.23356e+06	1.09994e+06	470944	605169	4.83755e+06	2.25572e+06	1.13673e+07	1.11415e+06	206443	5.02764e+07	3.13249e+06	1.81447e+09	1.05567e+07	9.45268e+07	1.51626e+07
SB07-074	Media_Glucose_G12V_DMSO	1.17943e+09	3.90921e+09	5.38709e+07	1.30651e+06	1.39949e+08	1.08193e+06	1.702e+07	2.64193e+06	2.62032e+06	578827	8.19105e+07	3.7511e+06	1.24709e+06	518231	3.3199e+07	1.15277e+06	2.33031e+07	2.49812e+06	4.58734e+06	1.72404e+06	1.71502e+06	0	1.74868e+09	1.69309e+07	1.58282e+07	1.71874e+09	2.07888e+10	1.72183e+09	1.40972e+09	7.74367e+06	2.34916e+06	265430	3.80034e+07	3.38927e+06	1.37177e+06	421681	153176	5.32716e+06	2.56478e+06	1.35576e+07	1.47711e+06	205701	5.77642e+07	3.44595e+06	1.77928e+09	1.11347e+07	9.04972e+07	1.39593e+07
SB07-075	Media_Glucose_G12V_DMSO	1.17375e+09	3.83035e+09	5.01595e+07	1.44592e+06	1.24433e+08	600078	1.51523e+07	2.49723e+06	2.4994e+06	442853	7.9149e+07	3.63697e+06	1.08691e+06	328019	3.1167e+07	970887	2.20902e+07	2.31967e+06	4.32318e+06	1.46548e+06	1.22535e+06	74150.4	1.6834e+09	1.73887e+07	1.71444e+07	1.71562e+09	1.97839e+10	1.71595e+09	1.38107e+09	7.25437e+06	2.33423e+06	86475.6	3.73906e+07	3.62563e+06	1.1276e+06	392033	514723	5.99433e+06	2.75035e+06	1.17027e+07	1.10028e+06	36078	4.47152e+07	3.09172e+06	1.73738e+09	7.72877e+06	8.72174e+07	1.35864e+07
SB07-076	Media_Glucose_Par_iFoxo	1.33126e+09	3.93418e+09	5.73157e+07	1.29119e+06	1.80008e+08	171912	1.02623e+07	737635	579975	32689.4	9.41381e+07	2.45051e+06	326530	69613.4	2.77821e+07	378119	1.2147e+07	315383	869981	154139	1.66656e+06	128897	3.04032e+09	2.53928e+07	1.99234e+07	2.46315e+09	1.92929e+10	1.6841e+09	1.37419e+09	8.436e+06	1.89642e+06	6918.44	2.92464e+07	7.78944e+06	2.52176e+06	782430	867927	8.07898e+06	1.10869e+07	1.70484e+07	614277	35444.1	4.8517e+07	3.61423e+06	2.1451e+09	5.74922e+06	7.42567e+07	4.90905e+06
SB07-077	Media_Glucose_Par_iFoxo	1.14767e+09	3.74555e+09	5.12492e+07	1.75561e+06	1.4094e+08	0	9.92342e+06	756820	684223	83630.6	7.95831e+07	3.09785e+06	293840	24606.4	2.37524e+07	187391	1.12234e+07	404164	1.05936e+06	286238	1.06235e+06	145291	2.22238e+09	2.09043e+07	1.61838e+07	2.0258e+09	1.8474e+10	1.65442e+09	1.29075e+09	7.57857e+06	1.96988e+06	48743	2.63604e+07	7.1043e+06	2.39262e+06	706078	850108	6.769e+06	8.06063e+06	1.4356e+07	741272	79591.9	4.57481e+07	3.20866e+06	1.80892e+09	3.8543e+06	6.55838e+07	5.78463e+06
SB07-078	Media_Glucose_Par_iFoxo	1.17719e+09	3.84802e+09	6.92062e+07	2.85477e+06	1.57634e+08	404708	1.45514e+07	1.5549e+06	1.70874e+06	211123	8.65354e+07	3.12574e+06	477759	133659	2.2919e+07	259109	1.17841e+07	633107	1.58698e+06	297208	1.41175e+06	275801	1.99052e+09	2.19481e+07	2.05671e+07	2.18694e+09	2.01514e+10	1.8378e+09	1.45332e+09	1.02152e+07	2.71361e+06	123841	2.68401e+07	7.52248e+06	3.81111e+06	449491	589088	4.79223e+06	6.11154e+06	1.31836e+07	739176	94190.3	5.53512e+07	4.03823e+06	2.00529e+09	6.42114e+06	8.6604e+07	9.48314e+06
SB07-079	Media_Glucose_Par_iFoxo	1.16556e+09	3.8532e+09	5.56154e+07	3.05498e+06	1.28659e+08	676205	1.47511e+07	2.11374e+06	2.00477e+06	499188	8.11627e+07	3.1712e+06	827214	219940	1.98861e+07	258996	1.12291e+07	876919	1.8152e+06	706483	1.10521e+06	92765.7	1.60716e+09	2.17005e+07	2.13733e+07	2.0047e+09	2.01244e+10	1.83451e+09	1.37935e+09	1.20689e+07	3.99732e+06	548428	2.54171e+07	8.0864e+06	4.56648e+06	381467	875185	2.70639e+06	2.99762e+06	1.09371e+07	961647	137143	4.95786e+07	3.26894e+06	1.85872e+09	8.23427e+06	9.15881e+07	1.26658e+07
SB07-080	Media_Glucose_Par_iFoxo	1.13932e+09	3.85858e+09	6.64694e+07	3.0293e+06	1.52679e+08	666943	1.47604e+07	1.90255e+06	1.95211e+06	281785	8.50754e+07	2.60992e+06	417511	64554.1	2.24837e+07	343818	1.18803e+07	728110	1.39678e+06	393168	596656	129197	1.85451e+09	1.91163e+07	2.08886e+07	2.06128e+09	1.99154e+10	1.82005e+09	1.44165e+09	1.04962e+07	3.25625e+06	370594	2.55966e+07	7.99097e+06	3.8335e+06	561179	580383	4.95745e+06	5.1205e+06	1.23305e+07	751792	43431.7	5.47177e+07	3.61689e+06	1.92084e+09	5.66771e+06	8.37539e+07	9.22971e+06
SB07-081	Media_Glucose_G12D_iFoxo	1.2046e+09	3.68343e+09	8.46501e+07	3.29195e+06	2.393e+08	249231	1.28464e+07	639053	746863	117355	8.91823e+07	2.24212e+06	307773	31586.7	2.22341e+07	0	8.00661e+06	200764	798664	62470	3.04087e+06	1.0482e+06	3.19163e+09	2.26528e+07	1.8056e+07	2.31906e+09	1.92684e+10	1.61926e+09	1.36271e+09	4.69631e+06	970667	0	3.94406e+07	1.49933e+07	5.34365e+06	1.0973e+06	1.41296e+06	7.23719e+06	6.4096e+06	2.7796e+07	1.11167e+06	62066.2	5.25519e+07	4.40691e+06	2.02092e+09	4.41843e+06	5.40108e+07	3.58634e+06
SB07-082	Media_Glucose_G12D_iFoxo	1.25581e+09	3.93483e+09	8.48479e+07	3.32551e+06	2.07196e+08	503198	1.42479e+07	1.21833e+06	1.11435e+06	162142	8.89184e+07	1.62759e+06	216195	29662	2.03686e+07	90329.3	7.76493e+06	347426	745705	143960	2.33948e+06	899825	2.3751e+09	2.1098e+07	1.7578e+07	1.95207e+09	2.03681e+10	1.77831e+09	1.43194e+09	4.86209e+06	1.10951e+06	0	3.84596e+07	1.60948e+07	6.7107e+06	1.20136e+06	900904	5.3588e+06	4.64464e+06	2.36827e+07	1.32721e+06	49481.9	5.33326e+07	3.94047e+06	1.94807e+09	3.99685e+06	5.52952e+07	4.80223e+06
SB07-083	Media_Glucose_G12D_iFoxo	1.24411e+09	3.85963e+09	8.76692e+07	3.6919e+06	2.22665e+08	0	1.52328e+07	1.07143e+06	1.38404e+06	141223	8.99734e+07	2.24887e+06	284350	36257.8	2.13076e+07	75215.5	8.46139e+06	296848	940222	80029.7	3.0685e+06	1.26249e+06	2.70892e+09	2.57809e+07	2.1159e+07	2.21128e+09	2.00181e+10	1.73454e+09	1.4344e+09	6.16082e+06	1.27867e+06	32508.3	4.04325e+07	1.71077e+07	7.96321e+06	922032	1.36038e+06	5.07634e+06	4.7829e+06	2.58765e+07	1.33161e+06	110083	5.4451e+07	4.27578e+06	1.9612e+09	5.23045e+06	6.20494e+07	5.32316e+06
SB07-084	Media_Glucose_G12D_iFoxo	1.22164e+09	3.85243e+09	8.65398e+07	4.29836e+06	2.14386e+08	513678	1.6886e+07	1.54884e+06	1.57712e+06	196396	8.84068e+07	2.21974e+06	293830	74367.2	1.92208e+07	310079	8.24732e+06	350362	906582	262863	3.44068e+06	1.26455e+06	2.28101e+09	2.12351e+07	2.01168e+07	1.99502e+09	2.02566e+10	1.77531e+09	1.42349e+09	5.97793e+06	1.51975e+06	0	3.95626e+07	1.68786e+07	8.71327e+06	1.03368e+06	1.00992e+06	2.89697e+06	3.06944e+06	2.30548e+07	1.47619e+06	130417	5.30713e+07	3.71758e+06	1.91484e+09	5.34524e+06	6.3632e+07	6.48494e+06
SB07-085	Media_Glucose_G12D_iFoxo	1.2091e+09	3.83087e+09	6.79962e+07	2.8589e+06	1.77278e+08	204702	1.31699e+07	1.36373e+06	1.14637e+06	220397	8.33326e+07	2.45939e+06	447473	98139	1.81956e+07	31207.3	7.53488e+06	422874	961489	226554	2.99378e+06	1.17607e+06	2.21801e+09	2.04319e+07	1.79851e+07	1.94541e+09	1.92963e+10	1.69875e+09	1.27707e+09	5.46259e+06	1.43682e+06	31773.6	3.88504e+07	1.65078e+07	8.25887e+06	964340	1.147e+06	3.71987e+06	3.728e+06	2.28366e+07	1.55462e+06	19821.7	4.4985e+07	2.94506e+06	1.83444e+09	4.90997e+06	5.98732e+07	5.84501e+06
SB07-086	Media_Glucose_G12V_iFoxo	1.24876e+09	3.86668e+09	6.43298e+07	1.74693e+06	1.73427e+08	107979	1.18828e+07	1.11006e+06	1.10702e+06	25572.5	9.12068e+07	2.33005e+06	468946	50319.8	3.07795e+07	566889	1.6586e+07	772143	1.99783e+06	490591	1.59339e+06	298393	3.34848e+09	1.99933e+07	1.43916e+07	2.06713e+09	2.01248e+10	1.64064e+09	1.45637e+09	9.72027e+06	2.23846e+06	65092.8	3.37345e+07	5.41184e+06	1.86279e+06	438822	1.1162e+06	1.13131e+07	1.34584e+07	1.57663e+07	598165	20074.5	5.53766e+07	4.01698e+06	2.04956e+09	4.57538e+06	6.84e+07	6.1606e+06
SB07-087	Media_Glucose_G12V_iFoxo	1.21813e+09	3.92911e+09	6.69681e+07	2.8314e+06	1.56269e+08	914494	1.56535e+07	1.94139e+06	2.19125e+06	423318	8.62261e+07	3.12118e+06	848165	214727	2.87334e+07	502136	1.81493e+07	1.4398e+06	3.05369e+06	738086	1.11779e+06	103967	2.22289e+09	2.18788e+07	1.77073e+07	1.91923e+09	2.07624e+10	1.81008e+09	1.47352e+09	1.26735e+07	3.50717e+06	297924	3.16474e+07	5.46351e+06	3.30595e+06	417711	990432	7.78298e+06	1.01435e+07	1.27888e+07	923280	237801	5.35948e+07	3.6989e+06	2.00471e+09	8.28106e+06	8.61327e+07	1.0881e+07
SB07-088	Media_Glucose_G12V_iFoxo	1.13886e+09	3.71065e+09	6.03606e+07	2.88935e+06	1.25339e+08	985184	1.33882e+07	2.09731e+06	2.24638e+06	562085	8.09121e+07	2.65611e+06	999871	335704	2.42834e+07	484208	1.61005e+07	1.10364e+06	2.85612e+06	916101	1.42589e+06	361040	1.79471e+09	1.60297e+07	1.53105e+07	1.64208e+09	2.03185e+10	1.76809e+09	1.40155e+09	1.09022e+07	3.47624e+06	306108	3.02346e+07	5.71042e+06	3.06157e+06	224341	953543	6.98958e+06	7.69655e+06	1.19034e+07	1.11733e+06	94928.7	5.13566e+07	3.59833e+06	1.79998e+09	7.41173e+06	7.58879e+07	1.05884e+07
SB07-089	Media_Glucose_G12V_iFoxo	1.17191e+09	3.85053e+09	6.52705e+07	3.26297e+06	1.34651e+08	965750	1.64762e+07	2.77132e+06	3.1958e+06	746998	8.21939e+07	3.21714e+06	960988	307077	2.39566e+07	544395	1.7879e+07	1.64997e+06	3.4173e+06	1.3306e+06	1.12741e+06	267045	1.78009e+09	1.68255e+07	1.88033e+07	1.76623e+09	2.03766e+10	1.81648e+09	1.45333e+09	1.28416e+07	4.4406e+06	690565	3.12155e+07	5.48738e+06	3.98885e+06	706944	888232	5.23658e+06	7.10687e+06	1.12948e+07	1.28153e+06	87102.6	5.5657e+07	3.77159e+06	1.83389e+09	8.34702e+06	8.61664e+07	1.37716e+07
SB07-090	Media_Glucose_G12V_iFoxo	1.18882e+09	3.80042e+09	5.82093e+07	2.81129e+06	1.39465e+08	787126	1.56466e+07	2.34156e+06	2.53862e+06	536904	8.39629e+07	2.83008e+06	885345	374096	2.61891e+07	697675	1.81834e+07	1.4471e+06	3.43468e+06	1.36851e+06	1.26552e+06	320122	1.85071e+09	1.70625e+07	1.6291e+07	1.72309e+09	2.01895e+10	1.82084e+09	1.44977e+09	1.19883e+07	3.86954e+06	442318	3.11434e+07	5.45855e+06	3.52294e+06	377322	1.5269e+06	6.55842e+06	7.58215e+06	1.18458e+07	1.14917e+06	188279	4.88476e+07	3.80291e+06	1.86809e+09	7.56553e+06	8.38031e+07	1.26393e+07
SB07-121	No cells media_Glucose _DMSO	1.10653e+09	3.92114e+09	4.47304e+07	0	4.52422e+06	0	0	0	0	0	7.81683e+07	0	0	0	8.16592e+06	0	0	0	0	0	0	0	2.2182e+08	0	0	3.7949e+06	2.12995e+10	1.94977e+09	1.46799e+09	0	0	0	2.54881e+07	0	0	0	0	463644	0	2.52769e+06	0	0	4.27324e+07	1.32949e+06	1.59065e+09	0	0	0
SB07-122	No cells media_Glucose _DMSO	1.40249e+09	4.68481e+09	4.97322e+07	0	6.21111e+06	0	0	0	0	0	9.39478e+07	0	0	0	1.05006e+07	0	0	0	0	0	0	0	2.68636e+08	0	0	7.16642e+06	2.45676e+10	2.32476e+09	1.75337e+09	0	0	0	2.9756e+07	0	0	0	0	260741	0	2.75621e+06	0	0	5.00251e+07	2.31516e+06	1.93664e+09	0	0	0
SB07-123	No cells media_Glucose _DMSO	9.7583e+08	3.65957e+09	3.56641e+07	0	4.34896e+06	0	0	0	0	0	6.70361e+07	0	0	0	7.25997e+06	0	0	0	0	0	0	0	2.09983e+08	0	0	7.32732e+06	1.89517e+10	1.79671e+09	1.27845e+09	0	0	0	2.33998e+07	0	0	0	0	146685	0	2.75238e+06	0	0	3.37172e+07	1.18479e+06	1.38693e+09	0	0	0
SB07-124	No cells media_Glucose _DMSO	1.32835e+09	4.54956e+09	5.04179e+07	0	6.29385e+06	0	0	0	0	0	9.35058e+07	0	0	0	9.98211e+06	0	0	0	0	0	0	0	2.64886e+08	0	0	9.91475e+06	2.40602e+10	2.25535e+09	1.72059e+09	0	0	0	2.88827e+07	0	0	0	0	393257	0	2.93512e+06	0	0	5.19076e+07	1.82871e+06	1.88179e+09	0	0	0
SB07-125	No cells media_Glucose _DMSO	1.29137e+09	4.42304e+09	4.87916e+07	0	6.05666e+06	0	0	0	0	0	9.4891e+07	0	0	0	1.01597e+07	0	0	0	0	0	0	0	2.62795e+08	0	0	1.01358e+07	2.38449e+10	2.28762e+09	1.7038e+09	0	0	0	2.92318e+07	0	0	0	0	612726	0	3.34369e+06	0	0	4.88816e+07	2.13242e+06	1.88835e+09	0	0	0
SB07-126	No cells media_Glucose_iFoxo	1.22689e+09	4.35964e+09	4.54262e+07	0	5.71598e+06	0	0	0	0	0	8.12851e+07	0	0	0	9.18924e+06	0	0	0	0	0	0	0	2.41313e+08	0	0	8.81642e+06	2.22895e+10	2.1185e+09	1.565e+09	0	0	0	2.6586e+07	0	0	0	0	246183	0	2.77319e+06	0	0	4.48447e+07	1.92196e+06	1.71432e+09	0	0	0
SB07-127	No cells media_Glucose_iFoxo	1.00832e+09	3.7604e+09	4.25857e+07	0	4.40041e+06	0	0	0	0	0	7.30325e+07	0	0	0	7.81995e+06	0	0	0	0	0	0	0	2.07016e+08	0	0	1.9282e+06	1.9833e+10	1.78182e+09	1.33377e+09	0	0	0	2.22819e+07	0	0	0	0	103718	0	2.66413e+06	0	0	4.10111e+07	1.3019e+06	1.43176e+09	0	0	0
SB07-128	No cells media_Glucose_iFoxo	1.38618e+09	4.66693e+09	4.55897e+07	0	5.95936e+06	0	0	0	0	0	9.02399e+07	0	0	0	1.01545e+07	0	0	0	0	0	0	0	2.31833e+08	0	0	1.50938e+06	2.44848e+10	2.25298e+09	1.68658e+09	0	0	0	2.86668e+07	0	0	0	0	304893	0	2.80243e+06	0	0	4.26209e+07	1.83799e+06	1.78545e+09	0	0	0
SB07-129	No cells media_Glucose_iFoxo	1.15407e+09	4.20822e+09	3.82028e+07	0	4.98286e+06	0	0	0	0	0	7.72997e+07	0	0	0	9.23532e+06	0	0	0	0	0	0	0	2.25749e+08	0	0	6.61293e+06	2.16771e+10	2.00134e+09	1.39827e+09	0	0	0	2.77144e+07	0	0	0	0	300729	0	2.66838e+06	0	0	3.81649e+07	1.32965e+06	1.59874e+09	0	0	0
SB07-130	No cells media_Glucose_iFoxo	1.4294e+09	4.85508e+09	4.97413e+07	0	6.25126e+06	0	0	0	0	0	1.01725e+08	0	0	0	1.08903e+07	0	0	0	0	0	0	0	2.69766e+08	0	0	7.17913e+06	2.52114e+10	2.38893e+09	1.82031e+09	0	0	0	2.97792e+07	0	0	0	0	376485	0	3.1344e+06	0	0	4.98056e+07	2.11644e+06	1.96041e+09	0	0	0
			media metabolite NA-corrected TIC-normalized ion intensity
Code	Sample			2-hydroxyglutarate_m+0	2-hydroxyglutarate_m+2	2-ketoglutarate_m+0	2-ketoglutarate_m+1	2-ketoglutarate_m+2	2-ketoglutarate_m+3	2-ketoglutarate_m+4	2-ketoglutarate_m+5	4-aminobutyrate_m+0	4-aminobutyrate_m+1	4-aminobutyrate_m+2	4-aminobutyrate_m+3	aconitate_m+0	aconitate_m+1	aconitate_m+2	aconitate_m+3	aconitate_m+4	aconitate_m+5	adenosine_m+0	adenosine_m+5	alanine_m+0	alanine_m+1	alanine_m+2	alanine_m+3	arginine	Asparagine	aspartate_m+0	aspartate_m+2	aspartate_m+3	aspartate_m+4	butyrylcarnitine_m+0	butyrylcarnitine_m+2	butyrylcarnitine_m+4	deoxyadenosine_m+0	deoxyadenosine_m+5	deoxycytidine_m+0	deoxycytidine_m+5	fumarate_m+0	fumarate_m+2	fumarate_m+3	gluconate_m+0	gluconate_m+6	glutamate_m+0	glutamate_m+1	glutamate_m+2	glutamate_m+3
SB07-061	Media_Glucose_Par_DMSO			6.79335e+07	4.30742e+06	1.52324e+08	1.80817e+06	2.00517e+07	3.70384e+06	3.65818e+06	924613	8.50544e+07	3.69945e+06	1.24916e+06	602104	2.91689e+07	1.09739e+06	2.13087e+07	1.95167e+06	4.10916e+06	1.33982e+06	540122	0	1.55911e+09	3.0502e+07	3.21652e+07	2.35447e+09	2.04103e+10	1.9324e+09	1.51203e+09	1.25095e+07	4.78038e+06	777430	2.72225e+07	7.52723e+06	3.83377e+06	188456	494519	1.9339e+06	3.42382e+06	1.14224e+07	1.44304e+06	205183	5.66804e+07	3.88476e+06	2.01067e+09	1.34162e+07	1.188e+08	1.94283e+07
SB07-062	Media_Glucose_Par_DMSO			6.65359e+07	3.91003e+06	1.19154e+08	1.19456e+06	2.00119e+07	4.33451e+06	4.8393e+06	1.48566e+06	8.3421e+07	3.4268e+06	1.29066e+06	750749	2.40373e+07	867786	1.77318e+07	2.37241e+06	4.34105e+06	2.04795e+06	487155	40484.9	9.79533e+08	1.69467e+07	1.79216e+07	1.73172e+09	2.10404e+10	1.92233e+09	1.49035e+09	8.87215e+06	3.84463e+06	1.01351e+06	2.86786e+07	5.84461e+06	4.02899e+06	143300	568900	1.76444e+06	1.08371e+06	9.66449e+06	1.05043e+06	260997	6.21611e+07	3.43639e+06	1.79542e+09	9.85931e+06	9.66903e+07	2.08103e+07
SB07-063	Media_Glucose_Par_DMSO			6.19677e+07	4.1799e+06	1.24734e+08	1.68934e+06	2.16636e+07	5.01636e+06	5.59689e+06	1.79967e+06	8.20865e+07	3.71056e+06	1.55229e+06	1.10738e+06	2.29401e+07	999713	1.87976e+07	2.47967e+06	4.91536e+06	2.10921e+06	310878	35106.9	9.86852e+08	1.87429e+07	2.02436e+07	1.82158e+09	2.10046e+10	1.96029e+09	1.50532e+09	1.03541e+07	4.82122e+06	1.28227e+06	2.65543e+07	6.47377e+06	4.60668e+06	189786	602016	1.57565e+06	1.15685e+06	9.16143e+06	1.30314e+06	514959	5.59741e+07	3.3875e+06	1.86691e+09	1.23379e+07	1.06574e+08	2.37844e+07
SB07-064	Media_Glucose_Par_DMSO			4.94136e+07	3.81691e+06	1.0476e+08	1.52883e+06	1.99846e+07	5.20177e+06	5.89563e+06	2.20833e+06	7.62521e+07	3.54302e+06	1.53936e+06	1.18587e+06	2.05415e+07	744952	1.67402e+07	2.93409e+06	5.41414e+06	2.70159e+06	330817	0	8.04625e+08	1.45183e+07	1.6011e+07	1.55904e+09	2.01309e+10	1.93778e+09	1.40567e+09	8.85206e+06	4.49828e+06	1.32197e+06	2.6908e+07	6.71246e+06	4.6731e+06	505567	698655	783465	483193	9.35553e+06	1.23498e+06	484169	4.85411e+07	3.28978e+06	1.76686e+09	1.15088e+07	1.02632e+08	2.66427e+07
SB07-065	Media_Glucose_Par_DMSO			5.14007e+07	3.51916e+06	1.03106e+08	1.36974e+06	1.90801e+07	4.383e+06	4.70376e+06	1.4394e+06	7.99255e+07	3.41125e+06	1.28732e+06	799977	2.1194e+07	469240	1.62232e+07	2.53342e+06	4.64261e+06	1.98661e+06	393053	44021.8	8.65369e+08	1.35205e+07	1.4996e+07	1.57172e+09	2.04977e+10	1.89376e+09	1.40318e+09	7.70548e+06	3.6473e+06	1.02263e+06	2.60598e+07	5.97966e+06	5.19769e+06	275385	711735	1.26869e+06	927733	8.59647e+06	1.22161e+06	385402	5.10794e+07	3.26276e+06	1.76019e+09	1.08305e+07	9.68696e+07	2.25359e+07
SB07-066	Media_Glucose_G12D_DMSO			7.7636e+07	3.41937e+06	1.78828e+08	541082	1.58802e+07	1.54047e+06	1.67025e+06	136677	8.15159e+07	2.61401e+06	547652	149563	2.3002e+07	287837	1.20984e+07	825241	1.74213e+06	424983	1.33683e+06	455955	2.03803e+09	2.53931e+07	2.09093e+07	2.16705e+09	2.02156e+10	1.70393e+09	1.3709e+09	3.81342e+06	969297	13125.8	4.03946e+07	1.47469e+07	7.06579e+06	377089	1.08444e+06	1.58349e+06	1.82428e+06	1.659e+07	987236	0	5.07515e+07	3.5298e+06	1.87261e+09	5.85874e+06	6.75615e+07	8.01028e+06
SB07-067	Media_Glucose_G12D_DMSO			7.85864e+07	5.1778e+06	1.3836e+08	741199	1.73388e+07	2.91651e+06	3.35619e+06	1.14159e+06	7.85079e+07	2.43442e+06	557668	338095	1.82457e+07	262959	1.0386e+07	1.08994e+06	2.60046e+06	1.08138e+06	1.28485e+06	344292	1.07256e+09	1.40189e+07	1.60764e+07	1.43952e+09	2.05492e+10	1.80405e+09	1.43097e+09	3.43754e+06	1.26596e+06	116031	3.70342e+07	1.37415e+07	9.93436e+06	554016	853956	664291	267948	1.42336e+07	1.33267e+06	214366	5.43363e+07	3.64414e+06	1.78301e+09	7.13877e+06	6.96121e+07	1.37605e+07
SB07-068	Media_Glucose_G12D_DMSO			6.90681e+07	3.94009e+06	1.4054e+08	1.1603e+06	1.89201e+07	3.44632e+06	3.95056e+06	1.26048e+06	7.84097e+07	2.84215e+06	825481	457853	1.73033e+07	212511	1.07473e+07	1.46395e+06	2.8335e+06	1.19334e+06	1.05362e+06	213679	9.51184e+08	1.47179e+07	1.56992e+07	1.34479e+09	1.99876e+10	1.80149e+09	1.38719e+09	3.94342e+06	1.51136e+06	102117	3.96349e+07	1.38546e+07	1.03736e+07	882535	1.38184e+06	101011	207287	1.60386e+07	1.65415e+06	359355	4.7514e+07	3.2515e+06	1.71594e+09	6.51333e+06	7.70659e+07	1.52595e+07
SB07-069	Media_Glucose_G12D_DMSO			5.79966e+07	3.84522e+06	1.12934e+08	820472	1.4242e+07	2.69834e+06	2.74075e+06	917022	7.5207e+07	2.51099e+06	625468	482994	1.54844e+07	175636	8.83622e+06	1.06542e+06	2.29441e+06	768263	1.34918e+06	264911	9.98e+08	1.25211e+07	1.49253e+07	1.33802e+09	1.95932e+10	1.73905e+09	1.31e+09	2.92175e+06	1.25348e+06	131355	3.90372e+07	1.37994e+07	1.12481e+07	766638	752817	505666	309147	1.39198e+07	1.39455e+06	473722	4.19056e+07	2.36476e+06	1.62985e+09	6.12012e+06	6.56871e+07	1.19368e+07
SB07-070	Media_Glucose_G12D_DMSO			6.91212e+07	3.829e+06	1.40557e+08	605499	1.87055e+07	3.29384e+06	3.26471e+06	1.04481e+06	7.70393e+07	2.93492e+06	1.02181e+06	435800	1.87176e+07	411781	1.1323e+07	1.1574e+06	2.70871e+06	1.11002e+06	1.35825e+06	553155	1.07892e+09	1.80447e+07	1.72203e+07	1.44054e+09	1.97265e+10	1.76096e+09	1.36673e+09	3.68148e+06	1.47251e+06	166291	3.85963e+07	1.42213e+07	9.82056e+06	648277	842199	388455	203855	1.4202e+07	1.57669e+06	315226	4.83371e+07	3.40791e+06	1.76597e+09	6.81586e+06	7.4336e+07	1.41138e+07
SB07-071	Media_Glucose_G12V_DMSO			4.4644e+07	1.31507e+06	1.20055e+08	712079	1.1573e+07	1.3149e+06	1.24533e+06	105844	8.09012e+07	2.61548e+06	880301	203463	3.27951e+07	939895	2.03117e+07	1.53751e+06	3.11155e+06	910314	1.41841e+06	40457	2.4189e+09	1.67403e+07	1.76841e+07	1.92292e+09	1.87257e+10	1.50765e+09	1.28691e+09	6.4574e+06	1.97432e+06	21904	3.43022e+07	3.506e+06	987164	154545	504524	6.30793e+06	3.18939e+06	1.39177e+07	1.0227e+06	0	4.08728e+07	2.78895e+06	1.75223e+09	6.586e+06	7.82749e+07	9.67178e+06
SB07-072	Media_Glucose_G12V_DMSO			5.00293e+07	2.08962e+06	1.18216e+08	1.00501e+06	1.49703e+07	2.26443e+06	2.49412e+06	503136	8.23813e+07	3.28707e+06	980542	415672	2.99318e+07	877163	2.18958e+07	2.31059e+06	4.31317e+06	1.51597e+06	814178	48871.3	1.71763e+09	1.71904e+07	1.43275e+07	1.72046e+09	1.9717e+10	1.71756e+09	1.34722e+09	6.80739e+06	2.15796e+06	74681.8	3.54806e+07	3.31559e+06	1.20876e+06	288768	520101	3.96757e+06	2.40416e+06	1.16816e+07	1.22046e+06	158962	4.62414e+07	2.98006e+06	1.75507e+09	9.79434e+06	8.66194e+07	1.30391e+07
SB07-073	Media_Glucose_G12V_DMSO			6.08017e+07	2.41638e+06	1.30025e+08	1.09062e+06	1.7474e+07	3.06577e+06	2.95673e+06	651666	8.23887e+07	3.61383e+06	1.09161e+06	484533	3.08662e+07	1.11426e+06	2.2283e+07	2.70547e+06	4.77768e+06	1.72097e+06	819861	37862.9	1.61425e+09	1.63387e+07	1.70857e+07	1.71472e+09	2.06095e+10	1.78251e+09	1.44247e+09	7.24993e+06	2.60136e+06	274271	3.45373e+07	3.27443e+06	1.11384e+06	476897	612819	4.89869e+06	2.28423e+06	1.1511e+07	1.12823e+06	209053	5.09119e+07	3.17208e+06	1.83741e+09	1.06901e+07	9.57216e+07	1.53542e+07
SB07-074	Media_Glucose_G12V_DMSO			5.20579e+07	1.26254e+06	1.35239e+08	1.04552e+06	1.64472e+07	2.55302e+06	2.53213e+06	559347	7.91538e+07	3.62486e+06	1.20512e+06	500790	3.20816e+07	1.11397e+06	2.25188e+07	2.41404e+06	4.43296e+06	1.66601e+06	1.6573e+06	0	1.68982e+09	1.63611e+07	1.52955e+07	1.66089e+09	2.00892e+10	1.66388e+09	1.36227e+09	7.48306e+06	2.27009e+06	256497	3.67244e+07	3.2752e+06	1.3256e+06	407489	148021	5.14787e+06	2.47847e+06	1.31014e+07	1.4274e+06	198778	5.58201e+07	3.32998e+06	1.7194e+09	1.07599e+07	8.74515e+07	1.34895e+07
SB07-075	Media_Glucose_G12V_DMSO			4.91111e+07	1.4157e+06	1.21832e+08	587536	1.48356e+07	2.44503e+06	2.44716e+06	433597	7.74947e+07	3.56095e+06	1.0642e+06	321163	3.05156e+07	950595	2.16285e+07	2.27119e+06	4.23282e+06	1.43485e+06	1.19974e+06	72600.6	1.64822e+09	1.70253e+07	1.6786e+07	1.67976e+09	1.93704e+10	1.68009e+09	1.3522e+09	7.10275e+06	2.28544e+06	84668.2	3.66091e+07	3.54985e+06	1.10403e+06	383839	503965	5.86905e+06	2.69286e+06	1.14581e+07	1.07729e+06	35323.9	4.37806e+07	3.0271e+06	1.70107e+09	7.56724e+06	8.53945e+07	1.33024e+07
SB07-076	Media_Glucose_Par_iFoxo			5.41664e+07	1.22025e+06	1.70117e+08	162466	9.6984e+06	697105	548108	30893.3	8.89656e+07	2.31586e+06	308588	65788.5	2.62556e+07	357343	1.14796e+07	298054	822179	145670	1.57499e+06	121814	2.87327e+09	2.39975e+07	1.88287e+07	2.32781e+09	1.82328e+10	1.59157e+09	1.29868e+09	7.97248e+06	1.79222e+06	6538.3	2.76394e+07	7.36145e+06	2.3832e+06	739439	820238	7.63508e+06	1.04777e+07	1.61117e+07	580525	33496.6	4.58512e+07	3.41564e+06	2.02723e+09	5.43332e+06	7.01766e+07	4.63932e+06
SB07-077	Media_Glucose_Par_iFoxo			5.17073e+07	1.7713e+06	1.422e+08	0	1.00121e+07	763585	690340	84378.2	8.02945e+07	3.12554e+06	296466	24826.3	2.39647e+07	189066	1.13238e+07	407777	1.06883e+06	288797	1.07185e+06	146589	2.24225e+09	2.10911e+07	1.63285e+07	2.04391e+09	1.86391e+10	1.66921e+09	1.30228e+09	7.64631e+06	1.98749e+06	49178.7	2.6596e+07	7.16781e+06	2.41401e+06	712390	857707	6.82951e+06	8.13269e+06	1.44844e+07	747898	80303.4	4.61571e+07	3.23734e+06	1.82509e+09	3.88875e+06	6.61701e+07	5.83634e+06
SB07-078	Media_Glucose_Par_iFoxo			6.81166e+07	2.80982e+06	1.55152e+08	398336	1.43223e+07	1.53042e+06	1.68183e+06	207799	8.51729e+07	3.07652e+06	470236	131554	2.25582e+07	255030	1.15986e+07	623139	1.562e+06	292529	1.38952e+06	271459	1.95918e+09	2.16026e+07	2.02433e+07	2.15251e+09	1.98341e+10	1.80886e+09	1.43044e+09	1.00544e+07	2.67089e+06	121891	2.64176e+07	7.40404e+06	3.75111e+06	442414	579813	4.71678e+06	6.01532e+06	1.29761e+07	727539	92707.4	5.44797e+07	3.97465e+06	1.97371e+09	6.32005e+06	8.52405e+07	9.33383e+06
SB07-079	Media_Glucose_Par_iFoxo			5.62631e+07	3.09056e+06	1.30158e+08	684080	1.49229e+07	2.13836e+06	2.02812e+06	505001	8.21079e+07	3.20813e+06	836848	222501	2.01177e+07	262012	1.13599e+07	887131	1.83634e+06	714710	1.11808e+06	93846	1.62588e+09	2.19532e+07	2.16222e+07	2.02804e+09	2.03587e+10	1.85587e+09	1.39542e+09	1.22095e+07	4.04387e+06	554815	2.57131e+07	8.18057e+06	4.61966e+06	385910	885377	2.73791e+06	3.03253e+06	1.10644e+07	972846	138740	5.0156e+07	3.30701e+06	1.88036e+09	8.33017e+06	9.26548e+07	1.28133e+07
SB07-080	Media_Glucose_Par_iFoxo			6.68677e+07	3.04745e+06	1.53594e+08	670938	1.48488e+07	1.91395e+06	1.96381e+06	283474	8.55852e+07	2.62556e+06	420013	64940.9	2.26184e+07	345878	1.19515e+07	732472	1.40515e+06	395524	600231	129971	1.86562e+09	1.92308e+07	2.10138e+07	2.07363e+09	2.00347e+10	1.83095e+09	1.45029e+09	1.05591e+07	3.27575e+06	372815	2.575e+07	8.03884e+06	3.85647e+06	564541	583860	4.98715e+06	5.15118e+06	1.24043e+07	756297	43691.9	5.50455e+07	3.63856e+06	1.93235e+09	5.70167e+06	8.42556e+07	9.285e+06
SB07-081	Media_Glucose_G12D_iFoxo			8.36809e+07	3.25426e+06	2.36561e+08	246378	1.26994e+07	631737	738313	116011	8.81613e+07	2.21645e+06	304249	31225.1	2.19796e+07	0	7.91495e+06	198466	789521	61754.8	3.00606e+06	1.0362e+06	3.15509e+09	2.23935e+07	1.78493e+07	2.29251e+09	1.90478e+10	1.60072e+09	1.34711e+09	4.64255e+06	959554	0	3.89891e+07	1.48217e+07	5.28247e+06	1.08474e+06	1.39679e+06	7.15434e+06	6.33622e+06	2.74778e+07	1.09895e+06	61355.7	5.19502e+07	4.35645e+06	1.99778e+09	4.36785e+06	5.33924e+07	3.54528e+06
SB07-082	Media_Glucose_G12D_iFoxo			8.10695e+07	3.17742e+06	1.97969e+08	480790	1.36134e+07	1.16407e+06	1.06473e+06	154921	8.49588e+07	1.55511e+06	206568	28341.1	1.94616e+07	86306.8	7.41915e+06	331955	712498	137549	2.2353e+06	859755	2.26933e+09	2.01585e+07	1.67953e+07	1.86514e+09	1.94611e+10	1.69912e+09	1.36817e+09	4.64557e+06	1.0601e+06	0	3.67469e+07	1.5378e+07	6.41187e+06	1.14786e+06	860785	5.12016e+06	4.43781e+06	2.26281e+07	1.26811e+06	47278.4	5.09577e+07	3.765e+06	1.86132e+09	3.81887e+06	5.28328e+07	4.58838e+06
SB07-083	Media_Glucose_G12D_iFoxo			8.4222e+07	3.54674e+06	2.1391e+08	0	1.46339e+07	1.02931e+06	1.32962e+06	135670	8.64356e+07	2.16045e+06	273170	34832.1	2.04697e+07	72257.9	8.12868e+06	285176	903252	76882.9	2.94784e+06	1.21285e+06	2.60241e+09	2.47672e+07	2.0327e+07	2.12433e+09	1.9231e+10	1.66633e+09	1.37799e+09	5.91857e+06	1.22839e+06	31230	3.88426e+07	1.6435e+07	7.65009e+06	885777	1.30689e+06	4.87673e+06	4.59483e+06	2.4859e+07	1.27925e+06	105754	5.23099e+07	4.10765e+06	1.88408e+09	5.02479e+06	5.96096e+07	5.11385e+06
SB07-084	Media_Glucose_G12D_iFoxo			8.39372e+07	4.1691e+06	2.07938e+08	498229	1.63782e+07	1.50226e+06	1.52969e+06	190489	8.5748e+07	2.15298e+06	284993	72130.7	1.86427e+07	300754	7.99929e+06	339826	879317	254958	3.33721e+06	1.22652e+06	2.21241e+09	2.05965e+07	1.95119e+07	1.93502e+09	1.96474e+10	1.72192e+09	1.38068e+09	5.79816e+06	1.47404e+06	0	3.83728e+07	1.6371e+07	8.45123e+06	1.0026e+06	979545	2.80985e+06	2.97713e+06	2.23614e+07	1.4318e+06	126495	5.14753e+07	3.60578e+06	1.85726e+09	5.18449e+06	6.17183e+07	6.28991e+06
SB07-085	Media_Glucose_G12D_iFoxo			6.62504e+07	2.7855e+06	1.72727e+08	199446	1.28318e+07	1.32872e+06	1.11694e+06	214738	8.1193e+07	2.39625e+06	435984	95619.3	1.77284e+07	30406	7.34142e+06	412017	936802	220738	2.91691e+06	1.14588e+06	2.16106e+09	1.99073e+07	1.75233e+07	1.89547e+09	1.88009e+10	1.65514e+09	1.24428e+09	5.32234e+06	1.39993e+06	30957.8	3.78529e+07	1.60839e+07	8.04682e+06	939581	1.11755e+06	3.62436e+06	3.63228e+06	2.22502e+07	1.5147e+06	19312.7	4.383e+07	2.86945e+06	1.78734e+09	4.78391e+06	5.8336e+07	5.69494e+06
SB07-086	Media_Glucose_G12V_iFoxo			6.12383e+07	1.66297e+06	1.65093e+08	102790	1.13118e+07	1.05672e+06	1.05382e+06	24343.5	8.68236e+07	2.21808e+06	446410	47901.5	2.93004e+07	539646	1.5789e+07	735036	1.90182e+06	467014	1.51681e+06	284053	3.18756e+09	1.90325e+07	1.36999e+07	1.96779e+09	1.91577e+10	1.56179e+09	1.38638e+09	9.25314e+06	2.13089e+06	61964.7	3.21133e+07	5.15176e+06	1.77327e+06	417733	1.06256e+06	1.07694e+07	1.28116e+07	1.50086e+07	569419	19109.8	5.27153e+07	3.82394e+06	1.95106e+09	4.3555e+06	6.51129e+07	5.86454e+06
SB07-087	Media_Glucose_G12V_iFoxo			6.60127e+07	2.791e+06	1.5404e+08	901446	1.54302e+07	1.91369e+06	2.15998e+06	417279	8.49959e+07	3.07665e+06	836063	211663	2.83234e+07	494972	1.78904e+07	1.41925e+06	3.01012e+06	727555	1.10184e+06	102483	2.19118e+09	2.15666e+07	1.74546e+07	1.89184e+09	2.04662e+10	1.78425e+09	1.45249e+09	1.24926e+07	3.45713e+06	293674	3.11958e+07	5.38556e+06	3.25878e+06	411752	976301	7.67193e+06	9.99876e+06	1.26063e+07	910107	234408	5.28302e+07	3.64612e+06	1.97611e+09	8.1629e+06	8.49038e+07	1.07258e+07
SB07-088	Media_Glucose_G12V_iFoxo			6.1691e+07	2.95303e+06	1.28101e+08	1.0069e+06	1.36832e+07	2.14353e+06	2.29589e+06	574474	8.26954e+07	2.71465e+06	1.02191e+06	343103	2.48186e+07	494880	1.64554e+07	1.12796e+06	2.91907e+06	936292	1.45732e+06	368998	1.83426e+09	1.6383e+07	1.56479e+07	1.67827e+09	2.07663e+10	1.80706e+09	1.43244e+09	1.11425e+07	3.55286e+06	312855	3.0901e+07	5.83628e+06	3.12905e+06	229286	974560	7.14363e+06	7.86619e+06	1.21658e+07	1.14196e+06	97021	5.24885e+07	3.67764e+06	1.83965e+09	7.57509e+06	7.75605e+07	1.08217e+07
SB07-089	Media_Glucose_G12V_iFoxo			6.49895e+07	3.24892e+06	1.34071e+08	961592	1.64053e+07	2.75939e+06	3.18204e+06	743781	8.184e+07	3.20329e+06	956850	305754	2.38535e+07	542051	1.7802e+07	1.64286e+06	3.40259e+06	1.32487e+06	1.12255e+06	265895	1.77243e+09	1.67531e+07	1.87223e+07	1.75863e+09	2.02889e+10	1.80865e+09	1.44708e+09	1.27863e+07	4.42148e+06	687591	3.10811e+07	5.46376e+06	3.97168e+06	703900	884408	5.21403e+06	7.07627e+06	1.12462e+07	1.27601e+06	86727.6	5.54173e+07	3.75535e+06	1.82599e+09	8.31108e+06	8.57954e+07	1.37123e+07
SB07-090	Media_Glucose_G12V_iFoxo			5.78097e+07	2.792e+06	1.38508e+08	781723	1.55392e+07	2.32549e+06	2.52119e+06	533219	8.33866e+07	2.81066e+06	879267	371528	2.60093e+07	692886	1.80586e+07	1.43717e+06	3.41111e+06	1.35911e+06	1.25683e+06	317925	1.838e+09	1.69454e+07	1.61792e+07	1.71126e+09	2.00509e+10	1.80835e+09	1.43981e+09	1.1906e+07	3.84297e+06	439282	3.09296e+07	5.42108e+06	3.49876e+06	374732	1.51642e+06	6.5134e+06	7.5301e+06	1.17645e+07	1.14128e+06	186986	4.85123e+07	3.77681e+06	1.85527e+09	7.5136e+06	8.32278e+07	1.25525e+07
SB07-121	No cells media_Glucose _DMSO			4.90854e+07	0	4.96471e+06	0	0	0	0	0	8.57789e+07	0	0	0	8.96097e+06	0	0	0	0	0	0	0	2.43417e+08	0	0	4.16438e+06	2.33733e+10	2.13961e+09	1.61092e+09	0	0	0	2.79696e+07	0	0	0	0	508786	0	2.77379e+06	0	0	4.68929e+07	1.45893e+06	1.74552e+09	0	0	0
SB07-122	No cells media_Glucose _DMSO			4.63968e+07	0	5.79454e+06	0	0	0	0	0	8.76469e+07	0	0	0	9.79635e+06	0	0	0	0	0	0	0	2.5062e+08	0	0	6.68578e+06	2.29199e+10	2.16885e+09	1.63577e+09	0	0	0	2.77603e+07	0	0	0	0	243253	0	2.57136e+06	0	0	4.667e+07	2.15989e+06	1.80676e+09	0	0	0
SB07-123	No cells media_Glucose _DMSO			4.26327e+07	0	5.19873e+06	0	0	0	0	0	8.01347e+07	0	0	0	8.67854e+06	0	0	0	0	0	0	0	2.51013e+08	0	0	8.75905e+06	2.26548e+10	2.14778e+09	1.52825e+09	0	0	0	2.7972e+07	0	0	0	0	175346	0	3.29018e+06	0	0	4.03054e+07	1.4163e+06	1.65793e+09	0	0	0
SB07-124	No cells media_Glucose _DMSO			4.87847e+07	0	6.08996e+06	0	0	0	0	0	9.04768e+07	0	0	0	9.65875e+06	0	0	0	0	0	0	0	2.56306e+08	0	0	9.59357e+06	2.32808e+10	2.18229e+09	1.66485e+09	0	0	0	2.79471e+07	0	0	0	0	380518	0	2.84004e+06	0	0	5.02261e+07	1.76947e+06	1.82083e+09	0	0	0
SB07-125	No cells media_Glucose _DMSO			4.71352e+07	0	5.85104e+06	0	0	0	0	0	9.16696e+07	0	0	0	9.81479e+06	0	0	0	0	0	0	0	2.53873e+08	0	0	9.79166e+06	2.30355e+10	2.20996e+09	1.64596e+09	0	0	0	2.82394e+07	0	0	0	0	591925	0	3.23017e+06	0	0	4.72222e+07	2.06003e+06	1.82424e+09	0	0	0
SB07-126	No cells media_Glucose_iFoxo			4.72283e+07	0	5.94274e+06	0	0	0	0	0	8.45098e+07	0	0	0	9.55379e+06	0	0	0	0	0	0	0	2.50886e+08	0	0	9.16618e+06	2.31737e+10	2.20254e+09	1.62709e+09	0	0	0	2.76407e+07	0	0	0	0	255950	0	2.8832e+06	0	0	4.66238e+07	1.99821e+06	1.78233e+09	0	0	0
SB07-127	No cells media_Glucose_iFoxo			5.05655e+07	0	5.22498e+06	0	0	0	0	0	8.67176e+07	0	0	0	9.28528e+06	0	0	0	0	0	0	0	2.45807e+08	0	0	2.28951e+06	2.35494e+10	2.1157e+09	1.58369e+09	0	0	0	2.64571e+07	0	0	0	0	123154	0	3.16335e+06	0	0	4.86959e+07	1.54586e+06	1.70005e+09	0	0	0
SB07-128	No cells media_Glucose_iFoxo			4.33715e+07	0	5.66939e+06	0	0	0	0	0	8.5849e+07	0	0	0	9.66045e+06	0	0	0	0	0	0	0	2.20552e+08	0	0	1.43594e+06	2.32934e+10	2.14335e+09	1.60452e+09	0	0	0	2.7272e+07	0	0	0	0	290058	0	2.66607e+06	0	0	4.05471e+07	1.74856e+06	1.69857e+09	0	0	0
SB07-129	No cells media_Glucose_iFoxo			4.02846e+07	0	5.2544e+06	0	0	0	0	0	8.15122e+07	0	0	0	9.7386e+06	0	0	0	0	0	0	0	2.38052e+08	0	0	6.9733e+06	2.28584e+10	2.1104e+09	1.47447e+09	0	0	0	2.92247e+07	0	0	0	0	317117	0	2.81379e+06	0	0	4.02446e+07	1.4021e+06	1.68586e+09	0	0	0
SB07-130	No cells media_Glucose_iFoxo			4.54003e+07	0	5.7057e+06	0	0	0	0	0	9.28473e+07	0	0	0	9.93987e+06	0	0	0	0	0	0	0	2.46223e+08	0	0	6.5526e+06	2.30112e+10	2.18044e+09	1.66145e+09	0	0	0	2.71803e+07	0	0	0	0	343629	0	2.86086e+06	0	0	4.5459e+07	1.93174e+06	1.78932e+09	0	0	0
[truncated: 105 more columns]

## Sheet: CoRe
			media control DMSO
Code	Sample		2-hydroxyglutarate_m+0	2-hydroxyglutarate_m+2	2-ketoglutarate_m+0	2-ketoglutarate_m+1	2-ketoglutarate_m+2	2-ketoglutarate_m+3	2-ketoglutarate_m+4	2-ketoglutarate_m+5	4-aminobutyrate_m+0	4-aminobutyrate_m+1	4-aminobutyrate_m+2	4-aminobutyrate_m+3	aconitate_m+0	aconitate_m+1	aconitate_m+2	aconitate_m+3	aconitate_m+4	aconitate_m+5	adenosine_m+0	adenosine_m+5	alanine_m+0	alanine_m+1	alanine_m+2	alanine_m+3	arginine	Asparagine	aspartate_m+0	aspartate_m+2	aspartate_m+3	aspartate_m+4	butyrylcarnitine_m+0	butyrylcarnitine_m+2	butyrylcarnitine_m+4	deoxyadenosine_m+0	deoxyadenosine_m+5	deoxycytidine_m+0	deoxycytidine_m+5	fumarate_m+0	fumarate_m+2	fumarate_m+3	gluconate_m+0	gluconate_m+6	glutamate_m+0	glutamate_m+1	glutamate_m+2	glutamate_m+3	glutamate_m+4
SB07-121	No cells media_Glucose _DMSO		4.90854e+07	0	4.96471e+06	0	0	0	0	0	8.57789e+07	0	0	0	8.96097e+06	0	0	0	0	0	0	0	2.43417e+08	0	0	4.16438e+06	2.33733e+10	2.13961e+09	1.61092e+09	0	0	0	2.79696e+07	0	0	0	0	508786	0	2.77379e+06	0	0	4.68929e+07	1.45893e+06	1.74552e+09	0	0	0	0
SB07-122	No cells media_Glucose _DMSO		4.63968e+07	0	5.79454e+06	0	0	0	0	0	8.76469e+07	0	0	0	9.79635e+06	0	0	0	0	0	0	0	2.5062e+08	0	0	6.68578e+06	2.29199e+10	2.16885e+09	1.63577e+09	0	0	0	2.77603e+07	0	0	0	0	243253	0	2.57136e+06	0	0	4.667e+07	2.15989e+06	1.80676e+09	0	0	0	0
SB07-123	No cells media_Glucose _DMSO		4.26327e+07	0	5.19873e+06	0	0	0	0	0	8.01347e+07	0	0	0	8.67854e+06	0	0	0	0	0	0	0	2.51013e+08	0	0	8.75905e+06	2.26548e+10	2.14778e+09	1.52825e+09	0	0	0	2.7972e+07	0	0	0	0	175346	0	3.29018e+06	0	0	4.03054e+07	1.4163e+06	1.65793e+09	0	0	0	0
SB07-124	No cells media_Glucose _DMSO		4.87847e+07	0	6.08996e+06	0	0	0	0	0	9.04768e+07	0	0	0	9.65875e+06	0	0	0	0	0	0	0	2.56306e+08	0	0	9.59357e+06	2.32808e+10	2.18229e+09	1.66485e+09	0	0	0	2.79471e+07	0	0	0	0	380518	0	2.84004e+06	0	0	5.02261e+07	1.76947e+06	1.82083e+09	0	0	0	0
SB07-125	No cells media_Glucose _DMSO		4.71352e+07	0	5.85104e+06	0	0	0	0	0	9.16696e+07	0	0	0	9.81479e+06	0	0	0	0	0	0	0	2.53873e+08	0	0	9.79166e+06	2.30355e+10	2.20996e+09	1.64596e+09	0	0	0	2.82394e+07	0	0	0	0	591925	0	3.23017e+06	0	0	4.72222e+07	2.06003e+06	1.82424e+09	0	0	0	0
		average	4.6807e+07	0	5.5798e+06	0	0	0	0	0	8.71414e+07	0	0	0	9.38188e+06	0	0	0	0	0	0	0	2.51046e+08	0	0	7.79889e+06	2.30529e+10	2.1697e+09	1.61715e+09	0	0	0	2.79777e+07	0	0	0	0	379966	0	2.94111e+06	0	0	4.62633e+07	1.77293e+06	1.77106e+09	0	0	0	0
			finishing media DMSO
Code	Sample	cell count	2-hydroxyglutarate_m+0	2-hydroxyglutarate_m+2	2-ketoglutarate_m+0	2-ketoglutarate_m+1	2-ketoglutarate_m+2	2-ketoglutarate_m+3	2-ketoglutarate_m+4	2-ketoglutarate_m+5	4-aminobutyrate_m+0	4-aminobutyrate_m+1	4-aminobutyrate_m+2	4-aminobutyrate_m+3	aconitate_m+0	aconitate_m+1	aconitate_m+2	aconitate_m+3	aconitate_m+4	aconitate_m+5	adenosine_m+0	adenosine_m+5	alanine_m+0	alanine_m+1	alanine_m+2	alanine_m+3	arginine	Asparagine	aspartate_m+0	aspartate_m+2	aspartate_m+3	aspartate_m+4	butyrylcarnitine_m+0	butyrylcarnitine_m+2	butyrylcarnitine_m+4	deoxyadenosine_m+0	deoxyadenosine_m+5	deoxycytidine_m+0	deoxycytidine_m+5	fumarate_m+0	fumarate_m+2	fumarate_m+3	gluconate_m+0	gluconate_m+6	glutamate_m+0	glutamate_m+1	glutamate_m+2	glutamate_m+3	glutamate_m+4
SB07-061	Media_Glucose_Par_DMSO	2142000	6.79335e+07	4.30742e+06	1.52324e+08	1.80817e+06	2.00517e+07	3.70384e+06	3.65818e+06	924613	8.50544e+07	3.69945e+06	1.24916e+06	602104	2.91689e+07	1.09739e+06	2.13087e+07	1.95167e+06	4.10916e+06	1.33982e+06	540122	0	1.55911e+09	3.0502e+07	3.21652e+07	2.35447e+09	2.04103e+10	1.9324e+09	1.51203e+09	1.25095e+07	4.78038e+06	777430	2.72225e+07	7.52723e+06	3.83377e+06	188456	494519	1.9339e+06	3.42382e+06	1.14224e+07	1.44304e+06	205183	5.66804e+07	3.88476e+06	2.01067e+09	1.34162e+07	1.188e+08	1.94283e+07	1.86179e+07
SB07-062	Media_Glucose_Par_DMSO	2142000	6.65359e+07	3.91003e+06	1.19154e+08	1.19456e+06	2.00119e+07	4.33451e+06	4.8393e+06	1.48566e+06	8.3421e+07	3.4268e+06	1.29066e+06	750749	2.40373e+07	867786	1.77318e+07	2.37241e+06	4.34105e+06	2.04795e+06	487155	40484.9	9.79533e+08	1.69467e+07	1.79216e+07	1.73172e+09	2.10404e+10	1.92233e+09	1.49035e+09	8.87215e+06	3.84463e+06	1.01351e+06	2.86786e+07	5.84461e+06	4.02899e+06	143300	568900	1.76444e+06	1.08371e+06	9.66449e+06	1.05043e+06	260997	6.21611e+07	3.43639e+06	1.79542e+09	9.85931e+06	9.66903e+07	2.08103e+07	2.2194e+07
SB07-063	Media_Glucose_Par_DMSO	2142000	6.19677e+07	4.1799e+06	1.24734e+08	1.68934e+06	2.16636e+07	5.01636e+06	5.59689e+06	1.79967e+06	8.20865e+07	3.71056e+06	1.55229e+06	1.10738e+06	2.29401e+07	999713	1.87976e+07	2.47967e+06	4.91536e+06	2.10921e+06	310878	35106.9	9.86852e+08	1.87429e+07	2.02436e+07	1.82158e+09	2.10046e+10	1.96029e+09	1.50532e+09	1.03541e+07	4.82122e+06	1.28227e+06	2.65543e+07	6.47377e+06	4.60668e+06	189786	602016	1.57565e+06	1.15685e+06	9.16143e+06	1.30314e+06	514959	5.59741e+07	3.3875e+06	1.86691e+09	1.23379e+07	1.06574e+08	2.37844e+07	2.68856e+07
SB07-064	Media_Glucose_Par_DMSO	2142000	4.94136e+07	3.81691e+06	1.0476e+08	1.52883e+06	1.99846e+07	5.20177e+06	5.89563e+06	2.20833e+06	7.62521e+07	3.54302e+06	1.53936e+06	1.18587e+06	2.05415e+07	744952	1.67402e+07	2.93409e+06	5.41414e+06	2.70159e+06	330817	0	8.04625e+08	1.45183e+07	1.6011e+07	1.55904e+09	2.01309e+10	1.93778e+09	1.40567e+09	8.85206e+06	4.49828e+06	1.32197e+06	2.6908e+07	6.71246e+06	4.6731e+06	505567	698655	783465	483193	9.35553e+06	1.23498e+06	484169	4.85411e+07	3.28978e+06	1.76686e+09	1.15088e+07	1.02632e+08	2.66427e+07	2.88537e+07
SB07-065	Media_Glucose_Par_DMSO	2142000	5.14007e+07	3.51916e+06	1.03106e+08	1.36974e+06	1.90801e+07	4.383e+06	4.70376e+06	1.4394e+06	7.99255e+07	3.41125e+06	1.28732e+06	799977	2.1194e+07	469240	1.62232e+07	2.53342e+06	4.64261e+06	1.98661e+06	393053	44021.8	8.65369e+08	1.35205e+07	1.4996e+07	1.57172e+09	2.04977e+10	1.89376e+09	1.40318e+09	7.70548e+06	3.6473e+06	1.02263e+06	2.60598e+07	5.97966e+06	5.19769e+06	275385	711735	1.26869e+06	927733	8.59647e+06	1.22161e+06	385402	5.10794e+07	3.26276e+06	1.76019e+09	1.08305e+07	9.68696e+07	2.25359e+07	2.31914e+07
SB07-066	Media_Glucose_G12D_DMSO	1739400	7.7636e+07	3.41937e+06	1.78828e+08	541082	1.58802e+07	1.54047e+06	1.67025e+06	136677	8.15159e+07	2.61401e+06	547652	149563	2.3002e+07	287837	1.20984e+07	825241	1.74213e+06	424983	1.33683e+06	455955	2.03803e+09	2.53931e+07	2.09093e+07	2.16705e+09	2.02156e+10	1.70393e+09	1.3709e+09	3.81342e+06	969297	13125.8	4.03946e+07	1.47469e+07	7.06579e+06	377089	1.08444e+06	1.58349e+06	1.82428e+06	1.659e+07	987236	0	5.07515e+07	3.5298e+06	1.87261e+09	5.85874e+06	6.75615e+07	8.01028e+06	7.45925e+06
SB07-067	Media_Glucose_G12D_DMSO	1739400	7.85864e+07	5.1778e+06	1.3836e+08	741199	1.73388e+07	2.91651e+06	3.35619e+06	1.14159e+06	7.85079e+07	2.43442e+06	557668	338095	1.82457e+07	262959	1.0386e+07	1.08994e+06	2.60046e+06	1.08138e+06	1.28485e+06	344292	1.07256e+09	1.40189e+07	1.60764e+07	1.43952e+09	2.05492e+10	1.80405e+09	1.43097e+09	3.43754e+06	1.26596e+06	116031	3.70342e+07	1.37415e+07	9.93436e+06	554016	853956	664291	267948	1.42336e+07	1.33267e+06	214366	5.43363e+07	3.64414e+06	1.78301e+09	7.13877e+06	6.96121e+07	1.37605e+07	1.44507e+07
SB07-068	Media_Glucose_G12D_DMSO	1739400	6.90681e+07	3.94009e+06	1.4054e+08	1.1603e+06	1.89201e+07	3.44632e+06	3.95056e+06	1.26048e+06	7.84097e+07	2.84215e+06	825481	457853	1.73033e+07	212511	1.07473e+07	1.46395e+06	2.8335e+06	1.19334e+06	1.05362e+06	213679	9.51184e+08	1.47179e+07	1.56992e+07	1.34479e+09	1.99876e+10	1.80149e+09	1.38719e+09	3.94342e+06	1.51136e+06	102117	3.96349e+07	1.38546e+07	1.03736e+07	882535	1.38184e+06	101011	207287	1.60386e+07	1.65415e+06	359355	4.7514e+07	3.2515e+06	1.71594e+09	6.51333e+06	7.70659e+07	1.52595e+07	1.6741e+07
SB07-069	Media_Glucose_G12D_DMSO	1739400	5.79966e+07	3.84522e+06	1.12934e+08	820472	1.4242e+07	2.69834e+06	2.74075e+06	917022	7.5207e+07	2.51099e+06	625468	482994	1.54844e+07	175636	8.83622e+06	1.06542e+06	2.29441e+06	768263	1.34918e+06	264911	9.98e+08	1.25211e+07	1.49253e+07	1.33802e+09	1.95932e+10	1.73905e+09	1.31e+09	2.92175e+06	1.25348e+06	131355	3.90372e+07	1.37994e+07	1.12481e+07	766638	752817	505666	309147	1.39198e+07	1.39455e+06	473722	4.19056e+07	2.36476e+06	1.62985e+09	6.12012e+06	6.56871e+07	1.19368e+07	1.37001e+07
SB07-070	Media_Glucose_G12D_DMSO	1739400	6.91212e+07	3.829e+06	1.40557e+08	605499	1.87055e+07	3.29384e+06	3.26471e+06	1.04481e+06	7.70393e+07	2.93492e+06	1.02181e+06	435800	1.87176e+07	411781	1.1323e+07	1.1574e+06	2.70871e+06	1.11002e+06	1.35825e+06	553155	1.07892e+09	1.80447e+07	1.72203e+07	1.44054e+09	1.97265e+10	1.76096e+09	1.36673e+09	3.68148e+06	1.47251e+06	166291	3.85963e+07	1.42213e+07	9.82056e+06	648277	842199	388455	203855	1.4202e+07	1.57669e+06	315226	4.83371e+07	3.40791e+06	1.76597e+09	6.81586e+06	7.4336e+07	1.41138e+07	1.51004e+07
SB07-071	Media_Glucose_G12V_DMSO	1887800	4.4644e+07	1.31507e+06	1.20055e+08	712079	1.1573e+07	1.3149e+06	1.24533e+06	105844	8.09012e+07	2.61548e+06	880301	203463	3.27951e+07	939895	2.03117e+07	1.53751e+06	3.11155e+06	910314	1.41841e+06	40457	2.4189e+09	1.67403e+07	1.76841e+07	1.92292e+09	1.87257e+10	1.50765e+09	1.28691e+09	6.4574e+06	1.97432e+06	21904	3.43022e+07	3.506e+06	987164	154545	504524	6.30793e+06	3.18939e+06	1.39177e+07	1.0227e+06	0	4.08728e+07	2.78895e+06	1.75223e+09	6.586e+06	7.82749e+07	9.67178e+06	8.72686e+06
SB07-072	Media_Glucose_G12V_DMSO	1887800	5.00293e+07	2.08962e+06	1.18216e+08	1.00501e+06	1.49703e+07	2.26443e+06	2.49412e+06	503136	8.23813e+07	3.28707e+06	980542	415672	2.99318e+07	877163	2.18958e+07	2.31059e+06	4.31317e+06	1.51597e+06	814178	48871.3	1.71763e+09	1.71904e+07	1.43275e+07	1.72046e+09	1.9717e+10	1.71756e+09	1.34722e+09	6.80739e+06	2.15796e+06	74681.8	3.54806e+07	3.31559e+06	1.20876e+06	288768	520101	3.96757e+06	2.40416e+06	1.16816e+07	1.22046e+06	158962	4.62414e+07	2.98006e+06	1.75507e+09	9.79434e+06	8.66194e+07	1.30391e+07	1.27855e+07
SB07-073	Media_Glucose_G12V_DMSO	1887800	6.08017e+07	2.41638e+06	1.30025e+08	1.09062e+06	1.7474e+07	3.06577e+06	2.95673e+06	651666	8.23887e+07	3.61383e+06	1.09161e+06	484533	3.08662e+07	1.11426e+06	2.2283e+07	2.70547e+06	4.77768e+06	1.72097e+06	819861	37862.9	1.61425e+09	1.63387e+07	1.70857e+07	1.71472e+09	2.06095e+10	1.78251e+09	1.44247e+09	7.24993e+06	2.60136e+06	274271	3.45373e+07	3.27443e+06	1.11384e+06	476897	612819	4.89869e+06	2.28423e+06	1.1511e+07	1.12823e+06	209053	5.09119e+07	3.17208e+06	1.83741e+09	1.06901e+07	9.57216e+07	1.53542e+07	1.52382e+07
SB07-074	Media_Glucose_G12V_DMSO	1887800	5.20579e+07	1.26254e+06	1.35239e+08	1.04552e+06	1.64472e+07	2.55302e+06	2.53213e+06	559347	7.91538e+07	3.62486e+06	1.20512e+06	500790	3.20816e+07	1.11397e+06	2.25188e+07	2.41404e+06	4.43296e+06	1.66601e+06	1.6573e+06	0	1.68982e+09	1.63611e+07	1.52955e+07	1.66089e+09	2.00892e+10	1.66388e+09	1.36227e+09	7.48306e+06	2.27009e+06	256497	3.67244e+07	3.2752e+06	1.3256e+06	407489	148021	5.14787e+06	2.47847e+06	1.31014e+07	1.4274e+06	198778	5.58201e+07	3.32998e+06	1.7194e+09	1.07599e+07	8.74515e+07	1.34895e+07	1.29734e+07
SB07-075	Media_Glucose_G12V_DMSO	1887800	4.91111e+07	1.4157e+06	1.21832e+08	587536	1.48356e+07	2.44503e+06	2.44716e+06	433597	7.74947e+07	3.56095e+06	1.0642e+06	321163	3.05156e+07	950595	2.16285e+07	2.27119e+06	4.23282e+06	1.43485e+06	1.19974e+06	72600.6	1.64822e+09	1.70253e+07	1.6786e+07	1.67976e+09	1.93704e+10	1.68009e+09	1.3522e+09	7.10275e+06	2.28544e+06	84668.2	3.66091e+07	3.54985e+06	1.10403e+06	383839	503965	5.86905e+06	2.69286e+06	1.14581e+07	1.07729e+06	35323.9	4.37806e+07	3.0271e+06	1.70107e+09	7.56724e+06	8.53945e+07	1.33024e+07	1.28648e+07
			CoRe DMSO
Code	Sample		2-hydroxyglutarate_m+0	2-hydroxyglutarate_m+2	2-ketoglutarate_m+0	2-ketoglutarate_m+1	2-ketoglutarate_m+2	2-ketoglutarate_m+3	2-ketoglutarate_m+4	2-ketoglutarate_m+5	4-aminobutyrate_m+0	4-aminobutyrate_m+1	4-aminobutyrate_m+2	4-aminobutyrate_m+3	aconitate_m+0	aconitate_m+1	aconitate_m+2	aconitate_m+3	aconitate_m+4	aconitate_m+5	adenosine_m+0	adenosine_m+5	alanine_m+0	alanine_m+1	alanine_m+2	alanine_m+3	arginine	Asparagine	aspartate_m+0	aspartate_m+2	aspartate_m+3	aspartate_m+4	butyrylcarnitine_m+0	butyrylcarnitine_m+2	butyrylcarnitine_m+4	deoxyadenosine_m+0	deoxyadenosine_m+5	deoxycytidine_m+0	deoxycytidine_m+5	fumarate_m+0	fumarate_m+2	fumarate_m+3	gluconate_m+0	gluconate_m+6	glutamate_m+0	glutamate_m+1	glutamate_m+2	glutamate_m+3	glutamate_m+4
SB07-061	CORE_Glucose_Par_DMSO		9.86301	2.01093	68.508	0.844151	9.36123	1.72915	1.70783	0.431659	-0.974306	1.7271	0.583175	0.281094	9.23764	0.512319	9.94803	0.911145	1.91837	0.625498	0.252158	0	610.675	14.24	15.0165	1095.55	-1233.71	-110.783	-49.0751	5.84011	2.23174	0.362946	-0.352577	3.51411	1.78981	0.0879812	0.230868	0.725458	1.59842	3.9595	0.673689	0.0957903	4.86327	0.985916	111.865	6.2634	55.4621	9.07018	8.69181
SB07-062	CORE_Glucose_Par_DMSO		9.21054	1.82541	53.0227	0.557686	9.34263	2.02358	2.25924	0.693587	-1.73688	1.59981	0.602548	0.35049	6.84193	0.405129	8.27814	1.10757	2.02663	0.956091	0.22743	0.0189005	340.097	7.91161	8.36678	804.819	-939.538	-115.482	-59.1965	4.142	1.79488	0.473161	0.327243	2.72857	1.88095	0.0669	0.265593	0.646347	0.505934	3.13883	0.490397	0.121848	7.42192	0.776594	11.3716	4.60285	45.1402	9.71535	10.3613
SB07-063	CORE_Glucose_Par_DMSO		7.07786	1.9514	55.6275	0.788676	10.1137	2.3419	2.61293	0.840181	-2.35988	1.73229	0.724694	0.516985	6.3297	0.466719	8.77572	1.15764	2.29475	0.984692	0.145134	0.0163898	343.514	8.75021	9.45079	846.768	-956.228	-97.7637	-52.208	4.83384	2.2508	0.59863	-0.664536	3.0223	2.15064	0.0886024	0.281053	0.558208	0.540078	2.90398	0.608373	0.24041	4.5335	0.753769	44.7511	5.76	49.7544	11.1038	12.5516
SB07-064	CORE_Glucose_Par_DMSO		1.21693	1.78194	46.3026	0.713741	9.3299	2.42847	2.7524	1.03097	-5.08369	1.65407	0.718656	0.553626	5.20991	0.347784	7.81521	1.36979	2.52761	1.26125	0.154443	0	258.44	6.77791	7.47479	724.204	-1364.14	-108.27	-98.7279	4.13261	2.10004	0.617167	-0.499379	3.13374	2.18165	0.236026	0.32617	0.188375	0.22558	2.99459	0.576553	0.226036	1.0634	0.708149	-1.95794	5.37291	47.9142	12.4382	13.4705
SB07-065	CORE_Glucose_Par_DMSO		2.14461	1.64293	45.5305	0.639467	8.90762	2.04622	2.19597	0.671989	-3.36877	1.59255	0.600991	0.373472	5.51451	0.219066	7.57387	1.18274	2.16742	0.927458	0.183498	0.0205517	286.799	6.31208	7.00092	730.122	-1192.89	-128.823	-99.8908	3.59733	1.70275	0.477416	-0.895375	2.79163	2.42656	0.128564	0.332276	0.414903	0.433115	2.64022	0.570313	0.179926	2.24841	0.695535	-5.07382	5.05627	45.2239	10.521	10.827
SB07-066	CORE_Glucose_G12D_DMSO		17.7239	1.96583	99.6023	0.311074	9.12967	0.885635	0.960246	0.0785773	-3.23417	1.50282	0.314851	0.0859853	7.83034	0.165481	6.95551	0.47444	1.00157	0.244328	0.768558	0.262134	1027.35	14.5988	12.021	1241.38	-1631.18	-267.771	-141.569	2.19237	0.55726	0.00754618	7.13859	8.47817	4.0622	0.216792	0.623454	0.691918	1.0488	7.84689	0.567573	0	2.58029	1.01005	58.3832	3.36825	38.8418	4.6052	4.2884
SB07-067	CORE_Glucose_G12D_DMSO		18.2704	2.97677	76.337	0.426123	9.96825	1.67673	1.92951	0.65631	-4.96348	1.39958	0.320609	0.194375	5.09591	0.151178	5.971	0.62662	1.49503	0.6217	0.738676	0.197937	472.295	8.05964	9.2425	823.109	-1439.37	-210.215	-107.036	1.97628	0.727813	0.0667076	5.20667	7.90012	5.71137	0.31851	0.490949	0.163462	0.154046	6.49218	0.766166	0.123241	4.64125	1.07578	6.8717	4.10416	40.0207	7.91108	8.30787
SB07-068	CORE_Glucose_G12D_DMSO		12.7982	2.2652	77.5899	0.66707	10.8773	1.98133	2.27122	0.724661	-5.01992	1.63398	0.474578	0.263225	4.55413	0.122175	6.17872	0.841642	1.62901	0.686063	0.605739	0.122846	402.517	8.46146	9.02564	768.65	-1762.23	-211.683	-132.208	2.26712	0.868896	0.0587079	6.70187	7.96514	5.96391	0.507379	0.794433	-0.160374	0.119171	7.52988	0.95099	0.206597	0.719029	0.850048	-31.6898	3.74458	44.3061	8.77283	9.62457
SB07-069	CORE_Glucose_G12D_DMSO		6.43306	2.21066	61.7188	0.471699	8.18791	1.55131	1.57569	0.527206	-6.86119	1.44359	0.359588	0.277678	3.50842	0.100975	5.08004	0.61252	1.31908	0.441683	0.775656	0.1523	429.432	7.19852	8.58072	764.757	-1989.01	-247.581	-176.584	1.67974	0.720639	0.0755173	6.35824	7.93343	6.46668	0.440749	0.432803	0.0722667	0.177732	6.31178	0.801743	0.272348	-2.5053	0.34025	-81.1817	3.51852	37.7643	6.86258	7.87635
SB07-070	CORE_Glucose_G12D_DMSO		12.8287	2.20133	77.5998	0.348108	10.754	1.89366	1.87692	0.60067	-5.80781	1.68732	0.587451	0.250546	5.36718	0.236737	6.5097	0.665402	1.55727	0.638161	0.78087	0.318015	475.954	10.3741	9.90011	823.701	-1912.37	-234.987	-143.967	2.11652	0.84656	0.0956022	6.10476	8.17601	5.64594	0.372702	0.484189	0.00488045	0.117198	6.47402	0.906453	0.181227	1.19222	0.939969	-2.92505	3.91851	42.7366	8.11416	8.68136
SB07-071	CORE_Glucose_G12V_DMSO		-1.14574	0.696614	60.6394	0.3772	6.13042	0.696523	0.65967	0.0560674	-3.30556	1.38546	0.466311	0.107778	12.4024	0.497878	10.7594	0.814447	1.64824	0.482209	0.751354	0.0214308	1148.35	8.86765	9.36758	1014.47	-2292.17	-350.695	-174.936	3.42059	1.04583	0.0116029	3.35017	1.85719	0.522918	0.0818654	0.267255	3.14014	1.68947	5.8145	0.541743	0	-2.85545	0.538203	-9.97542	3.48872	41.4636	5.12331	4.62277
SB07-072	CORE_Glucose_G12V_DMSO		1.70692	1.10691	59.6656	0.532372	7.93002	1.19951	1.32118	0.26652	-2.52149	1.74122	0.51941	0.220189	10.8856	0.464648	11.5986	1.22396	2.28476	0.803036	0.431284	0.0258879	776.877	9.10604	7.5895	907.224	-1767.08	-239.505	-142.988	3.60599	1.14311	0.0395602	3.97443	1.75633	0.640302	0.152966	0.275506	1.90041	1.27353	4.62999	0.646501	0.0842047	-0.0116377	0.639438	-8.46619	5.18823	45.8838	6.90706	6.77272
SB07-073	CORE_Glucose_G12V_DMSO		7.41323	1.28	65.921	0.57772	9.25628	1.62399	1.56623	0.345199	-2.51757	1.91431	0.578247	0.256666	11.3806	0.590244	11.8037	1.43313	2.53082	0.911629	0.434294	0.0200566	722.112	8.65491	9.0506	904.186	-1294.28	-205.097	-92.5293	3.84041	1.37798	0.145286	3.47474	1.73452	0.590021	0.252621	0.324621	2.39365	1.20999	4.53963	0.597643	0.110739	2.46243	0.741159	35.1478	5.66274	50.7054	8.13339	8.07195
SB07-074	CORE_Glucose_G12V_DMSO		2.78148	0.668787	68.6828	0.553827	8.71238	1.35238	1.34131	0.296295	-4.23118	1.92015	0.638373	0.265277	12.0245	0.590091	11.9286	1.27876	2.34821	0.882517	0.8779	0	762.145	8.66675	8.10227	875.672	-1569.92	-267.94	-135.012	3.9639	1.20251	0.135871	4.63328	1.73493	0.702193	0.215854	0.078409	2.52564	1.31289	5.38206	0.756117	0.105296	5.06239	0.824798	-27.3658	5.69971	46.3245	7.14563	6.87226
SB07-075	CORE_Glucose_G12V_DMSO		1.22054	0.74992	61.581	0.311228	7.85867	1.29518	1.2963	0.229684	-5.11002	1.8863	0.563723	0.170125	11.1949	0.503547	11.457	1.20309	2.2422	0.760064	0.635523	0.0384578	740.105	9.01858	8.89186	885.667	-1950.67	-259.353	-140.346	3.76245	1.21064	0.0448502	4.57221	1.88042	0.584823	0.203326	0.266959	2.90766	1.42646	4.51159	0.570657	0.0187117	-1.31513	0.66436	-37.0732	4.0085	45.2349	7.04654	6.81468
			media control iFoxo
Code	Sample		2-hydroxyglutarate_m+0	2-hydroxyglutarate_m+2	2-ketoglutarate_m+0	2-ketoglutarate_m+1	2-ketoglutarate_m+2	2-ketoglutarate_m+3	2-ketoglutarate_m+4	2-ketoglutarate_m+5	4-aminobutyrate_m+0	4-aminobutyrate_m+1	4-aminobutyrate_m+2	4-aminobutyrate_m+3	aconitate_m+0	aconitate_m+1	aconitate_m+2	aconitate_m+3	aconitate_m+4	aconitate_m+5	adenosine_m+0	adenosine_m+5	alanine_m+0	alanine_m+1	alanine_m+2	alanine_m+3	arginine	Asparagine	aspartate_m+0	aspartate_m+2	aspartate_m+3	aspartate_m+4	butyrylcarnitine_m+0	butyrylcarnitine_m+2	butyrylcarnitine_m+4	deoxyadenosine_m+0	deoxyadenosine_m+5	deoxycytidine_m+0	deoxycytidine_m+5	fumarate_m+0	fumarate_m+2	fumarate_m+3	gluconate_m+0	gluconate_m+6	glutamate_m+0	glutamate_m+1	glutamate_m+2	glutamate_m+3	glutamate_m+4
SB07-126	No cells media_Glucose_iFoxo		4.72283e+07	0	5.94274e+06	0	0	0	0	0	8.45098e+07	0	0	0	9.55379e+06	0	0	0	0	0	0	0	2.50886e+08	0	0	9.16618e+06	2.31737e+10	2.20254e+09	1.62709e+09	0	0	0	2.76407e+07	0	0	0	0	255950	0	2.8832e+06	0	0	4.66238e+07	1.99821e+06	1.78233e+09	0	0	0	0
SB07-127	No cells media_Glucose_iFoxo		5.05655e+07	0	5.22498e+06	0	0	0	0	0	8.67176e+07	0	0	0	9.28528e+06	0	0	0	0	0	0	0	2.45807e+08	0	0	2.28951e+06	2.35494e+10	2.1157e+09	1.58369e+09	0	0	0	2.64571e+07	0	0	0	0	123154	0	3.16335e+06	0	0	4.86959e+07	1.54586e+06	1.70005e+09	0	0	0	0
SB07-128	No cells media_Glucose_iFoxo		4.33715e+07	0	5.66939e+06	0	0	0	0	0	8.5849e+07	0	0	0	9.66045e+06	0	0	0	0	0	0	0	2.20552e+08	0	0	1.43594e+06	2.32934e+10	2.14335e+09	1.60452e+09	0	0	0	2.7272e+07	0	0	0	0	290058	0	2.66607e+06	0	0	4.05471e+07	1.74856e+06	1.69857e+09	0	0	0	0
SB07-129	No cells media_Glucose_iFoxo		4.02846e+07	0	5.2544e+06	0	0	0	0	0	8.15122e+07	0	0	0	9.7386e+06	0	0	0	0	0	0	0	2.38052e+08	0	0	6.9733e+06	2.28584e+10	2.1104e+09	1.47447e+09	0	0	0	2.92247e+07	0	0	0	0	317117	0	2.81379e+06	0	0	4.02446e+07	1.4021e+06	1.68586e+09	0	0	0	0
SB07-130	No cells media_Glucose_iFoxo		4.54003e+07	0	5.7057e+06	0	0	0	0	0	9.28473e+07	0	0	0	9.93987e+06	0	0	0	0	0	0	0	2.46223e+08	0	0	6.5526e+06	2.30112e+10	2.18044e+09	1.66145e+09	0	0	0	2.71803e+07	0	0	0	0	343629	0	2.86086e+06	0	0	4.5459e+07	1.93174e+06	1.78932e+09	0	0	0	0
		average	4.53701e+07	0	5.55944e+06	0	0	0	0	0	8.62872e+07	0	0	0	9.6356e+06	0	0	0	0	0	0	0	2.40304e+08	0	0	5.28351e+06	2.31772e+10	2.15049e+09	1.59025e+09	0	0	0	2.7555e+07	0	0	0	0	265981	0	2.87745e+06	0	0	4.43141e+07	1.72529e+06	1.73123e+09	0	0	0	0
			finishing media iFoxo
Code	Sample	cell count	2-hydroxyglutarate_m+0	2-hydroxyglutarate_m+2	2-ketoglutarate_m+0	2-ketoglutarate_m+1	2-ketoglutarate_m+2	2-ketoglutarate_m+3	2-ketoglutarate_m+4	2-ketoglutarate_m+5	4-aminobutyrate_m+0	4-aminobutyrate_m+1	4-aminobutyrate_m+2	4-aminobutyrate_m+3	aconitate_m+0	aconitate_m+1	aconitate_m+2	aconitate_m+3	aconitate_m+4	aconitate_m+5	adenosine_m+0	adenosine_m+5	alanine_m+0	alanine_m+1	alanine_m+2	alanine_m+3	arginine	Asparagine	aspartate_m+0	aspartate_m+2	aspartate_m+3	aspartate_m+4	butyrylcarnitine_m+0	butyrylcarnitine_m+2	butyrylcarnitine_m+4	deoxyadenosine_m+0	deoxyadenosine_m+5	deoxycytidine_m+0	deoxycytidine_m+5	fumarate_m+0	fumarate_m+2	fumarate_m+3	gluconate_m+0	gluconate_m+6	glutamate_m+0	glutamate_m+1	glutamate_m+2	glutamate_m+3	glutamate_m+4
SB07-076	Media_Glucose_Par_iFoxo	1691600	5.41664e+07	1.22025e+06	1.70117e+08	162466	9.6984e+06	697105	548108	30893.3	8.89656e+07	2.31586e+06	308588	65788.5	2.62556e+07	357343	1.14796e+07	298054	822179	145670	1.57499e+06	121814	2.87327e+09	2.39975e+07	1.88287e+07	2.32781e+09	1.82328e+10	1.59157e+09	1.29868e+09	7.97248e+06	1.79222e+06	6538.3	2.76394e+07	7.36145e+06	2.3832e+06	739439	820238	7.63508e+06	1.04777e+07	1.61117e+07	580525	33496.6	4.58512e+07	3.41564e+06	2.02723e+09	5.43332e+06	7.01766e+07	4.63932e+06	4.71692e+06
SB07-077	Media_Glucose_Par_iFoxo	1691600	5.17073e+07	1.7713e+06	1.422e+08	0	1.00121e+07	763585	690340	84378.2	8.02945e+07	3.12554e+06	296466	24826.3	2.39647e+07	189066	1.13238e+07	407777	1.06883e+06	288797	1.07185e+06	146589	2.24225e+09	2.10911e+07	1.63285e+07	2.04391e+09	1.86391e+10	1.66921e+09	1.30228e+09	7.64631e+06	1.98749e+06	49178.7	2.6596e+07	7.16781e+06	2.41401e+06	712390	857707	6.82951e+06	8.13269e+06	1.44844e+07	747898	80303.4	4.61571e+07	3.23734e+06	1.82509e+09	3.88875e+06	6.61701e+07	5.83634e+06	5.20248e+06
SB07-078	Media_Glucose_Par_iFoxo	1691600	6.81166e+07	2.80982e+06	1.55152e+08	398336	1.43223e+07	1.53042e+06	1.68183e+06	207799	8.51729e+07	3.07652e+06	470236	131554	2.25582e+07	255030	1.15986e+07	623139	1.562e+06	292529	1.38952e+06	271459	1.95918e+09	2.16026e+07	2.02433e+07	2.15251e+09	1.98341e+10	1.80886e+09	1.43044e+09	1.00544e+07	2.67089e+06	121891	2.64176e+07	7.40404e+06	3.75111e+06	442414	579813	4.71678e+06	6.01532e+06	1.29761e+07	727539	92707.4	5.44797e+07	3.97465e+06	1.97371e+09	6.32005e+06	8.52405e+07	9.33383e+06	8.51839e+06
SB07-079	Media_Glucose_Par_iFoxo	1691600	5.62631e+07	3.09056e+06	1.30158e+08	684080	1.49229e+07	2.13836e+06	2.02812e+06	505001	8.21079e+07	3.20813e+06	836848	222501	2.01177e+07	262012	1.13599e+07	887131	1.83634e+06	714710	1.11808e+06	93846	1.62588e+09	2.19532e+07	2.16222e+07	2.02804e+09	2.03587e+10	1.85587e+09	1.39542e+09	1.22095e+07	4.04387e+06	554815	2.57131e+07	8.18057e+06	4.61966e+06	385910	885377	2.73791e+06	3.03253e+06	1.10644e+07	972846	138740	5.0156e+07	3.30701e+06	1.88036e+09	8.33017e+06	9.26548e+07	1.28133e+07	1.23681e+07
SB07-080	Media_Glucose_Par_iFoxo	1691600	6.68677e+07	3.04745e+06	1.53594e+08	670938	1.48488e+07	1.91395e+06	1.96381e+06	283474	8.55852e+07	2.62556e+06	420013	64940.9	2.26184e+07	345878	1.19515e+07	732472	1.40515e+06	395524	600231	129971	1.86562e+09	1.92308e+07	2.10138e+07	2.07363e+09	2.00347e+10	1.83095e+09	1.45029e+09	1.05591e+07	3.27575e+06	372815	2.575e+07	8.03884e+06	3.85647e+06	564541	583860	4.98715e+06	5.15118e+06	1.24043e+07	756297	43691.9	5.50455e+07	3.63856e+06	1.93235e+09	5.70167e+06	8.42556e+07	9.285e+06	9.7344e+06
SB07-081	Media_Glucose_G12D_iFoxo	1467000	8.36809e+07	3.25426e+06	2.36561e+08	246378	1.26994e+07	631737	738313	116011	8.81613e+07	2.21645e+06	304249	31225.1	2.19796e+07	0	7.91495e+06	198466	789521	61754.8	3.00606e+06	1.0362e+06	3.15509e+09	2.23935e+07	1.78493e+07	2.29251e+09	1.90478e+10	1.60072e+09	1.34711e+09	4.64255e+06	959554	0	3.89891e+07	1.48217e+07	5.28247e+06	1.08474e+06	1.39679e+06	7.15434e+06	6.33622e+06	2.74778e+07	1.09895e+06	61355.7	5.19502e+07	4.35645e+06	1.99778e+09	4.36785e+06	5.33924e+07	3.54528e+06	3.13216e+06
SB07-082	Media_Glucose_G12D_iFoxo	1467000	8.10695e+07	3.17742e+06	1.97969e+08	480790	1.36134e+07	1.16407e+06	1.06473e+06	154921	8.49588e+07	1.55511e+06	206568	28341.1	1.94616e+07	86306.8	7.41915e+06	331955	712498	137549	2.2353e+06	859755	2.26933e+09	2.01585e+07	1.67953e+07	1.86514e+09	1.94611e+10	1.69912e+09	1.36817e+09	4.64557e+06	1.0601e+06	0	3.67469e+07	1.5378e+07	6.41187e+06	1.14786e+06	860785	5.12016e+06	4.43781e+06	2.26281e+07	1.26811e+06	47278.4	5.09577e+07	3.765e+06	1.86132e+09	3.81887e+06	5.28328e+07	4.58838e+06	4.35701e+06
SB07-083	Media_Glucose_G12D_iFoxo	1467000	8.4222e+07	3.54674e+06	2.1391e+08	0	1.46339e+07	1.02931e+06	1.32962e+06	135670	8.64356e+07	2.16045e+06	273170	34832.1	2.04697e+07	72257.9	8.12868e+06	285176	903252	76882.9	2.94784e+06	1.21285e+06	2.60241e+09	2.47672e+07	2.0327e+07	2.12433e+09	1.9231e+10	1.66633e+09	1.37799e+09	5.91857e+06	1.22839e+06	31230	3.88426e+07	1.6435e+07	7.65009e+06	885777	1.30689e+06	4.87673e+06	4.59483e+06	2.4859e+07	1.27925e+06	105754	5.23099e+07	4.10765e+06	1.88408e+09	5.02479e+06	5.96096e+07	5.11385e+06	5.0594e+06
SB07-084	Media_Glucose_G12D_iFoxo	1467000	8.39372e+07	4.1691e+06	2.07938e+08	498229	1.63782e+07	1.50226e+06	1.52969e+06	190489	8.5748e+07	2.15298e+06	284993	72130.7	1.86427e+07	300754	7.99929e+06	339826	879317	254958	3.33721e+06	1.22652e+06	2.21241e+09	2.05965e+07	1.95119e+07	1.93502e+09	1.96474e+10	1.72192e+09	1.38068e+09	5.79816e+06	1.47404e+06	0	3.83728e+07	1.6371e+07	8.45123e+06	1.0026e+06	979545	2.80985e+06	2.97713e+06	2.23614e+07	1.4318e+06	126495	5.14753e+07	3.60578e+06	1.85726e+09	5.18449e+06	6.17183e+07	6.28991e+06	5.85466e+06
SB07-085	Media_Glucose_G12D_iFoxo	1467000	6.62504e+07	2.7855e+06	1.72727e+08	199446	1.28318e+07	1.32872e+06	1.11694e+06	214738	8.1193e+07	2.39625e+06	435984	95619.3	1.77284e+07	30406	7.34142e+06	412017	936802	220738	2.91691e+06	1.14588e+06	2.16106e+09	1.99073e+07	1.75233e+07	1.89547e+09	1.88009e+10	1.65514e+09	1.24428e+09	5.32234e+06	1.39993e+06	30957.8	3.78529e+07	1.60839e+07	8.04682e+06	939581	1.11755e+06	3.62436e+06	3.63228e+06	2.22502e+07	1.5147e+06	19312.7	4.383e+07	2.86945e+06	1.78734e+09	4.78391e+06	5.8336e+07	5.69494e+06	5.79593e+06
SB07-086	Media_Glucose_G12V_iFoxo	1629000	6.12383e+07	1.66297e+06	1.65093e+08	102790	1.13118e+07	1.05672e+06	1.05382e+06	24343.5	8.68236e+07	2.21808e+06	446410	47901.5	2.93004e+07	539646	1.5789e+07	735036	1.90182e+06	467014	1.51681e+06	284053	3.18756e+09	1.90325e+07	1.36999e+07	1.96779e+09	1.91577e+10	1.56179e+09	1.38638e+09	9.25314e+06	2.13089e+06	61964.7	3.21133e+07	5.15176e+06	1.77327e+06	417733	1.06256e+06	1.07694e+07	1.28116e+07	1.50086e+07	569419	19109.8	5.27153e+07	3.82394e+06	1.95106e+09	4.3555e+06	6.51129e+07	5.86454e+06	5.20214e+06
SB07-087	Media_Glucose_G12V_iFoxo	1629000	6.60127e+07	2.791e+06	1.5404e+08	901446	1.54302e+07	1.91369e+06	2.15998e+06	417279	8.49959e+07	3.07665e+06	836063	211663	2.83234e+07	494972	1.78904e+07	1.41925e+06	3.01012e+06	727555	1.10184e+06	102483	2.19118e+09	2.15666e+07	1.74546e+07	1.89184e+09	2.04662e+10	1.78425e+09	1.45249e+09	1.24926e+07	3.45713e+06	293674	3.11958e+07	5.38556e+06	3.25878e+06	411752	976301	7.67193e+06	9.99876e+06	1.26063e+07	910107	234408	5.28302e+07	3.64612e+06	1.97611e+09	8.1629e+06	8.49038e+07	1.07258e+07	1.06017e+07
SB07-088	Media_Glucose_G12V_iFoxo	1629000	6.1691e+07	2.95303e+06	1.28101e+08	1.0069e+06	1.36832e+07	2.14353e+06	2.29589e+06	574474	8.26954e+07	2.71465e+06	1.02191e+06	343103	2.48186e+07	494880	1.64554e+07	1.12796e+06	2.91907e+06	936292	1.45732e+06	368998	1.83426e+09	1.6383e+07	1.56479e+07	1.67827e+09	2.07663e+10	1.80706e+09	1.43244e+09	1.11425e+07	3.55286e+06	312855	3.0901e+07	5.83628e+06	3.12905e+06	229286	974560	7.14363e+06	7.86619e+06	1.21658e+07	1.14196e+06	97021	5.24885e+07	3.67764e+06	1.83965e+09	7.57509e+06	7.75605e+07	1.08217e+07	1.12839e+07
SB07-089	Media_Glucose_G12V_iFoxo	1629000	6.49895e+07	3.24892e+06	1.34071e+08	961592	1.64053e+07	2.75939e+06	3.18204e+06	743781	8.184e+07	3.20329e+06	956850	305754	2.38535e+07	542051	1.7802e+07	1.64286e+06	3.40259e+06	1.32487e+06	1.12255e+06	265895	1.77243e+09	1.67531e+07	1.87223e+07	1.75863e+09	2.02889e+10	1.80865e+09	1.44708e+09	1.27863e+07	4.42148e+06	687591	3.10811e+07	5.46376e+06	3.97168e+06	703900	884408	5.21403e+06	7.07627e+06	1.12462e+07	1.27601e+06	86727.6	5.54173e+07	3.75535e+06	1.82599e+09	8.31108e+06	8.57954e+07	1.37123e+07	1.42334e+07
SB07-090	Media_Glucose_G12V_iFoxo	1629000	5.78097e+07	2.792e+06	1.38508e+08	781723	1.55392e+07	2.32549e+06	2.52119e+06	533219	8.33866e+07	2.81066e+06	879267	371528	2.60093e+07	692886	1.80586e+07	1.43717e+06	3.41111e+06	1.35911e+06	1.25683e+06	317925	1.838e+09	1.69454e+07	1.61792e+07	1.71126e+09	2.00509e+10	1.80835e+09	1.43981e+09	1.1906e+07	3.84297e+06	439282	3.09296e+07	5.42108e+06	3.49876e+06	374732	1.51642e+06	6.5134e+06	7.5301e+06	1.17645e+07	1.14128e+06	186986	4.85123e+07	3.77681e+06	1.85527e+09	7.5136e+06	8.32278e+07	1.25525e+07	1.23282e+07
			CoRe iFoxo
Code	Sample		2-hydroxyglutarate_m+0	2-hydroxyglutarate_m+2	2-ketoglutarate_m+0	2-ketoglutarate_m+1	2-ketoglutarate_m+2	2-ketoglutarate_m+3	2-ketoglutarate_m+4	2-ketoglutarate_m+5	4-aminobutyrate_m+0	4-aminobutyrate_m+1	4-aminobutyrate_m+2	4-aminobutyrate_m+3	aconitate_m+0	aconitate_m+1	aconitate_m+2	aconitate_m+3	aconitate_m+4	aconitate_m+5	adenosine_m+0	adenosine_m+5	alanine_m+0	alanine_m+1	alanine_m+2	alanine_m+3	arginine	Asparagine	aspartate_m+0	aspartate_m+2	aspartate_m+3	aspartate_m+4	butyrylcarnitine_m+0	butyrylcarnitine_m+2	butyrylcarnitine_m+4	deoxyadenosine_m+0	deoxyadenosine_m+5	deoxycytidine_m+0	deoxycytidine_m+5	fumarate_m+0	fumarate_m+2	fumarate_m+3	gluconate_m+0	gluconate_m+6	glutamate_m+0	glutamate_m+1	glutamate_m+2	glutamate_m+3	glutamate_m+4
SB07-076	CORE_Glucose_Par_iFoxo		5.20004	0.721358	97.2793	0.0960429	5.73327	0.412098	0.324018	0.0182627	1.58337	1.36904	0.182424	0.0388913	9.82504	0.211245	6.78622	0.176196	0.486036	0.0861138	0.931064	0.0720112	1556.49	14.1863	11.1307	1372.97	-2922.94	-330.409	-172.359	4.71298	1.05948	0.00386516	0.0499088	4.35176	1.40885	0.437124	0.484889	4.35629	6.19397	7.8235	0.343181	0.0198017	0.908664	0.999261	174.984	3.21194	41.4853	2.74256	2.78844
SB07-077	CORE_Glucose_Par_iFoxo		3.74629	1.04712	80.776	0	5.91873	0.451398	0.408099	0.0498807	-3.54259	1.84769	0.175258	0.0146763	8.47076	0.111768	6.69412	0.24106	0.631847	0.170724	0.63363	0.0866572	1183.46	12.4682	9.65268	1205.15	-2682.72	-284.509	-170.23	4.52017	1.17492	0.0290723	-0.566903	4.2373	1.42706	0.421134	0.507039	3.88007	4.80769	6.8615	0.442125	0.0474719	1.0895	0.893856	55.4865	2.29886	39.1169	3.45019	3.07548
SB07-078	CORE_Glucose_Par_iFoxo		13.4468	1.66104	88.4328	0.235479	8.46673	0.904716	0.994226	0.122842	-0.658704	1.81871	0.277983	0.0777691	7.63927	0.150762	6.85657	0.368373	0.923383	0.17293	0.821425	0.160474	1016.13	12.7705	11.967	1269.34	-1976.32	-201.954	-94.4726	5.94371	1.57891	0.0720566	-0.672385	4.37695	2.21749	0.261536	0.34276	2.63112	3.55599	5.96986	0.430089	0.0548045	6.00947	1.32972	143.347	3.73614	50.3904	5.51775	5.0357
SB07-079	CORE_Glucose_Par_iFoxo		6.43946	1.82701	73.6571	0.404398	8.82175	1.2641	1.19893	0.298535	-2.47063	1.89651	0.494708	0.131533	6.19654	0.15489	6.71549	0.524433	1.08556	0.422505	0.660959	0.0554777	819.09	12.9778	12.7821	1195.77	-1666.17	-174.165	-115.173	7.21771	2.39056	0.327982	-1.08885	4.836	2.73094	0.228133	0.523396	1.4613	1.7927	4.83978	0.575104	0.0820172	3.45346	0.935045	88.1614	4.92443	54.7734	7.57466	7.31146
SB07-080	CORE_Glucose_Par_iFoxo		12.7084	1.80152	87.5116	0.396629	8.77798	1.13145	1.16092	0.167577	-0.415004	1.55212	0.248293	0.0383902	7.67487	0.204468	7.06521	0.433006	0.830663	0.233816	0.35483	0.0768332	960.816	11.3684	12.4224	1222.72	-1857.72	-188.896	-82.7372	6.24207	1.93648	0.220392	-1.06702	4.75221	2.27978	0.333732	0.345153	2.79095	3.04515	5.63187	0.447089	0.0258287	6.34394	1.13104	118.895	3.37058	49.8083	5.48889	5.75455
SB07-081	CORE_Glucose_G12D_iFoxo		26.1151	2.21831	157.465	0.167947	8.65668	0.430632	0.503281	0.0790806	1.27752	1.51087	0.207395	0.021285	8.41443	0	5.39533	0.135287	0.538187	0.042096	2.04912	0.706338	1986.9	15.2648	12.1672	1559.12	-2814.9	-374.754	-165.737	3.16465	0.654093	0	7.79421	10.1034	3.60086	0.739426	0.952138	4.69554	4.31917	16.7691	0.749112	0.0418239	5.20529	1.79357	181.699	2.9774	36.3957	2.41669	2.13508
SB07-082	CORE_Glucose_G12D_iFoxo		24.335	2.16593	131.159	0.327737	9.27976	0.793506	0.725786	0.105604	-0.905519	1.06006	0.14081	0.0193191	6.69802	0.0588322	5.05736	0.226282	0.485683	0.0937624	1.52372	0.586063	1383.11	13.7413	11.4487	1267.8	-2533.15	-307.681	-151.378	3.16672	0.72263	0	6.26581	10.4826	4.37073	0.782457	0.586766	3.30892	3.02509	13.4633	0.864421	0.0322279	4.52867	1.39039	88.6765	2.60318	36.0142	3.12773	2.97002
SB07-083	CORE_Glucose_G12D_iFoxo		26.4839	2.41768	142.025	0	9.97537	0.70164	0.906352	0.0924815	0.101153	1.4727	0.18621	0.0237438	7.38524	0.0492556	5.54102	0.194394	0.615714	0.0524082	2.00944	0.826755	1610.16	16.8829	13.8562	1444.48	-2690.01	-330.031	-144.684	4.03447	0.837347	0.0212884	7.69438	11.2031	5.21479	0.603802	0.89086	3.14298	3.13213	14.984	0.872015	0.0720889	5.45047	1.62397	104.192	3.42521	40.6336	3.48592	3.44881
SB07-084	CORE_Glucose_G12D_iFoxo		26.2898	2.84192	137.954	0.339625	11.1644	1.02404	1.04274	0.12985	-0.367518	1.46761	0.194269	0.0491689	6.13982	0.205013	5.45282	0.231647	0.599398	0.173795	2.27485	0.836074	1344.31	14.0399	13.3005	1315.43	-2406.12	-292.14	-142.852	3.95239	1.0048	0	7.37412	11.1595	5.76089	0.683433	0.66772	1.73406	2.0294	13.2815	0.976005	0.086227	4.88151	1.28186	85.9086	3.53408	42.0711	4.2876	3.99091
SB07-085	CORE_Glucose_G12D_iFoxo		14.2334	1.89877	113.952	0.135955	8.74696	0.905736	0.761377	0.146379	-3.47249	1.63343	0.297194	0.0651801	5.51658	0.0207267	5.00437	0.280857	0.638584	0.150469	1.98835	0.781101	1309.31	13.5701	11.945	1288.47	-2983.21	-337.664	-235.829	3.62804	0.954283	0.0211028	7.0197	10.9638	5.48522	0.640478	0.761795	2.28928	2.47599	13.2057	1.03252	0.0131648	-0.330016	0.77993	38.2507	3.26101	39.7655	3.88203	3.95087
SB07-086	CORE_Glucose_G12V_iFoxo		9.74108	1.02086	97.9333	0.0630999	6.944	0.648691	0.646911	0.0149439	0.329311	1.36162	0.274039	0.0294055	12.0717	0.331274	9.69242	0.451219	1.16748	0.286688	0.931131	0.174373	1809.24	11.6835	8.41003	1204.73	-2467.48	-361.385	-125.145	5.68026	1.30809	0.0380385	2.79823	3.16253	1.08856	0.256435	0.652277	6.44779	7.86471	7.44701	0.349551	0.011731	5.1573	1.2883	134.948	2.67373	39.9711	3.60009	3.19346
SB07-087	CORE_Glucose_G12V_iFoxo		12.6719	1.71332	91.148	0.553374	9.47218	1.17476	1.32596	0.256156	-0.792695	1.88868	0.513237	0.129935	11.472	0.30385	10.9824	0.871243	1.84784	0.446627	0.676392	0.0629118	1197.59	13.2392	10.7149	1158.11	-1664.24	-224.822	-84.5631	7.66891	2.12224	0.180279	2.23503	3.30605	2.00048	0.252763	0.599325	4.54632	6.13798	5.9723	0.558691	0.143897	5.22779	1.17915	150.323	5.01099	52.1202	6.58427	6.5081
SB07-088	CORE_Glucose_G12V_iFoxo		10.019	1.81279	75.2252	0.618108	8.39978	1.31586	1.40939	0.352654	-2.20489	1.66645	0.627323	0.210622	9.32043	0.303794	10.1015	0.692426	1.79194	0.574765	0.894608	0.226518	978.49	10.0571	9.60584	1027	-1480.01	-210.819	-96.8724	6.84008	2.18101	0.192053	2.05404	3.58274	1.92084	0.140752	0.598256	4.22201	4.82884	5.70186	0.701017	0.0595586	5.01805	1.19849	66.5593	4.65014	47.6123	6.64318	6.92689
SB07-089	CORE_Glucose_G12V_iFoxo		12.0438	1.99443	78.8899	0.590296	10.0708	1.69391	1.95337	0.456588	-2.73	1.96642	0.587385	0.187695	8.72797	0.332751	10.9282	1.00851	2.08876	0.813301	0.689104	0.163226	940.53	10.2843	11.4931	1076.33	-1773.08	-209.843	-87.888	7.8492	2.71423	0.422094	2.1646	3.35406	2.43811	0.432106	0.542915	3.03748	4.34393	5.13733	0.78331	0.0532398	6.81597	1.2462	58.1704	5.10195	52.6675	8.41762	8.7375
SB07-090	CORE_Glucose_G12V_iFoxo		7.63636	1.71393	81.6135	0.479879	9.53912	1.42755	1.54769	0.327329	-1.78061	1.72539	0.539759	0.228071	10.0514	0.425344	11.0857	0.882241	2.09399	0.834323	0.771535	0.195166	980.785	10.4023	9.93197	1047.26	-1919.19	-210.032	-92.3458	7.30881	2.3591	0.269664	2.07161	3.32786	2.14779	0.230038	0.930889	3.83513	4.62253	5.45549	0.7006	0.114786	2.57716	1.25937	76.1443	4.6124	51.0914	7.70567	7.56794
[truncated: 103 more columns]
