# Supplementary material for: FOXO1 links KRAS G12D and G12V alleles to glutamine and nitrogen metabolism in colorectal cancer
Source: EMBO Rep. 2025 Nov 20;27(1):142–62. doi: 10.1038/s44319-025-00641-z (PMC12795846; doi:10.1038/s44319-025-00641-z)
Supplement: Supplementary file 6 — Source data Fig. 4 [file 44319_2025_641_MOESM6_ESM.zip]

Archive with 76 entries (68 files):
- Fig4/
- Fig4/4A - Metabolites Nitrogen labelling.xlsx
- Fig4/4B - Metabolites Nitrogen labelling.xlsx
- Fig4/4E - Metabolites Nitrogen labelling Foxo inhibitor.xlsx
- Fig4/Fig 4C-D/
- Fig4/Fig 4C-D/data/
- Fig4/Fig 4C-D/data/sw_de2_G12A_LN___G12G_LN.csv
- Fig4/Fig 4C-D/data/sw_de2_G12C_LN___G12G_LN.csv
- Fig4/Fig 4C-D/data/sw_de2_G12D_LN_DMSO___G12G_LN_DMSO.csv
- Fig4/Fig 4C-D/data/sw_de2_G12D_LN_iFOXO1___G12D_LN_DMSO.csv
- Fig4/Fig 4C-D/data/sw_de2_G12D_LN_iFOXO1___G12G_LN_iFOXO1.csv
- Fig4/Fig 4C-D/data/sw_de2_G12D_LN___G12G_LN.csv
- Fig4/Fig 4C-D/data/sw_de2_G12G_LN_DMSO___G12G_LN.csv
- Fig4/Fig 4C-D/data/sw_de2_G12G_LN_iFOXO1___G12G_LN_DMSO.csv
- Fig4/Fig 4C-D/data/sw_de2_G12V_LN_DMSO___G12G_LN_DMSO.csv
- Fig4/Fig 4C-D/data/sw_de2_G12V_LN_iFOXO1___G12V_LN_DMSO.csv
- Fig4/Fig 4C-D/data/sw_de2_G12V_LN___G12G_LN.csv
- Fig4/Fig 4C-D/data/sw_gsea_G12A_LN___G12G_LN.gct
- Fig4/Fig 4C-D/data/sw_gsea_G12C_LN___G12G_LN.gct
- Fig4/Fig 4C-D/data/sw_gsea_G12D_LN_DMSO___G12G_LN_DMSO.gct
- Fig4/Fig 4C-D/data/sw_gsea_G12D_LN_iFOXO1___G12D_LN_DMSO.gct
- Fig4/Fig 4C-D/data/sw_gsea_G12D_LN_iFOXO1___G12G_LN_iFOXO1.gct
- Fig4/Fig 4C-D/data/sw_gsea_G12D_LN___G12G_LN.gct
- Fig4/Fig 4C-D/data/sw_gsea_G12G_LN_DMSO___G12G_LN.gct
- Fig4/Fig 4C-D/data/sw_gsea_G12G_LN_iFOXO1___G12G_LN_DMSO.gct
- Fig4/Fig 4C-D/data/sw_gsea_G12V_LN_DMSO___G12G_LN_DMSO.gct
- Fig4/Fig 4C-D/data/sw_gsea_G12V_LN_iFOXO1___G12V_LN_DMSO.gct
- Fig4/Fig 4C-D/data/sw_gsea_G12V_LN___G12G_LN.gct
- Fig4/Fig 4C-D/EnrichR/
- Fig4/Fig 4C-D/EnrichR/1_ChEA_2022_iFOXO1_Parental.ipynb
- Fig4/Fig 4C-D/EnrichR/1_ChEA_2022_iFOXO1_Parental_volcanoplot.svg
- Fig4/Fig 4C-D/EnrichR/1_KEGG_2021_iFOXO1_parental.ipynb
- Fig4/Fig 4C-D/EnrichR/1_KEGG_2021_iFOXO1_Parental_volcanoplot.svg
- Fig4/Fig 4C-D/EnrichR/2_ChEA_2022_iFOXO1_G12D.ipynb
- Fig4/Fig 4C-D/EnrichR/2_ChEA_2022_iFOXO1_G12D_volcanoplot.svg
- Fig4/Fig 4C-D/EnrichR/2_KEGG_2021_iFOXO1_G12D.ipynb
- Fig4/Fig 4C-D/EnrichR/2_KEGG_2021_iFOXO1_G12D_volcanoplot.svg
- Fig4/Fig 4C-D/EnrichR/3_ChEA_2022_iFOXO1_G12V.ipynb
- Fig4/Fig 4C-D/EnrichR/3_ChEA_2022_iFOXO1_G12V_volcanoplot.svg
- Fig4/Fig 4C-D/EnrichR/3_KEGG_2021_iFOXO1_G12V.ipynb
- Fig4/Fig 4C-D/EnrichR/3_KEGG_2021_iFOXO1_G12V_volcanoplot.svg
- Fig4/Fig 4C-D/EnrichR/4_.ipynb
- Fig4/Fig 4C-D/EnrichR/4_ChEA_2022_iFOXO1_overlap_volcanoplot.svg
- Fig4/Fig 4C-D/EnrichR/4_KEGG_2021_iFOXO1_overlap.ipynb
- Fig4/Fig 4C-D/EnrichR/4_KEGG_2021_iFOXO1_overlap_volcanoplot.svg
- Fig4/Fig 4C-D/EnrichR/4_venn_diagram.svg
- Fig4/Fig 4C-D/EnrichR/4_venn_diagram.txt
- Fig4/Fig 4C-D/EnrichR/SW48_transcriptomics_iFOXO1.xlsx
- Fig4/Fig 4C-D/folds-1hsa00250.txt
- Fig4/Fig 4C-D/KRAS_FOXO1_cluster.m
- Fig4/Fig 4C-D/KRAS_FOXO1_import.m
- Fig4/Fig 4C-D/KRAS_LN_FOXO1_FIG4.m
- Fig4/Fig 4C-D/matrix.txt
- Fig4/Fig 4C-D/output/
- Fig4/Fig 4C-D/output/folds-1hsa00250.txt
- Fig4/Fig 4C-D/output/folds-2hsa00250.txt
- Fig4/Fig 4C-D/output/gene-1hsa00250.txt
- Fig4/Fig 4C-D/output/gene-2hsa00250.txt
- Fig4/Fig 4C-D/output/hsa002501_cnt.png
- Fig4/Fig 4C-D/output/hsa002501_fld.png
- Fig4/Fig 4C-D/output/hsa002502_cnt.png
- Fig4/Fig 4C-D/output/hsa002502_fld.png
- Fig4/Fig 4C-D/output/hsa00250comparison_fld.emf
- Fig4/Fig 4C-D/output/hsa00250comparison_fld.eps
- Fig4/Fig 4C-D/output/hsa00250comparison_fld.png
- Fig4/Fig 4C-D/output/hsa00250_cnt.png
- Fig4/Fig 4C-D/output/hsa00250_fld.png
- Fig4/Metabolomics_Ammonia_ALL/
- Fig4/Metabolomics_Ammonia_ALL/Ber_et_al_15N_ammonia_glutamine/
- Fig4/Metabolomics_Ammonia_ALL/Ber_et_al_15N_ammonia_glutamine/15N_Ammonia_Fractions and total.pdf
- Fig4/Metabolomics_Ammonia_ALL/Ber_et_al_15N_ammonia_glutamine/15_Alpha_Fractions and total.pdf
- Fig4/Metabolomics_Ammonia_ALL/Ber_et_al_15N_ammonia_glutamine/15_Amide_Fractions and total.pdf
- Fig4/Metabolomics_Ammonia_ALL/Ber_et_al_15N_ammonia_glutamine/Ber_et_al_15N_ammonia_glutamine.xlsx
- Fig4/Metabolomics_Ammonia_ALL/Ber_et_al_15N_ammonia_iFOXO1/
- Fig4/Metabolomics_Ammonia_ALL/Ber_et_al_15N_ammonia_iFOXO1/15N_DMSO_FOXOi_Ammonia_Fractions and total.pdf
- Fig4/Metabolomics_Ammonia_ALL/Ber_et_al_15N_ammonia_iFOXO1/Ber_et_al_15N_ammonia_iFOXO1.xlsx
