# Supplementary material for: FOXO1 links KRAS G12D and G12V alleles to glutamine and nitrogen metabolism in colorectal cancer
Source: EMBO Rep. 2025 Nov 20;27(1):142–62. doi: 10.1038/s44319-025-00641-z (PMC12795846; doi:10.1038/s44319-025-00641-z)
Supplement: Supplementary file 6 — Source data Fig. 4 [file 44319_2025_641_MOESM6_ESM.zip › Fig4/4A - Metabolites Nitrogen labelling.xlsx]

## Sheet: Glutamine N+1
	WT	G12D	G12V
Repeat 1	5792834	13910680	13319990
Repeat 2	2948421	9247630	8910662
Repeat 3	2113340	6627061	8335752
Repeat 4	4894860	15904130	13099630
Repeat 5	3048701	9112947	7623194
Statistics
Number of families	1
Number of comparisons per family	2
Alpha	0.05
Dunnett's multiple comparisons test	Mean Diff.	95.00% CI of diff.	Below threshold?	Summary	Adjusted P Value	A-?
WT vs. G12D	-7200858	-11711613 to -2690104	Yes	**	0.0033	B	G12D
WT vs. G12V	-6498214	-11008969 to -1987460	Yes	**	0.0067	C	G12V

## Sheet: Glutamine N+2
	WT	G12D	G12V
Repeat 1	3157678	5921468	8154370
Repeat 2	1912163	4098919	5849655
Repeat 3	1489247	3135816	5530555
Repeat 4	2711530	6353728	7753183
Repeat 5	1704310	3574316	4708099
Statistics
Number of families	1
Number of comparisons per family	2
Alpha	0.05
Dunnett's multiple comparisons test	Mean Diff.	95.00% CI of diff.	Below threshold?	Summary	Adjusted P Value	A-?
WT vs. G12D	-2421864	-3607878 to -1235849	Yes	**	0.0043	B	G12D
WT vs. G12V	-4204187	-5457806 to -2950567	Yes	***	0.0006	C	G12V

## Sheet: Extracellular Glutamine
	WT	G12D	G12V
Repeat 1	40.3552	390.57	419.634
Repeat 2	-40.4911	285.982	283.556
Repeat 3	-2.39392	212.254	356.878
Repeat 4	83.9814	504.752	465.768
Repeat 5	-6.97472	357.07	181.195
Statistics
Number of families	1
Number of comparisons per family	2
Alpha	0.05
Dunnett's multiple comparisons test	Mean Diff.	95.00% CI of diff.	Below threshold?	Summary	Adjusted P Value	A-?
WT vs. G12D	-335.2	-486.0 to -184.5	Yes	***	0.0002	B	G12D
WT vs. G12V	-326.5	-477.2 to -175.8	Yes	***	0.0003	C	G12V

## Sheet: Extracellular Glutamine N+1
	WT	G12D	G12V
Repeat 1	11.3587	11.1732	20.7908
Repeat 2	9.10527	8.75248	15.7942
Repeat 3	8.37015	7.558	16.0874
Repeat 4	12.1496	12.2955	22.1885
Repeat 5	10.742	9.87643	16.7257
Statistics
Number of families	1
Number of comparisons per family	2
Alpha	0.05
Dunnett's multiple comparisons test	Mean Diff.	95.00% CI of diff.	Below threshold?	Summary	Adjusted P Value	A-?
WT vs. G12D	0.414	-3.096 to 3.924	No	ns	0.9387	B	G12D
WT vs. G12V	-7.972	-11.48 to -4.462	Yes	***	0.0002	C	G12V

## Sheet: Extracellular Glutamine N+2
	WT	G12D	G12V
Repeat 1	5.53445	4.79627	11.9972
Repeat 2	4.31787	3.61945	10.3549
Repeat 3	4.53925	3.52653	10.6666
Repeat 4	5.55774	5.22868	12.488
Repeat 5	5.1527	4.45911	10.0382
Statistics
Number of families	1
Number of comparisons per family	2
Alpha	0.05
Dunnett's multiple comparisons test	Mean Diff.	95.00% CI of diff.	Below threshold?	Summary	Adjusted P Value	A-?
WT vs. G12D	0.6944	-0.6051 to 1.994	No	ns	0.3368	B	G12D
WT vs. G12V	-6.089	-7.388 to -4.789	Yes	****	<0.0001	C	G12V
