# Supplementary material for: FOXO1 links KRAS G12D and G12V alleles to glutamine and nitrogen metabolism in colorectal cancer
Source: EMBO Rep. 2025 Nov 20;27(1):142–62. doi: 10.1038/s44319-025-00641-z (PMC12795846; doi:10.1038/s44319-025-00641-z)
Supplement: Supplementary file 6 — Source data Fig. 4 [file 44319_2025_641_MOESM6_ESM.zip › Fig4/4B - Metabolites Nitrogen labelling.xlsx]

## Sheet: Alanine N+1
	WT	G12D	G12V
Repeat 1	29334850	60503950	32438880
Repeat 2	27749030	64403970	29208130
Repeat 3	24229300	62821170	29997920
Repeat 4	28714570	65319890	31063240
Repeat 5	28831740	65571170	28022570
Statistics
Number of families	1
Number of comparisons per family	2
Alpha	0.05
Dunnett's multiple comparisons test	Mean Diff.	95.00% CI of diff.	Below threshold?	Summary	Adjusted P Value	A-?
WT vs. G12D	-35952132	-39054966 to -32849298	Yes	****	<0.0001	B	G12D
WT vs. G12V	-2374250	-5477084 to 728584	No	ns	0.1382	C	G12V

## Sheet: Aspartate N+1
	WT	G12D	G12V
Repeat 1	161623400	270915600	432834400
Repeat 2	139440700	272532300	428581300
Repeat 3	137997200	270920500	431234700
Repeat 4	177482100	281855000	441463300
Repeat 5	154387000	270554600	407762000
Statistics
Number of families	1
Number of comparisons per family	2
Alpha	0.05
Dunnett's multiple comparisons test	Mean Diff.	95.00% CI of diff.	Below threshold?	Summary	Adjusted P Value	A-?
WT vs. G12D	-119169520	-138524393 to -99814647	Yes	****	<0.0001	B	G12D
WT vs. G12V	-274189060	-293543933 to -254834187	Yes	****	<0.0001	C	G12V

## Sheet: Asparagine N+1
	WT	G12D	G12V
Repeat 1	1684203	2476526	633954
Repeat 2	1435376	2363509	424540
Repeat 3	1182347	2421883	478776
Repeat 4	1942814	2443667	372365
Repeat 5	1560321	2505485	530814
Statistics
Number of families	1
Number of comparisons per family	2
Alpha	0.05
Dunnett's multiple comparisons test	Mean Diff.	95.00% CI of diff.	Below threshold?	Summary	Adjusted P Value	A-?
WT vs. G12D	-881202	-1160069 to -602335	Yes	****	<0.0001	B	G12D
WT vs. G12V	1072922	794055 to 1351789	Yes	****	<0.0001	C	G12V

## Sheet: Glycine N+1
	WT	G12D	G12V
Repeat 1	0	497808	0
Repeat 2	65897.4	432215	0
Repeat 3	60496.3	505492	0
Repeat 4	110927	484391	0
Repeat 5	0	682005	66363.9
Statistics
Number of families	1
Number of comparisons per family	2
Alpha	0.05
Dunnett's multiple comparisons test	Mean Diff.	95.00% CI of diff.	Below threshold?	Summary	Adjusted P Value	A-?
WT vs. G12D	-472918	-573527 to -372310	Yes	****	<0.0001	B	G12D
WT vs. G12V	34191	-66417 to 134800	No	ns	0.6157	C	G12V

## Sheet: Serine N+1
	WT	G12D	G12V
Repeat 1	2316588	5863056	1442275
Repeat 2	2507118	7442885	1099374
Repeat 3	2282900	7399018	1228843
Repeat 4	2638562	6344143	853647
Repeat 5	2023166	6683867	1770268
Statistics
Number of families	1
Number of comparisons per family	2
Alpha	0.05
Dunnett's multiple comparisons test	Mean Diff.	95.00% CI of diff.	Below threshold?	Summary	Adjusted P Value	A-?
WT vs. G12D	-4392927	-5124110 to -3661744	Yes	****	<0.0001	B	G12D
WT vs. G12V	1074785	343603 to 1805968	Yes	**	0.0059	C	G12V
