# Supplementary material for: FOXO1 links KRAS G12D and G12V alleles to glutamine and nitrogen metabolism in colorectal cancer
Source: EMBO Rep. 2025 Nov 20;27(1):142–62. doi: 10.1038/s44319-025-00641-z (PMC12795846; doi:10.1038/s44319-025-00641-z)
Supplement: Supplementary file 6 — Source data Fig. 4 [file 44319_2025_641_MOESM6_ESM.zip › Fig4/4E - Metabolites Nitrogen labelling Foxo inhibitor.xlsx]

## Sheet: Glutamine N+1
		DMSO			iFOXO (Foxo inhibitor)
	WT	G12D	G12V	WT	G12D	G12V
Repeat 1	1.20312e+07	1.38257e+07	1.25519e+07	6.69243e+06	5.70776e+06	7.65219e+06
Repeat 2	7.20893e+06	6.5909e+06	1.13649e+07	5.15465e+06	4.83725e+06	5.28677e+06
Repeat 3	5.87434e+06	8.35742e+06	1.33254e+07	4.77571e+06	5.92405e+06	4.84375e+06
Repeat 4	5.21379e+06	9.87523e+06	1.09622e+07	4.89808e+06	5.19133e+06	3.57964e+06
Repeat 5	5.10141e+06	7.06333e+06		3.94351e+06		5.89752e+06
Statistics
Compare each cell mean with the other cell mean in that row
Number of families	1
Number of comparisons per family	3
Alpha	0.05
Šídák's multiple comparisons test	Predicted (LS) mean diff.	95.00% CI of diff.	Below threshold?	Summary	Adjusted P Value
DMSO - iFoxo1
WT	1993050	-1209697 to 5195798	No	ns	0.3235
G12D	3727414	330387 to 7124440	Yes	*	0.0286
G12V	6599138	3202111 to 9996165	Yes	***	0.0002

## Sheet: Aspartate N+1
		DMSO			iFOXO (Foxo inhibitor)
	WT	G12D	G12V	WT	G12D	G12V
Repeat 1	3.05555e+08	3.37706e+08	2.19515e+08	1.75755e+08	2.87516e+08	3.16304e+08
Repeat 2	3.68499e+08	3.62228e+08	2.25955e+08	1.98952e+08	2.90054e+08	2.979e+08
Repeat 3	4.063e+08	3.49764e+08	2.39135e+08	2.11116e+08	290946773	3.08359e+08
Repeat 4	4.16224e+08	3.59336e+08	2.22538e+08	2.10291e+08	301458022	3.22827e+08
Repeat 5	4.1432e+08	390218218		2.27926e+08	3.27805e+08	2.84515e+08
Statistics
Compare each cell mean with the other cell mean in that row
Number of families	1
Number of comparisons per family	3
Alpha	0.05
Šídák's multiple comparisons test	Predicted (LS) mean diff.	95.00% CI of diff.	Below threshold?	Summary	Adjusted P Value
DMSO - iFoxo1
WT	177371595	137068937 to 217674253	Yes	****	<0.0001
G12D	60294514	19991856 to 100597172	Yes	**	0.0024
G12V	-79195590	-121943014 to -36448166	Yes	***	0.0002

## Sheet: Asparagine N+1
		DMSO			iFOXO (Foxo inhibitor)
	WT	G12D	G12V	WT	G12D	G12V
Repeat 1	930656	951213	430899	631162	1102677	617950
Repeat 2	539574	1.18697e+06	518490	183127	1170567	39077.8
Repeat 3	654844	1.43855e+06	746476	474327	1056072	472977
Repeat 4	379043	1.63139e+06	641961	473741	1220189	371510
Repeat 5	520797	1.59855e+06		312168	992709	442535
Statistics
Number of families	1
Number of comparisons per family	4
Alpha	0.05
Šídák's multiple comparisons test	Predicted (LS) mean diff.	95.00% CI of diff.	Below threshold?	Summary	Adjusted P Value
WT:DMSO vs. WT:iFoxo1	190078	-147475 to 527630	No	ns	0.4577
G12D:DMSO vs. G12D:iFoxo1	252889	-84664 to 590441	No	ns	0.2017
G12V:DMSO vs. G12V:iFoxo1	195646	-162382 to 553675	No	ns	0.4865
WT:DMSO vs. G12D:DMSO	-756349	-1093902 to -418797	Yes	****	<0.0001

## Sheet: Asparagine N+2
		DMSO			iFOXO (Foxo inhibitor)
	WT	G12D	G12V	WT	G12D	G12V
Repeat 1	0	72577.6	13883.6	0	80063.1	0
Repeat 2	30205.8	348857	29804.6	0	83940.6	40722.7
Repeat 3	8711.1	250901	0	0	60852.7	10129.1
Repeat 4	5121.08	176744	14431.7	0	46521.9	6432.85
Repeat 5	0	146401		6881.68	95681.6	0
Statistics
Number of families	1
Number of comparisons per family	3
Alpha	0.05
Šídák's multiple comparisons test	Predicted (LS) mean diff.	95.00% CI of diff.	Below threshold?	Summary	Adjusted P Value
DMSO - iFoxo1
WT	7431	-67091 to 81954	No	ns	0.992
G12D	125684	51162 to 200207	Yes	***	0.0007
G12V	3073	-75970 to 82116	No	ns	0.9995

## Sheet: Alanine N+1
		DMSO			iFOXO (Foxo inhibitor)
	WT	G12D	G12V	WT	G12D	G12V
Repeat 1	1.79234e+07	2.62248e+07	6.49365e+06	4.88642e+06	1.60375e+07	8.08928e+06
Repeat 2	2.07686e+07	2.86554e+07	7.89563e+06	6.57198e+06	1.35376e+07	7.78255e+06
Repeat 3	2.28067e+07	2.58797e+07	9.40163e+06	8.15868e+06	1.50773e+07	7.5985e+06
Repeat 4	2.32364e+07	2.74655e+07	8.80985e+06	7.51501e+06	1.75476e+07	8.9153e+06
Repeat 5	1.90955e+07	2.94694e+07		9.19797e+06	1.67067e+07	6.66509e+06
Statistics
Number of families	1
Number of comparisons per family	3
Alpha	0.05
Šídák's multiple comparisons test	Predicted (LS) mean diff.	95.00% CI of diff.	Below threshold?	Summary	Adjusted P Value
DMSO - iFoxo1
WT	13500129	10906310 to 16093948	Yes	****	<0.0001
G12D	11757614	9163795 to 14351434	Yes	****	<0.0001
G12V	340048	-2411113 to 3091209	No	ns	0.985

## Sheet: Serine N+1
		DMSO			iFOXO (Foxo inhibitor)
	WT	G12D	G12V	WT	G12D	G12V
Repeat 1	324834	1.02348e+06	0	0	226741	0
Repeat 2	1.16907e+06	1.08873e+06	0	99982.3	137484	59353
Repeat 3	1.39396e+06	1.62405e+06	14812.9	0	194567	67527.1
Repeat 4	1.24201e+06	1.37746e+06	0	269602	464521	0
Repeat 5	1.35714e+06	1.69552e+06		111284	637578	0
Statistics
Number of families	1
Number of comparisons per family	3
Alpha	0.05
Šídák's multiple comparisons test	Predicted (LS) mean diff.	95.00% CI of diff.	Below threshold?	Summary	Adjusted P Value
DMSO - iFoxo1
WT	1001229	602357 to 1400101	Yes	****	<0.0001
G12D	1029671	630799 to 1428543	Yes	****	<0.0001
G12V	-21673	-444740 to 401395	No	ns	0.9989
