# Supplementary material for: FOXO1 links KRAS G12D and G12V alleles to glutamine and nitrogen metabolism in colorectal cancer
Source: EMBO Rep. 2025 Nov 20;27(1):142–62. doi: 10.1038/s44319-025-00641-z (PMC12795846; doi:10.1038/s44319-025-00641-z)
Supplement: Supplementary file 6 — Source data Fig. 4 [file 44319_2025_641_MOESM6_ESM.zip › Fig4/Fig 4C-D/data/sw_de2_G12A_LN___G12G_LN.csv]

GeneID	baseMean	log2FoldChange	lfcSE	stat	pvalue	padj	gene_name	gene_type
ENSG00000000003.15	701.685908853605	0.128330664518417	0.0823142999306258	1.55903244790484	0.118988700475014	0.2151114484206	TSPAN6	protein_coding
ENSG00000000419.13	388.844706672669	-0.0984610552459623	0.0723070445478633	-1.36170764358632	0.173290168065493	0.288121463572496	DPM1	protein_coding
ENSG00000000457.14	414.626937410765	0.314480327697748	0.102111321216447	3.07977924437134	0.00207154075709525	0.0074310847177783	SCYL3	protein_coding
ENSG00000000460.17	337.424966479005	0.238647004084466	0.0867838956466374	2.74989964792752	0.00596135183765277	0.018271282398768	C1orf112	protein_coding
ENSG00000001036.14	1755.11199027883	0.410941121721731	0.066919723504968	6.14080722690409	8.21031733017394e-10	9.81586151340573e-09	FUCA2	protein_coding
ENSG00000001084.13	2594.86081016012	-0.545999082068742	0.186975736125241	-2.92016008806094	0.00349851617371432	0.0116272169235478	GCLC	protein_coding
ENSG00000001167.14	825.004669850956	-0.050533587865659	0.0559195192224668	-0.903684233489549	0.366162861706331	0.502414165396873	NFYA	protein_coding
ENSG00000001460.18	108.643139532158	0.117802986113237	0.125621124200186	0.937764144870326	0.348365631069084	0.483860799008199	STPG1	protein_coding
ENSG00000001461.17	919.06422222952	-0.295449039728301	0.0650948895283998	-4.53874400692241	5.6590285994724e-06	3.79081880192517e-05	NIPAL3	protein_coding
ENSG00000001497.17	1028.37841328364	-0.0600021402718588	0.0608417597584877	-0.986199947372302	0.324035005117974	0.458442983084477	LAS1L	protein_coding
ENSG00000001561.7	326.334426784782	-0.411821957113507	0.0869801131178245	-4.73466798733231	2.19413976452308e-06	1.57944484627458e-05	ENPP4	protein_coding
ENSG00000001617.12	316.087165728946	-0.743142495985199	0.0998161326007051	-7.44511409751764	9.68606681601101e-14	1.743955475055e-12	SEMA3F	protein_coding
ENSG00000001629.10	1792.58456961396	-0.312039438791194	0.0550209547719766	-5.6712836061166	1.41731543806135e-08	1.44894159004184e-07	ANKIB1	protein_coding
ENSG00000001630.17	4664.15709209636	-0.232353288428307	0.0915248017700209	-2.53869206963325	0.0111267708701482	0.0308889994720528	CYP51A1	protein_coding
ENSG00000001631.16	841.955160283884	-0.00861984222338296	0.0731903160447382	-0.117772988138404	0.906247532907982	0.942242029794222	KRIT1	protein_coding
ENSG00000002016.18	243.93570993317	0.0977813842862498	0.121049221202826	0.80778201887322	0.41921607805482	0.554069074474687	RAD52	protein_coding
ENSG00000002330.14	522.906062055129	-0.122711974436946	0.075980712904383	-1.61504110380447	0.106301793871762	0.196349809959229	BAD	protein_coding
ENSG00000002549.12	1150.29269180451	-0.211163621006141	0.0682683237773604	-3.09314202139775	0.00198049331156493	0.00715735542033021	LAP3	protein_coding
ENSG00000002586.20	1229.7171935942	0.170701669916253	0.054096064118698	3.15552846029053	0.00160207635334744	0.00596007248407949	CD99	protein_coding
ENSG00000002586.20_PAR_Y	1229.7171935942	0.170701669916253	0.054096064118698	3.15552846029053	0.00160207635334744	0.00596007248407949	CD99	protein_coding
ENSG00000002587.10	42.523003053042	-0.0668613753001169	0.228022316328	-0.293222945792462	0.76935174632077	0.846621373696516	HS3ST1	protein_coding
ENSG00000002745.13	344.005172177502	1.64285367301335	0.114094002919106	14.3991238012584	5.2403654529554e-47	4.66733614188667e-45	WNT16	protein_coding
ENSG00000002822.15	851.708467174232	-0.0625429844689959	0.0800561856007655	-0.781238626342921	0.43466215950553	0.568421791909403	MAD1L1	protein_coding
ENSG00000002834.18	3970.89214822856	0.439744242479269	0.0516091677349352	8.52066138205903	1.58644739143036e-17	3.96006735253893e-16	LASP1	protein_coding
ENSG00000002919.15	277.610825206856	0.124524263581686	0.0998883973269522	1.24663391258642	0.21253176110319	0.335714982487693	SNX11	protein_coding
ENSG00000003056.8	2497.0922769007	-0.144422568852996	0.0427578586436836	-3.37768479138586	0.000730988195897935	0.00300295696633617	M6PR	protein_coding
ENSG00000003137.8	268.632480678301	-0.528667147439327	0.0931137576631001	-5.67764808023457	1.36559296581179e-08	1.40402358752726e-07	CYP26B1	protein_coding
ENSG00000003147.19	855.277076569005	0.00136406596677985	0.0649042026931494	0.0210166046292688	0.983232410022465	0.989808335718175	ICA1	protein_coding
ENSG00000003249.14	1374.84451804078	0.0570632259524355	0.0563121526065024	1.0133376777688	0.310898896538819	0.44487595690677	DBNDD1	protein_coding
ENSG00000003393.15	581.812869394812	-0.4274447461884	0.0631116529765519	-6.77283395424947	1.26283863014164e-11	1.83832176604371e-10	ALS2	protein_coding
ENSG00000003402.20	460.86017784686	-0.0863681649293002	0.0796608919798126	-1.08419781379284	0.278277100797964	0.410086833876146	CFLAR	protein_coding
ENSG00000003509.16	260.199791104211	0.029714000640888	0.10143181356065	0.292945571983893	0.769563754644946	0.846621373696516	NDUFAF7	protein_coding
ENSG00000003756.17	2924.52028355829	-0.343587159227784	0.0500266721050481	-6.86807946181799	6.50719745260469e-12	9.83396948359495e-11	RBM5	protein_coding
ENSG00000003989.18	198.638795106274	-0.0842368635935825	0.103369063669557	-0.814913675360989	0.41512172470541	0.549649208327395	SLC7A2	protein_coding
ENSG00000004059.11	3076.62822686526	0.300673402975676	0.0532905447113016	5.64215292984068	1.67936827677988e-08	1.70106670942738e-07	ARF5	protein_coding
ENSG00000004139.14	1335.94767383993	-0.136809284100011	0.0461740553633973	-2.96290380005178	0.0030475179628844	0.0103453406353938	SARM1	protein_coding
ENSG00000004142.12	1778.55848218701	-0.0995404774486223	0.0677722295103205	-1.46875022657273	0.141900548801099	0.24612664906132	POLDIP2	protein_coding
ENSG00000004399.13	2031.43438361829	-0.478648173958196	0.0679957724657817	-7.03938137035022	1.93095198523364e-12	3.05944097702492e-11	PLXND1	protein_coding
ENSG00000004455.17	4262.43434500724	-0.0624382226816691	0.0484449495675939	-1.2888489561652	0.197450602458	0.317388559183877	AK2	protein_coding
ENSG00000004478.8	2904.71988149493	0.234972806407845	0.0665096016628728	3.53291555704825	0.000411003727001392	0.00179972181994314	FKBP4	protein_coding
ENSG00000004487.17	3923.49144442988	-0.00985604887623201	0.0357495028411685	-0.275697508858276	0.782780409149853	0.855906633628039	KDM1A	protein_coding
ENSG00000004534.15	1560.71182469511	-0.0727768130448014	0.0723574567956951	-1.00579561896835	0.314513895178725	0.448724743623373	RBM6	protein_coding
ENSG00000004660.15	792.597468872425	-0.146652456132198	0.0622927989513671	-2.35424412774728	0.0185604169523021	0.0475121421710972	CAMKK1	protein_coding
ENSG00000004700.16	802.543832367588	0.955069179568223	0.0668793971670386	14.2804693227547	2.89644224488273e-46	2.54954670584648e-44	RECQL	protein_coding
ENSG00000004766.17	635.261046763625	-0.131811856314612	0.0781296876554418	-1.68709053203838	0.0915859453204462	0.174411898907307	VPS50	protein_coding
ENSG00000004777.18	412.486291303637	-0.135951872615038	0.118664618157313	-1.14568162545981	0.251926909354467	0.381527702948329	ARHGAP33	protein_coding
ENSG00000004779.10	845.367893023553	-0.0200909957706059	0.0867803431740267	-0.231515514179473	0.816914334226635	0.879870809214978	NDUFAB1	protein_coding
ENSG00000004838.14	22.3101751081047	0.256922515001447	0.284422195805934	0.903313872088762	0.366359336208889	0.502485674238798	ZMYND10	protein_coding
ENSG00000004864.14	1011.96929915048	-0.142608111701636	0.0710577435135357	-2.00693273737958	0.0447568254628202	0.0974511408746375	SLC25A13	protein_coding
ENSG00000004866.21	1186.15171318038	0.25591521033874	0.0733793606631436	3.48756391478454	0.000487442401937949	0.00209329045191727	ST7	protein_coding
ENSG00000004897.12	2515.84811243253	-0.134657542892983	0.0501135933182513	-2.68704624786786	0.00720869709561467	0.0214352644573671	CDC27	protein_coding
ENSG00000004961.15	312.059703649485	0.123117534197127	0.0951549240282868	1.29386403756181	0.195712388373536	0.315203485052607	HCCS	protein_coding
ENSG00000004975.12	1477.51535646389	-0.132157018227413	0.0721384077720861	-1.8319924476979	0.0669525458050487	0.135799719641233	DVL2	protein_coding
ENSG00000005001.10	129.667868770784	2.50678679910931	0.169298656337428	14.8068912851443	1.32215170326922e-49	1.2922745089356e-47	PRSS22	protein_coding
ENSG00000005007.13	3280.80602758869	-0.207597565036803	0.0498642659519831	-4.1632532049446	3.13745112051373e-05	0.000181704171858302	UPF1	protein_coding
ENSG00000005020.13	578.176441106633	0.289802024159087	0.0773504255087295	3.74661189325172	0.000179239072170455	0.0008627779067188	SKAP2	protein_coding
ENSG00000005022.6	8233.97429203013	0.0478865480860192	0.0584262087189744	0.819607315551654	0.412440001901513	0.54716850919036	SLC25A5	protein_coding
ENSG00000005059.16	480.974298998325	-0.00202411766982773	0.0781946187671978	-0.0258856389575089	0.979348554661314	0.9873512689057	MCUB	protein_coding
ENSG00000005073.6	196.497070605826	-0.442898708117208	0.125062528156888	-3.54141815813609	0.000397982302499632	0.001752612526982	HOXA11	protein_coding
ENSG00000005075.15	3905.68628342292	0.225218275163816	0.0598435650487947	3.76345017179674	0.000167585130857084	0.000812920202920021	POLR2J	protein_coding
ENSG00000005100.13	1908.72122565925	-0.309975853046361	0.0545149499563539	-5.6860705787043	1.29995687884871e-08	1.34020211920759e-07	DHX33	protein_coding
ENSG00000005156.12	1446.66314768333	-0.0956445805863284	0.0542564992207305	-1.76282255508634	0.077930422042586	0.153367984320693	LIG3	protein_coding
ENSG00000005175.10	906.786747295647	-0.0078651689474009	0.0694961459885579	-0.113174174416749	0.909892469930531	0.944641300902771	RPAP3	protein_coding
ENSG00000005187.12	29.2797051293144	-1.50315499486124	0.243982784381415	-6.1609059781504	7.23299290209248e-10	8.70271855813717e-09	ACSM3	protein_coding
ENSG00000005189.19	225.651209786352	-0.110413745525163	0.0918118526295984	-1.20260883930325	0.229127725477803	0.355485759484139	REXO5	protein_coding
ENSG00000005194.15	839.447613764461	0.0103541308226839	0.0670885706713831	0.154335242487145	0.877345410711782	0.922257358896134	CIAPIN1	protein_coding
ENSG00000005206.17	831.20138229749	-0.073812993839569	0.0666971185599648	-1.10668939578262	0.268428241685944	0.399366335387928	SPPL2B	protein_coding
ENSG00000005238.20	139.427125065504	1.03028893875113	0.140978400878556	7.30813324828855	2.7087911124569e-13	4.66507137582394e-12	FAM214B	protein_coding
ENSG00000005249.13	317.395655153836	-0.698795855299224	0.0822023743455106	-8.50092057392486	1.88093039073656e-17	4.63367663524822e-16	PRKAR2B	protein_coding
ENSG00000005302.19	525.289883631838	-0.0514184373979138	0.07677273060193	-0.669748711486122	0.503017993638437	0.631531140232359	MSL3	protein_coding
ENSG00000005339.15	2887.46741164621	-0.0166920335411803	0.0750321445278757	-0.222465100074261	0.823951838668767	0.885802662355709	CREBBP	protein_coding
ENSG00000005379.17	206.277494383431	0.508169234003735	0.172911124082941	2.93890423012911	0.00329374833072797	0.0110401668198335	TSPOAP1	protein_coding
ENSG00000005436.14	462.373406582696	0.119434835890997	0.0999196235841737	1.19530910552704	0.231966283510954	0.358265052244956	GCFC2	protein_coding
ENSG00000005448.17	390.938329664953	0.386456668973294	0.0830850475098774	4.65133836419063	3.29787706097185e-06	2.29919617979381e-05	WDR54	protein_coding
ENSG00000005469.12	222.820942312629	0.209437558194732	0.122617278215001	1.70805910262906	0.0876253764545223	0.168145992655975	CROT	protein_coding
ENSG00000005483.21	2401.23294077852	0.195077614930584	0.0671777229740316	2.90390335209774	0.00368541908014787	0.0121544539864999	KMT2E	protein_coding
ENSG00000005486.17	2862.09300220272	0.586681831416796	0.0575370393625604	10.1965940186793	2.05347858217573e-24	7.63184188121212e-23	RHBDD2	protein_coding
ENSG00000005513.10	599.944948347155	-0.714216875732707	0.0984051524347253	-7.25792154233454	3.93083427398033e-13	6.6629411590036e-12	SOX8	protein_coding
ENSG00000005700.15	1360.90149345061	0.0476919535780192	0.0602851357471474	0.791106347973611	0.428881935154536	0.56278718967475	IBTK	protein_coding
ENSG00000005801.18	1046.5767480919	0.0391197976530575	0.0835474394505995	0.468234549260945	0.639616867783799	0.747303663268007	ZNF195	protein_coding
ENSG00000005810.18	1789.73856461227	-0.354232637319992	0.0772401485013846	-4.58612061463918	4.51557797408482e-06	3.07132759448372e-05	MYCBP2	protein_coding
ENSG00000005812.11	992.495576431318	-0.103988947367492	0.0782370038580367	-1.32915298694443	0.183797501897492	0.30116603599065	FBXL3	protein_coding
ENSG00000005882.12	647.949502031184	0.0811001092921709	0.075417801168241	1.07534438867097	0.282220569736603	0.414356614872742	PDK2	protein_coding
ENSG00000005884.18	1063.05262982963	-0.0777769160901782	0.0921295768871593	-0.844212235832144	0.398550818333638	0.534335701216525	ITGA3	protein_coding
ENSG00000005889.15	545.7819489136	-0.0691887494175811	0.0709304599235342	-0.975444815840321	0.329339662492606	0.463551580310333	ZFX	protein_coding
ENSG00000005893.16	1397.37216825677	-0.0230229139646497	0.0530817924427322	-0.43372525502955	0.664487964855581	0.767721280857093	LAMP2	protein_coding
ENSG00000005981.13	19.5242293372081	7.75725669544242	0.951374167555155	8.15373904399469	3.52841800495537e-16	7.93867680277852e-15	ASB4	protein_coding
ENSG00000006007.12	1541.4269672932	0.230367457130653	0.0517372175597186	4.45264488498531	8.48189695857615e-06	5.47467894599006e-05	GDE1	protein_coding
ENSG00000006015.17	633.19723763502	0.207486620839159	0.0710868232585622	2.91877750795634	0.00351406938123617	0.0116732713183925	REX1BD	protein_coding
ENSG00000006025.12	508.555207117032	0.0654373909161828	0.0768947768138363	0.85099916571197	0.394769816230708	0.530400363644079	OSBPL7	protein_coding
ENSG00000006042.12	724.687042557791	-0.0222186814949069	0.0662860430012372	-0.33519396375029	0.737478775152229	0.822553316689333	TMEM98	protein_coding
ENSG00000006047.13	334.315530846077	-0.210615444497741	0.0983591755020283	-2.14128924345648	0.0322507200216662	0.0747862945256693	YBX2	protein_coding
ENSG00000006062.17	654.344671133624	-0.0163186645255514	0.0890581395255937	-0.183236081648233	0.854612784551015	0.906705731672753	MAP3K14	protein_coding
ENSG00000006118.15	1431.04734681925	0.0672577009051247	0.0555262712384358	1.21127710190214	0.225789221524436	0.351129183013308	TMEM132A	protein_coding
ENSG00000006125.18	7623.53086158977	0.0732628258863417	0.0473122037353396	1.54849742988442	0.121502580037343	0.218762779272977	AP2B1	protein_coding
ENSG00000006194.10	1663.25620998914	-0.0536890602429421	0.0568608724459789	-0.944218017300908	0.345058249965901	0.480552995788929	ZNF263	protein_coding
ENSG00000006282.21	2416.87359095916	0.139087934465428	0.0552070727730195	2.5193861488958	0.0117559651865705	0.0323611536189209	SPATA20	protein_coding
ENSG00000006327.14	2532.05811310807	0.483537715373379	0.157048167820236	3.07891344473917	0.00207757032570553	0.00744738950762555	TNFRSF12A	protein_coding
ENSG00000006432.15	732.640771151436	0.494899394471808	0.0805986184627827	6.14029624714143	8.23677237487738e-10	9.83967442751225e-09	MAP3K9	protein_coding
ENSG00000006451.8	1123.98466286838	0.0204105661877131	0.0717522218202385	0.28445901283514	0.776058640171416	0.851774438665608	RALA	protein_coding
ENSG00000006453.14	2073.50850229796	-0.0706609659337461	0.0570338069119532	-1.23893125427924	0.215370957980714	0.338919358026734	BAIAP2L1	protein_coding
ENSG00000006459.11	4197.23247693385	0.117990156777404	0.161446096465953	0.730833134775031	0.464881081844587	0.595979051522419	KDM7A	protein_coding
ENSG00000006468.14	167.698044334922	3.02055816176051	0.138136655215806	21.8664492566552	5.42161036414121e-106	1.5397373434161e-103	ETV1	protein_coding
ENSG00000006534.16	76.2835485645843	-7.54395381589393	0.738246859210791	-10.218741497876	1.63449060923595e-24	6.08969125005433e-23	ALDH3B1	protein_coding
ENSG00000006555.11	639.688800471752	-0.992686680593531	0.0685374083555639	-14.4838666125744	1.53229296055921e-47	1.39782264499014e-45	TTC22	protein_coding
ENSG00000006576.16	747.380888807778	-0.201666947677159	0.0710034732906144	-2.84024060135402	0.00450795191055629	0.0144001893373712	PHTF2	protein_coding
ENSG00000006607.14	471.768295214228	-0.292688925122303	0.074452066234302	-3.93123978858029	8.45089308696209e-05	0.000439691817300219	FARP2	protein_coding
ENSG00000006611.16	90.0869137567998	-1.61578738587814	0.145687155553004	-11.090801929277	1.39035720184719e-28	6.38038311042803e-27	USH1C	protein_coding
ENSG00000006625.18	1482.2200208964	-0.217105272756586	0.0819784886280639	-2.64832002138502	0.00808929092171168	0.0236014745015709	GGCT	protein_coding
ENSG00000006634.8	1419.42726935167	-0.104127913600063	0.0819818347824155	-1.27013397390318	0.204036911676487	0.325231768988085	DBF4	protein_coding
ENSG00000006652.15	1994.8905009995	0.121787349457644	0.0665389911138483	1.83031554009085	0.067202768953741	0.136215469740333	IFRD1	protein_coding
ENSG00000006695.12	563.317784941635	-0.0876188210680734	0.0655787289643169	-1.33608599086678	0.18152116839447	0.298542026515906	COX10	protein_coding
ENSG00000006704.10	1646.93234204464	-0.517858967685599	0.0680490965630841	-7.61007851449614	2.73929463597207e-14	5.20604329048631e-13	GTF2IRD1	protein_coding
ENSG00000006712.15	1456.90771041256	0.133975545370943	0.0565554996683198	2.36892161074815	0.0178400341527295	0.0458944101977241	PAF1	protein_coding
ENSG00000006715.16	1431.73709942768	-0.159157167696479	0.0582116002682662	-2.7341142824284	0.00625483309594662	0.0189928883922107	VPS41	protein_coding
ENSG00000006740.17	520.586430032371	-0.102316892251055	0.0739519966143037	-1.3835582125617	0.166493771066485	0.27907174188115	ARHGAP44	protein_coding
ENSG00000006744.19	3221.20180786583	0.00319226548087676	0.061283136663407	0.0520904388169626	0.958456631343275	0.974842166023311	ELAC2	protein_coding
ENSG00000006747.15	101.544221969622	2.4454626233977	0.184796349163947	13.2332842854387	5.63693017639891e-40	4.04033681024554e-38	SCIN	protein_coding
ENSG00000006756.16	330.466868885543	0.340808376814968	0.123681161698705	2.7555399070814	0.00585953560254059	0.018017922347179	ARSD	protein_coding
ENSG00000006757.12	159.647674630868	0.331474361802406	0.104611612271621	3.16861918676621	0.00153164934558537	0.00572922116047488	PNPLA4	protein_coding
ENSG00000006831.10	1508.10297579609	-0.103772468862145	0.0663416236378936	-1.5642135837458	0.117767418212938	0.213236518578269	ADIPOR2	protein_coding
ENSG00000007047.15	1095.49169642125	-0.0339841759821849	0.067401753447683	-0.504203143744077	0.614118631490083	0.727966108142128	MARK4	protein_coding
ENSG00000007062.12	1552.35844591212	-0.168081990490185	0.0523689049459419	-3.20957619151457	0.00132930810870447	0.00505271354854032	PROM1	protein_coding
ENSG00000007080.11	1533.41351226462	0.283593075428206	0.0583988888488242	4.85613820773776	1.19697172397232e-06	9.06278591007615e-06	CCDC124	protein_coding
ENSG00000007168.14	1717.91262723725	-0.0236985942235325	0.0498289297026931	-0.475599102066438	0.634360015224982	0.743412250791531	PAFAH1B1	protein_coding
ENSG00000007171.18	379.747341249891	-0.666941327074137	0.0971370305787238	-6.86598430177069	6.60343356904253e-12	9.96939639731476e-11	NOS2	protein_coding
ENSG00000007202.15	7137.2021492008	-0.12632038761558	0.0377657444814892	-3.34484039305768	0.000823299336809877	0.00332679238058048	KIAA0100	protein_coding
ENSG00000007255.10	102.506322741645	0.385187767771298	0.125398960530077	3.07169825126989	0.00212844769680034	0.00760260909640216	TRAPPC6A	protein_coding
ENSG00000007341.19	239.625568657269	0.0889889596602516	0.0871838332226836	1.0207048299076	0.307394305520398	0.441287466542016	ST7L	protein_coding
ENSG00000007376.8	2405.7028652052	-0.129202119045558	0.0860567840643686	-1.50135890447541	0.133262757076405	0.234879510481738	RPUSD1	protein_coding
ENSG00000007384.15	562.830076642801	-0.919861454023915	0.0679863790949716	-13.5300845002929	1.03904139195603e-41	7.78092091130456e-40	RHBDF1	protein_coding
ENSG00000007392.17	1135.29265298238	-0.240832644941309	0.0751674526670918	-3.20394846966451	0.00135556736558546	0.00513954659616937	LUC7L	protein_coding
ENSG00000007516.14	122.237673242714	-0.605335086888719	0.117429722580975	-5.1548711312956	2.53805413193706e-07	2.1559137016883e-06	BAIAP3	protein_coding
ENSG00000007520.4	817.024942338531	0.0435263808980399	0.0790815934918905	0.550398379396634	0.582046159984662	0.701101056345162	TSR3	protein_coding
ENSG00000007541.17	1198.10138457879	0.369956535276829	0.0660794269662484	5.59866439922054	2.16009498745542e-08	2.15894752663871e-07	PIGQ	protein_coding
ENSG00000007545.16	1527.26606088688	-0.0840349208076042	0.0533621136769738	-1.57480495087409	0.11530147330348	0.210009411442883	CRAMP1	protein_coding
ENSG00000007866.21	533.699728290581	-0.0219718375146409	0.0750868350410416	-0.292619039045012	0.769813359411352	0.846774581168613	TEAD3	protein_coding
ENSG00000007923.16	1952.04259328411	-0.145429012551701	0.0479256050373676	-3.03447421140141	0.00240955354743472	0.00847887760207405	DNAJC11	protein_coding
ENSG00000007944.15	199.440308117866	0.266515154838126	0.0950396698591943	2.80425169019401	0.00504335182339927	0.0158448197966616	MYLIP	protein_coding
ENSG00000007968.7	589.935332353613	-0.00154872524282695	0.0854040049891698	-0.018134105572957	0.985531870107636	0.990864051089449	E2F2	protein_coding
ENSG00000008018.9	2207.67633021734	0.402354437795753	0.0463827884672061	8.67464960801631	4.1482575296383e-18	1.10122702532832e-16	PSMB1	protein_coding
ENSG00000008083.14	549.509008790514	-0.187152930337921	0.0711977411544271	-2.62863578680099	0.00857281222982089	0.0248054536107774	JARID2	protein_coding
ENSG00000008086.13	173.534310510191	-0.0345138864355731	0.100014730568119	-0.345088030928264	0.73002819133592	0.817405663615879	CDKL5	protein_coding
ENSG00000008128.23	1042.16336493221	0.121716682744401	0.0685382300434577	1.77589474760618	0.0757502668477822	0.150143931602952	CDK11A	protein_coding
ENSG00000008130.15	2098.28846088844	-0.150293166401339	0.0620823938959082	-2.42086615817894	0.0154835769544307	0.0407089607542516	NADK	protein_coding
ENSG00000008256.16	1345.21073637556	-0.844566508758665	0.0539118463761716	-15.6656943794074	2.59579094975206e-55	2.85195951647212e-53	CYTH3	protein_coding
ENSG00000008277.14	1072.71637347282	-0.514883693596573	0.0690684524680439	-7.45468698368182	9.00814378685274e-14	1.62938918622799e-12	ADAM22	protein_coding
ENSG00000008282.8	2688.19425179736	0.130784122224157	0.0617026296959185	2.11958749357498	0.034040848089899	0.0781572870999497	SYPL1	protein_coding
ENSG00000008283.16	1870.61062493988	-0.035014850344569	0.0700140297548111	-0.500111912815059	0.616996278413209	0.730098719116944	CYB561	protein_coding
ENSG00000008294.21	2233.57407524623	-0.150135558078855	0.0528138580364295	-2.84273036776249	0.00447288931992175	0.014312485128287	SPAG9	protein_coding
ENSG00000008300.17	601.598317651486	-0.122063568243518	0.129999617519205	-0.938953287500907	0.347754728217108	0.48327986050447	CELSR3	protein_coding
ENSG00000008311.15	297.305501347095	0.114086725568521	0.207132919851351	0.550789925862078	0.581777690870436	0.700993629269507	AASS	protein_coding
ENSG00000008323.15	146.863261169493	0.125147020098515	0.111104146965251	1.12639378022186	0.259998878312053	0.390530198219043	PLEKHG6	protein_coding
ENSG00000008324.12	185.867034698733	0.103081062470976	0.0982355374386884	1.04932558174593	0.294028295965686	0.426945196881682	SS18L2	protein_coding
ENSG00000008382.16	607.469023842933	0.0633590605720205	0.0781033998945974	0.811220262594525	0.417239191373545	0.552015848514952	MPND	protein_coding
ENSG00000008394.13	795.587227003314	0.166465087295085	0.0770782925903657	2.15968830783224	0.0307968069396523	0.071969187712412	MGST1	protein_coding
ENSG00000008405.12	529.150179957668	0.183077444992396	0.0789042038264742	2.3202495699091	0.0203273804618266	0.0511651723597681	CRY1	protein_coding
ENSG00000008441.17	2253.33400870351	-0.151505826667571	0.0601101488215458	-2.52046999779288	0.0117198228860022	0.0323148514526663	NFIX	protein_coding
ENSG00000008513.16	105.101219645077	0.566947759569874	0.150721706727644	3.76155347414129	0.000168861309544623	0.000818319520690811	ST3GAL1	protein_coding
ENSG00000008516.17	33.406376803017	-0.57937931789922	0.262604547418126	-2.20628059793922	0.0273643590075068	0.0653376160820101	MMP25	protein_coding
ENSG00000008517.18	3160.62096935371	0.68002879329488	0.0565248597786385	12.0306144227159	2.45328203742339e-33	1.30946103642897e-31	IL32	protein_coding
ENSG00000008710.20	4439.55146712655	-0.0188074410868258	0.0587718003128181	-0.320007911731844	0.748962332985185	0.831312945961927	PKD1	protein_coding
ENSG00000008735.14	24.9377317863006	-0.324735877950633	0.25977487563084	-1.25006653226969	0.211275244227916	0.33436178909879	MAPK8IP2	protein_coding
ENSG00000008838.20	2040.01856291316	-0.0477610025821742	0.0577974307553012	-0.826351655394189	0.408604639110851	0.543573682910055	MED24	protein_coding
ENSG00000008853.17	327.29045875836	0.190400771859753	0.0820841893102396	2.31957912308944	0.0203636562971852	0.0512445540403115	RHOBTB2	protein_coding
ENSG00000008869.12	1014.64192140231	-0.0491609929977615	0.0699204018704667	-0.703099405647529	0.481993802540169	0.612130502517265	HEATR5B	protein_coding
ENSG00000008952.17	1528.86364463154	-0.0290137574928998	0.0740491101902908	-0.391817773614571	0.695192861557508	0.790873173015162	SEC62	protein_coding
ENSG00000008988.10	13800.5332805494	0.126294791330386	0.0498843632706101	2.53175109493267	0.0113494524363761	0.0314029334691788	RPS20	protein_coding
ENSG00000009307.16	14012.9634280582	-0.0407841602646276	0.0401796175557001	-1.01504600455914	0.310083898431627	0.444174232888547	CSDE1	protein_coding
ENSG00000009335.18	4280.71504264156	-0.103306727366438	0.0544650229449379	-1.89675358203515	0.0578604682318668	0.120408650328503	UBE3C	protein_coding
ENSG00000009413.16	1601.93629647297	-0.185575198444547	0.0578245110643251	-3.20928262131104	0.00133066623622562	0.00505659888605604	REV3L	protein_coding
ENSG00000009780.16	220.416345212223	-0.244220803492325	0.0890882411637593	-2.74133600913061	0.00611898971201884	0.0186783681089653	FAM76A	protein_coding
ENSG00000009830.12	1242.79859161597	0.123666423901194	0.0528322461016561	2.34073758028844	0.0192456891458592	0.0488839205237046	POMT2	protein_coding
ENSG00000009844.16	1099.18707385776	0.0731340858743657	0.058086101788992	1.25906341830337	0.208007426287611	0.330162161813891	VTA1	protein_coding
ENSG00000009950.16	930.449220693715	-0.464114109267001	0.0987756673012977	-4.69866842662073	2.61863187600182e-06	1.86186334424088e-05	MLXIPL	protein_coding
ENSG00000009954.11	5893.23660442838	-0.0367277829361926	0.047428877658761	-0.774375965639328	0.438708492354562	0.572193300481524	BAZ1B	protein_coding
ENSG00000010017.13	1911.21880903613	0.0972072852212021	0.0698977424515551	1.39070707882411	0.164314270165053	0.276125755780326	RANBP9	protein_coding
ENSG00000010030.14	461.552825568196	-0.113256654779929	0.0700375624013869	-1.61708447434039	0.105860047717472	0.195693669058393	ETV7	protein_coding
ENSG00000010072.16	254.32998572976	-0.201945510811037	0.0931402080170207	-2.16818831641575	0.0301443613967767	0.0707156361216197	SPRTN	protein_coding
ENSG00000010165.20	615.751009773988	0.175408919711741	0.0643265899630769	2.72684934507526	0.00639422261775382	0.0193614642612011	EEF1AKNMT	protein_coding
ENSG00000010219.13	1241.5515961729	-0.308123575135839	0.0592773253135732	-5.19800064368434	2.01443431371132e-07	1.74360352443834e-06	DYRK4	protein_coding
ENSG00000010244.18	4710.58754746157	-0.0854905999482809	0.0515467450003044	-1.65850627324336	0.0972153223836193	0.182773548903102	ZNF207	protein_coding
ENSG00000010256.11	3622.16726585096	-0.133645419720206	0.0626638303116789	-2.13273620612525	0.0329463720448604	0.0761180033797757	UQCRC1	protein_coding
ENSG00000010270.13	585.496129436683	0.316959108070894	0.0682809617996025	4.64198364693713	3.45080178047918e-06	2.3969297830998e-05	STARD3NL	protein_coding
ENSG00000010278.14	4573.35031042568	-0.301431655058737	0.180587030731367	-1.66917665038268	0.0950823761293587	0.179458297868227	CD9	protein_coding
ENSG00000010292.13	4926.09344695141	-0.923475790599147	0.05077739062904	-18.1867516065507	6.57217148715247e-74	1.09915916916243e-71	NCAPD2	protein_coding
ENSG00000010310.9	69.6945548663454	-0.549216407859399	0.158187132780606	-3.47194110042517	0.000516709689937214	0.00220451084266863	GIPR	protein_coding
ENSG00000010318.21	125.587896466234	-0.00541874601516528	0.120812146564859	-0.0448526590184885	0.964224751468591	0.977933492291977	PHF7	protein_coding
ENSG00000010319.7	70.1915888821228	-2.07823631475883	0.194133677991693	-10.705181791527	9.62415765810256e-27	4.11542105311817e-25	SEMA3G	protein_coding
ENSG00000010322.16	2946.78861171076	-0.061027744683116	0.0587863455711029	-1.03812788650558	0.299210520140414	0.432180610806166	NISCH	protein_coding
ENSG00000010404.18	2785.43742342916	0.0637610011162852	0.0367737808792424	1.73387124173234	0.0829409315212162	0.160983481786892	IDS	protein_coding
ENSG00000010539.12	268.527330032187	0.0430174861155245	0.0846946285798399	0.507912801990421	0.611514496297332	0.725850973761331	ZNF200	protein_coding
ENSG00000010626.15	93.1408678156045	0.222569909652572	0.135227588650154	1.64589128501271	0.0997861435376754	0.186836799667756	LRRC23	protein_coding
ENSG00000010704.18	139.425815661636	-0.0357311215635222	0.138253988644737	-0.258445502468203	0.796063103154236	0.865204153052509	HFE	protein_coding
ENSG00000010803.16	1207.63012984871	-0.182427812368174	0.0639766257489162	-2.85147599193701	0.0043516772330983	0.0139990266536857	SCMH1	protein_coding
ENSG00000010810.17	2796.14302794337	-0.864820900053444	0.0857054016981018	-10.0906230286369	6.07824964970219e-24	2.22062654677955e-22	FYN	protein_coding
ENSG00000010818.10	386.931213232529	-0.260841080300559	0.0772276666196862	-3.37756003408845	0.000731319874880353	0.00300349979718938	HIVEP2	protein_coding
ENSG00000011007.12	1510.26927352285	0.0944966782704162	0.0458283702246112	2.06196899010973	0.0392106883933763	0.0875926508900416	ELOA	protein_coding
ENSG00000011009.11	1832.08995284957	0.410908104255047	0.0660280320984305	6.2232371796647	4.87000305162346e-10	5.95961674252328e-09	LYPLA2	protein_coding
ENSG00000011021.23	635.265151787619	-0.0693377518022647	0.0782453354148413	-0.886158279399655	0.375532241884179	0.511308123459128	CLCN6	protein_coding
ENSG00000011052.21	10527.5925666371	0.234812088967316	0.0642720361826634	3.6534098328544	0.000258780688768022	0.0011959370363329	NME1-NME2	protein_coding
ENSG00000011105.14	234.515597931172	0.0618824221694204	0.0872340134217086	0.709384100789529	0.478086151444421	0.608245520373715	TSPAN9	protein_coding
ENSG00000011114.15	1548.73341558439	-0.16782202866153	0.052367613630308	-3.20469116363176	0.00135207471758264	0.00513018115680714	BTBD7	protein_coding
ENSG00000011132.12	279.908372991049	-0.153019468632977	0.0976463931730465	-1.56707753006094	0.117096570657137	0.21240510743929	APBA3	protein_coding
ENSG00000011143.18	282.952906557734	-0.0554551704110656	0.0930692267197556	-0.595848621134984	0.55127635921361	0.674838301795971	MKS1	protein_coding
ENSG00000011198.10	465.535770443749	-0.000389641668119989	0.066543958056838	-0.00585540264658106	0.995328091327665	0.996851316166346	ABHD5	protein_coding
ENSG00000011243.18	1131.24298333179	0.159351056243781	0.0624500821531545	2.55165486977236	0.0107212663538429	0.0299900578253193	AKAP8L	protein_coding
ENSG00000011258.16	438.638460806287	-0.103786841990357	0.0842784964415811	-1.23147476963235	0.21814534741993	0.342354683491272	MBTD1	protein_coding
ENSG00000011260.14	845.226922035118	0.0665319519058749	0.0889972472146986	0.747573143980195	0.454717668695543	0.586496173882203	UTP18	protein_coding
ENSG00000011275.19	2706.4892142869	-0.030398187182905	0.0496234984538939	-0.612576463369436	0.540156424948722	0.665283897252939	RNF216	protein_coding
ENSG00000011295.16	1550.36836906094	0.0833674577720972	0.0507086592486773	1.6440477624001	0.10016633691299	0.187315654517868	TTC19	protein_coding
ENSG00000011304.21	11639.3751704842	-0.0830930915186555	0.0590175736753959	-1.40793811646134	0.159149395142743	0.269552908257969	PTBP1	protein_coding
ENSG00000011332.19	73.4391110192314	0.0823986625004901	0.147952697360423	0.556925719980363	0.57757818097757	0.697337513441436	DPF1	protein_coding
ENSG00000011347.10	475.871522987729	-1.1388992129677	0.0935531161930654	-12.1738244466102	4.28523559025537e-34	2.38012421049903e-32	SYT7	protein_coding
ENSG00000011376.12	815.13065061602	-0.394314830378019	0.0540242358502583	-7.29885067640682	2.90236203977463e-13	4.98702664642554e-12	LARS2	protein_coding
ENSG00000011405.13	1931.30426232054	-0.104008744006283	0.0679982438191753	-1.52957985625142	0.126120758682163	0.224713299380578	PIK3C2A	protein_coding
ENSG00000011422.12	196.161472223456	-0.870973711148428	0.173478226073039	-5.02065147231634	5.14965235837155e-07	4.1428416514275e-06	PLAUR	protein_coding
ENSG00000011426.11	4289.07787381348	-0.473073493012607	0.0609818201670895	-7.75761516655932	8.65412806981197e-15	1.72532365174582e-13	ANLN	protein_coding
ENSG00000011451.21	2555.70282097286	-0.00561129011929546	0.057026207550613	-0.0983984445101881	0.921615909788505	0.952365966918617	WIZ	protein_coding
ENSG00000011454.18	1268.42528378092	-0.14419143336789	0.0522228082133542	-2.76108157146206	0.0057610285445502	0.0177585504101105	RABGAP1	protein_coding
ENSG00000011478.12	273.26516729877	-0.353926818392583	0.0837592957943205	-4.22552285135833	2.3838663136902e-05	0.000141100887745438	QPCTL	protein_coding
ENSG00000011485.15	2296.91097055913	0.119597987122309	0.0523075995981216	2.28643615920398	0.0222287549634768	0.0551305354605788	PPP5C	protein_coding
ENSG00000011523.14	501.973022993221	-0.187135831185467	0.0799612459523504	-2.34033160635069	0.0192666246514909	0.0489123350066186	CEP68	protein_coding
ENSG00000011566.15	675.482810114462	-0.0950061567575342	0.0633573379515537	-1.49952886010111	0.133736487481288	0.235576548808467	MAP4K3	protein_coding
ENSG00000011638.10	326.350689000866	-0.18439397003927	0.0862502562211178	-2.1378947509042	0.0325252863781592	0.075295387659805	TMEM159	protein_coding
ENSG00000012048.23	634.231734974348	-0.0457791807931602	0.0832908614544537	-0.549630295493989	0.582572975130412	0.701567199108965	BRCA1	protein_coding
ENSG00000012061.16	1085.9503235874	-0.0411701853781549	0.0759441466947666	-0.54211136960463	0.587741786767423	0.705759024684743	ERCC1	protein_coding
ENSG00000012171.20	654.449301261543	-1.30339448016393	0.0937915024650271	-13.8967224738716	6.63089101353872e-44	5.4539984445784e-42	SEMA3B	protein_coding
ENSG00000012174.12	440.419964131494	0.0762048517182259	0.0774423497018206	0.984020397258612	0.325105483999674	0.459637326685856	MBTPS2	protein_coding
ENSG00000012211.13	420.538452076022	-0.0138181222850352	0.0820708948169867	-0.168368120219097	0.866293686431836	0.914670288269216	PRICKLE3	protein_coding
ENSG00000012232.9	1340.72454513288	-0.0944435654611874	0.0514151718269972	-1.83688125713112	0.0662274267878117	0.134540948972896	EXTL3	protein_coding
ENSG00000012822.16	602.383898712272	0.217750724751673	0.109243671338805	1.99325711121835	0.0462333001979116	0.100115614239529	CALCOCO1	protein_coding
ENSG00000012963.15	1487.93318075559	-0.0393758411630672	0.05784670833991	-0.680692856915779	0.496065857101653	0.625131326379099	UBR7	protein_coding
ENSG00000012983.11	1981.35022362048	-0.16348931671031	0.061839282710684	-2.6437777015493	0.0081986481290621	0.023852213101705	MAP4K5	protein_coding
ENSG00000013275.8	2557.57161605455	0.195689588591549	0.0659289370780937	2.96818964879947	0.0029955944092191	0.0101958050124354	PSMC4	protein_coding
ENSG00000013288.9	1346.68292845101	0.223964280072031	0.064350940444162	3.48035752898385	0.000500745067332854	0.00214491028841609	MAN2B2	protein_coding
ENSG00000013306.16	5877.11365337861	0.250949562175292	0.0556360310034365	4.51055831354669	6.46572236449425e-06	4.2929886647714e-05	SLC25A39	protein_coding
ENSG00000013364.19	344.357922093018	-0.727872387205395	0.0844398889410704	-8.62000644876936	6.69503420640633e-18	1.73747680818669e-16	MVP	protein_coding
ENSG00000013374.16	1638.06108305744	0.0199452461390928	0.0470456557638826	0.423955109462093	0.67159855196737	0.772792707301648	NUB1	protein_coding
ENSG00000013375.16	538.825660620755	0.0250940236933867	0.0623142831841857	0.402700992631416	0.687168203604176	0.784352453222875	PGM3	protein_coding
ENSG00000013392.8	83.8301507907152	0.25591456402046	0.145373870546048	1.76038900979388	0.0783418714809972	0.154043350690003	RWDD2A	protein_coding
ENSG00000013441.16	1298.24788330907	-0.388318825437859	0.0675263106088531	-5.75062996832746	8.89115227090156e-09	9.35871496374897e-08	CLK1	protein_coding
ENSG00000013503.10	696.039227080308	-0.350890843214157	0.0669986809875272	-5.23727986942728	1.62960485922434e-07	1.43150088728349e-06	POLR3B	protein_coding
ENSG00000013523.11	1200.35558018204	-0.122680755736113	0.0664399726168675	-1.84649016102947	0.0648210666819815	0.132260633820955	ANGEL1	protein_coding
ENSG00000013561.18	581.293212343771	0.299822203062987	0.0721367481341724	4.15630328255615	3.23438410887212e-05	0.000186814848836313	RNF14	protein_coding
ENSG00000013563.14	281.923516940533	0.507890427463413	0.0916317306734476	5.54273529191986	2.97782859167852e-08	2.9105374001263e-07	DNASE1L1	protein_coding
ENSG00000013573.17	1677.25778252199	0.17253810884773	0.0513137823125057	3.36241261259904	0.000772645771702111	0.0031534338816866	DDX11	protein_coding
ENSG00000013583.10	585.127245312059	-0.208562646748517	0.0700076735603363	-2.9791398019928	0.00289058860726715	0.0098929376345123	HEBP1	protein_coding
ENSG00000013588.9	2122.10549990411	-0.554589594657346	0.162717627100627	-3.40829450711188	0.000653703004860298	0.00272035875840675	GPRC5A	protein_coding
ENSG00000013619.14	486.677179753134	-0.120482996133579	0.0762621402259792	-1.57985332927407	0.114140459371995	0.208348556205102	MAMLD1	protein_coding
ENSG00000013810.20	2136.63606176153	-0.123306142863172	0.0490167736597168	-2.5155907591794	0.0118833076690929	0.0326639055944459	TACC3	protein_coding
ENSG00000014123.10	1225.42192444352	0.146812506894134	0.0691566827292538	2.12289689297129	0.033762492882162	0.077622276288728	UFL1	protein_coding
ENSG00000014138.9	780.809050588279	0.138317519132377	0.0846779604764698	1.63345359706452	0.102373632486854	0.19056739008065	POLA2	protein_coding
ENSG00000014164.7	762.78905192604	0.171775408059841	0.0783236208468689	2.19314947652484	0.0282966112978428	0.0671693097705613	ZC3H3	protein_coding
ENSG00000014216.16	3804.05840401424	0.146879033351946	0.0525450536291345	2.79529704905481	0.00518520470497933	0.0162126508557019	CAPN1	protein_coding
ENSG00000014641.21	2395.97588695936	0.0308761795043711	0.041125210827114	0.750784710482611	0.452782232449172	0.584851811793095	MDH1	protein_coding
ENSG00000014824.14	779.991718003309	-0.0599390078540657	0.0663691068599324	-0.903116083520048	0.366464288788392	0.502507103474799	SLC30A9	protein_coding
ENSG00000014914.21	394.311771467863	0.609466790811862	0.0806559982443688	7.55637279406449	4.1446484814428e-14	7.75935932122849e-13	MTMR11	protein_coding
ENSG00000014919.13	817.287285413858	-0.0994022488756992	0.0644503686651577	-1.54230690893529	0.122999030842403	0.220717860305181	COX15	protein_coding
ENSG00000015133.19	1941.09346392931	-0.0773916520737736	0.0553539524035781	-1.39812332657877	0.162076036150249	0.273371637845535	CCDC88C	protein_coding
ENSG00000015153.15	238.407648480892	0.30307179305295	0.0963550863832156	3.14536372109717	0.00165880457675731	0.00615134922132325	YAF2	protein_coding
ENSG00000015171.20	2507.71594570659	-0.216941936370169	0.0511924438586036	-4.23777260896891	2.25748233653193e-05	0.000133989054138323	ZMYND11	protein_coding
ENSG00000015475.19	728.863196134743	0.17113533642174	0.0751397107899987	2.2775618194756	0.0227526974789269	0.056226170161354	BID	protein_coding
ENSG00000015479.20	7457.71474885606	0.0223518160445961	0.0512956724338654	0.435744673654758	0.66302198930509	0.766910549682642	MATR3	protein_coding
ENSG00000015532.10	442.034599831458	-0.0343652537718556	0.0789661856944693	-0.435189486102562	0.663424893513188	0.767140777226742	XYLT2	protein_coding
ENSG00000015568.13	2172.63229252785	0.11131352367269	0.0929943722602578	1.19699204335896	0.231309656032053	0.357791896269085	RGPD5	protein_coding
ENSG00000015676.18	2195.48825013587	-0.0317306471687745	0.0500844930178974	-0.633542345281117	0.526379537340686	0.653394754746166	NUDCD3	protein_coding
ENSG00000016391.11	632.355512918968	-0.536674428477089	0.0661129220334389	-8.11754210781437	4.75719773527052e-16	1.05301971046018e-14	CHDH	protein_coding
ENSG00000016402.13	490.127095640945	1.00577254664797	0.0978444341941337	10.2793025983717	8.73574089055088e-25	3.30377818805457e-23	IL20RA	protein_coding
ENSG00000016864.18	466.751270085917	-0.201854724659044	0.074165740210711	-2.72167073483738	0.00649528231920546	0.0195965102162118	GLT8D1	protein_coding
ENSG00000017260.20	2851.29917774642	0.0840740422321179	0.0479394377359258	1.75375528380703	0.0794724481684137	0.15581858666549	ATP2C1	protein_coding
ENSG00000017483.15	741.157387512208	-0.072403882412225	0.078163398026881	-0.92631441620955	0.354282606147693	0.489819214451646	SLC38A5	protein_coding
ENSG00000017797.13	2865.24893874951	-0.306179190686108	0.0571550328120655	-5.35699439965107	8.46177422968336e-08	7.73794809873596e-07	RALBP1	protein_coding
ENSG00000018189.13	413.212692149003	0.0904789668264109	0.105981327971057	0.853725543532731	0.393257077565739	0.529123583759677	RUFY3	protein_coding
ENSG00000018408.15	99.2604869840912	-0.68017582576477	0.139692131336267	-4.86910622136226	1.12104138642366e-06	8.52217926689343e-06	WWTR1	protein_coding
ENSG00000018510.16	880.530132261839	0.354088125532461	0.0633408676136312	5.59020011680832	2.26808070021678e-08	2.26087090726245e-07	AGPS	protein_coding
ENSG00000018610.15	423.759205594855	0.0965827995996031	0.0892727732612521	1.08188416323708	0.279304002691171	0.41091622016494	CXorf56	protein_coding
ENSG00000018699.13	763.566632991142	-0.158199583172903	0.0717734539324133	-2.20415173724082	0.0275136746447527	0.0656212693317727	TTC27	protein_coding
ENSG00000019144.19	442.81956376114	1.17650475218964	0.136529069630254	8.61724726738299	6.85829243044694e-18	1.77678171537156e-16	PHLDB1	protein_coding
ENSG00000019169.10	46.6409308091973	-1.39256900472562	0.220780863328419	-6.3074715069581	2.83630772057084e-10	3.56957389715989e-09	MARCO	protein_coding
ENSG00000019485.13	330.210553302221	-0.126600655854754	0.0792913458651193	-1.59665162034343	0.110343385464536	0.202695708812813	PRDM11	protein_coding
ENSG00000019505.8	230.092496110984	-2.37748028211634	0.118381075848734	-20.0832799083045	1.03341022983964e-89	2.43045168430411e-87	SYT13	protein_coding
ENSG00000019995.6	842.069837814724	-0.174370612243439	0.0585527533085165	-2.97800875946301	0.00290127692958318	0.00991824218580195	ZRANB1	protein_coding
ENSG00000020129.16	1850.06320330014	0.0962322680602242	0.0528370809637696	1.8213017506817	0.0685610004781368	0.138427924774905	NCDN	protein_coding
ENSG00000020181.18	248.384685259367	-0.41719240289697	0.0978043304112016	-4.26558211832703	1.9938166057839e-05	0.000119470252986701	ADGRA2	protein_coding
ENSG00000020256.20	728.376202484706	-0.0833595950348743	0.0648311844326174	-1.28579472617093	0.198514711272091	0.318554737107411	ZFP64	protein_coding
ENSG00000020426.11	648.851100370625	0.0384274548690233	0.0720908734222737	0.533041882346656	0.59400458838026	0.71106704821852	MNAT1	protein_coding
ENSG00000020577.14	525.962390069681	0.318867927440463	0.0787226683288703	4.05052234901854	5.11034282662751e-05	0.000280733139512399	SAMD4A	protein_coding
ENSG00000020922.13	648.052783277368	-0.137359218124523	0.0612318480937912	-2.24326428812217	0.0248797768196787	0.0605579561270704	MRE11	protein_coding
ENSG00000021355.13	6431.08372644761	-0.0960494420520647	0.143015502107433	-0.671601614067771	0.501837350462576	0.630364332734933	SERPINB1	protein_coding
ENSG00000021574.13	558.255312984983	-0.19279123055438	0.0656906490055024	-2.93483522347651	0.00333724855938509	0.0111588393888903	SPAST	protein_coding
ENSG00000021762.20	741.091802921094	-0.399705692772031	0.0738571668329714	-5.41187416078346	6.23685136407511e-08	5.84176021979207e-07	OSBPL5	protein_coding
ENSG00000021776.11	1961.11724396888	-0.202430791238881	0.0480490704030239	-4.21300119941843	2.51999724584892e-05	0.000148341801112702	AQR	protein_coding
ENSG00000021826.17	1086.59921054832	-0.163606867223037	0.0883939114104046	-1.85088389700763	0.0641862578569354	0.131143145549422	CPS1	protein_coding
ENSG00000022277.13	1297.97730571316	0.115424358301931	0.0558874931293259	2.06529854604203	0.0388947610665978	0.0871326006212873	RTF2	protein_coding
ENSG00000022567.10	393.60563924628	0.0620845312380836	0.0848115434618771	0.732029258092569	0.464150709942315	0.595245504477441	SLC45A4	protein_coding
ENSG00000022840.16	2523.09458722121	0.0814735770075263	0.05542732410176	1.4699171992851	0.141584180772798	0.245691156213068	RNF10	protein_coding
ENSG00000022976.15	446.217597625515	-0.0157304883293743	0.0913854203606897	-0.172133457036008	0.863332610403164	0.912497890020955	ZNF839	protein_coding
ENSG00000023041.11	791.08506514133	0.531808649112981	0.0710606669893885	7.48386796302372	7.21664617620597e-14	1.31666616053639e-12	ZDHHC6	protein_coding
ENSG00000023191.17	2576.30091658413	-0.166495208491692	0.0676215060219039	-2.46216356727934	0.0138101669271163	0.0370601947917551	RNH1	protein_coding
ENSG00000023228.14	1337.06888900131	-0.654647361301873	0.0555485224182732	-11.7851444611337	4.65621133937043e-32	2.36774638784472e-30	NDUFS1	protein_coding
ENSG00000023287.13	1208.50663174714	0.0403185754851703	0.0698624662506774	0.577113543923585	0.563862755565525	0.686283027150666	RB1CC1	protein_coding
ENSG00000023318.8	1548.82676570162	0.0476327694913401	0.0631185515982498	0.754655616854506	0.450455643467435	0.582805012256352	ERP44	protein_coding
ENSG00000023330.15	1290.99432049858	-0.19965769477904	0.0710385928132295	-2.81055250213033	0.00494565192211832	0.0155736302786035	ALAS1	protein_coding
ENSG00000023445.16	30.1569093886506	0.463605122986638	0.272957366974171	1.69845250240308	0.0894223900597772	0.170940540408911	BIRC3	protein_coding
ENSG00000023516.9	1737.978251372	-0.201801821776371	0.0710304073661654	-2.84106243029231	0.00449635091871224	0.0143692301546617	AKAP11	protein_coding
ENSG00000023572.10	346.03206752629	-0.17897459625053	0.0989059168510194	-1.80954387713848	0.0703665499822126	0.141466182761088	GLRX2	protein_coding
ENSG00000023608.5	160.125711359601	-0.0514646745550622	0.107306721653989	-0.479603455979301	0.631509388458553	0.741572734832122	SNAPC1	protein_coding
ENSG00000023697.13	341.855955034279	-0.0158776623425941	0.0821738658340825	-0.19322034057218	0.846786409421302	0.901784989005903	DERA	protein_coding
ENSG00000023734.11	2734.85394040588	-0.925761434626561	0.0512140224440148	-18.0763273503574	4.89627472397647e-73	7.92459431669826e-71	STRAP	protein_coding
ENSG00000023892.11	793.241864107626	-0.547167744221837	0.0671911588873901	-8.14344853225214	3.84175854823726e-16	8.57954742849662e-15	DEF6	protein_coding
ENSG00000023909.10	510.170669797768	-0.260911678675364	0.134370110575001	-1.94173895934789	0.052168709749562	0.11064441583069	GCLM	protein_coding
ENSG00000024048.10	1214.64499851346	-0.0515433380179999	0.0506950447972191	-1.01673325714918	0.309280340261244	0.443276298001547	UBR2	protein_coding
ENSG00000024422.12	719.257578616373	-0.592959539548917	0.0649776661208629	-9.12558999035103	7.13465719396152e-20	2.10158238910976e-18	EHD2	protein_coding
ENSG00000024526.17	841.42572734346	-0.363989915550423	0.0763454929687344	-4.76766736838659	1.86371153509034e-06	1.35979573563644e-05	DEPDC1	protein_coding
ENSG00000024862.17	95.6846486951712	-0.211646211244301	0.130301893948307	-1.6242757862619	0.10431696260879	0.193276578186547	CCDC28A	protein_coding
ENSG00000025156.13	549.242610890991	-0.0620410566647921	0.0657219946713658	-0.943992296262769	0.34517358500382	0.480624680987742	HSF2	protein_coding
ENSG00000025293.17	979.404055589591	-0.231168478370421	0.059256892046537	-3.90112390958463	9.57471237750062e-05	0.000490366011249198	PHF20	protein_coding
ENSG00000025434.19	166.382540112664	0.100162170263885	0.107790723692358	0.929228108253121	0.352770883448256	0.488312243669593	NR1H3	protein_coding
ENSG00000025708.14	122.010434699717	0.0752412202482294	0.125979228166264	0.597251001958261	0.550339812487505	0.674020736986324	TYMP	protein_coding
ENSG00000025770.19	1619.76376507856	-0.035782076559567	0.0723846618916711	-0.494332302237143	0.621071515777383	0.733377928569951	NCAPH2	protein_coding
ENSG00000025772.8	2590.13225881893	0.369905722643542	0.0503409008366251	7.34801555983321	2.01171085959083e-13	3.52096184401874e-12	TOMM34	protein_coding
ENSG00000025796.14	1766.05423551857	0.00853802327845364	0.0508833605825882	0.167795978502554	0.866743786334178	0.914899562998063	SEC63	protein_coding
ENSG00000025800.14	1810.19096469611	-0.00665039739932318	0.0448182375231655	-0.148385964438824	0.882038176204784	0.925251838332596	KPNA6	protein_coding
ENSG00000026036.22	1179.26529003974	0.024333612752934	0.056152465627973	0.433348963056253	0.664761272153868	0.767919161048351	RTEL1-TNFRSF6B	protein_coding
ENSG00000026103.22	194.431346121773	0.278981456757954	0.0989798677076599	2.81856768673337	0.00482384392514152	0.0152602981843695	FAS	protein_coding
ENSG00000026297.16	1370.78092528114	-0.0272872211611367	0.057138213882168	-0.477565175863025	0.632959721787696	0.74248323442352	RNASET2	protein_coding
ENSG00000026508.20	5016.03281651348	0.133629388033645	0.0517633024916645	2.58154680248934	0.00983586536342732	0.0279075297738564	CD44	protein_coding
ENSG00000026652.15	75.0948155670706	-0.835118423410375	0.176157555281925	-4.7407471230731	2.1293156075504e-06	1.53792987163381e-05	AGPAT4	protein_coding
ENSG00000026950.17	423.410615064801	0.435881634977906	0.118899664666258	3.66596185280581	0.00024641065824778	0.00114757835023069	BTN3A1	protein_coding
ENSG00000027001.10	1120.329651675	-0.249357308505245	0.0712982412306557	-3.49738372505647	0.000469845479497995	0.00202697453637255	MIPEP	protein_coding
ENSG00000027697.15	780.105428949333	0.0102314747012013	0.0586734839296625	0.174379873427436	0.861566930661581	0.911143500338517	IFNGR1	protein_coding
ENSG00000027847.14	299.273013347109	0.110290375634726	0.0918751430508306	1.20043759359054	0.229969435916156	0.356378044827548	B4GALT7	protein_coding
ENSG00000027869.12	259.397206656211	-0.0994727768287323	0.129580427172384	-0.767652792936091	0.442693488992717	0.575723379671538	SH2D2A	protein_coding
ENSG00000028116.18	759.782624279577	0.0339085998283531	0.0551690632019387	0.614630698082281	0.538798636498415	0.664100644986418	VRK2	protein_coding
ENSG00000028137.19	143.433615288382	-0.00626144138679038	0.115765467553361	-0.0540872983897741	0.956865611851453	0.973947875952669	TNFRSF1B	protein_coding
ENSG00000028203.18	1428.00358586327	-0.0952937576241143	0.0651988597557885	-1.46158626057343	0.143854621673087	0.248713503953975	VEZT	protein_coding
ENSG00000028277.21	55.0609889848053	0.431100917115672	0.171986556182673	2.50659660082841	0.0121899743319449	0.0334193891033276	POU2F2	protein_coding
ENSG00000028310.18	1122.64257289086	-0.114814494541491	0.0506432594863939	-2.26712292427263	0.0233827175365183	0.0574998634797703	BRD9	protein_coding
ENSG00000028528.15	2033.92916009551	-0.077221689898805	0.0435056973809949	-1.7749787854806	0.0759013901210159	0.150403860466236	SNX1	protein_coding
ENSG00000028839.10	365.766004363368	0.383259854265946	0.0855140004568937	4.48183750284424	7.40030840870615e-06	4.84301922468891e-05	TBPL1	protein_coding
ENSG00000029153.14	928.677572695701	-0.211254086272243	0.0690122178484318	-3.06111139242344	0.00220517037988808	0.00784212699807478	ARNTL2	protein_coding
ENSG00000029363.17	5743.05193709235	0.0279005254539127	0.0607910681708498	0.4589576444931	0.646264582306903	0.75244233391735	BCLAF1	protein_coding
ENSG00000029364.12	2049.59348102154	-0.132818601133239	0.0565444870873493	-2.34892220223099	0.0188278402421516	0.0480659177959407	SLC39A9	protein_coding
ENSG00000029639.11	245.022719519098	0.397554547886457	0.0890984817077602	4.46196770434789	8.12104675645906e-06	5.26434090345485e-05	TFB1M	protein_coding
ENSG00000029725.17	2179.57926121141	-0.20394520121513	0.0539192897171771	-3.78241631677427	0.000155313315527769	0.000758033730649797	RABEP1	protein_coding
ENSG00000029993.15	1462.66323699064	-0.0341796602405575	0.0612831044422329	-0.557733824871359	0.577026156572896	0.696950546359752	HMGB3	protein_coding
ENSG00000030066.13	2290.08795543964	-0.258587989245854	0.0629597882192703	-4.10719280606963	4.00496904512075e-05	0.000225947503999841	NUP160	protein_coding
ENSG00000030110.13	572.527501819096	0.0347135317522604	0.0715450984682193	0.485197903077599	0.627535969371105	0.738346862422721	BAK1	protein_coding
ENSG00000030582.18	3845.22077008741	0.835415639140975	0.0562294569354327	14.8572596050548	6.24270227623942e-50	6.18191806986551e-48	GRN	protein_coding
ENSG00000031003.10	1133.14263506387	-0.115644742946304	0.0585107409286334	-1.97647032170312	0.0481015338532222	0.103461600624933	FAM13B	protein_coding
ENSG00000031081.11	229.537966128396	0.133059663645889	0.10116160995337	1.31531777427448	0.18840312697578	0.306345886058058	ARHGAP31	protein_coding
ENSG00000031691.7	106.638916270159	0.199019835018222	0.129516002739318	1.53664281485584	0.124380801856305	0.222587068070516	CENPQ	protein_coding
ENSG00000031698.13	6596.91152462666	-0.0678526918590667	0.0658591429457851	-1.03026988849403	0.302883330097458	0.436393211891158	SARS1	protein_coding
ENSG00000031823.14	2424.20219589153	0.0833905940937202	0.0630913786873128	1.32174309436179	0.186253713263003	0.303835579498724	RANBP3	protein_coding
ENSG00000032219.19	576.410860410878	-0.0731281993557244	0.0969040958110899	-0.754645082270666	0.450461966023811	0.582805012256352	ARID4A	protein_coding
ENSG00000032389.13	751.680720894072	0.105408805411546	0.0692426508441984	1.52231036978529	0.127931330976934	0.227507371675899	EIPR1	protein_coding
ENSG00000032444.17	1649.84978737405	0.28611749941918	0.0688139197890133	4.15784335925682	3.21266182490713e-05	0.000185702710401314	PNPLA6	protein_coding
ENSG00000032742.17	235.205519372775	0.425739348358985	0.137196012817004	3.1031466557767	0.00191474729804418	0.00695314266107625	IFT88	protein_coding
ENSG00000033011.13	1182.72439284214	0.061321034356299	0.0679867063903569	0.901956244272435	0.367080111778331	0.503122367736974	ALG1	protein_coding
ENSG00000033030.15	1171.74478001645	-0.10481011918965	0.0558542681015434	-1.8764925716886	0.0605876737680663	0.125063859785646	ZCCHC8	protein_coding
ENSG00000033050.9	4928.7108237277	-0.0616100363032706	0.059102639086749	-1.04242445439435	0.297214933637114	0.430202825378002	ABCF2	protein_coding
ENSG00000033100.16	2524.96786114635	-0.0557854197341097	0.0559749582002497	-0.996613870340699	0.318951970757418	0.453553619635396	CHPF2	protein_coding
ENSG00000033170.17	683.177287694472	-0.0888236793552989	0.0560960842167669	-1.58342031525883	0.113325695632651	0.207133809587609	FUT8	protein_coding
ENSG00000033178.13	1198.62903618879	0.0179927782229891	0.0699046824704234	0.257390171689884	0.796877589227524	0.86553625869914	UBA6	protein_coding
ENSG00000033327.13	499.498091843562	-0.590860266974919	0.0852656527918969	-6.92963986820107	4.21913297547698e-12	6.50680220767209e-11	GAB2	protein_coding
ENSG00000033627.17	2285.58965712622	-0.069248935102205	0.0595728795141002	-1.16242383559476	0.245063345947637	0.373538580577603	ATP6V0A1	protein_coding
ENSG00000033800.14	1153.58645803448	0.00721762700265593	0.063741988372695	0.113231908619715	0.909846698919071	0.944641300902771	PIAS1	protein_coding
ENSG00000033867.16	1232.8221179276	0.474856731788391	0.0680321401885088	6.97988818920911	2.95415076918052e-12	4.59358237372988e-11	SLC4A7	protein_coding
ENSG00000034152.19	1831.17730655958	0.214963038115286	0.0807559254028951	2.66188563926208	0.00777042736586153	0.0228037575962074	MAP2K3	protein_coding
ENSG00000034510.6	13923.1468892857	0.202335600879672	0.0993470761122345	2.03665380802037	0.0416847465357891	0.0919728532478302	TMSB10	protein_coding
ENSG00000034533.12	172.850768440335	-0.21182983517846	0.101496325978694	-2.08706899620117	0.0368818981433863	0.0833928692886061	ASTE1	protein_coding
ENSG00000034677.13	493.146340086696	0.0727153151198246	0.0758171725305944	0.959087666985759	0.337514582887404	0.472231781150883	RNF19A	protein_coding
ENSG00000034693.15	261.526983298958	-0.19374370473421	0.0913158053701483	-2.12168861621349	0.0338638952100952	0.0778078691348424	PEX3	protein_coding
ENSG00000034713.8	421.788674327246	0.225311751654779	0.0783769835957782	2.87471833334136	0.00404388071393291	0.0131664487359114	GABARAPL2	protein_coding
ENSG00000035115.22	1094.73336325552	-0.353901205202061	0.0539428978042882	-6.56066358329617	5.35688524959516e-11	7.35608390132075e-10	SH3YL1	protein_coding
ENSG00000035141.8	1649.19979682967	0.0425372810425663	0.0665394057547861	0.639279545106347	0.522641092743767	0.650120417842548	FAM136A	protein_coding
ENSG00000035403.18	6010.97041510544	-0.157521083982584	0.0601273713524811	-2.61978996319592	0.00879839382851131	0.0253587827977581	VCL	protein_coding
ENSG00000035499.13	616.245752735816	-0.152332330551311	0.0689388651218562	-2.20967273369019	0.0271278834045398	0.0648655918991474	DEPDC1B	protein_coding
ENSG00000035664.11	72.1594256669372	-0.475882562204406	0.15709125299114	-3.02933838226655	0.00245089998776266	0.00859928825543206	DAPK2	protein_coding
ENSG00000035681.9	1621.46998835053	-0.38636790262895	0.0490176078041146	-7.88222681475936	3.21597570568596e-15	6.60393810668282e-14	NSMAF	protein_coding
ENSG00000035687.10	1256.56358971702	-1.10713554377525	0.0644745328053238	-17.1716722185202	4.32770444089955e-66	6.03153770781667e-64	ADSS2	protein_coding
ENSG00000035862.12	648.342803640823	-1.07725249401337	0.0651657564564916	-16.5309597032393	2.19618888964414e-61	2.80144365821386e-59	TIMP2	protein_coding
ENSG00000035928.16	2746.99148835465	-0.077406878102201	0.0543729004871324	-1.42362973850401	0.154553682523385	0.263220415177868	RFC1	protein_coding
ENSG00000036054.13	632.471248893143	0.0102696735419504	0.080945942550833	0.126870763602526	0.899042686882452	0.937046620409805	TBC1D23	protein_coding
ENSG00000036257.13	1797.15250101528	0.0139766738919329	0.0506088467337108	0.276170566886738	0.78241706265698	0.855820189456642	CUL3	protein_coding
ENSG00000036448.10	99.4141602175748	0.557671280826867	0.13279448009281	4.19950648880218	2.67497364933422e-05	0.000157034724531118	MYOM2	protein_coding
ENSG00000036530.9	29.6223272253991	-0.391681958171162	0.290954337090218	-1.34619735209416	0.178238878807233	0.294430597432668	CYP46A1	protein_coding
ENSG00000036549.13	1207.32028019481	-0.176336901509377	0.0487027466588609	-3.62067672988818	0.000293833461582098	0.00133861418393878	ZZZ3	protein_coding
ENSG00000036672.16	44.1512297961592	-0.211341224821718	0.200049078520542	-1.05644687985912	0.290764097638276	0.423676785832656	USP2	protein_coding
ENSG00000037042.9	858.602615625194	0.410257423034072	0.071306529791169	5.75343414180395	8.74485254266563e-09	9.23054140758788e-08	TUBG2	protein_coding
ENSG00000037241.7	202.799276059546	0.405003813989681	0.118851502479417	3.40764572210454	0.000655259100792169	0.00272457458152589	RPL26L1	protein_coding
ENSG00000037474.15	2752.60946629863	-0.2078421030358	0.0530083026467518	-3.92093488487762	8.8206097254158e-05	0.000457032074309668	NSUN2	protein_coding
ENSG00000037637.11	793.502194205882	0.0173400558506701	0.0704664057076137	0.246075497629597	0.805623790045179	0.872015625468145	FBXO42	protein_coding
ENSG00000037749.12	201.717966998386	-0.0457897994436089	0.0979104937165998	-0.467669988225641	0.640020606317482	0.747659306658186	MFAP3	protein_coding
ENSG00000037757.14	347.297270839173	-0.150895012213373	0.0816217030095856	-1.84871188237339	0.0644994269962402	0.131711487606486	MRI1	protein_coding
ENSG00000037897.17	420.345395319968	0.0309807438035212	0.0807823728855585	0.383508712320329	0.701342611673935	0.795045111531561	METTL1	protein_coding
ENSG00000037965.6	25.555378446073	-0.499798291971615	0.249563122124919	-2.00269289675516	0.0452102616972519	0.0981972943764863	HOXC8	protein_coding
ENSG00000038002.9	325.206478109187	-0.0620650477930612	0.0893192650717974	-0.69486742578067	0.487138388276955	0.61710208890294	AGA	protein_coding
ENSG00000038210.14	590.500958985929	-0.244616614590651	0.0954029652365477	-2.56403576119604	0.0103462883879273	0.0291142891783665	PI4K2B	protein_coding
ENSG00000038219.13	1414.62764949501	0.442975178412506	0.0723827942827026	6.11989607201948	9.36364082400266e-10	1.11152619623729e-08	BOD1L1	protein_coding
ENSG00000038274.17	1142.63109559408	0.234345988009323	0.0619491502943693	3.78287655110297	0.000155026312492457	0.00075687838327488	MAT2B	protein_coding
ENSG00000038358.15	2287.1232167634	0.0214711322711701	0.0474358721271823	0.452634921807762	0.650811647998006	0.756020776808959	EDC4	protein_coding
ENSG00000038382.20	2198.56352121549	-0.0992406959027412	0.0767004755941642	-1.29387327958488	0.195709195499692	0.315203485052607	TRIO	protein_coding
ENSG00000038532.16	873.592328447226	-0.198062278565745	0.0703410769821555	-2.81574134294233	0.00486648297021663	0.0153757979990975	CLEC16A	protein_coding
ENSG00000039068.19	5221.20926382304	-0.138537811641197	0.0572816763422811	-2.41853626652575	0.0155830920962462	0.0409225821072858	CDH1	protein_coding
ENSG00000039123.16	1667.47751708707	-0.0553772272751732	0.0691472809407546	-0.800859072428609	0.423213236172404	0.557762510363982	MTREX	protein_coding
ENSG00000039139.9	17.3387799906697	-1.03493981511689	0.347034135972449	-2.98224211349358	0.00286145608148683	0.00981107902928014	DNAH5	protein_coding
ENSG00000039319.17	666.31236836386	-0.162711714523686	0.0914180706836409	-1.77986379833767	0.0750982535574147	0.148979230918768	ZFYVE16	protein_coding
ENSG00000039523.20	1383.86894181965	0.290875877512507	0.0776508708707247	3.74594482007504	0.000179716094429886	0.000864521142012991	RIPOR1	protein_coding
ENSG00000039560.14	1224.10874429365	-0.420330108147267	0.0573452620174135	-7.32981406588794	2.30472262680855e-13	4.01048381256906e-12	RAI14	protein_coding
ENSG00000039650.12	1012.37671300327	0.154547097413345	0.0542025064897192	2.85129060300299	0.0043542154739609	0.0140012072877717	PNKP	protein_coding
ENSG00000040199.18	449.671508749029	-0.0368786921413686	0.0698018806707109	-0.528333789677433	0.5972676831691	0.714121309640264	PHLPP2	protein_coding
ENSG00000040275.17	317.504423166681	0.0273176948952659	0.0912273675650078	0.299446269517747	0.764599562802458	0.843101378315106	SPDL1	protein_coding
ENSG00000040341.18	547.304552001982	0.144811533916008	0.0686770766346746	2.10858616895311	0.0349803177666575	0.0798489146229494	STAU2	protein_coding
ENSG00000040487.13	450.799088708692	0.238962479124866	0.0765182203103932	3.12294873241333	0.00179048933426962	0.00657672696074351	SLC66A1	protein_coding
ENSG00000040531.16	654.817850429997	0.104637599416209	0.0681944057058953	1.53440151480289	0.124930905184206	0.223252995943568	CTNS	protein_coding
ENSG00000040608.14	1565.45365046586	-0.248412300147628	0.0916764274404948	-2.70966383707379	0.00673514320508078	0.0202269304714437	RTN4R	protein_coding
ENSG00000040633.13	778.6767548478	0.190220669906726	0.0566556607599489	3.35748744883049	0.000786543143569451	0.00320147306571319	PHF23	protein_coding
ENSG00000040933.16	963.799890494457	-0.114079618087276	0.0589830907688056	-1.93410715851482	0.0530999539667475	0.112242952627128	INPP4A	protein_coding
ENSG00000041353.10	174.099524265377	-0.581898405904176	0.109435054324029	-5.31729444005406	1.05321562938855e-07	9.52704426295456e-07	RAB27B	protein_coding
ENSG00000041357.16	1706.4273835404	0.116719206611753	0.0655225046608352	1.78136057551414	0.0748535644399515	0.148542630448273	PSMA4	protein_coding
ENSG00000041802.11	1491.9491897536	-0.152611171865163	0.0487094268680685	-3.13309315419615	0.00172974534967198	0.00637515352675382	LSG1	protein_coding
ENSG00000041880.14	619.070732086638	0.504334833041641	0.101748774106293	4.95666741414281	7.17125772610159e-07	5.62196725485839e-06	PARP3	protein_coding
ENSG00000041982.16	1190.79259892566	2.16242798654872	0.119710213280365	18.0638554329884	6.1381867121576e-73	9.82893472248896e-71	TNC	protein_coding
ENSG00000041988.15	356.700418512005	0.0538911848932292	0.101803806011341	0.529363164351885	0.596553546009331	0.713360734080659	THAP3	protein_coding
ENSG00000042088.14	457.793852380603	-0.038471490207001	0.0770607667206557	-0.499235756976825	0.617613307166975	0.730444880074583	TDP1	protein_coding
ENSG00000042286.15	2128.00399805423	0.310386485100008	0.0670999446099563	4.62573384977061	3.73274379167164e-06	2.57730548404777e-05	AIFM2	protein_coding
ENSG00000042317.17	242.499961164324	-0.0935653744171521	0.11323577755937	-0.82628809051181	0.408640687693081	0.543573682910055	SPATA7	protein_coding
ENSG00000042429.12	689.078174247961	0.0528241949854176	0.0589042878362365	0.896780131393448	0.369836251999732	0.506010619178231	MED17	protein_coding
ENSG00000042445.14	2053.60861709428	0.242829750059632	0.0493692704463787	4.91864165429335	8.71468403427658e-07	6.71995000429975e-06	RETSAT	protein_coding
ENSG00000042493.16	566.08507822037	0.362980949885586	0.0685016753671839	5.2988623700067	1.16526424733397e-07	1.04588893565122e-06	CAPG	protein_coding
ENSG00000042753.12	1479.54540709525	0.213388530190782	0.0910997126425208	2.34236227536883	0.0191621047757273	0.0487291774090636	AP2S1	protein_coding
ENSG00000043093.15	649.451355757736	-0.020514517198042	0.0771247456324309	-0.265991375787639	0.790245850971551	0.861191757082521	DCUN1D1	protein_coding
ENSG00000043143.20	1299.13484542497	0.397376000605062	0.0520003843074051	7.64178968862878	2.14222895717248e-14	4.10762168960002e-13	JADE2	protein_coding
ENSG00000043355.12	1596.33208253321	0.756036122944693	0.0566036221862617	13.3566738972438	1.08296049931124e-40	7.91297157069554e-39	ZIC2	protein_coding
ENSG00000043514.17	721.117160874109	-0.140762961519406	0.0632299903102338	-2.22620564749041	0.0260004098625515	0.0627312426403727	TRIT1	protein_coding
ENSG00000044090.10	1587.23732735922	0.196737814661632	0.0659820826094872	2.9816854346053	0.00286666380776662	0.00982669634126695	CUL7	protein_coding
ENSG00000044115.21	7126.86338086955	-0.0823141934143389	0.0613638073550851	-1.34141274738745	0.179786481092799	0.296314395953157	CTNNA1	protein_coding
ENSG00000044446.12	1033.99955223621	0.149019836141096	0.0517520355298538	2.87949709833408	0.00398309963186192	0.0129994830136135	PHKA2	protein_coding
ENSG00000044459.15	114.039591696877	0.378687165490586	0.142163068810003	2.66375204657892	0.00772744980765567	0.022699760832325	CNTLN	protein_coding
ENSG00000044574.8	63721.9856632711	-0.209339553777194	0.0957596805371573	-2.18609285873677	0.0288088123562275	0.0681701373346857	HSPA5	protein_coding
ENSG00000046604.13	6586.18264792202	-0.179254349228318	0.0425983014285762	-4.20801635785573	2.57622221587606e-05	0.000151414669243914	DSG2	protein_coding
ENSG00000046647.13	170.878162311067	-0.101156399621732	0.104176511937766	-0.971009661776373	0.33154346730829	0.465912825125981	GEMIN8	protein_coding
ENSG00000046651.15	674.094490049147	-0.0566037345853258	0.0752185132175076	-0.752523975336312	0.451736017340848	0.583951437050365	OFD1	protein_coding
ENSG00000047056.16	439.669994584083	-0.111343033035929	0.0825898630770708	-1.34814405651727	0.177612053738069	0.293652969339346	WDR37	protein_coding
ENSG00000047188.16	923.939328035999	-0.111858152421507	0.0951701291347839	-1.17534938155951	0.239854965745053	0.367647346679688	YTHDC2	protein_coding
ENSG00000047230.15	432.24946011608	0.121079948575096	0.0770285341996914	1.57188436510039	0.115977371148571	0.21110795057452	CTPS2	protein_coding
ENSG00000047249.18	539.728962900163	0.0168604123530818	0.079632538819682	0.211727675683681	0.832319495482814	0.891208220874227	ATP6V1H	protein_coding
ENSG00000047315.17	2897.51265185165	0.0778223235538347	0.044712060551061	1.74052196643816	0.0817674063653642	0.159425259146562	POLR2B	protein_coding
ENSG00000047346.12	244.178501137972	-0.212951038973758	0.10334190997424	-2.0606454731371	0.0393368751466613	0.0878398596036075	FAM214A	protein_coding
ENSG00000047365.12	456.690637471061	-0.323477742188756	0.0831016829394742	-3.89255344472814	9.91946380664276e-05	0.000506471401687879	ARAP2	protein_coding
ENSG00000047410.14	4861.05437687305	-0.0753108852145274	0.0726353074354533	-1.03683577413714	0.299812400105321	0.43283869618121	TPR	protein_coding
ENSG00000047578.13	545.423420861125	0.00641213855997741	0.0808349974079594	0.0793237924857785	0.936775082259455	0.961571846080682	KIAA0556	protein_coding
ENSG00000047579.20	381.593631372199	-0.0218930846933938	0.0828493792213244	-0.264251644359441	0.791586018426131	0.861903410687943	DTNBP1	protein_coding
ENSG00000047597.7	363.32673176175	0.0114609541570222	0.0748315595836526	0.153156692454207	0.878274709077393	0.923040840736833	XK	protein_coding
ENSG00000047621.12	325.16041552368	-0.0398063503206526	0.0943749600547897	-0.421789320997253	0.673178801100496	0.773842012690137	C12orf4	protein_coding
ENSG00000047634.15	672.853455859513	-0.153640647311131	0.0844792739377468	-1.81867859593999	0.0689604790662856	0.139103877098061	SCML1	protein_coding
ENSG00000047644.19	681.333842206468	-0.353731012396409	0.105868956181011	-3.34121564202081	0.000834124105878797	0.00336330994955469	WWC3	protein_coding
ENSG00000047849.21	8571.36967178995	0.035972862185567	0.047883436868571	0.751258985112205	0.452496807740587	0.584583464948185	MAP4	protein_coding
ENSG00000047932.14	860.260781347667	-0.184392498866581	0.0800521411793049	-2.30340495769588	0.0212560690729285	0.0531207623585788	GOPC	protein_coding
ENSG00000048028.11	525.720833687124	-0.305174179327367	0.0658685497424792	-4.63307876855466	3.60267382698098e-06	2.49057058443914e-05	USP28	protein_coding
ENSG00000048140.18	779.110743852612	-0.109064132438618	0.0684490977302491	-1.59336114068922	0.111079197935715	0.20382348986083	TSPAN17	protein_coding
ENSG00000048162.21	731.733534924791	-0.202564064549412	0.0861528673699228	-2.3512167468512	0.0187121303588682	0.0478191827099634	NOP16	protein_coding
ENSG00000048342.17	164.5256293961	2.28622780574085	0.135068283057207	16.9264593729421	2.87140859891671e-64	3.7582993244256e-62	CC2D2A	protein_coding
ENSG00000048392.12	527.183611443184	0.323322800306925	0.0877895384827378	3.68293085821952	0.000230567711993557	0.00108048107127242	RRM2B	protein_coding
ENSG00000048405.10	1072.92275817972	-0.0551362209638729	0.0643547791324875	-0.856754101359957	0.391580796799972	0.527764519469303	ZNF800	protein_coding
ENSG00000048471.14	311.309821365931	-0.14263690931517	0.0969960414563225	-1.47054361367314	0.141414582581954	0.245607514863425	SNX29	protein_coding
ENSG00000048544.6	949.055376054236	0.555123905887279	0.0679071887706046	8.17474432291001	2.96493933404235e-16	6.70094096937019e-15	MRPS10	protein_coding
ENSG00000048649.13	1204.03801361442	-0.716587747471832	0.0641195515967297	-11.1758072167863	5.35611701917401e-29	2.49598369574635e-27	RSF1	protein_coding
ENSG00000048707.15	1318.60884569227	-0.210468460635321	0.0753884358044484	-2.79178707436322	0.00524178368965482	0.0163623658433605	VPS13D	protein_coding
ENSG00000048828.17	8047.48847558109	-0.331624629714857	0.0584620913292909	-5.67247291662836	1.40750778054516e-08	1.4402316188148e-07	FAM120A	protein_coding
ENSG00000048991.16	2452.09600533049	-0.213549413380293	0.04976332302372	-4.2913013119824	1.77629095074078e-05	0.000107568725996751	R3HDM1	protein_coding
ENSG00000049130.16	12232.6657877414	1.02435142984878	0.0607142654507195	16.8716762402441	7.27036179496452e-64	9.43392118429362e-62	KITLG	protein_coding
ENSG00000049167.15	339.927293992627	-0.0755274519830936	0.0825275690423558	-0.915178441089552	0.360097960590116	0.495946061195208	ERCC8	protein_coding
ENSG00000049239.13	1218.51939783941	-0.207906099684323	0.0791622314638126	-2.62632944827185	0.00863112341886211	0.02495019583267	H6PD	protein_coding
ENSG00000049245.13	1722.13735975746	0.0736283057868083	0.0664357805295833	1.10826282463893	0.267748325519992	0.398748174109717	VAMP3	protein_coding
ENSG00000049246.14	257.707387539156	-1.12666409106973	0.0934019941633517	-12.0625271565326	1.66591400515014e-33	8.92360768879714e-32	PER3	protein_coding
ENSG00000049283.18	206.492719315107	-1.08155254330172	0.102390550190398	-10.563011345193	4.42242584187671e-26	1.79909064248455e-24	EPN3	protein_coding
ENSG00000049323.16	456.604444072118	-0.232469680518997	0.0710319055402951	-3.27275016417969	0.00106506574669893	0.00416507394630094	LTBP1	protein_coding
ENSG00000049449.10	4916.77060622626	-0.0100732740811485	0.0456102013512028	-0.220855724875743	0.825204772546963	0.886263448903096	RCN1	protein_coding
ENSG00000049541.11	1790.66790445315	0.250316719086744	0.0717643592424299	3.48803670414083	0.000486581277961972	0.00209138246598618	RFC2	protein_coding
ENSG00000049618.24	2578.04781374626	-0.195718917767619	0.0569184833850084	-3.43858279644831	0.000584767684438105	0.00246483427223813	ARID1B	protein_coding
ENSG00000049656.14	2825.59782184467	0.135017377761475	0.0748143631500433	1.8046986177065	0.0711218562588453	0.142605428483783	CLPTM1L	protein_coding
ENSG00000049759.19	1424.46846334631	-0.269204629071385	0.0533546174490129	-5.0455732220111	4.52163686036779e-07	3.6769139936389e-06	NEDD4L	protein_coding
ENSG00000049768.16	123.630664734737	-0.0940757594551914	0.123868098496768	-0.759483358482702	0.447563465284456	0.580255817262416	FOXP3	protein_coding
ENSG00000049769.14	92.2030894773707	0.211145614621755	0.13576424025292	1.55523733074633	0.119889556573475	0.216480039052776	PPP1R3F	protein_coding
ENSG00000049860.14	1884.86893006444	-0.166449575049473	0.0638491722887216	-2.60691829013537	0.00913611590011416	0.0262236492235923	HEXB	protein_coding
ENSG00000049883.15	492.695537882898	0.0786126682427258	0.0719256205898084	1.09297170602189	0.274406222735914	0.405709140915691	PTCD2	protein_coding
ENSG00000050130.18	1099.93056492461	0.238006661366795	0.0729861740273251	3.26098284419852	0.001110267575633	0.00431605050320967	JKAMP	protein_coding
ENSG00000050327.15	2866.26648429588	0.0233154317875245	0.0464121310900996	0.502356415012754	0.61541683201457	0.729160434153283	ARHGEF5	protein_coding
ENSG00000050344.9	1566.44609937337	-0.381869896475463	0.0657148582671206	-5.81101301205309	6.20959363451882e-09	6.67620024191266e-08	NFE2L3	protein_coding
ENSG00000050393.11	1032.66654972236	-0.0712446886163797	0.0556883006692196	-1.27934750675124	0.200774710270675	0.321222463753635	MCUR1	protein_coding
ENSG00000050405.13	996.9695697713	-0.00551997605605558	0.0581436080303054	-0.0949369370607081	0.924364917473606	0.953504710650543	LIMA1	protein_coding
ENSG00000050426.16	2156.09994877611	0.0734682470660324	0.0415931026356418	1.76635649688409	0.0773360586922847	0.152404079004487	LETMD1	protein_coding
ENSG00000050555.18	26.8582555593848	0.291021784020765	0.270198019008934	1.0770685332491	0.28144964958508	0.413473494865076	LAMC3	protein_coding
ENSG00000050748.17	998.021782059614	-0.137873930750949	0.0634803906859426	-2.17191370848763	0.0298621722799011	0.0702650331650885	MAPK9	protein_coding
ENSG00000050820.17	2301.35968858945	-0.712580029969363	0.0919763104493196	-7.74743003375859	9.37709699616783e-15	1.85471831782284e-13	BCAR1	protein_coding
ENSG00000051009.11	974.72153621497	0.0126523203932431	0.0646693757102057	0.19564624297504	0.84488706299849	0.900335580336515	FAM160A2	protein_coding
ENSG00000051108.15	4848.13897396231	-0.203890301813776	0.175414397661166	-1.16233504508344	0.245099396617881	0.373555702500238	HERPUD1	protein_coding
ENSG00000051128.19	486.72997471723	-0.840732757691337	0.074692907459446	-11.255857969484	2.16706847166376e-29	1.02253023935683e-27	HOMER3	protein_coding
ENSG00000051180.17	262.777932723133	0.0200259296924971	0.0968290226556396	0.206817430799821	0.836152442643952	0.893621596611528	RAD51	protein_coding
ENSG00000051341.14	488.877800044758	-0.10121801579918	0.0955589141357695	-1.0592210754443	0.28949910898886	0.422182123794572	POLQ	protein_coding
ENSG00000051382.9	1193.06062384355	-0.326077968446596	0.0668746073786127	-4.87596086509331	1.08280075875882e-06	8.25231241561403e-06	PIK3CB	protein_coding
ENSG00000051523.11	1797.93797381396	0.123479153665494	0.0864989847870112	1.42752142085297	0.153429655293936	0.261766681711595	CYBA	protein_coding
ENSG00000051596.10	1445.00429565765	-0.196622365968942	0.0760625593204312	-2.58500854724891	0.0097376583419959	0.0276810639024971	THOC3	protein_coding
ENSG00000051620.11	755.300381150356	0.0197114760827625	0.0643827908715548	0.306160634168334	0.759482343507934	0.839395567551319	HEBP2	protein_coding
ENSG00000051825.15	1144.10946916891	0.0183227294683163	0.0631320044975967	0.290228856411709	0.771641161589455	0.848286792597464	MPHOSPH9	protein_coding
ENSG00000052126.14	283.98934808682	-0.0616732942961031	0.0859522052885214	-0.717530098140942	0.473047071788019	0.603723544243907	PLEKHA5	protein_coding
ENSG00000052344.16	991.063143882149	0.0956782890104353	0.0889420329425015	1.07573759947997	0.282044626695753	0.414179094734096	PRSS8	protein_coding
ENSG00000052723.12	529.960178956171	0.0160160535450376	0.0749794357761076	0.21360594914134	0.83085435973068	0.890288449191906	SIKE1	protein_coding
ENSG00000052749.14	2491.1219976253	0.0383747520780783	0.0734849786509529	0.522212196051045	0.601522595326845	0.717291023455509	RRP12	protein_coding
ENSG00000052795.13	341.048283897035	-0.669956314540539	0.078672165161447	-8.51579860762303	1.65446140444886e-17	4.12300547347089e-16	FNIP2	protein_coding
ENSG00000052802.13	1160.48068241199	-0.438976189078391	0.102788373306788	-4.27067940620287	1.94878379923454e-05	0.000117004761651689	MSMO1	protein_coding
ENSG00000052841.15	2530.75961787656	-0.44878964118794	0.043389953689504	-10.3431693981389	4.49423100915841e-25	1.72569298851664e-23	TTC17	protein_coding
ENSG00000053108.17	363.084326922856	1.81324626442468	0.0939312848013422	19.3039653216664	4.97415994166696e-83	9.85145466341725e-81	FSTL4	protein_coding
ENSG00000053254.15	1247.39385168303	-0.334049329242037	0.0638932100519452	-5.22824458139534	1.71127035495322e-07	1.49930392216274e-06	FOXN3	protein_coding
ENSG00000053371.12	1323.16864633899	0.428526788558981	0.0719602243197924	5.95505076046735	2.59991122101021e-09	2.93577372082864e-08	AKR7A2	protein_coding
ENSG00000053372.5	1568.7234409605	-0.120456352810788	0.0680753038645592	-1.7694574386395	0.0768175674629689	0.151612026697409	MRTO4	protein_coding
ENSG00000053501.13	378.066908575483	0.221206192839515	0.0706924109650765	3.12913635027662	0.00175320932973585	0.00645373118884422	USE1	protein_coding
ENSG00000053524.12	66.9533482840997	-0.0143425015522148	0.173577799286998	-0.0826286634070094	0.934146809099301	0.959839063606897	MCF2L2	protein_coding
ENSG00000053747.16	1584.02436548462	0.489565965841952	0.175943447737634	2.7825188839768	0.00539387262254773	0.0167744980815265	LAMA3	protein_coding
ENSG00000053770.12	1100.31564494313	0.0820381994706767	0.0587801664214674	1.39567824429832	0.16281140854912	0.274304602807405	AP5M1	protein_coding
ENSG00000053900.11	604.18546843976	-0.0700464192611702	0.0771828365958273	-0.907538804617568	0.364121938670085	0.50006965518815	ANAPC4	protein_coding
ENSG00000053918.18	312.712306655169	-0.667681218497864	0.0968745807188788	-6.89222305318063	5.49271565874345e-12	8.35959111177011e-11	KCNQ1	protein_coding
ENSG00000054116.12	510.675043138923	0.181933784357425	0.0711230447380427	2.55801456514574	0.0105271682923269	0.0295514616068825	TRAPPC3	protein_coding
ENSG00000054118.15	4507.06302745237	-0.0642076259114159	0.0519044280773775	-1.23703561121408	0.216073862206112	0.339820174927688	THRAP3	protein_coding
ENSG00000054148.18	956.946224486263	0.0156760403100859	0.0647135865038323	0.242237235748903	0.808596344096769	0.874118346547562	PHPT1	protein_coding
ENSG00000054179.12	638.813350311273	-0.250264757895188	0.0735891018532122	-3.40083995581833	0.00067179146529694	0.00278562124949023	ENTPD2	protein_coding
ENSG00000054267.22	1750.73180085755	-0.11885168262379	0.0774490724833798	-1.53457851479493	0.124887393542229	0.223228244578747	ARID4B	protein_coding
ENSG00000054277.14	100.254788193792	-0.758079984790026	0.145166352716341	-5.22214666556606	1.7686080031056e-07	1.54504281269561e-06	OPN3	protein_coding
ENSG00000054282.16	162.644725220324	-0.999904646450223	0.1369805138554	-7.29961231935331	2.88598060802823e-13	4.96454629851896e-12	SDCCAG8	protein_coding
ENSG00000054392.13	88.7721311058228	0.474439294128598	0.157845993121943	3.00571008959393	0.00264961486990367	0.00919575813276229	HHAT	protein_coding
ENSG00000054523.18	2630.17667531981	-0.24773800838663	0.0567926044329454	-4.36215262286717	1.28788973026469e-05	8.02372360097026e-05	KIF1B	protein_coding
ENSG00000054598.9	353.475052633244	-0.61344443732319	0.100968897673378	-6.07557823704888	1.23541727505165e-09	1.45163940859309e-08	FOXC1	protein_coding
ENSG00000054611.14	903.156473831501	-0.0811182885353278	0.0665572468890439	-1.21877469887777	0.222929717020137	0.347840162959915	TBC1D22A	protein_coding
ENSG00000054654.19	4733.42098450103	-0.111729740054039	0.0872807717150987	-1.28011860869821	0.200503425005735	0.320955067838641	SYNE2	protein_coding
ENSG00000054690.14	860.447407523965	-0.149469862171937	0.0736934857257279	-2.0282642447968	0.0425332861077861	0.093529733015982	PLEKHH1	protein_coding
ENSG00000054793.14	626.468919207479	-0.581742191891818	0.123543190062532	-4.70881633862107	2.49159446511098e-06	1.77489256454569e-05	ATP9A	protein_coding
ENSG00000054965.10	1651.58762738484	-0.127626538830796	0.0561743440879937	-2.27197203461561	0.0230881994645706	0.0569150963545229	FAM168A	protein_coding
ENSG00000054967.13	345.51564530612	0.129954036720399	0.10163295778261	1.27866038296718	0.201016676355495	0.32154123405982	RELT	protein_coding
ENSG00000055044.11	2505.08871718577	-0.253934865317413	0.0456250511016401	-5.56568944441762	2.61117924348719e-08	2.57558780949994e-07	NOP58	protein_coding
ENSG00000055070.17	4202.80264425921	0.077213568723434	0.0464365329211938	1.66277635013086	0.0963572123700479	0.181454868083818	SZRD1	protein_coding
ENSG00000055118.16	565.55260447709	-0.671814288340706	0.0782243620437875	-8.58829999744384	8.82655550410622e-18	2.26718964927998e-16	KCNH2	protein_coding
ENSG00000055130.17	2876.14896157631	-0.0086020129477556	0.0395646577754755	-0.217416589234032	0.827883704053426	0.888316617722567	CUL1	protein_coding
ENSG00000055147.19	221.874876310408	0.159556947505106	0.090254795015023	1.76785009016471	0.0770859684271819	0.152006302358774	FAM114A2	protein_coding
ENSG00000055163.20	2319.90846020533	0.104043396952917	0.0713728032680346	1.45774569848672	0.144910650717356	0.250147871901129	CYFIP2	protein_coding
ENSG00000055208.19	1140.00406782799	0.0800991748649559	0.0690101972854942	1.16068607272034	0.245769587694235	0.374280289504001	TAB2	protein_coding
ENSG00000055211.14	415.531041058426	-0.0552657099913921	0.0721253366716207	-0.766245435262385	0.44353027835139	0.576462978131865	GINM1	protein_coding
ENSG00000055332.18	1387.13111331866	-0.137226391364686	0.0559061201587757	-2.45458620585649	0.0141046841528087	0.0376759016624803	EIF2AK2	protein_coding
ENSG00000055483.19	2705.255399143	-0.0510669765431047	0.0476139717131811	-1.07252083171561	0.283486162366361	0.415720677584354	USP36	protein_coding
ENSG00000055609.19	3365.87205881676	-0.279191824242435	0.0961051312663593	-2.90506678013522	0.00367174751078082	0.0121202137472676	KMT2C	protein_coding
ENSG00000055732.13	608.373013489901	-0.250780039072238	0.176737284005198	-1.41894247432739	0.155915787886766	0.2650603613363	MCOLN3	protein_coding
ENSG00000055917.15	2718.49281276749	-0.0914691022059814	0.0500569034133832	-1.82730244918678	0.0676543071979741	0.136940788110059	PUM2	protein_coding
ENSG00000055950.16	923.268674698983	0.14401570512689	0.0589452810200248	2.44321008628264	0.0145572603729324	0.0386925451409814	MRPL43	protein_coding
ENSG00000055955.17	38.2428897326251	0.15828359657171	0.253587399542939	0.624177687286504	0.532510898622	0.658507562114554	ITIH4	protein_coding
ENSG00000056050.7	266.433371137067	-0.0931885557788002	0.0922854824093603	-1.0097856493336	0.312597997033925	0.446670310551987	HPF1	protein_coding
ENSG00000056097.16	4204.35120018063	-0.0088736131709494	0.0633821741549647	-0.14000171640143	0.888658634253605	0.930045354334983	ZFR	protein_coding
ENSG00000056277.16	308.406383453269	-0.20411977160604	0.0902879488373229	-2.26076430171002	0.0237738562686173	0.0582618177393728	ZNF280C	protein_coding
ENSG00000056558.11	68.5942306554831	0.0565909479039925	0.180749102712533	0.313091169221436	0.754211398015255	0.83569453221907	TRAF1	protein_coding
ENSG00000056586.16	1272.85126821909	-0.112220491975922	0.051188575817372	-2.19229564769093	0.0283581658242874	0.0672440535277517	RC3H2	protein_coding
ENSG00000056736.10	460.595490016462	-0.356079768408491	0.0740883382808773	-4.80615136836451	1.53863424138656e-06	1.13806007869044e-05	IL17RB	protein_coding
ENSG00000056972.20	1028.96900271325	-0.246271402030756	0.0737662483601956	-3.33853771210146	0.00084220597303509	0.0033904477951656	TRAF3IP2	protein_coding
ENSG00000057019.16	5593.68426661107	2.07763417171457	0.0652148444908579	31.8583014026174	1.01018584580831e-222	1.08609409650762e-219	DCBLD2	protein_coding
ENSG00000057252.13	558.280489682206	-0.237244613260545	0.0931765154658339	-2.54618464829304	0.0108907563518779	0.0303417900092859	SOAT1	protein_coding
ENSG00000057294.15	1113.53872294877	-0.104122732467991	0.0542528275110299	-1.91921301146604	0.054957381517497	0.115533310977844	PKP2	protein_coding
ENSG00000057468.7	31.9670736881764	0.799862831968637	0.257141612221541	3.11059273937939	0.00186712255396888	0.00681629611356255	MSH4	protein_coding
ENSG00000057608.17	7545.25822529156	-0.0212855379110527	0.0538100706177086	-0.395567923749347	0.69242380409026	0.788736423427168	GDI2	protein_coding
ENSG00000057657.17	651.275386888753	0.180593436740164	0.0841014656856469	2.14732805508032	0.0317671738314447	0.0738128281122113	PRDM1	protein_coding
ENSG00000057663.16	623.356407278571	0.0120611681081345	0.0685428334084086	0.17596541473955	0.860321113475367	0.910337673112915	ATG5	protein_coding
ENSG00000057757.10	1172.2635218387	0.00838236190512255	0.0714811984418128	0.117266667149488	0.906648738508532	0.942594060783977	PITHD1	protein_coding
ENSG00000057935.14	897.383428248109	-0.0562690324526892	0.0500000674460084	-1.12537913100718	0.260428410522493	0.390863339832941	MTA3	protein_coding
ENSG00000058056.9	1497.29789241157	-0.295022293735561	0.0489340930907134	-6.02897234017707	1.65005522287303e-09	1.90319013139348e-08	USP13	protein_coding
ENSG00000058063.16	1362.03191156833	-0.0693079440953267	0.0600721610141742	-1.15374481166032	0.248604806190866	0.377788949296811	ATP11B	protein_coding
ENSG00000058085.15	1871.16442808429	-0.684694204070016	0.193687478831311	-3.53504629313876	0.0004077037252056	0.00178809920506838	LAMC2	protein_coding
ENSG00000058091.17	24.7288138781964	0.688222482983311	0.277971329605316	2.4758757817236	0.0132909811483431	0.0359125699746905	CDK14	protein_coding
ENSG00000058262.10	9189.17327072108	0.18692045061649	0.0644705157944806	2.89931681657947	0.00373976800539605	0.0123067310925276	SEC61A1	protein_coding
ENSG00000058272.19	1420.04651818812	-0.100184938470094	0.0608559794551627	-1.64626285480965	0.0997096534987393	0.186740040371161	PPP1R12A	protein_coding
ENSG00000058453.17	882.347494735231	-0.0798015587878064	0.0684812831542466	-1.16530466591962	0.243895691101008	0.372173351830128	CROCC	protein_coding
ENSG00000058600.16	1777.66331277915	0.00914771403513057	0.0454323026466724	0.201348236876138	0.840426287231076	0.896661218840527	POLR3E	protein_coding
ENSG00000058668.15	735.703308292936	-1.16920918197269	0.0890849740591442	-13.1246508664462	2.37876518208076e-39	1.67313894956447e-37	ATP2B4	protein_coding
ENSG00000058673.16	3406.08378388402	-0.105657402495408	0.0489101011697615	-2.16023684205198	0.0307543394346051	0.0719146057433084	ZC3H11A	protein_coding
ENSG00000058729.11	567.940828671469	-0.0472578239850107	0.07254007633223	-0.651471936265577	0.514741887189824	0.64272300202049	RIOK2	protein_coding
ENSG00000058799.15	233.780793883151	0.230927580982605	0.100118451853371	2.30654366610473	0.0210802731509634	0.0527602712784005	YIPF1	protein_coding
ENSG00000058804.12	2760.73795349557	-0.126929970109771	0.0592055239636384	-2.14388728639115	0.0320419191263621	0.074405271010491	NDC1	protein_coding
ENSG00000058866.15	91.6899587070093	0.0840816775656019	0.137782411434091	0.610249716857533	0.541696400387851	0.666596962348339	DGKG	protein_coding
ENSG00000059122.17	691.777142554491	-0.0868555925161343	0.0713149268364816	-1.21791602921063	0.223255884255611	0.348196826216501	FLYWCH1	protein_coding
ENSG00000059145.19	468.536294027844	-0.0119704534542404	0.0967713302519937	-0.123698345605761	0.901554121616206	0.938918746181909	UNKL	protein_coding
ENSG00000059377.18	29.1342801095939	-0.514635617299635	0.224657494410821	-2.29075650758636	0.0219775003863726	0.0545703292338634	TBXAS1	protein_coding
ENSG00000059378.13	1263.70219477893	0.244571411116466	0.0546361410910964	4.47636685593672	7.5923979613431e-06	4.96010304314828e-05	PARP12	protein_coding
ENSG00000059573.9	3225.13235191015	-0.21142413624554	0.0478804277175213	-4.41566933137842	1.00697916856388e-05	6.42112628836081e-05	ALDH18A1	protein_coding
ENSG00000059588.10	1342.73315918336	-0.658227087377411	0.0687185950106794	-9.57858767739819	9.83809876961646e-22	3.16416800598861e-20	TARBP1	protein_coding
ENSG00000059691.12	535.926786321369	-0.119604489338313	0.0627038348427374	-1.90745094998231	0.0564622169943066	0.118086604168168	GATB	protein_coding
ENSG00000059728.11	305.918460490766	-0.201708362297184	0.0858347040564266	-2.34996280950167	0.018775286907979	0.0479642937099287	MXD1	protein_coding
ENSG00000059758.8	470.661764508982	0.00214084763669419	0.0678156011365372	0.0315686597304342	0.974816036838805	0.985184927418843	CDK17	protein_coding
ENSG00000059769.20	304.28011979671	0.184669207658507	0.0884169498348159	2.08861771417713	0.0367421493049131	0.0831393312293373	DNAJC25	protein_coding
ENSG00000059804.16	25.8847540845477	1.59205941248554	0.339899455468837	4.68391280677266	2.81449772370353e-06	1.98984592471515e-05	SLC2A3	protein_coding
ENSG00000059915.17	88.8664606099576	0.261787603083193	0.162607311342956	1.60993746788578	0.107411508340018	0.198107832806513	PSD	protein_coding
ENSG00000060069.17	837.541353891921	0.718791236620158	0.0556492996473888	12.9164471282593	3.63544241293878e-38	2.43203018664687e-36	CTDP1	protein_coding
ENSG00000060138.13	5327.99459239547	0.201516638106618	0.0502695812405727	4.00871925195138	6.10489424773487e-05	0.00033006777376762	YBX3	protein_coding
ENSG00000060140.9	72.5012060603769	1.39776659156937	0.183862340729438	7.60224516898894	2.91036689058209e-14	5.50337216545749e-13	STYK1	protein_coding
ENSG00000060237.18	4732.26551299615	-0.235706318040365	0.0609780400234733	-3.86542955381365	0.000110893854399516	0.000560313627533238	WNK1	protein_coding
ENSG00000060339.14	2713.02048351858	-0.015209792017341	0.0702441867556335	-0.216527412727449	0.82857665967032	0.888743382124824	CCAR1	protein_coding
ENSG00000060491.16	1904.18623460852	-0.132944677110433	0.0832987841097765	-1.59599781114728	0.110489282033044	0.202938947304621	OGFR	protein_coding
ENSG00000060642.11	214.349659479564	0.38220000959483	0.104550503608206	3.65564962773487	0.000256531528292371	0.00118736548704083	PIGV	protein_coding
ENSG00000060656.20	2151.8936662864	-0.369928359254182	0.0620818613165948	-5.95871888195624	2.54222980132619e-09	2.87711601274901e-08	PTPRU	protein_coding
ENSG00000060688.13	849.181829778978	-0.0592210443623079	0.0630223479625591	-0.939683243751732	0.347380062635903	0.482848342672048	SNRNP40	protein_coding
ENSG00000060749.16	1654.69807983525	-0.107411903830083	0.0630984745551489	-1.70229002503387	0.0887010137853039	0.169883183515505	QSER1	protein_coding
ENSG00000060762.19	190.836489819319	0.378473054407589	0.112752510813942	3.35667074440697	0.000788869948725489	0.00320920823465299	MPC1	protein_coding
ENSG00000060971.19	1198.25962264317	-0.138898262089619	0.0547382894765972	-2.53749730614076	0.0111648227382558	0.0309717861880256	ACAA1	protein_coding
ENSG00000061273.18	1774.55803947923	0.194272063878283	0.0536392058126509	3.6218296101704	0.000292526780051141	0.00133427669494842	HDAC7	protein_coding
ENSG00000061676.15	4521.85994160357	-0.116069886432981	0.0393005753880512	-2.95338898443381	0.00314305636147483	0.0106104141699094	NCKAP1	protein_coding
ENSG00000061794.13	1098.34954116623	-0.105470548553654	0.0644557910775749	-1.6363238553184	0.10177182600392	0.189661376264018	MRPS35	protein_coding
ENSG00000061936.10	1496.82725218696	0.128001590562495	0.0611997656079	2.09153726801156	0.0364799292720368	0.0827149624486841	SFSWAP	protein_coding
ENSG00000061938.19	1058.31572369728	-0.14119852652122	0.0587208357635665	-2.40457283492594	0.0161913793674791	0.0422745259738587	TNK2	protein_coding
ENSG00000061987.16	937.584934632741	-0.168709347576731	0.0819709077332521	-2.05816127016357	0.039574655059359	0.0882798264618032	MON2	protein_coding
ENSG00000062038.14	3657.7819545119	0.0907411470683634	0.0449834162685257	2.01721333316905	0.0436732552554169	0.0955340558210339	CDH3	protein_coding
ENSG00000062194.16	1864.42665612686	-0.0474197733577286	0.0587722439647684	-0.806839592276838	0.419758905397742	0.554569564122427	GPBP1	protein_coding
ENSG00000062282.15	496.636625098309	-0.423617055450371	0.0783337978874844	-5.40784523251175	6.37875070556671e-08	5.95983585476041e-07	DGAT2	protein_coding
ENSG00000062485.19	7634.71376567953	0.00229601065383559	0.046744070009699	0.0491187578094759	0.960824654879236	0.975980190607941	CS	protein_coding
ENSG00000062582.14	1576.26331914784	-0.104950408524464	0.0740210014431309	-1.41784637438465	0.15623562152448	0.265484147119719	MRPS24	protein_coding
ENSG00000062598.18	690.123944566382	0.111452374312632	0.0629901332276875	1.76936241601158	0.0768334134764705	0.151612026697409	ELMO2	protein_coding
ENSG00000062650.19	1415.37236750533	-0.114435451703457	0.0526202111260809	-2.17474330213658	0.0296493579942827	0.0698844560804796	WAPL	protein_coding
ENSG00000062716.13	1669.61863970883	0.641056281097334	0.0798922280739635	8.02401305548583	1.02345418445178e-15	2.17892961589365e-14	VMP1	protein_coding
ENSG00000062725.10	700.819655161958	0.0491575573403519	0.0644003250411855	0.763312255161982	0.4452771950552	0.578084555802214	APPBP2	protein_coding
ENSG00000062822.15	1212.78428370797	-0.096061511081885	0.0704346976005647	-1.36383791447008	0.172618584528433	0.287163454279617	POLD1	protein_coding
ENSG00000063046.18	24316.4937395397	0.0153129141656465	0.0414562678385609	0.369375126224052	0.711848135545945	0.803622364205565	EIF4B	protein_coding
ENSG00000063169.11	546.260151906307	0.0492280497190223	0.0815699566446423	0.603507121298142	0.546171379533829	0.670224327795792	BICRA	protein_coding
ENSG00000063176.16	453.594132798806	0.45527510173948	0.0776160190992678	5.86573631349479	4.47143922360544e-09	4.90197401265179e-08	SPHK2	protein_coding
ENSG00000063177.13	21073.0662110797	0.111477564356023	0.0679872553132977	1.63968325890366	0.101071041557707	0.188749543117445	RPL18	protein_coding
ENSG00000063180.9	196.345491630672	0.71363523313679	0.126680835631957	5.63333222090591	1.767604781132e-08	1.78504707999837e-07	CA11	protein_coding
ENSG00000063241.8	1812.22256305905	-0.048974093184978	0.0895777453598523	-0.546721654895856	0.584569974571408	0.703184468732425	ISOC2	protein_coding
ENSG00000063244.13	3875.37363859544	0.0956761151606904	0.0501315421420756	1.90850133613562	0.0563264506396167	0.117851784129484	U2AF2	protein_coding
ENSG00000063245.15	3392.74259062086	0.290119273928372	0.0650731805480527	4.45835398677242	8.25914276302991e-06	5.33776800640302e-05	EPN1	protein_coding
ENSG00000063322.15	1030.67993009725	-0.0760895159458961	0.0635167176224175	-1.19794471115808	0.230938541894001	0.357438244996246	MED29	protein_coding
ENSG00000063438.18	185.007437948741	0.138379364536319	0.113076517826363	1.22376747353337	0.221039957801722	0.345492569556751	AHRR	protein_coding
ENSG00000063587.15	873.511695640373	0.021653545515423	0.0532861744464788	0.406363296677867	0.684475683700832	0.782434133727134	ZNF275	protein_coding
ENSG00000063601.17	819.96254627525	-0.256626587709605	0.0625724639575658	-4.1012702949278	4.10888261529298e-05	0.000230944365666131	MTMR1	protein_coding
ENSG00000063660.9	3442.68360497838	-0.170109697920249	0.0587921982227834	-2.89340598008678	0.00381088365131691	0.0125188609165478	GPC1	protein_coding
ENSG00000063761.16	312.846470196433	0.24853450610347	0.0798658652645983	3.1118989981523	0.0018588808569773	0.00679288047079929	ADCK1	protein_coding
ENSG00000063854.13	313.129980803632	0.147708078233169	0.0913754775056637	1.61649582869774	0.10598715453945	0.195840737801105	HAGH	protein_coding
ENSG00000063978.16	2682.02033536008	0.00680511847205683	0.0715848907267198	0.0950636147233336	0.924264298394687	0.953466261355413	RNF4	protein_coding
ENSG00000064012.22	491.789155009177	0.145200769512833	0.0777021003547585	1.868685258827	0.0616666160919129	0.12687341517434	CASP8	protein_coding
ENSG00000064042.18	629.975831633609	-1.11789984643401	0.0659993851726042	-16.9380342485075	2.35875785680892e-64	3.1143880053235e-62	LIMCH1	protein_coding
ENSG00000064102.15	981.867158375651	0.107359975828451	0.0765731243247927	1.40205818653909	0.160897871912266	0.271780357762701	INTS13	protein_coding
ENSG00000064115.11	1682.08256359562	-0.108831119687874	0.0452004057307682	-2.40774652192541	0.0160513212108667	0.0419962605364097	TM7SF3	protein_coding
ENSG00000064199.7	53.0022915178121	0.5302964199451	0.199501217828844	2.65811119208331	0.00785799624522295	0.0230293145411012	SPA17	protein_coding
ENSG00000064270.13	238.913367071161	-1.12453473409534	0.137947500794035	-8.15190364176553	3.5823970035523e-16	8.03934667567759e-15	ATP2C2	protein_coding
ENSG00000064309.14	449.163406117631	-0.230629403742268	0.07258881345873	-3.17720310820884	0.00148702854893104	0.00558034248778611	CDON	protein_coding
ENSG00000064313.12	1070.56507913251	-0.13498749786871	0.0491974303620031	-2.74379163455182	0.00607340743909107	0.0185505131439121	TAF2	protein_coding
ENSG00000064393.16	2866.62060593734	-0.00191428580991839	0.0527115013971636	-0.0363162831484324	0.97103016642914	0.982848904921755	HIPK2	protein_coding
ENSG00000064419.13	3105.72336617749	-0.0148369088697549	0.0389371698844119	-0.381047439087111	0.70316804784948	0.796510073808121	TNPO3	protein_coding
ENSG00000064489.23	211.381406895973	-0.0135110455944526	0.0951629238660932	-0.141978041925912	0.887097349972482	0.928681966322562	BORCS8-MEF2B	protein_coding
ENSG00000064490.14	637.982255392439	0.10281449573201	0.0699380666447826	1.47007918097318	0.141540310163602	0.245671673037654	RFXANK	protein_coding
ENSG00000064545.15	1389.42485575418	0.0239796674854979	0.0820215240801164	0.29235822858004	0.770012742451599	0.846870047209448	TMEM161A	protein_coding
ENSG00000064547.14	799.848723204621	0.126638825805028	0.0784052992217419	1.61518197190823	0.106271293464783	0.196317563725076	LPAR2	protein_coding
ENSG00000064601.19	2512.04334238891	0.421144522141075	0.0542248925780003	7.76662713596483	8.06036712981115e-15	1.61550793659011e-13	CTSA	protein_coding
ENSG00000064607.17	2095.24833647459	-0.351781634223871	0.0659486549909899	-5.33417450699992	9.5980186029131e-08	8.71347261827792e-07	SUGP2	protein_coding
ENSG00000064651.14	1936.83079638082	-0.441866973118535	0.0655886451995132	-6.73694313664242	1.6175344466975e-11	2.32986875518571e-10	SLC12A2	protein_coding
ENSG00000064652.11	324.225118266352	0.0296276278130942	0.0752599807582701	0.393670414403322	0.693824387025273	0.789605670008674	SNX24	protein_coding
ENSG00000064666.15	3612.41346531857	0.315505456582644	0.0507700413589387	6.21440219739146	5.15204111627503e-10	6.27415233674529e-09	CNN2	protein_coding
ENSG00000064687.13	428.835188020742	0.395213987571562	0.093575595967466	4.22347283482938	2.4056637836269e-05	0.000142279179847356	ABCA7	protein_coding
ENSG00000064703.12	880.218558379663	0.0657599009056076	0.062018086106079	1.06033425141705	0.288992562172146	0.421666929605966	DDX20	protein_coding
ENSG00000064726.10	2557.33546208937	-0.0581191657504098	0.0567222443125386	-1.02462740067502	0.305539030522468	0.438917110844072	BTBD1	protein_coding
ENSG00000064763.11	551.742202475769	-0.124322135805342	0.0724944044822903	-1.7149204368692	0.0863598151609401	0.166289873071827	FAR2	protein_coding
ENSG00000064932.16	1393.75143279471	-0.071496273595573	0.0732917919518699	-0.975501781188868	0.329311418586196	0.463551580310333	SBNO2	protein_coding
ENSG00000064933.18	358.2329380666	-0.0200740903770087	0.0908622263407909	-0.220928885252252	0.825147805902494	0.886263448903096	PMS1	protein_coding
ENSG00000064961.19	2125.05129102035	-0.171802652974679	0.0572826355304855	-2.9992099941569	0.00270680673924467	0.00936849005661221	HMG20B	protein_coding
ENSG00000064995.18	241.076326322771	-0.0840350900959634	0.0996237173203835	-0.843524939204105	0.39893492393457	0.534577702674595	TAF11	protein_coding
ENSG00000064999.15	1223.45030922648	0.0474465103189469	0.0633272786123816	0.749227052837073	0.453720366316423	0.58581222798034	ANKS1A	protein_coding
ENSG00000065000.19	5446.6095535991	0.0564887602770033	0.0474820923993236	1.18968557244558	0.234169998087201	0.361029070081793	AP3D1	protein_coding
ENSG00000065029.15	522.723486414608	0.19236395497261	0.0782681708612762	2.45775457450717	0.0139808681800252	0.0374115605059092	ZNF76	protein_coding
ENSG00000065054.14	1029.78897441691	-0.329062086714322	0.0820665162855602	-4.00969971199108	6.07960141684014e-05	0.000328936594271308	SLC9A3R2	protein_coding
ENSG00000065057.9	484.029321758021	0.0504819297038332	0.0718829997297471	0.702279118757233	0.482505112856647	0.612371639078863	NTHL1	protein_coding
ENSG00000065060.17	1990.00190882566	-0.128015445351918	0.0501324094368175	-2.55354663360551	0.0106631998431878	0.0298490289761995	UHRF1BP1	protein_coding
ENSG00000065135.12	1745.60232361249	-0.0429199327260791	0.0525061152604784	-0.817427313240695	0.413684272161971	0.548469626053201	GNAI3	protein_coding
ENSG00000065150.21	6084.292890582	-0.278753715452453	0.047851875498343	-5.82534566408176	5.69945090961028e-09	6.17180827996071e-08	IPO5	protein_coding
ENSG00000065154.12	1394.64217411371	-0.258092724657824	0.0582900278819247	-4.42773376572455	9.52283411553219e-06	6.10467202329602e-05	OAT	protein_coding
ENSG00000065183.16	1763.05436316715	-0.211012639705346	0.0656198172045871	-3.21568466195904	0.00130133740422458	0.00496017488184057	WDR3	protein_coding
ENSG00000065243.20	1162.09857533456	-0.220600568614113	0.0727549978409203	-3.03210191960226	0.00242857189352434	0.00853583229496081	PKN2	protein_coding
ENSG00000065268.11	930.771748394676	-0.0271186312533161	0.0835232106457251	-0.324683774051065	0.745420416329265	0.828660864592918	WDR18	protein_coding
ENSG00000065308.5	1096.0308122279	-0.164730497083743	0.0604908836930244	-2.72322847719845	0.00646473318898397	0.0195356683317781	TRAM2	protein_coding
ENSG00000065320.9	279.523901245745	-0.695103144450169	0.099476501473809	-6.98761148765552	2.7960537130421e-12	4.36126429934816e-11	NTN1	protein_coding
ENSG00000065328.16	831.45266954751	0.0888037628880641	0.0770430036686548	1.15265187829371	0.249053300491993	0.378241376148267	MCM10	protein_coding
ENSG00000065357.20	644.27604514835	-0.685438742087101	0.0770442988933083	-8.89668349161439	5.75402946850757e-19	1.59796405092206e-17	DGKA	protein_coding
ENSG00000065361.16	1929.13748557502	-0.274590160177101	0.0506216731507216	-5.42435962872134	5.81626761551271e-08	5.47165375929358e-07	ERBB3	protein_coding
ENSG00000065413.20	110.389865773276	-0.393693252962544	0.12890393687684	-3.05416003964794	0.00225691647305262	0.00799761056584848	ANKRD44	protein_coding
ENSG00000065427.15	4448.77806722229	-0.0028375321800809	0.0577533004846574	-0.0491319484127961	0.960814142992325	0.975980190607941	KARS1	protein_coding
ENSG00000065457.10	630.438603540404	0.165789734086052	0.0641892473064027	2.58282720304643	0.00979943901323718	0.0278199087188318	ADAT1	protein_coding
ENSG00000065485.20	814.152130155357	0.209952866867535	0.0773443303725156	2.71452174782991	0.00663715422951279	0.0199725000924883	PDIA5	protein_coding
ENSG00000065491.8	352.379023889169	0.054636003431222	0.086613671936327	0.630801145013076	0.528170554636709	0.655185692137114	TBC1D22B	protein_coding
ENSG00000065518.8	1241.52763755636	0.135783946355273	0.0551586447371441	2.46169837932648	0.0138280901664564	0.0370947178224572	NDUFB4	protein_coding
ENSG00000065526.12	3472.05003618213	-0.072781175062169	0.0529103186570049	-1.37555729977698	0.168958734291016	0.282354487459573	SPEN	protein_coding
ENSG00000065548.18	2078.57614294052	-0.0211789397567501	0.0772023820609052	-0.274330133233997	0.783830929459541	0.85647416454176	ZC3H15	protein_coding
ENSG00000065559.15	834.234471220527	0.0436987768537508	0.0554120228967158	0.788615440645478	0.430336803579346	0.564085237942322	MAP2K4	protein_coding
ENSG00000065600.13	416.523634898999	-0.0901615611731185	0.0855702712165989	-1.05365519930278	0.292040807183716	0.424796891160542	PACC1	protein_coding
ENSG00000065613.15	3272.36418735508	-0.259435337627663	0.0645077352477118	-4.02177098035489	5.77622058827399e-05	0.000313729832354454	SLK	protein_coding
ENSG00000065615.14	300.127680715464	-0.0328968429599304	0.0891941706620467	-0.368822790948696	0.712259815756731	0.803622364205565	CYB5R4	protein_coding
ENSG00000065618.21	10511.6787693408	-0.160519222851255	0.14636348827803	-1.09671629680166	0.272765430149268	0.403862409463582	COL17A1	protein_coding
ENSG00000065621.15	1277.55843516198	-0.0225113944785773	0.0551417776148293	-0.408245715903858	0.683093288267383	0.781389935226414	GSTO2	protein_coding
ENSG00000065665.21	243.991576165102	0.170744546839785	0.116850013990652	1.46122829607401	0.143952800134232	0.248854662641605	SEC61A2	protein_coding
ENSG00000065675.15	145.870724501899	-0.669632072770151	0.115175569594001	-5.81401138393006	6.09932636152699e-09	6.56702864046526e-08	PRKCQ	protein_coding
ENSG00000065717.15	793.549276947472	-0.0704734291903349	0.0789117233728658	-0.893066659529673	0.371821476175058	0.507817517411031	TLE2	protein_coding
ENSG00000065802.12	430.239802162771	0.213358198767801	0.078299187359961	2.72490949091132	0.00643191162364078	0.0194599263837268	ASB1	protein_coding
ENSG00000065809.13	1113.99702718364	0.58901904480951	0.0573190566769082	10.2761468690884	9.02643924813206e-25	3.39664908907209e-23	FAM107B	protein_coding
ENSG00000065833.9	1160.76129511033	0.139745304430275	0.0750649225567056	1.86165921006191	0.0626511415803625	0.128600161334736	ME1	protein_coding
ENSG00000065882.16	1966.01857540032	-0.156314929958474	0.050795392854461	-3.07734464041547	0.00208853676182115	0.00748313623873647	TBC1D1	protein_coding
ENSG00000065883.16	2877.29881948573	-0.0634413803178198	0.0549177373325724	-1.1552074684656	0.248005477075435	0.377106620965698	CDK13	protein_coding
ENSG00000065911.12	10561.3663566514	-0.0228284541189516	0.0791392938325247	-0.288459158698855	0.772995289039681	0.849341199403262	MTHFD2	protein_coding
ENSG00000065923.10	671.827366186968	-0.0976290767122842	0.0577006896923823	-1.69199150361583	0.0906475936222493	0.172975098783227	SLC9A7	protein_coding
ENSG00000065970.9	789.409150371507	-0.113305905140045	0.0626858718248628	-1.8075190125234	0.0706813930012586	0.141909607503661	FOXJ2	protein_coding
ENSG00000065978.19	20860.7459237916	0.0543389971995995	0.0488040054519714	1.1134126532519	0.26553124311433	0.396021281941733	YBX1	protein_coding
ENSG00000065989.16	12.8716659511681	-1.76104157207555	0.404612303191793	-4.35241726013653	1.34644692745136e-05	8.34021364279749e-05	PDE4A	protein_coding
ENSG00000066027.12	1257.12429714952	-0.104885500337621	0.0663687509092531	-1.58034464865901	0.11402796011133	0.208193699126121	PPP2R5A	protein_coding
ENSG00000066044.15	1976.57313052554	0.0596518416037351	0.0674343910878939	0.884590794717565	0.376377373260377	0.511967087261429	ELAVL1	protein_coding
ENSG00000066084.13	1255.30013241566	-0.153837935923857	0.0470041263791018	-3.27286023110205	0.0010646511005239	0.00416453439841104	DIP2B	protein_coding
ENSG00000066117.15	2298.52225673223	0.162915083080448	0.0489037226098196	3.33134318588123	0.000864279794264854	0.00346264026171801	SMARCD1	protein_coding
ENSG00000066135.13	1830.90320262927	-0.047630811158018	0.0548953887932634	-0.867665066320891	0.385577715216529	0.521588547626421	KDM4A	protein_coding
ENSG00000066136.20	1479.56044308254	0.0595419013235696	0.0529208757201069	1.12511179214949	0.260541664961193	0.390994331106269	NFYC	protein_coding
ENSG00000066185.13	37.2456362777075	0.556278223555879	0.206971171018647	2.68770873169462	0.00719441215297891	0.0214012434242369	ZMYND12	protein_coding
ENSG00000066230.12	895.233452043654	-0.00299128342160311	0.0551378003324544	-0.0542510474405419	0.956735150558863	0.973880941787517	SLC9A3	protein_coding
ENSG00000066248.15	497.904043201717	-0.431282635076404	0.10207401996635	-4.22519496360173	2.38734001715122e-05	0.000141250951014781	NGEF	protein_coding
ENSG00000066279.18	2589.02041937608	-0.568396775633732	0.0942260806381878	-6.03226592663107	1.6167643263186e-09	1.8676543852454e-08	ASPM	protein_coding
ENSG00000066322.15	4284.56845382399	-0.279540267647554	0.0908706214224556	-3.07624470122172	0.00209625731896114	0.00750722464073356	ELOVL1	protein_coding
ENSG00000066379.15	256.872936420492	-0.137319410620623	0.0947813625369144	-1.44880182079195	0.147392935166982	0.253578518703099	ZNRD1	protein_coding
ENSG00000066422.5	1204.37778340671	0.0282320376487484	0.0661033688531473	0.427089241267984	0.669314328902557	0.77104846767498	ZBTB11	protein_coding
ENSG00000066427.24	641.724794194622	-0.24252071019866	0.0666971689067221	-3.63614699355278	0.000276746449895289	0.00126922229245091	ATXN3	protein_coding
ENSG00000066455.13	1035.61002815732	0.0616831400467771	0.0663740628419862	0.929325965680652	0.352720182615286	0.488312243669593	GOLGA5	protein_coding
ENSG00000066468.23	527.269236129765	-0.50188688488647	0.0636090068099736	-7.89018584091108	3.01736869020702e-15	6.21305520177785e-14	FGFR2	protein_coding
ENSG00000066557.6	551.560186904529	-0.142645851520728	0.0896514637208337	-1.59111570074208	0.111583539691023	0.204624200710194	LRRC40	protein_coding
ENSG00000066583.12	387.860950146625	-0.101650265890481	0.0813523417125988	-1.24950632951158	0.211479939906102	0.334615374273799	ISOC1	protein_coding
ENSG00000066651.20	367.1977792649	-0.416240824548677	0.0859010153239722	-4.84558678356527	1.26238014994065e-06	9.51971243331994e-06	TRMT11	protein_coding
ENSG00000066654.14	1379.39873091723	-0.0757807099540613	0.0622703615617598	-1.21696274204064	0.223618391887537	0.348617714623636	THUMPD1	protein_coding
ENSG00000066697.15	428.011524084942	0.0958430950375797	0.0706565815183096	1.35646379966378	0.174951645821746	0.29040275395996	MSANTD3	protein_coding
ENSG00000066735.14	122.239776696566	-3.27230549305014	0.177741690495251	-18.4104555545317	1.08307707981181e-75	1.89563676806133e-73	KIF26A	protein_coding
ENSG00000066739.12	1404.23190599058	-0.134859387382064	0.0904451203186873	-1.49106316523082	0.13594491195814	0.238584166907043	ATG2B	protein_coding
ENSG00000066777.9	829.094616664681	-0.0902819553053893	0.0613704828930995	-1.47109735901297	0.141264789166226	0.245533210915709	ARFGEF1	protein_coding
ENSG00000066827.16	318.233744281863	0.269296032873269	0.0897477793213463	3.00058714443553	0.00269459637408791	0.00933680124833593	ZFAT	protein_coding
ENSG00000066855.16	804.267290657125	0.100686992113391	0.0743463298930721	1.35429673876576	0.175641726197669	0.291098795719809	MTFR1	protein_coding
ENSG00000066923.17	68.131177335884	-0.24058179290706	0.16038393907826	-1.50003668877136	0.133604899116314	0.235427410617977	STAG3	protein_coding
ENSG00000066926.12	1510.64069474817	0.381689497866697	0.0562070342306604	6.79077811329331	1.11530349533202e-11	1.64422607362758e-10	FECH	protein_coding
ENSG00000066933.16	946.447181630585	-0.397495053637771	0.0818370399299625	-4.85715336207119	1.19085359278255e-06	9.02100064346399e-06	MYO9A	protein_coding
ENSG00000067057.17	5213.99207002522	-0.0883304287583045	0.085126228030214	-1.03764058154854	0.299437417312574	0.432463251332648	PFKP	protein_coding
ENSG00000067064.11	1061.97283612981	-0.391873866951763	0.096890424779254	-4.0445056138888	5.2433652052703e-05	0.000287202085406582	IDI1	protein_coding
ENSG00000067066.17	742.242534409945	-0.126973591181455	0.0702288707461142	-1.80799705067849	0.0706069596083763	0.141800259039374	SP100	protein_coding
ENSG00000067082.15	1477.46042290042	0.0954466352228119	0.0483154454499536	1.97548908705971	0.0482126718325945	0.103629855999781	KLF6	protein_coding
ENSG00000067113.17	292.608188200514	0.179330352027372	0.0986199458125855	1.81839840358629	0.0690032621961204	0.13914622638474	PLPP1	protein_coding
ENSG00000067141.17	3161.44850762386	0.128393966737439	0.0665253048518868	1.93000192969123	0.053606598656454	0.113151945446213	NEO1	protein_coding
ENSG00000067167.8	3940.26717677522	0.0751366198209178	0.0709474109695127	1.05904667688586	0.289578522586565	0.422235389128449	TRAM1	protein_coding
ENSG00000067177.15	493.305247423428	-1.78026927083816	0.0799338872650029	-22.2717714820509	6.940268342462e-110	2.04833174687722e-107	PHKA1	protein_coding
ENSG00000067182.8	1968.92898372271	0.0291476059162012	0.0888337268767679	0.328114185242227	0.742825328926913	0.826386315669468	TNFRSF1A	protein_coding
ENSG00000067191.16	535.234230891374	0.00528346045801162	0.0732505860742394	0.0721285759086875	0.942499585159884	0.965067794199266	CACNB1	protein_coding
ENSG00000067208.14	174.00404570656	-0.138072047296695	0.107502060778971	-1.28436651629012	0.199013743015935	0.319117381471808	EVI5	protein_coding
ENSG00000067221.14	50.7882748782739	0.157272610331225	0.194553810455937	0.8083758933462	0.418874225056672	0.553692354048742	STOML1	protein_coding
ENSG00000067225.18	34816.8663177921	0.385971842209197	0.0818041357731076	4.7182436262114	2.37889510483926e-06	1.70105126451499e-05	PKM	protein_coding
ENSG00000067248.10	713.877630709576	-0.0232506103961339	0.0654421995042245	-0.355284672157649	0.722376337263432	0.811685524514768	DHX29	protein_coding
ENSG00000067334.14	1308.80219751647	-0.0947522228190163	0.0719237629816473	-1.31739801827658	0.187705244861028	0.30537606416431	DNTTIP2	protein_coding
ENSG00000067365.15	403.034580510322	0.249935119905599	0.0791273711262605	3.1586430377775	0.00158505504753826	0.00590696919424262	METTL22	protein_coding
ENSG00000067369.14	849.956719837147	-0.0915501013456279	0.087013373235732	-1.05213828565875	0.292736108941254	0.425409791297169	TP53BP1	protein_coding
ENSG00000067533.6	513.493102004623	-0.00470315279769676	0.0742972588803018	-0.0633018346649084	0.949526154844135	0.969624673182763	RRP15	protein_coding
ENSG00000067560.12	7992.21995014101	0.0687754501381802	0.0471104991717001	1.45987521566094	0.144324371919957	0.249411073035498	RHOA	protein_coding
ENSG00000067596.12	1302.63225080577	-0.0809469886424159	0.0491528502079497	-1.64684221362455	0.0995904820683685	0.186563277671821	DHX8	protein_coding
ENSG00000067601.8	51.7022505674822	0.0921885021977916	0.184931840165371	0.498499891178038	0.618131745890785	0.730823897505938	PMS2P4	transcribed_unprocessed_pseudogene
ENSG00000067606.17	1569.18201143355	-0.248227853509499	0.0795117571713272	-3.1219012425374	0.00179687204019019	0.00659349535566621	PRKCZ	protein_coding
ENSG00000067704.10	2462.74612075646	-0.183362230801637	0.0539615786320776	-3.39801457722063	0.000678768032142092	0.00281067851989072	IARS2	protein_coding
ENSG00000067715.14	140.643998291653	0.333300655575517	0.122868206313115	2.71266803330831	0.00667439327042975	0.0200725209803214	SYT1	protein_coding
ENSG00000067798.16	22.9130111658484	0.229244125090689	0.274916861280128	0.833867097213434	0.404355880110207	0.53957133931018	NAV3	protein_coding
ENSG00000067829.19	851.285231984723	0.0535030284701222	0.0691742166973266	0.773453333114359	0.439254136881944	0.572735037105598	IDH3G	protein_coding
ENSG00000067836.13	398.156807311682	0.339810269173145	0.0845205918782007	4.02044355845061	5.80886657836651e-05	0.000315308545753958	ROGDI	protein_coding
ENSG00000067900.8	2362.27854581694	0.0350884138551932	0.064155155037298	0.546930544159605	0.584426450390719	0.703096601925217	ROCK1	protein_coding
ENSG00000067955.15	1520.33356656221	-0.0198414641124088	0.0716566440783787	-0.276896362753271	0.781859685547162	0.855459183459758	CBFB	protein_coding
ENSG00000067992.16	464.191171687208	-0.419603217723167	0.0647472365661263	-6.48063515876274	9.13372914028312e-11	1.22205236461815e-09	PDK3	protein_coding
ENSG00000068001.14	778.961081853202	0.395048941636739	0.070935301554748	5.56914445950215	2.55993181835325e-08	2.53001272027925e-07	HYAL2	protein_coding
ENSG00000068024.17	779.411990809622	0.336363946920717	0.0572942220173839	5.87081794772707	4.33650261142386e-09	4.76098010993084e-08	HDAC4	protein_coding
ENSG00000068028.17	217.748211385156	-0.215307027561937	0.0957656982145216	-2.24826875986049	0.0245590574939133	0.0598644426556087	RASSF1	protein_coding
ENSG00000068078.19	770.71128338771	-0.703798262903883	0.0715764157466187	-9.83282350146362	8.1306627876796e-23	2.82639113810978e-21	FGFR3	protein_coding
ENSG00000068079.8	61.1194909476058	-0.215048448579731	0.196760153309118	-1.0929471489173	0.274417005292496	0.405709140915691	IFI35	protein_coding
ENSG00000068097.15	1279.00255113774	0.0498491988973163	0.0505006914521866	0.987099333966801	0.323593944263014	0.457862008746653	HEATR6	protein_coding
ENSG00000068120.15	2136.86629758206	0.0435062328894639	0.0501844228932875	0.866927033951868	0.385981990122365	0.521947552293466	COASY	protein_coding
ENSG00000068137.15	610.136519760903	-0.0105715061930661	0.0682070610378429	-0.154991375265397	0.876828116682623	0.921777958674874	PLEKHH3	protein_coding
ENSG00000068305.17	1310.94267407169	-0.316080411943299	0.0556442637353371	-5.68037728824456	1.34397946801938e-08	1.38274633989253e-07	MEF2A	protein_coding
ENSG00000068308.13	1959.59242843905	0.183663403751887	0.0663580723593112	2.76776279391299	0.00564425199796163	0.0174414455087905	OTUD5	protein_coding
ENSG00000068323.17	935.392739114248	-0.104164006531868	0.0538154696091433	-1.93557739602388	0.0529194810333566	0.112009667961295	TFE3	protein_coding
ENSG00000068354.16	414.669760771525	-0.0209724805886878	0.0711830999578943	-0.294627244403423	0.768278647496426	0.845949539291603	TBC1D25	protein_coding
ENSG00000068366.20	1247.99712848073	-0.0293032226520544	0.0660675259746104	-0.443534432685062	0.657379219384988	0.761729946896293	ACSL4	protein_coding
ENSG00000068383.19	415.181514481391	-0.171126953537449	0.0781977735541364	-2.18838651996885	0.0286414593554526	0.0678167761866089	INPP5A	protein_coding
ENSG00000068394.11	343.439429881629	0.0591012227925968	0.0831502597712527	0.710776165404473	0.477222952692375	0.60750675608302	GPKOW	protein_coding
ENSG00000068400.13	964.906571837532	0.00844456309865933	0.0713651911242884	0.118328879466636	0.905807075634356	0.942044365539164	GRIPAP1	protein_coding
ENSG00000068438.15	1282.58646776758	0.107781549641149	0.0572363169356525	1.88309722588058	0.0596871931132153	0.123543953622128	FTSJ1	protein_coding
ENSG00000068489.13	2065.81762478788	0.0049773921772821	0.0604693880988527	0.0823125937564521	0.934398140035943	0.959841725504744	PRR11	protein_coding
ENSG00000068615.19	94.4631783301527	0.102564161743026	0.144717942364619	0.708717661868177	0.478499702325447	0.608622494297075	REEP1	protein_coding
ENSG00000068650.18	2402.10392996561	-0.208144803206747	0.0637750105950555	-3.26373608196444	0.00109953536104617	0.00428207147592937	ATP11A	protein_coding
ENSG00000068654.16	3969.53204161856	-0.196127981454961	0.0495541011880644	-3.95785569211778	7.56256220655731e-05	0.000397873772572879	POLR1A	protein_coding
ENSG00000068697.7	1712.13530199689	0.176603163851528	0.0696210968282366	2.53663288711507	0.0111924255267228	0.0310369176544275	LAPTM4A	protein_coding
ENSG00000068724.17	650.555462820172	-0.25294336944416	0.0648983531977034	-3.89753140073685	9.7178225072052e-05	0.000496850082807244	TTC7A	protein_coding
ENSG00000068745.15	1970.23264143698	0.0616532160955367	0.0621922199672135	0.991333258855192	0.321522877905401	0.455839116944366	IP6K2	protein_coding
ENSG00000068784.13	372.403530984957	0.382914653641252	0.0848996092250266	4.5102051368262	6.47649663498347e-06	4.29824635581002e-05	SRBD1	protein_coding
ENSG00000068796.19	1357.96801077202	0.101009463343618	0.0461796546952559	2.18731525842256	0.0287195176036638	0.0679888240081859	KIF2A	protein_coding
ENSG00000068831.19	22.562765311274	-0.712540032902331	0.258711631508538	-2.75418630676764	0.00588382638612642	0.0180741540334643	RASGRP2	protein_coding
ENSG00000068878.15	2153.44684177397	-0.08870371696311	0.050854228205063	-1.74427417530404	0.0811112925325846	0.158392212662229	PSME4	protein_coding
ENSG00000068885.15	359.03204848017	-0.0766056079195003	0.104101062121848	-0.735877294218526	0.461805376515773	0.593096802671964	IFT80	protein_coding
ENSG00000068903.20	837.364413545511	-0.419640263249963	0.0618229578468194	-6.78777395752753	1.13876881729893e-11	1.67063822982295e-10	SIRT2	protein_coding
ENSG00000068912.14	625.693444188266	0.311169150205179	0.0742164384101921	4.19272545100259	2.7562293899412e-05	0.000161364312630863	ERLEC1	protein_coding
ENSG00000068971.14	244.152440066547	0.325012504534295	0.0960819294360628	3.38266005316403	0.00071787433355451	0.00295553732731468	PPP2R5B	protein_coding
ENSG00000068976.14	18.6241695386791	0.589207496863333	0.360231768287199	1.63563446851134	0.101916111981919	0.189903604549622	PYGM	protein_coding
ENSG00000069011.16	1145.97925760259	-0.284685613637547	0.0836455885474239	-3.40347433237487	0.000665346643922395	0.00276270280946755	PITX1	protein_coding
ENSG00000069020.18	277.328885791064	0.172047414594339	0.100241913066468	1.71632213842784	0.0861030985534825	0.165880435098812	MAST4	protein_coding
ENSG00000069248.12	1739.93214289284	-0.0731206445426942	0.0554483917425543	-1.31871533591437	0.187264297787245	0.304922350745739	NUP133	protein_coding
ENSG00000069275.13	5194.6004297295	-0.142178405210141	0.0528191895705988	-2.6917945232784	0.00710687162684448	0.0211826993519333	NUCKS1	protein_coding
ENSG00000069329.18	3902.90170171694	0.0775676192660238	0.0522172613896786	1.48547850273427	0.13741711388418	0.240707831744987	VPS35	protein_coding
ENSG00000069345.12	1412.29126317868	0.0203285219913848	0.057927251818681	0.350931925012002	0.725639420069576	0.814248140069127	DNAJA2	protein_coding
ENSG00000069399.15	88.6705060958739	-0.178845346646906	0.154033337180964	-1.16108207430961	0.245608523830076	0.374142242757849	BCL3	protein_coding
ENSG00000069424.15	1248.23798459635	-0.850336335872617	0.0876662333390541	-9.69970196602258	3.02380595696293e-22	1.01368212169724e-20	KCNAB2	protein_coding
ENSG00000069493.15	70.8410587262577	-0.205289128877235	0.163017077827517	-1.259310568028	0.207918177571743	0.330055305717135	CLEC2D	protein_coding
ENSG00000069509.6	170.452923679983	0.078943383398783	0.107600757799563	0.733669399855318	0.463150252633002	0.594164970820075	FUNDC1	protein_coding
ENSG00000069535.14	452.61757465265	-0.822234922182556	0.122617134262044	-6.7057098270244	2.00429657820404e-11	2.86425024867911e-10	MAOB	protein_coding
ENSG00000069667.16	125.649400858678	0.363236976466438	0.139941040483528	2.59564295943042	0.00944141173119835	0.0269457962415619	RORA	protein_coding
ENSG00000069696.7	21.8983233429315	3.90229434525119	0.462081450757894	8.44503569414169	3.03952566496665e-17	7.3201504494525e-16	DRD4	protein_coding
ENSG00000069702.11	143.911474455348	-0.908568596550903	0.12584256956749	-7.21988274455597	5.20324197383582e-13	8.67322239093874e-12	TGFBR3	protein_coding
ENSG00000069812.11	155.826006593488	-0.689736221141404	0.166910758541205	-4.13236526614389	3.59049238530753e-05	0.000205647227487249	HES2	protein_coding
ENSG00000069849.11	2055.40167818659	-0.0300557181612574	0.064344649186012	-0.46710516789625	0.640424636967877	0.748023459724586	ATP1B3	protein_coding
ENSG00000069869.16	264.545550450955	-0.270231453131565	0.116834576727959	-2.31294074664883	0.0207258971464248	0.0519510747457097	NEDD4	protein_coding
ENSG00000069943.10	209.17165025206	-0.0632913898802419	0.105539065110663	-0.599696328690023	0.548708635438746	0.672669816782273	PIGB	protein_coding
ENSG00000069956.12	1984.68027498148	0.0849031229305789	0.0637903642988491	1.33097096816722	0.183198563789403	0.300479980620911	MAPK6	protein_coding
ENSG00000069966.18	507.64649480349	-0.202331285179055	0.0835065658783572	-2.42293864022367	0.015395526840762	0.0404986840278138	GNB5	protein_coding
ENSG00000069974.16	177.120652533154	0.0697073092079721	0.100441050078195	0.694012150945297	0.487674588790692	0.6175734402219	RAB27A	protein_coding
ENSG00000069998.12	1027.09787369598	-0.30162520108597	0.0701352000904667	-4.30062508835658	1.7031699826931e-05	0.000103371429756035	HDHD5	protein_coding
ENSG00000070010.19	1444.43216276264	0.426536776206032	0.0453298773150647	9.40961682383108	4.97948861268881e-21	1.55178597511785e-19	UFD1	protein_coding
ENSG00000070018.9	1207.92815710206	-0.229436248541321	0.0495513060149514	-4.63027651525657	3.65177735327281e-06	2.52255863797441e-05	LRP6	protein_coding
ENSG00000070047.13	2141.4990489211	-0.0197564076510407	0.0461570203660697	-0.428026061785474	0.668632146169832	0.770675477766162	PHRF1	protein_coding
ENSG00000070061.16	1772.47671002918	-0.192878354610788	0.0447121799956875	-4.31377657339434	1.60489143360202e-05	9.79595533600067e-05	ELP1	protein_coding
ENSG00000070081.17	1043.09038597269	0.256082640561055	0.0859801807697818	2.97839151148955	0.00289765590144665	0.00991155327502648	NUCB2	protein_coding
ENSG00000070087.14	3205.49291590901	0.287768243753611	0.0557052665181085	5.16590731434817	2.39275346812151e-07	2.0451859853586e-06	PFN2	protein_coding
ENSG00000070159.14	820.557606263291	-0.0800958283736353	0.0614710567784165	-1.30298440552852	0.192580085596523	0.311388489461688	PTPN3	protein_coding
ENSG00000070182.21	571.678161587322	-0.305739312088111	0.113670631664321	-2.68969484563952	0.00715173830666787	0.0212953442120603	SPTB	protein_coding
ENSG00000070214.16	2161.91153736235	-0.26325501132666	0.0467901418617745	-5.62629222421161	1.841243256113e-08	1.85380558468313e-07	SLC44A1	protein_coding
ENSG00000070269.14	685.927409619608	0.0825581663309102	0.0940059056865372	0.878223189574924	0.379822609813092	0.515628804659706	TMEM260	protein_coding
ENSG00000070366.14	1104.84506306341	-0.0309844274763744	0.0629811323048678	-0.4919636459756	0.622745043528737	0.734720049787941	SMG6	protein_coding
ENSG00000070367.16	1823.301839635	0.00558276466685396	0.0628680643718059	0.0888012812647948	0.929239839413737	0.956762983983553	EXOC5	protein_coding
ENSG00000070371.16	175.843546337678	0.0284387228817601	0.109925078816352	0.258710052228134	0.795858963003156	0.865180905915218	CLTCL1	protein_coding
ENSG00000070404.10	337.748190224911	-0.806627321575874	0.0968740654136078	-8.32655590670161	8.32282459018146e-17	1.96664294711792e-15	FSTL3	protein_coding
ENSG00000070413.20	1773.00092433446	-0.0229231975992563	0.0512624555659848	-0.447173225436882	0.654749991683088	0.759326363727086	DGCR2	protein_coding
ENSG00000070423.18	2334.31699070738	0.0971474608836921	0.0748973433931145	1.29707485583024	0.194605432034691	0.313854169397426	RNF126	protein_coding
ENSG00000070444.15	1696.68457501478	0.204023750254538	0.05884164412212	3.467335987946	0.000525644411283275	0.0022381894423298	MNT	protein_coding
ENSG00000070476.15	773.667298226201	-0.0231571109697035	0.0629070073537262	-0.36811655718243	0.712786325572808	0.804055275827354	ZXDC	protein_coding
ENSG00000070495.15	204.166803002795	-0.0692811292737228	0.113761555949809	-0.60900300365344	0.542522447978478	0.667215286132205	JMJD6	protein_coding
ENSG00000070501.12	456.762554653943	0.0859462241910744	0.0775030898825091	1.10893932514645	0.267456357674532	0.398431620716257	POLB	protein_coding
ENSG00000070540.13	368.406716701792	0.285589356921733	0.0887714988344806	3.21712892844391	0.00129480398795241	0.00494152881000498	WIPI1	protein_coding
ENSG00000070610.14	1159.6847940419	-0.267033469528126	0.0644426503588734	-4.14373816162199	3.4168986099092e-05	0.000196602285460066	GBA2	protein_coding
ENSG00000070614.15	1835.53232811698	-0.0827060555631944	0.0507367215962786	-1.63010247728069	0.10307984025041	0.191644979675046	NDST1	protein_coding
ENSG00000070669.17	10512.7362476685	-0.00250111677840751	0.07016006449776	-0.0356487240471019	0.971562456819095	0.983189330377909	ASNS	protein_coding
ENSG00000070718.12	531.506526607748	-0.0149123505503921	0.063154863681126	-0.236123549022064	0.813336801039658	0.877273058348185	AP3M2	protein_coding
ENSG00000070756.16	49876.5064746579	0.0669408400939663	0.0443102064185657	1.51073184948916	0.130856784306272	0.231479177033494	PABPC1	protein_coding
ENSG00000070759.17	361.689212975189	-0.00752556568364006	0.0760469905032042	-0.0989594148807634	0.921170494108938	0.95205201857777	TESK2	protein_coding
ENSG00000070761.8	890.505870179371	-0.0280506745559487	0.0685454715074313	-0.409227246367509	0.682372901021089	0.780773844662278	CFAP20	protein_coding
ENSG00000070770.9	3368.82901739332	-0.0795873844026345	0.049067324108161	-1.62200376419951	0.104802542157969	0.194032947670571	CSNK2A2	protein_coding
ENSG00000070778.13	593.498552698209	0.0268559971129186	0.0947357650532307	0.283483192412376	0.776806463975157	0.852470902285948	PTPN21	protein_coding
ENSG00000070785.17	385.842025570225	-0.0480350509819618	0.0802020548438637	-0.598925439946343	0.549222605966744	0.672926224258154	EIF2B3	protein_coding
ENSG00000070814.22	4550.71330395432	-0.10283671322005	0.0623945837574849	-1.64816730919716	0.0993183431488544	0.18616932765586	TCOF1	protein_coding
ENSG00000070831.17	2707.23783847929	0.103801842407924	0.0488719065656256	2.12395729371715	0.0336737148104638	0.0774536606551193	CDC42	protein_coding
ENSG00000070882.13	2196.33294168444	-0.17810537563581	0.0451251475504612	-3.94692062639006	7.91627863528445e-05	0.000414773814945817	OSBPL3	protein_coding
ENSG00000070950.10	658.667058730232	-0.124409427712883	0.0680852354950032	-1.82726000443978	0.0676606857012032	0.136940788110059	RAD18	protein_coding
ENSG00000070961.15	2162.37530416466	-0.213767865282382	0.0717269434893851	-2.98030077517548	0.00287965483389141	0.00986448897581555	ATP2B1	protein_coding
ENSG00000071051.14	842.831626977974	-0.173982652214471	0.0637699679459603	-2.72828508181008	0.00636645609301553	0.0192851473358965	NCK2	protein_coding
ENSG00000071054.16	3726.10146829468	0.0830936462278396	0.0493721425716553	1.68300668959714	0.0923737964216728	0.175490393000002	MAP4K4	protein_coding
ENSG00000071073.13	295.745983088222	-0.731458676441373	0.0949919012718781	-7.70022145727825	1.35830617479401e-14	2.63809348941928e-13	MGAT4A	protein_coding
ENSG00000071082.11	11159.1049582609	0.0620245955407995	0.0644069746086402	0.963010542222843	0.335542232796255	0.470472101837951	RPL31	protein_coding
ENSG00000071127.17	5687.71231705574	-0.167335527649465	0.0788328035549004	-2.12266366415511	0.0337820459190744	0.0776553688414643	WDR1	protein_coding
ENSG00000071189.21	1430.5901625498	-0.231594538837085	0.0655401111206418	-3.53363054894401	0.000409893603949778	0.00179561074698838	SNX13	protein_coding
ENSG00000071205.12	556.262147642384	-0.110036974631934	0.0685826847922937	-1.6044425056439	0.108616548059596	0.199913949791275	ARHGAP10	protein_coding
ENSG00000071242.12	1226.93824632983	0.230821541206197	0.0663492270510025	3.47888817195663	0.000503498648324836	0.00215425288646544	RPS6KA2	protein_coding
ENSG00000071243.16	797.203014216188	-0.28340258644216	0.0818969916212278	-3.46047615219974	0.000539220992758073	0.00229081410753444	ING3	protein_coding
ENSG00000071282.12	128.657026189557	-0.860677538185319	0.134228414507598	-6.4120368354392	1.43588130106627e-10	1.8859411294633e-09	LMCD1	protein_coding
ENSG00000071462.12	1796.94701075871	0.0277939860194738	0.063449154201666	0.438051324232531	0.661349078605412	0.765387231367727	BUD23	protein_coding
ENSG00000071537.14	6247.83564403625	-0.104886928952546	0.0539267226275594	-1.94498986480116	0.0517761981505047	0.109951373386201	SEL1L	protein_coding
ENSG00000071539.14	943.667075786178	-0.266000934123232	0.0993915896036624	-2.67629218109849	0.00744417165033818	0.0220396679152027	TRIP13	protein_coding
ENSG00000071553.17	2487.23192102893	0.0446083756299886	0.0580918105034558	0.767894394121783	0.442549928158871	0.575586409629943	ATP6AP1	protein_coding
ENSG00000071564.17	7576.307669095	-0.215803285722574	0.0650309416082957	-3.31847087533244	0.000905117609612991	0.0036108747044513	TCF3	protein_coding
ENSG00000071575.11	280.755048900834	0.138209480060386	0.0846198742644073	1.63329810238822	0.102406315707329	0.190581091002313	TRIB2	protein_coding
ENSG00000071626.17	4831.21256017691	-0.127902495641929	0.0473147702682995	-2.70322554493353	0.00686701322328228	0.0205737028337669	DAZAP1	protein_coding
ENSG00000071655.18	3120.51562487627	0.0723475784130668	0.0588242998266859	1.22989272505112	0.218737278841517	0.342997554028806	MBD3	protein_coding
ENSG00000071859.15	717.882581613989	0.110874490499731	0.0625481693146548	1.77262566937756	0.0762907553135885	0.150877473259773	FAM50A	protein_coding
ENSG00000071889.17	483.386868107507	0.0170368742064955	0.0799133986040612	0.213191711328739	0.831177433067243	0.890359573347164	FAM3A	protein_coding
ENSG00000071894.17	3738.94505060897	0.166026026386727	0.0614646657256614	2.70116211365665	0.00690976494908765	0.0206894334620385	CPSF1	protein_coding
ENSG00000071994.11	1688.833393929	0.414690345320904	0.0464561884259727	8.92648233467771	4.39769720240932e-19	1.23037431767036e-17	PDCD2	protein_coding
ENSG00000072042.13	2713.85594991997	-0.0112937538913833	0.052294580379951	-0.21596413642346	0.82901570286248	0.888960914688754	RDH11	protein_coding
ENSG00000072062.14	1680.17475234498	0.0810280153318437	0.0551152186675682	1.4701568330985	0.141519282811104	0.245663504194757	PRKACA	protein_coding
ENSG00000072071.16	4587.60079867934	0.00505780696067407	0.0515096128488935	0.0981915157372946	0.921780219369239	0.952404987777717	ADGRL1	protein_coding
ENSG00000072110.14	5429.39460472842	-0.0803429224560473	0.0543685508009781	-1.47774625720945	0.139475708073925	0.243322711860074	ACTN1	protein_coding
ENSG00000072121.16	1893.48948311888	0.118815568016975	0.0629115715612976	1.88861230244753	0.0589437973144587	0.122206892173172	ZFYVE26	protein_coding
ENSG00000072134.15	805.241753809898	-0.183672864452017	0.0598856358872455	-3.06706043495709	0.00216175145770671	0.00770866512407287	EPN2	protein_coding
ENSG00000072135.13	1418.39311299418	-0.11788708802123	0.0618147512449304	-1.90710284595538	0.0565072707992521	0.118164412346533	PTPN18	protein_coding
ENSG00000072195.15	343.924377653687	-0.0498243501281207	0.133541931868795	-0.373098916803698	0.709074824836046	0.801516541261052	SPEG	protein_coding
ENSG00000072210.19	2146.34208867142	-0.159734558569137	0.0444127728067067	-3.59659054084135	0.000322415393324746	0.00145299296416889	ALDH3A2	protein_coding
ENSG00000072274.13	10007.1473616422	-0.322610183724383	0.0870929336545001	-3.70420618742946	0.000212053729117778	0.00100309011020767	TFRC	protein_coding
ENSG00000072310.17	5405.48769622303	0.0143942727620275	0.0706152610484076	0.203840820643006	0.83847789222974	0.89527504354633	SREBF1	protein_coding
ENSG00000072364.13	3038.81047388397	-0.01148870817662	0.0686778427811762	-0.16728405714818	0.86714654793129	0.915115322124503	AFF4	protein_coding
ENSG00000072401.15	539.852396931721	0.00113002743986196	0.0808810519900045	0.0139714730713643	0.988852740007217	0.993088669562407	UBE2D1	protein_coding
ENSG00000072415.9	1101.94017996145	-0.0504731713901044	0.0620705514238343	-0.81315809562348	0.416127421399944	0.550690165896954	MPP5	protein_coding
ENSG00000072422.17	122.965358610406	-0.362275586279199	0.143592628009509	-2.52294000953314	0.011637825273612	0.032094640164604	RHOBTB1	protein_coding
ENSG00000072501.19	4797.03536501363	0.0623719442015273	0.0445674248596153	1.39949625534783	0.161664220486361	0.272829896486232	SMC1A	protein_coding
ENSG00000072506.13	779.421352565696	0.141190665942275	0.0834265247206338	1.69239539121488	0.0905706105199299	0.172915884011414	HSD17B10	protein_coding
ENSG00000072518.20	1959.27166933135	0.0989789934665962	0.04812782210849	2.05658575705913	0.039726089435944	0.0885337723111976	MARK2	protein_coding
ENSG00000072571.20	634.9897275716	0.0164295175406546	0.105642571725218	0.155519855985602	0.876411501568723	0.921618714051756	HMMR	protein_coding
ENSG00000072609.17	27.5953027878007	-0.120455146285298	0.245862357621596	-0.489929192295019	0.624184004987868	0.735783353675103	CHFR	protein_coding
ENSG00000072682.18	1277.98517465541	-0.452263158730739	0.0807718441348155	-5.59926746225914	2.15259466091499e-08	2.15431215665508e-07	P4HA2	protein_coding
ENSG00000072736.19	1111.12855652213	-0.0132600788355811	0.0522810549058927	-0.253630667159444	0.799780902186431	0.86745132920144	NFATC3	protein_coding
ENSG00000072756.17	616.796658023936	0.0153990741678855	0.0647095025673198	0.237972377424248	0.811902518449746	0.876291173648758	TRNT1	protein_coding
ENSG00000072778.20	4136.89436628356	0.310783353986576	0.0644812718821351	4.81974602725974	1.43741090961442e-06	1.07002517366549e-05	ACADVL	protein_coding
ENSG00000072786.13	618.783483431976	0.0691505575169961	0.0694903063776108	0.995110845262812	0.319682356495978	0.454260517083633	STK10	protein_coding
ENSG00000072803.17	997.230396639952	-0.0397099122005917	0.0549036963969126	-0.723264821980632	0.469517200761436	0.600326341498237	FBXW11	protein_coding
ENSG00000072849.11	737.989013116323	0.29185340995103	0.0979122308294669	2.98076560485431	0.00287528777077979	0.00985177134663725	DERL2	protein_coding
ENSG00000072864.16	1078.55685074303	-0.33479992206961	0.0630392567761281	-5.31097508428102	1.09040238836107e-07	9.83977023357967e-07	NDE1	protein_coding
ENSG00000072954.7	128.675544329493	-0.347934972242887	0.121290805984632	-2.86860137022234	0.00412291057922211	0.0133774628235506	TMEM38A	protein_coding
ENSG00000072958.9	551.783004060305	0.274361143750188	0.0637246445232699	4.30541662182205	1.66671758896747e-05	0.000101404337708724	AP1M1	protein_coding
ENSG00000073008.15	1683.1725741357	-0.312676153204754	0.0746867278663896	-4.18650223590078	2.83286144137015e-05	0.000165528844780681	PVR	protein_coding
ENSG00000073050.12	957.992175587009	-0.106568599968961	0.0580005681329968	-1.83737165685336	0.0661550480427432	0.134435774691423	XRCC1	protein_coding
ENSG00000073060.16	2843.73187558635	0.121644643556128	0.0581114254964601	2.09329994087889	0.0363223879340538	0.0824622297410827	SCARB1	protein_coding
ENSG00000073111.14	3905.75917596422	0.0588422064045521	0.0701766416871281	0.838487066207744	0.401757208701615	0.537103606481633	MCM2	protein_coding
ENSG00000073150.14	371.924814887156	-0.0407914692133122	0.11560617357846	-0.352848536982567	0.724201993838945	0.813120126157228	PANX2	protein_coding
ENSG00000073169.14	746.279674019166	0.14602723069502	0.0788055173838005	1.8530077022886	0.0638812546826317	0.130697382830362	SELENOO	protein_coding
ENSG00000073331.18	330.912061781052	0.0985103715507577	0.117203915837011	0.840504097898495	0.400625804913784	0.535984986090229	ALPK1	protein_coding
ENSG00000073350.14	1738.95023133412	-0.318669924324899	0.0930589660156309	-3.42438711678112	0.000616187776509374	0.00257993279889266	LLGL2	protein_coding
ENSG00000073417.15	858.805779300798	-0.077453346985687	0.0745818732120304	-1.03850096075615	0.299036888214619	0.432037594236469	PDE8A	protein_coding
ENSG00000073536.18	2000.04751038897	-0.156250019209693	0.073831360827989	-2.11630962042974	0.0343184830680076	0.0786123584141911	NLE1	protein_coding
ENSG00000073578.17	3540.45819583847	-0.459087752159529	0.0525277940207058	-8.73990162195964	2.3331350812854e-18	6.27113379348354e-17	SDHA	protein_coding
ENSG00000073584.20	2632.57222249642	0.0730270115091092	0.0568678372384383	1.28415313568051	0.19908837912822	0.319203055244777	SMARCE1	protein_coding
ENSG00000073605.18	55.0246038107175	-0.486531451493418	0.203496272862553	-2.39086173249981	0.0168088817580287	0.0436746570381232	GSDMB	protein_coding
ENSG00000073614.13	1114.15584879404	-0.141312266394131	0.0582269928743107	-2.42692022064695	0.0152276039970288	0.0401060184362689	KDM5A	protein_coding
ENSG00000073670.14	99.2187560957501	-0.0890304037483236	0.133451425937121	-0.667137148390401	0.504684533343968	0.633042632991118	ADAM11	protein_coding
ENSG00000073711.11	83.1738299852469	-0.530672800667013	0.151201176116982	-3.50971344466554	0.000448589854298485	0.00194587161005787	PPP2R3A	protein_coding
ENSG00000073792.16	1106.22419835893	-0.0616672603740242	0.0566989491981727	-1.08762615967514	0.276760177392267	0.408171094464864	IGF2BP2	protein_coding
ENSG00000073803.14	401.741046202054	-0.146782365221537	0.0882853268067522	-1.66259072181756	0.0963943896097596	0.181502170678772	MAP3K13	protein_coding
ENSG00000073905.8	22.4240906160277	0.419892469588985	0.266964867072256	1.5728379325484	0.115756349849712	0.210735918957168	VDAC1P1	processed_pseudogene
ENSG00000073910.22	191.120616604565	-0.578193797512162	0.134399599812779	-4.3020499935833	1.69225115537404e-05	0.000102750158897499	FRY	protein_coding
ENSG00000073921.18	2242.34110306176	0.0804024838014996	0.0545100004383266	1.47500427728795	0.140211393479712	0.244238154687725	PICALM	protein_coding
ENSG00000073969.18	1905.70811736885	0.0201165036084	0.0486314915835327	0.413651791326336	0.679129137715237	0.77854164363212	NSF	protein_coding
ENSG00000074047.22	521.482247944115	-0.29289013267188	0.085972058391303	-3.40680609668302	0.000657278036763531	0.00273146024554519	GLI2	protein_coding
ENSG00000074054.19	2111.6932269203	-0.107031096045694	0.051158093923334	-2.09216348455225	0.0364238937435365	0.0826179096786787	CLASP1	protein_coding
ENSG00000074071.15	1211.74533912014	-0.0800454302323135	0.067631253894318	-1.18355679694175	0.236588550883797	0.363910945897026	MRPS34	protein_coding
ENSG00000074181.9	135.522602914028	-0.167292875754446	0.142183457402111	-1.17659873244834	0.239355703955088	0.367143794551308	NOTCH3	protein_coding
ENSG00000074201.9	2146.53014317379	-0.0299181382058884	0.0509221188519699	-0.587527362968932	0.556849578732907	0.679725882660589	CLNS1A	protein_coding
ENSG00000074266.21	378.115192298777	0.0919702074929382	0.07854332431937	1.17094875076808	0.241619377722444	0.369561515443373	EED	protein_coding
ENSG00000074319.13	1026.53131527717	0.223875387397286	0.0588590151473752	3.80358704332262	0.000142615849612427	0.000700946755820759	TSG101	protein_coding
ENSG00000074356.17	1818.80296938211	-0.184073677007299	0.0574944586111733	-3.20158988281223	0.00136671428888236	0.0051739898079118	NCBP3	protein_coding
ENSG00000074416.14	335.37686490475	-1.13880963010153	0.0880461932913721	-12.9342290396685	2.885025828624e-38	1.93863432019859e-36	MGLL	protein_coding
ENSG00000074582.15	509.777062559347	-0.271249074644659	0.0864398411812251	-3.13800986834269	0.00170099150076999	0.00628456653647271	BCS1L	protein_coding
ENSG00000074590.13	276.977716984343	0.28544593745392	0.0963462528848582	2.962709279364	0.00304944432996045	0.0103495458973088	NUAK1	protein_coding
ENSG00000074603.19	440.76178826651	0.0580405596288111	0.0875579324789803	0.662881797063273	0.507406260748149	0.635566033790932	DPP8	protein_coding
ENSG00000074621.14	248.307652692337	0.27591521462722	0.137973706049045	1.99976664053035	0.0455254683840011	0.0987818005068451	SLC24A1	protein_coding
ENSG00000074660.16	28.3968173501792	0.0465842950792566	0.265120982496465	0.175709574702854	0.860522112815464	0.910486351897819	SCARF1	protein_coding
ENSG00000074695.6	5054.07157440729	0.445839925440292	0.0698471487289867	6.38307981862211	1.73561380773158e-10	2.24823227486883e-09	LMAN1	protein_coding
ENSG00000074696.13	2417.52356126294	0.12222518988203	0.0429137420715323	2.84815967990613	0.00439728553103105	0.0141276289889177	HACD3	protein_coding
ENSG00000074755.15	1751.78071063397	-0.087644065597616	0.0836665390522627	-1.04754023042436	0.294850487497431	0.427726439650283	ZZEF1	protein_coding
ENSG00000074800.16	20592.3235897104	0.131188960146879	0.0797262749313271	1.64549215750867	0.0998683586359748	0.186875882191456	ENO1	protein_coding
ENSG00000074842.8	956.491612136312	0.0622615377254951	0.106207761762512	0.586223988645165	0.557725003210348	0.680463382371903	MYDGF	protein_coding
ENSG00000074855.11	439.259823580193	-0.00693324227736204	0.0744979200580484	-0.0930662530169929	0.925850927235706	0.954561500573245	ANO8	protein_coding
ENSG00000074935.14	1233.02359548235	-0.156238695857867	0.0665083981332924	-2.34915740332135	0.0188159507438822	0.0480437134176276	TUBE1	protein_coding
ENSG00000074964.17	452.91143885744	-0.50608162549146	0.0810925246295033	-6.24079257371322	4.35359256960651e-10	5.35815824674711e-09	ARHGEF10L	protein_coding
ENSG00000074966.11	20.353869706878	-0.668001317987912	0.281911081239037	-2.36954615282222	0.0178099321161855	0.0458326377522353	TXK	protein_coding
ENSG00000075073.15	22.2064672148354	0.187868636263354	0.277153834211155	0.677849674344473	0.497867011493665	0.626632181369901	TACR2	protein_coding
ENSG00000075089.9	640.325038411391	0.0894520876600833	0.0847666235246067	1.0552748704697	0.291299630653801	0.424063047533132	ACTR6	protein_coding
ENSG00000075131.10	374.71408244513	0.0677690868484918	0.0992935882682215	0.682512214841379	0.494915121702219	0.624169452187834	TIPIN	protein_coding
ENSG00000075142.14	844.402346744196	0.164571275496455	0.0578549774647128	2.84454826029155	0.00444744479708743	0.0142575452761142	SRI	protein_coding
ENSG00000075151.20	1950.05408267018	-0.260196792838192	0.0503919611911035	-5.16345835105398	2.42428541197603e-07	2.06627089586995e-06	EIF4G3	protein_coding
ENSG00000075188.9	394.839101297422	0.0377534967421091	0.0814726588889686	0.463388543554959	0.643085888995632	0.749785344784063	NUP37	protein_coding
ENSG00000075213.11	996.141874752095	6.09148657145695	0.139875935275291	43.5492106592047	0	0	SEMA3A	protein_coding
ENSG00000075218.19	1014.34784416204	-0.269459261340593	0.0614698848804004	-4.38359794987203	1.16735125769258e-05	7.35187076602041e-05	GTSE1	protein_coding
ENSG00000075223.14	512.624375623374	0.606950807446542	0.103881995948165	5.84269489536374	5.13630393591618e-09	5.57804089779296e-08	SEMA3C	protein_coding
ENSG00000075234.17	715.160259819684	-0.195920940057119	0.0743866064025694	-2.63382011268028	0.00844302062587342	0.0244675291606944	TTC38	protein_coding
ENSG00000075239.14	1219.28002313081	-0.492298378983277	0.0579022679089944	-8.50222964939866	1.8598342151782e-17	4.58921714866595e-16	ACAT1	protein_coding
ENSG00000075240.17	1006.03442245211	-0.139283118427205	0.0562545813386491	-2.47594267191732	0.0132884913598262	0.0359125699746905	GRAMD4	protein_coding
ENSG00000075275.18	1529.48827608649	-0.593682475379821	0.0577662238191653	-10.2773287940427	8.91645729846911e-25	3.36367206156784e-23	CELSR1	protein_coding
ENSG00000075292.19	1709.00479127201	0.0108036338464161	0.086205955724976	0.12532352034798	0.900267432430539	0.937903197186079	ZNF638	protein_coding
ENSG00000075303.13	768.585221596913	-0.318360653081506	0.0814721733773417	-3.90759985752443	9.32175193055363e-05	0.000480188261665617	SLC25A40	protein_coding
ENSG00000075336.12	573.499526896336	0.609697727543601	0.063404503629172	9.61600032561539	6.84408260011834e-22	2.2346449305202e-20	TIMM21	protein_coding
ENSG00000075391.17	945.965526205248	0.131766181011252	0.0641487876467937	2.05407125909789	0.0399687953071277	0.0889692852651415	RASAL2	protein_coding
ENSG00000075399.14	251.886968556047	0.262287078653871	0.0965252895466547	2.71728870108281	0.00658191672388329	0.0198260977642368	VPS9D1	protein_coding
ENSG00000075407.18	1164.49460908054	-0.531209832730106	0.0782448674012346	-6.78906937123552	1.12859168180825e-11	1.66056324482677e-10	ZNF37A	protein_coding
ENSG00000075413.18	2707.51498390204	-0.125686757194274	0.0494595165467435	-2.54120472600029	0.0110471212764171	0.0307011824171838	MARK3	protein_coding
ENSG00000075415.13	9176.37642567451	-0.0722523149087435	0.0688286575987538	-1.04974174173131	0.293836866778393	0.426708395441232	SLC25A3	protein_coding
ENSG00000075420.13	1101.81434848469	0.147041008109242	0.0603421234362932	2.43678875942246	0.0148183329958927	0.0392409479687153	FNDC3B	protein_coding
ENSG00000075426.12	3030.36611947466	-0.510128498321351	0.0573615367931918	-8.8932153292988	5.93656172767043e-19	1.64561928406805e-17	FOSL2	protein_coding
ENSG00000075539.15	1523.97285142213	0.0695329166460829	0.0895829513319965	0.776184704926636	0.437639935643167	0.571174569609031	FRYL	protein_coding
ENSG00000075568.17	3489.22019469926	0.0834390813188822	0.0482642626139188	1.72879635572883	0.083845548630828	0.162425122006592	TMEM131	protein_coding
ENSG00000075618.18	9147.99662684705	0.24512570307318	0.0845675850252861	2.89857754599338	0.00374859597849913	0.0123330856105725	FSCN1	protein_coding
ENSG00000075624.17	42247.7373670673	-0.0167352020926977	0.0675735229037697	-0.247659162546994	0.804398131191857	0.870923120013794	ACTB	protein_coding
ENSG00000075643.6	1251.59019711573	-0.647708176141064	0.071167239628584	-9.10121257367013	8.93288523640584e-20	2.60577109648025e-18	MOCOS	protein_coding
ENSG00000075651.16	178.651246203214	-0.130875035457485	0.117230956230504	-1.11638631693965	0.264256807961	0.394647994377382	PLD1	protein_coding
ENSG00000075702.18	1065.95119021992	-0.0584928023142302	0.0790541573663964	-0.739907985397031	0.459355828719365	0.590706871754283	WDR62	protein_coding
ENSG00000075711.21	1396.29178658064	-0.236841737750025	0.0510903841366672	-4.63574000767877	3.55662778031698e-06	2.46361534051225e-05	DLG1	protein_coding
ENSG00000075785.14	3528.02990469839	0.200299298100131	0.0548711827636304	3.65035503176529	0.000261878081036686	0.00120876690455817	RAB7A	protein_coding
ENSG00000075790.11	653.087766054398	-0.0266875786414487	0.0762034308369185	-0.350214922718667	0.726177408365381	0.814487507504897	BCAP29	protein_coding
ENSG00000075826.17	156.97900216919	-1.03750297199511	0.173275095869555	-5.98760581714622	2.12952396428799e-09	2.43383407065017e-08	SEC31B	protein_coding
ENSG00000075856.12	2844.14046365549	0.0188474257643652	0.0570491061362443	0.330371973214689	0.74111891591058	0.825403027916097	SART3	protein_coding
ENSG00000075914.13	451.967002820691	0.136538028149424	0.0911409445540538	1.49809757642402	0.134107900692252	0.23606503581099	EXOSC7	protein_coding
ENSG00000075945.13	3334.47447887536	2.71696910764911	0.0751124591933048	36.1720164248235	1.67717445097601e-286	2.5244829836091e-283	KIFAP3	protein_coding
ENSG00000075975.16	1164.31746386343	-0.116680205423451	0.0743273377948006	-1.56981547954234	0.116458045267654	0.211629421389439	MKRN2	protein_coding
ENSG00000076003.5	2332.12184716957	0.132105882879159	0.0675438321771351	1.95585412643908	0.0504823405926535	0.107735742322504	MCM6	protein_coding
ENSG00000076043.11	783.359313365082	0.0502866500871954	0.0652421811994007	0.77076898967408	0.440843871145825	0.574111606548447	REXO2	protein_coding
ENSG00000076053.11	637.016929591313	0.086210623262263	0.0770654147294702	1.11866812843214	0.263281746919835	0.393728353384621	RBM7	protein_coding
ENSG00000076067.13	654.237831803273	0.148587315957958	0.0960906985133224	1.54632361151331	0.122026432340497	0.219553254756615	RBMS2	protein_coding
ENSG00000076108.11	3552.80600212434	-0.118842587506557	0.0504069948889598	-2.35766063357579	0.0183904967938181	0.0471252566803796	BAZ2A	protein_coding
ENSG00000076201.15	2229.57090840062	0.171442599348576	0.0569397176900329	3.01094923374701	0.00260432390275681	0.00906364933740937	PTPN23	protein_coding
ENSG00000076248.11	1344.21181708124	-0.0750756008867377	0.0666888628472422	-1.12575919998376	0.260267458161079	0.390798474252893	UNG	protein_coding
ENSG00000076258.10	21.0390158233553	0.850043064230358	0.34865447986576	2.43806723653069	0.0147660272488778	0.0391230843425643	FMO4	protein_coding
ENSG00000076321.11	279.775973888304	-0.0358438759386764	0.0867503223902167	-0.413184354260321	0.679471550201286	0.77874878647283	KLHL20	protein_coding
ENSG00000076351.13	395.011767838599	0.0114370552051419	0.0843873969261044	0.135530370905468	0.892192553269311	0.932394041824956	SLC46A1	protein_coding
ENSG00000076356.7	127.65530381544	-2.52596289049251	0.145093236288296	-17.4092394319022	7.02104766432397e-68	1.0161616292635e-65	PLXNA2	protein_coding
ENSG00000076382.17	1576.34350125477	-0.384485760431412	0.0672940861232892	-5.71351485072547	1.10666211242887e-08	1.15196944095985e-07	SPAG5	protein_coding
ENSG00000076513.17	711.010608281518	-0.114248972565146	0.0791479465524006	-1.4434862500129	0.148883543096109	0.255471396566648	ANKRD13A	protein_coding
ENSG00000076554.15	1020.87774464758	0.0856317661310733	0.0668592833378697	1.28077600979266	0.200272352779571	0.32072555102012	TPD52	protein_coding
ENSG00000076555.15	551.000130668987	-0.101777734566926	0.081832557304734	-1.24373156502881	0.21359837465658	0.336940131558462	ACACB	protein_coding
ENSG00000076604.15	985.27191465086	0.312333628738297	0.0615304445864276	5.07608275606692	3.85295533742023e-07	3.16737759360182e-06	TRAF4	protein_coding
ENSG00000076641.4	36.3028237155517	-2.34086292381623	0.249389511202691	-9.38637279702473	6.21020969418144e-21	1.92734177972823e-19	PAG1	protein_coding
ENSG00000076650.7	334.295144450596	-0.136066260936423	0.0881381852137777	-1.54378332849033	0.122640831422645	0.22023261686634	GPATCH1	protein_coding
ENSG00000076662.10	49.9350295678052	0.0540561134142088	0.19902065644327	0.271610567366494	0.785921473244053	0.857969974997787	ICAM3	protein_coding
ENSG00000076685.19	967.666043572243	0.0118119250818346	0.0548843728898536	0.215214722513815	0.829599912958284	0.889397285601716	NT5C2	protein_coding
ENSG00000076716.9	418.027917522133	-0.138587543344047	0.0747490056920568	-1.85403861979095	0.0637336350132542	0.130430819064514	GPC4	protein_coding
ENSG00000076770.14	901.858256996186	-0.314160467536812	0.0757239682698807	-4.14875863897071	3.34283026574344e-05	0.000192635073353638	MBNL3	protein_coding
ENSG00000076826.10	1122.97527570473	-0.0662012280823346	0.0894101027189399	-0.740422234950762	0.459043831240274	0.590460322546171	CAMSAP3	protein_coding
ENSG00000076864.19	456.374797651365	-0.861993649411327	0.0817234056777478	-10.5476961252734	5.20579244567918e-26	2.10638677130008e-24	RAP1GAP	protein_coding
ENSG00000076924.12	1610.68575731621	-0.0485365476826907	0.0700083449226511	-0.693296602516692	0.488123434735169	0.617711150888802	XAB2	protein_coding
ENSG00000076928.18	2385.44527608304	-0.301277443220334	0.0859380130987885	-3.5057529532828	0.000455317621501395	0.00197164581094333	ARHGEF1	protein_coding
ENSG00000076944.16	1408.69871946845	0.224126155091403	0.0617553079414425	3.62926139569936	0.000284233314506694	0.00130078438733802	STXBP2	protein_coding
ENSG00000076984.18	1548.51095691678	0.0601967631865874	0.0503222713445524	1.19622508241779	0.231608735257838	0.358033756095407	MAP2K7	protein_coding
ENSG00000077044.11	1366.56923628781	-0.10971120816071	0.0614716122976653	-1.7847459023761	0.0743025417410638	0.147643809674785	DGKD	protein_coding
ENSG00000077097.15	4739.04272581414	-0.0118094785301244	0.0648836702307037	-0.18201002637696	0.855574857419791	0.907228795624001	TOP2B	protein_coding
ENSG00000077147.16	3803.30684344245	0.0651914354884722	0.058938254544877	1.1060971518733	0.268684471351007	0.39958945835854	TM9SF3	protein_coding
ENSG00000077150.20	1366.9762457196	0.0220732489844584	0.0631059057949715	0.349781034063174	0.726503033652761	0.814792017177659	NFKB2	protein_coding
ENSG00000077152.11	554.28927348197	-0.0893952823899936	0.0789751503825478	-1.1319419077643	0.257658858300628	0.388177473240022	UBE2T	protein_coding
ENSG00000077157.22	367.055623234417	-0.0425891476726976	0.0761438098698688	-0.559325147316417	0.575939835985281	0.696141203826423	PPP1R12B	protein_coding
ENSG00000077232.18	2332.13001031997	0.189201351394492	0.0469770215760784	4.02752973787588	5.63659400464995e-05	0.000306842723175375	DNAJC10	protein_coding
ENSG00000077235.18	3743.04570189776	0.0253433806749466	0.039634629010168	0.63942520235133	0.522546358158475	0.650084121249803	GTF3C1	protein_coding
ENSG00000077238.14	374.897347596692	-0.771867222648364	0.0827619784369965	-9.32635054436207	1.09579024758865e-20	3.35240544851715e-19	IL4R	protein_coding
ENSG00000077254.14	936.332176310724	-0.0165371520863495	0.0541898983783372	-0.305170383802756	0.760236387502323	0.839920589010934	USP33	protein_coding
ENSG00000077312.9	2699.65792989122	0.041057109458858	0.0553218956702357	0.742149359877189	0.457996846446219	0.589562976810878	SNRPA	protein_coding
ENSG00000077348.9	505.877249311194	0.0434031898357188	0.0849198680121543	0.511107598866106	0.6092757152993	0.724057677476932	EXOSC5	protein_coding
ENSG00000077380.16	1267.57143922837	0.0839431572058843	0.0522339938173661	1.60705990622482	0.108041227379528	0.199049761874743	DYNC1I2	protein_coding
ENSG00000077454.16	1763.10839862568	0.139732851336338	0.0604239800209801	2.3125396785816	0.0207479613420573	0.051997721298809	LRCH4	protein_coding
ENSG00000077458.13	341.452189209443	0.131471747403431	0.103480996622371	1.27049170084055	0.203909537216904	0.325063159731925	FAM76B	protein_coding
ENSG00000077463.15	408.102362082073	0.159802223339165	0.0767840954339997	2.08118911131179	0.0374165998168332	0.0843358281585764	SIRT6	protein_coding
ENSG00000077514.9	676.795204276386	-0.140798542483349	0.067751720265837	-2.07815450192112	0.0376951311347523	0.0848619673706689	POLD3	protein_coding
ENSG00000077549.19	1944.51403924164	0.214918553092325	0.0460162720483221	4.6704903184386	3.00481645847743e-06	2.1075721031222e-05	CAPZB	protein_coding
ENSG00000077585.14	678.237123866695	-0.0246557727419437	0.069939757259979	-0.352528714823725	0.724441787569526	0.813268033002425	GPR137B	protein_coding
ENSG00000077684.16	771.071579635174	-0.127658086974048	0.0663794352589813	-1.92315717173529	0.0544603141005859	0.114712657128746	JADE1	protein_coding
ENSG00000077713.19	358.772376990746	-0.164173733828259	0.0884754593361408	-1.85558498435732	0.063512735591234	0.130056133467024	SLC25A43	protein_coding
ENSG00000077721.16	668.020570566609	0.339893883157847	0.0685489238960681	4.95841311343099	7.10713109290322e-07	5.57750454694366e-06	UBE2A	protein_coding
ENSG00000077984.6	12.1272303731609	-2.60610304556995	0.507035814911927	-5.13987960795755	2.74914556397744e-07	2.31173961055801e-06	CST7	protein_coding
ENSG00000078043.16	1445.51985351629	0.4656182817277	0.0580319412369811	8.02348278900901	1.02788394182088e-15	2.18526964580337e-14	PIAS2	protein_coding
ENSG00000078061.13	358.680098374129	0.116007736070994	0.0762609395910178	1.5211946862068	0.12821098855192	0.227864387465445	ARAF	protein_coding
ENSG00000078070.13	696.129212848149	-0.582340364034275	0.0681687334704551	-8.54263141454235	1.3119936268213e-17	3.30236255366459e-16	MCCC1	protein_coding
ENSG00000078081.8	1459.78720015591	-0.63389349067453	0.195960682718872	-3.23479935811371	0.00121728238994509	0.00468008544915798	LAMP3	protein_coding
ENSG00000078114.19	683.338938455563	-0.215800780915521	0.0736987397601906	-2.92814750452611	0.00340988234069019	0.0113728227325656	NEBL	protein_coding
ENSG00000078124.12	596.176779449064	-0.0849061943357516	0.064149804064019	-1.32356124191772	0.185648804400038	0.303360906973034	ACER3	protein_coding
ENSG00000078140.14	1417.02478478444	0.055228983179837	0.0685308703536021	0.805899339886817	0.420300891909895	0.555139437085621	UBE2K	protein_coding
ENSG00000078142.13	680.670900611505	0.102075610924621	0.077064357346107	1.32455021283295	0.185320378311298	0.303002643313237	PIK3C3	protein_coding
ENSG00000078177.14	567.289624169719	-0.125955389557255	0.0893314844182605	-1.40997757260494	0.158546305305607	0.268743129218468	N4BP2	protein_coding
ENSG00000078237.7	349.144847982416	0.386703502933362	0.0817581350626002	4.72984740463163	2.24688657378719e-06	1.61355614067962e-05	TIGAR	protein_coding
ENSG00000078246.17	963.780707977621	-0.0897694006648109	0.0535217674971981	-1.67725030137524	0.0934935465006362	0.177148144754226	TULP3	protein_coding
ENSG00000078269.15	1047.52466296673	-0.243699049352512	0.0688005325672093	-3.54210992646677	0.000396940019260293	0.00174904600992562	SYNJ2	protein_coding
ENSG00000078304.19	4115.21768395614	-0.0812700215958946	0.0423242457316317	-1.92017648964636	0.0548356102260739	0.115309528516745	PPP2R5C	protein_coding
ENSG00000078319.10	629.14365776069	0.124365803212007	0.0665405058919807	1.86902401093701	0.0616194738979851	0.126793755449415	PMS2P1	transcribed_unprocessed_pseudogene
ENSG00000078369.18	8179.71772757589	0.116808969333417	0.0374996690735573	3.11493333725935	0.00183986485586818	0.00673807696508221	GNB1	protein_coding
ENSG00000078399.19	2546.79011705527	0.120813539974618	0.0577640335143336	2.09150110586788	0.0364831673994694	0.0827149624486841	HOXA9	protein_coding
ENSG00000078401.7	71.5766978412492	0.967622488939177	0.163481707407306	5.9188425682905	3.24215118992494e-09	3.61755816981098e-08	EDN1	protein_coding
ENSG00000078403.17	1602.76930861338	-0.083397877937204	0.0626351822745771	-1.33148615376592	0.183029097989379	0.300308403870766	MLLT10	protein_coding
ENSG00000078487.17	87.6979709629688	0.113450169825329	0.146161716551803	0.7761962058315	0.437633145998883	0.571174569609031	ZCWPW1	protein_coding
ENSG00000078579.9	225.667098085742	1.31861700866025	0.145471179658141	9.06445532207145	1.25228340936736e-19	3.63186317491281e-18	FGF20	protein_coding
ENSG00000078618.22	3008.12410466668	0.220074135152932	0.0432819278043416	5.08466573272313	3.68274073592812e-07	3.03574006337295e-06	NRDC	protein_coding
ENSG00000078668.14	1847.52273241119	-0.0890995005862004	0.0586403036114384	-1.51942427134399	0.12865573642616	0.228399626727195	VDAC3	protein_coding
ENSG00000078674.18	4264.2397728518	0.0399242152498847	0.0569349773070689	0.701224750377265	0.483162766167755	0.6130461060741	PCM1	protein_coding
ENSG00000078687.17	986.566713978366	-0.749795905914663	0.0744691898095684	-10.0685385168286	7.61004628716504e-24	2.76015461962429e-22	TNRC6C	protein_coding
ENSG00000078699.22	736.771896596469	-0.25768529226892	0.0681458966997739	-3.78137649878155	0.000155963590479345	0.000760960766254488	CBFA2T2	protein_coding
ENSG00000078747.16	2764.62516894052	0.201641386337482	0.040689299020596	4.9556367691519	7.20937884286951e-07	5.64891048114898e-06	ITCH	protein_coding
ENSG00000078804.13	276.065626559632	0.250674192080287	0.100650047660455	2.49055214485285	0.0127544778296116	0.034716166417959	TP53INP2	protein_coding
ENSG00000078808.18	2567.16218915864	0.0705893848927944	0.057882667450389	1.2195254296685	0.222644830097481	0.347495850542025	SDF4	protein_coding
ENSG00000078900.15	577.673346862285	-0.0291480554702389	0.0768857468148262	-0.379108699307297	0.704607146539598	0.797413527284982	TP73	protein_coding
ENSG00000078902.16	1213.13512502326	-0.0402827388596437	0.0749706457943156	-0.537313483602111	0.591051093167537	0.708435784585048	TOLLIP	protein_coding
ENSG00000078967.13	806.021359357375	-0.114284109944802	0.053931733518661	-2.11905129853204	0.034086131888372	0.0782175040978454	UBE2D4	protein_coding
ENSG00000079134.12	835.201414576663	-0.404239766305222	0.0728230710385953	-5.55098488075269	2.84064655861681e-08	2.78368567710288e-07	THOC1	protein_coding
ENSG00000079150.18	116.419433330704	0.522576254547819	0.183138913686833	2.85344192573635	0.00432484318941571	0.0139285895972028	FKBP7	protein_coding
ENSG00000079156.17	523.435583446983	-0.469159967965213	0.0796324585377812	-5.89156703911914	3.82550403176719e-09	4.23704832127739e-08	OSBPL6	protein_coding
ENSG00000079246.16	9241.41737733834	0.174202039289238	0.0330981043988842	5.26320290702543	1.41567189255641e-07	1.25492893561596e-06	XRCC5	protein_coding
ENSG00000079277.22	493.386352612208	-0.165652065991338	0.0714286277163625	-2.31912709633916	0.0203881459482057	0.051273589310459	MKNK1	protein_coding
ENSG00000079308.19	784.625531901323	-0.293476017186523	0.0955227561722962	-3.07231521520563	0.00212405296428635	0.00759051405945826	TNS1	protein_coding
ENSG00000079313.15	1509.05901581532	0.0782053644217334	0.0551052539669362	1.41919978208716	0.155840779487763	0.264962771134057	REXO1	protein_coding
ENSG00000079332.15	2092.34803560407	-0.0255158707199031	0.0555402822504275	-0.45941197426498	0.64593835101958	0.752178868911242	SAR1A	protein_coding
ENSG00000079335.20	426.144174424115	0.314800231502416	0.0870508682437089	3.61627905446154	0.000298868185199773	0.00135956840957172	CDC14A	protein_coding
ENSG00000079337.16	29.648113167523	-0.412013228037859	0.238676717563114	-1.72623971137406	0.0843042965155384	0.163113541278352	RAPGEF3	protein_coding
ENSG00000079387.14	767.792163484727	0.18469846455601	0.0635434803934025	2.90664696696699	0.00365325241314985	0.0120721746043319	SENP1	protein_coding
ENSG00000079432.7	2183.28656627235	-0.0305774082830681	0.0804125181723534	-0.380256817943813	0.703754786503454	0.796879338482659	CIC	protein_coding
ENSG00000079435.10	268.653272582286	-0.277642143302323	0.0876776650332408	-3.16662337206473	0.0015421991305733	0.00576438572470558	LIPE	protein_coding
ENSG00000079459.13	2708.35918207489	0.0756523333698339	0.101275593169308	0.746994720073985	0.455066747956535	0.58679557013979	FDFT1	protein_coding
ENSG00000079462.7	1686.91013709064	0.229661501738137	0.0708498787540536	3.24152286181572	0.00118892897416567	0.0045792627735777	PAFAH1B3	protein_coding
ENSG00000079482.13	221.605269187419	-0.206946966752247	0.111527869141303	-1.85556281443923	0.063515898106648	0.130056133467024	OPHN1	protein_coding
ENSG00000079616.13	2762.84955873135	0.0157365325787492	0.0528656815475553	0.297670097463766	0.765954968138079	0.843946576415662	KIF22	protein_coding
ENSG00000079691.18	1264.68984665958	-0.128032073156699	0.0463219738217296	-2.76395979259069	0.0057104575391784	0.0176279341426811	CARMIL1	protein_coding
ENSG00000079739.17	646.974399788462	-0.53134579945477	0.0614980057206747	-8.64004927034797	5.61887843206229e-18	1.46577743777126e-16	PGM1	protein_coding
ENSG00000079785.15	2138.10849076314	0.0769723976333965	0.0580833633010305	1.32520558829332	0.185102972386238	0.302768114879352	DDX1	protein_coding
ENSG00000079805.17	4964.07133453421	-0.0951212384936168	0.0514220581226626	-1.84981391189582	0.0643403750399987	0.13144019070332	DNM2	protein_coding
ENSG00000079819.19	1897.92458243118	0.280155529508495	0.0584973097295008	4.78920365404787	1.67444479337167e-06	1.2300509043353e-05	EPB41L2	protein_coding
ENSG00000079950.14	415.049825638616	0.11720111749064	0.0748862524178631	1.56505518311507	0.11756997077622	0.213027351087532	STX7	protein_coding
ENSG00000079974.17	328.000676396666	0.160819355465938	0.0961028612999407	1.67340860917777	0.0942468841941737	0.178283787971686	RABL2B	protein_coding
ENSG00000079999.14	2016.9885655216	0.0135468860307046	0.0651823345548829	0.207830635757581	0.8353612109874	0.89315648158704	KEAP1	protein_coding
ENSG00000080189.15	894.434560027818	0.187238557471846	0.0558824741272473	3.3505774466158	0.000806432553898064	0.00327357680724748	SLC35C2	protein_coding
ENSG00000080200.10	975.192170215076	-0.352612370598215	0.0685900057693029	-5.14087098613462	2.73467788628861e-07	2.30214605953111e-06	CRYBG3	protein_coding
ENSG00000080298.15	453.226078946863	-0.273631091861074	0.0760309861680726	-3.59894176903336	0.000319514717214524	0.00144164733918256	RFX3	protein_coding
ENSG00000080345.18	2298.46424812592	-0.341803344587574	0.0595955474531576	-5.73538392035468	9.72917074841788e-09	1.01838301881214e-07	RIF1	protein_coding
ENSG00000080371.6	692.726709648602	-0.0151428983000867	0.0844350257767109	-0.17934379910219	0.85766775761001	0.908360194733033	RAB21	protein_coding
ENSG00000080493.17	31.9464685870232	-4.22146561409615	0.4044271827625	-10.4381352046141	1.6604028597804e-25	6.50843329307673e-24	SLC4A4	protein_coding
ENSG00000080503.24	2532.11732792513	0.0122607874385969	0.060951615964373	0.201156068540717	0.840576541527216	0.896757963219764	SMARCA2	protein_coding
ENSG00000080546.13	262.950030381587	0.300902557424229	0.0975154644623279	3.08569065515218	0.00203079981904632	0.00731457259542599	SESN1	protein_coding
ENSG00000080603.17	5428.43653388946	0.117875163948473	0.0609003973439128	1.93554014570407	0.0529240472057353	0.112009667961295	SRCAP	protein_coding
ENSG00000080608.10	1515.77449223743	-0.124786342354879	0.0744990370221034	-1.67500611206365	0.0939330324605011	0.177846541458549	PUM3	protein_coding
ENSG00000080709.16	75.7592875598263	-0.241023443553378	0.162123024210495	-1.48667004410454	0.137101978176878	0.240211730359489	KCNN2	protein_coding
ENSG00000080802.18	1052.39570931145	0.0877307781393748	0.0551764155578947	1.59000502755243	0.111833671790853	0.205032938830197	CNOT4	protein_coding
ENSG00000080815.19	1588.11115889994	-0.00249688772903808	0.0458443172619787	-0.0544644980700561	0.956565093023319	0.973773689989652	PSEN1	protein_coding
ENSG00000080819.9	9472.52359132326	-0.0489429719696795	0.0598984706370076	-0.817098858271026	0.413871935371966	0.548670104916226	CPOX	protein_coding
ENSG00000080822.17	3425.51848799771	0.184201837093772	0.0483093265012066	3.81296636559757	0.000137308804523198	0.000678742898418121	CLDND1	protein_coding
ENSG00000080823.23	253.62208455239	0.248811789902725	0.0904871615708392	2.74969162015253	0.00596513739167412	0.018273269512434	MOK	protein_coding
ENSG00000080824.19	35821.816755902	0.260501303117268	0.0833474040926405	3.12548790155146	0.00177510371668	0.00652634615131103	HSP90AA1	protein_coding
ENSG00000080839.12	606.142938648113	-0.0182363266189824	0.0661198810450375	-0.275807008886793	0.782696300130867	0.855906633628039	RBL1	protein_coding
ENSG00000080845.17	1114.31061173129	0.286446588456811	0.0508821095656855	5.62961305853538	1.80614350383837e-08	1.81968353546018e-07	DLGAP4	protein_coding
ENSG00000080854.16	2010.19378654385	-2.29626670791017	0.0836043286400459	-27.4658829903009	4.48933243904734e-166	2.33011834043243e-163	IGSF9B	protein_coding
ENSG00000080947.15	174.363186152571	-0.147918391736206	0.14365454130283	-1.02968127839681	0.303159646829408	0.436675710969115	CROCCP3	transcribed_unprocessed_pseudogene
ENSG00000080986.13	923.435088427702	-0.255219246324797	0.0664834390107733	-3.83883941809088	0.000123617241847161	0.000618373786734285	NDC80	protein_coding
ENSG00000081014.11	378.448605384663	-0.100306149324056	0.0791299225583729	-1.26761338923417	0.204936048091741	0.326319411390764	AP4E1	protein_coding
ENSG00000081019.13	492.741966877911	-0.18636723309436	0.0689212883164576	-2.70405904542353	0.00684981162522291	0.0205303394231094	RSBN1	protein_coding
ENSG00000081026.19	493.510480014179	0.295918475562235	0.0840891043019137	3.51910604850504	0.000433003586278565	0.00188641678166859	MAGI3	protein_coding
ENSG00000081059.20	2382.36269007281	-0.591881921642221	0.0788533162242948	-7.50611324904382	6.09087301245624e-14	1.12215202672572e-12	TCF7	protein_coding
ENSG00000081087.15	127.632320808659	-0.0310094528344567	0.133929631002747	-0.231535416041134	0.816898874785321	0.879870809214978	OSTM1	protein_coding
ENSG00000081154.12	2578.59992459592	0.114828577731573	0.0577955462278607	1.9868066871253	0.0469438232969777	0.101377105920532	PCNP	protein_coding
ENSG00000081177.18	1294.41120557279	0.30504203445674	0.0527342864255545	5.78451051741016	7.27237733142133e-09	7.7252176598757e-08	EXD2	protein_coding
ENSG00000081181.8	561.829940384337	-0.0033767206190082	0.0713470865570477	-0.0473280799813493	0.962251748564298	0.976636066915954	ARG2	protein_coding
ENSG00000081189.16	1410.73858388557	-3.38153853842462	0.0880785843963291	-38.3922898125683	0	0	MEF2C	protein_coding
ENSG00000081237.20	4770.23915062163	1.10403745715257	0.105512330850507	10.4635870353088	1.26956460493382e-25	5.02881221933259e-24	PTPRC	protein_coding
ENSG00000081307.13	1051.02040155585	-0.0920597505396106	0.0669953464972066	-1.37412156743527	0.169403944847267	0.283004237274259	UBA5	protein_coding
ENSG00000081320.11	406.60561892267	-0.71416568530385	0.0867955352810772	-8.22813849803573	1.90145159312433e-16	4.36290386885784e-15	STK17B	protein_coding
ENSG00000081377.17	1043.89946422981	-0.240211777649507	0.0859984536704547	-2.79321042875952	0.00521877306160661	0.0163006790046281	CDC14B	protein_coding
ENSG00000081386.12	421.412359960398	0.0752989021506145	0.0768940469558964	0.979255288693586	0.327453856432044	0.462137403272487	ZNF510	protein_coding
ENSG00000081692.12	363.017731188101	0.35631171214195	0.106483683899185	3.34616252081675	0.000819383547005928	0.00331452866152465	JMJD4	protein_coding
ENSG00000081721.12	673.660890074013	0.206667250782652	0.0651969519236476	3.16989130143203	0.00152495973447817	0.00570561618776174	DUSP12	protein_coding
ENSG00000081760.17	1215.16653055903	0.102779889581591	0.0524167902452609	1.96081997964161	0.0499000265124762	0.106674506329469	AACS	protein_coding
ENSG00000081791.9	1590.89730248018	-0.146402756309295	0.0533745711755727	-2.74293082051585	0.00608935126926552	0.0185916663904634	DELE1	protein_coding
ENSG00000081803.16	411.543746784064	-0.553978927393477	0.104221230226542	-5.31541343533665	1.06415430554758e-07	9.6202105748361e-07	CADPS2	protein_coding
ENSG00000081842.18	191.896928983082	0.993341881527146	0.12823498662629	7.74626260477572	9.46366915970141e-15	1.86938514687435e-13	PCDHA6	protein_coding
ENSG00000081853.15	38.7887872885219	0.755514940859661	0.226561779445977	3.33469724111084	0.000853923163967288	0.00342794642964911	PCDHGA2	protein_coding
ENSG00000081870.11	230.452479529836	0.150832328788871	0.102570945690163	1.4705170920866	0.141421759986799	0.245607514863425	HSPB11	protein_coding
ENSG00000081913.14	1403.60717089424	1.20295399140638	0.061800957589327	19.464973332616	2.17607827123893e-84	4.48689453954635e-82	PHLPP1	protein_coding
ENSG00000081923.15	311.988639582613	0.15913138447963	0.0780979048440378	2.03758839366327	0.0415911137272513	0.0917797161446396	ATP8B1	protein_coding
ENSG00000082014.17	1497.90992228267	-0.246932779543539	0.0492881914881083	-5.00997849765124	5.44361172537421e-07	4.35836402608152e-06	SMARCD3	protein_coding
ENSG00000082068.9	520.001832710968	-0.211715000697346	0.0669434593399359	-3.16259426663727	0.001563701000554	0.00583750681059991	WDR70	protein_coding
ENSG00000082146.13	302.183804215062	0.501342350584879	0.101059704830336	4.96085310586011	7.01842533536305e-07	5.51651896333601e-06	STRADB	protein_coding
ENSG00000082153.18	2896.3521157491	0.242283841886424	0.0671197221332969	3.60972653321268	0.000306519984288044	0.00138926191011853	BZW1	protein_coding
ENSG00000082196.20	110.09528275648	0.126798898046375	0.14636438932328	0.866323418098029	0.386312827515217	0.522207515021019	C1QTNF3	protein_coding
ENSG00000082212.13	2146.56519639506	0.318285302407756	0.0468689204042305	6.79096722652538	1.1138422930229e-11	1.64368178378242e-10	ME2	protein_coding
ENSG00000082213.18	689.14682332112	0.0793605153815522	0.0757324603477103	1.04790620847632	0.2946818215629	0.427605396526056	C5orf22	protein_coding
ENSG00000082258.13	1122.56958957272	0.0265053607102901	0.0602026122910947	0.440269279049388	0.659742088203203	0.764114951649324	CCNT2	protein_coding
ENSG00000082269.16	886.894347753723	-0.0607586645025082	0.0682280301215172	-0.890523504698792	0.373184853198851	0.509125207137596	FAM135A	protein_coding
ENSG00000082438.17	147.542555755459	-0.823162513812861	0.121122132672314	-6.79613622755357	1.0746217036588e-11	1.59048238775539e-10	COBLL1	protein_coding
ENSG00000082458.12	1206.62174233288	-0.0214582648493619	0.0603781417177592	-0.355397901274764	0.722291520917497	0.811685524514768	DLG3	protein_coding
ENSG00000082497.12	38.5405891466471	1.05586549422372	0.239598137077801	4.40681846320395	1.0490003392622e-05	6.65944880074847e-05	SERTAD4	protein_coding
ENSG00000082512.15	530.489409530164	-0.64037357831077	0.0891894429298728	-7.17992575437744	6.97492863145981e-13	1.1511691421133e-11	TRAF5	protein_coding
ENSG00000082515.18	348.714847406466	-0.184003093547585	0.0770234496758791	-2.38892303995582	0.0168978416534379	0.0438452529852693	MRPL22	protein_coding
ENSG00000082516.9	1760.00715976649	-0.0873873050872678	0.0510555992467446	-1.71161060444981	0.0869684527490123	0.167226513896031	GEMIN5	protein_coding
ENSG00000082641.16	5567.69131839088	-0.175644320932162	0.0610932099221471	-2.87502197308	0.00403999381595415	0.0131594864569881	NFE2L1	protein_coding
ENSG00000082701.16	1557.35013554657	-0.193989611881086	0.0447754364606689	-4.33250074628503	1.47425163254504e-05	9.06322387802776e-05	GSK3B	protein_coding
ENSG00000082781.12	857.053081859565	-0.0479004687592196	0.0683192607192238	-0.701126860199487	0.483223849015812	0.613071929820128	ITGB5	protein_coding
ENSG00000082805.20	1140.26812502041	-0.190592689740275	0.0489824310309847	-3.89104186396368	9.98147078513383e-05	0.000508946809816512	ERC1	protein_coding
ENSG00000082898.17	6156.45375969409	-0.0502822084923446	0.0548316470235247	-0.917028964509707	0.359127462499538	0.494835826212289	XPO1	protein_coding
ENSG00000082996.20	658.736939045319	-0.0403631427562073	0.0643310252061349	-0.62742887474391	0.530378145251269	0.656787481885817	RNF13	protein_coding
ENSG00000083093.10	491.658923512509	0.21964128285152	0.0752021354292391	2.92067880250808	0.00349269712150923	0.0116130057594338	PALB2	protein_coding
ENSG00000083097.14	417.794609935125	-0.127601856262843	0.1218620451013	-1.0471008931187	0.29505304745645	0.427937798257322	DOP1A	protein_coding
ENSG00000083099.11	670.92225214968	0.0373186460643487	0.073020454330434	0.511071129405377	0.609301251004999	0.724057677476932	LYRM2	protein_coding
ENSG00000083123.15	332.897014577427	-0.147900561535736	0.111355018161046	-1.32818946086324	0.18411552518875	0.301523978363733	BCKDHB	protein_coding
ENSG00000083168.11	2453.34053961775	-0.0297432266874686	0.0700673700505422	-0.424494692265654	0.671205075403038	0.772721371860708	KAT6A	protein_coding
ENSG00000083223.18	566.525333233541	0.184175298584028	0.0819541506335617	2.24729677704212	0.0246210667240751	0.0599961625919991	TUT7	protein_coding
ENSG00000083307.12	1058.45674389105	-0.131183260732737	0.0570861340905801	-2.29798816862577	0.021562462521164	0.0537525978583241	GRHL2	protein_coding
ENSG00000083312.17	5913.85150848556	-0.0410294641545258	0.0534918345226108	-0.767022939495238	0.443067876770347	0.576060955441587	TNPO1	protein_coding
ENSG00000083444.17	3148.47359810511	0.224357283336242	0.054483887131248	4.11786484315593	3.82398843063157e-05	0.000216875184091434	PLOD1	protein_coding
ENSG00000083457.12	141.094619389296	0.251368584167519	0.109574249850932	2.29404795843445	0.0217877441460181	0.0541796010054296	ITGAE	protein_coding
ENSG00000083520.15	1844.58863059667	-0.136511485320936	0.0487030181917137	-2.80293686899598	0.00506395807825541	0.0158970276369841	DIS3	protein_coding
ENSG00000083535.16	204.657533913208	-0.174497214162684	0.107151279324312	-1.62851265298045	0.103416228513193	0.192128001923053	PIBF1	protein_coding
ENSG00000083544.15	649.157900878617	-0.252184085006936	0.0785102377294486	-3.21211720025583	0.00131760611390372	0.00501329808556085	TDRD3	protein_coding
ENSG00000083635.8	246.838387586628	0.153344520554179	0.100274073791705	1.5292539213348	0.126201507907005	0.22482957711164	NUFIP1	protein_coding
ENSG00000083642.19	703.937362567864	-0.15562242918725	0.0747329863688695	-2.08237937152844	0.0373078311546103	0.0841438095341865	PDS5B	protein_coding
ENSG00000083720.13	765.317755598678	-0.485623882857894	0.0687183762598635	-7.06687074533705	1.58466424645118e-12	2.53478918571553e-11	OXCT1	protein_coding
ENSG00000083750.13	251.454642078984	-0.230176012275089	0.11071462930739	-2.079002691108	0.0376171031169653	0.0847370003167556	RRAGB	protein_coding
ENSG00000083799.18	372.950601869102	-0.0499299948274482	0.0818681611453189	-0.609882940192349	0.541939354187976	0.666770570478781	CYLD	protein_coding
ENSG00000083807.10	279.59292744235	0.0147297343101603	0.0847257780899284	0.173851862352046	0.861981884685339	0.911472218712883	SLC27A5	protein_coding
ENSG00000083812.12	487.342256050827	0.191236208135612	0.0746114518571553	2.56309458368049	0.0103743782132829	0.0291769695191207	ZNF324	protein_coding
ENSG00000083817.9	127.259295257838	0.263194105157596	0.121953669083549	2.15814831267835	0.0309163025243449	0.0722260104914543	ZNF416	protein_coding
ENSG00000083828.16	164.207462828674	-0.0903644053494364	0.0988641316073454	-0.914026188065181	0.360703085196473	0.496461488512922	ZNF586	protein_coding
ENSG00000083838.16	283.224258191094	0.362383103762486	0.0950525164875516	3.81245144424919	0.000137595265879904	0.000679935634282443	ZNF446	protein_coding
ENSG00000083845.9	17808.7445309593	0.160736698355417	0.0637792458156432	2.52020381081385	0.0117286900817674	0.0323333778591142	RPS5	protein_coding
ENSG00000083857.14	6397.98610944632	0.374966806858503	0.0485315679062229	7.72624547352453	1.10764940776629e-14	2.16805447148221e-13	FAT1	protein_coding
ENSG00000083896.13	1352.69148311718	-0.100693342230592	0.0646807413873325	-1.55677470713582	0.119523984291627	0.215975391543525	YTHDC1	protein_coding
ENSG00000083937.9	1106.84130435234	0.356832930744682	0.0776109438274261	4.59771409993579	4.27151592089288e-06	2.91851373768859e-05	CHMP2B	protein_coding
ENSG00000084070.12	976.417621490737	-0.0431455732527271	0.0604576928503446	-0.713649019977136	0.47544423759294	0.605806032696939	SMAP2	protein_coding
ENSG00000084072.17	551.694707964983	0.0627735526037798	0.0683127821832144	0.918913717134541	0.358140704530513	0.493792606448042	PPIE	protein_coding
ENSG00000084073.10	1062.56573143691	0.125132809681437	0.0788642986622205	1.58668512627478	0.112583976671042	0.206157422974759	ZMPSTE24	protein_coding
ENSG00000084090.13	3547.09574409103	-0.0985140115612048	0.044414905123714	-2.21803944614544	0.026552142960177	0.0638133252174012	STARD7	protein_coding
ENSG00000084092.7	2509.21259613077	-0.150543455185361	0.0629622473842554	-2.39101146225931	0.0168020283105219	0.0436690716953843	NOA1	protein_coding
ENSG00000084093.19	1463.74191019459	-0.0555677789890128	0.0647005385039927	-0.858845695474138	0.390425653072457	0.526400488472232	REST	protein_coding
ENSG00000084112.15	1244.85664244427	-0.0286887738825706	0.0552834096415729	-0.51894002321081	0.603802566547907	0.719363323704218	SSH1	protein_coding
ENSG00000084207.18	10069.8395187943	0.0882613845283308	0.0801708280326827	1.10091646418258	0.270933015719335	0.401940050523106	GSTP1	protein_coding
ENSG00000084234.17	6859.74553293682	0.150504185115394	0.039946397130571	3.76765355392247	0.000164789178786508	0.000800647746641226	APLP2	protein_coding
ENSG00000084444.14	467.021371112625	-0.175262495596012	0.0726516632425089	-2.41236728484786	0.0158493064251219	0.0415326880764163	FAM234B	protein_coding
ENSG00000084463.8	2696.12639330103	-0.144222587342285	0.0561703078664132	-2.56759474570234	0.0102406799609745	0.028844070878104	WBP11	protein_coding
ENSG00000084623.11	5003.20355033863	0.0210606883340795	0.0476020801290662	0.442432101222814	0.658176553850363	0.762477756373098	EIF3I	protein_coding
ENSG00000084628.10	244.999634412076	-0.931615315103307	0.105161553833603	-8.85889644211039	8.08103943255093e-19	2.23184964291296e-17	NKAIN1	protein_coding
ENSG00000084652.16	3105.4506244577	0.0945935987114314	0.0430518129790265	2.19720360574628	0.0280059082067561	0.0666158233767529	TXLNA	protein_coding
ENSG00000084676.15	962.493693448376	-0.222345031737417	0.0592958772673542	-3.74975532843377	0.000177007189854234	0.000853399174146679	NCOA1	protein_coding
ENSG00000084693.16	1038.00564936004	0.372066043528485	0.056663486005053	6.56623991498345	5.16016534483511e-11	7.09970829711683e-10	AGBL5	protein_coding
ENSG00000084710.14	168.902298454599	-0.603501020663874	0.179772678684014	-3.35702301974733	0.000787865527689053	0.00320598862470279	EFR3B	protein_coding
ENSG00000084731.15	714.193304963212	0.32180208349606	0.116927658291721	2.75214682477606	0.00592059695797333	0.0181625715259658	KIF3C	protein_coding
ENSG00000084733.11	2187.79125883217	0.112910070665033	0.0676498497180079	1.66903653349842	0.0951101397680278	0.179465691837577	RAB10	protein_coding
ENSG00000084754.12	3769.11583067185	-0.175576480359124	0.0462487172410689	-3.79635351709197	0.000146840061893618	0.000719712345041594	HADHA	protein_coding
ENSG00000084764.12	284.533839708202	0.121446984524782	0.0910693860893028	1.333565424562	0.18234632063121	0.299510364197485	MAPRE3	protein_coding
ENSG00000084774.14	5701.53515178427	-0.0645121764301763	0.0440910411655007	-1.46315838149575	0.14342404592826	0.248202866788484	CAD	protein_coding
ENSG00000085063.17	1596.55339705986	0.0695426350050608	0.0546590535248722	1.27229855843398	0.203267060599742	0.324279363661613	CD59	protein_coding
ENSG00000085117.12	140.803784459152	-0.15314082546923	0.121751881689194	-1.2578107487502	0.208460207454974	0.330811074603296	CD82	protein_coding
ENSG00000085185.15	907.437187241517	0.192980733796874	0.0597930012016961	3.22748030569504	0.00124885637611222	0.00479046538563739	BCORL1	protein_coding
ENSG00000085224.23	2126.07979922651	-0.377319864912148	0.076181319084069	-4.95291850349508	7.31085989971775e-07	5.71949392986235e-06	ATRX	protein_coding
ENSG00000085231.14	547.490487389293	-0.0936314102630937	0.075491613908487	-1.24028889323516	0.214868559028647	0.338340992833895	AK6	protein_coding
ENSG00000085274.15	521.260583035644	0.0193115407273967	0.0861061527572787	0.224275967616777	0.82254257498831	0.884540318548549	MYNN	protein_coding
ENSG00000085276.19	64.6499376995782	-0.133054019752637	0.205832011657125	-0.646420441025852	0.518007105879703	0.645985332038218	MECOM	protein_coding
ENSG00000085365.18	1309.37926299639	-0.0269868866586194	0.0670927851134348	-0.402232320703221	0.687513057882126	0.7845081151726	SCAMP1	protein_coding
ENSG00000085377.15	1642.70042504101	-0.0150712476544436	0.0563233796202401	-0.267584220905446	0.789019378077835	0.86027485410696	PREP	protein_coding
ENSG00000085382.12	388.862366918072	-0.168413116340937	0.088102225123762	-1.91156484531869	0.0559320320289788	0.117254727869107	HACE1	protein_coding
ENSG00000085415.16	2613.7941704835	-0.113514731344524	0.0676295286406402	-1.67847881873762	0.0932536620515126	0.176763953084466	SEH1L	protein_coding
ENSG00000085433.15	312.436232446999	-0.0662598483546327	0.0809935083779298	-0.818088383644931	0.413306721396446	0.54806561276181	WDR47	protein_coding
ENSG00000085449.15	1135.15710965553	0.244085393166347	0.0625663797084511	3.90122289804436	9.57079741734994e-05	0.00049033234419997	WDFY1	protein_coding
ENSG00000085491.17	758.792578877166	-0.114897609416309	0.0652237856713428	-1.76159062577675	0.0781384889109763	0.15372376618586	SLC25A24	protein_coding
ENSG00000085511.20	1130.69948788318	0.0882104569300998	0.055506830465242	1.58918201941537	0.112019304677046	0.205323255479651	MAP3K4	protein_coding
ENSG00000085514.16	230.990303901992	-0.141112302431576	0.108769809530665	-1.29734806965707	0.19451145179003	0.313769839496681	PILRA	protein_coding
ENSG00000085552.17	728.363674297723	0.138230294921318	0.069682552157678	1.98371458336557	0.0472876668928392	0.101973347001578	IGSF9	protein_coding
ENSG00000085644.14	1081.25084267626	0.168457005998125	0.0757527607884333	2.22377381688571	0.026163665868053	0.0630471752835747	ZNF213	protein_coding
ENSG00000085719.13	2587.80082418224	0.0158288865220921	0.0470916107764522	0.33612964732154	0.73677310244285	0.822228536242816	CPNE3	protein_coding
ENSG00000085721.13	1777.84300121342	-0.109886374163196	0.0715770300130825	-1.53521840935719	0.124730187794521	0.223053200271253	RRN3	protein_coding
ENSG00000085733.16	2762.8522211299	0.0192007350815916	0.0502731639845671	0.381928121482185	0.702514680706024	0.796014075127001	CTTN	protein_coding
ENSG00000085741.13	37.4248290539955	-2.93182997798671	0.316467576884004	-9.26423492369749	1.96480842664237e-20	5.92671271299017e-19	WNT11	protein_coding
ENSG00000085760.15	1371.4150192067	-0.00540876947045957	0.0559096263264642	-0.096741291720982	0.922931847548522	0.953191690142349	MTIF2	protein_coding
ENSG00000085788.14	1347.48536570855	-0.0954533158693572	0.0520182935270123	-1.83499514108032	0.0665064093998274	0.135003974954309	DDHD2	protein_coding
ENSG00000085831.15	89.4332872459137	-0.394884771477586	0.156760180607928	-2.51903748736568	0.0117676127406301	0.0323872932843234	TTC39A	protein_coding
ENSG00000085832.17	1381.03723241084	-0.0187085896416102	0.0483327852184596	-0.387078658038205	0.698697976900645	0.793182136534316	EPS15	protein_coding
ENSG00000085840.13	956.768487236542	-0.154923390548088	0.0874329115362501	-1.77191160429167	0.0764092318276291	0.151001359754769	ORC1	protein_coding
ENSG00000085871.9	249.697247831624	0.491696798360544	0.0970608524803353	5.06586111491409	4.06558263535045e-07	3.32763185575285e-06	MGST2	protein_coding
ENSG00000085872.15	3435.15982719037	0.0901518862189514	0.0518800928904343	1.73769708564986	0.0822642025211154	0.160124243676171	CHERP	protein_coding
ENSG00000085978.22	535.233655875987	0.0464806024525792	0.0653646924257513	0.711096476211178	0.477024453463673	0.607305427855469	ATG16L1	protein_coding
ENSG00000085982.13	402.552451603614	0.54473279828143	0.133593820500701	4.07752990549868	4.55166769921862e-05	0.000253184413187874	USP40	protein_coding
ENSG00000085998.14	1673.2012202133	0.0747508712226847	0.0536825908875518	1.39246019960669	0.163783085867249	0.275509931874557	POMGNT1	protein_coding
ENSG00000085999.13	784.342692975139	-0.119297197502009	0.0710065093542909	-1.68008818609529	0.0929401591114456	0.176282829877587	RAD54L	protein_coding
ENSG00000086015.22	3225.8006446512	-0.0447984054632653	0.0570181209718981	-0.785687158742825	0.43205078811341	0.565891791044469	MAST2	protein_coding
ENSG00000086061.16	2202.16435485383	0.138099598256957	0.0786091106489189	1.75678871210911	0.0789538298146157	0.155003658063075	DNAJA1	protein_coding
ENSG00000086062.13	968.033157591768	-0.121440063041098	0.0670618409514387	-1.81086682557724	0.0701614689260843	0.141072726459447	B4GALT1	protein_coding
ENSG00000086065.14	562.529675848683	0.00620556050898576	0.0892100085188205	0.0695612590113875	0.944542873042585	0.966328007392272	CHMP5	protein_coding
ENSG00000086102.19	1129.465440598	-0.176388926556358	0.0576656966663003	-3.05881896436777	0.0022221138726681	0.0078847850097596	NFX1	protein_coding
ENSG00000086189.10	813.345803327442	-0.184386740825127	0.0742458470847641	-2.48346201255699	0.0130112211114295	0.0353128200810019	DIMT1	protein_coding
ENSG00000086200.17	824.928768890606	0.00993574662544146	0.0736231374542836	0.134954132206211	0.892648139670848	0.932611910760436	IPO11	protein_coding
ENSG00000086232.13	4500.55431755312	0.108125280299488	0.0503481320886428	2.1475529640131	0.0317492854063484	0.0737940463150643	EIF2AK1	protein_coding
ENSG00000086300.16	498.735872587402	-0.0539834147441009	0.0893464759706751	-0.604203066294624	0.545708642571582	0.669820312157502	SNX10	protein_coding
ENSG00000086475.15	1768.47579545717	-0.0651730868466339	0.0473048004281213	-1.37772670546751	0.168287682878421	0.281389269349699	SEPHS1	protein_coding
ENSG00000086504.17	1145.12075817489	0.0560194334799979	0.0550711109940931	1.01721996285868	0.309048801433273	0.44298662595692	MRPL28	protein_coding
ENSG00000086544.3	414.610720393204	-0.00865134416553087	0.0958299075897775	-0.0902781228023822	0.928066204626118	0.955997730383033	ITPKC	protein_coding
ENSG00000086548.9	21.2093965842197	3.29794064003993	0.443743553226372	7.43208688004874	1.06897546382746e-13	1.91778530173193e-12	CEACAM6	protein_coding
ENSG00000086589.12	1968.57582036547	-0.0443964852897754	0.0601174870421457	-0.738495360903076	0.460213485201887	0.591457242411043	RBM22	protein_coding
ENSG00000086598.11	5013.57825848876	0.11057142692229	0.0576410424016109	1.91827597689663	0.0550760268571195	0.115766562805944	TMED2	protein_coding
ENSG00000086619.14	437.157516184527	0.0280746390748997	0.0748612581896573	0.375022271249756	0.707643903368382	0.800259656912163	ERO1B	protein_coding
ENSG00000086666.19	649.1972443228	0.125732676226445	0.0653680332318458	1.92345814934495	0.0544225375575848	0.114665178515785	ZFAND6	protein_coding
ENSG00000086712.13	1177.77410986965	-0.134267360285719	0.0551117591526517	-2.43627426070392	0.0148394284773079	0.0392898992859171	TXLNG	protein_coding
ENSG00000086758.16	11659.8166956799	-0.0188177165929645	0.0625843585667634	-0.300677629744983	0.76366032873976	0.842404929878407	HUWE1	protein_coding
ENSG00000086827.9	945.381713359447	0.0303589016465389	0.0692312798319102	0.438514234031911	0.661013554111729	0.765073231988794	ZW10	protein_coding
ENSG00000086848.15	847.008423556092	-0.0348579615656206	0.0633053878968011	-0.550631829670567	0.581886084689318	0.701020437549512	ALG9	protein_coding
ENSG00000087008.16	312.821057752822	-0.0786444363664592	0.0901945328707427	-0.871942387895773	0.383239807915645	0.519221262083384	ACOX3	protein_coding
ENSG00000087053.20	1074.40215665901	-0.0393439887408075	0.0528599243447456	-0.74430656548449	0.45669103017277	0.588587497744715	MTMR2	protein_coding
ENSG00000087074.8	1739.07728679085	-0.096894672695909	0.0764834455045792	-1.26687117789572	0.205201356030382	0.326672745739748	PPP1R15A	protein_coding
ENSG00000087076.9	82.7890399053933	0.480220883651962	0.16668749314261	2.88096529978472	0.00396459285743416	0.0129484311945794	HSD17B14	protein_coding
ENSG00000087077.14	6187.69895340355	-0.0729012873159753	0.0680789288570279	-1.07083481687961	0.284243708867734	0.416514437877446	TRIP6	protein_coding
ENSG00000087086.15	9406.9094466692	-0.0368087154639411	0.0736087040781498	-0.500059278653534	0.61703333815351	0.730098719116944	FTL	protein_coding
ENSG00000087087.20	3094.54451590402	0.24606531563296	0.0551030268988345	4.46554988866074	7.98633588553189e-06	5.19491476875652e-05	SRRT	protein_coding
ENSG00000087088.20	827.143818756761	0.484155669387027	0.0572228200615696	8.46088446647848	2.65357195195395e-17	6.44218790658239e-16	BAX	protein_coding
ENSG00000087095.13	344.533143091691	0.00230941600913868	0.0845730994763752	0.0273067443837009	0.978215077635416	0.98667113506455	NLK	protein_coding
ENSG00000087111.21	1059.40063640223	0.0227480332265475	0.0551995514525066	0.412105399916516	0.68026217092309	0.779306354877415	PIGS	protein_coding
ENSG00000087152.15	1340.1694552384	0.140049192752117	0.0474402710314339	2.95211620227297	0.00315604137245642	0.0106441260896738	ATXN7L3	protein_coding
ENSG00000087157.19	436.85709616259	-0.0874417346774728	0.0809444832878034	-1.08026799512164	0.280022857344921	0.411893291190828	PGS1	protein_coding
ENSG00000087191.13	2025.89121933459	0.252256650434527	0.0509914189977078	4.94704119620337	7.53500342418843e-07	5.888726455913e-06	PSMC5	protein_coding
ENSG00000087206.17	512.55275463948	0.167594877254552	0.0786333159583291	2.13134693878823	0.0330605707650756	0.0763120385989776	UIMC1	protein_coding
ENSG00000087253.13	39.8355743005991	-2.84734849509611	0.270294192573512	-10.5342570181996	6.00556302495132e-26	2.42347814079269e-24	LPCAT2	protein_coding
ENSG00000087263.17	1590.79573682186	-0.0991418083586795	0.0639210084485057	-1.55100507274611	0.120900468301309	0.21793938309836	OGFOD1	protein_coding
ENSG00000087266.17	2089.29390668282	-0.139132497277192	0.0571991740820583	-2.43242143807167	0.0149982447915636	0.0396390391071385	SH3BP2	protein_coding
ENSG00000087269.16	3234.69885294789	-0.225160523976528	0.0522381914121755	-4.31026645237279	1.63057956049409e-05	9.9366330139907e-05	NOP14	protein_coding
ENSG00000087274.17	3318.89513386326	0.0786324893231799	0.0460810138817936	1.7063966848665	0.0879342474293193	0.168674180235264	ADD1	protein_coding
ENSG00000087299.12	847.052563236719	-0.44707406070185	0.0763452875176715	-5.85594835304492	4.74295609613927e-09	5.18829761330583e-08	L2HGDH	protein_coding
ENSG00000087301.9	487.89098676392	-0.147925778435183	0.0770291405888598	-1.92038723662687	0.0548090045200543	0.115269685068584	TXNDC16	protein_coding
ENSG00000087302.9	3917.07674958145	0.0751092981104001	0.0475711105390706	1.57888468987311	0.114362508327749	0.208677957976637	RTRAF	protein_coding
ENSG00000087338.5	679.546343962895	-0.361865902255675	0.0874799687124123	-4.13655728942128	3.52555364508457e-05	0.000202312746724411	GMCL1	protein_coding
ENSG00000087365.16	9258.49450537466	0.151587154054144	0.0540331888757467	2.80544526814306	0.00502471140389876	0.0157953612954245	SF3B2	protein_coding
ENSG00000087448.11	1522.94465479757	0.077090110936393	0.0621176785205223	1.24103335431191	0.214593427514261	0.338013841664363	KLHL42	protein_coding
ENSG00000087460.26	12542.1964885183	0.153519257215435	0.0416904195220708	3.68236297392408	0.00023108207931	0.00108229844181737	GNAS	protein_coding
ENSG00000087470.18	2080.93987163733	0.0768318805416492	0.0574441843924133	1.33750494248111	0.181057870044163	0.298073177283687	DNM1L	protein_coding
ENSG00000087502.18	656.465274186173	0.0990583144988498	0.0727680283384235	1.36128897210403	0.173422386636352	0.288277610563266	ERGIC2	protein_coding
ENSG00000087510.7	69.7815498979722	-0.37434500962888	0.16039215642943	-2.33393588540962	0.0195990793555208	0.0496474827430663	TFAP2C	protein_coding
ENSG00000087586.17	1023.52147313216	-0.346934043070317	0.0661780246671096	-5.24243576044273	1.58470572156095e-07	1.39572794154098e-06	AURKA	protein_coding
ENSG00000087842.11	485.620233399978	0.023517122800919	0.113380829183838	0.207417100141223	0.835684128996723	0.893184513928756	PIR	protein_coding
ENSG00000087884.14	24.4716046180698	0.153734622188132	0.289152171673323	0.531673759524165	0.594951969103612	0.712010452643224	AAMDC	protein_coding
ENSG00000087903.13	288.96559811429	-0.0970709731329936	0.0929155993485574	-1.04472202529575	0.296151462146153	0.429034822735698	RFX2	protein_coding
ENSG00000087995.16	680.837326573167	-0.049081349954569	0.0650599614163415	-0.754401768554399	0.45060800995437	0.582943856109426	METTL2A	protein_coding
ENSG00000088002.12	78.3722624962608	-2.69132296463564	0.220894024838756	-12.1837743986068	3.79312695847756e-34	2.11459803625942e-32	SULT2B1	protein_coding
ENSG00000088035.18	279.203547914237	0.0916482271174539	0.0876125987686535	1.04606219203081	0.295532319533455	0.428426511953922	ALG6	protein_coding
ENSG00000088038.19	2363.63257230605	0.0444764730774415	0.0654807192099465	0.679230063659495	0.496992101271107	0.626038841104094	CNOT3	protein_coding
ENSG00000088179.9	751.887725474742	0.0483800354508601	0.0681080736087651	0.710342150165203	0.477491987598068	0.607643675796933	PTPN4	protein_coding
ENSG00000088205.13	2527.79474321716	-0.101088195891277	0.0539333071369425	-1.87431851035211	0.060886537717844	0.125543036401231	DDX18	protein_coding
ENSG00000088247.17	9162.87526778233	0.11753108704977	0.0453835296173077	2.58972997562861	0.00960512413943717	0.0273352861688047	KHSRP	protein_coding
ENSG00000088256.9	2331.78093649571	-0.109139959683979	0.052863241442449	-2.06457184058222	0.0389635299449898	0.0872606833405723	GNA11	protein_coding
ENSG00000088280.19	249.195981616903	0.173745256029561	0.0936884571077493	1.85450013153424	0.0636676413510785	0.130313480774603	ASAP3	protein_coding
ENSG00000088298.13	620.647548038939	0.144162496740963	0.0704755259725333	2.04556822743186	0.0407988701329729	0.090455569348012	EDEM2	protein_coding
ENSG00000088305.18	243.885132437169	-0.135995586455135	0.0860300736857013	-1.58079123530657	0.113925779229793	0.20803237037084	DNMT3B	protein_coding
ENSG00000088325.16	4324.14575883244	-0.159549283980212	0.0483147539274671	-3.30228907343161	0.000958991829022137	0.00379961700722327	TPX2	protein_coding
ENSG00000088356.6	330.421092423163	0.0505276773457117	0.0788863538560766	0.640512267025249	0.521839616629532	0.649445021006363	PDRG1	protein_coding
ENSG00000088367.23	1069.08684591725	-0.447826213166385	0.0530046760879851	-8.44880576994785	2.94297604491079e-17	7.09898644679442e-16	EPB41L1	protein_coding
ENSG00000088387.19	1003.36775689058	-0.291475320677365	0.0564459867270767	-5.16379175169148	2.41996918262795e-07	2.06493062000657e-06	DOCK9	protein_coding
ENSG00000088448.14	1071.25059756554	-0.0847066700947635	0.0609920780079485	-1.38881429951812	0.164889225845281	0.276844687944581	ANKRD10	protein_coding
ENSG00000088451.11	260.44337239196	-0.151820075074542	0.0990989188183871	-1.53200536277065	0.125521111396312	0.223988591432993	TGDS	protein_coding
ENSG00000088543.15	111.790713201699	0.358164393677804	0.154011667008222	2.3255666316415	0.0200416814281144	0.0506238276314781	C3orf18	protein_coding
ENSG00000088682.14	1084.22012922852	-0.165686584246815	0.0550550979751949	-3.00946852045318	0.00261705197348427	0.00910373614626422	COQ9	protein_coding
ENSG00000088727.12	113.05334202575	0.323852488685365	0.127685035870402	2.53633862791933	0.0112018356839788	0.0310572906088136	KIF9	protein_coding
ENSG00000088766.12	678.86647276044	-0.0480180163957774	0.0599157927254348	-0.801425036898383	0.422885625591834	0.55767918665577	CRLS1	protein_coding
ENSG00000088808.18	1255.29868349513	-0.341135391841886	0.0466193169042069	-7.31746869099025	2.52692066698868e-13	4.3718632045418e-12	PPP1R13B	protein_coding
ENSG00000088826.18	595.664866982325	0.104703199567743	0.119309564889024	0.877575906551439	0.380173909080417	0.515854834533348	SMOX	protein_coding
ENSG00000088832.17	3746.83006725876	0.282112356567945	0.0585101672289455	4.82159545817161	1.42414540342753e-06	1.06172543894954e-05	FKBP1A	protein_coding
ENSG00000088833.17	1310.00029548866	0.149830038867683	0.0482080149675072	3.1079902163296	0.00188364303694659	0.00686669774573022	NSFL1C	protein_coding
ENSG00000088836.14	1109.60313140867	0.133135785779496	0.0572758406338187	2.32446672639294	0.0201004928983544	0.0507213108308518	SLC4A11	protein_coding
ENSG00000088876.13	315.057623469893	-0.20028796390172	0.0825095937640595	-2.42745061228218	0.0152053569373681	0.0400850649412725	ZNF343	protein_coding
ENSG00000088881.21	105.523357122804	-0.853006890773882	0.147448040045713	-5.78513549932183	7.24539037044341e-09	7.70725200395153e-08	EBF4	protein_coding
ENSG00000088888.18	2502.19787821724	-0.115476242298972	0.0457432215691131	-2.52444489779758	0.0115881170052263	0.0319868580896142	MAVS	protein_coding
ENSG00000088899.15	178.25942648366	-0.107814571713616	0.101686522513455	-1.0602641239831	0.289024455777662	0.421672589741725	LZTS3	protein_coding
ENSG00000088930.8	3950.95218447904	0.1577036226318	0.0366046663454145	4.308292859267	1.6451945426965e-05	0.000100216383070286	XRN2	protein_coding
ENSG00000088970.16	669.167187606971	-0.376885770541442	0.0852973817047419	-4.41849167007303	9.93921102309364e-06	6.35758853466003e-05	KIZ	protein_coding
ENSG00000088986.11	1753.17815956594	0.087636561212763	0.0794084243361514	1.10361793405924	0.269758908263084	0.400869887173062	DYNLL1	protein_coding
ENSG00000088992.18	22.1656171937992	0.0558521405626754	0.281295225179554	0.198553461143979	0.842612061294732	0.898356477306156	TESC	protein_coding
ENSG00000089006.16	4409.74443610883	-0.108900302197527	0.0489824181697434	-2.22325287861748	0.0261987529994291	0.0631050776360068	SNX5	protein_coding
ENSG00000089009.15	27993.0189652789	0.0479596941641063	0.0480213066534012	0.998716975992768	0.317931814680269	0.452359360484679	RPL6	protein_coding
ENSG00000089022.14	887.263684981992	0.018782079335025	0.061515847577569	0.305320987593344	0.760121692819348	0.83985551789744	MAPKAPK5	protein_coding
ENSG00000089048.14	517.401619757606	-0.480308781810136	0.0975856579334369	-4.92191979827358	8.56993363421773e-07	6.6253025712504e-06	ESF1	protein_coding
ENSG00000089050.16	868.905852478058	0.177263042123123	0.057949285282279	3.05893405345123	0.00222126040500863	0.00788361509459795	RBBP9	protein_coding
ENSG00000089053.13	2720.93963214493	-0.197778155357476	0.0451681118536042	-4.37871204354305	1.19382749058387e-05	7.48416967441417e-05	ANAPC5	protein_coding
ENSG00000089057.15	1153.23431859069	0.214892816717115	0.061596994628953	3.48868995982	0.000485393792426651	0.00208747067531599	SLC23A2	protein_coding
ENSG00000089060.11	532.48359208749	-0.23704817235339	0.062121926211132	-3.81585354497447	0.000135712985640804	0.000672621619975429	SLC8B1	protein_coding
ENSG00000089063.15	831.243586837121	0.506400722834601	0.0723176174296403	7.00245307897888	2.51519134133007e-12	3.94361042392711e-11	TMEM230	protein_coding
ENSG00000089091.16	33.0604357787666	-0.396300948111544	0.240924270740784	-1.64491915610251	0.0999864839465308	0.187049037579317	DZANK1	protein_coding
ENSG00000089094.19	1715.23670090353	-0.0283416689149117	0.0670179142739962	-0.422896910802679	0.672370476801099	0.77344443384105	KDM2B	protein_coding
ENSG00000089123.16	170.008469380581	0.0541227619170653	0.108319629912078	0.499657928678266	0.617315960949849	0.73026091199443	TASP1	protein_coding
ENSG00000089154.11	6120.34854987731	0.00373574074274753	0.0376983610837001	0.0990955743262476	0.921062385969579	0.95205201857777	GCN1	protein_coding
ENSG00000089157.16	90024.0974296903	0.130712663218139	0.0562190628429825	2.32505944795299	0.0200687816406582	0.0506667731055329	RPLP0	protein_coding
ENSG00000089159.16	2699.92882691317	-0.0252919270984572	0.0536160660903633	-0.471722917079198	0.637124577200792	0.745665122154289	PXN	protein_coding
ENSG00000089177.19	428.408413993822	0.00206980082312247	0.0854678091515665	0.0242173146084971	0.98067926712008	0.988163363816538	KIF16B	protein_coding
ENSG00000089195.15	530.391069950327	0.145828922290289	0.0662926802109336	2.19977412025403	0.027822924993501	0.066295815577359	TRMT6	protein_coding
ENSG00000089220.5	4215.52360094779	0.0704060095788978	0.047612080345548	1.47874256003773	0.139209132792291	0.243054850572969	PEBP1	protein_coding
ENSG00000089234.16	636.224965001605	0.0803967249152968	0.0678199752031949	1.18544314819374	0.235842280259008	0.362985613763747	BRAP	protein_coding
ENSG00000089248.7	2821.135785413	0.0923527450455861	0.0630358661579272	1.46508251055375	0.142898407703497	0.247572149257947	ERP29	protein_coding
ENSG00000089280.19	2977.65957806986	-0.00848861451414007	0.0659278725172827	-0.128756081305594	0.897550658215109	0.936044655127404	FUS	protein_coding
ENSG00000089289.16	1407.75565473766	-0.169597674000025	0.064312359845952	-2.63709300057196	0.00836199028270418	0.0242700882636451	IGBP1	protein_coding
ENSG00000089327.15	4627.88425304693	-0.0118551714314107	0.0731169894839349	-0.16213976416542	0.871195793196102	0.918001761180787	FXYD5	protein_coding
ENSG00000089335.21	408.120355837778	0.183640486940986	0.0893405110071571	2.05551193820992	0.0398295837797577	0.0887250103674579	ZNF302	protein_coding
ENSG00000089351.14	2157.95596071245	0.250964491524082	0.0666393375794444	3.76601119758871	0.000165876355684599	0.00080540996960148	GRAMD1A	protein_coding
ENSG00000089505.17	94.7145974317083	-0.204749190073719	0.130616530465703	-1.56755955271283	0.116983957780676	0.212277580773326	CMTM1	protein_coding
ENSG00000089597.18	12404.366975231	0.201161303562183	0.0408602532711143	4.92315361403772	8.51605502305326e-07	6.58703289861242e-06	GANAB	protein_coding
ENSG00000089639.11	470.23314738121	-0.0447449762138332	0.0786333881001889	-0.569032789949512	0.569333887743793	0.690670621894452	GMIP	protein_coding
ENSG00000089682.16	279.630815289374	-0.0642590964110434	0.11989515275146	-0.535960753511453	0.591985674833696	0.709106483888488	RBM41	protein_coding
ENSG00000089685.15	1804.29318999385	-0.173901654273163	0.0799952461719469	-2.17389985774114	0.029712656743537	0.0699898136625538	BIRC5	protein_coding
ENSG00000089692.9	22.3798249675049	-0.244452928818647	0.284580974629009	-0.858992520976937	0.390344642274349	0.526381253853566	LAG3	protein_coding
ENSG00000089693.10	4540.25199693975	0.199731870800502	0.0554220330456725	3.60383515046995	0.000313555971461718	0.00141731065538792	MLF2	protein_coding
ENSG00000089723.10	308.420506998597	-0.295708751794828	0.0794682710482199	-3.72109205213987	0.000198363109236127	0.000945459632749269	OTUB2	protein_coding
ENSG00000089737.17	4628.60347087582	0.122838448070061	0.0367077446415096	3.34639050341311	0.000818710072599038	0.00331358537584316	DDX24	protein_coding
ENSG00000089775.11	539.848469343983	0.0715813883087231	0.0702307734267664	1.01923109793693	0.308093266239931	0.442067673555193	ZBTB25	protein_coding
ENSG00000089818.18	847.340259606764	-0.0901225086640664	0.0587080226151643	-1.53509698759276	0.124760006151497	0.223076479135858	NECAP1	protein_coding
ENSG00000089820.16	2030.33813653428	0.225789507919262	0.0549914742954975	4.10590024748162	4.02743265551083e-05	0.000226959626846683	ARHGAP4	protein_coding
ENSG00000089847.12	30.7578325776122	0.375086164979937	0.277335394520819	1.35246410083362	0.176226895484308	0.291851882920974	ANKRD24	protein_coding
ENSG00000089876.12	739.598638604197	0.0636563430957404	0.0592181001821992	1.07494740459228	0.282398276620753	0.414536654934227	DHX32	protein_coding
ENSG00000089902.10	2938.42688094688	-0.229972604636923	0.0574044739460144	-4.00617911511913	6.17088612299155e-05	0.000333396187807856	RCOR1	protein_coding
ENSG00000089916.18	899.39520751005	-0.0756969314693461	0.0693274400330493	-1.09187547431811	0.274887839094498	0.40620574848325	GPATCH2L	protein_coding
ENSG00000090006.18	2597.37663970111	0.141894548686309	0.0975155934821769	1.45509598638953	0.145642690170837	0.251112688711505	LTBP4	protein_coding
ENSG00000090013.11	471.121745308405	0.301320203915946	0.0921253986114923	3.27076146705929	0.00107258338609015	0.00418903091007495	BLVRB	protein_coding
ENSG00000090020.11	2119.41278600355	0.161251380426358	0.0745519244740541	2.16294054867057	0.0305457525109864	0.0714934950700307	SLC9A1	protein_coding
ENSG00000090054.15	1478.35088904974	-0.0707378536444092	0.0589679469862063	-1.19959837945445	0.230295356250375	0.356698461151442	SPTLC1	protein_coding
ENSG00000090060.18	4553.02650139974	-0.0954291890079523	0.0494998414408794	-1.92786857957776	0.053871474817873	0.113599529134019	PAPOLA	protein_coding
ENSG00000090061.17	2705.13650498026	0.269502356243067	0.0542589159201413	4.96696905333905	6.80074356227803e-07	5.36784436808646e-06	CCNK	protein_coding
ENSG00000090097.21	860.818040779992	-0.0109443494938363	0.0784335278969033	-0.1395366214844	0.8890261192294	0.93031292732487	PCBP4	protein_coding
ENSG00000090238.12	265.022844374693	0.444107326234501	0.114568449357044	3.87634928051155	0.000106035441096783	0.000537751165562258	YPEL3	protein_coding
ENSG00000090263.16	242.017452286204	0.248391213100685	0.0948563465986528	2.61860404714567	0.00882903618675003	0.0254246513646377	MRPS33	protein_coding
ENSG00000090266.13	848.375020128374	0.0722343334938415	0.068654448525141	1.05214352522823	0.292733705389023	0.425409791297169	NDUFB2	protein_coding
ENSG00000090273.14	1856.56372362549	0.178268337961845	0.0534865966878381	3.33295346874034	0.000859293122866435	0.00344633095800308	NUDC	protein_coding
ENSG00000090316.16	1725.92993378768	-0.083013830592063	0.0547773926758207	-1.51547612138732	0.129651872956631	0.229698680760735	MAEA	protein_coding
ENSG00000090372.15	2907.58732547191	0.161782070611129	0.0571735743723215	2.8296651449074	0.00465967448857048	0.0148287453655838	STRN4	protein_coding
ENSG00000090432.7	567.982136669076	0.171809152839351	0.0656757582254934	2.61602084972443	0.00889611251970803	0.0255884360112068	MUL1	protein_coding
ENSG00000090447.12	1364.8967280812	0.126206306774126	0.0736152793223765	1.71440369357891	0.0864546106556539	0.166379907056233	TFAP4	protein_coding
ENSG00000090470.15	938.278935107318	-0.0934950749504497	0.0561036444949374	-1.66647061509322	0.0956197162177803	0.18027125146509	PDCD7	protein_coding
ENSG00000090487.11	2086.96683067205	-0.061962543026236	0.0478190304159092	-1.29577163081963	0.195054174581736	0.314476803320939	SPG21	protein_coding
ENSG00000090520.11	2961.28647778335	-0.0652980892336523	0.0832322288664747	-0.784528903321894	0.432729829121305	0.566485422502513	DNAJB11	protein_coding
ENSG00000090539.15	57.5221878805366	-0.0687070696504383	0.179718016993872	-0.382304850674938	0.702235257151965	0.7958771998081	CHRD	protein_coding
ENSG00000090554.13	39.3861035449409	0.830824078614951	0.225001323638178	3.69252973796273	0.000222034367946008	0.00104570128483208	FLT3LG	protein_coding
ENSG00000090565.17	1166.68360782287	-0.231731907530391	0.0649634758169664	-3.56711066666586	0.000360939074925829	0.00160640300289284	RAB11FIP3	protein_coding
ENSG00000090581.10	791.73590253023	0.319803448187215	0.0686913570719003	4.65565773948055	3.22948040147046e-06	2.25555299501044e-05	GNPTG	protein_coding
ENSG00000090615.15	1623.46239025098	-0.12786070807583	0.0582479218250544	-2.19511192965571	0.0281555696734458	0.0669295064315709	GOLGA3	protein_coding
ENSG00000090621.14	4791.30199964115	0.0962344017225585	0.0597092025022471	1.61171808849627	0.107023299659029	0.197440214054137	PABPC4	protein_coding
ENSG00000090674.16	413.609621560739	0.188434749092667	0.0879387452309028	2.14279551746946	0.0321295214187991	0.0745713995745217	MCOLN1	protein_coding
ENSG00000090686.16	1469.96134574748	-0.190116724845268	0.0657185901143539	-2.89289110606991	0.00381713612219374	0.0125339295181632	USP48	protein_coding
ENSG00000090776.6	430.867987809015	-0.0717828602247334	0.0728675844046155	-0.985113762330051	0.32456819403536	0.459024753981042	EFNB1	protein_coding
ENSG00000090857.14	3526.33290163999	-0.0434700015397873	0.0557309744718339	-0.779997155114465	0.435392549701568	0.568981477522835	PDPR	protein_coding
ENSG00000090861.17	7581.71869480995	-0.306387416496963	0.04979400735122	-6.15309818982577	7.59837283827281e-10	9.113203821648e-09	AARS1	protein_coding
ENSG00000090863.12	5738.87958402646	0.244348147978049	0.0398064098061174	6.13841210921006	8.33504058000167e-10	9.94128611808123e-09	GLG1	protein_coding
ENSG00000090889.12	1167.52398335954	-0.218181900609822	0.070704575699871	-3.08582433951612	0.00202988703821818	0.00731303487296794	KIF4A	protein_coding
ENSG00000090905.19	1168.4241501787	-0.187720224611823	0.0608024142100634	-3.08738110238974	0.0020192853294445	0.00728006773144877	TNRC6A	protein_coding
ENSG00000090924.15	324.108361603309	-0.333774022987561	0.108850925767922	-3.06634069148102	0.0021669624876487	0.00772038969788062	PLEKHG2	protein_coding
ENSG00000090971.5	298.240878136087	-0.13846607657232	0.101005149738974	-1.37088135535818	0.170411944360505	0.284372570566998	NAT14	protein_coding
ENSG00000090975.12	639.49923011508	-0.342768756992479	0.0821023671466042	-4.17489493793062	2.98123606444769e-05	0.000173323929092571	PITPNM2	protein_coding
ENSG00000090989.18	641.466780538582	0.140417594777744	0.0971002215883018	1.44610993137693	0.148146370605449	0.254467553389617	EXOC1	protein_coding
ENSG00000091009.8	1862.56193421369	-0.00195550926935194	0.0635584843624517	-0.030767084661748	0.975455290620759	0.985472383007159	RBM27	protein_coding
ENSG00000091039.17	1727.23607376762	-0.104615615865266	0.066728397635607	-1.56778252696183	0.116931894042858	0.212208689309513	OSBPL8	protein_coding
ENSG00000091073.19	674.004641443085	0.00650770032890213	0.0730095502021499	0.0891349188001229	0.928974686640814	0.956686301540608	DTX2	protein_coding
ENSG00000091127.14	735.618642706712	-0.144743304565091	0.0635755803419694	-2.27671228145343	0.0228034126398709	0.0563329996808365	PUS7	protein_coding
ENSG00000091136.14	5238.93815750489	-0.410558263937998	0.0418840382526512	-9.80226074337544	1.10093532469332e-22	3.75765952546119e-21	LAMB1	protein_coding
ENSG00000091140.14	2768.91056850515	-0.421559672434177	0.0664442879986528	-6.34455850354999	2.23064209058666e-10	2.85022281388034e-09	DLD	protein_coding
ENSG00000091157.13	544.439703175329	0.585950690357948	0.0744604385188036	7.86928873928102	3.5666314385908e-15	7.28425188787907e-14	WDR7	protein_coding
ENSG00000091164.13	2816.99237606745	0.653044640899013	0.049590481389356	13.1687497802589	1.32778173542751e-39	9.38299093035438e-38	TXNL1	protein_coding
ENSG00000091317.8	1040.9013344602	0.0647176586692404	0.0699332537496174	0.925420385857486	0.354747278782229	0.490326541802581	CMTM6	protein_coding
ENSG00000091409.15	6744.08112591025	0.0613177969378349	0.0734714050464933	0.834580431652729	0.403953983701312	0.539226264869825	ITGA6	protein_coding
ENSG00000091436.17	2057.85464348326	-0.120210657984116	0.0847919262084521	-1.41771349419036	0.156274428755841	0.265490146911164	MAP3K20	protein_coding
ENSG00000091483.7	873.675471257043	-0.930375349217497	0.0659211518007164	-14.1134571196523	3.13808992926759e-45	2.66861749239185e-43	FH	protein_coding
ENSG00000091490.11	4256.4287433689	0.37929624252782	0.0474600211400514	7.99191052630469	1.32863454700725e-15	2.80879314628555e-14	SEL1L3	protein_coding
ENSG00000091527.16	4039.00374703187	-0.0834444517337538	0.0597490831292649	-1.39658129235598	0.162539519170695	0.273939291019017	CDV3	protein_coding
ENSG00000091542.9	1973.69621425154	-0.0079592341440075	0.0660827039765827	-0.120443530077522	0.904131810346079	0.940887168786586	ALKBH5	protein_coding
ENSG00000091622.16	316.837844461655	-1.35635601859646	0.0839354696649183	-16.1595094899834	9.73330423452145e-59	1.14457574482826e-56	PITPNM3	protein_coding
ENSG00000091640.8	793.689208822791	0.140235696349638	0.0625081924520305	2.24347706834199	0.0248660669984204	0.06053437497335	SPAG7	protein_coding
ENSG00000091651.9	504.539756907087	-0.152758252585394	0.0722151400809167	-2.11532169589686	0.034402538555839	0.0787449833245877	ORC6	protein_coding
ENSG00000091732.17	534.040181651697	0.199316243610837	0.0655441010217024	3.04094862091161	0.00235834070236891	0.00831718468886054	ZC3HC1	protein_coding
ENSG00000091947.10	577.571463477849	0.054201197065901	0.0780182507777674	0.69472458720321	0.487227916423762	0.617163561222794	TMEM101	protein_coding
ENSG00000092010.15	1453.0817292201	0.293393324522986	0.0607190292065752	4.83198312550121	1.3517971517024e-06	1.01402603708542e-05	PSME1	protein_coding
ENSG00000092020.10	360.874910005253	-0.151710022260116	0.087479770742055	-1.73422976504421	0.082877323679001	0.160901518898017	PPP2R3C	protein_coding
ENSG00000092036.18	928.225247528428	0.286310909004199	0.0513083645968792	5.58019947144473	2.40242910630205e-08	2.38688864079594e-07	HAUS4	protein_coding
ENSG00000092068.20	7844.51015400285	-0.107195913149553	0.061306660102527	-1.74851986668793	0.080374048565122	0.157156427513928	SLC7A8	protein_coding
ENSG00000092094.11	773.886548086925	-0.0519191564248772	0.0567898537519273	-0.914232965833535	0.360594445503353	0.496402743160461	OSGEP	protein_coding
ENSG00000092098.17	1549.19254398764	0.190121064438625	0.0622351472298143	3.0548825366568	0.00225148683780224	0.0079814837217615	RNF31	protein_coding
ENSG00000092108.21	1794.90873959908	0.0763288332516797	0.0565591490231969	1.34953998725077	0.177163585447406	0.293040251445534	SCFD1	protein_coding
ENSG00000092140.16	680.254969190972	-0.1983626930177	0.0749370870364224	-2.64705636237618	0.008119581885201	0.0236760841797841	G2E3	protein_coding
ENSG00000092148.13	4368.76673919273	-0.121236189696575	0.0587310999263771	-2.06425879727353	0.0389931853648553	0.0872909029131509	HECTD1	protein_coding
ENSG00000092199.17	9809.29766701086	-0.155360765895932	0.0416408510706141	-3.73096999464476	0.000190743942957298	0.000912612151746105	HNRNPC	protein_coding
ENSG00000092201.10	6745.7812411866	0.0231940727154246	0.0420582139924099	0.551475455415449	0.581307787714352	0.700716330637977	SUPT16H	protein_coding
ENSG00000092203.15	1910.09390670642	0.0953779121305397	0.0536536789178956	1.77765838343524	0.0754599786502364	0.149627664160632	TOX4	protein_coding
ENSG00000092208.17	213.693663061933	0.052961066496601	0.105688761213564	0.501104052015361	0.616297895274902	0.729816465225824	GEMIN2	protein_coding
ENSG00000092295.12	24.5372103261822	-0.344129439269625	0.293569158327676	-1.17222613311959	0.241106278967854	0.369032234626225	TGM1	protein_coding
ENSG00000092330.18	470.687993316243	0.232395536588818	0.0705323796064115	3.29487730154071	0.000984646625523145	0.00388388391178574	TINF2	protein_coding
ENSG00000092439.16	2208.39915936465	-0.237580131645154	0.0509488258897379	-4.66311298633886	3.11461635244091e-06	2.18255145888923e-05	TRPM7	protein_coding
ENSG00000092445.12	1201.21138898195	-0.202693837190929	0.0830963342013077	-2.43926328566897	0.0147172412270648	0.0390406838679976	TYRO3	protein_coding
ENSG00000092470.12	807.907493326641	0.0534916120272391	0.0862964368321875	0.619858872403493	0.535350704885101	0.660926458663839	WDR76	protein_coding
ENSG00000092531.10	367.637453351376	-0.0281927481978917	0.09210826573212	-0.306082716614002	0.759541666958187	0.839399498609004	SNAP23	protein_coding
ENSG00000092621.13	3565.88762789806	-0.0734311870338131	0.0743600224370951	-0.987508941325727	0.323393201770134	0.457664015893574	PHGDH	protein_coding
ENSG00000092820.18	12944.6517215432	0.214803936586823	0.0434448440519165	4.94429065806134	7.6421612272041e-07	5.96009382341327e-06	EZR	protein_coding
ENSG00000092841.19	2932.78218709546	0.33646537633643	0.0637574444437476	5.27727199971588	1.31121190624571e-07	1.17060270538615e-06	MYL6	protein_coding
ENSG00000092847.13	2738.8705470387	-0.0744020475172507	0.0483454681866248	-1.53896632524152	0.123812517497642	0.221890888046939	AGO1	protein_coding
ENSG00000092853.14	685.435892948768	0.203224681539833	0.0725407681554413	2.80152370463407	0.00508619043246049	0.0159540380192859	CLSPN	protein_coding
ENSG00000092871.17	664.601231016113	0.0881579267843924	0.0632852496101342	1.39302487273867	0.163612269379347	0.275376482019225	RFFL	protein_coding
ENSG00000092929.12	35.5104668864013	-0.599315612284715	0.229323709939146	-2.61340448592844	0.00896451368857167	0.0257802560260567	UNC13D	protein_coding
ENSG00000092931.11	389.641724933981	-0.0403793071248535	0.0901798840064573	-0.447764017105657	0.654323514869455	0.758948720491257	MFSD11	protein_coding
ENSG00000092964.18	3755.19480167526	-0.211253264137662	0.061484045547045	-3.435903774029	0.000590580693912275	0.00248516091830237	DPYSL2	protein_coding
ENSG00000092969.12	1656.17746206308	1.95356555597789	0.0684587634319457	28.5363839199333	4.14512321903829e-179	2.59968311220685e-176	TGFB2	protein_coding
ENSG00000092978.11	256.655950414492	0.198450744405757	0.0991200055078431	2.00212604296167	0.0452711772336727	0.0983150713780467	GPATCH2	protein_coding
ENSG00000093000.19	3520.63531988741	-0.675019835610939	0.0840365174912784	-8.03245845689638	9.55385925484772e-16	2.04558591044051e-14	NUP50	protein_coding
ENSG00000093009.11	781.595348040303	0.0915080531950545	0.0996122457927838	0.918642607309669	0.358282538335933	0.493942916929151	CDC45	protein_coding
ENSG00000093010.14	1196.90020606601	-0.0677024604328617	0.0599325265682349	-1.12964469061354	0.258625971644832	0.389167062401081	COMT	protein_coding
ENSG00000093100.13	1100.28237324034	-0.240282338183783	0.0530968365540198	-4.52536071408555	6.02925801301307e-06	4.0227123941433e-05	AC016026.1	lncRNA
ENSG00000093144.19	538.77191152053	-0.188345803294737	0.0740510122252804	-2.54346021255921	0.0109760556610166	0.0305381866561222	ECHDC1	protein_coding
ENSG00000093167.18	796.623416806782	-0.117897143646698	0.0713775490550965	-1.65173987069369	0.0985875910601176	0.18491469416036	LRRFIP2	protein_coding
ENSG00000093183.14	625.104948833813	0.0171128620318878	0.0714630575700699	0.239464453576011	0.810745456651276	0.875670250682765	SEC22C	protein_coding
ENSG00000093217.11	571.263815036	-0.22617089883655	0.063808540723835	-3.54452391906944	0.000393322815148094	0.00173463082731002	XYLB	protein_coding
ENSG00000094631.21	659.508546879199	0.185549998832316	0.0901555098584954	2.05811047071386	0.0395795301199783	0.0882798264618032	HDAC6	protein_coding
ENSG00000094804.12	1216.95802884679	0.220686351488226	0.0633096373414359	3.48582555129861	0.000490620838395193	0.00210573848289833	CDC6	protein_coding
ENSG00000094841.14	131.644383305537	0.0202934629168134	0.126276833009146	0.160706144058456	0.872324850079232	0.918647844636717	UPRT	protein_coding
ENSG00000094880.11	819.262256321918	-0.160383382614963	0.0586888172012599	-2.73277585515082	0.00628030557683471	0.0190510196579033	CDC23	protein_coding
ENSG00000094914.14	1232.64174897719	0.136953720063284	0.0554351803370875	2.47051996999923	0.0134916785782623	0.0363415794488197	AAAS	protein_coding
ENSG00000094916.16	1678.85817449127	0.101235857487654	0.0800481552879765	1.26468695154128	0.205983569295072	0.327665109957991	CBX5	protein_coding
ENSG00000094975.14	749.615472276351	0.266163120530155	0.0658233624563258	4.04359653773014	5.26374682872334e-05	0.000288108790057977	SUCO	protein_coding
ENSG00000095002.15	1999.64251682451	-0.0645240110232905	0.075352908667573	-0.856290913837776	0.391836885848438	0.528059543330231	MSH2	protein_coding
ENSG00000095015.6	399.556532834102	-0.306982192693871	0.0784057527465126	-3.91530189993011	9.02911549357233e-05	0.000466871337716423	MAP3K1	protein_coding
ENSG00000095059.16	1262.06848018027	-0.029445135757938	0.0606662521006457	-0.485362697354179	0.627419088169392	0.738320167559934	DHPS	protein_coding
ENSG00000095066.11	1164.31759981077	0.166839676035947	0.053922552942605	3.0940611475412	0.00197436789391476	0.00713864653836294	HOOK2	protein_coding
ENSG00000095139.14	3724.90284183248	0.165650721810023	0.0391479528840073	4.23140188966802	2.32239291081322e-05	0.000137624638163624	ARCN1	protein_coding
ENSG00000095203.14	322.683947504295	-0.169880319198227	0.0832565998044598	-2.04044267478153	0.0413062551497723	0.0912983483868388	EPB41L4B	protein_coding
ENSG00000095209.12	545.603268388444	-0.126254549684834	0.0837578645363057	-1.5073754612035	0.1317144449828	0.232559041159074	TMEM38B	protein_coding
ENSG00000095261.14	766.826292765797	-0.022645427839869	0.067004271849993	-0.337969911688122	0.735385861995543	0.821022696540343	PSMD5	protein_coding
ENSG00000095319.14	7445.0121976493	-0.043996479849788	0.0667672760268117	-0.658952745535408	0.509926113632491	0.637969234676773	NUP188	protein_coding
ENSG00000095321.17	1046.24963479731	0.401699634945305	0.0697471655945898	5.75936859255632	8.44291572863417e-09	8.92435165360966e-08	CRAT	protein_coding
ENSG00000095380.11	1265.34556542245	-0.0178262109689683	0.0925882702382445	-0.192532066136441	0.847325452591587	0.902167554106852	NANS	protein_coding
ENSG00000095383.20	253.950844454649	-0.467153025180073	0.107826594079186	-4.33244719606929	1.47461036920609e-05	9.06322387802776e-05	TBC1D2	protein_coding
ENSG00000095397.16	211.137571258963	-0.216153108403544	0.120993691480365	-1.78648246663853	0.0740211736364891	0.147188148510334	WHRN	protein_coding
ENSG00000095485.18	665.111932293037	-0.0896811488809652	0.0694580274081808	-1.29115600064396	0.196649588690037	0.316506587784691	CWF19L1	protein_coding
ENSG00000095539.15	252.741769192998	-0.368779979870878	0.09415142251665	-3.91688165737126	8.97017552107942e-05	0.000464142598636258	SEMA4G	protein_coding
ENSG00000095564.14	2379.24527932449	-0.0114429301528184	0.0604121513725203	-0.18941437927376	0.849768055430296	0.90342085636918	BTAF1	protein_coding
ENSG00000095574.12	464.931039269407	0.123954357303287	0.073519889498298	1.68599760077383	0.0917962614745713	0.174679813870448	IKZF5	protein_coding
ENSG00000095587.9	114.209075732307	-0.53677510133639	0.127404734047235	-4.21314879192308	2.5183504466601e-05	0.00014830285963665	TLL2	protein_coding
ENSG00000095637.22	280.342755571552	-0.162504536555398	0.0904546867178257	-1.79652975928524	0.0724103041704802	0.144628436620763	SORBS1	protein_coding
ENSG00000095739.11	13751.0963151797	-0.455423128179365	0.0641505483201834	-7.0992866016716	1.2540251382006e-12	2.020940725931e-11	BAMBI	protein_coding
ENSG00000095787.23	3910.8438364372	-0.089381330949635	0.0509750947951468	-1.75343138269445	0.0795279880932376	0.155875671460248	WAC	protein_coding
ENSG00000095794.19	178.215562729247	0.163839874913207	0.108446504079387	1.51078982493773	0.130842007938767	0.231479177033494	CREM	protein_coding
ENSG00000095906.17	1204.32061936642	0.0979178688920322	0.077986533069273	1.25557407206517	0.209270436744704	0.331991843790187	NUBP2	protein_coding
ENSG00000095951.17	390.82340853656	0.283765192078878	0.09008509253755	3.14996836974549	0.00163288140067311	0.0060626864437424	HIVEP1	protein_coding
ENSG00000096060.15	908.374965037735	-0.0472754734500026	0.0561887257595078	-0.841369381686023	0.400141032820739	0.535736679176906	FKBP5	protein_coding
ENSG00000096063.16	3103.81652259338	-0.137846012424514	0.0479873413027118	-2.8725494824762	0.00407174308030031	0.0132399820360078	SRPK1	protein_coding
ENSG00000096070.19	1545.39534924602	-0.0853616015069579	0.0514610863582034	-1.65876019236719	0.0971641247988864	0.182722939339435	BRPF3	protein_coding
ENSG00000096080.11	1071.71744366942	-0.00979495202042154	0.0711752710565244	-0.137617347640908	0.890542844546982	0.931173175313796	MRPS18A	protein_coding
ENSG00000096092.6	192.274593460727	0.276946524799884	0.116766697421126	2.37179376411633	0.0177019684357794	0.045587635211963	TMEM14A	protein_coding
ENSG00000096093.16	301.626553837702	0.201073981907329	0.121485321664362	1.65512984739714	0.0978981615978757	0.183781881812325	EFHC1	protein_coding
ENSG00000096384.20	56630.3857232122	0.204106367936568	0.0424428979011733	4.80896399703485	1.51714525433453e-06	1.12432957520538e-05	HSP90AB1	protein_coding
ENSG00000096401.8	1981.62465192904	-0.138246916241247	0.0537625713442203	-2.57143422988658	0.0101278250470033	0.0285904018393649	CDC5L	protein_coding
ENSG00000096433.11	7225.55328443382	-0.386266968945897	0.0618403376125346	-6.24619760917352	4.20565041599593e-10	5.18880738209596e-09	ITPR3	protein_coding
ENSG00000096654.15	503.461926793801	-0.113096879644846	0.0723931881052302	-1.56225858544106	0.118227084128203	0.213888710372321	ZNF184	protein_coding
ENSG00000096696.14	17132.8940574116	-0.0496980388043524	0.0463377938182864	-1.07251629197633	0.283488200287416	0.415720677584354	DSP	protein_coding
ENSG00000096717.12	1172.59693435464	-0.140569938644098	0.0639508876805432	-2.19809206318283	0.0279425460039917	0.0665281876703705	SIRT1	protein_coding
ENSG00000096746.17	2168.22981193653	0.211517728928445	0.0720771586735683	2.93460137470723	0.00333976437622601	0.0111612196693947	HNRNPH3	protein_coding
ENSG00000096872.16	333.797482407295	0.0107716413639946	0.0986040972756475	0.109241316148177	0.913011090833673	0.946584554363135	IFT74	protein_coding
ENSG00000096968.14	475.160743874455	0.102645054084458	0.0883599129994545	1.16166993153436	0.245369563956309	0.373853899855285	JAK2	protein_coding
ENSG00000097007.19	2685.09055263277	0.111280844345371	0.0621612393168986	1.79019668153751	0.0734222983959494	0.146300295930081	ABL1	protein_coding
ENSG00000097021.19	2756.80099237925	-0.157471851774137	0.151520163507448	-1.03927984321635	0.298674606486112	0.431651481212574	ACOT7	protein_coding
ENSG00000097033.14	910.350106248955	-0.0641673926666198	0.0594445647857196	-1.07944928014739	0.280387492515062	0.412268490508618	SH3GLB1	protein_coding
ENSG00000097046.13	500.75793395175	-0.0314994818387898	0.0832285266211911	-0.378469776140066	0.705081642069593	0.797781618915396	CDC7	protein_coding
ENSG00000097096.9	168.038135528831	-0.498735565448214	0.108723903894838	-4.58717492273465	4.49284228322196e-06	3.05724511966803e-05	SYDE2	protein_coding
ENSG00000099139.14	90.41046564697	0.0473944805045646	0.138499826587644	0.34219884365395	0.732201255388131	0.818925048008779	PCSK5	protein_coding
ENSG00000099194.6	61732.0737417036	0.0712358184674696	0.0891252307159313	0.799277801529842	0.424129347621815	0.558578610587415	SCD	protein_coding
ENSG00000099203.7	371.926891088227	-0.158829875302949	0.0891851270005542	-1.78090092647355	0.07492863725677	0.148672007380557	TMED1	protein_coding
ENSG00000099204.20	1985.49381817653	0.0213640212991029	0.0559869956644306	0.381588993043178	0.702766249819533	0.796239186472233	ABLIM1	protein_coding
ENSG00000099219.14	1620.02894248696	-0.12440880494284	0.0461710147623043	-2.69452178132354	0.00704897192859368	0.0210305130647017	ERMP1	protein_coding
ENSG00000099246.17	1007.11264846187	0.207437902771413	0.0758587315858851	2.73452901775135	0.00624695889437827	0.0189766347685533	RAB18	protein_coding
ENSG00000099251.14	84.5471165842107	-0.468882622093846	0.141317469462408	-3.31793814223779	0.000906845651176273	0.00361489426416983	HSD17B7P2	transcribed_unprocessed_pseudogene
ENSG00000099256.19	703.184468535374	-0.0679808286134241	0.0593289599345413	-1.14582876032933	0.25186601254324	0.381473860012161	PRTFDC1	protein_coding
ENSG00000099282.10	302.585604320683	-0.676861666544721	0.0855036005056457	-7.91617736027418	2.44924168877489e-15	5.0709746766767e-14	TSPAN15	protein_coding
ENSG00000099290.17	1567.2232539576	-0.0377633588946505	0.0558776723698682	-0.675821974914871	0.499153680936254	0.6276742861698	WASHC2A	protein_coding
ENSG00000099308.10	601.953792302459	-0.212891294168785	0.0826701331255116	-2.57518992797034	0.0100185056463655	0.0283349393064812	MAST3	protein_coding
ENSG00000099326.9	484.134462449993	-0.180020680099155	0.069881456824606	-2.57608653681884	0.00999256341009274	0.0282721925655481	MZF1	protein_coding
ENSG00000099330.9	241.188241856864	0.390176043561045	0.105617476549849	3.69423750980161	0.000220547586517352	0.00103936529530589	OCEL1	protein_coding
ENSG00000099331.13	3118.46590106631	-0.00370843980135339	0.040614707661696	-0.0913078048534335	0.927248016520879	0.955496484197458	MYO9B	protein_coding
ENSG00000099337.5	597.029908759719	-0.064066776642176	0.0691478137912323	-0.926519193153428	0.354176227390427	0.489717120584302	KCNK6	protein_coding
ENSG00000099338.23	78.5332542514867	-0.0700523284214795	0.173019545717662	-0.404881010009081	0.685564977773986	0.783345691998272	CATSPERG	protein_coding
ENSG00000099341.11	4245.5567897655	0.119569638392037	0.0645589799151814	1.85209925170951	0.0640115719540337	0.130875058550953	PSMD8	protein_coding
ENSG00000099364.17	921.78849786928	0.202593808617118	0.06569011048261	3.08408384654415	0.00204180042269042	0.00734716231468713	FBXL19	protein_coding
ENSG00000099377.14	1582.20316816327	-0.0959151420878876	0.0664543125033959	-1.44332457104249	0.148929061274167	0.255520372768582	HSD3B7	protein_coding
ENSG00000099381.18	2294.55261540635	0.0347848934792917	0.0542953662292626	0.640660444805036	0.521743318781237	0.649445021006363	SETD1A	protein_coding
ENSG00000099385.11	1315.850627429	0.253461848668482	0.0780759048653355	3.24635172791978	0.001168943209142	0.00451036482543076	BCL7C	protein_coding
ENSG00000099617.4	135.665955757506	-1.44199593955429	0.1377329442374	-10.4695063881654	1.19263263408843e-25	4.73654522646413e-24	EFNA2	protein_coding
ENSG00000099622.14	3456.58413368829	-0.0270422922288936	0.0433242074821876	-0.624184348669546	0.532506524373198	0.658507562114554	CIRBP	protein_coding
ENSG00000099624.8	3191.51855620594	0.0285161853371553	0.0861276628349459	0.331092060303592	0.740574948707728	0.825102452105753	ATP5F1D	protein_coding
ENSG00000099625.13	1095.66627246872	0.18081373489965	0.0885318074419199	2.04235901337799	0.0411159322518791	0.0910067246240038	CBARP	protein_coding
ENSG00000099783.12	3580.1262575741	0.0756121206260986	0.0690974893112039	1.09428173700428	0.273831432581718	0.405161773638063	HNRNPM	protein_coding
ENSG00000099785.10	205.91913543722	0.475400110159296	0.117229386996125	4.05529809837707	5.00704059009776e-05	0.000275964459107739	MARCHF2	protein_coding
ENSG00000099795.7	923.662031475698	0.274943058368859	0.0751533667434656	3.65842636574581	0.000253768627034002	0.00117747391310598	NDUFB7	protein_coding
ENSG00000099797.15	2521.19001286614	0.187370222341054	0.0892193790311969	2.10010677473486	0.0357194495050193	0.0812404282184271	TECR	protein_coding
ENSG00000099800.8	1138.56938534014	-0.0523413238592054	0.0773086362300576	-0.67704368375412	0.498378238483748	0.627013477570827	TIMM13	protein_coding
ENSG00000099804.9	1410.24784121596	0.148870314803503	0.0738394715070856	2.01613461966906	0.0437859008139346	0.0957387244409272	CDC34	protein_coding
ENSG00000099810.21	3253.52437753182	0.295345755986394	0.0677690692331407	4.35812029482563	1.31184276989405e-05	8.1392651988645e-05	MTAP	protein_coding
ENSG00000099812.9	432.51633534167	-4.93313633749853	0.15207853411433	-32.4380844819945	7.97587534107015e-231	1.00044063028157e-227	MISP	protein_coding
ENSG00000099814.16	9620.01458309809	-0.137559302973188	0.0569256002203728	-2.41647523154191	0.0156715924046168	0.0411314400827014	CEP170B	protein_coding
ENSG00000099817.12	2259.32239286952	0.243161814542237	0.0664541738793521	3.65909017217938	0.000253112274063075	0.00117551556593564	POLR2E	protein_coding
ENSG00000099821.14	2968.05333372184	-0.0732213348910886	0.0783131758052921	-0.934981044226029	0.34979806842139	0.485312980540028	POLRMT	protein_coding
ENSG00000099822.3	171.500100934174	-0.138707230565482	0.134607322170982	-1.03045828658037	0.302794924014796	0.436349372548656	HCN2	protein_coding
ENSG00000099840.14	46.2680747192524	-0.542556692443704	0.19427603488056	-2.79271034524286	0.00522684723077411	0.0163225113107078	IZUMO4	protein_coding
ENSG00000099849.15	522.208513077132	-0.0263862163450774	0.101105463475152	-0.260977156309286	0.794110123581693	0.863714544414455	RASSF7	protein_coding
ENSG00000099860.9	1244.86333886576	-0.493142934277784	0.0545642507906964	-9.03783937526122	1.59798957433507e-19	4.5990323275127e-18	GADD45B	protein_coding
ENSG00000099875.14	5486.94369483348	0.233071181873718	0.0659541737464623	3.5338352167018	0.000409576345140604	0.00179474327425222	MKNK2	protein_coding
ENSG00000099889.14	517.146572166313	0.0853278811178623	0.0750292548810116	1.13726147558287	0.255428994406257	0.385768402319654	ARVCF	protein_coding
ENSG00000099899.15	1022.90060390704	-0.0250162523103845	0.0620122513382201	-0.403408226125249	0.686647936161489	0.784055889478284	TRMT2A	protein_coding
ENSG00000099901.17	3172.19030741768	0.104260082947723	0.0606258463352185	1.71972993780966	0.085481543258467	0.164921976527749	RANBP1	protein_coding
ENSG00000099904.16	1440.82502888887	-0.550497343752766	0.0730767370484995	-7.53314072284608	4.95341775371307e-14	9.21617355116059e-13	ZDHHC8	protein_coding
ENSG00000099910.17	420.403779561818	0.191161078920158	0.0725139604853744	2.63619691491976	0.00838410617663142	0.0243202093217684	KLHL22	protein_coding
ENSG00000099917.17	2679.82623346722	0.0931124930550666	0.0539733442343689	1.72515700807316	0.0844991811136207	0.163313003867773	MED15	protein_coding
ENSG00000099940.12	613.198912914644	-0.0356234043199937	0.0626349770512027	-0.568746186190383	0.569528399314701	0.690832578490199	SNAP29	protein_coding
ENSG00000099942.13	1657.73983764501	-0.102952013069005	0.0479009898384758	-2.14926692363068	0.0316132468993834	0.0735346302471827	CRKL	protein_coding
ENSG00000099949.21	1576.23689712755	-0.124049402541183	0.0557124862239191	-2.22659965384789	0.0259740421214135	0.0626942402199352	LZTR1	protein_coding
ENSG00000099953.10	284.544520507245	-0.0857041985133828	0.0803931818397356	-1.06606302365585	0.286395153215438	0.418892220989095	MMP11	protein_coding
ENSG00000099956.20	3095.05635917066	0.0240335521253568	0.0573651962413255	0.418957027955623	0.675247537973808	0.775272210873148	SMARCB1	protein_coding
ENSG00000099968.18	930.755995943617	0.189814073446031	0.06886319027803	2.75639383943251	0.00584425805727003	0.0179807981056446	BCL2L13	protein_coding
ENSG00000099974.8	657.492830723712	0.292222494845943	0.0828012885886664	3.52920226033706	0.000416814433072197	0.00182274574276662	DDTL	protein_coding
ENSG00000099977.14	1101.13449451673	0.272416389830095	0.0724854327794443	3.75822257499645	0.000171124630766301	0.000827688927472479	DDT	protein_coding
ENSG00000099984.11	95.2371788359734	0.0989379583334329	0.167104894454649	0.592070978269783	0.553803059900027	0.6772703654221	GSTT2	polymorphic_pseudogene
ENSG00000099991.18	2895.63673768269	-0.0871772012718573	0.060643439391899	-1.43753721995364	0.150565404896617	0.257671685607838	CABIN1	protein_coding
ENSG00000099992.16	333.689886391237	-0.0698422844885075	0.0871791354133756	-0.801135319332288	0.423053311095426	0.55767918665577	TBC1D10A	protein_coding
ENSG00000099994.11	20.8034278810149	0.610117158757516	0.312689226388207	1.95119341272107	0.0510340422977709	0.108697382859212	SUSD2	protein_coding
ENSG00000099995.19	5842.77531410774	0.0868369807128233	0.0576421410553413	1.50648430337541	0.131942893619873	0.23288044497729	SF3A1	protein_coding
ENSG00000099999.15	333.628371367437	0.258900663981967	0.0818751776151573	3.16213865451252	0.00156614973111923	0.00584519855016283	RNF215	protein_coding
ENSG00000100003.18	273.59736548837	0.251490524960179	0.0920035402060218	2.73348747664515	0.00626675064311411	0.0190252381363763	SEC14L2	protein_coding
ENSG00000100014.20	1853.52093984887	-0.124142595000737	0.0452976138168975	-2.74059899716897	0.00613273040183268	0.0187127220775158	SPECC1L	protein_coding
ENSG00000100023.19	1741.20705584805	-0.0883209401789355	0.0532707019846556	-1.65796463888116	0.0973246039162121	0.182910467991862	PPIL2	protein_coding
ENSG00000100027.16	184.050394001528	-0.494820230716258	0.150010956727746	-3.29856059523907	0.000971819027172732	0.00384133928492751	YPEL1	protein_coding
ENSG00000100028.12	2302.80168824948	-0.02975413695761	0.0579401869539653	-0.513531945991998	0.607579270182577	0.722947286544518	SNRPD3	protein_coding
ENSG00000100029.18	3639.8519512238	-0.106492930668763	0.0673933631396162	-1.58016940701038	0.114068075835564	0.208241683138497	PES1	protein_coding
ENSG00000100030.15	4044.43328354855	-0.20004096402511	0.044940480735568	-4.45124219302773	8.53749863365564e-06	5.50820529077517e-05	MAPK1	protein_coding
ENSG00000100031.19	18.8975506447583	0.210592841298235	0.348377071353203	0.604496847281677	0.545513364654898	0.669635227922486	GGT1	protein_coding
ENSG00000100033.16	213.268781733008	-0.691996049622779	0.102780408050133	-6.73276223310234	1.66471982274955e-11	2.39554137399869e-10	PRODH	protein_coding
ENSG00000100034.14	636.830135311488	-0.331627876908747	0.0610367746751033	-5.43324706578929	5.53377033733096e-08	5.21894179934245e-07	PPM1F	protein_coding
ENSG00000100036.13	516.140454154019	-0.136830813634688	0.0772232883471893	-1.77188535431836	0.0764135900380065	0.151001359754769	SLC35E4	protein_coding
ENSG00000100038.20	609.908351761282	0.174093312239442	0.0658397357348729	2.64419822309875	0.00818846870693148	0.0238353956636497	TOP3B	protein_coding
ENSG00000100056.12	878.994031707559	0.231758804052304	0.0683228480879383	3.39211274907637	0.000693558940959497	0.0028666519383567	ESS2	protein_coding
ENSG00000100058.12	620.857794731027	0.212638052959602	0.064275500568538	3.30822865755612	0.000938881178542742	0.00372673406871845	CRYBB2P1	transcribed_unprocessed_pseudogene
ENSG00000100065.15	722.127731987173	-0.151460227003452	0.0877457505213748	-1.72612606426515	0.0843247356839227	0.163113541278352	CARD10	protein_coding
ENSG00000100068.13	193.757873282848	0.204063136719813	0.105613176322914	1.93217497877241	0.0533379123795534	0.112679615036777	LRP5L	protein_coding
ENSG00000100075.10	2664.76784857578	0.509231075619475	0.064311778443294	7.91816192843247	2.4104731557253e-15	4.99758153443212e-14	SLC25A1	protein_coding
ENSG00000100083.19	1316.92079737857	0.108131704780987	0.0519672780629776	2.08076522018231	0.0374554010621639	0.0844106448252271	GGA1	protein_coding
ENSG00000100084.14	2261.68253157104	0.0775138691074806	0.0553942465369449	1.39931263539767	0.161719252241298	0.272861583313083	HIRA	protein_coding
ENSG00000100092.24	490.856603344419	-0.0977121373163246	0.119790631370762	-0.815690978486436	0.41467690008462	0.549253493494693	SH3BP1	protein_coding
ENSG00000100099.21	1207.20364738792	-0.0521230739227194	0.0610687136870919	-0.853515176196296	0.393373675319728	0.529185857620211	HPS4	protein_coding
ENSG00000100101.15	292.950277641067	0.207756552837761	0.0895217436052425	2.32073845382067	0.0203009639959517	0.0511243282695441	Z83844.1	protein_coding
ENSG00000100104.13	656.857930180929	-0.0734013490391741	0.0662756679173247	-1.10751579494813	0.268070987160753	0.399070764389641	SRRD	protein_coding
ENSG00000100105.18	1669.95727107953	-0.0114630580910406	0.0548731198684579	-0.20890115449094	0.83452540289176	0.892453027660872	PATZ1	protein_coding
ENSG00000100106.22	840.295046697563	0.205851284185735	0.0662590906267918	3.10676289454687	0.00189148041482331	0.00688193454288626	TRIOBP	protein_coding
ENSG00000100109.17	790.560935840065	0.105423877002871	0.0692075025211345	1.52330127749772	0.127683347698717	0.227146879749567	TFIP11	protein_coding
ENSG00000100116.17	587.624926017815	0.0383508134931103	0.0714405952406058	0.536821024012301	0.591391247838481	0.708679864775683	GCAT	protein_coding
ENSG00000100124.15	383.55480767125	-0.0715490648643948	0.0782181457550713	-0.914737420245684	0.360329494600983	0.49608337626763	ANKRD54	protein_coding
ENSG00000100129.18	12691.7880010953	0.1803248193818	0.0498649380860764	3.61626478048614	0.000298884657671594	0.00135956840957172	EIF3L	protein_coding
ENSG00000100138.15	2253.64952117131	0.135789671242127	0.0805515812023367	1.68574805379721	0.0918443369527405	0.174749204880881	SNU13	protein_coding
ENSG00000100139.13	1772.21579722073	-0.176492777401983	0.06452108001947	-2.73542813215037	0.00622991886508145	0.0189363365826345	MICALL1	protein_coding
ENSG00000100142.16	552.436660466842	0.373489489363979	0.0822346852251282	4.54175131018624	5.57888292197861e-06	3.74046083481613e-05	POLR2F	protein_coding
ENSG00000100147.13	183.789388638182	-0.0592632495771087	0.11826993308644	-0.501084663113785	0.616311540118452	0.729816465225824	CCDC134	protein_coding
ENSG00000100150.20	643.60342918158	-0.0246385876554012	0.0614413939130115	-0.401009581427862	0.688413069641673	0.785296970386242	DEPDC5	protein_coding
ENSG00000100151.16	722.731067840167	0.0497117598468201	0.0628927093691215	0.790421661675575	0.429281555739219	0.563146764597065	PICK1	protein_coding
ENSG00000100162.15	439.061887932618	0.24261007177925	0.0857216442270393	2.83020786601667	0.0046517770853594	0.0148124706344044	CENPM	protein_coding
ENSG00000100167.20	1690.19317189908	-0.459232230159795	0.0590908214667854	-7.77163388087144	7.74801268085615e-15	1.55497449162996e-13	SEPTIN3	protein_coding
ENSG00000100196.11	3102.996913828	-0.825639832887966	0.0988649856237804	-8.35118548471595	6.75811937011413e-17	1.60194035840879e-15	KDELR3	protein_coding
ENSG00000100197.22	61.6606806334499	-0.240261206224732	0.203122261177256	-1.18284034862662	0.236872426262385	0.364188330960308	CYP2D6	protein_coding
ENSG00000100201.22	8978.27453470739	-0.245030871309379	0.047948328166969	-5.1103110510155	3.21628836364943e-07	2.67911302986448e-06	DDX17	protein_coding
ENSG00000100207.19	2382.80568209157	-0.185673480442728	0.0598432407882501	-3.1026641939349	0.00191787125210472	0.00696112806527133	TCF20	protein_coding
ENSG00000100209.11	90.6549495290791	-0.15344825954936	0.15120898138302	-1.01480916110841	0.31019680594588	0.444209145000227	HSCB	protein_coding
ENSG00000100211.10	193.607430961477	-0.0694076099703297	0.0965763472635407	-0.718681249984822	0.472337338630782	0.603021341905897	CBY1	protein_coding
ENSG00000100216.6	2133.25068616047	0.226729152844756	0.0613072877279982	3.6982414529686	0.000217098329330012	0.00102469866825818	TOMM22	protein_coding
ENSG00000100219.16	4625.45582513563	-0.141939443337661	0.102882271912173	-1.37962975252752	0.167700671883653	0.280782037062597	XBP1	protein_coding
ENSG00000100220.12	1863.52090559327	0.101789104845987	0.0592819058312178	1.71703496064705	0.0859727843981428	0.165671789881045	RTCB	protein_coding
ENSG00000100221.10	1515.71799980874	-0.116558097252875	0.0534000836551594	-2.18273248419553	0.0290555162432937	0.0686459944269435	JOSD1	protein_coding
ENSG00000100225.18	2390.40259203792	0.18938675100941	0.0406813983415494	4.65536482840075	3.23407527128701e-06	2.25576000849917e-05	FBXO7	protein_coding
ENSG00000100226.16	1725.45769606051	0.161261293973422	0.0530652021944789	3.03892734418338	0.00237422106380186	0.00836143552932747	GTPBP1	protein_coding
ENSG00000100227.18	2506.9955769274	0.0107516507515554	0.0648221329137303	0.16586388426719	0.868264069930236	0.915973561857998	POLDIP3	protein_coding
ENSG00000100228.12	109.561489706846	-0.400173331331277	0.130277053020196	-3.07171003683388	0.00212836366829051	0.00760260909640216	RAB36	protein_coding
ENSG00000100239.16	1732.48926520635	-0.121985632864767	0.0477437559568801	-2.55500704584153	0.010618564853232	0.0297525387510887	PPP6R2	protein_coding
ENSG00000100241.21	2769.09194153132	-0.56483603906832	0.0491412976642299	-11.4941213585303	1.41210542051473e-30	6.8564550934154e-29	SBF1	protein_coding
ENSG00000100242.15	4532.62971316062	-0.143171282597067	0.0496653029347315	-2.88272242666511	0.00394254682036659	0.0128866915830962	SUN2	protein_coding
ENSG00000100243.21	3547.42021065422	0.280759664192703	0.06918235767073	4.05825522062958	4.94407188268608e-05	0.000272893912644631	CYB5R3	protein_coding
ENSG00000100246.13	180.715365147318	-0.14705421847389	0.101173059811584	-1.45349185591255	0.146087239262914	0.251792640030388	DNAL4	protein_coding
ENSG00000100258.18	2153.09213210451	0.249126149361042	0.0654841231066516	3.80437482464718	0.000142162778385921	0.000699292202700941	LMF2	protein_coding
ENSG00000100263.14	503.882221142516	0.170452250874105	0.066708736823836	2.55517131622855	0.0106135546220226	0.0297481409236895	RHBDD3	protein_coding
ENSG00000100266.19	1536.71522638514	-0.0879650104476433	0.0632191553818153	-1.39142970064016	0.164095163417117	0.275819140117749	PACSIN2	protein_coding
ENSG00000100271.17	202.005750542317	-0.0264039116233478	0.126471777463364	-0.208773152025925	0.834625331067974	0.892496482184935	TTLL1	protein_coding
ENSG00000100280.16	2984.3217611073	0.239490001095926	0.0559443744774905	4.28085939529606	1.86172961857379e-05	0.000112315648171434	AP1B1	protein_coding
ENSG00000100281.14	942.452760841269	-0.0025872056691254	0.0587559039309398	-0.0440331183086951	0.964878004867576	0.978372110424961	HMGXB4	protein_coding
ENSG00000100284.21	592.867951959132	0.63621145060015	0.0702683401240409	9.05402702663931	1.37790702131286e-19	3.98851086246176e-18	TOM1	protein_coding
ENSG00000100288.20	501.228349864974	0.110287883371924	0.0834676952592854	1.32132417253554	0.186393297380306	0.303973315715115	CHKB	protein_coding
ENSG00000100290.3	72.704002399552	-0.0730495935398163	0.168792709745083	-0.432776946647389	0.665176822822339	0.768163383237827	BIK	protein_coding
ENSG00000100292.17	191.756610041059	-0.0298016491592543	0.248149129500017	-0.120095723161714	0.904407320294126	0.941043756744586	HMOX1	protein_coding
ENSG00000100294.13	631.951499144349	-0.183648731795027	0.085503593592075	-2.1478481088314	0.0317258237836682	0.0737622952721307	MCAT	protein_coding
ENSG00000100296.13	2789.33739398737	0.214222437981736	0.0473685904562478	4.52245751706721	6.11257577439971e-06	4.07394661894676e-05	THOC5	protein_coding
ENSG00000100297.16	3344.57276707004	0.147850332255423	0.0941315933325421	1.57067703861239	0.116257685286236	0.211341869435801	MCM5	protein_coding
ENSG00000100299.18	515.522380727751	0.580498704041418	0.0911529641905487	6.36840183088207	1.91007963421622e-10	2.4594113476666e-09	ARSA	protein_coding
ENSG00000100300.18	1844.65073410043	0.0559559753246558	0.109310892383952	0.511897525528486	0.608722730064319	0.723735745097009	TSPO	protein_coding
ENSG00000100302.7	138.116014984752	-0.743507111561882	0.129211358530023	-5.75419312992613	8.70565866997002e-09	9.19561924915009e-08	RASD2	protein_coding
ENSG00000100304.13	3878.78878986455	-0.0769326084016822	0.0726302952796196	-1.0592357927983	0.289492408010426	0.422182123794572	TTLL12	protein_coding
ENSG00000100307.13	568.145165863176	-0.532248636568626	0.0690038487452741	-7.71331811553597	1.22588016485344e-14	2.38397264100439e-13	CBX7	protein_coding
ENSG00000100311.17	1315.50150499506	-0.251075141565842	0.0979527792789287	-2.56322631592601	0.0103704425307243	0.0291768039200864	PDGFB	protein_coding
ENSG00000100316.16	64857.1198344858	-0.093539332624517	0.0486884392529281	-1.92118157944222	0.0547088196206822	0.115075063293811	RPL3	protein_coding
ENSG00000100319.13	187.806714750516	0.0447560308995803	0.105441656816791	0.424462515581918	0.671228536877409	0.772721371860708	ZMAT5	protein_coding
ENSG00000100320.23	2380.52720634506	-0.0869645576518686	0.0551923725521984	-1.57566260753914	0.115103579245794	0.209725102869833	RBFOX2	protein_coding
ENSG00000100324.14	720.627879471382	-0.112017066480268	0.0647946659887925	-1.72880073954921	0.0838447637653854	0.162425122006592	TAB1	protein_coding
ENSG00000100325.15	1416.85345241296	-0.0983170439021942	0.0569633234050611	-1.72597099370538	0.0843526312324404	0.163113541278352	ASCC2	protein_coding
ENSG00000100330.16	979.711903990784	-0.194408308410046	0.0553479447330328	-3.51247565465641	0.000443952675610821	0.00192853554784822	MTMR3	protein_coding
ENSG00000100335.15	2232.3211859432	-0.119721004162171	0.0640722679655528	-1.86853076945141	0.0616881254052996	0.126900323028641	MIEF1	protein_coding
ENSG00000100344.11	286.087063078609	-0.300091687857677	0.0818425789379737	-3.66669393550157	0.000245706588397505	0.00114500791596261	PNPLA3	protein_coding
ENSG00000100345.22	18846.967554532	-0.0854648572405988	0.0470105203051765	-1.81799428480667	0.0690650063028715	0.139202795242478	MYH9	protein_coding
ENSG00000100347.15	1216.37234805795	-0.0206386978890202	0.0626185768516993	-0.329593851005257	0.741706869407033	0.825905362086849	SAMM50	protein_coding
ENSG00000100348.10	2552.45741076935	0.178979053489119	0.0469770995875091	3.80992132465982	0.000139011021329841	0.000686255786505989	TXN2	protein_coding
ENSG00000100350.14	2821.64647946033	-0.232184607684307	0.0554401585175829	-4.18802207447999	2.81396152198423e-05	0.000164552248752551	FOXRED2	protein_coding
ENSG00000100353.18	9627.39906299214	-0.00417188312867823	0.0561057766803212	-0.0743574614865191	0.940725955874079	0.964104792525134	EIF3D	protein_coding
ENSG00000100354.21	1612.98388398074	0.0357355770911959	0.0897094222564317	0.39834809089559	0.69037361588434	0.786998512156417	TNRC6B	protein_coding
ENSG00000100359.21	943.264573900793	-0.137844971362106	0.0600955593354487	-2.29376301487879	0.0218041149349055	0.0541913676464426	SGSM3	protein_coding
ENSG00000100360.15	406.279762013718	0.122139347790586	0.11542425316886	1.05817750115223	0.28997452654355	0.422669237478142	IFT27	protein_coding
ENSG00000100364.18	1770.12883033145	-0.169083472419885	0.0710974609472642	-2.37819283793132	0.0173977248901847	0.0449331769126734	KIAA0930	protein_coding
ENSG00000100372.15	570.252866037504	0.114584942017969	0.0866369915517885	1.32258680692385	0.185972824013571	0.303664309760039	SLC25A17	protein_coding
ENSG00000100376.12	1153.33549868886	-0.0233641416478512	0.0748095746779438	-0.312314857402066	0.754801249807636	0.836063611163775	FAM118A	protein_coding
ENSG00000100379.17	421.353563492592	-0.00785390132463821	0.0710659723089519	-0.110515638771453	0.912000447894085	0.946001705030788	KCTD17	protein_coding
ENSG00000100380.14	5886.45792192818	-0.03623206290998	0.0459323325144413	-0.788813912260792	0.430220776997313	0.564034764860514	ST13	protein_coding
ENSG00000100387.9	478.903644982043	0.303638248499691	0.0652203571362805	4.65557475966019	3.23078146242526e-06	2.25555299501044e-05	RBX1	protein_coding
ENSG00000100393.14	2951.12883372043	0.00276859413466852	0.0735140619326932	0.0376607422019932	0.969958176960468	0.982094072353623	EP300	protein_coding
ENSG00000100395.15	1062.96463171355	0.11585304004657	0.0602671544259107	1.92232470821223	0.0545649128681151	0.114872413632739	L3MBTL2	protein_coding
ENSG00000100401.20	3524.81322449536	-0.103245129803792	0.0545607593664177	-1.89229642334011	0.0584514972260991	0.121370111221857	RANGAP1	protein_coding
ENSG00000100403.12	2900.1705047666	-0.0512634839174759	0.0456202780477099	-1.12369950625606	0.26114052595594	0.391612778450472	ZC3H7B	protein_coding
ENSG00000100410.8	656.817420966352	0.0278895834290638	0.077387797807925	0.360387350707216	0.718557484692101	0.808410737692317	PHF5A	protein_coding
ENSG00000100412.16	4223.23937916163	-0.161937821961775	0.0521103336938202	-3.10759518281455	0.00188616236338995	0.0068692271700328	ACO2	protein_coding
ENSG00000100413.17	2285.20577287528	0.100369041605507	0.0488354820688441	2.05524830212622	0.0398550278983275	0.0887554194297419	POLR3H	protein_coding
ENSG00000100416.15	658.728410232136	-0.185586836437506	0.0644624695561384	-2.87899048415891	0.00398950371667471	0.0130175612277016	TRMU	protein_coding
ENSG00000100417.12	226.584266049806	0.00595133862213571	0.111571487943569	0.0533410348094113	0.957460185672082	0.974157814974731	PMM1	protein_coding
ENSG00000100418.8	960.13598848217	0.108963360442416	0.06813239601622	1.59928854427013	0.109756503778222	0.20174073694832	DESI1	protein_coding
ENSG00000100422.14	1558.75874523681	0.257414895405677	0.0437567232566739	5.88286499187107	4.03224833754804e-09	4.44966290152295e-08	CERK	protein_coding
ENSG00000100425.18	1081.23516104648	-0.187721064828458	0.0562801576167181	-3.33547510841894	0.000851537768415248	0.00342160878008177	BRD1	protein_coding
ENSG00000100426.7	1203.79403207367	-0.132908827467961	0.0551568240034988	-2.4096533814117	0.0159676826585391	0.0417992277176226	ZBED4	protein_coding
ENSG00000100429.18	712.270230409306	-0.0656788355884728	0.0703633257404235	-0.933424264662643	0.350600956976575	0.48611473081018	HDAC10	protein_coding
ENSG00000100439.10	751.973565170067	0.191744051674956	0.0776796441409885	2.46839508336238	0.0135720431236387	0.0365056190031022	ABHD4	protein_coding
ENSG00000100441.10	1035.13448668005	0.0917061421048895	0.057610469587605	1.59183118557013	0.111422640952472	0.204354038213307	KHNYN	protein_coding
ENSG00000100442.11	805.804176791025	0.194352168291187	0.0810959264556793	2.39657128027762	0.0165492742731854	0.04307447282725	FKBP3	protein_coding
ENSG00000100445.17	600.547134985371	1.00816840514652	0.0743674233214157	13.5565864745538	7.24290568337453e-42	5.53402113432251e-40	SDR39U1	protein_coding
ENSG00000100453.13	33.2212613892477	4.24534549855773	0.416822599815667	10.1850175600727	2.31318125696806e-24	8.55479220635952e-23	GZMB	protein_coding
ENSG00000100461.18	1269.89836797327	0.12649032483667	0.0518755802236294	2.43834043477461	0.0147548711382014	0.0391072936031356	RBM23	protein_coding
ENSG00000100462.16	3951.22946971275	-0.0536130710424634	0.0676073012544406	-0.793007116800746	0.427773676384763	0.561952293327235	PRMT5	protein_coding
ENSG00000100478.15	184.615068393054	-0.36433638211145	0.102940261103122	-3.53929918388752	0.000401190882433568	0.00176390940573012	AP4S1	protein_coding
ENSG00000100479.13	479.49249595258	-0.128207551482718	0.0705072636434529	-1.81835948323067	0.0690092067474145	0.13914622638474	POLE2	protein_coding
ENSG00000100483.14	256.341731457838	0.133626885607056	0.0861322021462132	1.55141610544472	0.12080199807009	0.217814048269165	VCPKMT	protein_coding
ENSG00000100485.12	1259.37601167906	0.259544605158756	0.06311479330309	4.11226261824816	3.91800245990992e-05	0.0002217059136337	SOS2	protein_coding
ENSG00000100490.9	140.412004806737	-0.192284942469624	0.116302345002577	-1.65331956518471	0.0982658431535064	0.184380138512413	CDKL1	protein_coding
ENSG00000100503.25	2860.49078415646	-0.244175352902741	0.0547389174297054	-4.46072674375239	8.16821857478997e-06	5.29036256401629e-05	NIN	protein_coding
ENSG00000100504.17	3639.6094850336	-0.308006135915016	0.043968276489987	-7.00519011667784	2.46650675490998e-12	3.8713096637023e-11	PYGL	protein_coding
ENSG00000100519.12	2238.71300051988	0.0680898370076469	0.0642810704069021	1.05925176069152	0.289485137765427	0.422182123794572	PSMC6	protein_coding
ENSG00000100522.10	3354.36582352016	0.00586888299588217	0.0582122901011645	0.100818624137324	0.919694442245922	0.951294718573778	GNPNAT1	protein_coding
ENSG00000100523.16	1437.56492377316	0.264878032134261	0.0643204786359157	4.11809796431391	3.82012308247045e-05	0.000216737627732172	DDHD1	protein_coding
ENSG00000100526.20	1188.59232190197	0.369243441958301	0.0695473563616375	5.30923763713292	1.10084724654819e-07	9.92807235173357e-07	CDKN3	protein_coding
ENSG00000100528.12	4558.46544556852	0.0200301655082156	0.0573290711161144	0.349389325838656	0.726797045769579	0.814939595718393	CNIH1	protein_coding
ENSG00000100532.12	312.25253349118	0.0820008891042376	0.0848343229945017	0.96660038307316	0.333743843030454	0.468402347963831	CGRRF1	protein_coding
ENSG00000100554.12	739.926949762823	0.130307416253561	0.0670713459963578	1.94281796969808	0.0520381559338654	0.110414198353051	ATP6V1D	protein_coding
ENSG00000100558.9	1232.68637257665	0.140245197528193	0.0692682924693579	2.02466659027625	0.0429016114642972	0.0941521749246956	PLEK2	protein_coding
ENSG00000100564.9	482.522246456029	-0.170877477201898	0.0636566814555508	-2.68436043624447	0.00726687162013335	0.02159118666132	PIGH	protein_coding
ENSG00000100567.13	1873.9110913405	0.163831503502531	0.0656092832207037	2.49707808804155	0.012522137841981	0.0341412170226588	PSMA3	protein_coding
ENSG00000100568.11	1964.69447244842	0.0533349607497531	0.0406596973006954	1.31174023149555	0.189607797377055	0.30782157055682	VTI1B	protein_coding
ENSG00000100575.14	946.572592739723	-0.164772219881359	0.0675542848503202	-2.43910834444394	0.0147235531525852	0.0390449122714433	TIMM9	protein_coding
ENSG00000100577.19	668.656089729537	0.49350186005977	0.0779027121077039	6.33484825762525	2.37574971101089e-10	3.02792418714106e-09	GSTZ1	protein_coding
ENSG00000100578.18	868.717230954784	-0.0204094629802751	0.0676411259927014	-0.301731567603966	0.762856701708418	0.841826911592017	KIAA0586	protein_coding
ENSG00000100580.8	1516.28079580939	-0.0927039433181735	0.0627074914550935	-1.47835515609106	0.139312741691977	0.243151134966099	TMED8	protein_coding
ENSG00000100583.4	78.110065180976	0.40587461304229	0.163844169298881	2.4771990042679	0.0132418046588116	0.0358159287914524	SAMD15	protein_coding
ENSG00000100591.8	2572.25059049108	0.123387867968915	0.0719479738168362	1.7149595940399	0.0863526352815524	0.166289873071827	AHSA1	protein_coding
ENSG00000100592.16	994.605012501333	0.273794976593483	0.0710207702222735	3.85513949984756	0.000115663656132702	0.000582069325345846	DAAM1	protein_coding
ENSG00000100596.7	2179.72649992677	-0.00601763419320518	0.0563378440245817	-0.106813356055648	0.914937051496018	0.947611126341296	SPTLC2	protein_coding
ENSG00000100599.16	1212.86646033248	-0.678348204494739	0.0640728074510895	-10.5871465834014	3.41853861888449e-26	1.39446729787126e-24	RIN3	protein_coding
ENSG00000100600.15	1733.18779676362	0.122692459386221	0.0729754835321714	1.68128326730623	0.0927079064305042	0.175903114533209	LGMN	protein_coding
ENSG00000100601.10	349.001126634818	-0.0238768751890279	0.0749586763798201	-0.318533842140465	0.750080028092425	0.832058706083512	ALKBH1	protein_coding
ENSG00000100603.14	2518.76667268137	-0.0141401350929932	0.0581014775898596	-0.243369629819208	0.807719068528108	0.873765418641733	SNW1	protein_coding
ENSG00000100605.17	6497.97834114678	-0.250195737278215	0.0767423674427422	-3.26020353053203	0.00111332290849119	0.00432469776941189	ITPK1	protein_coding
ENSG00000100612.14	1029.0146600456	0.143050805068077	0.0578358824345095	2.47339193328745	0.0133837274684485	0.036091535864086	DHRS7	protein_coding
ENSG00000100614.18	1236.06149314162	0.075325674619008	0.0566132322538853	1.33053124897031	0.183343297522587	0.300638050387765	PPM1A	protein_coding
ENSG00000100629.17	259.489849535578	-0.200854994306015	0.0923343845740014	-2.17530008168343	0.029607636418896	0.0697970467309668	CEP128	protein_coding
ENSG00000100632.11	1635.3225551803	0.241786689430494	0.0634809433527469	3.808807441423	0.000139638646875706	0.000688676576924356	ERH	protein_coding
ENSG00000100644.17	5495.77947026854	0.374744104424924	0.0488025535884593	7.67878065531272	1.60609963806264e-14	3.10333912093951e-13	HIF1A	protein_coding
ENSG00000100647.8	510.92275778154	0.13567184155744	0.0759109799646994	1.78724924405574	0.0738972134461239	0.147013065925331	SUSD6	protein_coding
ENSG00000100650.16	2618.18425058423	-0.284429665160947	0.101802675108428	-2.79393115021789	0.00520715637398388	0.0162745261090543	SRSF5	protein_coding
ENSG00000100664.11	9445.93061171389	-0.102205223642166	0.0590301582610706	-1.73140690543547	0.0833792158594288	0.161675142973217	EIF5	protein_coding
ENSG00000100697.15	2520.71170387928	-0.172333080692081	0.0683941449952941	-2.51970516926469	0.0117453167992113	0.0323555103334058	DICER1	protein_coding
ENSG00000100711.14	553.578448554751	-0.0567506721641444	0.0821080222245096	-0.691170857933588	0.489458175265576	0.618790899890598	ZFYVE21	protein_coding
ENSG00000100714.17	7279.04911491383	0.136262677175187	0.0549251350348208	2.48088014874794	0.0131058431360897	0.0355056067106591	MTHFD1	protein_coding
ENSG00000100722.20	4002.35874883288	-0.0874368569820087	0.04178310690106	-2.09263655737842	0.0363816105750747	0.0825842259653182	ZC3H14	protein_coding
ENSG00000100726.15	1380.19024986314	-0.225249496030419	0.08325384483777	-2.70557469711272	0.00681863112577583	0.0204473230011643	TELO2	protein_coding
ENSG00000100731.16	2394.53139817922	0.0444506345669624	0.0500781839244342	0.887624731640358	0.374742645682256	0.51064876903941	PCNX1	protein_coding
ENSG00000100744.15	666.45401403224	-0.0413832890401193	0.077999681014445	-0.530557157438315	0.595725690840474	0.712730553893237	GSKIP	protein_coding
ENSG00000100749.8	599.586834733373	0.0545184708776096	0.0718491495620714	0.758790761058493	0.447977733245801	0.58058901677422	VRK1	protein_coding
ENSG00000100764.14	2970.70506196437	0.26314762857003	0.0602647837261855	4.36652406761547	1.26239383557061e-05	7.8746589361827e-05	PSMC1	protein_coding
ENSG00000100784.12	545.001504002205	-0.424129657977381	0.11692155490154	-3.62747192623757	0.00028620988332636	0.00130863644101712	RPS6KA5	protein_coding
ENSG00000100796.17	2459.33142008202	-0.108404148702012	0.0552952313161426	-1.96046107633091	0.0499419231697594	0.106729975283688	PPP4R3A	protein_coding
ENSG00000100802.15	239.153210595781	0.140217700871304	0.0962335678005261	1.45705603643366	0.145100912651752	0.250350634712765	C14orf93	protein_coding
ENSG00000100804.19	1484.84591487315	0.0305962124360992	0.0763817208723306	0.400569823338226	0.688736866787718	0.785606798945797	PSMB5	protein_coding
ENSG00000100811.14	3415.44092152362	-0.353156242149059	0.064652200247234	-5.46240098246568	4.69737553168872e-08	4.4749934495556e-07	YY1	protein_coding
ENSG00000100813.14	5352.67315381249	-0.12006431969781	0.0418691646767548	-2.86760723851908	0.00413588613795866	0.0134166720147745	ACIN1	protein_coding
ENSG00000100814.18	2495.28763687596	0.0389513400817268	0.0509433288808468	0.764601390161045	0.44450894111165	0.577282255545183	CCNB1IP1	protein_coding
ENSG00000100815.12	1538.62466510438	0.0683018604477661	0.0912543453859349	0.748477896136369	0.454171952752999	0.58624304469712	TRIP11	protein_coding
ENSG00000100823.12	7144.077380137	0.0677172810858068	0.0407847400573755	1.66035828573488	0.0968423966430251	0.182208969283852	APEX1	protein_coding
ENSG00000100836.10	2554.61457556357	0.151559526401472	0.0591489439812919	2.56233697848281	0.0103970385269033	0.029235237045946	PABPN1	protein_coding
ENSG00000100852.13	1929.62469432537	-0.262532498553839	0.0707917653403896	-3.70851747080326	0.000208476278556761	0.000988341714909092	ARHGAP5	protein_coding
ENSG00000100865.15	791.7052539104	-0.0474811381542005	0.0609529933917165	-0.778979595785581	0.435991734337435	0.569566705888481	CINP	protein_coding
ENSG00000100867.15	694.595493053077	0.0973265726836638	0.0892326965341743	1.09070527355844	0.27540258939035	0.406806651177974	DHRS2	protein_coding
ENSG00000100883.12	1282.146245801	0.0872195050676386	0.0560333587174279	1.55656393020237	0.119574053156385	0.216014000013191	SRP54	protein_coding
ENSG00000100888.15	1808.84404366642	-0.214292429855398	0.0508126707862394	-4.21730301792031	2.47241635479073e-05	0.000145711867550157	CHD8	protein_coding
ENSG00000100889.12	2295.16218663233	0.10657475293436	0.0621114013190428	1.71586457028921	0.0861868326511771	0.166020502311942	PCK2	protein_coding
ENSG00000100890.16	578.057054473079	-0.196003110884868	0.0660845395284297	-2.96594501956917	0.00301754428841179	0.0102546260373206	PRORP	protein_coding
ENSG00000100897.18	2574.26446858679	0.137347292435039	0.051470065183539	2.66848879917419	0.0076193318992099	0.0224481056319602	DCAF11	protein_coding
ENSG00000100902.11	2201.59047232902	0.170902868350148	0.0611990115256557	2.79257563299862	0.00522902417508113	0.0163259223985317	PSMA6	protein_coding
ENSG00000100906.11	750.661616174816	-0.0358313858756724	0.0613943742484942	-0.583626534422269	0.559471604015434	0.681875836732009	NFKBIA	protein_coding
ENSG00000100908.14	323.035296760381	0.271661991656497	0.0884932165785284	3.0698623257233	0.00214157465586652	0.00764605387554278	EMC9	protein_coding
ENSG00000100911.16	940.239262885194	0.311402113281392	0.06405993884173	4.86110537899138	1.16732089470966e-06	8.8516443864835e-06	PSME2	protein_coding
ENSG00000100916.14	234.782223595339	-0.120535644772545	0.102668244542506	-1.17403044446369	0.240382831468546	0.368235903560915	BRMS1L	protein_coding
ENSG00000100926.15	854.000440052119	0.14583043307149	0.075629475609393	1.92822218978044	0.053827495285915	0.113545546531711	TM9SF1	protein_coding
ENSG00000100934.15	1179.61258429171	-0.468170787586726	0.071961816848063	-6.50582222757384	7.72695612645092e-11	1.04404078649317e-09	SEC23A	protein_coding
ENSG00000100938.18	788.296159906688	0.267465799291164	0.0599393244144445	4.46227584151264	8.10937416285695e-06	5.26196362415425e-05	GMPR2	protein_coding
ENSG00000100941.9	2783.78388760929	-0.00832484545751543	0.0716804520082874	-0.116138294671369	0.907542939389632	0.943233334247961	PNN	protein_coding
ENSG00000100949.14	818.376852356578	0.196975400968476	0.0559884591946521	3.51814291376839	0.000434578252430935	0.0018921816186261	RABGGTA	protein_coding
ENSG00000100968.14	22.9025895845856	0.834546337224606	0.324446868475274	2.57221264346463	0.0101050804216645	0.0285476108308734	NFATC4	protein_coding
ENSG00000100982.12	926.803057777677	0.24155067044516	0.0669353678672322	3.60871506561795	0.000307717356568904	0.0013934242773694	PCIF1	protein_coding
ENSG00000100983.12	1117.83272564002	0.365842557724322	0.0516935324742037	7.07714370084665	1.47155920498613e-12	2.35888276394582e-11	GSS	protein_coding
ENSG00000100991.12	2019.05250915226	0.0431662497040652	0.0483255895648153	0.893237932383002	0.371729768501804	0.507784415599343	TRPC4AP	protein_coding
ENSG00000100994.12	6477.39208727715	-0.418621225205818	0.09319004726795	-4.49212375654402	7.05164243111259e-06	4.64309444734657e-05	PYGB	protein_coding
ENSG00000100997.20	1567.00192029532	0.160972579532001	0.0559690234959225	2.87610126954829	0.00402620515794589	0.0131259345976612	ABHD12	protein_coding
ENSG00000101000.6	1370.90579944961	0.103271337745355	0.0762231742579886	1.35485485550388	0.175463805307952	0.29089310392098	PROCR	protein_coding
ENSG00000101003.10	372.379826862989	0.190563400292955	0.0842098010566329	2.26295986811318	0.0236381632981947	0.0580048310995152	GINS1	protein_coding
ENSG00000101004.15	36.5186945726848	-0.288265724379032	0.219407894568888	-1.31383478678122	0.188901808280642	0.306924656545792	NINL	protein_coding
ENSG00000101019.22	607.737297726679	-0.0705120923005552	0.0644497391666471	-1.09406326871599	0.273927230675321	0.405223850233408	UQCC1	protein_coding
ENSG00000101040.19	1186.19188609177	-0.553988317955648	0.0641768831817451	-8.6322097691592	6.0177890622653e-18	1.56712389213179e-16	ZMYND8	protein_coding
ENSG00000101052.13	491.438409699651	-0.00380108728028903	0.0692775801214545	-0.0548674949908055	0.956244028093544	0.973512689270479	IFT52	protein_coding
ENSG00000101057.16	757.48832387142	0.0109115354636819	0.100102213686623	0.109003937693538	0.913199367120298	0.946584554363135	MYBL2	protein_coding
ENSG00000101076.17	856.361547287797	-0.766508696375027	0.058722557729991	-13.0530536476199	6.10504191953829e-39	4.25430976726344e-37	HNF4A	protein_coding
ENSG00000101079.21	939.909642538081	-0.143895037200996	0.063901094782003	-2.25183993626229	0.0243323889330007	0.0594563503603128	NDRG3	protein_coding
ENSG00000101084.18	819.800112832242	0.154705037783331	0.0884153764273788	1.74975263392562	0.0801610071306523	0.156828528779459	RAB5IF	protein_coding
ENSG00000101096.20	108.270223248558	0.692945594120611	0.13459875643353	5.14823177034933	2.6295346237411e-07	2.22733568691903e-06	NFATC2	protein_coding
ENSG00000101104.13	2601.84628308507	-0.239935062626923	0.0881553147650856	-2.72173110908057	0.00649409589576325	0.0195965102162118	PABPC1L	protein_coding
ENSG00000101109.12	1081.73532453157	-0.0836920137098829	0.0576536526543605	-1.45163419587003	0.146603345209839	0.252450926907505	STK4	protein_coding
ENSG00000101126.18	3403.06527074154	-0.0600309325260256	0.0443794406421863	-1.35267438384433	0.176159677477861	0.291796573720344	ADNP	protein_coding
ENSG00000101132.10	247.628617209287	-0.0736957826102053	0.102473152540292	-0.719171615035737	0.472035186344216	0.602929713393173	PFDN4	protein_coding
ENSG00000101138.12	918.083780298174	-0.0732210904394564	0.0695939011212275	-1.05211935614747	0.292744792602716	0.425409791297169	CSTF1	protein_coding
ENSG00000101144.13	3506.95841017884	0.0409377593148205	0.0997932763974616	0.410225626341514	0.681640443992009	0.780351878331715	BMP7	protein_coding
ENSG00000101146.13	1090.44517495832	0.0065954072142948	0.060257313437282	0.109454053592342	0.912842362667413	0.94648365660053	RAE1	protein_coding
ENSG00000101150.18	3173.95413127704	-0.211956849035026	0.0587254816656636	-3.60928242771579	0.00030704517679104	0.00139122335974074	TPD52L2	protein_coding
ENSG00000101152.11	2251.71126476715	0.106389503618784	0.0619771509364272	1.71659235720455	0.0860536799062908	0.165806450326355	DNAJC5	protein_coding
ENSG00000101158.15	1771.68233075766	0.132301847913744	0.0553425207441714	2.39060032204402	0.0168208529493236	0.0436874243071191	NELFCD	protein_coding
ENSG00000101160.14	882.453879033124	0.140425249185463	0.0637413499866185	2.2030479306595	0.0275913705644482	0.0657648946533768	CTSZ	protein_coding
ENSG00000101161.8	2234.51352004706	-0.13087999914221	0.0506550168007938	-2.58375196393498	0.0097732051381302	0.0277716223785418	PRPF6	protein_coding
ENSG00000101166.16	2523.80492315571	-0.212291192911809	0.0566340399806245	-3.74847340900345	0.000177914196098006	0.000857497431849883	PRELID3B	protein_coding
ENSG00000101181.17	989.280181011074	0.0519708924645655	0.0528837692858828	0.982738053023748	0.325736377084336	0.460330856057969	MTG2	protein_coding
ENSG00000101182.15	2267.60492006048	0.319993468674515	0.0671234414306081	4.76723871503702	1.86767971841669e-06	1.36137119232968e-05	PSMA7	protein_coding
ENSG00000101187.16	2585.89545283622	-0.5349882454286	0.090029038891176	-5.94239649803743	2.80885006741777e-09	3.15278234263775e-08	SLCO4A1	protein_coding
ENSG00000101188.5	6374.92899626842	-0.367322436786796	0.0687049242997524	-5.34637714153074	8.97321394552336e-08	8.18078838934086e-07	NTSR1	protein_coding
ENSG00000101189.7	664.86433121064	0.0319637039668977	0.0697290775632318	0.458398491474556	0.646666175261125	0.752837849040598	MRGBP	protein_coding
ENSG00000101190.13	421.505244638935	-0.0638727215570716	0.0721985661621088	-0.884681302585109	0.376328542768118	0.511967087261429	TCFL5	protein_coding
ENSG00000101191.17	2505.78808081635	-0.124750741876397	0.0697054282964209	-1.7896847480213	0.0735046056755416	0.146406156494409	DIDO1	protein_coding
ENSG00000101193.8	2168.29153066285	-0.0866237894048364	0.0447653281916171	-1.93506432107556	0.0529824031172438	0.112085893425264	GID8	protein_coding
ENSG00000101194.18	284.575831241449	0.00935647821358568	0.0897571010216386	0.104242205988026	0.916977140863789	0.949123673039926	SLC17A9	protein_coding
ENSG00000101199.13	1818.3721103363	0.0493583829440598	0.0572439332047837	0.86224653305156	0.388551868047838	0.524715836879245	ARFGAP1	protein_coding
ENSG00000101213.7	86.5557230557404	-0.216025435060728	0.161045517555263	-1.34139365280129	0.179792677268149	0.296314395953157	PTK6	protein_coding
ENSG00000101216.11	920.882315627029	-0.0588321731259543	0.0603046426170865	-0.97558281705636	0.329271243015215	0.463541970619624	GMEB2	protein_coding
ENSG00000101220.18	1989.71916726184	0.0542715500081445	0.0853101034882316	0.636167907305741	0.524666988282356	0.652075593066305	C20orf27	protein_coding
ENSG00000101224.17	3449.8736203147	0.0188279744794132	0.0817570701227984	0.230291697722701	0.817865111515509	0.880656706062341	CDC25B	protein_coding
ENSG00000101236.17	559.038297959023	0.280098762252096	0.0665097287024643	4.21139535097393	2.53798121933251e-05	0.000149342037972607	RNF24	protein_coding
ENSG00000101246.20	570.650760451516	-0.0223162479094056	0.0665884736830654	-0.335136798834315	0.737521894900295	0.822553316689333	ARFRP1	protein_coding
ENSG00000101247.18	263.189547412352	0.0333398455914654	0.0863870985863948	0.385935471118093	0.699544459741468	0.793783883002531	NDUFAF5	protein_coding
ENSG00000101255.11	7125.60777834255	0.053932493442777	0.0853840170698759	0.631646241223813	0.527618063476405	0.654662195321643	TRIB3	protein_coding
ENSG00000101266.19	4733.37507133477	-0.0743942121752561	0.0456589393752965	-1.62934604248619	0.103239784360308	0.191905211044966	CSNK2A1	protein_coding
ENSG00000101276.18	275.051150597204	-0.108932892346916	0.085228815244304	-1.27812280429647	0.201206129405208	0.321775888207309	SLC52A3	protein_coding
ENSG00000101290.14	1133.62487385838	-0.080759899641444	0.0491267266884493	-1.64390964115328	0.100194868379388	0.187345734018204	CDS2	protein_coding
ENSG00000101294.18	4450.57345001419	-0.0372919695588638	0.0845421653626581	-0.441104972872335	0.659137003557849	0.763472887845536	HM13	protein_coding
ENSG00000101298.15	347.07807671396	0.413264620413042	0.0908182417889969	4.55045828098283	5.35292001251954e-06	3.59536599859188e-05	SNPH	protein_coding
ENSG00000101310.17	1777.5515406164	0.0697249204293483	0.0854449892794032	0.816021173592162	0.414488025770977	0.549152281533256	SEC23B	protein_coding
ENSG00000101311.16	3249.95866695691	-0.489273518169334	0.100770066890745	-4.85534577147601	1.2017685835924e-06	9.09453027663789e-06	FERMT1	protein_coding
ENSG00000101333.16	162.729102628477	-0.188294888348726	0.101842606828386	-1.84888127094017	0.0644749586682352	0.13167938641442	PLCB4	protein_coding
ENSG00000101335.10	49.883977521584	-0.31903257395458	0.181376221833132	-1.7589547887269	0.0785851880627188	0.154441082480747	MYL9	protein_coding
ENSG00000101337.16	2121.18958225213	-0.145572611397906	0.0518199965427419	-2.80919762852233	0.00496651484761618	0.0156229846366392	TM9SF4	protein_coding
ENSG00000101343.15	778.686816153694	0.0358130475259735	0.0599749532462145	0.597133396318804	0.550418322516498	0.67406204462764	CRNKL1	protein_coding
ENSG00000101346.14	1842.08714125984	-0.184286786911119	0.0476292357507416	-3.86919470796359	0.000109195415704474	0.000552102585550465	POFUT1	protein_coding
ENSG00000101347.10	628.436657769629	0.122376487793933	0.0851316167021214	1.43749751895507	0.150576677292489	0.257671685607838	SAMHD1	protein_coding
ENSG00000101350.8	916.674699192022	-0.102412607531135	0.0602224656354273	-1.70057148026979	0.0890234833380843	0.170307761973163	KIF3B	protein_coding
ENSG00000101353.15	31.995792914911	0.471090541211177	0.257905573177267	1.82660085785498	0.0677598043132549	0.137104526754014	MROH8	protein_coding
ENSG00000101361.17	6679.14199291062	0.14378074051452	0.0499985001750316	2.87570107125577	0.00403131293903349	0.0131380712652279	NOP56	protein_coding
ENSG00000101363.12	687.468005919009	0.0888234678014889	0.0677526748995558	1.31099573460636	0.189859204679845	0.308096585024637	MANBAL	protein_coding
ENSG00000101365.21	1516.21462662457	0.140452572859226	0.0599564503056935	2.34257652251119	0.0191511062918611	0.0487169621332891	IDH3B	protein_coding
ENSG00000101367.9	2133.68713061192	0.0485673461718943	0.0622300103478869	0.780448948994003	0.435126665549427	0.568782159778547	MAPRE1	protein_coding
ENSG00000101384.12	827.383514311137	0.0121230371580627	0.0639538518285917	0.189559140089869	0.849654608078689	0.90342085636918	JAG1	protein_coding
ENSG00000101391.21	572.008565060728	-0.0978510210812588	0.0695130783241385	-1.407663470534	0.159230743435292	0.269660345430695	CDK5RAP1	protein_coding
ENSG00000101400.6	421.574777234159	0.00161872460164161	0.0810153174490356	0.0199804759471553	0.984058947394288	0.990176835094514	SNTA1	protein_coding
ENSG00000101407.13	757.942232317118	-0.00278431554686347	0.069775190502492	-0.039904090935646	0.968169589607573	0.980793252618155	TTI1	protein_coding
ENSG00000101412.13	1118.79105718435	0.391507901521437	0.10384895236778	3.7699744927124	0.000163264232673923	0.000793494746596025	E2F1	protein_coding
ENSG00000101413.12	923.206020126962	-0.0794206493131208	0.0603637061047767	-1.315702007681	0.188274080100496	0.306202210013254	RPRD1B	protein_coding
ENSG00000101417.12	199.286897258922	-0.0802390091171791	0.101576509682831	-0.789936663188392	0.429564758429408	0.563469171579908	PXMP4	protein_coding
ENSG00000101421.4	1018.51393038226	0.0793319812103325	0.0600404970603629	1.32130786876355	0.186398731334741	0.303973315715115	CHMP4B	protein_coding
ENSG00000101439.9	2220.7548310876	0.726186350155496	0.0601832447729716	12.0662545347111	1.59217423762056e-33	8.55907379452312e-32	CST3	protein_coding
ENSG00000101442.10	427.67910709489	-0.199276203552415	0.0678937932727984	-2.9351166571548	0.00333422309799322	0.0111526057935542	ACTR5	protein_coding
ENSG00000101444.13	7167.65513775416	0.0575070646934069	0.0638707385414153	0.900366365047086	0.367925314167499	0.503867876339659	AHCY	protein_coding
ENSG00000101447.15	1033.08332825093	-0.196366175623793	0.0643575914576903	-3.05117346961138	0.00227948836571069	0.00806934592678206	FAM83D	protein_coding
ENSG00000101452.15	362.947556619638	-0.12030990844861	0.0748744358957525	-1.60682223524351	0.108093369138028	0.199121452975841	DHX35	protein_coding
ENSG00000101457.13	523.747188366697	0.192102300672449	0.0758101941379807	2.53399035389367	0.0112771836006846	0.0312201889934715	DNTTIP1	protein_coding
ENSG00000101464.11	584.514153298137	0.0863929384601549	0.0693090265721625	1.24648898899489	0.212584929148889	0.3357637306977	PIGU	protein_coding
ENSG00000101473.17	234.700728216769	0.144203415121216	0.0881905310663384	1.63513489915084	0.102020771623991	0.190051566149049	ACOT8	protein_coding
ENSG00000101474.12	2384.13099831197	0.0401710314854301	0.0451452276068165	0.889817896927927	0.37356367511731	0.509503482952677	APMAP	protein_coding
ENSG00000101493.11	985.229162774158	0.462030916232046	0.0517158541372727	8.93402852838218	4.10771356136185e-19	1.15353180085109e-17	ZNF516	protein_coding
ENSG00000101544.9	2147.208281485	0.294855202454371	0.04929428523119	5.98152911785821	2.21052531513347e-09	2.52066871540825e-08	ADNP2	protein_coding
ENSG00000101546.13	1239.19879384711	0.298485005462438	0.0565710462070781	5.2762857587932	1.31828468265191e-07	1.17482658633964e-06	RBFA	protein_coding
ENSG00000101557.15	2583.62054651039	0.104000502527144	0.0575794674629846	1.80620813476611	0.0708858347439693	0.142244178718334	USP14	protein_coding
ENSG00000101558.14	2302.01849295495	-0.0336993408270923	0.0539849269739511	-0.624236110263759	0.532472535340944	0.658507562114554	VAPA	protein_coding
ENSG00000101574.15	131.805512668549	0.0767180773307415	0.112228078372079	0.683590759492396	0.494233621314234	0.623466683541891	METTL4	protein_coding
ENSG00000101577.9	562.93304857269	-0.00609086429976295	0.076797046768239	-0.0793111786986314	0.936785114996487	0.961571846080682	LPIN2	protein_coding
ENSG00000101596.16	2496.40418801799	-0.306573007177935	0.0602239342500348	-5.09055097438703	3.57024575190962e-07	2.95595924410031e-06	SMCHD1	protein_coding
ENSG00000101608.13	1453.1773875358	0.234511049270027	0.0602544657911962	3.89201109313115	9.94166981436327e-05	0.000507089169928146	MYL12A	protein_coding
ENSG00000101624.11	383.238245056348	0.0528435027322842	0.0964480414039761	0.547896068837182	0.583763268288135	0.702550948610619	CEP76	protein_coding
ENSG00000101638.14	24.8730230807294	0.697069050772217	0.247548586486484	2.81588782495543	0.00486426474946488	0.0153720161681598	ST8SIA5	protein_coding
ENSG00000101639.18	1675.51438449743	-0.269273044116151	0.0575870863501315	-4.6759275591573	2.92627899966078e-06	2.05920296881225e-05	CEP192	protein_coding
ENSG00000101654.18	1178.61731354485	-0.117896404710627	0.0527088203751111	-2.236749065367	0.0253027452220479	0.0613988265488093	RNMT	protein_coding
ENSG00000101665.9	1524.09859658271	0.116938256909402	0.0577561375705039	2.02468970101495	0.042899236825741	0.0941521749246956	SMAD7	protein_coding
ENSG00000101670.12	669.44240222989	-0.841795606001753	0.112512681690422	-7.48178421627125	7.33202655951513e-14	1.33448202870401e-12	LIPG	protein_coding
ENSG00000101695.9	591.225112379105	-0.387989758769907	0.0668627304203823	-5.80278065718406	6.5224091345354e-09	6.97763342523289e-08	RNF125	protein_coding
ENSG00000101745.17	1189.32779473965	-0.0437657705568038	0.0683220298120256	-0.640580654251879	0.521795171969292	0.649445021006363	ANKRD12	protein_coding
ENSG00000101751.10	250.026417103959	0.936643593510305	0.15209294708722	6.15836310261759	7.35006807533514e-10	8.83651954232784e-09	POLI	protein_coding
ENSG00000101752.11	1128.11037345628	-0.0721043514616133	0.0702640033201818	-1.02619190559134	0.304801136008221	0.438101134458502	MIB1	protein_coding
ENSG00000101773.19	2197.92260308864	-0.102277221497934	0.0701676719628032	-1.45761172683843	0.144947595455452	0.250172137002117	RBBP8	protein_coding
ENSG00000101782.15	898.051642915749	0.0630718935366327	0.0552726707284541	1.141104504367	0.25382643706777	0.383825148758698	RIOK3	protein_coding
ENSG00000101811.14	587.676008533651	0.00344345104035243	0.0774022544783255	0.0444877357069318	0.964515627787163	0.978162594626895	CSTF2	protein_coding
ENSG00000101843.19	455.896828591664	0.246809984959648	0.0967929435521041	2.54987580604767	0.0107761299467976	0.0300876104543124	PSMD10	protein_coding
ENSG00000101844.18	99.0252137397337	-0.374552800316304	0.128195423605365	-2.92173300561275	0.00348089797217315	0.0115814492212976	ATG4A	protein_coding
ENSG00000101849.17	1281.33127697781	-0.0194058533446306	0.0517598008672832	-0.374921329283878	0.707718975730598	0.800272189507367	TBL1X	protein_coding
ENSG00000101856.10	1356.45686472849	-0.0517792536389639	0.0548562785782257	-0.943907515802882	0.345216911008519	0.480640546156713	PGRMC1	protein_coding
ENSG00000101868.12	976.635747460718	0.0837007137539161	0.0746997310972694	1.1204955161743	0.262502662260469	0.393021960825329	POLA1	protein_coding
ENSG00000101871.16	412.236364323499	0.542738998152831	0.079410018239498	6.83464139897246	8.22104131805383e-12	1.23127476536663e-10	MID1	protein_coding
ENSG00000101882.10	267.009676874985	0.0678762715878094	0.092486473995592	0.733904847437956	0.463006732520164	0.594132765378816	NKAP	protein_coding
ENSG00000101888.11	126.959358063689	0.447014772506788	0.125328076357491	3.56675683134006	0.000361426573529497	0.00160809718733845	NXT2	protein_coding
ENSG00000101898.6	132.579922292564	-0.241882550578906	0.121981921167293	-1.98293770309761	0.0473743885519322	0.102145723604596	MCTS2P	protein_coding
ENSG00000101901.12	621.63555116227	0.0709903562683311	0.076279252380718	0.930664027932662	0.352027382823987	0.487596960179134	ALG13	protein_coding
ENSG00000101911.13	1836.5298417942	-0.375634702010992	0.0685020573585473	-5.48355358211913	4.16865936137403e-08	3.99660259282815e-07	PRPS2	protein_coding
ENSG00000101928.13	1105.22778995879	1.43440755787535	0.0756053569425415	18.9723005866565	2.88978504019557e-80	5.43713055312797e-78	MOSPD1	protein_coding
ENSG00000101935.10	219.599908747171	-0.177990603062854	0.104620271271082	-1.70130129563191	0.088886424821225	0.170110421666761	AMMECR1	protein_coding
ENSG00000101940.18	862.212023867233	0.144975438968056	0.0545103849252425	2.65959301455824	0.00782351243447639	0.0229416538405881	WDR13	protein_coding
ENSG00000101945.17	560.175675883728	0.0684951041541305	0.0678734049250636	1.00915968824245	0.312898056095624	0.44697176998684	SUV39H1	protein_coding
ENSG00000101966.13	867.71472722133	0.098529640335187	0.0713388323091213	1.38115016949316	0.167232792559609	0.280092132369782	XIAP	protein_coding
ENSG00000101972.19	2917.25153842869	-0.0947659905233298	0.0587572629834065	-1.61283874897461	0.106779545204531	0.197087150756419	STAG2	protein_coding
ENSG00000101974.14	859.210072890718	-0.295219696867572	0.075737216390775	-3.89794754727124	9.70114218228294e-05	0.000496165790444182	ATP11C	protein_coding
ENSG00000101986.12	122.568121971787	-0.101797397627234	0.133727107529269	-0.761232329839739	0.446518311133791	0.579146369598089	ABCD1	protein_coding
ENSG00000101997.13	512.224113216554	-0.0546153091360098	0.0759423561902125	-0.719167956801539	0.472037440074232	0.602929713393173	CCDC22	protein_coding
ENSG00000102003.11	41.3612541218142	0.373642149462917	0.223341817579354	1.67296099544888	0.0943349747755803	0.178428002051022	SYP	protein_coding
ENSG00000102007.11	4523.02656780039	0.607637848793149	0.0571228145316748	10.6373933738193	1.99636182538033e-26	8.30089452917809e-25	PLP2	protein_coding
ENSG00000102024.18	554.049056375501	-0.316614706674011	0.0740170647429015	-4.27759068498289	1.88927001408849e-05	0.00011374916900824	PLS3	protein_coding
ENSG00000102030.16	1206.864302373	0.146340622737209	0.0736407401694102	1.98722368081245	0.0468976147361134	0.101291849190412	NAA10	protein_coding
ENSG00000102034.17	1620.78435864117	-0.0282492964915553	0.0658836758353244	-0.428775354947773	0.668086715688616	0.770563843224764	ELF4	protein_coding
ENSG00000102043.16	32.9363637882106	0.0864853829409136	0.222929394326289	0.387949660933137	0.698053286431297	0.792749212868861	MTMR8	protein_coding
ENSG00000102054.18	2416.30258699989	-0.021963858124918	0.0591165107065937	-0.37153508998406	0.710239025226146	0.802350480914436	RBBP7	protein_coding
ENSG00000102057.10	42.0296767510066	0.0419049140859947	0.272523151531165	0.15376643727534	0.877793898227204	0.922599941073659	KCND1	protein_coding
ENSG00000102078.16	148.430704087043	0.0457885892477928	0.108926509334845	0.420362219696552	0.674220863160298	0.774389350041114	SLC25A14	protein_coding
ENSG00000102081.15	781.052710123741	-0.263264082517925	0.064730284795667	-4.06709291252103	4.76032667992994e-05	0.000263816042659446	FMR1	protein_coding
ENSG00000102096.9	609.980310597716	0.0876532618994045	0.0949626885779322	0.923028435820568	0.355992386666374	0.491686309790994	PIM2	protein_coding
ENSG00000102098.19	224.419637285571	-0.490092138990827	0.0981171886535426	-4.99496719908446	5.88457681606504e-07	4.6765918814895e-06	SCML2	protein_coding
ENSG00000102100.16	544.188086658742	0.217508172820429	0.0689917394982732	3.15266978919807	0.00161784704395885	0.00601428345410438	SLC35A2	protein_coding
ENSG00000102103.17	703.041160718253	-0.122948348364725	0.0822302402842037	-1.49517194574395	0.134869573166188	0.237183878408396	PQBP1	protein_coding
ENSG00000102119.11	845.497698196322	0.1920998669589	0.0803686540881395	2.39023371908439	0.0168376539981771	0.0437116881649813	EMD	protein_coding
ENSG00000102125.16	271.00912085134	-0.01118954546631	0.0843448693531054	-0.132664210071457	0.894458948840319	0.933824207768113	TAZ	protein_coding
ENSG00000102144.15	4438.62925785366	0.0825970583756436	0.0680905524007199	1.2130472651999	0.225111750211756	0.350399364227709	PGK1	protein_coding
ENSG00000102158.20	2179.01492257695	0.0540789944139662	0.0630972865680054	0.857073217493761	0.391404421655602	0.527574044484653	MAGT1	protein_coding
ENSG00000102172.16	1214.60479075937	-0.0889816792454038	0.0586960697728383	-1.51597337930418	0.129526083850948	0.229556883801304	SMS	protein_coding
ENSG00000102178.13	988.260736209258	0.0089715209635414	0.0742065364340586	0.120899335754791	0.903770768303203	0.940706562789559	UBL4A	protein_coding
ENSG00000102181.21	713.651765294267	-0.268617750803443	0.0697243145015929	-3.85256926114786	0.000116884899776919	0.00058762575532471	CD99L2	protein_coding
ENSG00000102189.17	714.364141801834	-0.267195272846681	0.085061429851645	-3.14120363733239	0.0016825499902479	0.00622866267909772	EEA1	protein_coding
ENSG00000102218.6	106.029616122541	-0.115358235107319	0.133102548358025	-0.866686900667168	0.386113584673012	0.521985061657821	RP2	protein_coding
ENSG00000102221.14	620.600211602855	-0.370025564128382	0.0740331263347381	-4.99810804227454	5.78955454016526e-07	4.60593947878264e-06	JADE3	protein_coding
ENSG00000102225.16	3795.16801048163	0.235400645892038	0.0522515792551617	4.50513935172176	6.63294006309439e-06	4.39045795205351e-05	CDK16	protein_coding
ENSG00000102226.10	2062.61388496915	0.207427388075529	0.045115078830099	4.59773967938058	4.2709916743785e-06	2.91851373768859e-05	USP11	protein_coding
ENSG00000102241.12	1344.36041272971	-0.0756378048596526	0.0687859961214639	-1.09961051848533	0.271501857037435	0.402568677203512	HTATSF1	protein_coding
ENSG00000102265.12	3808.96093768479	0.533477200155456	0.0771416306712411	6.9155551355792	4.66034736990087e-12	7.15061657612109e-11	TIMP1	protein_coding
ENSG00000102287.19	33.126812160275	-1.51509914818323	0.240401032404931	-6.3023820364931	2.93105606716358e-10	3.67958764995382e-09	GABRE	protein_coding
ENSG00000102302.8	672.504498324923	-0.14184990618751	0.0731769186017341	-1.93845148030255	0.052568164887525	0.111397440220615	FGD1	protein_coding
ENSG00000102309.15	197.377418268792	0.250418219567579	0.0962774767336859	2.60100522015407	0.00929510395749672	0.026607714174222	PIN4	protein_coding
ENSG00000102312.23	347.760876066164	0.298649096019106	0.0905944445800103	3.29654977635354	0.000978802682970942	0.00386589818527384	PORCN	protein_coding
ENSG00000102316.17	895.184865188285	0.265468198014951	0.0641307612421055	4.13948303237442	3.48089343786168e-05	0.000199978656590435	MAGED2	protein_coding
ENSG00000102317.18	5515.93555651833	0.117267699391757	0.0558869261647843	2.09830290265006	0.035878396284115	0.0815526458575201	RBM3	protein_coding
ENSG00000102349.18	24.9570802542451	-0.0993037488422093	0.272726150880255	-0.364115243520635	0.715771954337429	0.806120423246314	KLF8	protein_coding
ENSG00000102362.15	115.926155533925	-0.396271106861024	0.130360482106051	-3.03981007479437	0.00236727379983009	0.00834087201194815	SYTL4	protein_coding
ENSG00000102384.13	223.06498839948	0.108000866087437	0.097300353700936	1.10997403379838	0.267010215906883	0.397885137098347	CENPI	protein_coding
ENSG00000102390.11	387.801363976854	0.0979777352268335	0.080874646106446	1.21147652501473	0.225712826274735	0.35111920846293	PBDC1	protein_coding
ENSG00000102393.13	251.374245355009	0.283593623688935	0.106519919316481	2.6623529712443	0.00775964611070139	0.0227810012206509	GLA	protein_coding
ENSG00000102401.20	610.231046455699	-0.0944918749011585	0.0766426310375859	-1.23288923699422	0.217617091553193	0.34177508994769	ARMCX3	protein_coding
ENSG00000102471.14	732.541732093412	0.0995929084277015	0.0668849537259992	1.48901812559658	0.136482595807495	0.239377305068098	NDFIP2	protein_coding
ENSG00000102531.16	1963.41214110911	0.0694149953683514	0.0524494126703176	1.32346563734993	0.185680576397991	0.303360906973034	FNDC3A	protein_coding
ENSG00000102543.14	155.134054527638	-0.349538547066922	0.105338828078762	-3.31823083132814	0.00090589586911232	0.00361271216307907	CDADC1	protein_coding
ENSG00000102547.19	119.509232550787	-0.411393009595429	0.127025428447077	-3.23866657743122	0.0012008987150583	0.00462299935014259	CAB39L	protein_coding
ENSG00000102554.14	5189.43243726713	-0.75180949327208	0.0686446252342442	-10.9521975057274	6.48548282946889e-28	2.90534189134422e-26	KLF5	protein_coding
ENSG00000102572.14	4179.0059117116	0.0410405721354455	0.0542467604943257	0.756553419254195	0.449317457117851	0.581774310927991	STK24	protein_coding
ENSG00000102580.15	2308.7845614814	-0.104753386488595	0.0759857148159886	-1.37859315717792	0.168020227523353	0.28109517151964	DNAJC3	protein_coding
ENSG00000102595.20	793.346992380823	0.0128401707002163	0.0732373203589568	0.175322781298974	0.860826012112667	0.910615864383995	UGGT2	protein_coding
ENSG00000102606.18	1493.55342969514	-0.0517575648323047	0.05521461226046	-0.937388903288	0.348558546867387	0.484084078930421	ARHGEF7	protein_coding
ENSG00000102678.7	524.533355347899	-0.0677517032469947	0.0821048267577092	-0.825185387053182	0.409266348375711	0.543809770105155	FGF9	protein_coding
ENSG00000102699.6	2955.96472293201	0.299056500770385	0.0487517930759217	6.13426669875835	8.55528919777908e-10	1.01878333073553e-08	PARP4	protein_coding
ENSG00000102710.20	528.108011089293	0.180377413571081	0.0816036255091454	2.210409310195	0.0270767682416714	0.0647639465395896	SUPT20H	protein_coding
ENSG00000102738.8	338.810118537091	-0.131630475278983	0.080859359489499	-1.62789411281545	0.103547339956619	0.192252937094736	MRPS31	protein_coding
ENSG00000102743.15	658.033273233131	0.0528881014655139	0.0717290813841599	0.737331364697964	0.460920863023437	0.592162925079273	SLC25A15	protein_coding
ENSG00000102753.10	1668.85245597237	-0.0269851175843773	0.0619815081838743	-0.435373684427349	0.663291208465077	0.767045119070094	KPNA3	protein_coding
ENSG00000102760.13	60.3995982938372	-0.477714300281136	0.178564968348282	-2.67529686645691	0.00746631040427798	0.0220921769619014	RGCC	protein_coding
ENSG00000102763.18	1686.47032922331	-0.440215389086134	0.053138551486242	-8.28429410990078	1.18811663948366e-16	2.76834855379382e-15	VWA8	protein_coding
ENSG00000102780.17	467.792425847617	-0.132786008987639	0.0744635183749935	-1.78323576276556	0.0745479331669305	0.14805323789796	DGKH	protein_coding
ENSG00000102781.14	159.411311045734	0.169720700444391	0.114325453903756	1.4845399222055	0.137665740234724	0.240947060699193	KATNAL1	protein_coding
ENSG00000102786.15	601.549434049064	-0.104261075442737	0.0616034077138426	-1.69245629928536	0.0905590056861924	0.172915660736847	INTS6	protein_coding
ENSG00000102796.11	47.5680720873701	0.158348277762001	0.191807564409918	0.825558044330256	0.409054843388158	0.5437015806257	DHRS12	protein_coding
ENSG00000102804.15	7277.52536921427	0.57313495437108	0.0671653338654037	8.53319594181749	1.42359275124324e-17	3.56537738630837e-16	TSC22D1	protein_coding
ENSG00000102805.16	176.683673230198	0.242468093801918	0.110566757542979	2.19295653766157	0.0283105106367085	0.0671811140002738	CLN5	protein_coding
ENSG00000102854.16	590.920587174658	-8.50234490215118	0.367122788131062	-23.1594038208161	1.16882646856962e-118	3.74322893721489e-116	MSLN	protein_coding
ENSG00000102858.13	1739.84879723467	0.102742621631329	0.0554561144677577	1.85268338067688	0.0639277534595746	0.130774741108116	MGRN1	protein_coding
ENSG00000102870.6	1661.37222716409	-0.115296479369665	0.0538559585924363	-2.14083051129384	0.03228770850103	0.0748374789586546	ZNF629	protein_coding
ENSG00000102871.16	117.436977125661	-0.0695475454527944	0.124056969798362	-0.560609738943606	0.575063610922919	0.695473041267217	TRADD	protein_coding
ENSG00000102878.17	176.276037491023	-0.111945496674061	0.116346270611033	-0.962175204122487	0.335961602416235	0.470846744838842	HSF4	protein_coding
ENSG00000102879.16	141.680687461432	-0.385732483440135	0.1294375317912	-2.98006674032052	0.0028818558763819	0.00986978262828223	CORO1A	protein_coding
ENSG00000102882.12	1644.34272283439	0.251240751008656	0.0573302156924224	4.38234442299271	1.17409003281517e-05	7.38654960739737e-05	MAPK3	protein_coding
ENSG00000102886.15	24.442694798697	-0.799481070808532	0.266847034936077	-2.99602755938452	0.00273521712251235	0.00945784678407083	GDPD3	protein_coding
ENSG00000102890.16	920.214622980983	0.137020663136555	0.0682268448274548	2.00831012313524	0.0446103468273446	0.097188441228136	ELMO3	protein_coding
ENSG00000102893.16	1127.59499563501	0.0208188829528841	0.0626003945938249	0.332567918907938	0.739460463143949	0.824348903217503	PHKB	protein_coding
ENSG00000102897.10	909.625156950728	-0.0870158832040038	0.0588724401706328	-1.47804104860953	0.139396791456863	0.243213226499213	LYRM1	protein_coding
ENSG00000102898.12	2663.82293103694	0.26255111809866	0.0596990777592019	4.39790911272814	1.09298727975529e-05	6.91245568692297e-05	NUTF2	protein_coding
ENSG00000102900.13	1565.90195396785	0.0121955338427362	0.0565028765298121	0.215839167697977	0.829113116419971	0.889002039347015	NUP93	protein_coding
ENSG00000102901.13	498.783706194227	-0.165121384345955	0.0633807064048882	-2.60523105077321	0.00918123229480531	0.026324018624909	CENPT	protein_coding
ENSG00000102908.22	2321.42815796747	-0.146205370085354	0.0834684147000271	-1.75162509807805	0.0798382940067686	0.156372934468429	NFAT5	protein_coding
ENSG00000102910.14	1844.88060931987	-0.16596514451041	0.0433705472805296	-3.82667858528308	0.000129883929062775	0.000647355264984399	LONP2	protein_coding
ENSG00000102921.8	877.844281399967	0.0864719144970012	0.0608108177316215	1.42198243211645	0.155031350998674	0.263854804978748	N4BP1	protein_coding
ENSG00000102931.8	849.162744319187	-0.121884334718041	0.0654879233535737	-1.86117269378019	0.0627197931754315	0.128705975034301	ARL2BP	protein_coding
ENSG00000102934.10	121.366854854878	-0.727071020766314	0.130670473133866	-5.56415694631688	2.634227874791e-08	2.59516446881959e-07	PLLP	protein_coding
ENSG00000102967.12	510.35585822567	-0.2243155622028	0.0721157204073043	-3.11049464577047	0.00186774281791932	0.00681629611356255	DHODH	protein_coding
ENSG00000102974.16	1644.95353403252	-0.034888598129509	0.0472429097137311	-0.73849384682097	0.460214404937426	0.591457242411043	CTCF	protein_coding
ENSG00000102977.17	885.122536896186	0.429639431236295	0.0814224359215725	5.27667130531603	1.3155153726193e-07	1.17374851147989e-06	ACD	protein_coding
ENSG00000102978.13	1784.6329012029	0.00672471215495583	0.0651848008953541	0.103163806019006	0.917832965211766	0.949695593068502	POLR2C	protein_coding
ENSG00000102981.9	180.514777683334	0.24277433486032	0.11150499710631	2.17725071665493	0.02946186610971	0.069475169776493	PARD6A	protein_coding
ENSG00000102984.15	183.962760584327	0.0480811752952267	0.0951950782517817	0.505080474518406	0.61350231474209	0.72752200752367	ZNF821	protein_coding
ENSG00000102996.5	878.175659473503	0.125982886928152	0.0755311766851251	1.66795874839008	0.0953239160236209	0.179801451627512	MMP15	protein_coding
ENSG00000103005.12	845.725741339921	0.19885033181456	0.0592598848493329	3.35556392524441	0.00079203349282599	0.00321946749500859	USB1	protein_coding
[truncated: 13,053 more rows]
