# Supplementary material for: FOXO1 links KRAS G12D and G12V alleles to glutamine and nitrogen metabolism in colorectal cancer
Source: EMBO Rep. 2025 Nov 20;27(1):142–62. doi: 10.1038/s44319-025-00641-z (PMC12795846; doi:10.1038/s44319-025-00641-z)
Supplement: Supplementary file 6 — Source data Fig. 4 [file 44319_2025_641_MOESM6_ESM.zip › Fig4/Fig 4C-D/data/sw_de2_G12C_LN___G12G_LN.csv]

GeneID	baseMean	log2FoldChange	lfcSE	stat	pvalue	padj	gene_name	gene_type
ENSG00000000003.15	658.164362853947	-0.105496252046728	0.079173170010931	-1.33247477689933	0.182704224481632	0.28970386290621	TSPAN6	protein_coding
ENSG00000000419.13	399.651570139255	-0.0708528933528741	0.0674696136999755	-1.050145235275	0.293651343851346	0.41678303500265	DPM1	protein_coding
ENSG00000000457.14	374.520837984215	-0.012623390799225	0.107953457416476	-0.116933640675583	0.906912639607493	0.938176950004229	SCYL3	protein_coding
ENSG00000000460.17	293.189793692725	-0.216519413074871	0.0935447092285277	-2.31460886308299	0.0206343473897358	0.0491192114897984	C1orf112	protein_coding
ENSG00000001036.14	1688.46281552773	0.264980198425467	0.060644138074319	4.36942805751044	1.24572370314436e-05	7.40881826495219e-05	FUCA2	protein_coding
ENSG00000001084.13	2618.62303081772	-0.57726221250797	0.172072009555152	-3.35477114494295	0.000794306674474908	0.0029801741383988	GCLC	protein_coding
ENSG00000001167.14	794.041137549405	-0.219669127498087	0.0613253095261933	-3.58203047314848	0.000340934011665193	0.00143037486510917	NFYA	protein_coding
ENSG00000001460.18	117.523054164053	0.282145830200303	0.125172295568922	2.25405972558	0.0241924108889273	0.056116913303353	STPG1	protein_coding
ENSG00000001461.17	1061.3028756352	0.0819980011578283	0.0619364172676289	1.32390610847755	0.185534229267318	0.29317890618529	NIPAL3	protein_coding
ENSG00000001497.17	1097.16090844997	0.0749472990616051	0.061466850817908	1.21931249225102	0.222725608986348	0.336508861274089	LAS1L	protein_coding
ENSG00000001561.7	353.883402428822	-0.207086690984607	0.0806744893656884	-2.56694145339931	0.0102599933900194	0.0274021748030232	ENPP4	protein_coding
ENSG00000001617.12	435.318999515703	0.21344109634143	0.0946536477388503	2.25496958057353	0.0241352382258014	0.0560185939766877	SEMA3F	protein_coding
ENSG00000001629.10	1835.42075159539	-0.293115732335216	0.0595425664692325	-4.92279304901441	8.53176644945622e-07	6.50354068285008e-06	ANKIB1	protein_coding
ENSG00000001630.17	4811.35035442498	-0.191009241147952	0.0765465916279052	-2.49533306559817	0.0125838950604081	0.0326590761680809	CYP51A1	protein_coding
ENSG00000001631.16	843.940720477979	-0.0540322132680125	0.0736986782716794	-0.733150370334059	0.463466721343267	0.585131804984355	KRIT1	protein_coding
ENSG00000002016.18	245.558623861161	0.0675952938511799	0.107535411164476	0.628586370937777	0.529619885259345	0.644388578179053	RAD52	protein_coding
ENSG00000002330.14	605.077653791759	0.23909372524582	0.068975129776829	3.46637586648136	0.000527525261396812	0.00208941918745617	BAD	protein_coding
ENSG00000002549.12	1241.19685562028	-0.0353446377963196	0.0608515660511349	-0.580833659508759	0.561352567222583	0.671991216027413	LAP3	protein_coding
ENSG00000002586.20	1218.06576467901	0.0962022907105943	0.0464886314901478	2.06937239550668	0.0385111548369804	0.0825456917114004	CD99	protein_coding
ENSG00000002586.20_PAR_Y	1218.06576467901	0.0962022907105943	0.0464886314901478	2.06937239550668	0.0385111548369804	0.0825456917114004	CD99	protein_coding
ENSG00000002587.10	40.8620126989543	-0.244892742822326	0.221446070034325	-1.10587983243218	0.268778535005203	0.390288715706364	HS3ST1	protein_coding
ENSG00000002745.13	253.493481801803	0.988592095118091	0.244345988377881	4.04586996365676	5.21291657118942e-05	0.000266430144080285	WNT16	protein_coding
ENSG00000002822.15	870.485260123072	-0.0515338112302694	0.0808128785955686	-0.6376930524672	0.523673508964813	0.63930946224545	MAD1L1	protein_coding
ENSG00000002834.18	3962.71440154891	0.389876083321345	0.0483031016273325	8.07145028344789	6.94680088855663e-16	1.99756775455763e-14	LASP1	protein_coding
ENSG00000002919.15	285.86097262641	0.155562654102616	0.0981333699723035	1.58521667141892	0.112917113953686	0.198347739058092	SNX11	protein_coding
ENSG00000003056.8	2609.18723190731	-0.0658913853778345	0.0423464604812027	-1.55600691602273	0.119706447802225	0.20774524851064	M6PR	protein_coding
ENSG00000003137.8	257.037912290161	-0.756959037407449	0.0953399913363411	-7.93957526949047	2.0287474722316e-15	5.53939444940497e-14	CYP26B1	protein_coding
ENSG00000003147.19	814.430556616251	-0.198408950838905	0.065914273643907	-3.0101060039102	0.00261156527103144	0.00837580108300751	ICA1	protein_coding
ENSG00000003249.14	1370.87383567749	-0.00227066331502908	0.066500263764529	-0.0341451775750737	0.972761382975969	0.982617384189963	DBNDD1	protein_coding
ENSG00000003393.15	765.624236601992	0.32633268233992	0.0557826381602883	5.85007617248616	4.91347941134377e-09	5.70566030647537e-08	ALS2	protein_coding
ENSG00000003402.20	473.938830881981	-0.056156637226894	0.0766157656229453	-0.732964511550556	0.463580074610147	0.585131804984355	CFLAR	protein_coding
ENSG00000003509.16	275.191204483284	0.136068404767154	0.105553706125525	1.2890916838613	0.197366214338383	0.306915096160478	NDUFAF7	protein_coding
ENSG00000003756.17	3037.78738303122	-0.278301826698307	0.0569753979514487	-4.88459645223471	1.03640899614272e-06	7.78282553396767e-06	RBM5	protein_coding
ENSG00000003989.18	218.632966482486	0.138890833383544	0.106057878694526	1.30957581929	0.190339373048961	0.298685187862064	SLC7A2	protein_coding
ENSG00000004059.11	2987.21380317899	0.175125879317805	0.047670892946339	3.67364377912821	0.000239116027479512	0.00104305246989768	ARF5	protein_coding
ENSG00000004139.14	1529.3139071397	0.198254732251956	0.0429270655045316	4.61840868742886	3.86694076138707e-06	2.5667814410013e-05	SARM1	protein_coding
ENSG00000004142.12	1950.45240489435	0.115018951032371	0.0588688190826818	1.9538178754839	0.0507227595046569	0.10352224882607	POLDIP2	protein_coding
ENSG00000004399.13	2284.50172705061	-0.156229622561634	0.0724168876421699	-2.15736449947427	0.0309772750350745	0.0690134704324492	PLXND1	protein_coding
ENSG00000004455.17	4484.90270192828	0.0335616931503904	0.0472570179115054	0.710194900855547	0.477583282513202	0.598420461650824	AK2	protein_coding
ENSG00000004478.8	2785.74360202287	0.071831333996989	0.0597283670635676	1.20263348101482	0.229118185411656	0.343904217683067	FKBP4	protein_coding
ENSG00000004487.17	3483.21840846202	-0.437450897649531	0.0574534721526906	-7.61400279667945	2.65735044090704e-14	6.34165174511895e-13	KDM1A	protein_coding
ENSG00000004534.15	1528.18781577382	-0.190056055787795	0.0681982323224459	-2.78681791764334	0.00532283779076927	0.0155099710062431	RBM6	protein_coding
ENSG00000004660.15	776.562980966135	-0.265908207510397	0.0662842657548859	-4.01163389956985	6.02999601515683e-05	0.000302745458103878	CAMKK1	protein_coding
ENSG00000004700.16	580.738656109491	0.123143189671913	0.0697496381914592	1.76550291678777	0.0774792804567254	0.146053118054636	RECQL	protein_coding
ENSG00000004766.17	625.170177817094	-0.235202403917738	0.0738760085828738	-3.18374541924376	0.00145382813366155	0.00505537208295253	VPS50	protein_coding
ENSG00000004777.18	441.24102450423	0.0100390508307968	0.104898362858673	0.0957026454676147	0.923756739767356	0.949000385661802	ARHGAP33	protein_coding
ENSG00000004779.10	869.606052737834	0.0104335024038323	0.0750502750137215	0.139020175501352	0.88943420611259	0.92622910661285	NDUFAB1	protein_coding
ENSG00000004838.14	23.9025883296928	0.389036667133287	0.265982833222025	1.46263825533637	0.143566389593513	0.239524944170439	ZMYND10	protein_coding
ENSG00000004864.14	1094.86936531693	0.0367224100371948	0.0741169458065794	0.495465775573485	0.620271374727922	0.722996099911464	SLC25A13	protein_coding
ENSG00000004866.21	1051.97407937902	-0.133871457429691	0.0945968451544576	-1.41517888055469	0.157016055078699	0.257280747395266	ST7	protein_coding
ENSG00000004897.12	2420.83484030634	-0.310082692315023	0.0428107051236224	-7.24311107279389	4.38507491494511e-13	9.02872625829866e-12	CDC27	protein_coding
ENSG00000004961.15	303.620513725126	-0.00649950818822028	0.078026565540497	-0.0832986578762965	0.933614067446969	0.955815942311266	HCCS	protein_coding
ENSG00000004975.12	1552.39529130622	-0.0383097505587661	0.0724876636012874	-0.528500280675148	0.597152152317793	0.70378314794088	DVL2	protein_coding
ENSG00000005001.10	100.596523917628	2.0328269379622	0.168097282247479	12.0931576690776	1.14788482307887e-33	1.33808050837978e-31	PRSS22	protein_coding
ENSG00000005007.13	3479.92220206963	-0.0825598908852807	0.0465902346471395	-1.77204282207558	0.0763874491414486	0.144390096580955	UPF1	protein_coding
ENSG00000005020.13	510.843439358815	-0.10490955171607	0.104119449717666	-1.00758841888376	0.31365209096555	0.437951999407587	SKAP2	protein_coding
ENSG00000005022.6	8339.0285704602	0.0335787796304966	0.0526012012593272	0.638365262134436	0.523235938248473	0.638981175615872	SLC25A5	protein_coding
ENSG00000005059.16	498.607710936673	0.0498713206572224	0.0639129152632555	0.780301140259427	0.435213641804038	0.558538916658061	MCUB	protein_coding
ENSG00000005073.6	232.500684618229	0.0238193770373989	0.117157712342682	0.203310363108901	0.838892456091192	0.889512818058079	HOXA11	protein_coding
ENSG00000005075.15	3935.8205812146	0.198493818191338	0.0519211563082552	3.82298531667674	0.00013184563370951	0.000612692037176913	POLR2J	protein_coding
ENSG00000005100.13	2115.56987852264	-0.0483367304219799	0.0527640298585849	-0.916092469652702	0.359618397087877	0.48540635873071	DHX33	protein_coding
ENSG00000005156.12	1462.22687962369	-0.11619825236472	0.0519684469286704	-2.23593852100696	0.0253557985739871	0.0583954060167478	LIG3	protein_coding
ENSG00000005175.10	853.694666646649	-0.243471697907781	0.0606537853347408	-4.0141220628538	5.96674646828106e-05	0.000300000252091344	RPAP3	protein_coding
ENSG00000005187.12	42.8478352601341	-0.0780205220218184	0.191042827268698	-0.408392835979568	0.68298529213384	0.773828719027754	ACSM3	protein_coding
ENSG00000005189.19	243.497916453632	0.0613512158829695	0.0851237010556776	0.720730127122186	0.471075572627964	0.59232320175939	REXO5	protein_coding
ENSG00000005194.15	857.375777697585	0.0202039837347435	0.0613598291405834	0.329270534447767	0.741951213575051	0.818128826911289	CIAPIN1	protein_coding
ENSG00000005206.17	895.814586953542	0.0902268720879338	0.0761665267032592	1.18460005980649	0.236175613382009	0.352541887824169	SPPL2B	protein_coding
ENSG00000005238.20	100.649222908159	0.212440013297807	0.150332147694955	1.41313761929935	0.157615263928371	0.258047882099146	FAM214B	protein_coding
ENSG00000005249.13	388.719657850724	-0.0833197589981807	0.0720896843183046	-1.15577921842869	0.247771475467493	0.365993658176663	PRKAR2B	protein_coding
ENSG00000005302.19	527.405905974456	-0.0917885263538211	0.0785164342738302	-1.16903584838944	0.242389188430312	0.359726350158942	MSL3	protein_coding
ENSG00000005339.15	2861.75365416685	-0.0949891459495434	0.057230504844793	-1.65976424997736	0.096961888291544	0.175341343099052	CREBBP	protein_coding
ENSG00000005379.17	168.981611055443	-0.0747880288498297	0.163650698093349	-0.456997921311459	0.647672539599752	0.74586440193743	TSPOAP1	protein_coding
ENSG00000005381.8	17.5622001671026	1.29361441664813	0.315146143563247	4.10480801707324	4.04650788249039e-05	0.000212845471889134	MPO	protein_coding
ENSG00000005436.14	379.186562232595	-0.554320710929365	0.0951189472247394	-5.82765818065312	5.62105624617918e-09	6.49744365786417e-08	GCFC2	protein_coding
ENSG00000005448.17	425.234540577531	0.552994296127538	0.0839325236088954	6.5885579552493	4.4411889275788e-11	6.96705766133842e-10	WDR54	protein_coding
ENSG00000005469.12	223.244477665645	0.166985255050238	0.115052223505722	1.451386596122	0.14667224002741	0.243672048596871	CROT	protein_coding
ENSG00000005483.21	2239.18350103558	-0.0512356212922201	0.0632051993394704	-0.810623521920047	0.417581904634111	0.542294642456536	KMT2E	protein_coding
ENSG00000005486.17	2604.86660852916	0.307104390487013	0.0591706838010941	5.19014435458214	2.10131110421426e-07	1.81236587781804e-06	RHBDD2	protein_coding
ENSG00000005513.10	652.552948189234	-0.474088393724118	0.110482595103368	-4.29106859121617	1.77815375689314e-05	0.00010257381816505	SOX8	protein_coding
ENSG00000005700.15	1315.29576129342	-0.1026286519253	0.0556153144783413	-1.84533078501727	0.0649894348846679	0.126408663360577	IBTK	protein_coding
ENSG00000005801.18	992.583332533145	-0.168992858248194	0.0726808923245405	-2.32513461025759	0.0200647634955204	0.047921422539183	ZNF195	protein_coding
ENSG00000005810.18	2181.65653846426	0.181799331034713	0.0599959897162763	3.03019138269825	0.0024439881792511	0.00791033679375718	MYCBP2	protein_coding
ENSG00000005812.11	955.8762348913	-0.274495800835176	0.0576306124084523	-4.76302071700557	1.90716252523126e-06	1.34800097515646e-05	FBXL3	protein_coding
ENSG00000005882.12	739.215558972296	0.384993835773609	0.0584071627977825	6.59155174351707	4.35253071923641e-11	6.85636699784912e-10	PDK2	protein_coding
ENSG00000005884.18	2048.18991339045	1.4258535428414	0.126976569220162	11.2292649864334	2.92904937085716e-29	2.45231017491543e-27	ITGA3	protein_coding
ENSG00000005889.15	516.987577255584	-0.289355951935289	0.0607455913479318	-4.76340661955117	1.90351719594282e-06	1.34668065300269e-05	ZFX	protein_coding
ENSG00000005893.16	1352.84270852863	-0.171893596607087	0.048526671241193	-3.542249905268	0.000396729424514853	0.0016368194116793	LAMP2	protein_coding
ENSG00000006007.12	1467.26893327281	0.0454003231603885	0.0493933115843607	0.919159329555128	0.358012240448383	0.483971230308189	GDE1	protein_coding
ENSG00000006015.17	633.85102293518	0.162609143710326	0.0653441438159836	2.48850370077924	0.0128281902058503	0.0331681273467763	REX1BD	protein_coding
ENSG00000006025.12	532.910705336854	0.145496489513064	0.0769412214058572	1.89100831588811	0.0586232341528873	0.116462570838077	OSBPL7	protein_coding
ENSG00000006042.12	676.163188099308	-0.287071409540558	0.0573248139614169	-5.00780359677704	5.50546699980796e-07	4.37263348611582e-06	TMEM98	protein_coding
ENSG00000006047.13	368.011430295777	0.0221348436038555	0.0850986608363991	0.260108013290707	0.794780456906802	0.85698755115737	YBX2	protein_coding
ENSG00000006062.17	672.166360202551	0.00984358449183062	0.091414019981265	0.107681343560299	0.914248469132632	0.943231731106647	MAP3K14	protein_coding
ENSG00000006118.15	1501.14508516906	0.150803009189788	0.0518398130739151	2.90901915434701	0.00362564645581911	0.0111524232687155	TMEM132A	protein_coding
ENSG00000006125.18	7458.9538752909	-0.0401813631245621	0.0462334851317206	-0.869096565186125	0.384794315282045	0.510610600156227	AP2B1	protein_coding
ENSG00000006194.10	1629.5567180751	-0.168904645015132	0.0510805491409618	-3.30663330476388	0.000944244106201326	0.00345546370088744	ZNF263	protein_coding
ENSG00000006282.21	2714.27585481814	0.398937554174671	0.0581601536097367	6.85929333769648	6.92020102683344e-12	1.20538765931763e-10	SPATA20	protein_coding
ENSG00000006327.14	2313.53209044716	0.204957643876847	0.158217492788133	1.29541708862309	0.195176386142614	0.304321736352008	TNFRSF12A	protein_coding
ENSG00000006432.15	622.304277526965	0.015098062903719	0.0859132664813691	0.175736105983039	0.860501268238636	0.906250345325477	MAP3K9	protein_coding
ENSG00000006451.8	1072.25946605904	-0.172218741689314	0.0750448517995722	-2.29487749738345	0.0217401457421703	0.0513380497930704	RALA	protein_coding
ENSG00000006453.14	2156.89994086843	-0.00748126277767047	0.054046870262424	-0.138421757658589	0.88990710241143	0.926463547902827	BAIAP2L1	protein_coding
ENSG00000006459.11	3693.40637211434	-0.317150318597698	0.122919730262803	-2.58014167391703	0.00987597893459755	0.0265057332536288	KDM7A	protein_coding
ENSG00000006468.14	25.7693460753997	-1.40169438042559	0.299253827224726	-4.6839647580279	2.81378407999601e-06	1.92854291941472e-05	ETV1	protein_coding
ENSG00000006534.16	164.093894265546	0.170389752041916	0.142862451810809	1.19268394096695	0.232993177297434	0.348581163862703	ALDH3B1	protein_coding
ENSG00000006555.11	965.050157460348	0.295032604542266	0.0599289236906309	4.92304193656644	8.52091832769873e-07	6.49854032903606e-06	TTC22	protein_coding
ENSG00000006576.16	760.802604375816	-0.201632601842233	0.0727894733304695	-2.77007914216946	0.00560426734632538	0.0161858333078359	PHTF2	protein_coding
ENSG00000006607.14	548.454607309053	0.103130262860936	0.0749182909429595	1.3765698811717	0.168645268144512	0.271906627669106	FARP2	protein_coding
ENSG00000006611.16	157.529016810942	0.35465434124663	0.108544869233084	3.26735242073084	0.00108558449362547	0.00390758845995259	USH1C	protein_coding
ENSG00000006625.18	1527.77308037745	-0.178970930896365	0.0722931116064522	-2.47562910102201	0.0133001666687839	0.0341901146223498	GGCT	protein_coding
ENSG00000006634.8	1373.42580700546	-0.260504763044832	0.0671330527909097	-3.88042480141923	0.000104274181570115	0.000497848439670298	DBF4	protein_coding
ENSG00000006652.15	1672.84688506397	-0.473625403410822	0.0666191475436155	-7.10944857258553	1.16507503070384e-12	2.26353166862641e-11	IFRD1	protein_coding
ENSG00000006695.12	567.17655837017	-0.121135471713615	0.0708648382423651	-1.70938754279406	0.0873791868925291	0.161068507258166	COX10	protein_coding
ENSG00000006704.10	1901.50437041567	-0.110623114089559	0.05666981964732	-1.95206398711012	0.0509306082017995	0.103862526805285	GTF2IRD1	protein_coding
ENSG00000006712.15	1404.20907392386	-0.0208654557207953	0.0549156065018544	-0.379954935398751	0.703978867241239	0.78906033684717	PAF1	protein_coding
ENSG00000006715.16	1485.23246368576	-0.101859598322166	0.0577146466697755	-1.76488299243992	0.077583432631507	0.146194894068373	VPS41	protein_coding
ENSG00000006740.17	564.915707462629	0.0826676165605753	0.0602552642958022	1.37195674978285	0.170076902205126	0.273574501222426	ARHGAP44	protein_coding
ENSG00000006744.19	3380.3623050784	0.0896667271338924	0.0475485761993147	1.88579205312113	0.0593229822489941	0.117559889237774	ELAC2	protein_coding
ENSG00000006747.15	36.0419184812278	0.322366922264423	0.299837606769214	1.07513839153789	0.282312773308978	0.405027604043351	SCIN	protein_coding
ENSG00000006756.16	363.950377087217	0.537868947550522	0.124651160133206	4.31499351450672	1.59607589009694e-05	9.32059115164898e-05	ARSD	protein_coding
ENSG00000006757.12	151.526008765888	0.145990350346755	0.116005447404385	1.25847840436187	0.208218792499548	0.319625970577204	PNPLA4	protein_coding
ENSG00000006831.10	1503.38062868135	-0.167324584523717	0.074192921443787	-2.25526345731637	0.0241167969050022	0.0559929432049033	ADIPOR2	protein_coding
ENSG00000007047.15	1167.85364444056	0.0973360687463131	0.0570028484199589	1.70756499796652	0.0877170877022393	0.161553809800648	MARK4	protein_coding
ENSG00000007062.12	1559.58616825412	-0.209040594166687	0.0562170858854162	-3.71845304455591	0.000200446541533952	0.00089156644860743	PROM1	protein_coding
ENSG00000007080.11	1571.73661773202	0.301401465572772	0.054370012716984	5.54352391164	2.96444169700138e-08	3.03740023504793e-07	CCDC124	protein_coding
ENSG00000007168.14	1641.48629680746	-0.213861784015463	0.0488660326188915	-4.37649165593984	1.20604806113666e-05	7.18414006228969e-05	PAFAH1B1	protein_coding
ENSG00000007171.18	455.821900594643	-0.117436383918395	0.104967397638389	-1.11878913415537	0.263230108311504	0.384073662752987	NOS2	protein_coding
ENSG00000007202.15	7657.59391724547	0.0282077864878623	0.0306446941662289	0.920478642562138	0.357322688812369	0.483384040909002	KIAA0100	protein_coding
ENSG00000007255.10	110.471944277126	0.527179745074085	0.118776544772703	4.4384162385168	9.06232380519669e-06	5.56218934564401e-05	TRAPPC6A	protein_coding
ENSG00000007314.12	14.8302693894503	2.30844777338454	0.504133465633535	4.57904093013059	4.67112794732379e-06	3.05376500922108e-05	SCN4A	protein_coding
ENSG00000007341.19	240.838971605703	0.0516287806724735	0.0874138689512251	0.590624591862891	0.554771983806506	0.666747136379078	ST7L	protein_coding
ENSG00000007376.8	2726.30397050065	0.178042539004881	0.0797788101996446	2.23170210936129	0.0256346577504934	0.0589569894598538	RPUSD1	protein_coding
ENSG00000007384.15	781.538354160176	0.117168930716138	0.067945377390822	1.72445772200486	0.0846252449449475	0.157004280349625	RHBDF1	protein_coding
ENSG00000007392.17	1162.96732751712	-0.220617318192852	0.0769800542274226	-2.86590234843276	0.00415822491213174	0.0125550389158088	LUC7L	protein_coding
ENSG00000007516.14	244.319339019534	1.17541794112787	0.093301978784068	12.5979958458135	2.16577889886277e-36	2.69018142896446e-34	BAIAP3	protein_coding
ENSG00000007520.4	920.919803766709	0.320672275617582	0.0774269715995952	4.14160942876472	3.44877262096115e-05	0.000184413197946525	TSR3	protein_coding
ENSG00000007541.17	1088.56532501137	0.0650867807268524	0.0694368158968917	0.937352611667869	0.348577208385396	0.474731645175904	PIGQ	protein_coding
ENSG00000007545.16	1556.86014811701	-0.0800584081075908	0.0490869849505281	-1.63094979633149	0.102900913185778	0.183699856619205	CRAMP1	protein_coding
ENSG00000007866.21	572.096870778257	0.124281076224307	0.0777360927867524	1.59875640476604	0.10987473922042	0.193857468639684	TEAD3	protein_coding
ENSG00000007923.16	2104.79035732001	0.0240028201263427	0.0394473566218779	0.608477276599834	0.542870972478669	0.656243356488653	DNAJC11	protein_coding
ENSG00000007944.15	165.836672206453	-0.324456342718387	0.0985480054793391	-3.29236843648155	0.00099347367835	0.00361380223756983	MYLIP	protein_coding
ENSG00000007968.7	608.177098569477	0.0341778368850734	0.0852144181392339	0.401080446612091	0.688360896420763	0.777941757354034	E2F2	protein_coding
ENSG00000008018.9	1977.0021616344	0.0601479881688637	0.0418347639409295	1.43775134607649	0.150504618665118	0.248582778338005	PSMB1	protein_coding
ENSG00000008083.14	685.727294218333	0.382925242858541	0.061985525023275	6.1776558755412	6.5060330012151e-10	8.71727887713648e-09	JARID2	protein_coding
ENSG00000008086.13	159.722992926707	-0.345712503305568	0.109252403638386	-3.1643468865897	0.00155431420645251	0.00535563380731728	CDKL5	protein_coding
ENSG00000008128.23	1021.04729401717	0.0138348267521472	0.0681451845619888	0.20301987354018	0.839119498830571	0.889613699218796	CDK11A	protein_coding
ENSG00000008130.15	2450.78653945598	0.240453195609065	0.0466169188992412	5.15806709853102	2.49512210489893e-07	2.1266074453115e-06	NADK	protein_coding
ENSG00000008256.16	1550.87438210178	-0.390564379384054	0.07384359250115	-5.28907608846321	1.2293574685331e-07	1.11488229073313e-06	CYTH3	protein_coding
ENSG00000008277.14	1155.57784355111	-0.3240077228928	0.0698380249224038	-4.63941704039886	3.49393354042453e-06	2.344865760478e-05	ADAM22	protein_coding
ENSG00000008282.8	2610.08754860858	-0.00221025815625318	0.0547820675417487	-0.0403463807671877	0.967816977355698	0.979124005263919	SYPL1	protein_coding
ENSG00000008283.16	1947.37887108276	0.0296039105909025	0.0665798969539737	0.444637374722396	0.656581833343639	0.752977228885236	CYB561	protein_coding
ENSG00000008294.21	2176.56988074622	-0.286459764475687	0.0553566546701671	-5.17480267155787	2.28151978537255e-07	1.95334185466303e-06	SPAG9	protein_coding
ENSG00000008300.17	599.403601625223	-0.187153837431648	0.108543314818701	-1.72423182159352	0.084666001653366	0.157022223602387	CELSR3	protein_coding
ENSG00000008311.15	289.719244114498	-0.00964832980122358	0.156037814916231	-0.0618332793650263	0.950695601082929	0.966966986966287	AASS	protein_coding
ENSG00000008323.15	193.442354458543	0.77048195423345	0.0954474954142037	8.07231191232277	6.89793843649655e-16	1.98728819518382e-14	PLEKHG6	protein_coding
ENSG00000008324.12	202.068147391433	0.281862180996001	0.0961474542303053	2.93156156085887	0.00337262515081565	0.0104859994943497	SS18L2	protein_coding
ENSG00000008382.16	714.7730643093	0.448040603993007	0.0664534810583432	6.74216906108572	1.56039362811459e-11	2.62735611560539e-10	MPND	protein_coding
ENSG00000008394.13	702.416277114899	-0.250150916628497	0.069920723121374	-3.57763629238023	0.000346715441456209	0.0014518170212289	MGST1	protein_coding
ENSG00000008405.12	426.753237529169	-0.533028390315666	0.0835754285822809	-6.37781222732102	1.79635566040915e-10	2.63523462515394e-09	CRY1	protein_coding
ENSG00000008441.17	2383.04535767311	-0.0376304905163794	0.0469258255128367	-0.801914299964428	0.422602533621787	0.546720974172024	NFIX	protein_coding
ENSG00000008513.16	77.0715725606839	-0.346192246567914	0.165710553157584	-2.08913819893354	0.0366952846517307	0.0794060179369309	ST3GAL1	protein_coding
ENSG00000008516.17	36.9096612442159	-0.311183188855422	0.203857441885744	-1.52647451070161	0.126891733663448	0.217987942725179	MMP25	protein_coding
ENSG00000008517.18	2693.11164971882	0.236792169067899	0.0802413441645102	2.95099953189256	0.00316747397091354	0.00994610454936257	IL32	protein_coding
ENSG00000008710.20	4263.87612137331	-0.192820976374621	0.059237529828903	-3.25504755062458	0.00113373382090776	0.00406352940445512	PKD1	protein_coding
ENSG00000008735.14	26.8048599969089	-0.16031232808697	0.241837183720503	-0.662893627938732	0.507398683036459	0.625844021059295	MAPK8IP2	protein_coding
ENSG00000008838.20	2209.94292421956	0.128999775005021	0.044197539527953	2.91870942099467	0.00351483694223858	0.010856877093902	MED24	protein_coding
ENSG00000008853.17	371.777039193985	0.472947962380723	0.0736675554416884	6.4200306301067	1.36246928266675e-10	2.02817873374577e-09	RHOBTB2	protein_coding
ENSG00000008869.12	1030.07839916037	-0.0564827574606397	0.0696741410610482	-0.810670308962256	0.417555028445166	0.542294642456536	HEATR5B	protein_coding
ENSG00000008952.17	1492.88189503339	-0.152613285199052	0.0562317765286926	-2.71400433385169	0.0066475296550053	0.0187906480865418	SEC62	protein_coding
ENSG00000008988.10	13588.5256111766	0.0330970697472909	0.0494408988547103	0.66942694234892	0.503223169821413	0.622188189513517	RPS20	protein_coding
ENSG00000009307.16	13488.3578079894	-0.20958284178671	0.0407087293552787	-5.14835135131856	2.62785916040507e-07	2.22472501211052e-06	CSDE1	protein_coding
ENSG00000009335.18	4309.27281391081	-0.136730331748153	0.0516738575644981	-2.64602524743754	0.00814437375472882	0.0224318138638969	UBE3C	protein_coding
ENSG00000009413.16	1626.58248848083	-0.193264871389011	0.0503038437007481	-3.84195037935316	0.00012206051608143	0.000572664105479252	REV3L	protein_coding
ENSG00000009780.16	238.518753377639	-0.0573292704548421	0.0972001630140639	-0.589806320042356	0.555320505081908	0.666939761046229	FAM76A	protein_coding
ENSG00000009830.12	1193.44412476923	-0.0424828355402147	0.0494976930950761	-0.858279101181803	0.390738366580537	0.516773459471172	POMT2	protein_coding
ENSG00000009844.16	1022.08244435664	-0.193305094706245	0.0517345442225502	-3.73648009489926	0.000186614214070696	0.000836424667266291	VTA1	protein_coding
ENSG00000009950.16	1016.45228616023	-0.231989260534303	0.0878655244805097	-2.64027628476471	0.00828384641769395	0.0227704350832095	MLXIPL	protein_coding
ENSG00000009954.11	5902.40788801723	-0.0847008778422251	0.0545034695675505	-1.55404561423835	0.120173536532162	0.208345234525639	BAZ1B	protein_coding
ENSG00000010017.13	1893.47990360402	0.0203817219015723	0.0655516565297044	0.310926115075924	0.755856790824106	0.828277808095198	RANBP9	protein_coding
ENSG00000010030.14	515.63739531771	0.15247059041898	0.0635380258356951	2.39967465802696	0.0164096493007256	0.040626012988596	ETV7	protein_coding
ENSG00000010072.16	255.583353281248	-0.241756088015537	0.085955854980749	-2.81256102995755	0.00491486957463278	0.014459315382253	SPRTN	protein_coding
ENSG00000010165.20	610.097719243484	0.100869820318355	0.055666790331053	1.81202867487917	0.0699817659167224	0.134411112889989	EEF1AKNMT	protein_coding
ENSG00000010219.13	1242.08837359208	-0.364362770434478	0.059675944365215	-6.10568922386194	1.02358004999991e-09	1.33833753905942e-08	DYRK4	protein_coding
ENSG00000010244.18	4745.07814135106	-0.116722336386358	0.0487218785645039	-2.39568628766699	0.0165892819566708	0.0409636595684193	ZNF207	protein_coding
ENSG00000010256.11	4105.91156334904	0.174711832535364	0.0565807846860409	3.08782979071104	0.00201623916418705	0.00669458551579549	UQCRC1	protein_coding
ENSG00000010270.13	535.00614505598	0.0234878945717156	0.0667463207940525	0.351897966693746	0.724914784139531	0.804260880918677	STARD3NL	protein_coding
ENSG00000010278.14	4614.56278175221	-0.329887449659817	0.178491990279324	-1.84819189445741	0.0645745875885756	0.125795513602941	CD9	protein_coding
ENSG00000010292.13	6511.7865394099	-0.0245313551752464	0.0376004992627266	-0.652420995897902	0.514129623434693	0.631589248427532	NCAPD2	protein_coding
ENSG00000010310.9	84.5596070232828	0.00715343935019176	0.136614658650608	0.0523621653843654	0.958240120388682	0.972356420541723	GIPR	protein_coding
ENSG00000010318.21	124.009952103165	-0.0929352149632353	0.138567337403306	-0.670686301005722	0.50242039155796	0.62157552564857	PHF7	protein_coding
ENSG00000010319.7	117.004493436598	0.0384378189166028	0.120687123700118	0.318491465685375	0.750112167290065	0.82429296905208	SEMA3G	protein_coding
ENSG00000010322.16	3030.47665938829	-0.0309130325205082	0.0563048193676253	-0.54902995636432	0.582984891999486	0.691604278484438	NISCH	protein_coding
ENSG00000010404.18	2793.82000975612	0.0220044195142062	0.0360402146677797	0.610551843740219	0.541496311609631	0.655241543749673	IDS	protein_coding
ENSG00000010539.12	260.059161896518	-0.102967960399101	0.0856080939773057	-1.20278300351363	0.22906030367157	0.343851395922631	ZNF200	protein_coding
ENSG00000010626.15	95.4978913571484	0.244136812305657	0.136204462095756	1.79242888631666	0.0730642910780591	0.139380412561564	LRRC23	protein_coding
ENSG00000010671.16	31.3939752305579	1.91611874841133	0.271837850508608	7.04875625239927	1.80524055047853e-12	3.42385673366104e-11	BTK	protein_coding
ENSG00000010704.18	175.407517146158	0.530233342086056	0.141083739048515	3.75828813201303	0.000171079811301652	0.000774818726977057	HFE	protein_coding
ENSG00000010803.16	1220.68723940104	-0.204758594236892	0.0519972031077239	-3.93787707797838	8.22056855635557e-05	0.000400947846485395	SCMH1	protein_coding
ENSG00000010810.17	3544.16880101847	-0.106386965259199	0.109537796901349	-0.971235210755714	0.331431163632536	0.456680943033353	FYN	protein_coding
ENSG00000010818.10	405.727393169102	-0.168248772653837	0.0718924894045847	-2.34028302604733	0.0192691312023513	0.0463499070222908	HIVEP2	protein_coding
ENSG00000011007.12	1525.78100748789	0.0737824747369108	0.0425912902961598	1.7323371568192	0.0832135499431266	0.154707169161838	ELOA	protein_coding
ENSG00000011009.11	1878.22170966749	0.428983626463492	0.0628231999673498	6.82842686597375	8.58508160241846e-12	1.48853920598455e-10	LYPLA2	protein_coding
ENSG00000011021.23	653.76446970612	-0.0371641032587469	0.072809301144267	-0.510430709740073	0.609749746695293	0.714021146852676	CLCN6	protein_coding
ENSG00000011052.21	10405.7881044838	0.155529727325369	0.0615169627651918	2.52824132295056	0.0114635526766663	0.0301490241690734	NME1-NME2	protein_coding
ENSG00000011105.14	256.535371664156	0.258321865116195	0.0875103970564106	2.9518991320503	0.00315826081251235	0.00991922991768128	TSPAN9	protein_coding
ENSG00000011114.15	1643.18540860691	-0.0433522404769108	0.051613138626508	-0.839945828340799	0.400938760590713	0.526152572840393	BTBD7	protein_coding
ENSG00000011132.12	306.33455345514	0.0590495626458137	0.0999242496256353	0.590943268196078	0.55455843364004	0.666543345763101	APBA3	protein_coding
ENSG00000011143.18	302.410613999238	0.0858466700885111	0.0821999701935324	1.04436376176771	0.296317122983056	0.419427394142092	MKS1	protein_coding
ENSG00000011198.10	443.664748678277	-0.197127079930188	0.0685943356367719	-2.87380988678186	0.00405553003467809	0.0122939592209466	ABHD5	protein_coding
ENSG00000011243.18	1045.07471319331	-0.11997333889242	0.0656751005410304	-1.82677054019075	0.0677342770659229	0.130807344801452	AKAP8L	protein_coding
ENSG00000011258.16	452.195535925341	-0.0650214799750975	0.0865268950186582	-0.751459762436599	0.452376007938461	0.574627495750163	MBTD1	protein_coding
ENSG00000011260.14	815.993920228455	-0.0869428005218673	0.0857609098690192	-1.01378122800531	0.310687154585172	0.435134301347847	UTP18	protein_coding
ENSG00000011275.19	2685.35090648735	-0.106203383496626	0.0439528841638956	-2.4163006709777	0.0156791082615189	0.0391225850659381	RNF216	protein_coding
ENSG00000011295.16	1426.59872012548	-0.214434515242175	0.0532642109107811	-4.02586486452148	5.67662841523109e-05	0.000287128261029412	TTC19	protein_coding
ENSG00000011304.21	11874.4420524418	-0.0763973178810416	0.043169304994919	-1.76971387169734	0.0767748178729472	0.144997135103256	PTBP1	protein_coding
ENSG00000011332.19	81.9570191574938	0.32998274570716	0.138161324594356	2.38838724712575	0.0169225001019738	0.0416008057515947	DPF1	protein_coding
ENSG00000011347.10	596.226672036946	-0.341988063813272	0.0857342836286056	-3.98893009119593	6.63719767195185e-05	0.000330855570791968	SYT7	protein_coding
ENSG00000011376.12	992.112689792938	0.145012090699125	0.0534595919398434	2.71255513626634	0.00667666730163119	0.0188624564297015	LARS2	protein_coding
ENSG00000011405.13	1843.75329047797	-0.302888423076156	0.059328883681817	-5.10524392639102	3.30368084242844e-07	2.75379425116394e-06	PIK3C2A	protein_coding
ENSG00000011422.12	256.278099483738	-0.0215142848505589	0.16762271202787	-0.128349461658763	0.897872424015483	0.931891423110045	PLAUR	protein_coding
ENSG00000011426.11	4476.19882892831	-0.388824459275893	0.0621655888081547	-6.25465738731791	3.98389521257602e-10	5.53871083040156e-09	ANLN	protein_coding
ENSG00000011451.21	2638.53753652001	0.0350165053706767	0.0553657804567159	0.632457541135034	0.527087944415631	0.642029636658988	WIZ	protein_coding
ENSG00000011454.18	1251.88962017889	-0.240151123711709	0.0448796902952747	-5.35099779280326	8.74705890045336e-08	8.1974601470297e-07	RABGAP1	protein_coding
ENSG00000011478.12	379.66552552801	0.518829769237805	0.0695845034620612	7.45611082100602	8.91137991197023e-14	1.9976782719822e-12	QPCTL	protein_coding
ENSG00000011485.15	2275.35297453524	0.0435021586817679	0.0500130505418586	0.869816142195898	0.384400888485245	0.510401390003102	PPP5C	protein_coding
ENSG00000011523.14	540.842910760382	-0.0171575258533227	0.0668421515365777	-0.256687216956708	0.797420240387087	0.858978271454785	CEP68	protein_coding
ENSG00000011566.15	672.295269361786	-0.163258579875597	0.0620563244063952	-2.63081291773658	0.00851809120861297	0.0233256478422152	MAP4K3	protein_coding
ENSG00000011638.10	330.916318627164	-0.196390286960252	0.0951843112536347	-2.06326320350144	0.0390876280707348	0.0835921416573405	TMEM159	protein_coding
ENSG00000012048.23	618.086276667244	-0.176629655586397	0.0765325724493723	-2.3079017199277	0.0210046033883683	0.0498596114892439	BRCA1	protein_coding
ENSG00000012061.16	1110.73087139293	-0.0271040315108298	0.0773712400756779	-0.350311452735138	0.726104971127093	0.80516572021513	ERCC1	protein_coding
ENSG00000012171.20	1569.75648437115	1.2089791406435	0.0994561820297817	12.1558973607239	5.33724946930898e-34	6.26982003549677e-32	SEMA3B	protein_coding
ENSG00000012174.12	440.397502515206	0.0275380954911007	0.0891827467468786	0.308782769040072	0.757486777373332	0.829644017368855	MBTPS2	protein_coding
ENSG00000012211.13	470.694907573001	0.248273846857828	0.0789037174329416	3.14654182255519	0.00165213631494275	0.00563376996324086	PRICKLE3	protein_coding
ENSG00000012232.9	1402.12755896226	-0.0152598921033273	0.0454459658827735	-0.335781005132331	0.737036015081014	0.814125088431019	EXTL3	protein_coding
ENSG00000012822.16	621.914904317943	0.255830651262795	0.104120060673459	2.45707358993125	0.0140073989825048	0.0356333933491485	CALCOCO1	protein_coding
ENSG00000012963.15	1552.69652946298	0.0323439048742453	0.050093825256023	0.64566650098969	0.518495359696755	0.634777725064197	UBR7	protein_coding
ENSG00000012983.11	2026.37232713263	-0.149323630840267	0.0543073370895255	-2.74960325515698	0.00596674605571625	0.0171009637806455	MAP4K5	protein_coding
ENSG00000013275.8	2507.61051583488	0.0927627951445885	0.0627668199984538	1.47789540949937	0.139435775223474	0.234310239269963	PSMC4	protein_coding
ENSG00000013288.9	1250.11401079705	-0.0336450968748888	0.0563120903178705	-0.597475545392987	0.550189929281035	0.662817250045696	MAN2B2	protein_coding
ENSG00000013306.16	6209.14121387918	0.348458398722218	0.058649809881633	5.94133893060312	2.82703423883544e-09	3.43276256853463e-08	SLC25A39	protein_coding
ENSG00000013364.19	582.948456206548	0.736858166269844	0.094489978747618	7.79826788021603	6.27626689203195e-15	1.62028191621554e-13	MVP	protein_coding
ENSG00000013374.16	1595.04332318648	-0.110287922130043	0.0553050404172198	-1.99417487625058	0.046132946751195	0.0957144954911841	NUB1	protein_coding
ENSG00000013375.16	550.830074770205	0.0374544535948909	0.0579771452331353	0.6460210043851	0.518265752618682	0.634726111345492	PGM3	protein_coding
ENSG00000013392.8	87.4072197373684	0.320816965164878	0.13277442875065	2.41625566145248	0.0156810466999147	0.0391225850659381	RWDD2A	protein_coding
ENSG00000013441.16	1408.16083315795	-0.184936112645675	0.0622980339335534	-2.96857061079851	0.00299188353299694	0.00945547509051838	CLK1	protein_coding
ENSG00000013503.10	742.414310421576	-0.201094060335854	0.0614000988713522	-3.27514228856852	0.00105608766595629	0.00381228025009568	POLR3B	protein_coding
ENSG00000013523.11	1329.64446557662	0.12137412468627	0.0607468126086745	1.99803280985541	0.0457131031744407	0.0949995015778215	ANGEL1	protein_coding
ENSG00000013561.18	518.381071361333	-0.0664308713767651	0.0683852965354188	-0.971420389211278	0.3313389793371	0.456680943033353	RNF14	protein_coding
ENSG00000013563.14	309.011667732584	0.685285856965234	0.083867759950038	8.17102850217384	3.05771379626245e-16	9.19376882312722e-15	DNASE1L1	protein_coding
ENSG00000013573.17	1612.73003595226	0.0133669692309442	0.0537333570397431	0.248764826308126	0.80354270045756	0.863915294979345	DDX11	protein_coding
ENSG00000013583.10	680.848231443618	0.179200208336243	0.0681342217061587	2.6301057508087	0.00853583112673489	0.0233613843045947	HEBP1	protein_coding
ENSG00000013588.9	2649.16225600656	0.0859664903960447	0.168739675423958	0.509462224459388	0.610428270256062	0.714594824832782	GPRC5A	protein_coding
ENSG00000013619.14	504.502644347231	-0.0667614527469504	0.0840905655803705	-0.793923221780954	0.427240129946079	0.5512940164512	MAMLD1	protein_coding
ENSG00000013810.20	2172.44445410252	-0.127221283933307	0.042452082758387	-2.99682078397373	0.00272811043428569	0.00870190374400408	TACC3	protein_coding
ENSG00000014123.10	1206.05778913664	0.0531302245649225	0.0709575220426146	0.748760991583307	0.454001275012648	0.576064248642859	UFL1	protein_coding
ENSG00000014138.9	808.783284909628	0.185444691429379	0.0823371350110616	2.25226067684363	0.0243058035957357	0.0562937716169614	POLA2	protein_coding
ENSG00000014164.7	725.297333845766	-0.0201989822468131	0.0687978399732165	-0.293599075998268	0.76906428192643	0.838848864883971	ZC3H3	protein_coding
ENSG00000014216.16	3876.55203219599	0.150167915069548	0.0509224593549705	2.94895252451883	0.00318852953592979	0.0100018581220203	CAPN1	protein_coding
ENSG00000014641.21	2344.17187081095	-0.084305241002723	0.0391200842759334	-2.15503730534107	0.0311589150686849	0.0693227329832738	MDH1	protein_coding
ENSG00000014824.14	827.897406149427	0.0606267176406061	0.0700371441038454	0.865636633479995	0.386689459548626	0.512766194434711	SLC30A9	protein_coding
ENSG00000014914.21	373.663867187211	0.4361855721414	0.0882912059272752	4.9403059745348	7.80000746263513e-07	5.99398139395399e-06	MTMR11	protein_coding
ENSG00000014919.13	907.169581256858	0.148704063702478	0.0739204081699962	2.01167806542004	0.044253884274391	0.0924487678927655	COX15	protein_coding
ENSG00000015133.19	1929.47110432729	-0.14945305103751	0.0487108496817382	-3.06816760565646	0.00215375783302713	0.00707983648626748	CCDC88C	protein_coding
ENSG00000015153.15	215.004425831034	-0.031595583737049	0.0887848184976424	-0.355866963200336	0.721940197849031	0.801838299487263	YAF2	protein_coding
ENSG00000015171.20	2511.66502427534	-0.268174729954811	0.046524934153328	-5.76410767333946	8.20909968984197e-09	9.20123496300778e-08	ZMYND11	protein_coding
ENSG00000015475.19	735.557850438788	0.147941650863977	0.0740486514550378	1.99789797595175	0.0457277221367113	0.0950168519484057	BID	protein_coding
ENSG00000015479.20	6975.14576384168	-0.231058600159421	0.0522735732244194	-4.42017994766584	9.86187454527444e-06	5.97309539804512e-05	MATR3	protein_coding
ENSG00000015532.10	462.190218113447	0.0425774523879775	0.0656520138084296	0.648532313299896	0.516640718104018	0.633503471593112	XYLT2	protein_coding
ENSG00000015568.13	1942.0308003273	-0.274293547647095	0.0779358403789756	-3.51947892411628	0.00043239538913889	0.00176570189356258	RGPD5	protein_coding
ENSG00000015676.18	2199.48693598881	-0.078069448083267	0.0453219557236772	-1.72255249882082	0.0849694812828431	0.157411677183399	NUDCD3	protein_coding
ENSG00000016391.11	757.566275061907	-0.0172888905266535	0.0557685335112946	-0.310011568139084	0.756552159349025	0.828890813658891	CHDH	protein_coding
ENSG00000016402.13	477.371861998484	0.90959079165488	0.0919299199249846	9.89439338571285	4.40271436514645e-23	2.2693446765112e-21	IL20RA	protein_coding
ENSG00000016864.18	524.223100312206	0.0871043679978999	0.0683745178793417	1.27393026963071	0.202688129704987	0.312943037957145	GLT8D1	protein_coding
ENSG00000017260.20	2651.17857791113	-0.181525651305561	0.0419246383717175	-4.32980839801397	1.49239133946783e-05	8.75451366300287e-05	ATP2C1	protein_coding
ENSG00000017483.15	1007.02188434809	0.68205873707723	0.0833007725919704	8.18790409565751	2.65814499961914e-16	8.05630586484568e-15	SLC38A5	protein_coding
ENSG00000017797.13	3058.63116193096	-0.157302912629468	0.0469941407666757	-3.34728776956412	0.000816064479121635	0.00304672114230334	RALBP1	protein_coding
ENSG00000018189.13	414.808293474203	0.0514516335096806	0.0969429895964527	0.530741147182068	0.595598168138876	0.702498026150103	RUFY3	protein_coding
ENSG00000018408.15	160.046087071323	0.65267232608496	0.134597766773331	4.84905761611998	1.24049389662494e-06	9.16997293144115e-06	WWTR1	protein_coding
ENSG00000018510.16	684.683527389563	-0.433740213291787	0.069787622116262	-6.21514532432702	5.12771706593642e-10	7.02580690933097e-09	AGPS	protein_coding
ENSG00000018610.15	423.615849591093	0.047151296829113	0.0785636225154272	0.600167040666361	0.548394916959745	0.661391958302658	CXorf56	protein_coding
ENSG00000018699.13	770.800073895607	-0.1834970985296	0.0726245542826439	-2.52665369642693	0.0115154989086653	0.0302705941276851	TTC27	protein_coding
ENSG00000019144.19	374.416265752363	0.772595645293634	0.150637512666763	5.12883963374219	2.91533551831276e-07	2.45030473901894e-06	PHLDB1	protein_coding
ENSG00000019169.10	59.6470150180416	-0.448613480256528	0.193440644612878	-2.31912730209472	0.0203881347950551	0.0485865379280177	MARCO	protein_coding
ENSG00000019485.13	342.740713345028	-0.0701123188017394	0.0696726486781324	-1.00631051254615	0.314266225109057	0.438539793482989	PRDM11	protein_coding
ENSG00000019505.8	400.220631720137	0.0534555067021774	0.0851741259852475	0.627602644392689	0.530264275962946	0.644913710910312	SYT13	protein_coding
ENSG00000019995.6	814.926781780378	-0.334339570293417	0.0579136987783329	-5.77306539465068	7.78422130673615e-09	8.77694119659818e-08	ZRANB1	protein_coding
ENSG00000020129.16	1943.85150693046	0.183673408846245	0.0492943175675152	3.72605642820148	0.000194498880163988	0.000868681411731527	NCDN	protein_coding
ENSG00000020181.18	323.409792942605	0.305514464377952	0.0754567015598273	4.04887118125246	5.14652609063054e-05	0.000263214500092525	ADGRA2	protein_coding
ENSG00000020256.20	734.995316189822	-0.109713115775903	0.0576945148208048	-1.90162125665957	0.0572206869273019	0.114290535085849	ZFP64	protein_coding
ENSG00000020426.11	609.915427608908	-0.198353536889874	0.0680880301373623	-2.9131924728871	0.00357754019391353	0.0110325690066271	MNAT1	protein_coding
ENSG00000020577.14	490.518278024415	0.0829252029614647	0.068439188618972	1.21166256694161	0.225641573744735	0.340025519226482	SAMD4A	protein_coding
ENSG00000020922.13	642.920161870974	-0.216158431355813	0.0640829694119062	-3.3731026096249	0.000743262487407896	0.0028137396288232	MRE11	protein_coding
ENSG00000021355.13	5227.52243311346	-0.874070298367078	0.114925306453509	-7.60555116484	2.83692239912249e-14	6.70682091049956e-13	SERPINB1	protein_coding
ENSG00000021574.13	555.926155183131	-0.260936828767563	0.0684009785191537	-3.81481134359058	0.000136287011347218	0.000631395099344466	SPAST	protein_coding
ENSG00000021762.20	831.147001221669	-0.0951788511244736	0.0775079062093426	-1.2279889340244	0.219451122089517	0.332722591710309	OSBPL5	protein_coding
ENSG00000021776.11	2031.51295522278	-0.148997365773203	0.0418882458355519	-3.55702089693964	0.000375084329476123	0.00155769469138974	AQR	protein_coding
ENSG00000021826.17	1035.37135391009	-0.373552282429952	0.0901082897341063	-4.14559285868414	3.38935607015733e-05	0.000181749122035259	CPS1	protein_coding
ENSG00000022277.13	1273.95530101723	0.012947671818847	0.0591581006147248	0.218865576891498	0.826754762016893	0.882112346941069	RTF2	protein_coding
ENSG00000022567.10	448.634854619121	0.36520037153982	0.0824708922818562	4.428233543196	9.50079965886743e-06	5.79090740808804e-05	SLC45A4	protein_coding
ENSG00000022840.16	2452.27548882479	-0.0510967563337746	0.0467842191801706	-1.09217931236591	0.274754293686325	0.39664919181886	RNF10	protein_coding
ENSG00000022976.15	504.078919737291	0.272603274986289	0.0868062036068844	3.14036628327643	0.00168736718043751	0.0057306952604998	ZNF839	protein_coding
ENSG00000023041.11	806.775779899098	0.536558302841122	0.0759923255322858	7.06069065636321	1.65677054146593e-12	3.16604045212796e-11	ZDHHC6	protein_coding
ENSG00000023191.17	2646.40592946109	-0.13880370446147	0.0695307647507018	-1.99629192860373	0.0459021560972456	0.0952747943429202	RNH1	protein_coding
ENSG00000023228.14	1740.94547222202	0.126776875046602	0.0460240485132035	2.75457894605322	0.00587677102193779	0.0168923725467461	NDUFS1	protein_coding
ENSG00000023287.13	1073.47716863153	-0.37640905742497	0.0594078220048777	-6.33601846898316	2.35778537894258e-10	3.39960795742111e-09	RB1CC1	protein_coding
ENSG00000023318.8	1489.40145580518	-0.118712211489838	0.0676858565958061	-1.75387026862557	0.079452739094618	0.148939486422543	ERP44	protein_coding
ENSG00000023330.15	1389.74570204794	-0.0317355303306059	0.0682082754373438	-0.465273900082083	0.641735323039348	0.74122386321176	ALAS1	protein_coding
ENSG00000023445.16	32.49870862843	0.605100153935324	0.235863875988695	2.56546345386238	0.010303807522619	0.0275094959826935	BIRC3	protein_coding
ENSG00000023516.9	1778.16574311785	-0.185757248662649	0.0616545745473937	-3.01287049706033	0.00258789326752105	0.00830867257966399	AKAP11	protein_coding
ENSG00000023572.10	344.082208150218	-0.251163117061757	0.0974600557468229	-2.57708776315721	0.00996366492779325	0.0267185565673001	GLRX2	protein_coding
ENSG00000023608.5	142.303820777008	-0.482027150214071	0.115166849602822	-4.1854678831317	2.84579305880835e-05	0.000155855251222196	SNAPC1	protein_coding
ENSG00000023697.13	322.869005688644	-0.240928833570279	0.0785846337905749	-3.06585170597531	0.00217050936866199	0.00712562802701557	DERA	protein_coding
ENSG00000023734.11	3135.18602097857	-0.47576367190876	0.0371271006774779	-12.8144579896423	1.36085956284083e-37	1.87208950570596e-35	STRAP	protein_coding
ENSG00000023892.11	1020.31424269511	0.173519198649917	0.057444344293559	3.0206489565479	0.00252233606822938	0.0081245725097987	DEF6	protein_coding
ENSG00000023909.10	482.572722043247	-0.505709725427172	0.118150094895079	-4.28023122517387	1.86699238100888e-05	0.000107006061050713	GCLM	protein_coding
ENSG00000024048.10	1185.44719812285	-0.178242644312837	0.051381970156262	-3.46897255536852	0.000522452821541308	0.00207149399728859	UBR2	protein_coding
ENSG00000024422.12	765.363555927548	-0.438371138685354	0.0902204082756999	-4.85889109862768	1.18045037156682e-06	8.76030603855223e-06	EHD2	protein_coding
ENSG00000024526.17	853.959715486347	-0.374059416122618	0.0767249548899658	-4.87532924143222	1.08627126580465e-06	8.12505170878763e-06	DEPDC1	protein_coding
ENSG00000024862.17	100.854205241312	-0.103359264962001	0.12160932621782	-0.849928769253018	0.395364689586431	0.520875600358895	CCDC28A	protein_coding
ENSG00000025156.13	508.843494558226	-0.355727771886838	0.0686514298976884	-5.18165131326443	2.19930068037693e-07	1.88828342835308e-06	HSF2	protein_coding
ENSG00000025293.17	997.043006433968	-0.230274102952557	0.0639764721704081	-3.59935606232237	0.000319006147805492	0.00134996346379347	PHF20	protein_coding
ENSG00000025434.19	190.078718727956	0.408906511201887	0.100728168198996	4.05950508693915	4.91768366366322e-05	0.000252533304775169	NR1H3	protein_coding
ENSG00000025708.14	115.369499781316	-0.140223689569917	0.134743687515015	-1.04066982398928	0.298028812839505	0.421181444536964	TYMP	protein_coding
ENSG00000025770.19	1626.08725808975	-0.076805771903564	0.0762111619593811	-1.00780213723155	0.313549459683763	0.437928895119608	NCAPH2	protein_coding
ENSG00000025772.8	2456.33024485094	0.183703884973693	0.0579436375813045	3.17038923757464	0.00152234859706261	0.00525864386594183	TOMM34	protein_coding
ENSG00000025796.14	1659.36742415404	-0.232034664549593	0.0633648657592176	-3.66188205039856	0.000250369134106127	0.00108682150049964	SEC63	protein_coding
ENSG00000025800.14	1836.96014763943	-0.0149550255165936	0.0417731965391282	-0.358005294198291	0.72033935159471	0.800705826602086	KPNA6	protein_coding
ENSG00000026036.22	1194.8025344155	0.0107462223204791	0.0492204416343136	0.218328441673053	0.827173215685646	0.882468231980661	RTEL1-TNFRSF6B	protein_coding
ENSG00000026103.22	250.791116359912	0.853105460345871	0.123296152028097	6.91915721872217	4.54338419047833e-12	8.14798154112528e-11	FAS	protein_coding
ENSG00000026297.16	1576.09082240296	0.307438362581293	0.0526049968954039	5.84428059548377	5.08762095664216e-09	5.88982490274677e-08	RNASET2	protein_coding
ENSG00000026508.20	5065.09234095301	0.11137426779864	0.0674101016574667	1.65218958375957	0.0984959091873544	0.17742033245614	CD44	protein_coding
ENSG00000026652.15	71.2959925027501	-1.14155631991564	0.201743341664079	-5.65845846757329	1.5273866703841e-08	1.64039812919919e-07	AGPAT4	protein_coding
ENSG00000026950.17	379.860483557093	0.102896544302166	0.122848834524828	0.837586654363989	0.40226289070025	0.527417532935766	BTN3A1	protein_coding
ENSG00000027001.10	1076.67787581533	-0.437221175097802	0.0635834588881835	-6.87633517809546	6.14119129512966e-12	1.07587991776179e-10	MIPEP	protein_coding
ENSG00000027697.15	853.014580315964	0.209652672225676	0.0538364558935845	3.89425100047605	9.85026145813865e-05	0.000472077362860952	IFNGR1	protein_coding
ENSG00000027847.14	327.033117297292	0.302201231486014	0.0850506121347211	3.55319290362453	0.000380585270779154	0.00157794505975029	B4GALT7	protein_coding
ENSG00000027869.12	320.706342759236	0.432241342317498	0.10335864445838	4.18195637706484	2.89011429887887e-05	0.000157826277784542	SH2D2A	protein_coding
ENSG00000028116.18	708.3391342937	-0.228403792197752	0.0549309119563801	-4.15801930212126	3.21018904821158e-05	0.000173430320273078	VRK2	protein_coding
ENSG00000028137.19	193.677895203419	0.718715008152208	0.101920267285017	7.05173786625129	1.76696846770842e-12	3.35967881551486e-11	TNFRSF1B	protein_coding
ENSG00000028203.18	1386.08550062063	-0.2407232124311	0.053080782378175	-4.53503512280702	5.75939003464453e-06	3.7139487908512e-05	VEZT	protein_coding
ENSG00000028277.21	55.4219630717202	0.405805365602925	0.168722489733292	2.40516463599133	0.0161651813840361	0.0400928246634505	POU2F2	protein_coding
ENSG00000028310.18	1127.7674617504	-0.15493986866397	0.0538792397867227	-2.87568772828438	0.00403148333834006	0.0122308505523935	BRD9	protein_coding
ENSG00000028528.15	2068.75499827476	-0.0796292649336283	0.0427251845532167	-1.86375473309999	0.0623561552759279	0.122228065845481	SNX1	protein_coding
ENSG00000028839.10	307.535095149611	-0.146548670739204	0.0863524411897597	-1.69709933755275	0.0896778814509656	0.16453601175493	TBPL1	protein_coding
ENSG00000029153.14	976.68822059407	-0.112073694192955	0.0558255577056787	-2.00756962937702	0.0446890445838287	0.0932664097426904	ARNTL2	protein_coding
ENSG00000029363.17	5491.65132067467	-0.156731734795076	0.0544010907415046	-2.88104030008905	0.00396364957331252	0.0120733961073323	BCLAF1	protein_coding
ENSG00000029364.12	2117.39048568476	-0.0885505757147361	0.0491643408620405	-1.80111385939693	0.0716849357067454	0.137126169616261	SLC39A9	protein_coding
ENSG00000029639.11	221.214847418264	0.0792789872982253	0.0900756886626896	0.880137454125995	0.378784851315956	0.50466903787955	TFB1M	protein_coding
ENSG00000029725.17	2271.91867603278	-0.131441197284663	0.058493650732745	-2.24710196129169	0.0246335116177686	0.0569570087054722	RABEP1	protein_coding
ENSG00000029993.15	1417.50304498962	-0.181356529776497	0.0638540086907214	-2.84017454025325	0.00450888560990309	0.0134363133620539	HMGB3	protein_coding
ENSG00000030066.13	2280.30593340724	-0.329745333921526	0.0646358038616737	-5.10158943218545	3.36812796182297e-07	2.79946025341766e-06	NUP160	protein_coding
ENSG00000030110.13	622.027027936335	0.214235484342923	0.0685083189970663	3.12714554201947	0.00176512522449938	0.00596005072461311	BAK1	protein_coding
ENSG00000030582.18	3267.07400650593	0.405272476581973	0.060818308527718	6.66365912490429	2.67092561901823e-11	4.36155246019421e-10	GRN	protein_coding
ENSG00000031003.10	1054.06342178932	-0.40090163051148	0.0503028416051925	-7.96976110530696	1.58981392291195e-15	4.38037094323775e-14	FAM13B	protein_coding
ENSG00000031081.11	242.885649473667	0.237930064298226	0.119790484007561	1.98621840682444	0.0470090778731504	0.0972659156321301	ARHGAP31	protein_coding
ENSG00000031691.7	95.2657470448542	-0.1785935672596	0.147318627054554	-1.21229454027877	0.225399653076991	0.339769854046426	CENPQ	protein_coding
ENSG00000031698.13	6200.2960142664	-0.31418881727902	0.0687888773975752	-4.56743632350796	4.93725592649487e-06	3.22218674892779e-05	SARS1	protein_coding
ENSG00000031823.14	2330.99483965934	-0.0810039960942727	0.0586007019017901	-1.38230419543487	0.166878318339653	0.269890505455613	RANBP3	protein_coding
ENSG00000032219.19	601.854131624504	0.00160388401213613	0.0806226587422748	0.0198937127248959	0.984128160672672	0.990387182175557	ARID4A	protein_coding
ENSG00000032389.13	746.17320549748	0.035012036087017	0.063219615384505	0.553816024885187	0.579704760108809	0.688737431179059	EIPR1	protein_coding
ENSG00000032444.17	1722.21492791337	0.351389309878658	0.0682374176516795	5.14951066396355	2.61166925785849e-07	2.21349194259438e-06	PNPLA6	protein_coding
ENSG00000032742.17	181.349588364526	-0.367666147704597	0.145762033552395	-2.52237251871516	0.011656619241763	0.0305613162611898	IFT88	protein_coding
ENSG00000033011.13	1243.01059277313	0.150435469498492	0.0576279920917977	2.6104582866406	0.00904209986025816	0.0245386785964098	ALG1	protein_coding
ENSG00000033030.15	1118.61604511503	-0.304346888559265	0.0567277772343529	-5.36504166736434	8.09305344265461e-08	7.66034552592055e-07	ZCCHC8	protein_coding
ENSG00000033050.9	5073.45748812873	-0.0288861119986123	0.0528157407047919	-0.54692240633466	0.584432041441816	0.692724533125482	ABCF2	protein_coding
ENSG00000033100.16	2708.16470331558	0.0943642251991813	0.0535431134069728	1.7623970515486	0.0780022364607634	0.14678475167414	CHPF2	protein_coding
ENSG00000033170.17	663.478799500949	-0.232190791323957	0.0553874350546103	-4.19212030842417	2.76359364856056e-05	0.000152012697460206	FUT8	protein_coding
ENSG00000033178.13	1133.03019236157	-0.202531521739368	0.0759552335358781	-2.66645907478779	0.00766549387329585	0.0212869514670928	UBA6	protein_coding
ENSG00000033327.13	486.020901902106	-0.759859823143011	0.0854987726959554	-8.88737696674512	6.25684435577876e-19	2.40650302963125e-17	GAB2	protein_coding
ENSG00000033627.17	2393.4443214284	0.0128911320093039	0.038289266139389	0.336677437545415	0.736360073621822	0.813679492173333	ATP6V0A1	protein_coding
ENSG00000033800.14	1097.95226591967	-0.192745232698585	0.0615773500088813	-3.13013198312018	0.00174727779753685	0.00590636799997178	PIAS1	protein_coding
ENSG00000033867.16	1040.97650045795	-0.0244401177552513	0.0689906192729962	-0.354252766720961	0.723149462073247	0.802828347857728	SLC4A7	protein_coding
ENSG00000034152.19	1763.16601804695	0.0620376871938169	0.0715675152669135	0.866841428858403	0.386028899110249	0.512114325231263	MAP2K3	protein_coding
ENSG00000034510.6	12611.3153329391	-0.130254502904457	0.093495199593624	-1.39316781471783	0.16356905001064	0.265701080915557	TMSB10	protein_coding
ENSG00000034533.12	176.076326100886	-0.212215918831015	0.101148244106677	-2.09806824335181	0.0358991173731016	0.0778833535679287	ASTE1	protein_coding
ENSG00000034677.13	414.957148072322	-0.522778508899587	0.0744969157170051	-7.01745171418224	2.25951205997353e-12	4.232465482922e-11	RNF19A	protein_coding
ENSG00000034693.15	300.641119879447	0.159697750973938	0.0894262906670582	1.78580314337879	0.0741311376020039	0.140951475435479	PEX3	protein_coding
ENSG00000034713.8	419.41827049739	0.16212190202613	0.0757530445254919	2.14013711318987	0.0323436875526608	0.0714276072825738	GABARAPL2	protein_coding
ENSG00000035115.22	1231.61804669841	-0.0437448933687173	0.0532030616235604	-0.822225113250726	0.410948788383454	0.536115525065674	SH3YL1	protein_coding
ENSG00000035141.8	1674.5268668058	0.0352644673230085	0.0487341354601431	0.723609170246783	0.469305709929829	0.590685940886763	FAM136A	protein_coding
ENSG00000035403.18	5579.67170098174	-0.455090804619378	0.0758950852167409	-5.99631456134125	2.01845859660011e-09	2.53419399940994e-08	VCL	protein_coding
ENSG00000035499.13	629.409869054236	-0.141292400858919	0.06575044700338	-2.14891924387458	0.0316408020628382	0.07016164976006	DEPDC1B	protein_coding
ENSG00000035664.11	72.0105264118983	-0.544981561103035	0.151924566080935	-3.58718524042192	0.000334266863063218	0.00140590620118235	DAPK2	protein_coding
ENSG00000035681.9	1788.66734613487	-0.132284283107016	0.0472294709360046	-2.80088428867348	0.00509627889095076	0.014914833973246	NSMAF	protein_coding
ENSG00000035687.10	1662.54273778893	-0.146948599183051	0.0574118335687235	-2.55955244848868	0.0104807039598856	0.0279325690833815	ADSS2	protein_coding
ENSG00000035862.12	1296.83003955067	0.922743514094454	0.0562932474963368	16.3917264527064	2.19131470217212e-60	7.2189528253731e-58	TIMP2	protein_coding
ENSG00000035928.16	2731.50628482586	-0.147871959687594	0.0558786416130277	-2.64630555466329	0.00813762742078042	0.0224245079631824	RFC1	protein_coding
ENSG00000036054.13	586.051255351444	-0.273638232553743	0.0835155978784085	-3.27649252960072	0.00105105093155616	0.00379952905935165	TBC1D23	protein_coding
ENSG00000036257.13	1683.02110340467	-0.236133545963064	0.0606298950976526	-3.89467185425176	9.8331756278738e-05	0.000471407603495095	CUL3	protein_coding
ENSG00000036448.10	108.89216780171	0.731352652110428	0.130588435263381	5.60043966094992	2.13808822536722e-08	2.24536306079105e-07	MYOM2	protein_coding
ENSG00000036530.9	31.480540368502	-0.251771166399999	0.294536785083952	-0.85480381110372	0.39265976801107	0.518649692058275	CYP46A1	protein_coding
ENSG00000036549.13	1175.40440748072	-0.31731356330339	0.0572242465133896	-5.54508940941919	2.93804000501849e-08	3.0123855369452e-07	ZZZ3	protein_coding
ENSG00000036672.16	57.5824460851827	0.475651542332442	0.174193743962976	2.73058912169394	0.00632212368532562	0.0179680161904397	USP2	protein_coding
ENSG00000037042.9	886.445925413114	0.44681830754318	0.0682660572606723	6.54524848032478	5.93965446861854e-11	9.2128478830548e-10	TUBG2	protein_coding
ENSG00000037241.7	208.637443819824	0.430631071053974	0.123813798482279	3.47805395143909	0.000505068256914922	0.00201415904349704	RPL26L1	protein_coding
ENSG00000037474.15	2851.70530897827	-0.1538517662405	0.0450988394562561	-3.41143515211139	0.000646218705493532	0.00248724408955123	NSUN2	protein_coding
ENSG00000037637.11	764.098706588501	-0.146510191826629	0.0648252583672018	-2.26007879516228	0.0238163609402317	0.0554476204357443	FBXO42	protein_coding
ENSG00000037749.12	207.053930322077	-0.019668721390966	0.0911651417361542	-0.215748267554833	0.829183975049498	0.883770850886207	MFAP3	protein_coding
ENSG00000037757.14	420.368832199298	0.334432456204577	0.0756017545019568	4.42360707641938	9.70664887714509e-06	5.8979373329694e-05	MRI1	protein_coding
ENSG00000037897.17	433.068981630625	0.0652023301634468	0.0826158543492912	0.78922297272117	0.429981697394311	0.553935445236197	METTL1	protein_coding
ENSG00000037965.6	29.0975957202432	-0.133881206944749	0.227861348392709	-0.587555581010653	0.556830633208826	0.668108583978349	HOXC8	protein_coding
ENSG00000038002.9	331.166156208438	-0.0598871904951902	0.0836782555503576	-0.715684022107155	0.474186478914458	0.595099122274924	AGA	protein_coding
ENSG00000038210.14	603.221653617192	-0.233206979481864	0.0656082695451818	-3.55453635797029	0.000378646155047282	0.00157076245013153	PI4K2B	protein_coding
ENSG00000038219.13	1117.95304314392	-0.265495550406883	0.0713384515008988	-3.72163321211897	0.000197938398163626	0.000882742344252969	BOD1L1	protein_coding
ENSG00000038274.17	1037.46142644397	-0.0862155784579554	0.0499458192752826	-1.72618208508639	0.0843146599683244	0.156504698329249	MAT2B	protein_coding
ENSG00000038358.15	2305.94625991987	-0.00627784506611596	0.0462639150443605	-0.135696364220287	0.892061322067245	0.928263220119963	EDC4	protein_coding
ENSG00000038382.20	2147.45448709064	-0.225470465712088	0.0570937245344075	-3.94912869235231	7.84361764016204e-05	0.000383921775578216	TRIO	protein_coding
ENSG00000038532.16	966.851880698984	0.0501821214252873	0.0616576844222001	0.813882679759199	0.415712163898284	0.54047890479402	CLEC16A	protein_coding
ENSG00000039068.19	4813.2405247989	-0.457160865882686	0.0592135713693277	-7.72054201951907	1.1583605633661e-14	2.8682673165441e-13	CDH1	protein_coding
ENSG00000039123.16	1631.09247123623	-0.175369213648921	0.0599067373398959	-2.92737046676269	0.00341841423531191	0.010615296992196	MTREX	protein_coding
ENSG00000039139.9	24.2183821091739	0.0604392296566339	0.253751876086843	0.238182395293698	0.811739630776122	0.870381544242648	DNAH5	protein_coding
ENSG00000039319.17	650.633280209484	-0.292888489898364	0.0851669940819879	-3.43899057440502	0.000583887563022782	0.00228282562694717	ZFYVE16	protein_coding
ENSG00000039523.20	1331.98328228359	0.140758519699008	0.0613831684394959	2.29311264435218	0.0218415206096745	0.0515073768003435	RIPOR1	protein_coding
ENSG00000039560.14	1249.52465839566	-0.411262627701196	0.0590739142625812	-6.96183134019442	3.35877482058554e-12	6.13239441339196e-11	RAI14	protein_coding
ENSG00000039650.12	1065.93437833218	0.245751788875032	0.0569893842893827	4.31223800606696	1.61610328729812e-05	9.40492673414581e-05	PNKP	protein_coding
ENSG00000040199.18	428.613060573045	-0.236690189825745	0.0697690393339265	-3.39248170944286	0.000692625560432848	0.00264450686389503	PHLPP2	protein_coding
ENSG00000040275.17	299.9322154477	-0.192836599876931	0.0889024836741093	-2.16908000662629	0.0300766103112996	0.0674431714497535	SPDL1	protein_coding
ENSG00000040341.18	510.295453196672	-0.10683748861003	0.0713884907142481	-1.4965646078396	0.134506585023901	0.227820810266257	STAU2	protein_coding
ENSG00000040487.13	444.670268919863	0.153944549931654	0.0722032755733259	2.13209925324394	0.0329986880161862	0.0726517678624562	SLC66A1	protein_coding
ENSG00000040531.16	632.703545053526	-0.0452734145692427	0.0692809894228287	-0.65347528876839	0.513449915268465	0.631199639363535	CTNS	protein_coding
ENSG00000040608.14	1832.06183643746	0.160455953349705	0.0873336380542681	1.83727549801601	0.0661692351138455	0.128406785621106	RTN4R	protein_coding
ENSG00000040633.13	761.619767688975	0.0806854341160592	0.0605836875067428	1.3318013055425	0.182925488855334	0.28990303891589	PHF23	protein_coding
ENSG00000040933.16	1010.64471798275	-0.0266428233630424	0.0503542961773665	-0.529107253712702	0.596731049808065	0.703450978513529	INPP4A	protein_coding
ENSG00000041353.10	163.099601188254	-0.896901964377576	0.104957805879316	-8.54535741161415	1.28139082660775e-17	4.4032191805927e-16	RAB27B	protein_coding
ENSG00000041357.16	1593.81649065533	-0.132143166405068	0.0485251149012062	-2.72319121086271	0.00646546251321282	0.0183272762673451	PSMA4	protein_coding
ENSG00000041802.11	1669.27514236336	0.121771122525663	0.0466750018358294	2.6089152166286	0.00908297434315413	0.0246275529068094	LSG1	protein_coding
ENSG00000041880.14	638.241213334328	0.535762383404506	0.103578252418884	5.17253738977765	2.30936269025168e-07	1.97606336578622e-06	PARP3	protein_coding
ENSG00000041982.16	302.155240209447	-1.45371733982028	0.172123190862331	-8.44579590081503	3.01980892574858e-17	1.0035566767718e-15	TNC	protein_coding
ENSG00000041988.15	356.178035176945	-0.00137537301953937	0.115781570679822	-0.0118790323145881	0.990522126425451	0.99432778907335	THAP3	protein_coding
ENSG00000042088.14	480.67373832181	0.0508300290803138	0.0741349765639693	0.685641669238997	0.492939098236869	0.612194647982422	TDP1	protein_coding
ENSG00000042286.15	1679.45394805659	-0.440974994756635	0.0715014816528128	-6.1673546416543	6.94418974382154e-10	9.27156399805036e-09	AIFM2	protein_coding
ENSG00000042317.17	241.494294324539	-0.157240605911216	0.125807577574286	-1.24985004037908	0.211354332443278	0.323276167840912	SPATA7	protein_coding
ENSG00000042429.12	623.858214579996	-0.300307073611162	0.0737992751206019	-4.06924150840783	4.71664366159416e-05	0.000243253656246237	MED17	protein_coding
ENSG00000042445.14	2056.33946911088	0.199195292337738	0.0464650090821884	4.28699566130282	1.81105829113195e-05	0.000104194295154949	RETSAT	protein_coding
ENSG00000042493.16	512.322832949467	0.0455469461529278	0.064822558949226	0.702640359949437	0.482279903676561	0.602561601147218	CAPG	protein_coding
ENSG00000042753.12	1427.05382845412	0.0651641705788661	0.0863884735595431	0.754315568893017	0.45065975591616	0.57325956589664	AP2S1	protein_coding
ENSG00000043093.15	597.685047264309	-0.329615732563009	0.0758806814517155	-4.34386890387576	1.39995077219243e-05	8.26123598201095e-05	DCUN1D1	protein_coding
ENSG00000043143.20	1593.40904885138	0.841380630165014	0.0749751234512119	11.2221306406053	3.17526712503089e-29	2.64384604465484e-27	JADE2	protein_coding
ENSG00000043355.12	1358.65794642438	0.320086393380233	0.0751804376912784	4.25757555036643	2.06655832460867e-05	0.000117422665358529	ZIC2	protein_coding
ENSG00000043514.17	727.655936060158	-0.166863884890676	0.062377178328781	-2.67507908118512	0.00747116246204795	0.0208006606558653	TRIT1	protein_coding
ENSG00000044090.10	1775.69817604746	0.442477203836433	0.0821578438132901	5.38569640218402	7.21646848236492e-08	6.91703753205301e-07	CUL7	protein_coding
ENSG00000044115.21	6275.41244022053	-0.552106188524254	0.0627698561461627	-8.79572174323049	1.42131409669961e-18	5.22781403431696e-17	CTNNA1	protein_coding
ENSG00000044446.12	1020.82434043072	0.0640829644527347	0.0538973738854526	1.18898120322021	0.234447063711444	0.350410376120251	PHKA2	protein_coding
ENSG00000044459.15	95.5952036418778	-0.162055994365206	0.14827493985063	-1.09294257363017	0.274419014245856	0.396278420228864	CNTLN	protein_coding
ENSG00000044574.8	57722.5913023965	-0.600481056334732	0.149545965181071	-4.01536113400095	5.93548388211498e-05	0.000298725748088909	HSPA5	protein_coding
ENSG00000046604.13	5985.81359308055	-0.553570908309746	0.0411960010858077	-13.4374913515685	3.64588236528068e-41	6.13885570705149e-39	DSG2	protein_coding
ENSG00000046647.13	192.394594834039	0.186173352933465	0.094560019518719	1.96883792834466	0.0489717053102795	0.100735336266048	GEMIN8	protein_coding
ENSG00000046651.15	666.047535233186	-0.146424840851798	0.0768349849984272	-1.90570533533383	0.0566884467003668	0.113376893400734	OFD1	protein_coding
ENSG00000047056.16	489.210877539434	0.143820798512063	0.0797907029135671	1.80247564265546	0.0714706035388902	0.136785239457987	WDR37	protein_coding
ENSG00000047188.16	952.123689201207	-0.0748232415996262	0.0917560361339665	-0.815458521882768	0.414809897689115	0.539804996958424	YTHDC2	protein_coding
ENSG00000047230.15	427.31056065433	0.0391816373106665	0.0863154095259236	0.453935601138506	0.649875178645026	0.747375936581369	CTPS2	protein_coding
ENSG00000047249.18	499.697902612694	-0.270073208714295	0.0800949672711602	-3.3719123425067	0.000746482028887119	0.00282381144926495	ATP6V1H	protein_coding
ENSG00000047315.17	2768.87503701642	-0.105358789220578	0.0428385807613287	-2.45943696892237	0.0139155130483636	0.0354412915520844	POLR2B	protein_coding
ENSG00000047346.12	225.869746871988	-0.529761290902716	0.108084872753739	-4.9013453724438	9.51825518002574e-07	7.18682805172447e-06	FAM214A	protein_coding
ENSG00000047365.12	511.564363007461	-0.029825245995623	0.0752521062426719	-0.396337690528462	0.691855925924678	0.780785277141985	ARAP2	protein_coding
ENSG00000047410.14	4723.1820588786	-0.216888436502219	0.0738412882748381	-2.93722443864952	0.0033116433688329	0.0103281834968705	TPR	protein_coding
ENSG00000047578.13	564.512639183785	0.0532291059290939	0.0734196727634225	0.724997864000458	0.468453340824334	0.589760067030984	KIAA0556	protein_coding
ENSG00000047579.20	380.807047703822	-0.0822270727382784	0.0789791451173615	-1.04112386397815	0.297818065324937	0.420962126847691	DTNBP1	protein_coding
ENSG00000047597.7	378.819968592309	0.079355571141174	0.0725586918707618	1.09367422558442	0.274097882342716	0.395965615731317	XK	protein_coding
ENSG00000047621.12	312.11023466631	-0.214990377975133	0.0868397280462138	-2.47571454692627	0.0132969843292274	0.0341877333771823	C12orf4	protein_coding
ENSG00000047634.15	772.28503239711	0.191191817743667	0.0931819045093426	2.05181272855931	0.0401878658063327	0.0855127313175729	SCML1	protein_coding
ENSG00000047644.19	756.866326194264	-0.0812478036820031	0.0917193298024294	-0.885830760615208	0.375708731300815	0.50145236164634	WWC3	protein_coding
ENSG00000047849.21	8163.05176382806	-0.160259988560671	0.0392349726689525	-4.08462087925673	4.41488392272074e-05	0.000229828756320543	MAP4	protein_coding
ENSG00000047932.14	910.662198659218	-0.066115239517968	0.0760289397057387	-0.869606228547439	0.38451563277925	0.510455572058251	GOPC	protein_coding
ENSG00000048028.11	622.827722205001	0.143821241831628	0.067086493001272	2.14381815768639	0.0320474598574345	0.0709077539318971	USP28	protein_coding
ENSG00000048140.18	961.870205500921	0.419418895418305	0.0637435222512909	6.57978851191912	4.71117898055166e-11	7.37533122637188e-10	TSPAN17	protein_coding
ENSG00000048162.21	810.198622454432	0.0460637433374379	0.0835820215193559	0.551120234951131	0.581551255006484	0.690453961453755	NOP16	protein_coding
ENSG00000048342.17	36.9537706550527	-1.7489478062251	0.233055153604209	-7.5044373796397	6.16929934379162e-14	1.40585807903486e-12	CC2D2A	protein_coding
ENSG00000048392.12	520.013071485653	0.24185472403827	0.103553378464445	2.33555609314389	0.0195143891999378	0.0468803192669401	RRM2B	protein_coding
ENSG00000048405.10	1054.3649157133	-0.160184074273726	0.0633161892318576	-2.52990706195453	0.0114092743348425	0.0300114812133662	ZNF800	protein_coding
ENSG00000048471.14	346.869777501427	0.119812538759177	0.0786918997968874	1.52255237284176	0.127870733069208	0.219128473247855	SNX29	protein_coding
ENSG00000048544.6	812.410653914482	0.107607601353498	0.0634707055811113	1.69539002864845	0.0900014562423757	0.164959127708873	MRPS10	protein_coding
ENSG00000048649.13	1399.41973301884	-0.257399663080995	0.054825154501919	-4.69491906442298	2.66712303738352e-06	1.83382860746415e-05	RSF1	protein_coding
ENSG00000048707.15	1473.81603509865	0.0661669158577553	0.0697030597539404	0.949268455234704	0.342484092922979	0.467905151835091	VPS13D	protein_coding
ENSG00000048828.17	8571.93233044582	-0.187876086390312	0.0530088089059183	-3.54424274508337	0.000393742544879429	0.00162582412128143	FAM120A	protein_coding
ENSG00000048991.16	2635.901527362	-0.048995565538694	0.0413786251981555	-1.18407910615837	0.236381750093909	0.352780090695598	R3HDM1	protein_coding
ENSG00000049130.16	9733.57255137471	0.456019286465354	0.0723656302285924	6.30160042861309	2.94587805464264e-10	4.19960828222527e-09	KITLG	protein_coding
ENSG00000049167.15	363.344722602761	0.0667311131339686	0.0857511366880963	0.778195085351352	0.43645401369869	0.559941087334062	ERCC8	protein_coding
ENSG00000049239.13	1350.65216068285	0.0455965594228923	0.0844338524386473	0.540026992799178	0.589178417360934	0.69693308380982	H6PD	protein_coding
ENSG00000049245.13	1782.4632223364	0.120472947982481	0.0489191995223023	2.46269254523589	0.0137898108499162	0.0352099062543606	VAMP3	protein_coding
ENSG00000049246.14	372.186537142545	0.0944072850208417	0.101575719238803	0.929427679452526	0.352667488661572	0.478667543499996	PER3	protein_coding
ENSG00000049283.18	365.45360284778	0.641425225177046	0.0706837022479787	9.07458444843116	1.14112099181767e-19	4.66106401886926e-18	EPN3	protein_coding
ENSG00000049323.16	458.441200285949	-0.275939818889416	0.0763729746886647	-3.61305579642913	0.000302609553912913	0.00128813066853828	LTBP1	protein_coding
ENSG00000049449.10	4771.20700930465	-0.152071561869501	0.0461280225123548	-3.29672840037247	0.000978180438880639	0.00356587596122136	RCN1	protein_coding
ENSG00000049541.11	1618.64282912501	-0.0824390192649225	0.0679893151916943	-1.21252904272513	0.225309932199277	0.339702190085348	RFC2	protein_coding
ENSG00000049618.24	2638.05815736771	-0.1794803723894	0.0372351045260412	-4.82019252192178	1.43419747720546e-06	1.04289004652455e-05	ARID1B	protein_coding
ENSG00000049656.14	2738.17980165233	-0.0037370013499166	0.0743929433448285	-0.050233277269253	0.959936493592608	0.97355625912879	CLPTM1L	protein_coding
ENSG00000049759.19	1260.20833215847	-0.761642828969456	0.0942411599300387	-8.08184905125184	6.3792037431945e-16	1.84485598328949e-14	NEDD4L	protein_coding
ENSG00000049768.16	141.028891005317	0.228700478332702	0.119618484709321	1.91191586223864	0.0558869867808684	0.112121247221783	FOXP3	protein_coding
ENSG00000049769.14	96.0173861965122	0.270822561127585	0.130975880360139	2.06772850377424	0.0386655600272045	0.0828063731843212	PPP1R3F	protein_coding
ENSG00000049860.14	1882.71911102696	-0.225227797556074	0.0714873759949521	-3.15059539424104	0.00162938037339568	0.00557750851105446	HEXB	protein_coding
ENSG00000049883.15	493.780061899449	0.036633977730106	0.0882025369392026	0.415339274825593	0.677893553828522	0.769613343925488	PTCD2	protein_coding
ENSG00000050130.18	990.445946552356	-0.107509685984663	0.0671426312402947	-1.60121347642602	0.109329644993891	0.1930530692423	JKAMP	protein_coding
ENSG00000050327.15	2937.28792048284	0.0425062178094537	0.0351278657488769	1.21004270835363	0.226262505248726	0.340799324574018	ARHGEF5	protein_coding
ENSG00000050344.9	1644.23681552688	-0.281806589497605	0.0585185097944837	-4.81568294352174	1.46697292514694e-06	1.06518963620875e-05	NFE2L3	protein_coding
ENSG00000050393.11	1089.93097097421	0.0340875525491625	0.051073901835424	0.667416260050057	0.504506282559338	0.623392710853246	MCUR1	protein_coding
ENSG00000050405.13	1091.16592468952	0.198228570287128	0.0550521342806736	3.60074269376178	0.000317309482900846	0.00134390941975389	LIMA1	protein_coding
ENSG00000050426.16	2247.10629338946	0.139132758849967	0.0414668499546913	3.35527678138056	0.000792856137568452	0.00297546852617938	LETMD1	protein_coding
ENSG00000050555.18	23.6451835477251	-0.111445952991281	0.27749070816552	-0.401620485702192	0.687963351051206	0.777666464406234	LAMC3	protein_coding
ENSG00000050748.17	1045.64596431525	-0.0520910087037779	0.0558562692564753	-0.932590189018739	0.35103160086314	0.477216549697679	MAPK9	protein_coding
ENSG00000050820.17	2831.42728180072	-0.0796045958728483	0.0976276224120054	-0.815390090489997	0.414849054795613	0.539809597833824	BCAR1	protein_coding
ENSG00000051009.11	981.771035444317	-0.0170426611137854	0.0686668260838779	-0.248193517681557	0.803984681614869	0.864145248967425	FAM160A2	protein_coding
ENSG00000051108.15	4518.04862300074	-0.493442055367099	0.202879433607326	-2.43219357720684	0.0150076841116504	0.0376783374797797	HERPUD1	protein_coding
ENSG00000051128.19	556.58108534937	-0.41483876791207	0.0948364491051778	-4.37425453848441	1.21848139664424e-05	7.25250081883223e-05	HOMER3	protein_coding
ENSG00000051180.17	265.495536108975	-0.00239717031259198	0.0973481799877962	-0.0246247060077805	0.980354312728167	0.987853086226859	RAD51	protein_coding
ENSG00000051341.14	493.157037732438	-0.127733844375179	0.10561506623863	-1.20942824659668	0.226498362176884	0.340951244703338	POLQ	protein_coding
ENSG00000051382.9	1363.41508586504	0.0263620214664148	0.0590706446923281	0.446279562441251	0.655395317367818	0.751901025012636	PIK3CB	protein_coding
ENSG00000051523.11	2061.4084477851	0.436640040960246	0.0827166085053548	5.27874690283003	1.3007031677252e-07	1.17256726970301e-06	CYBA	protein_coding
ENSG00000051596.10	1659.81735296254	0.15478236855166	0.0717263463357654	2.15795696363917	0.0309311779750282	0.0689513196577784	THOC3	protein_coding
ENSG00000051620.11	778.34418272773	0.0556802891380787	0.0578495398859487	0.962501849588661	0.335797574553468	0.460722176983544	HEBP2	protein_coding
ENSG00000051825.15	1029.77216511924	-0.359822125910591	0.06139767824828	-5.86051681719205	4.61428802146986e-09	5.40378057784809e-08	MPHOSPH9	protein_coding
ENSG00000052126.14	244.300252423482	-0.612058528031087	0.110076681638667	-5.56029232458336	2.69323158824978e-08	2.77830030553691e-07	PLEKHA5	protein_coding
ENSG00000052344.16	1058.63896030942	0.226874358302932	0.0776250423147649	2.92269545416761	0.00347015747316174	0.0107412780388615	PRSS8	protein_coding
ENSG00000052723.12	517.658830978306	-0.104654837273614	0.074155940155889	-1.41128056705385	0.158161902164723	0.258664522491281	SIKE1	protein_coding
ENSG00000052749.14	2587.67400030238	0.0955164350096665	0.0699659433436104	1.36518469479608	0.172195007559892	0.276394782815656	RRP12	protein_coding
ENSG00000052795.13	401.286990198906	-0.182188684834806	0.0832451778122925	-2.18857944235063	0.0286274213585894	0.0647009609646628	FNIP2	protein_coding
ENSG00000052802.13	1227.509001081	-0.311635463730861	0.091091940420744	-3.4211090716857	0.00062366314715543	0.00241035229074047	MSMO1	protein_coding
ENSG00000052841.15	2737.81991728613	-0.249555626607491	0.0463033234305151	-5.38958347087084	7.06211731479844e-08	6.78195980915435e-07	TTC17	protein_coding
ENSG00000053108.17	239.784029207561	0.947059951059813	0.276073830458175	3.43045898080257	0.000602561068333936	0.0023425210489115	FSTL4	protein_coding
ENSG00000053254.15	1534.54377910137	0.223042953054912	0.0725983152988929	3.07228827744318	0.0021242446724102	0.00699884043640916	FOXN3	protein_coding
ENSG00000053371.12	1324.38142668923	0.386417569386013	0.0742294057440638	5.20572090686467	1.93244903481257e-07	1.67722409355955e-06	AKR7A2	protein_coding
ENSG00000053372.5	1678.16552951181	0.0254417473674589	0.0627258070198358	0.40560255142534	0.685034653870588	0.775281190795735	MRTO4	protein_coding
ENSG00000053501.13	394.006532466152	0.284044364919002	0.0840292222514972	3.38030458105235	0.000724055433173437	0.00274789282101434	USE1	protein_coding
ENSG00000053524.12	75.8387960730417	0.278544790614247	0.190339469292637	1.46341056665446	0.143355069039785	0.239251400465737	MCF2L2	protein_coding
ENSG00000053747.16	1143.04372224577	-0.506379250913116	0.187402290357779	-2.70209745007045	0.00689035640466501	0.0194033433713305	LAMA3	protein_coding
ENSG00000053770.12	1039.78272209414	-0.133602268909006	0.0592639903325719	-2.25435830694609	0.0241736359677955	0.0560819472529046	AP5M1	protein_coding
ENSG00000053900.11	604.848225269078	-0.119668171514871	0.078964537402962	-1.51546726480768	0.129654114225279	0.221533255944286	ANAPC4	protein_coding
ENSG00000053918.18	410.695808552815	0.141640565271109	0.0938593390503012	1.50907269009428	0.131280207749626	0.223605739939062	KCNQ1	protein_coding
ENSG00000054116.12	535.790076964509	0.262495495994288	0.0658598709213308	3.98566672424604	6.7290907674812e-05	0.000334555910401608	TRAPPC3	protein_coding
ENSG00000054118.15	4455.88087790803	-0.151885901715508	0.0594300567288031	-2.55570850972947	0.010597184947544	0.028193423577086	THRAP3	protein_coding
ENSG00000054148.18	1117.9125403979	0.387521438772118	0.0562139597725677	6.8936869122895	5.43646060434308e-12	9.5684232285964e-11	PHPT1	protein_coding
ENSG00000054179.12	1378.9352301442	1.53761055904652	0.0901420233730412	17.0576441654001	3.06675866587824e-65	1.25604488710051e-62	ENTPD2	protein_coding
ENSG00000054267.22	1675.24191970946	-0.311777986669833	0.062720552483427	-4.97090625520583	6.66406673985314e-07	5.22979116394275e-06	ARID4B	protein_coding
ENSG00000054277.14	143.357781649456	0.303022868256989	0.122422886149686	2.47521421678038	0.0133156281528883	0.0342124498183909	OPN3	protein_coding
ENSG00000054282.16	255.509775803363	0.393782374133839	0.132424952604254	2.97362669489216	0.00294302881522611	0.00931215576310949	SDCCAG8	protein_coding
ENSG00000054392.13	90.6559676174575	0.487579758786803	0.15969989780535	3.05310000499241	0.00226490445184786	0.00739387377494666	HHAT	protein_coding
ENSG00000054523.18	2764.18170656646	-0.148580609393813	0.04782250294441	-3.1069182967384	0.00189048640088201	0.00633814843339954	KIF1B	protein_coding
ENSG00000054598.9	414.843451917029	-0.143232586176036	0.0804252905821786	-1.78093961662073	0.0749223157656738	0.142277289863787	FOXC1	protein_coding
ENSG00000054611.14	927.889512196627	-0.0538008975609404	0.0787984726026499	-0.682765741313762	0.494754880706726	0.613996844011934	TBC1D22A	protein_coding
ENSG00000054654.19	4676.13085905851	-0.20327925373779	0.0800316266111091	-2.53998653214394	0.0110856737592928	0.0293026953221395	SYNE2	protein_coding
ENSG00000054690.14	877.103715189843	-0.145148142856168	0.0750549807044895	-1.93389088230738	0.053126545393896	0.107587821582133	PLEKHH1	protein_coding
ENSG00000054793.14	770.339448779099	0.0223369483145133	0.0899929944834901	0.248207634857746	0.803973759396361	0.864145248967425	ATP9A	protein_coding
ENSG00000054965.10	1838.25459113189	0.129916029848404	0.0484240633659993	2.68288162574196	0.00729908209231018	0.0203889935533398	FAM168A	protein_coding
ENSG00000054967.13	356.221570094837	0.165482361453934	0.0917077469178485	1.80445346239039	0.0711602484185276	0.136311768996886	RELT	protein_coding
ENSG00000055044.11	2762.48274097065	-0.0119167832496235	0.069531967728204	-0.171385675380358	0.863920517526317	0.908446370200208	NOP58	protein_coding
ENSG00000055070.17	4353.00425772896	0.125743841024891	0.0437891025655335	2.87157839868279	0.00408427458755497	0.012365137487722	SZRD1	protein_coding
ENSG00000055118.16	717.122267325547	0.0390827515514385	0.0651459956964306	0.599925615283518	0.548555810241596	0.661427016900155	KCNH2	protein_coding
ENSG00000055130.17	2821.55732794426	-0.117839843005541	0.0404600651670862	-2.9124976076757	0.00358550946929109	0.0110503987182504	CUL1	protein_coding
ENSG00000055147.19	234.024876345704	0.25710442399924	0.0944404269707312	2.72239794170902	0.0064810048272019	0.0183678973539214	FAM114A2	protein_coding
ENSG00000055163.20	2927.74308843094	0.653056237128522	0.0885163557576105	7.37780302339631	1.60922808971366e-13	3.498743539673e-12	CYFIP2	protein_coding
ENSG00000055208.19	1155.69747092007	0.0690217720157124	0.0582325501401625	1.18527819663712	0.235907471200202	0.35221101660767	TAB2	protein_coding
ENSG00000055211.14	438.213160255849	0.0463651292109027	0.0711194294648173	0.651933368417128	0.514444157648598	0.631664560309875	GINM1	protein_coding
ENSG00000055332.18	1394.70376383294	-0.174702726083033	0.0511291571635566	-3.41689039629928	0.000633407748778142	0.00244427324292945	EIF2AK2	protein_coding
ENSG00000055483.19	2763.84740850551	-0.0404457186826782	0.0497812683703944	-0.812468625382229	0.416522782449742	0.541243890005435	USP36	protein_coding
ENSG00000055609.19	3548.12083265434	-0.169704774449665	0.0715243247811143	-2.37268614515428	0.0176592623764994	0.0430446295726994	KMT2C	protein_coding
ENSG00000055732.13	679.982667143292	0.0297784061793221	0.136556421451381	0.218066685277956	0.827377154055128	0.882468231980661	MCOLN3	protein_coding
ENSG00000055917.15	2744.60221681675	-0.115946668538969	0.0456079112482128	-2.54224903894305	0.0110141665200999	0.0291441731177918	PUM2	protein_coding
ENSG00000055950.16	951.726783177059	0.178904879092142	0.0605331470475361	2.95548617275176	0.00312176689984375	0.00982497520254043	MRPL43	protein_coding
ENSG00000055955.17	47.7084657594547	0.673154750290908	0.227393162195011	2.96031219141768	0.00307327438292648	0.00968442503615468	ITIH4	protein_coding
ENSG00000056050.7	255.30627599827	-0.279920797925251	0.0872988683307963	-3.20646536750699	0.00134376478965471	0.00470939214209702	HPF1	protein_coding
ENSG00000056097.16	4000.5292372591	-0.211075006950581	0.0456781787404619	-4.62091556123295	3.82050258254874e-06	2.53929369017297e-05	ZFR	protein_coding
ENSG00000056277.16	304.070698412518	-0.302837852815928	0.084337646345764	-3.59077904041057	0.00032969105159495	0.00138935989874023	ZNF280C	protein_coding
ENSG00000056558.11	93.1068828037979	0.778730196966148	0.144476613830092	5.39000864099677	7.04542959768771e-08	6.7702244846772e-07	TRAF1	protein_coding
ENSG00000056586.16	1270.24325561565	-0.171932502721091	0.0470386125200272	-3.65513550485549	0.000257046174123455	0.00111328392829075	RC3H2	protein_coding
ENSG00000056736.10	521.179799724102	-0.0304799948242407	0.113792231059629	-0.267856553478319	0.788809737285082	0.852308218097549	IL17RB	protein_coding
ENSG00000056972.20	1154.70830782168	0.0452625005267696	0.0693946252129257	0.652247928249332	0.514241245759353	0.631661817154676	TRAF3IP2	protein_coding
ENSG00000057019.16	3763.1442804102	1.29321133759677	0.102543170825231	12.6113843290534	1.82754432955222e-36	2.30788389750286e-34	DCBLD2	protein_coding
ENSG00000057252.13	543.87848707522	-0.377770194399925	0.0939701393350192	-4.02010890984328	5.81712430606489e-05	0.000293353416752437	SOAT1	protein_coding
ENSG00000057294.15	1099.48029973303	-0.197087593339844	0.0492492936664036	-4.00183593849775	6.28528757947926e-05	0.000314658896529332	PKP2	protein_coding
ENSG00000057468.7	23.6312820553062	-0.00987354525588205	0.292983114111975	-0.0337000488434583	0.973116340024508	0.982844909139656	MSH4	protein_coding
ENSG00000057608.17	7058.21435193532	-0.278509181275427	0.0520050441407776	-5.35542630290829	8.53549320129935e-08	8.0439592022693e-07	GDI2	protein_coding
ENSG00000057657.17	582.904620314522	-0.191596789400991	0.0912586767792043	-2.09949120634906	0.0357736221917403	0.0776416963641644	PRDM1	protein_coding
ENSG00000057663.16	587.561169801524	-0.217763981093856	0.0640679189880872	-3.3989551172147	0.00067643815956086	0.00258820194667831	ATG5	protein_coding
ENSG00000057757.10	1140.71403727233	-0.124322401976935	0.0804328735911606	-1.54566654685078	0.12218512045224	0.211248524282173	PITHD1	protein_coding
ENSG00000057935.14	959.178528656691	0.0841685875386191	0.05246690105814	1.60422258302143	0.108664998574344	0.192013688012548	MTA3	protein_coding
ENSG00000058056.9	1513.24050423089	-0.318469219722195	0.0450515779522829	-7.0689914581795	1.5606375350573e-12	2.98987373024757e-11	USP13	protein_coding
ENSG00000058063.16	1346.0163928674	-0.157546647102344	0.0575618023530447	-2.73699989684236	0.00620023124806847	0.0176846046175851	ATP11B	protein_coding
ENSG00000058085.15	2520.48706629431	0.197246668979476	0.185667408064959	1.06236560867196	0.288069740252712	0.411055446684519	LAMC2	protein_coding
ENSG00000058091.17	22.3989437090803	0.4022295468659	0.303385098093561	1.32580522047216	0.184904223370325	0.292488371707089	CDK14	protein_coding
ENSG00000058262.10	8894.0927543416	0.0472866084035035	0.0579654194789014	0.815772728440535	0.414630133700013	0.539710105316097	SEC61A1	protein_coding
ENSG00000058272.19	1367.61025908789	-0.270515249529675	0.0703798959543456	-3.84364378295123	0.000121220923616095	0.000569077409070108	PPP1R12A	protein_coding
ENSG00000058453.17	1010.34950987963	0.250549448303117	0.0579861184286714	4.32085221588537	1.55427747663522e-05	9.09753606833918e-05	CROCC	protein_coding
ENSG00000058600.16	1901.16458714814	0.147669301908085	0.0410918410489081	3.5936404439102	0.000326089751887518	0.0013757138363317	POLR3E	protein_coding
ENSG00000058668.15	866.323104784974	-0.574872940316645	0.0895109440528456	-6.42237601669413	1.34163514276495e-10	1.99912870732153e-09	ATP2B4	protein_coding
ENSG00000058673.16	3425.16831090916	-0.142115638322832	0.0498283906440317	-2.85210171321988	0.00434312011065226	0.0130353816907951	ZC3H11A	protein_coding
ENSG00000058729.11	548.145138367118	-0.207894258138647	0.0725929911811138	-2.86383374973441	0.00418547623764971	0.0126264493850802	RIOK2	protein_coding
ENSG00000058799.15	236.449081373237	0.216203400028449	0.086090308544787	2.51135585042041	0.0120268393317215	0.0313879660084096	YIPF1	protein_coding
ENSG00000058804.12	2738.07010520783	-0.206443092062942	0.0532261567818336	-3.87860226146184	0.000105058362395825	0.000501434464172075	NDC1	protein_coding
ENSG00000058866.15	82.9522850415898	-0.269243489265671	0.140356598111823	-1.91828166889	0.055075305504838	0.110793997029114	DGKG	protein_coding
ENSG00000059122.17	764.010113755057	0.146015745990913	0.0604431183764084	2.41575467833414	0.0157026369237511	0.0391618766289554	FLYWCH1	protein_coding
ENSG00000059145.19	440.674981826492	-0.251680219982184	0.0913871918357565	-2.75399883645085	0.00588719774615725	0.0169159261746809	UNKL	protein_coding
ENSG00000059377.18	34.6828495893303	-0.0143472020566104	0.208172480149403	-0.0689197825107026	0.945053471792734	0.964106525500211	TBXAS1	protein_coding
ENSG00000059378.13	1240.1064202583	0.145566738921984	0.051945517287182	2.8022964545182	0.00507402237591693	0.0148611780217714	PARP12	protein_coding
ENSG00000059573.9	3608.17034358441	0.0679766346648846	0.0474086454955002	1.43384469128815	0.151616588203724	0.250092280139243	ALDH18A1	protein_coding
ENSG00000059588.10	1576.35107739668	-0.178082992433453	0.0660950123666219	-2.69434842444156	0.00705263965060742	0.0197991295415533	TARBP1	protein_coding
ENSG00000059691.12	616.610268874454	0.228443576255352	0.0716917667667798	3.18646877539649	0.00144021032847941	0.00501031848433814	GATB	protein_coding
ENSG00000059728.11	313.303345854592	-0.181702406098799	0.0863925129918198	-2.10321936249272	0.035446598484079	0.0771113628233898	MXD1	protein_coding
ENSG00000059758.8	442.533289278564	-0.237840861360141	0.0678914055046275	-3.50325434555821	0.000459610371758656	0.0018588031955246	CDK17	protein_coding
ENSG00000059769.20	289.778443797756	-0.000135842708377801	0.0935651391540465	-0.00145185172176304	0.998841590333594	0.999301035385574	DNAJC25	protein_coding
ENSG00000059915.17	92.2073316349083	0.308816639333504	0.15772918423808	1.95789156474282	0.0502427379168175	0.10277786857336	PSD	protein_coding
ENSG00000060069.17	675.956592560968	0.134416918735015	0.0575952623137583	2.33381902148062	0.019605200364348	0.0470611763537667	CTDP1	protein_coding
ENSG00000060138.13	5247.72731081622	0.111378793960284	0.052005962365971	2.14165431987395	0.0322213091418975	0.0711961173524955	YBX3	protein_coding
ENSG00000060140.9	50.8099258610703	0.588638579912975	0.204356798351224	2.88044530283398	0.00397113850385897	0.0120897515339212	STYK1	protein_coding
ENSG00000060237.18	5139.34447196991	-0.0392795655590257	0.0493025139549768	-0.796705125318679	0.425622306602483	0.549627646719559	WNK1	protein_coding
ENSG00000060339.14	2510.98268403447	-0.306031013812691	0.0652224658647851	-4.69211045235754	2.70401066345334e-06	1.85666414109524e-05	CCAR1	protein_coding
ENSG00000060491.16	1987.70708148541	-0.0578830360235066	0.0873480784159149	-0.66267097196909	0.507541304826382	0.625852510441128	OGFR	protein_coding
ENSG00000060642.11	212.3385164754	0.313409266554078	0.114092506604495	2.74697502825948	0.00601477138881476	0.0172136894451619	PIGV	protein_coding
ENSG00000060656.20	2526.04900891867	0.064233995077095	0.0531324054106935	1.20894197393456	0.226685138886322	0.341096871679409	PTPRU	protein_coding
ENSG00000060688.13	920.625041520326	0.120043097325602	0.0568944467117358	2.10992643858228	0.0348646925677044	0.0760638570646405	SNRNP40	protein_coding
ENSG00000060749.16	1668.58700764069	-0.135422126498758	0.0485517957206017	-2.78923002720773	0.00528335249137303	0.0154146945811065	QSER1	protein_coding
ENSG00000060762.19	173.220212137067	0.0725771894085692	0.121131725939649	0.599159211557252	0.549066719586696	0.661779386693929	MPC1	protein_coding
ENSG00000060971.19	1398.12779916922	0.248388310255256	0.056339965165658	4.40874092706505	1.03973311730059e-05	6.26984307981421e-05	ACAA1	protein_coding
ENSG00000061273.18	1703.6501358865	0.0315103212636694	0.0468978315415198	0.67189292613183	0.501651864069692	0.620928885739779	HDAC7	protein_coding
ENSG00000061676.15	4555.65942252476	-0.147105154866657	0.0347102893326853	-4.23808495102729	2.25434473815758e-05	0.000126903195252749	NCKAP1	protein_coding
ENSG00000061794.13	1121.05278169377	-0.0978893287326159	0.0573507734410191	-1.70685280876443	0.0878494140466149	0.161758204187412	MRPS35	protein_coding
ENSG00000061936.10	1494.15167677351	0.0731594084761978	0.0503044950573725	1.45433143485009	0.145854439279383	0.242514611898153	SFSWAP	protein_coding
ENSG00000061938.19	1136.76433580216	0.0168448376936567	0.0613771547766586	0.274448005205721	0.783740355838134	0.848585406714138	TNK2	protein_coding
ENSG00000061987.16	960.732508113688	-0.147713092691252	0.0728769387937891	-2.02688388310626	0.0426742891463651	0.0897676537651327	MON2	protein_coding
ENSG00000062038.14	3412.86936381188	-0.163423455181467	0.0462007312144481	-3.53724824013956	0.000404319450980823	0.00166405675180972	CDH3	protein_coding
ENSG00000062194.16	1798.47197551927	-0.209972523567949	0.0524416594265214	-4.00392599822574	6.22998600018124e-05	0.000312096554865278	GPBP1	protein_coding
ENSG00000062282.15	553.574802278199	-0.134461152309593	0.0833981923397162	-1.61227897796484	0.106901245741613	0.189427207433163	DGAT2	protein_coding
ENSG00000062485.19	7865.05452370074	0.0367477643255648	0.0369092035898175	0.995626043139624	0.319431876131763	0.444261256507043	CS	protein_coding
ENSG00000062582.14	1750.13274548961	0.144035583641406	0.0704302125445626	2.04508233665022	0.0408467413675606	0.086608579639571	MRPS24	protein_coding
ENSG00000062598.18	666.700647805466	-0.037099080271881	0.0632844889577373	-0.586227065792639	0.55772293562488	0.668702695344524	ELMO2	protein_coding
ENSG00000062650.19	1375.02099316875	-0.258104733676916	0.046406775851221	-5.56178982363252	2.67021765813998e-08	2.75643585772842e-07	WAPL	protein_coding
ENSG00000062716.13	1566.89748031284	0.443749710415403	0.0737724413732369	6.01511488782566	1.79759165572523e-09	2.27955681597156e-08	VMP1	protein_coding
ENSG00000062725.10	672.141267014126	-0.124757876893538	0.067621985066203	-1.84493070961165	0.0650476187430824	0.126489364100176	APPBP2	protein_coding
ENSG00000062822.15	1293.71161016023	0.0397389113692386	0.0866112088097684	0.458819498253634	0.646363791642291	0.745093328658701	POLD1	protein_coding
ENSG00000063046.18	23509.7194843983	-0.136571398486786	0.043873060856982	-3.11287600680478	0.00185273838957651	0.00621847121941138	EIF4B	protein_coding
ENSG00000063169.11	556.255894985173	0.0495262837051075	0.0607593426628454	0.81512211183603	0.415002415810911	0.539823743278845	BICRA	protein_coding
ENSG00000063176.16	480.727878708452	0.554378862057603	0.0793848325636689	6.98343555254053	2.88047616466465e-12	5.31677658944312e-11	SPHK2	protein_coding
ENSG00000063177.13	21409.2601751757	0.106392935109405	0.0659360388840049	1.61357789928164	0.106619013826046	0.189015504857264	RPL18	protein_coding
ENSG00000063180.9	203.134599100233	0.751816499296353	0.157448298455628	4.7750055521129	1.797022963668e-06	1.28090714917332e-05	CA11	protein_coding
ENSG00000063241.8	1975.00940155931	0.14484245563207	0.08392133259502	1.72593131154193	0.0843597708324957	0.156530913088728	ISOC2	protein_coding
ENSG00000063244.13	4048.43114585992	0.167175411886234	0.0514938187368321	3.24651416397399	0.00116827634595209	0.00417351714911785	U2AF2	protein_coding
ENSG00000063245.15	3341.10188474185	0.202218976276828	0.0627479349171791	3.22271922643727	0.00126979955351973	0.0044854411268154	EPN1	protein_coding
ENSG00000063322.15	1111.96974764223	0.0914312026392981	0.0614635696013019	1.48756740346173	0.136865015169557	0.230989246005064	MED29	protein_coding
ENSG00000063438.18	186.239174840756	0.108559311890326	0.119903985084261	0.90538535323941	0.365261272474883	0.491185493218953	AHRR	protein_coding
ENSG00000063587.15	907.457220603078	0.0789908935594414	0.0508027748775181	1.55485391791852	0.119980864490409	0.208149973724976	ZNF275	protein_coding
ENSG00000063601.17	915.191335891792	0.0203277351722372	0.0592269177284773	0.343217846747127	0.731434579475633	0.809653733920653	MTMR1	protein_coding
ENSG00000063660.9	4112.12837426134	0.282684798886084	0.0476876570529498	5.92783995599126	3.06945431658558e-09	3.70929112548149e-08	GPC1	protein_coding
ENSG00000063761.16	305.636159273376	0.136628352782902	0.0786592941560314	1.73696388009637	0.0823935466061819	0.153502803696838	ADCK1	protein_coding
ENSG00000063854.13	326.137633616797	0.209439558133978	0.0793618586518007	2.63904552756119	0.00831398147069821	0.022836700236897	HAGH	protein_coding
ENSG00000063978.16	2620.3908153446	-0.113484567027429	0.0646267567609525	-1.75599972387902	0.0790884557091591	0.148403474221966	RNF4	protein_coding
ENSG00000064012.22	464.302817584279	-0.0679955297175951	0.0836452857407062	-0.81290331087368	0.416273496117441	0.541018350605688	CASP8	protein_coding
ENSG00000064042.18	705.913919787695	-0.717215129743131	0.062015022517169	-11.5651837350308	6.18587421654073e-31	5.93295809351002e-29	LIMCH1	protein_coding
ENSG00000064102.15	998.698436333065	0.104546555889728	0.0715241096446068	1.46169671190883	0.143824338695735	0.239849678507226	INTS13	protein_coding
ENSG00000064115.11	1899.64814779485	0.187510724519366	0.0454430429802082	4.12628011291042	3.6867817476086e-05	0.000195552994761151	TM7SF3	protein_coding
ENSG00000064199.7	55.9289387327336	0.623003279383549	0.187570170463808	3.32144113236683	0.000895538715297934	0.00330757828214109	SPA17	protein_coding
ENSG00000064270.13	293.642157589111	-0.393867343979455	0.116182032902914	-3.39008824461338	0.000698701286933595	0.00266501870178497	ATP2C2	protein_coding
ENSG00000064309.14	439.934383001476	-0.35487651978534	0.067875637859847	-5.22833421496689	1.71044109869562e-07	1.50961120615221e-06	CDON	protein_coding
ENSG00000064313.12	1097.92592222274	-0.112504443941825	0.0471085117947361	-2.38819779389413	0.0169312267406804	0.041611386640978	TAF2	protein_coding
ENSG00000064393.16	2779.47458666923	-0.1455640081149	0.0677430988530447	-2.14876512263888	0.0316530234421927	0.0701715673934185	HIPK2	protein_coding
ENSG00000064419.13	3013.94366810297	-0.157061875519418	0.0409145180112979	-3.83878102819267	0.000123646638324905	0.000579209013037283	TNPO3	protein_coding
ENSG00000064489.23	232.647464620403	0.203959363155416	0.0957092733056925	2.13103031828459	0.0330866445417539	0.0728136815837553	BORCS8-MEF2B	protein_coding
ENSG00000064490.14	643.52053907262	0.0764263250177221	0.0598833231691699	1.27625390464418	0.201865779020579	0.312023053373913	RFXANK	protein_coding
ENSG00000064545.15	1508.73639707105	0.203537943947516	0.0826350199543715	2.46309547767888	0.0137743230263564	0.0351881475288948	TMEM161A	protein_coding
ENSG00000064547.14	769.85154175269	-0.0333473971542019	0.104459321270718	-0.319238118231483	0.749545953802694	0.823804713078476	LPAR2	protein_coding
ENSG00000064601.19	2398.91121254299	0.256827932344646	0.0440893860406188	5.8251646350447	5.70563251442007e-09	6.59017950636599e-08	CTSA	protein_coding
ENSG00000064607.17	2370.28392189232	-0.0259602657541392	0.0695765869778159	-0.373117838654783	0.709060742501922	0.792353550023902	SUGP2	protein_coding
ENSG00000064651.14	1842.09433289962	-0.684664870957157	0.0719302046368477	-9.51846132530566	1.75762095317964e-21	8.09574101048153e-20	SLC12A2	protein_coding
ENSG00000064652.11	308.314845296151	-0.170022876111617	0.0827958382328994	-2.05351959398434	0.0400222113989168	0.085304106217258	SNX24	protein_coding
ENSG00000064666.15	3376.55234612824	0.0856100769307478	0.0455925678081127	1.87772001110046	0.0604194777134688	0.119327090482198	CNN2	protein_coding
ENSG00000064687.13	463.756984807599	0.545519224552253	0.0958704300321898	5.690171874363	1.26911563868616e-08	1.38460607549677e-07	ABCA7	protein_coding
ENSG00000064703.12	838.48347200836	-0.127353246777869	0.0572774560002359	-2.22344453945973	0.0261858392024153	0.0599486365051796	DDX20	protein_coding
ENSG00000064726.10	2606.04295838161	-0.0547911128881124	0.0514871101500471	-1.06417145433948	0.287251035963883	0.410312206522451	BTBD1	protein_coding
ENSG00000064763.11	649.690541089782	0.285243655961165	0.0607509082436523	4.69529862528383	2.66217517582288e-06	1.83125749498048e-05	FAR2	protein_coding
ENSG00000064932.16	1488.75448443727	0.0673643755936014	0.0669689377316809	1.00590479519781	0.314461369367638	0.4387577194915	SBNO2	protein_coding
ENSG00000064933.18	352.744476995365	-0.116998418184996	0.0817527785399284	-1.43112466969979	0.152394488131126	0.25104751311437	PMS1	protein_coding
ENSG00000064961.19	2343.09053039307	0.0630751129925938	0.0568872185733473	1.10877477532617	0.267527354847003	0.389107355346145	HMG20B	protein_coding
ENSG00000064995.18	234.918345477462	-0.217241852567313	0.0891288401324857	-2.43739122201516	0.0147936644129777	0.0372644931040996	TAF11	protein_coding
ENSG00000064999.15	1220.0239157245	-0.0119746954597757	0.0458074206993279	-0.261413877423388	0.793773356378656	0.856023444531892	ANKS1A	protein_coding
ENSG00000065000.19	5260.35044327012	-0.0962589148836044	0.0456624142887284	-2.10805574744579	0.0350261676219987	0.0763611774052321	AP3D1	protein_coding
ENSG00000065029.15	526.024361371116	0.162116466408027	0.068012528393794	2.38362652053412	0.0171429905193355	0.0420207539551454	ZNF76	protein_coding
ENSG00000065054.14	1331.70054548064	0.357822875540786	0.0659571365967235	5.42508201543972	5.79279352343497e-08	5.66713964197117e-07	SLC9A3R2	protein_coding
ENSG00000065057.9	520.535342781608	0.201961126241586	0.0647014557143766	3.12143094790849	0.00179974449928754	0.00606305581399098	NTHL1	protein_coding
ENSG00000065060.17	1934.4977564033	-0.270821565934947	0.0548926655356389	-4.93365667876187	8.07042467511731e-07	6.18297348466773e-06	UHRF1BP1	protein_coding
ENSG00000065135.12	1648.77520990233	-0.270992696788014	0.0467812217702005	-5.79276655319496	6.9236315259406e-09	7.87477996207122e-08	GNAI3	protein_coding
ENSG00000065150.21	8284.38881708719	0.526311958435805	0.0455729915614973	11.5487691372112	7.48852064422564e-31	7.13717244293053e-29	IPO5	protein_coding
ENSG00000065154.12	1496.16447046226	-0.0962288260089566	0.0513793907670676	-1.87290710481986	0.0610812139240819	0.12033602649578	OAT	protein_coding
ENSG00000065183.16	1905.69611851865	-0.0301300498939312	0.0554471167170692	-0.543401563108795	0.586853349716055	0.694942225646409	WDR3	protein_coding
ENSG00000065243.20	1177.35608121123	-0.234765376223171	0.0650481342068048	-3.60910238373312	0.000307258334050584	0.00130462112474154	PKN2	protein_coding
ENSG00000065268.11	975.921575115649	0.0576568944148555	0.0823255002569408	0.700352797552476	0.483707006807114	0.603747300976444	WDR18	protein_coding
ENSG00000065308.5	1090.06120765331	-0.237286289311995	0.0632220197985887	-3.75322221700502	0.000174575967896731	0.000787936490429469	TRAM2	protein_coding
ENSG00000065320.9	334.725585284492	-0.149327159912716	0.0810606067130365	-1.84216681774108	0.0654507525170945	0.127142764215363	NTN1	protein_coding
ENSG00000065328.16	813.208161754991	-0.0256059089211532	0.0837141443761314	-0.305873148581735	0.759701231073938	0.831408424618651	MCM10	protein_coding
ENSG00000065357.20	712.262514483412	-0.392763500304853	0.0726695826946126	-5.40478541008562	6.48860277201493e-08	6.28697483421446e-07	DGKA	protein_coding
ENSG00000065361.16	2084.68167714461	-0.0905265548086583	0.0446523774927506	-2.02736248082995	0.0426253560052727	0.0897020753928485	ERBB3	protein_coding
ENSG00000065413.20	130.36485128168	0.0626082990502833	0.119926963674692	0.522053566036339	0.601633035263444	0.707303880246876	ANKRD44	protein_coding
ENSG00000065427.15	4579.15328656868	0.029016407470758	0.0598715760816567	0.484644122800168	0.627928809385184	0.729446774812041	KARS1	protein_coding
ENSG00000065457.10	654.375031999693	0.219404983237477	0.0690108269140337	3.17928349867171	0.00147639614919338	0.00512209414946807	ADAT1	protein_coding
ENSG00000065485.20	730.846973428611	-0.148900258463212	0.0811951289540222	-1.83385703528507	0.0666752187233563	0.129190162963015	PDIA5	protein_coding
ENSG00000065491.8	337.538901084761	-0.121602809206679	0.073929774577768	-1.64484214785157	0.100002367830992	0.179703057288136	TBC1D22B	protein_coding
ENSG00000065518.8	1277.61589306933	0.165868534260683	0.0517247835149709	3.20675163797786	0.00134242839330459	0.00470792854708028	NDUFB4	protein_coding
ENSG00000065526.12	3628.25109667224	0.003686228099956	0.0531408529419042	0.0693671233313838	0.944697397642272	0.963971743577603	SPEN	protein_coding
ENSG00000065548.18	2000.2506609099	-0.18976441113945	0.0778176831281874	-2.43857698547585	0.0147452175393391	0.0371733532841699	ZC3H15	protein_coding
ENSG00000065559.15	810.337641272697	-0.0923567646332364	0.055899948207951	-1.65217978896266	0.0984979053024619	0.17742033245614	MAP2K4	protein_coding
ENSG00000065600.13	424.338256010369	-0.0889101475594405	0.0732753958797132	-1.21336973334669	0.224988492722016	0.339318831479839	PACC1	protein_coding
ENSG00000065613.15	3437.80957088841	-0.16132317176069	0.0547207689001948	-2.94811595310233	0.0031971711872117	0.0100206684945204	SLK	protein_coding
ENSG00000065615.14	290.369633836031	-0.184014326341146	0.088698430308734	-2.0746063453507	0.0380230335416573	0.0817306454312446	CYB5R4	protein_coding
ENSG00000065618.21	9253.15359120021	-0.647239000067054	0.154776322358563	-4.18177011964159	2.89248341858951e-05	0.000157898752612772	COL17A1	protein_coding
ENSG00000065621.15	1403.02211431361	0.190443763951691	0.0524232791974432	3.63280906626267	0.000280352468780834	0.00120421238999568	GSTO2	protein_coding
ENSG00000065665.21	241.950844540783	0.0995082187556433	0.125497284238607	0.792911331582676	0.427829484810384	0.551960498281676	SEC61A2	protein_coding
ENSG00000065675.15	155.120313343118	-0.51015665144233	0.110297316398235	-4.62528616381179	3.74081565770965e-06	2.49289008253879e-05	PRKCQ	protein_coding
ENSG00000065717.15	871.457862301803	0.144932657702192	0.0643330744924832	2.25284830307817	0.0242687153930888	0.0562422561656015	TLE2	protein_coding
ENSG00000065802.12	402.263695516747	-0.0242801195824769	0.0888055540846933	-0.273407669517168	0.784539857885525	0.849329690412719	ASB1	protein_coding
ENSG00000065809.13	887.941227970486	-0.0569717564398374	0.0685340106798246	-0.831291732013126	0.405808844202054	0.531193506524827	FAM107B	protein_coding
ENSG00000065833.9	1007.67754732237	-0.335635866753016	0.0790814587581093	-4.24417900256042	2.19395173160747e-05	0.0001239177955303	ME1	protein_coding
ENSG00000065882.16	1787.71961514721	-0.525740383759402	0.0453754034885059	-11.5864619009411	4.82661005886253e-31	4.68861851487198e-29	TBC1D1	protein_coding
ENSG00000065883.16	2610.0364355665	-0.42684201343396	0.0428322757421433	-9.96542924787871	2.15939034708985e-23	1.14018819929615e-21	CDK13	protein_coding
ENSG00000065911.12	8935.16739196454	-0.623360322611103	0.0861501890007733	-7.23573946663666	4.62999396548825e-13	9.50717189065163e-12	MTHFD2	protein_coding
ENSG00000065923.10	699.126029746469	-0.0309166149618103	0.0638291930370163	-0.484364810062395	0.628126987943472	0.729621062033986	SLC9A7	protein_coding
ENSG00000065970.9	832.690755578082	-0.00918546605163258	0.0591676447234451	-0.155244747269665	0.876628372668038	0.917391516145931	FOXJ2	protein_coding
ENSG00000065978.19	20806.1152152568	-0.00399243981920555	0.0556591720541274	-0.0717301330915054	0.942816675182804	0.962625462024574	YBX1	protein_coding
ENSG00000065989.16	24.6874243270855	0.521762846425736	0.266548667939035	1.957476848262	0.0502914311489317	0.10283583155187	PDE4A	protein_coding
ENSG00000066027.12	1233.49455927134	-0.217308096683527	0.0594109901048564	-3.65770872190469	0.00025448000829447	0.00110308639750984	PPP2R5A	protein_coding
ENSG00000066044.15	1916.0566594591	-0.0818087878353353	0.0514427870473285	-1.590286851295	0.111770161087574	0.196560870502623	ELAVL1	protein_coding
ENSG00000066084.13	1263.49106083413	-0.188667928289692	0.0513838370164412	-3.6717368582133	0.000240907662433225	0.00105026315204634	DIP2B	protein_coding
ENSG00000066117.15	2252.15553868545	0.056872564943777	0.0462104090425087	1.23073061074747	0.218423635353327	0.331548144584433	SMARCD1	protein_coding
ENSG00000066135.13	1701.53165448589	-0.328991973787233	0.0570329316174084	-5.76845630160126	8.00009506733614e-09	8.99357868326498e-08	KDM4A	protein_coding
ENSG00000066136.20	1441.70900594731	-0.0669485400163848	0.0586266273639025	-1.14194766144106	0.25347577568882	0.37289310793014	NFYC	protein_coding
ENSG00000066185.13	33.2704870851385	0.227660098899234	0.23635251897454	0.963222646777704	0.335435802402009	0.460475962460371	ZMYND12	protein_coding
ENSG00000066230.12	980.566079608684	0.201483801085871	0.063589943635344	3.16848529134227	0.0015323550252235	0.00528838716744179	SLC9A3	protein_coding
ENSG00000066248.15	556.614633274134	-0.132029307963384	0.100295361893392	-1.31640492113407	0.188038171586995	0.296116642650869	NGEF	protein_coding
ENSG00000066279.18	2596.87123460489	-0.621980534989195	0.098811911493783	-6.29459065801321	3.08212104413321e-10	4.38146925917399e-09	ASPM	protein_coding
ENSG00000066322.15	4756.42292707272	-0.0157043288693675	0.0904732803344999	-0.173579744332306	0.862195752026673	0.90739885772662	ELOVL1	protein_coding
ENSG00000066379.15	283.760575350268	0.101536825157129	0.0893434090697641	1.13647807056303	0.255756538290352	0.375384732445118	ZNRD1	protein_coding
ENSG00000066422.5	1151.46108459674	-0.156439034439909	0.063772553397086	-2.45307779141014	0.014163970421778	0.0359954398409565	ZBTB11	protein_coding
ENSG00000066427.24	659.878908809757	-0.209830869273837	0.0594675325586845	-3.52849462968334	0.000417930427079811	0.00171263323200851	ATXN3	protein_coding
ENSG00000066455.13	1039.04346859221	0.0206408895559609	0.0686386745159567	0.300718067496517	0.763629490272683	0.834863378947568	GOLGA5	protein_coding
ENSG00000066468.23	617.81705675482	-0.0529799724730132	0.0553594476611946	-0.957017721658929	0.338558310288091	0.463796115901802	FGFR2	protein_coding
ENSG00000066557.6	529.7265073708	-0.32435883154953	0.0710786721355025	-4.56337775881886	5.03371236428929e-06	3.2808979427286e-05	LRRC40	protein_coding
ENSG00000066583.12	369.449973055149	-0.309145373705854	0.0878804859524626	-3.51779317507508	0.000435151375623095	0.0017726569747829	ISOC1	protein_coding
ENSG00000066651.20	387.875209415302	-0.296109162430192	0.0773153972394441	-3.8298860641322	0.000128202603976247	0.000597963145785181	TRMT11	protein_coding
ENSG00000066654.14	1342.07530383728	-0.21274569982293	0.0623088358711872	-3.41437449197005	0.000639286395323123	0.00246528777603874	THUMPD1	protein_coding
ENSG00000066697.15	391.439924980019	-0.220073179531594	0.078229297964772	-2.81318106204529	0.00490540213761347	0.0144370681672935	MSANTD3	protein_coding
ENSG00000066735.14	227.155358321786	0.0195285129435651	0.191035961351621	0.10222427654666	0.918578658792781	0.945726000091433	KIF26A	protein_coding
ENSG00000066739.12	1418.8225703626	-0.157010297400679	0.0827588820827487	-1.89720176794665	0.0578013136146548	0.115267944007959	ATG2B	protein_coding
ENSG00000066777.9	857.976140581171	-0.0414996276252367	0.0669281263548425	-0.620062593792215	0.535216577992737	0.649581292880181	ARFGEF1	protein_coding
ENSG00000066827.16	301.001760734631	0.0695279542531207	0.106872228367249	0.650570829441293	0.51532356576561	0.632511248347581	ZFAT	protein_coding
ENSG00000066855.16	694.951896675221	-0.397509256120556	0.0781083376651798	-5.08920389298931	3.59569841457768e-07	2.97592647594266e-06	MTFR1	protein_coding
ENSG00000066923.17	76.5505934209712	0.0586257117769556	0.139615978037957	0.419906894617874	0.674553470867695	0.767315965885681	STAG3	protein_coding
ENSG00000066926.12	1509.26940730492	0.334202779901346	0.0451177107332148	7.40735233393196	1.28845822275456e-13	2.82975303009024e-12	FECH	protein_coding
ENSG00000066933.16	981.828643774282	-0.334976432366591	0.078164267265783	-4.28554432970715	1.8229229231657e-05	0.000104837092894319	MYO9A	protein_coding
ENSG00000067057.17	5437.28236777305	-0.0173610296752883	0.0824145374924771	-0.210654942726252	0.833156536064449	0.886446264657773	PFKP	protein_coding
ENSG00000067064.11	1122.15772450015	-0.270953933305056	0.0983182871488517	-2.75588541219028	0.00585334990376247	0.0168282421630841	IDI1	protein_coding
ENSG00000067066.17	756.044621556688	-0.124886564790206	0.0649383847575704	-1.92315477596856	0.0544606148877121	0.109834463402767	SP100	protein_coding
ENSG00000067082.15	1303.39924706788	-0.335078506794374	0.0450697509848702	-7.43466514618329	1.04833181850223e-13	2.31918545658143e-12	KLF6	protein_coding
ENSG00000067113.17	272.401888716316	-0.0739456664505803	0.0964832657165416	-0.766409241036942	0.443432835966728	0.566448722603034	PLPP1	protein_coding
ENSG00000067141.17	2891.54177587365	-0.183256662345342	0.0616598893164151	-2.97205629748926	0.00295812436768334	0.00935463619947274	NEO1	protein_coding
ENSG00000067167.8	3628.94137821029	-0.221061989447829	0.0577988369929153	-3.82467885080328	0.00013094266086957	0.000609243193987556	TRAM1	protein_coding
ENSG00000067177.15	977.570868553239	0.597525855127262	0.0621862136400211	9.60865471865155	7.35030110965699e-22	3.48082696924194e-20	PHKA1	protein_coding
ENSG00000067182.8	2023.61131329253	0.0566347062982087	0.0894303240116691	0.633283027028046	0.526548835076273	0.641837278534897	TNFRSF1A	protein_coding
ENSG00000067191.16	556.68447173144	0.0666368793194014	0.0799061472693898	0.833939335039477	0.404315170052686	0.529558520914295	CACNB1	protein_coding
ENSG00000067208.14	172.587768626297	-0.218881669893737	0.107902685230661	-2.02850994324968	0.0425082295260669	0.0895053091896649	EVI5	protein_coding
ENSG00000067221.14	55.2758305666103	0.339161173852835	0.168199275258722	2.01642470415608	0.0437555844074022	0.0915339765474561	STOML1	protein_coding
ENSG00000067225.18	28576.4753834305	-0.217403153386856	0.0672190802244769	-3.2342476668952	0.00121963641368542	0.00432538502527237	PKM	protein_coding
ENSG00000067248.10	698.257596498405	-0.141271394975504	0.0663264084233155	-2.1299418788647	0.0331764120905839	0.0729794380636824	DHX29	protein_coding
ENSG00000067334.14	1275.57138645569	-0.2278963373461	0.0792164252693823	-2.87688237093656	0.00401625278314383	0.0121944088711203	DNTTIP2	protein_coding
ENSG00000067365.15	355.708261589679	-0.154167684542857	0.0789794716074218	-1.9519969101486	0.0509385714569217	0.103864789001371	METTL22	protein_coding
ENSG00000067369.14	854.376851875041	-0.128871133310163	0.0848677292229067	-1.5184939492334	0.128889923717788	0.220501005195232	TP53BP1	protein_coding
ENSG00000067533.6	501.191430524921	-0.127633392541809	0.0889715740419916	-1.43454124439308	0.151417867970982	0.249818875474388	RRP15	protein_coding
ENSG00000067560.12	7722.67829476516	-0.0816175141386897	0.0409873752664251	-1.99128423345388	0.0464496478172627	0.0963056455086605	RHOA	protein_coding
ENSG00000067596.12	1352.98101919707	-0.022151400910809	0.0444108427018504	-0.498783620466765	0.617931827863417	0.721150475120695	DHX8	protein_coding
ENSG00000067601.8	58.4269724154664	0.370349851434244	0.172130546324838	2.15156379469879	0.0314317262521442	0.0698078561540504	PMS2P4	transcribed_unprocessed_pseudogene
ENSG00000067606.17	1632.76094630376	-0.180379982618548	0.0818883425082355	-2.20275532625913	0.027611998420463	0.0627304811170511	PRKCZ	protein_coding
ENSG00000067704.10	2785.50709752528	0.124160507284096	0.0507105561540805	2.44841541289436	0.0143486116685349	0.0363792640496868	IARS2	protein_coding
ENSG00000067715.14	97.9202558128864	-0.871123949681759	0.148978181652384	-5.84732569574775	4.99538833143638e-09	5.79633344368966e-08	SYT1	protein_coding
ENSG00000067798.16	11.5312954285657	-3.74863885116873	0.597964953826168	-6.26899423985051	3.63387571358656e-10	5.09886597811951e-09	NAV3	protein_coding
ENSG00000067829.19	880.439842354533	0.0985128906754551	0.0574290568960563	1.71538409299944	0.0862748298696683	0.159381783718756	IDH3G	protein_coding
ENSG00000067836.13	397.449095969938	0.290555700843889	0.0774708150687724	3.75051818657074	0.00017646950453575	0.000795425006464829	ROGDI	protein_coding
ENSG00000067900.8	2147.44571897371	-0.307537758986313	0.0562335705029551	-5.46893530387069	4.52746956714223e-08	4.50487681027402e-07	ROCK1	protein_coding
ENSG00000067955.15	1513.21965516524	-0.0853906053525505	0.0588815243025153	-1.45021050939238	0.14699982529037	0.244097671756549	CBFB	protein_coding
ENSG00000067992.16	707.669787503893	0.693999771912084	0.0690921116821149	10.0445587059938	9.70812249561116e-24	5.29197439922631e-22	PDK3	protein_coding
ENSG00000068001.14	845.784945636142	0.555389710540266	0.0654763974750965	8.48228876293178	2.20806737203049e-17	7.41930220748339e-16	HYAL2	protein_coding
ENSG00000068024.17	685.405289584691	-0.0668945887728713	0.0792702013848417	-0.843880646248277	0.398736104126576	0.524091473487145	HDAC4	protein_coding
ENSG00000068028.17	257.185903426944	0.214295923355184	0.0885767655208925	2.41932432387857	0.0155493695124126	0.0388388240631451	RASSF1	protein_coding
ENSG00000068078.19	1119.76383110101	0.381712105514109	0.0645612808477775	5.91239982388374	3.37158903564775e-09	4.04857846641886e-08	FGFR3	protein_coding
ENSG00000068079.8	64.0980349718614	-0.126526427150409	0.183786667096204	-0.688441817622049	0.491174597633677	0.610653856144125	IFI35	protein_coding
ENSG00000068097.15	1179.87292275737	-0.244083871056622	0.0481754943255173	-5.06655664822804	4.05076241912072e-07	3.31632921120234e-06	HEATR6	protein_coding
ENSG00000068120.15	2169.87853625593	0.0366714979053728	0.0421726391368996	0.869556628560305	0.384542748489969	0.510455572058251	COASY	protein_coding
ENSG00000068137.15	632.253165074029	0.0400068610164185	0.0763373674839524	0.5240796524039	0.60022314028424	0.706358737894491	PLEKHH3	protein_coding
ENSG00000068305.17	1341.54252504042	-0.299547263824118	0.0538432262721377	-5.5633230874786	2.64685184774586e-08	2.73604317194684e-07	MEF2A	protein_coding
ENSG00000068308.13	1875.07292313759	0.0106403321207941	0.0537018602528991	0.198137123568632	0.842937780156899	0.892716410685418	OTUD5	protein_coding
ENSG00000068323.17	967.465280248088	-0.0569942666122223	0.0504145220249814	-1.13051288245836	0.258260173255144	0.378535125786678	TFE3	protein_coding
ENSG00000068354.16	444.640884502429	0.126243902472731	0.0643822319527504	1.96085004579183	0.0498965180719802	0.102249064890167	TBC1D25	protein_coding
ENSG00000068366.20	1188.32220385594	-0.230710266453617	0.054758802578856	-4.2132087552751	2.51768168348329e-05	0.000139908134328954	ACSL4	protein_coding
ENSG00000068383.19	439.179066469894	-0.0558577821973346	0.0860563248798167	-0.649083983952878	0.516284093443281	0.633298458154401	INPP5A	protein_coding
ENSG00000068394.11	341.369227703611	-0.00893214237003043	0.0836160253518205	-0.106823331202934	0.914929137757545	0.943508767047524	GPKOW	protein_coding
ENSG00000068400.13	929.40268356515	-0.155104431884741	0.0733912366487142	-2.1133917204195	0.0345672540350581	0.0755236689226168	GRIPAP1	protein_coding
ENSG00000068438.15	1335.86327639057	0.17126986319448	0.0546281826706303	3.13519240109299	0.00171741432113785	0.00582100125755378	FTSJ1	protein_coding
ENSG00000068489.13	2011.02370003242	-0.126265278433926	0.0653870350210103	-1.9310445624787	0.0534775417956508	0.108160035663384	PRR11	protein_coding
ENSG00000068615.19	109.312870191354	0.43933085195958	0.14275790311164	3.07745380384308	0.00208777195977308	0.00689733949823441	REEP1	protein_coding
ENSG00000068650.18	2613.80262289727	-0.00836965270144125	0.044620645292874	-0.187573546875125	0.85121096467453	0.899089230147415	ATP11A	protein_coding
ENSG00000068654.16	4350.74181068171	0.024041795869051	0.044157249315812	0.544458639103728	0.586125903172114	0.694352090108678	POLR1A	protein_coding
ENSG00000068697.7	1617.5879311271	-0.0329269387222576	0.0641642843890731	-0.513166148984044	0.607835102847327	0.712384620924084	LAPTM4A	protein_coding
ENSG00000068724.17	853.496957678617	0.454569506064182	0.0575567683361621	7.89775936357744	2.83961689685988e-15	7.64326011634364e-14	TTC7A	protein_coding
ENSG00000068745.15	2004.85726601348	0.0605257053004263	0.0550833141971532	1.0988028985292	0.271854047654771	0.393549506893427	IP6K2	protein_coding
ENSG00000068784.13	341.106886843254	0.102996783787133	0.10439226333974	0.9866323469962	0.323822906688818	0.448597890845813	SRBD1	protein_coding
ENSG00000068796.19	1314.57916882567	-0.0422506858599579	0.0466062857080395	-0.906544797940631	0.36464756478366	0.490547035946207	KIF2A	protein_coding
ENSG00000068831.19	27.1177852006063	-0.14612037756459	0.22695838180864	-0.643820141825786	0.51969207106665	0.635729225455603	RASGRP2	protein_coding
ENSG00000068878.15	2168.92909902906	-0.120645959783349	0.0486236998427809	-2.48121718777969	0.0130934566484808	0.0337388610867333	PSME4	protein_coding
ENSG00000068885.15	412.256533923426	0.260395940174433	0.106941772788699	2.43493195768258	0.0148945902315515	0.0374502439636521	IFT80	protein_coding
ENSG00000068903.20	1099.36785774334	0.326982508209591	0.0692376188949476	4.72261342068555	2.32833163414188e-06	1.61851089833881e-05	SIRT2	protein_coding
ENSG00000068912.14	611.951925466797	0.205559800105175	0.0729224715088914	2.81888142093636	0.00481913174460045	0.0142135310349699	ERLEC1	protein_coding
ENSG00000068971.14	223.857377821763	0.0409017067120238	0.0931525463604706	0.439083077275711	0.660601340616129	0.755984950588794	PPP2R5B	protein_coding
ENSG00000069011.16	1310.11435320451	0.0630775161488012	0.089041571833419	0.708405240945297	0.478693638744885	0.599464788161308	PITX1	protein_coding
ENSG00000069020.18	303.925517521616	0.366495256702724	0.100732028325576	3.63831904107177	0.000274423345020495	0.00118142368478426	MAST4	protein_coding
ENSG00000069248.12	1709.93449988452	-0.17924940045618	0.0495150122500295	-3.62010211268954	0.000294486775920728	0.00125602381151216	NUP133	protein_coding
ENSG00000069275.13	5177.43767424854	-0.206717016406033	0.0537382863688716	-3.84673629127437	0.000119701685871062	0.000562991728022991	NUCKS1	protein_coding
ENSG00000069329.18	3597.88753252176	-0.215549566923436	0.048104380927557	-4.48087186171346	7.43387351548093e-06	4.66664951340505e-05	VPS35	protein_coding
ENSG00000069345.12	1334.19714450764	-0.202494295018711	0.0591262083250122	-3.42478066419573	0.000615295944183677	0.0023853145914964	DNAJA2	protein_coding
ENSG00000069399.15	119.473746901113	0.576619598271311	0.12521938151183	4.60487499067255	4.12713704374908e-06	2.72873624611577e-05	BCL3	protein_coding
ENSG00000069424.15	1287.5899582569	-0.797952643364313	0.0955570808995428	-8.35053389924274	6.79550853487322e-17	2.17714875977735e-15	KCNAB2	protein_coding
ENSG00000069493.15	76.527187561144	-0.025683512583717	0.163377347534672	-0.157203633008343	0.875084365176705	0.916259826565866	CLEC2D	protein_coding
ENSG00000069509.6	169.898008420203	0.0191370007592956	0.107390032786847	0.178200902473693	0.858565200996192	0.904818478541779	FUNDC1	protein_coding
ENSG00000069535.14	720.951382695597	0.536928833571566	0.108074512618027	4.96813559982697	6.75996872139005e-07	5.29135154979054e-06	MAOB	protein_coding
ENSG00000069667.16	66.8852103528981	-2.36373604717132	0.186725755938403	-12.6588645218878	9.99343109565799e-37	1.28339368494577e-34	RORA	protein_coding
ENSG00000069702.11	155.004985683602	-0.688698780593418	0.130331313654349	-5.2842157520173	1.26244398835767e-07	1.14147232694344e-06	TGFBR3	protein_coding
ENSG00000069812.11	176.221314360443	-0.321081697348738	0.145512094594895	-2.20656364161775	0.0273445594299534	0.0622284807931391	HES2	protein_coding
ENSG00000069849.11	2050.54043100758	-0.0896572455152632	0.0540726588487685	-1.65808834675614	0.0972996356501189	0.175826219728345	ATP1B3	protein_coding
ENSG00000069869.16	267.912269121219	-0.286232079719629	0.0890168986028474	-3.21548025388601	0.00130226453722058	0.004587288888201	NEDD4	protein_coding
ENSG00000069943.10	212.47750189259	-0.0689861441806193	0.102875801359046	-0.670576979904649	0.502490051447659	0.621610958337782	PIGB	protein_coding
ENSG00000069956.12	1629.884969029	-0.594009297129949	0.0582962060686363	-10.1895018078977	2.20893271961803e-24	1.25842730951472e-22	MAPK6	protein_coding
ENSG00000069966.18	545.471808616332	-0.0411272268790057	0.065539296227656	-0.627520117642811	0.530318353261919	0.644927720514494	GNB5	protein_coding
ENSG00000069974.16	169.410377312119	-0.110750914772391	0.112361913993226	-0.985662408519206	0.324298802032886	0.44917503390973	RAB27A	protein_coding
ENSG00000069998.12	1135.51343574611	-0.0485166498078796	0.0627391301951958	-0.773307657548537	0.439340324967446	0.562545022587369	HDHD5	protein_coding
ENSG00000070010.19	1256.72356890408	0.00517811595326177	0.0487448396640408	0.106229007807809	0.915400656252865	0.943885162617796	UFD1	protein_coding
ENSG00000070018.9	1188.30184163877	-0.338093413721453	0.050158523663711	-6.74049770659536	1.57844995813841e-11	2.65186592745338e-10	LRP6	protein_coding
ENSG00000070047.13	2221.41665752389	0.0346992546713724	0.0456841809631739	0.759546388701672	0.447525775408985	0.570043338702846	PHRF1	protein_coding
ENSG00000070061.16	1778.37341039187	-0.237966346243182	0.0474565337130397	-5.01440639727539	5.31974418334964e-07	4.23622718625751e-06	ELP1	protein_coding
ENSG00000070081.17	956.198853080123	-0.0353020545971344	0.0779235646754729	-0.453034390099534	0.65052397816149	0.747754129019567	NUCB2	protein_coding
ENSG00000070087.14	2945.62853532754	0.00710804493963145	0.05750878903236	0.123599280374897	0.901632562295651	0.93452965729049	PFN2	protein_coding
ENSG00000070159.14	936.394636564492	0.239876966031962	0.0546129151072101	4.39231206686298	1.1215156319705e-05	6.72554328725007e-05	PTPN3	protein_coding
ENSG00000070182.21	638.413793413981	-0.0220202970812017	0.115274021010527	-0.191025669861823	0.848505481827652	0.897108216815478	SPTB	protein_coding
ENSG00000070214.16	2185.26841010003	-0.285113314601706	0.049239751411718	-5.79030775800902	7.0257570656023e-09	7.98113362609725e-08	SLC44A1	protein_coding
ENSG00000070269.14	597.609428698985	-0.391223630669574	0.087833548844457	-4.45414805409248	8.42269666278e-06	5.20332430606474e-05	TMEM260	protein_coding
ENSG00000070366.14	1107.0137612985	-0.0772359620417946	0.0547722540485798	-1.4101293325137	0.158501497471025	0.259052167027168	SMG6	protein_coding
ENSG00000070367.16	1647.25909855284	-0.361156333662895	0.0481165869941841	-7.50585933508851	6.1026922104922e-14	1.39698183924167e-12	EXOC5	protein_coding
ENSG00000070371.16	190.16508617863	0.197968019476038	0.109047004289979	1.81543748739396	0.0694567045290749	0.133639779130726	CLTCL1	protein_coding
ENSG00000070388.11	21.134664942121	0.470529339153127	0.317883242586709	1.4801954809706	0.138821086087239	0.233432616352199	FGF22	protein_coding
ENSG00000070404.10	440.179658456863	0.0152214153625645	0.0731605754894849	0.208054888315528	0.83518611024892	0.887085186053418	FSTL3	protein_coding
ENSG00000070413.20	1913.4140829664	0.142457813718277	0.0476873813739882	2.98732724703526	0.00281428297534856	0.00894643260088779	DGCR2	protein_coding
ENSG00000070423.18	2330.47864952462	0.0426402220671293	0.084117802035115	0.506910796947941	0.612217409602678	0.716196928116698	RNF126	protein_coding
ENSG00000070444.15	1585.63187770928	-0.0355910089596582	0.0522449510487613	-0.681233463621019	0.495723776883659	0.615115025863956	MNT	protein_coding
ENSG00000070476.15	771.860481600662	-0.0830895726417913	0.0562266587275527	-1.47776116387074	0.139471716686833	0.234330643702868	ZXDC	protein_coding
ENSG00000070495.15	219.11066326155	0.081224055685832	0.0885658440620311	0.917103614221111	0.359088347343445	0.484950077144868	JMJD6	protein_coding
ENSG00000070501.12	436.496215655786	-0.0964646401248515	0.0796595730017584	-1.210961049499	0.225910333068666	0.340343972145402	POLB	protein_coding
ENSG00000070540.13	334.372674450457	-0.0300853749913084	0.0795068091876626	-0.378399979809237	0.705133483187181	0.789653621358154	WIPI1	protein_coding
ENSG00000070610.14	1313.81239837573	0.0527427135929629	0.0479048988459193	1.10098789191903	0.270901926936992	0.392508633789384	GBA2	protein_coding
ENSG00000070614.15	1965.64646956054	0.0639095677093668	0.0414786860885225	1.54078091029627	0.123370117008121	0.213005668581641	NDST1	protein_coding
ENSG00000070669.17	9385.72504320743	-0.409940955607077	0.0828322988994889	-4.94904718393137	7.45776676887674e-07	5.76607130691623e-06	ASNS	protein_coding
ENSG00000070718.12	542.403045861298	-0.00870129126199013	0.0652580532116586	-0.13333666626199	0.893927130994446	0.929438884603076	AP3M2	protein_coding
ENSG00000070731.11	21.2361506756338	0.593180983310841	0.275667343598654	2.15179997589579	0.03141311175893	0.0697895170202059	ST6GALNAC2	protein_coding
ENSG00000070756.16	48632.6199119356	-0.0568949967764968	0.039539442366819	-1.43894282192109	0.150166723539945	0.248186991877449	PABPC1	protein_coding
ENSG00000070759.17	368.443892420435	-0.00642429031571389	0.0804558038586443	-0.079848687199757	0.936357601128129	0.957912852730417	TESK2	protein_coding
ENSG00000070761.8	919.982545924751	0.014526182917151	0.0688167074054726	0.211085119657961	0.832820851424346	0.886338028125889	CFAP20	protein_coding
ENSG00000070770.9	3171.07969132949	-0.322722793241148	0.0420128819947676	-7.68151999858855	1.57211931008999e-14	3.81793205530508e-13	CSNK2A2	protein_coding
ENSG00000070778.13	524.50257035841	-0.410966834937082	0.0812871970910173	-5.05573878352483	4.28727824590046e-07	3.49485823229562e-06	PTPN21	protein_coding
ENSG00000070785.17	377.874149854421	-0.164861309333397	0.0883794251142425	-1.86538110109102	0.0621280044921292	0.121914757377947	EIF2B3	protein_coding
ENSG00000070814.22	4978.3372851599	0.104902439402298	0.0565228294839828	1.85593043306554	0.0634634745022997	0.124045594299994	TCOF1	protein_coding
ENSG00000070831.17	2595.60374636257	-0.0677220850861847	0.0472973856523905	-1.43183569561126	0.152190848934161	0.2508483929463	CDC42	protein_coding
ENSG00000070882.13	2421.46007209192	0.0573825164776046	0.0443898531876608	1.29269444156566	0.196116760983858	0.305473676220514	OSBPL3	protein_coding
ENSG00000070950.10	665.020575507244	-0.149763210035149	0.0729467938102639	-2.0530471897735	0.0400680010145071	0.0853634876105497	RAD18	protein_coding
ENSG00000070961.15	1965.83138650247	-0.592638725756647	0.0701794713117456	-8.44461656207234	3.05045054072362e-17	1.01152138936818e-15	ATP2B1	protein_coding
ENSG00000071051.14	831.518826661	-0.272487826969219	0.06676569966824	-4.08125472096025	4.47932318394281e-05	0.000233023218432782	NCK2	protein_coding
ENSG00000071054.16	3669.75073945005	-0.0110088724041688	0.0539742977110082	-0.203965088403984	0.838380780803867	0.889319778265561	MAP4K4	protein_coding
ENSG00000071073.13	318.446303146854	-0.524907178347099	0.0818283202009736	-6.4147373068139	1.41065893229562e-10	2.09374392360507e-09	MGAT4A	protein_coding
ENSG00000071082.11	11312.30417194	0.0505622214970352	0.0556196657228613	0.909070934531931	0.363312683801144	0.48930327144708	RPL31	protein_coding
ENSG00000071127.17	5829.28972768748	-0.146535561037728	0.0771843618300041	-1.89851360513244	0.057628457282354	0.114983757953495	WDR1	protein_coding
ENSG00000071189.21	1462.58027861454	-0.217608598930011	0.0588287263416763	-3.69901938155423	0.000216434074741753	0.000953165349792654	SNX13	protein_coding
ENSG00000071205.12	555.936832697911	-0.166455361306382	0.0653420364658533	-2.54744679396959	0.0108514399287716	0.0287990754256751	ARHGAP10	protein_coding
ENSG00000071242.12	1143.17515948565	-0.0152025842832099	0.0709424914529788	-0.214294479540322	0.830317422740408	0.884543425251891	RPS6KA2	protein_coding
ENSG00000071243.16	825.883599562824	-0.227867994961644	0.0723575883225493	-3.14919278329005	0.0016372215095161	0.00559929017269396	ING3	protein_coding
ENSG00000071282.12	178.166024730357	0.15112115059075	0.11372144970351	1.32887112312362	0.183890492289682	0.291188769086503	LMCD1	protein_coding
ENSG00000071462.12	1863.06720683169	0.0798779367643786	0.060908073089593	1.31145072750671	0.189705530093976	0.298091829432197	BUD23	protein_coding
ENSG00000071537.14	5767.90275608693	-0.41455402173568	0.0488639805085235	-8.48383650741199	2.17887856916671e-17	7.3374946304783e-16	SEL1L	protein_coding
ENSG00000071539.14	1039.62030209008	-0.0258557118153499	0.0903766159124052	-0.28608851475928	0.774810327987944	0.842646792790512	TRIP13	protein_coding
ENSG00000071553.17	2495.02058355361	0.00259957652984632	0.0531524388070517	0.0489079445495064	0.960992657605827	0.97417103039392	ATP6AP1	protein_coding
ENSG00000071564.17	7730.27218324669	-0.208412072872665	0.0605314831601254	-3.4430359540563	0.000575222834615657	0.00225534976345813	TCF3	protein_coding
ENSG00000071575.11	338.649428174403	0.575584079032048	0.0746337205467629	7.71211825988772	1.23746380525506e-14	3.04919130159923e-13	TRIB2	protein_coding
ENSG00000071626.17	5169.75671040991	0.0189355667603947	0.0455376683752057	0.415822053170924	0.677540220236301	0.769304048239468	DAZAP1	protein_coding
ENSG00000071655.18	3114.59753570292	0.0166135292421546	0.0572851833533177	0.290014420302845	0.77180520567341	0.840721463736866	MBD3	protein_coding
ENSG00000071859.15	656.678523752288	-0.203789185230564	0.063011282928961	-3.23416975115896	0.00121996921274397	0.00432555298313572	FAM50A	protein_coding
ENSG00000071889.17	546.29519055008	0.301961294606566	0.0740150974008183	4.07972569395318	4.50888746939659e-05	0.000233998906545329	FAM3A	protein_coding
ENSG00000071894.17	3760.15061187941	0.132892238845414	0.0457638709956854	2.90386796296019	0.00368583566613622	0.0113204608197463	CPSF1	protein_coding
ENSG00000071994.11	1578.69195046327	0.192393550964973	0.0415497737395102	4.63043558723459	3.64897286199763e-06	2.43704428165324e-05	PDCD2	protein_coding
ENSG00000072042.13	2581.55478306077	-0.214949058769374	0.0486357728895632	-4.41956703880201	9.8898839299461e-06	5.98049884574634e-05	RDH11	protein_coding
ENSG00000072062.14	1848.11975714755	0.291251344883085	0.0427975046029112	6.80533474055103	1.00814547148397e-11	1.73914894492737e-10	PRKACA	protein_coding
ENSG00000072071.16	4700.23776980436	0.0237358977672116	0.0412544568523446	0.57535353942886	0.565052219079332	0.675459598322016	ADGRL1	protein_coding
ENSG00000072110.14	5494.82115990278	-0.0974670165805589	0.0583196382891481	-1.6712555056895	0.094671220919037	0.171917037963701	ACTN1	protein_coding
ENSG00000072121.16	1804.24384763073	-0.0695264103255777	0.0436250244160007	-1.59372771147555	0.11099703466441	0.195428031056636	ZFYVE26	protein_coding
ENSG00000072134.15	886.564281697625	0.0474418665722846	0.0493563553640712	0.961210896192301	0.336446138815669	0.461444907920413	EPN2	protein_coding
ENSG00000072135.13	1559.77234713185	0.105012082801895	0.0502338617052862	2.09046406621063	0.0365761330578927	0.0791707927952158	PTPN18	protein_coding
ENSG00000072195.15	404.588821968931	0.347248983293197	0.12876034311149	2.69686282982738	0.00699960968847799	0.0196684749154822	SPEG	protein_coding
ENSG00000072210.19	2165.86886600127	-0.18661868345886	0.0407078422225979	-4.58434231022109	4.55417628041346e-06	2.98374350857698e-05	ALDH3A2	protein_coding
ENSG00000072274.13	10523.686639502	-0.219031696257161	0.0833571676706253	-2.62762882158659	0.00859822789037005	0.0234982047701835	TFRC	protein_coding
ENSG00000072310.17	4756.0075267816	-0.43918805339843	0.0710053339711497	-6.18528255323575	6.19913321709023e-10	8.35779935692041e-09	SREBF1	protein_coding
ENSG00000072364.13	2839.84849871185	-0.270756064919682	0.0545871107718759	-4.96007319477292	7.04666230804385e-07	5.48178237248955e-06	AFF4	protein_coding
ENSG00000072401.15	512.258422979294	-0.208508307196953	0.0737866278468597	-2.82582784010269	0.00471586024903018	0.0139523909046863	UBE2D1	protein_coding
ENSG00000072415.9	1095.0886214019	-0.122135978176792	0.0541343889070411	-2.25616249934071	0.0240604561567276	0.0559167444471597	MPP5	protein_coding
ENSG00000072422.17	117.813494103825	-0.570836661865826	0.150933425589834	-3.78204270945981	0.000155546665474297	0.000709772408490664	RHOBTB1	protein_coding
ENSG00000072501.19	4653.32335246956	-0.0773183853317708	0.0438027564436377	-1.76514885384573	0.0775387518622386	0.146128870254989	SMC1A	protein_coding
ENSG00000072506.13	819.55998200328	0.229509845836985	0.066959050030016	3.42761502342256	0.000608908286906595	0.00236296957228746	HSD17B10	protein_coding
ENSG00000072518.20	1919.55919559915	-0.0101778967868327	0.0370367243222207	-0.274805533510056	0.783465646594303	0.84853047516367	MARK2	protein_coding
ENSG00000072571.20	622.090110181045	-0.0950868381693206	0.118270612634702	-0.803976880233228	0.421410327433155	0.545536656579706	HMMR	protein_coding
ENSG00000072609.17	26.2268926552601	-0.335289861340451	0.25578052903186	-1.31084982351681	0.18990850580198	0.298195784236312	CHFR	protein_coding
ENSG00000072682.18	1238.48809374374	-0.626309028227989	0.0824966636648022	-7.59193160553483	3.15171375990335e-14	7.41631526670424e-13	P4HA2	protein_coding
ENSG00000072736.19	1076.46288434207	-0.160023461199204	0.0532713643791089	-3.00393021775053	0.002665164459905	0.00852965200114053	NFATC3	protein_coding
ENSG00000072756.17	614.451445404867	-0.0458378078543956	0.0582246548611225	-0.787257699744688	0.431131026433113	0.554850070026955	TRNT1	protein_coding
ENSG00000072778.20	3842.8063789937	0.0630987241807405	0.0655454461771499	0.962671365607968	0.335712470931988	0.460688833152527	ACADVL	protein_coding
ENSG00000072786.13	726.326927036439	0.447055654555728	0.0578097185778888	7.73322661921276	1.04854398859676e-14	2.61342690842029e-13	STK10	protein_coding
ENSG00000072803.17	1034.67996929896	0.0153788763847702	0.052406580660213	0.293453153993805	0.769175801722616	0.838869384620692	FBXW11	protein_coding
ENSG00000072849.11	686.266185764974	0.0457938715598951	0.0874126233919345	0.523881675013548	0.600360841138877	0.706411071249207	DERL2	protein_coding
ENSG00000072864.16	1112.63952145464	-0.292254737601412	0.0621402500922687	-4.70314710944127	2.56181695942584e-06	1.76623176538395e-05	NDE1	protein_coding
ENSG00000072954.7	155.623886974531	0.163467223860032	0.121877179775247	1.34124554048167	0.179840744967492	0.286099196952222	TMEM38A	protein_coding
ENSG00000072958.9	549.249915277957	0.213804376789505	0.0642504918532914	3.32766910606229	0.000875758190988059	0.00324399218547217	AP1M1	protein_coding
ENSG00000073008.15	1881.21662893162	-0.0264823933305566	0.0752148682441368	-0.352089871973165	0.724770863691841	0.804250516303503	PVR	protein_coding
ENSG00000073050.12	1016.68278078784	0.0151537835431356	0.0538991474148461	0.28115070961144	0.778594808397906	0.844830193173165	XRCC1	protein_coding
ENSG00000073060.16	3015.24950431163	0.232794553680931	0.0494663606119641	4.70611847730367	2.52477821445526e-06	1.74546026742039e-05	SCARB1	protein_coding
ENSG00000073111.14	3811.33047903547	-0.0632082313615714	0.0745530994852238	-0.847828350504718	0.396533571801116	0.521892456754743	MCM2	protein_coding
ENSG00000073150.14	370.062050058104	-0.109214942532253	0.112113091036118	-0.97414977611373	0.329982177651643	0.45520303427674	PANX2	protein_coding
ENSG00000073169.14	748.624467572508	0.105436522345014	0.0768166835090956	1.37257321624058	0.169885063108343	0.273323945890628	SELENOO	protein_coding
ENSG00000073331.18	273.639119089585	-0.55102409083749	0.134018159656276	-4.11156288260288	3.92989805936992e-05	0.000207359593285835	ALPK1	protein_coding
ENSG00000073350.14	1964.08665529775	-0.00100426281130694	0.0734840723651861	-0.013666401153112	0.989096128939529	0.993488615228317	LLGL2	protein_coding
ENSG00000073417.15	860.613898279526	-0.12383797853414	0.0854056635399828	-1.44999726483204	0.147059281952846	0.244169645964	PDE8A	protein_coding
ENSG00000073464.13	16.420972933752	3.21626485014416	0.463661528437531	6.93666533210656	4.01463351833947e-12	7.24259004010909e-11	CLCN4	protein_coding
ENSG00000073536.18	2182.7843332193	0.0485220170366664	0.0778908338262704	0.622948999941265	0.53331803662951	0.647588263388109	NLE1	protein_coding
ENSG00000073578.17	4141.32898572599	-0.0217969497004736	0.0475388025811164	-0.458508597545785	0.646587087114872	0.745254464087751	SDHA	protein_coding
ENSG00000073584.20	2563.28392944277	-0.0549231934971922	0.0607064212066502	-0.904734497693888	0.365606060438931	0.491605522616819	SMARCE1	protein_coding
ENSG00000073605.18	58.2247771646107	-0.353312545055815	0.193398828417215	-1.82685980027564	0.0677208518298434	0.130798086748591	GSDMB	protein_coding
ENSG00000073614.13	1120.47404347561	-0.177996501148327	0.0558853834593022	-3.18502782177294	0.00144740092216886	0.00503417800655196	KDM5A	protein_coding
ENSG00000073670.14	121.195362805557	0.410835851849651	0.119972309096478	3.42442230997879	0.000616107974959814	0.00238724117937638	ADAM11	protein_coding
ENSG00000073711.11	86.5503420495115	-0.45747024871089	0.147711455325319	-3.09705329016873	0.00195454733736083	0.00652118237568605	PPP2R3A	protein_coding
ENSG00000073792.16	1236.41610708563	0.201062128469333	0.0571432939117154	3.51856035425552	0.000433895107600847	0.00176879784413962	IGF2BP2	protein_coding
ENSG00000073803.14	424.525507882719	-0.0346486846977626	0.0934921682141574	-0.370605210678126	0.710931600469772	0.793566401997564	MAP3K13	protein_coding
ENSG00000073905.8	22.7044581294328	0.410561743979729	0.268758315488615	1.52762433874207	0.126605835284847	0.217625320769802	VDAC1P1	processed_pseudogene
ENSG00000073910.22	228.631318691516	-0.0534385129850078	0.123251916430655	-0.433571457001024	0.664599665607403	0.759163493775193	FRY	protein_coding
ENSG00000073921.18	2093.65053674785	-0.172657740811241	0.0514974408875689	-3.35274409437536	0.000800146508693764	0.00299985655436549	PICALM	protein_coding
ENSG00000073969.18	1909.08366631278	-0.025923666512658	0.0408796354234461	-0.634146225721714	0.525985397575077	0.641310580362587	NSF	protein_coding
ENSG00000074047.22	497.545870523252	-0.509292421367161	0.0828893415868102	-6.14424498515021	8.03447569866733e-10	1.06335759596161e-08	GLI2	protein_coding
ENSG00000074054.19	2083.92122454625	-0.201727915722167	0.0508381648566603	-3.96804086636378	7.24659093468363e-05	0.000357586580997055	CLASP1	protein_coding
ENSG00000074071.15	1289.74509963613	0.049374886612919	0.0627524845094575	0.786819629515667	0.431387460851279	0.554991559702885	MRPS34	protein_coding
ENSG00000074181.9	159.510987610939	0.245150296836499	0.126304538698335	1.94094606071136	0.05226482026578	0.106211758925524	NOTCH3	protein_coding
ENSG00000074201.9	2221.65788893449	0.018159132173406	0.0563731809210287	0.322123603400073	0.747359057590116	0.82216763485198	CLNS1A	protein_coding
ENSG00000074266.21	361.090068435718	-0.0915409831961011	0.0787133512545001	-1.16296640578961	0.244843132751975	0.362667886288141	EED	protein_coding
ENSG00000074319.13	957.572521178927	-0.0192208842422597	0.0575112706919573	-0.334210738364848	0.73822054139498	0.815022153890392	TSG101	protein_coding
ENSG00000074356.17	1787.52070362336	-0.29427791278296	0.0551883441282582	-5.33224755029895	9.70045741024263e-08	9.02952896774059e-07	NCBP3	protein_coding
ENSG00000074416.14	399.362916031362	-0.512107527079563	0.0883079755484744	-5.79910844857331	6.66684091083167e-09	7.60762855141138e-08	MGLL	protein_coding
ENSG00000074582.15	593.654751356388	0.126696238459801	0.0759204939398626	1.66880155653569	0.0951567141543569	0.172612502549093	BCS1L	protein_coding
ENSG00000074590.13	244.31686771064	-0.117754798056544	0.104490564867524	-1.12694192251556	0.259767036953057	0.380486147108701	NUAK1	protein_coding
ENSG00000074603.19	432.635805665829	-0.0462055906956842	0.0959038443085709	-0.481790808583413	0.629954559440149	0.731239478648488	DPP8	protein_coding
ENSG00000074621.14	248.047645284436	0.227147417815127	0.164371252868615	1.38191693408025	0.16699720773933	0.269996339067728	SLC24A1	protein_coding
ENSG00000074660.16	38.0078868722058	0.738034678470869	0.209366443127537	3.52508581339985	0.000423345627712614	0.00173225025790939	SCARF1	protein_coding
ENSG00000074695.6	4078.88911426037	-0.196491693561748	0.0599069365507817	-3.27994894873629	0.00103825872283435	0.00375776753900926	LMAN1	protein_coding
ENSG00000074696.13	2254.03911366368	-0.131377155592826	0.0464532376143008	-2.82815929179458	0.00468165051185598	0.0138592951468383	HACD3	protein_coding
ENSG00000074755.15	1923.21197744322	0.129028717792919	0.0761205716212396	1.69505713166396	0.0900645833483429	0.165014955393639	ZZEF1	protein_coding
ENSG00000074800.16	20328.8392375047	0.045502909204894	0.0802745955851649	0.566840715586279	0.570822405346922	0.680532037654571	ENO1	protein_coding
ENSG00000074842.8	972.703882095711	0.0591485644942177	0.0930801874627474	0.63545815824544	0.525129647614656	0.640777412026129	MYDGF	protein_coding
ENSG00000074855.11	488.368315008414	0.238878413699598	0.0702718307438756	3.39934809113276	0.000675466902255171	0.00258594908882906	ANO8	protein_coding
ENSG00000074935.14	1195.10673188559	-0.309372882709675	0.0613717156569202	-5.04096845587842	4.6318181824691e-07	3.74150174504993e-06	TUBE1	protein_coding
ENSG00000074964.17	589.769060605396	0.237559155462761	0.0614321896158222	3.86701429573619	0.00011017597165431	0.000523880349686042	ARHGEF10L	protein_coding
ENSG00000074966.11	26.2713926226063	0.0875724259329532	0.259174857668277	0.33788935671005	0.735446568468871	0.812788601121446	TXK	protein_coding
ENSG00000075073.15	37.3950167490423	1.34638241415636	0.217360003822032	6.19425096835542	5.85628517584282e-10	7.95216358017223e-09	TACR2	protein_coding
ENSG00000075089.9	563.483555904896	-0.350413927790095	0.0742490173958348	-4.71944195465882	2.36492514270681e-06	1.64093752804849e-05	ACTR6	protein_coding
ENSG00000075131.10	366.915396424769	-0.0455748323378745	0.0878340112623032	-0.51887454168263	0.603848232105642	0.709137950195977	TIPIN	protein_coding
ENSG00000075142.14	852.591104622142	0.142573769725241	0.0554924968266187	2.56924409385831	0.0101920638218932	0.0272543735939597	SRI	protein_coding
ENSG00000075151.20	2083.08976399736	-0.111746674464325	0.0431985767182896	-2.58681380159948	0.00968679218075467	0.0260642131937422	EIF4G3	protein_coding
ENSG00000075188.9	392.180452670639	-0.0323304403709466	0.0712912574543319	-0.453497967708831	0.650190206424013	0.747580301927332	NUP37	protein_coding
ENSG00000075213.11	15.8354332219302	-3.61072724741641	0.479486307585375	-7.53040741788751	5.05822453300103e-14	1.17205404546021e-12	SEMA3A	protein_coding
ENSG00000075218.19	1049.97267154627	-0.216595433454901	0.0537785132923442	-4.02754595087952	5.6362054564679e-05	0.000285178822996042	GTSE1	protein_coding
ENSG00000075223.14	586.146348193404	0.875546691213876	0.121608562851479	7.19971250941584	6.03396463705626e-13	1.22571984061596e-11	SEMA3C	protein_coding
ENSG00000075234.17	775.68498435626	-0.00630911163886713	0.0707781405847906	-0.0891392679539096	0.928971230276601	0.95280067841703	TTC38	protein_coding
ENSG00000075239.14	1499.39230412955	0.0939700079450214	0.0599573504625725	1.56728086248042	0.117049056604732	0.204256264830505	ACAT1	protein_coding
ENSG00000075240.17	1031.20123052817	-0.118269836848356	0.0629617143087028	-1.87844054354168	0.0603209235402996	0.119225678274384	GRAMD4	protein_coding
ENSG00000075275.18	1695.2058235992	-0.303540302991252	0.0526409998697763	-5.76623361528376	8.10626741635436e-09	9.09269995761909e-08	CELSR1	protein_coding
ENSG00000075292.19	1636.16750032399	-0.171220309954582	0.082210843010163	-2.08269741174428	0.037278813529007	0.0804046598660081	ZNF638	protein_coding
ENSG00000075303.13	815.966916612909	-0.185843068439185	0.068660552887619	-2.70669344511929	0.00679569774191652	0.0191630077374401	SLC25A40	protein_coding
ENSG00000075336.12	457.712929746127	-0.0276211843908167	0.0644431564268523	-0.428613151842877	0.668204772805519	0.761876953384272	TIMM21	protein_coding
ENSG00000075391.17	1102.74686241073	0.485719441410127	0.0869133268132695	5.588549641572	2.28973925079064e-08	2.38971822358687e-07	RASAL2	protein_coding
ENSG00000075399.14	234.495613940052	0.0162925408660799	0.0885875325583327	0.183914602829147	0.854080448815689	0.901367443509503	VPS9D1	protein_coding
ENSG00000075407.18	1335.20890951684	-0.142918097058206	0.0739413790642671	-1.93285679638172	0.0532538413476421	0.107773599329884	ZNF37A	protein_coding
ENSG00000075413.18	2698.3082278185	-0.190490836581454	0.0479669309647826	-3.97129507245967	7.14829751599931e-05	0.000352966114556707	MARK3	protein_coding
ENSG00000075415.13	9655.07436637908	0.0241927080739954	0.0625268828665549	0.386916906215005	0.698817724741989	0.785657971714527	SLC25A3	protein_coding
ENSG00000075420.13	993.092077082149	-0.208016906083357	0.0609352220102448	-3.41373838021603	0.000640780746944015	0.00247020896443388	FNDC3B	protein_coding
ENSG00000075426.12	2715.74987691556	-1.00420736539584	0.287047270798151	-3.49840415693062	0.000468051279307545	0.00188639603367727	FOSL2	protein_coding
ENSG00000075539.15	1431.17025760788	-0.166936907352449	0.0771795826851179	-2.16296721936848	0.0305437009737134	0.0683086252295828	FRYL	protein_coding
ENSG00000075568.17	3275.67399569561	-0.152860096806192	0.0448534679678921	-3.40798836147108	0.000654436859440062	0.00251390016931678	TMEM131	protein_coding
ENSG00000075618.18	7806.68300901216	-0.265134242000632	0.0738985653561964	-3.58781311548697	0.000333463159779408	0.00140369464536032	FSCN1	protein_coding
ENSG00000075624.17	42183.724893816	-0.0729799593467773	0.0602667904235535	-1.21094816621021	0.225915270939065	0.340343972145402	ACTB	protein_coding
ENSG00000075643.6	1373.77597603371	-0.383657305966654	0.0611853694569736	-6.27040923952331	3.60100401307447e-10	5.06117105185171e-09	MOCOS	protein_coding
ENSG00000075651.16	156.111828413749	-0.637962474061878	0.138183484979484	-4.61677800466963	3.89743799871263e-06	2.58589209424217e-05	PLD1	protein_coding
ENSG00000075702.18	1082.15819806198	-0.0668446973778228	0.0700206116466849	-0.954643151578175	0.33975818736753	0.464893505315354	WDR62	protein_coding
ENSG00000075711.21	1457.74392822742	-0.158129591609553	0.0465082075043892	-3.40003625370059	0.000673769191850419	0.00258227069633314	DLG1	protein_coding
ENSG00000075785.14	3425.49420385645	0.0702305754945552	0.0513534327774739	1.36759261642509	0.171439628916824	0.275444883015856	RAB7A	protein_coding
ENSG00000075790.11	696.803542706619	0.106958469071962	0.062278845746581	1.71741251447059	0.0859038267091187	0.158831941184722	BCAP29	protein_coding
ENSG00000075826.17	208.940583017507	-0.0816053394124984	0.173463642072613	-0.47044636234686	0.638036147155779	0.738232268064337	SEC31B	protein_coding
ENSG00000075856.12	2551.36161939611	-0.369503344676391	0.0642400687612476	-5.75191390360547	8.82387368183823e-09	9.84661132360652e-08	SART3	protein_coding
ENSG00000075914.13	433.151730057163	-0.0328007945693652	0.0740878767656481	-0.442728230330037	0.65796232055743	0.753705385832286	EXOSC7	protein_coding
ENSG00000075945.13	869.387906869855	-0.088567133257615	0.0939822751213482	-0.942381243093538	0.345997486830694	0.471939326321542	KIFAP3	protein_coding
ENSG00000075975.16	1145.90185202153	-0.22027070706308	0.0818520801963694	-2.69108257889884	0.00712205631909853	0.019964099858354	MKRN2	protein_coding
ENSG00000076003.5	2192.03482921789	-0.0967021958182465	0.0741677182230069	-1.30383134516129	0.192291092718649	0.300937645260601	MCM6	protein_coding
ENSG00000076043.11	761.567987036339	-0.0839796652726655	0.0634794958649041	-1.32294159127208	0.185854802582978	0.293471259595962	REXO2	protein_coding
ENSG00000076053.11	592.482589478636	-0.177371888958917	0.0630104034269004	-2.81496196361748	0.00487830073893435	0.0143712615470084	RBM7	protein_coding
ENSG00000076067.13	651.31490146271	0.0872856439805413	0.0951365020809072	0.917477961364511	0.358892236307339	0.484858068021879	RBMS2	protein_coding
ENSG00000076108.11	4048.88785056762	0.20252228528853	0.0445324107274484	4.54775032342234	5.42224080726418e-06	3.51598789872834e-05	BAZ2A	protein_coding
ENSG00000076201.15	2203.82489785596	0.0903179166963663	0.0505680499435802	1.78606683067937	0.0740884379530763	0.140887964454877	PTPN23	protein_coding
ENSG00000076248.11	1487.98834329479	0.163348479351384	0.0616738906426577	2.64858398990644	0.00808297616322486	0.0222951257330742	UNG	protein_coding
ENSG00000076321.11	277.312969906555	-0.114257738903665	0.0917209171354385	-1.24571082008423	0.212870579862876	0.325172447858043	KLHL20	protein_coding
ENSG00000076351.13	417.361265667191	0.117771753831188	0.0844413155898963	1.39471718327041	0.163101141101721	0.265054658686915	SLC46A1	protein_coding
ENSG00000076356.7	138.915047747664	-1.97658591798375	0.172160991828014	-11.4810323581217	1.64306837066542e-30	1.51823524933316e-28	PLXNA2	protein_coding
ENSG00000076382.17	1675.74137110857	-0.244809009978207	0.0501433006950941	-4.88218778151073	1.0491527400005e-06	7.86682861057277e-06	SPAG5	protein_coding
ENSG00000076513.17	727.682576107213	-0.0969334836496595	0.0750815228624585	-1.29104312158441	0.196688725231133	0.306025604231841	ANKRD13A	protein_coding
ENSG00000076554.15	978.785484443626	-0.0863722146547634	0.053179284489417	-1.62417030398278	0.104339466795463	0.185691166156013	TPD52	protein_coding
ENSG00000076555.15	559.462262266775	-0.109444541747485	0.0670823007611973	-1.63149654239039	0.102785588834391	0.183572517760326	ACACB	protein_coding
ENSG00000076604.15	881.715195419629	-0.0431228265818944	0.0590790390308445	-0.729917535716525	0.465440592809739	0.586942393562352	TRAF4	protein_coding
ENSG00000076641.4	49.0441817435406	-0.764758307000971	0.181470755150211	-4.21422342331661	2.50639081052209e-05	0.000139331791425722	PAG1	protein_coding
ENSG00000076650.7	363.593465391317	0.0578060978645513	0.073950449452469	0.78168690376528	0.434398600069926	0.557776341760689	GPATCH1	protein_coding
ENSG00000076662.10	82.2946761089721	1.20024112456485	0.160503816774554	7.47796001792735	7.54851536731572e-14	1.69718400409944e-12	ICAM3	protein_coding
ENSG00000076685.19	928.982364265451	-0.16261750847902	0.0632927183325885	-2.56929253100654	0.0101906392008242	0.0272543735939597	NT5C2	protein_coding
ENSG00000076716.9	420.839959070108	-0.172565624801218	0.0829704702216587	-2.07984388108447	0.0375398547580306	0.0808296332769531	GPC4	protein_coding
ENSG00000076770.14	1040.4148809285	0.0633977813913313	0.0855243768457681	0.741283172465095	0.458521762535503	0.580342336044685	MBNL3	protein_coding
ENSG00000076826.10	1159.38796171538	-0.0250889523780768	0.0843999759992592	-0.297262553466805	0.766266068145734	0.836599135207526	CAMSAP3	protein_coding
ENSG00000076864.19	555.617791418552	-0.228079174116592	0.0827287168570018	-2.75695287902061	0.00583427584217903	0.0167893308227081	RAP1GAP	protein_coding
ENSG00000076924.12	1639.33748094086	-0.0489122552315954	0.0652271061453978	-0.749876211318729	0.453329263025759	0.575474823656285	XAB2	protein_coding
ENSG00000076928.18	2708.24991655231	0.0291614271912234	0.100103724101444	0.291312111042658	0.770812625661364	0.840170792582342	ARHGEF1	protein_coding
ENSG00000076944.16	1365.17043643515	0.08985956017714	0.0557531548991728	1.61173946729377	0.107018645443005	0.189590899350397	STXBP2	protein_coding
ENSG00000076984.18	1514.5208581898	-0.0554495541913234	0.0474599899825546	-1.16834314991861	0.242668376566952	0.360070163369782	MAP2K7	protein_coding
ENSG00000077044.11	1290.39913341937	-0.345833893660719	0.0565946533803692	-6.11071670209534	9.91846974802227e-10	1.29908807745488e-08	DGKD	protein_coding
ENSG00000077097.15	4352.58154398814	-0.3272087211552	0.072561681273571	-4.50938726077146	6.50151335471968e-06	4.13271532623414e-05	TOP2B	protein_coding
ENSG00000077147.16	3634.52692009165	-0.118708687828541	0.0549733974807755	-2.15938423434816	0.0308203699848791	0.0687953876492647	TM9SF3	protein_coding
ENSG00000077150.20	1399.67349761452	0.0386473188049085	0.0597625600781497	0.646681111959906	0.517838349942053	0.634332095628637	NFKB2	protein_coding
ENSG00000077152.11	553.467831290409	-0.148034527067823	0.0787538270468997	-1.87971216915801	0.0601473161772553	0.118991178766335	UBE2T	protein_coding
ENSG00000077157.22	359.003935264945	-0.163142924075973	0.0836592220502127	-1.95008894510224	0.0511655186481516	0.104285443119582	PPP1R12B	protein_coding
ENSG00000077232.18	2279.26820441849	0.077396226084794	0.0485543488735645	1.59401223330857	0.110933294945409	0.195338502393996	DNAJC10	protein_coding
ENSG00000077235.18	3705.95231984999	-0.0551325655332008	0.0349582620574091	-1.57709686604732	0.114773238226408	0.200979160166742	GTF3C1	protein_coding
ENSG00000077238.14	585.033417453338	0.517065156102133	0.0829978191842758	6.22986436491927	4.66839174848571e-10	6.43134623241386e-09	IL4R	protein_coding
ENSG00000077254.14	904.770819123306	-0.17090443292541	0.0533992548975608	-3.20050220276044	0.00137188320766273	0.00479131554019844	USP33	protein_coding
ENSG00000077312.9	2861.61968506971	0.153955482825937	0.0444499772057415	3.46356719404687	0.00053306343969498	0.00210914970369131	SNRPA	protein_coding
ENSG00000077348.9	546.218756248994	0.206062056029838	0.0827995295959279	2.48868631301948	0.0128216037124385	0.0331624138348342	EXOSC5	protein_coding
ENSG00000077380.16	1156.02696265925	-0.241106559189911	0.0489951034844111	-4.92103377772485	8.60882697448068e-07	6.55898260287985e-06	DYNC1I2	protein_coding
ENSG00000077454.16	1751.69125690416	0.0719691224922853	0.0485674897428823	1.48183739520597	0.138383566273506	0.232851939074917	LRCH4	protein_coding
ENSG00000077458.13	305.566280841165	-0.246626792263521	0.109043283900268	-2.26173298750878	0.0237139053383927	0.0552607291247121	FAM76B	protein_coding
ENSG00000077463.15	424.300823662438	0.215532521502488	0.0679453154774116	3.17214689472068	0.00151316447368254	0.00523646824256341	SIRT6	protein_coding
ENSG00000077514.9	673.349369820945	-0.21279635466291	0.0696225539859014	-3.05642844854558	0.00223990933886831	0.00732489989667898	POLD3	protein_coding
ENSG00000077549.19	1869.68318956457	0.0577727237020486	0.0474405940401615	1.21779089977542	0.223303443386632	0.337281010772552	CAPZB	protein_coding
ENSG00000077585.14	674.074181882098	-0.0951603795829376	0.0683936869349926	-1.39136203716268	0.164115670369599	0.266531868908037	GPR137B	protein_coding
ENSG00000077684.16	749.624895275458	-0.270857481099302	0.0547139296472404	-4.9504300430551	7.40496719160341e-07	5.73989119291857e-06	JADE1	protein_coding
ENSG00000077713.19	399.915053106626	0.099445855256971	0.0755283416227493	1.31666938688639	0.187949469326597	0.296069257606575	SLC25A43	protein_coding
ENSG00000077721.16	591.763071354231	-0.0404657187600575	0.0662820842716854	-0.610507638748829	0.541525584828753	0.655241543749673	UBE2A	protein_coding
ENSG00000077984.6	14.5114887417481	-1.44810881624504	0.423086022850413	-3.42272903862161	0.000619958434030922	0.00240025085906455	CST7	protein_coding
ENSG00000078043.16	1145.88306510887	-0.22646123293719	0.0530737140835449	-4.26691888532072	1.98191179330522e-05	0.000113122001189255	PIAS2	protein_coding
ENSG00000078061.13	350.346733456518	-0.00123642689183104	0.0751409160998291	-0.0164547753209233	0.986871581263597	0.992124327168244	ARAF	protein_coding
ENSG00000078070.13	895.541799802322	0.147056412786561	0.0610374632884741	2.40928119983535	0.015983977102794	0.0397344470170177	MCCC1	protein_coding
ENSG00000078081.8	1406.75731424289	-0.84448514167965	0.0564535231878193	-14.9589448805537	1.36167815037289e-50	2.99056096967402e-48	LAMP3	protein_coding
ENSG00000078114.19	776.671182387762	0.108646347065674	0.0720154640228381	1.50865301695784	0.131387477990175	0.22364331831998	NEBL	protein_coding
ENSG00000078124.12	592.704227949538	-0.155946567504572	0.0663152208071496	-2.35159538951213	0.0186930959879831	0.0451938699109598	ACER3	protein_coding
ENSG00000078140.14	1392.21952790966	-0.0467199329644225	0.0632328795707705	-0.738855058975029	0.459995014241226	0.581721142102273	UBE2K	protein_coding
ENSG00000078142.13	639.457048737133	-0.12916896452422	0.0764347172896323	-1.68992532587991	0.0910422417187453	0.166443977681972	PIK3C3	protein_coding
ENSG00000078177.14	533.342864248309	-0.376541472874029	0.0785557982627701	-4.79329955523453	1.64060371684296e-06	1.18090932415432e-05	N4BP2	protein_coding
ENSG00000078237.7	332.734438867315	0.215226774281154	0.0819142090915345	2.62746569451278	0.00860235152863735	0.0235052353164389	TIGAR	protein_coding
ENSG00000078246.17	954.766364318311	-0.172376210727818	0.0554253682284808	-3.11005981985052	0.00187049458216589	0.00627389882650328	TULP3	protein_coding
ENSG00000078269.15	1279.98991859453	0.279994520730394	0.0722813551383679	3.87367558610933	0.00010720610217009	0.000511202414186769	SYNJ2	protein_coding
ENSG00000078304.19	4226.84341112858	-0.0545275817348394	0.037359164365788	-1.45955035827229	0.144413690919309	0.240700073932162	PPP2R5C	protein_coding
ENSG00000078319.10	709.410332969353	0.395137969196815	0.0686494097700097	5.75588297875557	8.6190079021294e-09	9.62508811708688e-08	PMS2P1	transcribed_unprocessed_pseudogene
ENSG00000078369.18	7637.85957199378	-0.132855239961819	0.032902514499508	-4.03784458369605	5.39445714466142e-05	0.000274320817349662	GNB1	protein_coding
ENSG00000078399.19	2380.50761059927	-0.12510809138354	0.0447052584414382	-2.79850952091968	0.00513390558695838	0.0150075627439752	HOXA9	protein_coding
ENSG00000078401.7	74.0442002696222	1.00362028626028	0.153377636668984	6.54345905998192	6.01119462023084e-11	9.31427845347425e-10	EDN1	protein_coding
ENSG00000078403.17	1626.63093778602	-0.0925911954329057	0.0594266424929044	-1.55807549524544	0.119215352833514	0.207168213013172	MLLT10	protein_coding
ENSG00000078487.17	91.8618664462323	0.194087808575576	0.162219634560828	1.19645078168881	0.231520694498775	0.346651971587238	ZCWPW1	protein_coding
ENSG00000078579.9	66.7887554976225	-5.90233745849261	0.462493572191955	-12.7619880867077	2.67290965001928e-37	3.58453741914975e-35	FGF20	protein_coding
ENSG00000078618.22	2830.67237424899	0.00203970806266797	0.0478698016829165	0.0426094947327907	0.966012826663432	0.977886331012535	NRDC	protein_coding
ENSG00000078668.14	1899.67304085862	-0.0594157448080262	0.0482050544897888	-1.23256254840687	0.21773901696404	0.330788678002312	VDAC3	protein_coding
ENSG00000078674.18	4101.9538459031	-0.125683195445257	0.0602381204434451	-2.08643952566973	0.0369388277805585	0.0798024225749334	PCM1	protein_coding
ENSG00000078687.17	1130.054196363	-0.332053054262738	0.0618958307305334	-5.36470793498754	8.10803069934493e-08	7.66973141185225e-07	TNRC6C	protein_coding
ENSG00000078699.22	767.795180116044	-0.183299260263766	0.063458884520452	-2.88847277491446	0.00387117538802544	0.0118202280536243	CBFA2T2	protein_coding
ENSG00000078747.16	2603.69790615858	-0.015570109984629	0.0398650168562654	-0.390570761346158	0.69611454137987	0.78413140266636	ITCH	protein_coding
ENSG00000078804.13	249.655254989749	-0.0817608586431959	0.0971784125301606	-0.841347954905318	0.400153032837151	0.525424058540351	TP53INP2	protein_coding
ENSG00000078808.18	2634.07636123012	0.0927533177648539	0.0495819420144078	1.87070764065476	0.0613856151885839	0.120825771212859	SDF4	protein_coding
ENSG00000078900.15	623.16880245517	0.134873334298869	0.0822895540029184	1.63900917841996	0.101211348179417	0.181349093364077	TP73	protein_coding
ENSG00000078902.16	1275.65812867458	0.0532379475916759	0.0760889719354817	0.699680206440666	0.484127040391437	0.603973342419785	TOLLIP	protein_coding
ENSG00000078967.13	852.013965982967	-0.00255458485945511	0.0528312124388601	-0.0483537049696039	0.961434354198296	0.974485842402665	UBE2D4	protein_coding
ENSG00000079112.10	24.162529108703	3.6395440189064	0.464411449957438	7.83689553571504	4.61821946777036e-15	1.21500864261445e-13	CDH17	protein_coding
ENSG00000079134.12	874.027602341035	-0.313488457005625	0.0776685564064431	-4.03623385717543	5.43160768309696e-05	0.000276117352665721	THOC1	protein_coding
ENSG00000079150.18	106.46664838236	0.251460405267443	0.192647304828876	1.30528898647614	0.191794462875152	0.300439662022953	FKBP7	protein_coding
ENSG00000079156.17	524.692305565801	-0.524155939186804	0.0747400868810544	-7.01304963721778	2.33178676000806e-12	4.3517113991579e-11	OSBPL6	protein_coding
ENSG00000079246.16	8638.28548640544	-0.0673883979920063	0.0343916044613158	-1.95944327249418	0.0500608971708229	0.102515654847713	XRCC5	protein_coding
ENSG00000079263.19	19.1405008592054	0.273506338657013	0.282883044207627	0.966853066160687	0.333617491941517	0.458811096549755	SP140	protein_coding
ENSG00000079277.22	547.16272828918	0.0853469222315916	0.0652204358875149	1.30859171776755	0.190672687914231	0.299076070446781	MKNK1	protein_coding
ENSG00000079308.19	1120.28984151965	0.629856038596741	0.112020442884718	5.62268834488482	1.880084060183e-08	1.99097091879897e-07	TNS1	protein_coding
ENSG00000079313.15	1587.81267329681	0.1698245225325	0.0552148206271681	3.07570541031403	0.00210005219831976	0.00693488581680926	REXO1	protein_coding
ENSG00000079332.15	1819.05523168139	-0.528563968642771	0.074108262376933	-7.13232171001882	9.86898704174665e-13	1.93974876304317e-11	SAR1A	protein_coding
ENSG00000079335.20	362.4748884561	-0.192081718276908	0.0826859285454145	-2.32302789187896	0.0201776541144098	0.0481530977086246	CDC14A	protein_coding
ENSG00000079337.16	38.8770477249484	0.331363595448089	0.220058641728973	1.50579678600489	0.132119348657147	0.224631056832763	RAPGEF3	protein_coding
ENSG00000079387.14	733.315659571149	0.00727946004657823	0.0592626557682597	0.122833847930201	0.902238670438545	0.934809572803618	SENP1	protein_coding
ENSG00000079432.7	2236.3790488923	-0.0125204717770176	0.0709644897231776	-0.176432914910798	0.859953847879518	0.90586268669305	CIC	protein_coding
ENSG00000079435.10	307.677682859002	0.0742099748857498	0.0773747263312785	0.959098382694385	0.337509185096959	0.462526152193825	LIPE	protein_coding
ENSG00000079459.13	2705.79852328397	0.0227514581710553	0.0783589126698999	0.290349334821676	0.771548999825789	0.840610650899418	FDFT1	protein_coding
ENSG00000079462.7	1615.55051767301	0.0623705930175465	0.0753765800025534	0.827453209145782	0.407980232498375	0.533252755156147	PAFAH1B3	protein_coding
ENSG00000079482.13	219.346499626318	-0.294691883736303	0.123633899098005	-2.38358480874813	0.0171449334634198	0.0420207539551454	OPHN1	protein_coding
ENSG00000079616.13	2770.1360178951	-0.0280511806889875	0.0505755372046216	-0.554639302702735	0.579141400485513	0.68817601999196	KIF22	protein_coding
ENSG00000079691.18	1335.40753051064	-0.0195477248709965	0.0648626752969932	-0.301370931456209	0.763131657853767	0.834428192336997	CARMIL1	protein_coding
ENSG00000079739.17	812.309984722332	0.120080213501686	0.0515280876023403	2.33038366237043	0.0197858824834435	0.0474047846883956	PGM1	protein_coding
ENSG00000079785.15	1967.64978139675	-0.22177031810464	0.0557527644974796	-3.97774567958268	6.95717246891764e-05	0.000344314146289934	DDX1	protein_coding
ENSG00000079805.17	4892.6404253057	-0.193220556531583	0.0419947001328751	-4.60107003789087	4.20326054068101e-06	2.77181071512097e-05	DNM2	protein_coding
ENSG00000079819.19	1778.26625188071	0.0540735415680615	0.0603852379871841	0.895476168853352	0.370532599500073	0.496292293868138	EPB41L2	protein_coding
ENSG00000079950.14	361.118609759743	-0.35360613223028	0.0736413272771239	-4.80173491305507	1.57296836464223e-06	1.13616599608142e-05	STX7	protein_coding
ENSG00000079974.17	350.060470289147	0.289109270486128	0.0826459297417255	3.49816707718838	0.00046846755983302	0.00188757176328359	RABL2B	protein_coding
ENSG00000079999.14	1955.42886018692	-0.130485572597965	0.0587652602156704	-2.22045426360879	0.0263879470517807	0.0603141703804955	KEAP1	protein_coding
ENSG00000080189.15	904.053921803201	0.167833233361243	0.0531628167969832	3.15696653174267	0.00159419642731457	0.0054743831088885	SLC35C2	protein_coding
ENSG00000080200.10	973.136282346031	-0.418798587064698	0.0643578268102604	-6.50734507085515	7.64905717912568e-11	1.17203045998453e-09	CRYBG3	protein_coding
ENSG00000080298.15	496.221354761347	-0.0523510294754404	0.0613085087987241	-0.853895005786373	0.39316316700347	0.518943875339307	RFX3	protein_coding
ENSG00000080345.18	2670.97346482637	0.060033099082313	0.056044175287224	1.07117463634081	0.284090913804737	0.406872101672524	RIF1	protein_coding
ENSG00000080371.6	647.857581590739	-0.27170461374035	0.0836863325671522	-3.24670236352306	0.00116750415322725	0.00417174202735338	RAB21	protein_coding
ENSG00000080493.17	37.7615711613393	-2.16241191742475	0.249569339631091	-8.6645736235917	4.53205924426271e-18	1.61217900909758e-16	SLC4A4	protein_coding
ENSG00000080503.24	2269.93649666912	-0.378971645195932	0.0606559023811898	-6.24789394467003	4.16023988669204e-10	5.76800322442188e-09	SMARCA2	protein_coding
ENSG00000080546.13	272.422797809712	0.347885871557271	0.0892012421794846	3.90001151393474	9.61881135256466e-05	0.000462007820084833	SESN1	protein_coding
ENSG00000080603.17	5387.23817468049	0.0469111932609101	0.0468205347023416	1.00193629908639	0.316374359686451	0.44092316332633	SRCAP	protein_coding
ENSG00000080608.10	1516.83703085125	-0.177104524945391	0.0723861066061696	-2.44666460525307	0.0144184941997206	0.0365075791315899	PUM3	protein_coding
ENSG00000080709.16	66.5060381135407	-0.75327338898989	0.169016105571388	-4.45681425709888	8.31866201552891e-06	5.15312941787576e-05	KCNN2	protein_coding
ENSG00000080802.18	975.366100807559	-0.186536179931283	0.0486300902938155	-3.83581808720199	0.000125147016738512	0.000585513396620998	CNOT4	protein_coding
ENSG00000080815.19	1537.38545867733	-0.151844457649436	0.0468522265584907	-3.24092297854558	0.00119143370397269	0.00424025043447678	PSEN1	protein_coding
ENSG00000080819.9	9672.49116775046	-0.0397070272121613	0.0399597971494293	-0.993674393883363	0.32038141283383	0.44513247731584	CPOX	protein_coding
ENSG00000080822.17	3703.41696485811	0.343714368987705	0.0516257761800012	6.65780535268451	2.77946530595768e-11	4.52416941423015e-10	CLDND1	protein_coding
ENSG00000080823.23	235.095292003517	-0.00861371911441444	0.0868678735022275	-0.0991588577817962	0.921012140545788	0.947137484923376	MOK	protein_coding
ENSG00000080824.19	31157.1783184289	-0.187888472202335	0.0678806584760156	-2.76792353551965	0.00564146899955368	0.0162839659465212	HSP90AA1	protein_coding
ENSG00000080839.12	580.994853224251	-0.197649857562962	0.0584039593807664	-3.38418592949114	0.000713896416789036	0.00271545840863982	RBL1	protein_coding
ENSG00000080845.17	1069.76822173682	0.128439382850216	0.0580593827659118	2.21220717016693	0.0269523536541096	0.0614836620915817	DLGAP4	protein_coding
ENSG00000080854.16	3606.63159378704	0.16518514039165	0.0694842059347993	2.37730485898698	0.0174396679105181	0.042598440927787	IGSF9B	protein_coding
ENSG00000080947.15	194.478284635808	0.116913190556317	0.141986878401816	0.823408415427362	0.410275779063093	0.535468017907339	CROCCP3	transcribed_unprocessed_pseudogene
ENSG00000080986.13	893.027051884608	-0.423106471456858	0.0583035315107048	-7.25696129365978	3.95882927283159e-13	8.19564191263523e-12	NDC80	protein_coding
ENSG00000081014.11	372.690361099228	-0.199790971058346	0.0780071199188384	-2.56118891796308	0.0104314614786702	0.0278160069061706	AP4E1	protein_coding
ENSG00000081019.13	490.631162212918	-0.253558588480078	0.0763676837188826	-3.32023411124336	0.000899419893324494	0.00332015394161229	RSBN1	protein_coding
ENSG00000081026.19	418.18345120352	-0.226435853966995	0.0907593895259072	-2.49490278801797	0.0125991641804214	0.0326883123038594	MAGI3	protein_coding
ENSG00000081059.20	3414.97691842072	0.424824317252155	0.071754626962747	5.92051460977858	3.20935781605141e-09	3.87218219302891e-08	TCF7	protein_coding
ENSG00000081087.15	121.59549102233	-0.227868560256917	0.139954253861724	-1.6281645892811	0.103489991039592	0.184569533272211	OSTM1	protein_coding
ENSG00000081154.12	2357.4289394673	-0.19960202047189	0.048784906633865	-4.09147078972438	4.28645944116371e-05	0.000224144259390597	PCNP	protein_coding
ENSG00000081177.18	1276.63954950669	0.221873222507744	0.0484409112367525	4.58028589560073	4.64340751411158e-06	3.03695284716646e-05	EXD2	protein_coding
ENSG00000081181.8	530.23218838246	-0.23155575241259	0.0699866876128414	-3.30856853368359	0.000937742305423414	0.00343581888210503	ARG2	protein_coding
ENSG00000081189.16	1363.73835093993	-4.61772630016833	0.379673883261174	-12.1623490678495	4.93197579735962e-34	5.83899697134279e-32	MEF2C	protein_coding
ENSG00000081237.20	1599.84096114372	-4.72867729051082	0.302418411558663	-15.6362083450516	4.12573694616402e-55	1.04202362803616e-52	PTPRC	protein_coding
ENSG00000081307.13	1081.01215245795	-0.0608218272798461	0.0594717875035569	-1.02270050780311	0.306449471235976	0.430631981371474	UBA5	protein_coding
ENSG00000081320.11	439.403228140068	-0.496610234385074	0.0795368077186759	-6.24377880668281	4.27123905934402e-10	5.91648598768732e-09	STK17B	protein_coding
ENSG00000081377.17	1112.75145377559	-0.0988906253529313	0.083604863264184	-1.18283340815289	0.23687517743476	0.353342498163831	CDC14B	protein_coding
ENSG00000081386.12	423.234987363448	0.0362026641934819	0.066063740016811	0.54799598364049	0.58369466063576	0.692121196187348	ZNF510	protein_coding
ENSG00000081692.12	366.14552329229	0.334548992867604	0.0881626718191547	3.79467847292394	0.000147834909406761	0.000679287512780491	JMJD4	protein_coding
ENSG00000081721.12	612.219794042241	-0.114782153077132	0.0646929801613435	-1.77425978507817	0.076020189218176	0.143846175670019	DUSP12	protein_coding
ENSG00000081760.17	1183.74565355272	-0.0225196180647507	0.0549302443748278	-0.409967556508277	0.681829747058588	0.772808375985478	AACS	protein_coding
ENSG00000081791.9	1822.63048592261	0.191765924664935	0.0470006773014094	4.08006726020488	4.50226715447667e-05	0.00023389563407247	DELE1	protein_coding
ENSG00000081803.16	385.446608425531	-0.872858131885582	0.0945330527176798	-9.23336448778765	2.62261830688808e-20	1.11638083771298e-18	CADPS2	protein_coding
ENSG00000081842.18	263.311500041123	1.6019296484341	0.163843799514181	9.77717590280517	1.41092444620954e-22	7.05648483757737e-21	PCDHA6	protein_coding
ENSG00000081853.15	25.7994427243349	-0.397930483032964	0.338259364885923	-1.17640640390596	0.2394325139343	0.356350453364798	PCDHGA2	protein_coding
ENSG00000081870.11	234.277912553329	0.147784535875677	0.0969527592744006	1.52429427467257	0.127435216734217	0.21859490696458	HSPB11	protein_coding
ENSG00000081913.14	785.064480795647	-0.29625173716101	0.062496289271783	-4.74030923456391	2.13392282794348e-06	1.49433764023362e-05	PHLPP1	protein_coding
ENSG00000081923.15	307.017133796609	0.0663022358772384	0.0759912429163868	0.87249837392699	0.382936554861831	0.508992242117023	ATP8B1	protein_coding
ENSG00000082014.17	1686.17386333406	0.0534155126043567	0.0567569083367786	0.941127946705711	0.346639295509335	0.472432042822957	SMARCD3	protein_coding
ENSG00000082068.9	549.990065256882	-0.095728999244337	0.0662118338176486	-1.44579894143969	0.148233603116204	0.245750989457211	WDR70	protein_coding
ENSG00000082146.13	276.635130898328	0.230229573914509	0.114444184896404	2.01171928589395	0.0442495364397429	0.0924487678927655	STRADB	protein_coding
ENSG00000082153.18	2579.58025716708	-0.136030523202909	0.0520451712024078	-2.61370113807246	0.00895673459566598	0.024333158132435	BZW1	protein_coding
ENSG00000082196.20	98.6807342541995	-0.248422567619038	0.15130508343382	-1.64186530935491	0.100617920581709	0.180530898472084	C1QTNF3	protein_coding
ENSG00000082212.13	1818.26302187291	-0.200879549226444	0.0461140556057267	-4.35614579086159	1.32372626018909e-05	7.83277928422705e-05	ME2	protein_coding
ENSG00000082213.18	642.912375760124	-0.175884047957997	0.0659469340574376	-2.66705420762712	0.00765193287519816	0.0212531874616483	C5orf22	protein_coding
ENSG00000082258.13	1047.06623548038	-0.234411649079862	0.0559912936411153	-4.18657319443911	2.83197635889333e-05	0.000155154626690779	CCNT2	protein_coding
ENSG00000082269.16	823.721307833527	-0.345075960209319	0.0638554277769184	-5.40401923881642	6.51639505227848e-08	6.30986904934365e-07	FAM135A	protein_coding
ENSG00000082438.17	165.665954384282	-0.462911951278024	0.139941949011401	-3.30788555217499	0.000940032171976837	0.00344171237838536	COBLL1	protein_coding
ENSG00000082458.12	1131.73720564205	-0.27027739050016	0.0568771966093921	-4.75194641459402	2.01467771493318e-06	1.4160680005611e-05	DLG3	protein_coding
ENSG00000082497.12	82.6387480465711	2.45309362021496	0.178664034962721	13.7302038472757	6.69448991337436e-43	1.19350941349735e-40	SERTAD4	protein_coding
ENSG00000082512.15	654.356427438591	-0.016108263077158	0.0927251956406798	-0.173720453926884	0.862085162031921	0.90739885772662	TRAF5	protein_coding
ENSG00000082515.18	373.52013319627	-0.0311734454530042	0.0794542085357745	-0.392344798689528	0.694803467084955	0.783003773347617	MRPL22	protein_coding
ENSG00000082516.9	1860.94775822144	0.0236890239494336	0.0447931530087295	0.528853683169322	0.596906954185855	0.703603607944341	GEMIN5	protein_coding
ENSG00000082641.16	5118.51751752294	-0.508948625147739	0.0641745392810644	-7.93069386783914	2.17924817757883e-15	5.92896353375756e-14	NFE2L1	protein_coding
ENSG00000082701.16	1557.66985164491	-0.249105320958372	0.0475747298172108	-5.23608482729112	1.64018592659404e-07	1.45438136521978e-06	GSK3B	protein_coding
ENSG00000082781.12	1014.14610024967	0.363747732000009	0.0629405459452682	5.7792274683527	7.50444083970536e-09	8.48673854364888e-08	ITGB5	protein_coding
ENSG00000082805.20	1194.73522147993	-0.102582061849136	0.0562536993192293	-1.82356117180848	0.0682184411558359	0.131641698366935	ERC1	protein_coding
ENSG00000082898.17	6007.16568552863	-0.177303949579148	0.039228449973934	-4.51977964199353	6.19040305389952e-06	3.96321790784932e-05	XPO1	protein_coding
ENSG00000082996.20	691.452384299446	0.0487037908653917	0.0594596154609736	0.819107060948931	0.41272533370254	0.537646325705174	RNF13	protein_coding
ENSG00000083093.10	477.847416179318	0.0928243055140263	0.0879150813256569	1.05584052376844	0.291041080687883	0.413923868209542	PALB2	protein_coding
ENSG00000083097.14	436.307396370176	-0.0500428161406814	0.111655560040096	-0.448189200096359	0.654016656359102	0.750660335565086	DOP1A	protein_coding
ENSG00000083099.11	683.639127494806	0.0411718817723619	0.0750714018407254	0.548436298814745	0.583392357900905	0.691925161746131	LYRM2	protein_coding
ENSG00000083123.15	416.552623220106	0.422567091773643	0.111375228928758	3.79408505677631	0.000148188872819422	0.000680295116239176	BCKDHB	protein_coding
ENSG00000083168.11	2367.59597928287	-0.189591091987644	0.0640185676825241	-2.96150162133975	0.00306142881639372	0.00965111135503026	KAT6A	protein_coding
ENSG00000083223.18	543.621156898232	0.019533837310376	0.076814427556327	0.25429906765955	0.799264520033442	0.860415737964071	TUT7	protein_coding
ENSG00000083307.12	1085.78425155711	-0.10829949522907	0.0515260027520094	-2.10184158375931	0.0355671551128153	0.07729595132362	GRHL2	protein_coding
ENSG00000083312.17	5567.97079965552	-0.279458078083822	0.0497752857800824	-5.61439424614308	1.97252020962936e-08	2.08158574211166e-07	TNPO1	protein_coding
ENSG00000083444.17	3057.27757250452	0.095290284739179	0.0374495119760447	2.54450004048473	0.0109434299070973	0.0290076503082302	PLOD1	protein_coding
ENSG00000083457.12	127.692601404179	-0.0760630692202859	0.113235748268406	-0.671723112033413	0.501759984958228	0.621011990530626	ITGAE	protein_coding
ENSG00000083520.15	1898.34880821619	-0.103324515350217	0.0497818569164343	-2.07554562546072	0.0379359948860122	0.0815666950202368	DIS3	protein_coding
ENSG00000083535.16	220.416570518754	-0.00662105318828623	0.0976558980160336	-0.067799829020047	0.945944979873093	0.964725097583744	PIBF1	protein_coding
ENSG00000083544.15	640.818100044831	-0.351828553629365	0.0727873175722088	-4.83365186909564	1.34050926335986e-06	9.7946371152147e-06	TDRD3	protein_coding
ENSG00000083635.8	256.219172569531	0.205157083835316	0.103418210046363	1.98376169673931	0.0472824120134742	0.0977513876742411	NUFIP1	protein_coding
ENSG00000083642.19	700.697181880943	-0.224227547106648	0.0783470963737679	-2.86197648011017	0.00421008148131603	0.0126913814935077	PDS5B	protein_coding
ENSG00000083720.13	916.742410696904	0.0248002801987847	0.0485044531454303	0.511299037315735	0.609141679010515	0.713584802390642	OXCT1	protein_coding
ENSG00000083750.13	254.814015738945	-0.242750101784999	0.116306016799049	-2.08716718589389	0.0368730245579649	0.0797071261089039	RRAGB	protein_coding
ENSG00000083799.18	375.332030214468	-0.0824715902753907	0.085262344390944	-0.967268620919486	0.333409765982755	0.458650289914912	CYLD	protein_coding
ENSG00000083807.10	296.824748372959	0.132890420534231	0.0813857518393652	1.63284626031991	0.102501334909488	0.183151188446926	SLC27A5	protein_coding
ENSG00000083812.12	487.160648433825	0.14406270520865	0.0695649072989927	2.07091061861785	0.0383671496604643	0.0823185312126116	ZNF324	protein_coding
ENSG00000083817.9	100.352762094476	-0.510334735752054	0.129440807459615	-3.94261087958121	8.05993672736445e-05	0.000393493173861085	ZNF416	protein_coding
ENSG00000083828.16	157.008144783951	-0.284312915723762	0.10011297696948	-2.83992070089412	0.00451247497396525	0.0134398674833863	ZNF586	protein_coding
ENSG00000083838.16	293.557386513101	0.408654818404498	0.103502635667114	3.94825518954722	7.87228635967347e-05	0.000385076266928637	ZNF446	protein_coding
ENSG00000083845.9	17875.6006511219	0.122519189311207	0.0557731439406083	2.19674166910288	0.0280389010954047	0.0635319239234096	RPS5	protein_coding
ENSG00000083857.14	9259.241084414	1.17984004509309	0.0980252601344674	12.036081755607	2.29604513445064e-33	2.55840205643125e-31	FAT1	protein_coding
ENSG00000083896.13	1381.2718800833	-0.0915025692052027	0.068447988587531	-1.33681896420067	0.1812817373707	0.287990716858747	YTHDC1	protein_coding
ENSG00000083937.9	1000.86725834904	0.0371931961705081	0.0658170140128072	0.565100023578565	0.572005732475877	0.68162104819843	CHMP2B	protein_coding
ENSG00000084070.12	1022.52411185964	0.0394294709938516	0.0542313508349921	0.727060462016193	0.467188918001353	0.588608319204565	SMAP2	protein_coding
ENSG00000084072.17	521.351943113126	-0.154985070423927	0.0702736189374827	-2.20545167258009	0.0274224154781425	0.0623869215066465	PPIE	protein_coding
ENSG00000084073.10	1029.54927901936	-0.0146288831103754	0.0675225399725242	-0.216651848646809	0.828479675866644	0.883206542953438	ZMPSTE24	protein_coding
ENSG00000084090.13	3720.85195448033	-0.0100023918643728	0.0343931687969037	-0.290824957811774	0.771185196394908	0.840455984621966	STARD7	protein_coding
ENSG00000084092.7	2530.85196099204	-0.178841605251561	0.0580924292150427	-3.07856992155617	0.00207996713433125	0.00687305319530218	NOA1	protein_coding
ENSG00000084093.19	1348.75415936945	-0.365461887716951	0.0624303992900352	-5.85390918323478	4.8015088181662e-09	5.60029723808353e-08	REST	protein_coding
ENSG00000084112.15	1420.4514017282	0.286850669025222	0.0728668651865291	3.93664072539589	8.26301727748464e-05	0.000402758970160831	SSH1	protein_coding
ENSG00000084207.18	11098.3972092933	0.303375000785619	0.089406101949161	3.39322478188488	0.00069074930902334	0.00263800781979327	GSTP1	protein_coding
ENSG00000084234.17	6197.38164010225	-0.196466723652592	0.0388267306424635	-5.06008928389461	4.19060203486743e-07	3.42341688605828e-06	APLP2	protein_coding
ENSG00000084444.14	522.184127718552	0.0992272360384356	0.0634011357383666	1.56507032378584	0.117566421007371	0.204975635326615	FAM234B	protein_coding
ENSG00000084463.8	2780.01961931713	-0.10554797523293	0.0517846918598335	-2.03820803875049	0.0415291319143222	0.0878587833351443	WBP11	protein_coding
ENSG00000084623.11	5034.70041800258	-0.0119218599214367	0.0529380268339154	-0.225204085502462	0.821820511311369	0.878146102694435	EIF3I	protein_coding
ENSG00000084628.10	233.225582614616	-1.2353828892995	0.157855283753896	-7.82604712317083	5.03448694965462e-15	1.31538991784597e-13	NKAIN1	protein_coding
ENSG00000084652.16	3026.28433705339	-0.02996438136352	0.0431368427746026	-0.694635477150913	0.487283773187418	0.607032103033739	TXLNA	protein_coding
ENSG00000084676.15	1008.77317008602	-0.132074930430942	0.0537268001517114	-2.45826905860752	0.0139608535739759	0.0355388501696676	NCOA1	protein_coding
ENSG00000084693.16	1155.07006111018	0.592652631358722	0.0567609878578466	10.4411965634385	1.60771288883219e-25	1.00674715361004e-23	AGBL5	protein_coding
ENSG00000084710.14	213.440495933539	0.0827925867378218	0.179256879622162	0.461865602661008	0.644177702338433	0.743364978772206	EFR3B	protein_coding
ENSG00000084731.15	674.553995388237	0.121300383487715	0.120032699104158	1.01056115869275	0.312226513869292	0.43668487228198	KIF3C	protein_coding
ENSG00000084733.11	2062.26799334247	-0.10850231452625	0.0577727931246472	-1.87808670237134	0.060369305145468	0.119299921356997	RAB10	protein_coding
ENSG00000084754.12	4150.18517407386	0.0557385017711952	0.046159200523995	1.20752745148219	0.22722907967077	0.341542300469237	HADHA	protein_coding
ENSG00000084764.12	307.011012881751	0.279630375336843	0.0963805668339183	2.90131490737856	0.0037160023560375	0.0113992509521037	MAPRE3	protein_coding
ENSG00000084774.14	6102.1567438277	0.0800359102783871	0.0402374331403426	1.98909085475788	0.0466911755804724	0.0966741460235658	CAD	protein_coding
ENSG00000085063.17	1542.55317479897	-0.081048043085388	0.0471170046343774	-1.72014421787445	0.0854062297800063	0.158027595370722	CD59	protein_coding
ENSG00000085117.12	224.076835114054	0.979297003599933	0.110392142601766	8.87107524611329	7.24429814757098e-19	2.76524166570002e-17	CD82	protein_coding
ENSG00000085185.15	841.03730215116	-0.0719186154411081	0.0587699394200918	-1.22373131826849	0.221053601120477	0.33478375688384	BCORL1	protein_coding
ENSG00000085224.23	2204.65261551152	-0.317068931518362	0.0790800989089325	-4.00946554054635	6.0856332801296e-05	0.000305167725767981	ATRX	protein_coding
ENSG00000085231.14	550.033937573657	-0.134236256924524	0.0795657486261629	-1.68711109041691	0.0915819929218027	0.167188714701481	AK6	protein_coding
ENSG00000085274.15	500.735509232571	-0.15131950102769	0.0724942507413813	-2.08733105701737	0.0368582192688432	0.0797016916095961	MYNN	protein_coding
ENSG00000085276.19	53.9111563627434	-0.821974841621791	0.225137185613014	-3.65099545587585	0.000261225862360442	0.00112941989107279	MECOM	protein_coding
ENSG00000085365.18	1304.72463390944	-0.0889301286306528	0.0583893272329103	-1.52305451775318	0.127745066485214	0.218962644216371	SCAMP1	protein_coding
ENSG00000085377.15	1611.44219252867	-0.124462339177855	0.0501170000138848	-2.4834355436952	0.0130121880877669	0.033563693324599	PREP	protein_coding
ENSG00000085382.12	382.079732457089	-0.27857046282961	0.0847977989324385	-3.28511431118108	0.00101941003848322	0.00369661156333446	HACE1	protein_coding
ENSG00000085415.16	2673.1690961744	-0.0991520715635296	0.0650304776148663	-1.52470157378735	0.127333549045861	0.218479687753734	SEH1L	protein_coding
ENSG00000085433.15	316.581994417678	-0.0799182765509731	0.0847424010586233	-0.943073072660368	0.345643527850022	0.471541413489308	WDR47	protein_coding
ENSG00000085449.15	1009.41046559025	-0.138262696045822	0.0536518909730365	-2.57703304652035	0.00996524229367694	0.0267185565673001	WDFY1	protein_coding
ENSG00000085491.17	735.460577564233	-0.266744743401678	0.0739890744449158	-3.60519097451701	0.000311923464154343	0.00132257643418996	SLC25A24	protein_coding
ENSG00000085511.20	1078.04646802666	-0.101922204521243	0.0564046088309374	-1.80698362480868	0.0707648324492354	0.135708715633474	MAP3K4	protein_coding
ENSG00000085514.16	253.34357244906	0.0746411468391562	0.134120848623013	0.556521581882902	0.577854344917838	0.686969855094133	PILRA	protein_coding
ENSG00000085552.17	750.09743544122	0.169342924821021	0.0549478313021386	3.0818855049959	0.00205693938366394	0.00681330260547397	IGSF9	protein_coding
ENSG00000085644.14	985.835504542822	-0.148272013857776	0.0625565962149376	-2.37020590679726	0.0177781812650251	0.0432718533392533	ZNF213	protein_coding
ENSG00000085719.13	2581.22261012092	-0.0424596521359153	0.0467460448333532	-0.908304698018438	0.363717261075833	0.489750066072087	CPNE3	protein_coding
ENSG00000085721.13	1781.65248816875	-0.157087729686018	0.0641415312869838	-2.44907981668183	0.0143221706542211	0.0363192948674379	RRN3	protein_coding
ENSG00000085733.16	2851.91688167835	0.0589077119905989	0.0423811108073721	1.38995205336506	0.164543437392432	0.267054862401726	CTTN	protein_coding
ENSG00000085741.13	40.127195767755	-2.39832275722272	0.28852331090363	-8.3124055027352	9.37813248323699e-17	2.9793756740246e-15	WNT11	protein_coding
ENSG00000085760.15	1384.39026799474	-0.0294292518868542	0.0640838759869414	-0.459230210932483	0.646068857930575	0.745028262371711	MTIF2	protein_coding
ENSG00000085788.14	1305.68476579729	-0.247075115123183	0.0523680287466489	-4.71805261791516	2.38112916352738e-06	1.65142477547341e-05	DDHD2	protein_coding
ENSG00000085831.15	121.314156405198	0.428870311023001	0.146862737589734	2.92021187989199	0.00349793476540976	0.010813484992864	TTC39A	protein_coding
ENSG00000085832.17	1379.7472615196	-0.0730257383730433	0.0628499904810459	-1.16190532113233	0.245273925461066	0.363118509812133	EPS15	protein_coding
ENSG00000085840.13	947.628878138308	-0.24028920092681	0.0852891819228047	-2.81734676672472	0.00484222143398725	0.0142788526193117	ORC1	protein_coding
ENSG00000085871.9	269.325469816421	0.63362146125901	0.0908306788817545	6.97585297236271	3.04020547770899e-12	5.59796765603913e-11	MGST2	protein_coding
ENSG00000085872.15	3522.281777147	0.110604784098925	0.0506059017062426	2.18561038080032	0.0288441224979765	0.065083953593558	CHERP	protein_coding
ENSG00000085978.22	570.970455839093	0.17629141856683	0.0666466827818148	2.64516418835077	0.00816512873549587	0.0224848920330192	ATG16L1	protein_coding
ENSG00000085982.13	378.064004970045	0.344132273431311	0.143517169569044	2.39784741062465	0.0164917337035431	0.0407692875274865	USP40	protein_coding
ENSG00000085998.14	1864.51958413892	0.319821426440655	0.0520216510668216	6.14785228615382	7.85391221100441e-10	1.04036875564301e-08	POMGNT1	protein_coding
ENSG00000085999.13	857.421628760468	0.0868880271775825	0.0868337996292453	1.0006244981628	0.317008381685169	0.441539063975832	RAD54L	protein_coding
ENSG00000086015.22	3242.72356087044	-0.0819105782271877	0.0513599980198623	-1.59483219207895	0.110749766136241	0.195128700852063	MAST2	protein_coding
ENSG00000086061.16	2039.56853882368	-0.134688415189596	0.0646828481911138	-2.08228949336989	0.0373160350186157	0.08047348721675	DNAJA1	protein_coding
ENSG00000086062.13	1074.82234993731	0.12945963123941	0.0653854711995879	1.97994491535033	0.0477097186779496	0.0985138406929619	B4GALT1	protein_coding
ENSG00000086065.14	535.028021800343	-0.196314902383742	0.0845642427557579	-2.32148832634554	0.0202605034109424	0.0483279818494288	CHMP5	protein_coding
ENSG00000086102.19	1211.46547125809	-0.0195311263370225	0.0521540372866271	-0.374489250557608	0.708040352580538	0.791657502605231	NFX1	protein_coding
ENSG00000086189.10	858.828442507099	-0.0738458200147659	0.0649708129792852	-1.13659990738165	0.255705578810314	0.375371727336191	DIMT1	protein_coding
ENSG00000086200.17	802.972325535627	-0.121264185362107	0.0669873021582987	-1.81025629417864	0.0702560513651122	0.134869546793376	IPO11	protein_coding
ENSG00000086232.13	4514.07734351301	0.0667457445478609	0.0412950575006553	1.61631315192627	0.106026624710623	0.188206847504237	EIF2AK1	protein_coding
ENSG00000086300.16	456.867992436507	-0.381717985735869	0.072214920781468	-5.28586034028894	1.25115323819522e-07	1.13193887591703e-06	SNX10	protein_coding
ENSG00000086475.15	1748.77930451878	-0.151998260054185	0.049332452298526	-3.08110083671487	0.00206236792159915	0.00682979097113493	SEPHS1	protein_coding
ENSG00000086504.17	1216.83730448193	0.175288044692275	0.0556730532391734	3.1485258036636	0.00164096235214517	0.00560592348671915	MRPL28	protein_coding
ENSG00000086544.3	411.922729447065	-0.0803015135803687	0.0945935500288632	-0.848911089137329	0.39593076790848	0.521323672410348	ITPKC	protein_coding
ENSG00000086589.12	2066.62364124232	0.0444882537258648	0.0549910038927442	0.809009666610848	0.418509586028944	0.543034015470726	RBM22	protein_coding
ENSG00000086598.11	4835.37318810498	-0.0434007533162297	0.0507960860327008	-0.854411367212226	0.392877099797439	0.518736855127798	TMED2	protein_coding
ENSG00000086619.14	407.528476880836	-0.23644360925037	0.0736191846938908	-3.21171186876769	0.00131946637424097	0.00463817987363668	ERO1B	protein_coding
ENSG00000086666.19	628.008599452645	-0.0179453509708868	0.0659029811902693	-0.272299532536724	0.785391715628397	0.849766247224956	ZFAND6	protein_coding
ENSG00000086712.13	1239.66580471289	-0.0344925405139325	0.0491274405725692	-0.702103348188503	0.482614714453078	0.602708899776203	TXLNG	protein_coding
ENSG00000086758.16	11867.6465121705	-0.0189980235080706	0.0571507894666368	-0.332419266389332	0.739572692448959	0.816277099881393	HUWE1	protein_coding
ENSG00000086827.9	903.846880169889	-0.155222919421178	0.0653184257272877	-2.3764032536432	0.0174823452501684	0.0426751707347056	ZW10	protein_coding
ENSG00000086848.15	885.356537012983	0.0415083359466298	0.0621074803996638	0.668330701543875	0.50392251982438	0.622772946127764	ALG9	protein_coding
ENSG00000087008.16	343.596428162182	0.138639525224996	0.0792537779411432	1.74931124832881	0.080237232666308	0.150168583898386	ACOX3	protein_coding
ENSG00000087053.20	1019.89105425624	-0.250695926228837	0.0483708009609894	-5.18279460435275	2.18585713179124e-07	1.87887004964064e-06	MTMR2	protein_coding
ENSG00000087074.8	1571.66898154365	-0.47809149383986	0.0759736129264405	-6.29286242188798	3.11664553009043e-10	4.42639609774981e-09	PPP1R15A	protein_coding
ENSG00000087076.9	70.9540122355683	0.0234191990674319	0.155638366645908	0.150471889239963	0.8803923273461	0.920291462275147	HSD17B14	protein_coding
ENSG00000087077.14	6570.22760897345	0.0495513897334385	0.0754442054763736	0.656795169629776	0.511312630554557	0.629135401382247	TRIP6	protein_coding
ENSG00000087086.15	9777.56687404747	0.0238284264397998	0.0684698521985093	0.348013405530888	0.727830115900967	0.806488562179237	FTL	protein_coding
ENSG00000087087.20	3066.07114217857	0.173216180078701	0.0572793718533879	3.02405865277407	0.00249408080326335	0.0080484030009908	SRRT	protein_coding
ENSG00000087088.20	924.16413060103	0.707291239081617	0.055696346853729	12.6990597954139	5.98443341272307e-37	7.88592208142656e-35	BAX	protein_coding
ENSG00000087095.13	340.026224356405	-0.0878413633888627	0.0781347317360447	-1.12422941036784	0.260915715716148	0.381615361061915	NLK	protein_coding
ENSG00000087111.21	1134.35110767398	0.164580630734183	0.0481577227115398	3.41753350173981	0.000631913163485632	0.00243912686690302	PIGS	protein_coding
ENSG00000087152.15	1351.4311608022	0.113841176136673	0.0460382811266445	2.47275035797953	0.0134077765031853	0.034402547431302	ATXN7L3	protein_coding
ENSG00000087157.19	472.437401722783	0.0868116553932273	0.0796392295463221	1.09006146704035	0.275686068645585	0.397653406077974	PGS1	protein_coding
ENSG00000087191.13	1943.41558453615	0.0906383620913666	0.0539932277582349	1.67869871564666	0.0932107763973756	0.169732769229251	PSMC5	protein_coding
ENSG00000087206.17	466.171070780312	-0.157634668822368	0.0781577687859918	-2.01687780077238	0.0437082672521381	0.0914602432945181	UIMC1	protein_coding
ENSG00000087253.13	76.5859614834929	0.199683189704549	0.148847142887941	1.3415318952738	0.179747821299879	0.286003620745313	LPCAT2	protein_coding
ENSG00000087263.17	1582.93495758394	-0.167977925950293	0.0665687190450056	-2.52337626981717	0.011623395636303	0.030479483902498	OGFOD1	protein_coding
ENSG00000087266.17	2168.906910533	-0.0804294687073277	0.0544275485738607	-1.47773454463379	0.13947884427873	0.234330643702868	SH3BP2	protein_coding
ENSG00000087269.16	3445.407492734	-0.0871355618915657	0.0461939691576452	-1.88629735613755	0.0592548953617953	0.117501790671637	NOP14	protein_coding
ENSG00000087274.17	3360.58877307247	0.0638553249739049	0.0383794218557971	1.6637906952801	0.0961542640846736	0.174077401005651	ADD1	protein_coding
ENSG00000087299.12	1014.4777054065	0.0559341951069297	0.0654462033607183	0.8546591281795	0.392739883589549	0.518656226223619	L2HGDH	protein_coding
ENSG00000087301.9	471.853404353851	-0.309647145635188	0.0755848109854102	-4.09668479153779	4.19108952816311e-05	0.000219763912490601	TXNDC16	protein_coding
ENSG00000087302.9	3807.35989999336	-0.0576850668444555	0.0409487226443913	-1.40871468312716	0.158919551436232	0.259567458769634	RTRAF	protein_coding
ENSG00000087338.5	726.498459844485	-0.204571803324075	0.061582044683783	-3.32193911999071	0.000893941963676472	0.00330329103085912	GMCL1	protein_coding
ENSG00000087365.16	8863.76147630349	-0.0215924747215151	0.0554568673066237	-0.389356192843156	0.697012673324922	0.78462965372173	SF3B2	protein_coding
ENSG00000087448.11	1613.25192203131	0.186980127433268	0.0583400117967972	3.2050066785131	0.00135059346772365	0.00472567384204205	KLHL42	protein_coding
ENSG00000087460.26	12028.1271388863	-0.0142762231306157	0.0405696249645573	-0.35189438263449	0.724917472117474	0.804260880918677	GNAS	protein_coding
ENSG00000087470.18	1959.04770728875	-0.151824257402508	0.050584776236227	-3.00138240591398	0.00268756821355342	0.00859228031818322	DNM1L	protein_coding
ENSG00000087502.18	634.883345333911	-0.046071016277521	0.0737405025938046	-0.624772203293767	0.532120576715058	0.646859876427081	ERGIC2	protein_coding
ENSG00000087510.7	87.9952239536917	0.257733004523389	0.148258569107157	1.73840207736732	0.0821399909202583	0.153143383662106	TFAP2C	protein_coding
ENSG00000087586.17	1073.03282502653	-0.252912784999404	0.057367595966324	-4.40863488767892	1.04024223548604e-05	6.27041799385657e-05	AURKA	protein_coding
ENSG00000087842.11	423.162378264796	-0.462635385052413	0.0875889052825694	-5.28189481943987	1.27854597792923e-07	1.15465350116445e-06	PIR	protein_coding
ENSG00000087884.14	25.7476422041097	0.247717552717572	0.287637102701956	0.861215574731511	0.38911932363615	0.515221863729333	AAMDC	protein_coding
ENSG00000087903.13	294.083367055945	-0.0976838594687617	0.0861153755911861	-1.13433703096755	0.25665320150291	0.376507513608431	RFX2	protein_coding
ENSG00000087995.16	692.255170129236	-0.0528669871207487	0.0650353811728406	-0.81289578330059	0.416277812330891	0.541018350605688	METTL2A	protein_coding
ENSG00000088002.12	139.685516049063	0.0297697978187717	0.171429593482806	0.173656118608001	0.86213572571536	0.90739885772662	SULT2B1	protein_coding
ENSG00000088035.18	272.343327545414	-0.0278725569617248	0.0847299567211826	-0.328957526243568	0.742187792062318	0.818128826911289	ALG6	protein_coding
ENSG00000088038.19	2421.80351685231	0.0627154222010718	0.0463646945739225	1.3526547037009	0.176165967522349	0.28139760428309	CNOT3	protein_coding
ENSG00000088179.9	687.192538418703	-0.273763590248151	0.0649447662830945	-4.21532951638958	2.4941374690401e-05	0.000138752419992047	PTPN4	protein_coding
ENSG00000088205.13	2538.85140345408	-0.141675822132199	0.0498976850673769	-2.83932655274276	0.00452088652834078	0.0134596295580503	DDX18	protein_coding
ENSG00000088247.17	9262.53366261094	0.0982744571890246	0.0427279298181038	2.30000511626439	0.0214479301878279	0.0507688119441336	KHSRP	protein_coding
ENSG00000088256.9	2424.5065648608	-0.0460089007193954	0.0521296410400841	-0.882586179406409	0.377459898483032	0.50334629546039	GNA11	protein_coding
ENSG00000088280.19	266.191969535425	0.302899030146661	0.0978628311396412	3.09513864068015	0.00196720920204641	0.00655332781881982	ASAP3	protein_coding
ENSG00000088298.13	647.692061389445	0.211578353628487	0.0684023766940925	3.09314330662372	0.00198048473414883	0.00659465296886208	EDEM2	protein_coding
ENSG00000088305.18	225.930455677962	-0.437776198370003	0.105665201356386	-4.14304986646906	3.42717387872284e-05	0.000183452465412102	DNMT3B	protein_coding
ENSG00000088325.16	4240.52709835724	-0.276147737918517	0.0402440271741983	-6.86183161350125	6.79831719136781e-12	1.18552012333703e-10	TPX2	protein_coding
ENSG00000088340.17	31.6808665117783	1.43189614665641	0.27008966471092	5.30155845907317	1.1481826874282e-07	1.04943066618136e-06	FER1L4	transcribed_unitary_pseudogene
ENSG00000088356.6	318.928746739371	-0.104173525245584	0.0907971606349849	-1.14732139768526	0.251248813640633	0.370191980739928	PDRG1	protein_coding
ENSG00000088367.23	1195.04049919025	-0.147335848287445	0.047557554122279	-3.09805352707203	0.00194796241463506	0.00650494103820619	EPB41L1	protein_coding
ENSG00000088387.19	1152.83102028315	0.0710005574506804	0.0543220437352129	1.3070303060902	0.191202419009559	0.29979657892465	DOCK9	protein_coding
ENSG00000088448.14	1140.36568681385	0.0449525083733944	0.0657408406770897	0.68378359495272	0.494111827221243	0.613349494570013	ANKRD10	protein_coding
ENSG00000088451.11	268.349584596599	-0.114660613352213	0.0841710101445033	-1.36223401804689	0.173124043276493	0.277533243606472	TGDS	protein_coding
ENSG00000088538.13	23.0666380252541	0.291264987011737	0.253134800372609	1.15063194228135	0.249883686174767	0.368574788815692	DOCK3	protein_coding
ENSG00000088543.15	111.771964387603	0.313624541698734	0.179665266503786	1.74560474487775	0.0808796571939235	0.151228744895366	C3orf18	protein_coding
ENSG00000088682.14	1214.31348016647	0.112699609860254	0.053205627219253	2.11818966809347	0.0341590078494261	0.0747826646850916	COQ9	protein_coding
ENSG00000088727.12	112.798331003521	0.27066956029567	0.127968694954731	2.11512323690899	0.0344194452235023	0.0752332717318555	KIF9	protein_coding
ENSG00000088766.12	692.95419184503	-0.0401645190611343	0.0636750903008443	-0.630772863789746	0.528189048900575	0.643060725238155	CRLS1	protein_coding
ENSG00000088808.18	1330.7922342346	-0.211612518029133	0.0612473854937174	-3.45504573498635	0.00055019948362362	0.00217071673387981	PPP1R13B	protein_coding
ENSG00000088826.18	567.268373301131	-0.0866939162784162	0.123178574447798	-0.703806783501592	0.481553108662762	0.601969289219905	SMOX	protein_coding
ENSG00000088832.17	3819.96940400391	0.28672122787202	0.0580055071911837	4.94300010043872	7.6929444224517e-07	5.9237235659468e-06	FKBP1A	protein_coding
ENSG00000088833.17	1247.06788924461	-0.0395704716057158	0.0510211178337005	-0.775570455643342	0.438002650307285	0.561357591572784	NSFL1C	protein_coding
ENSG00000088836.14	1177.89850662659	0.246312659514554	0.0569875712877695	4.3222171773342	1.54469026007193e-05	9.04491352439339e-05	SLC4A11	protein_coding
ENSG00000088876.13	347.030792760927	0.0356092844365318	0.0785548650169112	0.453304635287272	0.650329395514906	0.747674050499422	ZNF343	protein_coding
ENSG00000088881.21	133.35537969812	-0.111270357792167	0.118131328810291	-0.941920817388395	0.346233181188578	0.472075476573792	EBF4	protein_coding
ENSG00000088888.18	2635.60847558945	-0.0143820536820622	0.0500311868309049	-0.28746177320699	0.773758767827472	0.84204957756966	MAVS	protein_coding
ENSG00000088899.15	209.505308813638	0.294415176737141	0.0979308054577019	3.00635918760317	0.00264396478605636	0.00847254014969296	LZTS3	protein_coding
ENSG00000088930.8	3590.93587302897	-0.17005019153888	0.0334441792786602	-5.08459753555336	3.68406414714946e-07	3.04075752101867e-06	XRN2	protein_coding
ENSG00000088970.16	606.8534289959	-0.79430354201813	0.0855984092005453	-9.27941943590547	1.70404515408685e-20	7.31532585411673e-19	KIZ	protein_coding
ENSG00000088986.11	1746.45554254327	0.0266980227335338	0.0660611223839693	0.404141222099678	0.686108873497074	0.776192070957776	DYNLL1	protein_coding
ENSG00000088992.18	36.0148662821567	1.17466171159894	0.221352224731181	5.30675358255602	1.11594875631281e-07	1.02367357464675e-06	TESC	protein_coding
ENSG00000089006.16	4335.71267663482	-0.214887537075277	0.0525276242791777	-4.09094338501162	4.29622009617135e-05	0.000224577162253814	SNX5	protein_coding
ENSG00000089009.15	27907.8156347617	-0.0116029322840984	0.0417050221061442	-0.27821427008401	0.780847881192426	0.84668623788034	RPL6	protein_coding
ENSG00000089022.14	892.602246050378	-0.0146691308395822	0.0551573186406201	-0.265950760499429	0.790277131096036	0.853650270484663	MAPKAPK5	protein_coding
ENSG00000089048.14	643.46437550523	0.133891150786441	0.0878536465432186	1.52402496714322	0.127502474422425	0.218663241575054	ESF1	protein_coding
ENSG00000089050.16	804.150168225208	-0.0934593080692205	0.059200769461051	-1.57868400900952	0.114408554495584	0.200549130691276	RBBP9	protein_coding
ENSG00000089053.13	3083.07790345621	0.115902412094549	0.0428758006337191	2.70321277693877	0.00686727702787244	0.0193468518461385	ANAPC5	protein_coding
ENSG00000089057.15	919.897167649365	-0.529294528272837	0.0630201608914622	-8.3988127098632	4.51015495076306e-17	1.47299327853154e-15	SLC23A2	protein_coding
ENSG00000089060.11	602.927808774307	0.0786769974267872	0.0565566003997434	1.39111963715457	0.164189151041461	0.266622631256141	SLC8B1	protein_coding
ENSG00000089063.15	783.024107302153	0.310907690445509	0.0800858468340704	3.88218021955462	0.00010352410634286	0.000494890948744383	TMEM230	protein_coding
ENSG00000089091.16	38.7675310742051	0.0375328201295512	0.236740172776153	0.158540139974638	0.874031193477076	0.915536649336533	DZANK1	protein_coding
ENSG00000089094.19	1718.52880131905	-0.0750669483044364	0.068902723277465	-1.08946271981368	0.275949886114101	0.397939783300565	KDM2B	protein_coding
ENSG00000089123.16	169.445429049803	-0.00749594872828145	0.106862089634129	-0.0701460055099598	0.944077449755769	0.96340401842417	TASP1	protein_coding
ENSG00000089127.14	16.6231306061741	3.14257232562511	0.435106487731368	7.22253612445631	5.10268431599649e-13	1.04213043294624e-11	OAS1	protein_coding
ENSG00000089154.11	6056.34035521572	-0.0788333491591648	0.0327664025978496	-2.40592017764985	0.0161317890435733	0.040042773327815	GCN1	protein_coding
ENSG00000089157.16	88829.2009274132	0.043818171782741	0.0560385870226393	0.78192856227868	0.434256558095472	0.557641206794237	RPLP0	protein_coding
ENSG00000089159.16	3846.95786827151	0.828168265502157	0.0635073946287984	13.0405013517372	7.19821514626172e-39	1.05904613909175e-36	PXN	protein_coding
ENSG00000089177.19	401.584977729922	-0.246198823054941	0.0813367117553473	-3.02690897802068	0.00247068343292828	0.00797969666295718	KIF16B	protein_coding
ENSG00000089195.15	526.01467276982	0.0727938997361284	0.0689568741056068	1.05564384523355	0.291130961408136	0.413981288278024	TRMT6	protein_coding
ENSG00000089220.5	4238.03162297094	0.0352178426612138	0.0373791595639352	0.942178558107372	0.34610122975145	0.472029097915482	PEBP1	protein_coding
ENSG00000089234.16	594.771343406691	-0.170314240070526	0.0650251514312934	-2.61920558924776	0.00881348131258838	0.0239999093999936	BRAP	protein_coding
ENSG00000089248.7	2659.82672976761	-0.130154696144665	0.0580132713934805	-2.24353312644409	0.0248624561607856	0.0574250359183881	ERP29	protein_coding
ENSG00000089280.19	3114.52976823417	0.0688463085193035	0.0819202620048696	0.840406351669274	0.40068058905604	0.526010583584132	FUS	protein_coding
ENSG00000089289.16	1390.60673988452	-0.263965635219489	0.0661901857122355	-3.98798752985963	6.66361654225598e-05	0.000331845038058978	IGBP1	protein_coding
ENSG00000089327.15	5306.3249028182	0.314703630181065	0.0665845006404618	4.72637967025357	2.28558127060368e-06	1.5929197409448e-05	FXYD5	protein_coding
ENSG00000089335.21	391.29391656293	0.017471946740066	0.100229966981507	0.174318592195981	0.861615088477069	0.907108173598826	ZNF302	protein_coding
ENSG00000089351.14	2157.52617548894	0.203102567660733	0.0597449997347646	3.39949064461291	0.000675114893818006	0.00258594908882906	GRAMD1A	protein_coding
ENSG00000089505.17	99.4626099608131	-0.11252169359969	0.126350284635901	-0.890553542668624	0.373168731897565	0.498985172785291	CMTM1	protein_coding
ENSG00000089597.18	11768.0812485047	0.00517259672463305	0.0359430783300435	0.143910787972478	0.885570916797322	0.923856648295926	GANAB	protein_coding
ENSG00000089639.11	490.669654423426	0.0258183312972956	0.0663335830440257	0.389219609623077	0.697113698547224	0.784673623099208	GMIP	protein_coding
ENSG00000089682.16	269.335757833702	-0.23284535714162	0.110101056336334	-2.11483308961478	0.0344441755689228	0.0752764690757797	RBM41	protein_coding
ENSG00000089685.15	1873.02771993848	-0.114290209456573	0.0581986450226425	-1.96379502327086	0.0495538674745397	0.101698172766681	BIRC5	protein_coding
ENSG00000089692.9	23.7184911373954	-0.119067152566802	0.260245456765529	-0.457518659678568	0.647298293423005	0.745660078945817	LAG3	protein_coding
ENSG00000089693.10	4583.16315610186	0.177603167405283	0.0502833721593596	3.53204567988036	0.000412358117267152	0.00169300322651488	MLF2	protein_coding
ENSG00000089723.10	348.804353372241	0.024184491403326	0.0745964364800094	0.324204379518948	0.745783306625937	0.821217862854923	OTUB2	protein_coding
ENSG00000089737.17	4592.53620047592	0.0512394694349351	0.0376469723285791	1.36105153391147	0.173497404312543	0.277984739369029	DDX24	protein_coding
ENSG00000089775.11	510.570941017064	-0.143382445396022	0.0662661396604036	-2.16373620269445	0.0304846008680817	0.0681965812747135	ZBTB25	protein_coding
ENSG00000089818.18	869.251590539148	-0.0668310215576543	0.0584980403523033	-1.14244889495726	0.253267477159074	0.37262284940472	NECAP1	protein_coding
ENSG00000089820.16	2401.68927138025	0.605180368515867	0.0512469664130478	11.80909643779	3.50305555394608e-32	3.73840168059851e-30	ARHGAP4	protein_coding
ENSG00000089847.12	33.6893322734662	0.562428909184279	0.2953825138359	1.90406974969661	0.0569011007941174	0.113742155577636	ANKRD24	protein_coding
ENSG00000089876.12	761.723100149482	0.0976731059431229	0.0670038670238323	1.45772341629748	0.144916794872816	0.241379326170878	DHX32	protein_coding
ENSG00000089902.10	2980.28325663377	-0.241419848335741	0.0575928611465617	-4.19183634098988	2.76705582463711e-05	0.000152108129690661	RCOR1	protein_coding
ENSG00000089916.18	879.248306952307	-0.198374077707039	0.0592746593736245	-3.34669283304746	0.000817817764635886	0.00305101191661552	GPATCH2L	protein_coding
ENSG00000090006.18	2620.31380824444	0.117474336833176	0.10073186358073	1.1662083144032	0.243530231770717	0.361208689421691	LTBP4	protein_coding
ENSG00000090013.11	491.935596338131	0.368128118594176	0.0917841395539346	4.01080317779582	6.0512540963572e-05	0.000303644717139725	BLVRB	protein_coding
ENSG00000090020.11	1844.75433756691	-0.301713460218303	0.0826899734770731	-3.64873088636262	0.000263538990209174	0.00113877098877383	SLC9A1	protein_coding
ENSG00000090054.15	1479.9918603428	-0.1202625650688	0.0553603708156216	-2.17235837291149	0.0298286422624037	0.0669664066436244	SPTLC1	protein_coding
ENSG00000090060.18	4687.8239203817	-0.0616368524817318	0.0444520077569737	-1.38659321798715	0.165565837518498	0.268311913352082	PAPOLA	protein_coding
ENSG00000090061.17	2616.96949094627	0.132527066887461	0.0364988699528493	3.63099096105345	0.000282335073739468	0.00121238472866191	CCNK	protein_coding
ENSG00000090097.21	1037.92365947033	0.443995994208695	0.0739449963913209	6.00440889683791	1.92030200301137e-09	2.42300221096039e-08	PCBP4	protein_coding
ENSG00000090238.12	266.413048642079	0.413336500454137	0.131099897348542	3.15283618686016	0.00161692516059396	0.00554238495445394	YPEL3	protein_coding
ENSG00000090263.16	238.773826130546	0.165613690969178	0.088360590524811	1.87429361874483	0.0608899665774362	0.120084142831138	MRPS33	protein_coding
ENSG00000090266.13	907.846794487179	0.209612061835568	0.0743501385351267	2.81925583415741	0.00481351363756267	0.0142024894204877	NDUFB2	protein_coding
ENSG00000090273.14	1822.30791750992	0.0771872038791576	0.058659233895527	1.31585768775346	0.188221812670267	0.296375036284832	NUDC	protein_coding
ENSG00000090316.16	1806.00271547916	-0.00257298289444665	0.0498446806691363	-0.0516200095959254	0.958831475242371	0.972598232975759	MAEA	protein_coding
ENSG00000090339.9	20.1345060825451	0.579671160674994	0.29443453807495	1.96876074547829	0.0489805719929118	0.100737321467973	ICAM1	protein_coding
ENSG00000090372.15	2884.32019110439	0.090459495314667	0.0503894022567966	1.79520873960091	0.0726204485538025	0.138670649872016	STRN4	protein_coding
ENSG00000090432.7	645.14291795724	0.457575493904242	0.058701326445534	7.79497707481624	6.44201733944218e-15	1.66024372044059e-13	MUL1	protein_coding
ENSG00000090447.12	1327.01494898013	-0.00390685776080436	0.0651935109261813	-0.0599270955851434	0.952213699515184	0.968121194394706	TFAP4	protein_coding
ENSG00000090470.15	1017.06886239135	0.0878469478957503	0.0479272422421078	1.83292306809529	0.06681401267919	0.129376379777721	PDCD7	protein_coding
ENSG00000090487.11	2095.08820830893	-0.102743853143723	0.0423814797802424	-2.42426299592352	0.0153394922105223	0.0383905309592494	SPG21	protein_coding
ENSG00000090520.11	2816.04794129831	-0.274219979108167	0.0918796010677336	-2.98455778999315	0.00283988551064111	0.00901836232779871	DNAJB11	protein_coding
ENSG00000090539.15	61.964231414747	0.0923743506488736	0.171687961848524	0.538036270302825	0.590552008550748	0.698027487878427	CHRD	protein_coding
ENSG00000090554.13	41.3392714307979	0.896515244488113	0.226814315012766	3.9526396049458	7.72938068564309e-05	0.000378697170741142	FLT3LG	protein_coding
ENSG00000090565.17	1227.95670851934	-0.129623661170504	0.0563622011551503	-2.29983319518846	0.0214576720287079	0.0507770119063591	RAB11FIP3	protein_coding
ENSG00000090581.10	815.186395241523	0.349970636153967	0.0696912099538601	5.02173281803644	5.12073834118795e-07	4.09496933099537e-06	GNPTG	protein_coding
ENSG00000090615.15	1559.73489964871	-0.308213062028394	0.0644943532277353	-4.77891546473947	1.76243269874948e-06	1.25743432753529e-05	GOLGA3	protein_coding
ENSG00000090621.14	4625.17001457634	-0.0559610202918253	0.0489188828939814	-1.14395540088489	0.252642133474366	0.371919457030361	PABPC4	protein_coding
ENSG00000090674.16	381.639327131741	-0.0904556188553862	0.103806155349889	-0.871389741297103	0.383541385260074	0.509706757189438	MCOLN1	protein_coding
ENSG00000090686.16	1498.67649701261	-0.185658704259871	0.0653783095092504	-2.83975993955001	0.00451474952585913	0.013443999668868	USP48	protein_coding
ENSG00000090776.6	505.254149970622	0.319364624530798	0.0767987744915628	4.15845990570961	3.20400454771641e-05	0.000173211639974377	EFNB1	protein_coding
ENSG00000090857.14	3616.00873694151	-0.0218123973302006	0.0390713570340949	-0.558270789293714	0.57665948843174	0.685818387042426	PDPR	protein_coding
ENSG00000090861.17	9101.72702755207	0.180265161894408	0.0625620798297136	2.88138058045813	0.00395937240246227	0.0120627923978515	AARS1	protein_coding
ENSG00000090863.12	5380.2821783302	0.0172908559587377	0.0457138185468432	0.378241339454493	0.705251318159516	0.789682306223063	GLG1	protein_coding
ENSG00000090889.12	1164.56339669754	-0.282937219449917	0.0661083166337492	-4.2799035561204	1.86974318874908e-05	0.000107123207116459	KIF4A	protein_coding
ENSG00000090905.19	1255.47402585558	-0.0252796753260347	0.0593629038342889	-0.4258497090473	0.670217362567914	0.763529838547148	TNRC6A	protein_coding
ENSG00000090924.15	375.927960909002	0.0607242772224264	0.0916335880898966	0.662685795549697	0.507531808960588	0.625852510441128	PLEKHG2	protein_coding
ENSG00000090971.5	349.510292855703	0.260021522538624	0.0935160851147187	2.780500511967	0.00542751741273792	0.0157353355409662	NAT14	protein_coding
ENSG00000090975.12	740.804081432406	0.0490457019548723	0.0989563636905763	0.495629589909264	0.620155772112448	0.722966425924459	PITPNM2	protein_coding
ENSG00000090989.18	600.439528330612	-0.0995067454992488	0.0913753507506829	-1.08898893062257	0.276158767107079	0.398145747953637	EXOC1	protein_coding
ENSG00000091009.8	1814.20092413437	-0.131856399296897	0.0660389319761886	-1.99664645310193	0.0458636028050157	0.0952078132749601	RBM27	protein_coding
ENSG00000091039.17	1701.65333024973	-0.204094088026181	0.0614190230047714	-3.32297842006256	0.000890618040657335	0.00329181116783445	OSBPL8	protein_coding
ENSG00000091073.19	665.815171701809	-0.0814709270559312	0.0736702923257772	-1.10588575779853	0.268775969994159	0.390288715706364	DTX2	protein_coding
ENSG00000091127.14	770.099505855866	-0.0616151876652069	0.0568712624817597	-1.08341515514921	0.27862419181596	0.40101348682487	PUS7	protein_coding
ENSG00000091136.14	5419.24640679364	-0.357348027233954	0.0476053742200456	-7.50646398833438	6.0745837894159e-14	1.39265117616957e-12	LAMB1	protein_coding
ENSG00000091140.14	3114.03418348968	-0.105175465480299	0.0580041580659991	-1.81324010186695	0.0697947971936376	0.134154027989902	DLD	protein_coding
ENSG00000091157.13	426.153434950337	-0.113965017137934	0.0819672801970588	-1.39037207119657	0.164415922834128	0.266905077089274	WDR7	protein_coding
ENSG00000091164.13	2128.20228675164	-0.136806372414223	0.0458502369024223	-2.98376587901546	0.00284724541479619	0.00903416185423398	TXNL1	protein_coding
ENSG00000091317.8	1061.79125052004	0.0715373731526306	0.0593764218176402	1.20481111799461	0.228276226964751	0.342946162726662	CMTM6	protein_coding
ENSG00000091409.15	7916.68161957751	0.439722307735501	0.0837299026099506	5.25167585329597	1.50721538058936e-07	1.34486251531772e-06	ITGA6	protein_coding
ENSG00000091436.17	1958.72825371052	-0.330641729917256	0.0803242007897958	-4.11634011501127	3.84936142448128e-05	0.000203343130471508	MAP3K20	protein_coding
ENSG00000091483.7	1196.69065767948	0.0724875648081515	0.055169653262243	1.31390285278013	0.188878898571143	0.297131820714949	FH	protein_coding
ENSG00000091490.11	3300.7201173675	-0.409431480115642	0.057072901214131	-7.17383331503513	7.29263944931684e-13	1.46763158319983e-11	SEL1L3	protein_coding
ENSG00000091527.16	3971.67089974788	-0.18840824912584	0.0590938785672313	-3.18828707294086	0.00143118371903136	0.00498234736462238	CDV3	protein_coding
ENSG00000091542.9	2044.26769259987	0.0421213040568639	0.0598040292624615	0.704322176554467	0.481232158753581	0.601748670166827	ALKBH5	protein_coding
ENSG00000091622.16	391.961660145281	-0.536542373274645	0.106176580852926	-5.0533024228559	4.34235493175825e-07	3.52647623986412e-06	PITPNM3	protein_coding
ENSG00000091640.8	775.176286518016	0.0244971155664334	0.0678953174679532	0.360807143703188	0.718243622134115	0.799373079452143	SPAG7	protein_coding
ENSG00000091651.9	508.30123578196	-0.184204683682809	0.0693134965713645	-2.65755866886839	0.0078708889407932	0.0217854705038868	ORC6	protein_coding
ENSG00000091732.17	510.020792152436	0.022554891526368	0.0685399577570699	0.329076530894731	0.742097842857325	0.818128826911289	ZC3HC1	protein_coding
ENSG00000091947.10	603.49474654434	0.127282792806032	0.0762083250969899	1.6701953840875	0.0948807129865053	0.172256178818438	TMEM101	protein_coding
ENSG00000092010.15	1477.86784762255	0.291135709124899	0.0470331958845543	6.19000481786329	6.01623761470295e-10	8.14018435832219e-09	PSME1	protein_coding
ENSG00000092020.10	344.115575036156	-0.360806371372687	0.0789205102507796	-4.57176936928285	4.83623068731409e-06	3.15761481411278e-05	PPP2R3C	protein_coding
ENSG00000092036.18	856.999627671788	0.0193732515094885	0.0500931896341802	0.386744219143703	0.698945576419727	0.785686135115397	HAUS4	protein_coding
ENSG00000092068.20	8658.66903034388	0.125953307526175	0.0580974446024734	2.1679663948733	0.030161243479269	0.0676029409384474	SLC7A8	protein_coding
ENSG00000092094.11	776.732793886768	-0.0942155226129187	0.0582836900728831	-1.61649892954793	0.105986484652902	0.18815829292761	OSGEP	protein_coding
ENSG00000092098.17	1410.75244458037	-0.127847463387452	0.0616431670310879	-2.07399245601668	0.0380800114928337	0.0818067045878086	RNF31	protein_coding
ENSG00000092108.21	1654.93981334394	-0.216294664209471	0.0487953579786821	-4.432689361639	9.3064903950683e-06	5.69130570810593e-05	SCFD1	protein_coding
ENSG00000092140.16	626.041915105264	-0.530324628548957	0.0718936192496453	-7.37651872424789	1.62482043969916e-13	3.52758294315202e-12	G2E3	protein_coding
ENSG00000092148.13	4411.96427012834	-0.145317276218845	0.0490550014425245	-2.96233354287242	0.00305316844859208	0.00962707338118278	HECTD1	protein_coding
ENSG00000092199.17	10362.6672368583	-0.0443523045304103	0.0509770068497765	-0.87004528651734	0.384275656117619	0.510324537096345	HNRNPC	protein_coding
ENSG00000092201.10	6741.53138339581	-0.0299586128148415	0.0377037727032652	-0.794578650009923	0.426858641649506	0.550989425515896	SUPT16H	protein_coding
ENSG00000092203.15	1886.91085834775	0.0101921838209637	0.0534385943693463	0.190727019324637	0.848739468901111	0.897234268932138	TOX4	protein_coding
ENSG00000092208.17	199.101977833765	-0.210146706062061	0.0987860383816117	-2.12729156371532	0.0333958652787278	0.0733910204443967	GEMIN2	protein_coding
ENSG00000092295.12	32.6349572250701	0.419904102388921	0.25477666978346	1.64812619124744	0.0993267787379353	0.178679725189301	TGM1	protein_coding
ENSG00000092330.18	468.45624961982	0.172496440359712	0.0721926218217614	2.38939154731898	0.0168763056907365	0.0415235486990454	TINF2	protein_coding
ENSG00000092439.16	2113.82677194621	-0.438578256947391	0.050575087989242	-8.67182390351318	4.2525297329656e-18	1.51630201349084e-16	TRPM7	protein_coding
ENSG00000092445.12	1414.03063896306	0.215265353561197	0.0673630192637739	3.1956013241966	0.00139539777481309	0.0048633527781779	TYRO3	protein_coding
ENSG00000092470.12	757.878540764912	-0.188985147005359	0.0897644879337604	-2.10534423306482	0.0352613543641708	0.0767965743079398	WDR76	protein_coding
ENSG00000092529.25	22.8792317400448	0.719275928961783	0.302587817527045	2.37708158524093	0.0174502280177076	0.0426173658953006	CAPN3	protein_coding
ENSG00000092531.10	378.218687798636	0.0021702647540168	0.0845052022887039	0.0256820254284737	0.979510960758974	0.987263658087229	SNAP23	protein_coding
ENSG00000092621.13	3287.26786368518	-0.384048615968738	0.0820939493163477	-4.67815982988969	2.89460886817599e-06	1.97857026559941e-05	PHGDH	protein_coding
ENSG00000092820.18	12429.0736214409	0.0537104138423022	0.040773965702128	1.31727225736836	0.187747380978312	0.295843174726561	EZR	protein_coding
ENSG00000092841.19	2926.9659917944	0.285261460340449	0.0501007812115731	5.69375274081663	1.24277024338296e-08	1.35879799915046e-07	MYL6	protein_coding
ENSG00000092847.13	2753.86871672719	-0.110763168995648	0.0510535545874974	-2.16954862184607	0.0300410571744835	0.067403343266527	AGO1	protein_coding
ENSG00000092853.14	643.335869522045	-0.0235246214122615	0.0748130314472905	-0.314445504441773	0.753182699922109	0.826542880340332	CLSPN	protein_coding
ENSG00000092871.17	620.630273317357	-0.163503274196894	0.057550730572467	-2.84102864673478	0.00449682727604472	0.0134090752737469	RFFL	protein_coding
ENSG00000092929.12	73.9282124837327	1.25586114812194	0.163176865290029	7.69631862880679	1.40042343502971e-14	3.43398329036251e-13	UNC13D	protein_coding
ENSG00000092931.11	368.413427874331	-0.266387039908844	0.0842295965649441	-3.16262989225468	0.00156350967598242	0.00538242290546062	MFSD11	protein_coding
ENSG00000092964.18	3431.57681786826	-0.570938939828361	0.0805872471245102	-7.08473065156624	1.3931499685994e-12	2.6859789598162e-11	DPYSL2	protein_coding
ENSG00000092969.12	727.20562536868	0.140894030946248	0.0780369782226579	1.80547778957104	0.0709999480181166	0.136100901976267	TGFB2	protein_coding
ENSG00000092978.11	227.340546693754	-0.20144757549	0.104499692958855	-1.92773365917272	0.0538882631660299	0.108868516200242	GPATCH2	protein_coding
ENSG00000093000.19	3871.51425452654	-0.401994082978665	0.0863662721312857	-4.65452627580814	3.24726426651361e-06	2.19547331081286e-05	NUP50	protein_coding
ENSG00000093009.11	784.934723539437	0.0531903743670361	0.110942555765446	0.479440679909076	0.631625159376548	0.732670080194921	CDC45	protein_coding
ENSG00000093010.14	1430.7954531255	0.372885959655729	0.0755502987872679	4.93559874204719	7.99052405573185e-07	6.12485592010928e-06	COMT	protein_coding
ENSG00000093100.13	1183.93439589035	-0.0710377574885855	0.0484974834825096	-1.46477203325828	0.142983124464789	0.238694195053104	AC016026.1	lncRNA
ENSG00000093144.19	557.344924568105	-0.140035390842853	0.0700444877167546	-1.99923499204001	0.0455829341538756	0.0947809802645212	ECHDC1	protein_coding
ENSG00000093167.18	738.032316795545	-0.418325114783893	0.0692458004780357	-6.04116223505256	1.53008032679548e-09	1.95504530120226e-08	LRRFIP2	protein_coding
ENSG00000093183.14	610.357732320737	-0.103720596000832	0.0826859975553003	-1.25439130043105	0.209699813055252	0.321248295917765	SEC22C	protein_coding
ENSG00000093217.11	614.733798426572	-0.0578581280694697	0.0661566880034319	-0.8745620407489	0.381812249369537	0.507765057213337	XYLB	protein_coding
ENSG00000094631.21	626.809135022564	-0.0063052715636968	0.0882900205825377	-0.0714154501504768	0.943067113563873	0.962632294149733	HDAC6	protein_coding
ENSG00000094804.12	1183.2315781391	0.0952030537352774	0.0714790391764576	1.33190169918559	0.182892492624925	0.289890758967257	CDC6	protein_coding
ENSG00000094841.14	122.249516421356	-0.254844911171362	0.131829388821277	-1.93314186957855	0.0532187234317597	0.107716913968864	UPRT	protein_coding
ENSG00000094880.11	885.928985928483	0.0189668247116364	0.0551943611400499	0.34363700058979	0.731119294957909	0.809422983327889	CDC23	protein_coding
ENSG00000094914.14	1219.19794670629	0.0562570497552141	0.0483759862880921	1.16291271913689	0.244864916383762	0.362667886288141	AAAS	protein_coding
ENSG00000094916.16	1586.39151116481	-0.113321014389957	0.0807992051916909	-1.40250159789456	0.160765513681773	0.26190503056693	CBX5	protein_coding
ENSG00000094975.14	704.762687749895	0.050290303574637	0.0677287886260234	0.742524775576955	0.457769446480999	0.579680637751571	SUCO	protein_coding
ENSG00000095002.15	1898.01245298713	-0.279684713354521	0.0774515324516012	-3.61109334446408	0.000304908887191957	0.00129609797377473	MSH2	protein_coding
ENSG00000095015.6	579.10154397601	0.654095890517654	0.0772239199652186	8.47012027895315	2.45139774310136e-17	8.21869057499073e-16	MAP3K1	protein_coding
ENSG00000095059.16	1232.01399050633	-0.154568718475872	0.059696777598755	-2.58923051952298	0.00961906779279017	0.0259003826105086	DHPS	protein_coding
ENSG00000095066.11	1148.0668696886	0.0789108958647419	0.0526912452789358	1.49760924128866	0.134234804345845	0.227535425238816	HOOK2	protein_coding
ENSG00000095139.14	3614.74306254626	0.0323914873813484	0.0370139700644393	0.875115188264231	0.381511233777479	0.507409271253635	ARCN1	protein_coding
ENSG00000095203.14	303.558492946648	-0.42504355208188	0.102243073026808	-4.15718678536229	3.22190558355786e-05	0.000174001273033627	EPB41L4B	protein_coding
ENSG00000095209.12	547.190730133673	-0.171770228378978	0.0685316588133573	-2.50643616911107	0.0121955075239984	0.0317601419120701	TMEM38B	protein_coding
ENSG00000095261.14	730.934749115621	-0.220449574898113	0.0640992246880861	-3.4391925326842	0.000583452126196632	0.00228171187622807	PSMD5	protein_coding
ENSG00000095319.14	7304.92902428006	-0.153806409611076	0.0664178569783782	-2.31573881796798	0.020572533573108	0.0489951553931918	NUP188	protein_coding
ENSG00000095321.17	1113.87514309135	0.513832125592173	0.0811274660379151	6.33363952661892	2.39444572173188e-10	3.44590982593779e-09	CRAT	protein_coding
ENSG00000095380.11	1250.6597581491	-0.105202308211316	0.0874217196805033	-1.20338868413701	0.228825944771013	0.343533620671679	NANS	protein_coding
ENSG00000095383.20	312.923169171667	0.117185788641485	0.104789505195203	1.11829699379905	0.263440170434295	0.38434315420827	TBC1D2	protein_coding
ENSG00000095397.16	248.262492967346	0.200893330064205	0.105049274376916	1.91237237244878	0.0558284490116496	0.112041360922068	WHRN	protein_coding
ENSG00000095485.18	677.963012257839	-0.0858176773964757	0.0744031865360878	-1.15341400539144	0.248740495643282	0.367102987045022	CWF19L1	protein_coding
ENSG00000095539.15	347.855432912538	0.485283480756981	0.0781500843604736	6.20963476531352	5.31078882108148e-10	7.25696066678708e-09	SEMA4G	protein_coding
ENSG00000095564.14	2303.26976648799	-0.160941040975869	0.0640863621185648	-2.51131497647058	0.0120282321076199	0.0313879660084096	BTAF1	protein_coding
ENSG00000095574.12	455.02566680491	0.0143247948452724	0.0722879338957221	0.198163013843173	0.842917524293133	0.892716410685418	IKZF5	protein_coding
ENSG00000095587.9	170.959095915358	0.570219697851589	0.110902751166023	5.14161904782651	2.72380975360235e-07	2.30081454883445e-06	TLL2	protein_coding
ENSG00000095637.22	301.193238052696	-0.00317947755510478	0.0861372268351951	-0.0369117705772909	0.970555354580488	0.981239298372988	SORBS1	protein_coding
ENSG00000095739.11	14520.8903219705	-0.332734493618168	0.0602864192222501	-5.51922801040014	3.40492161059114e-08	3.45600683770249e-07	BAMBI	protein_coding
ENSG00000095787.23	3691.1631273826	-0.324439158111342	0.0605525135433781	-5.35798002636047	8.41575412741115e-08	7.93605090521397e-07	WAC	protein_coding
ENSG00000095794.19	168.456517693984	-0.0441270782151525	0.102075039216682	-0.432300379738092	0.665523111211844	0.759953072662518	CREM	protein_coding
ENSG00000095906.17	1279.98702752197	0.215842669255581	0.0711070630047859	3.03546033452476	0.00240168811887551	0.00778673122666654	NUBP2	protein_coding
ENSG00000095932.7	25.8172756658526	3.83227739362184	0.423966486096848	9.03910455022717	1.57960423611625e-19	6.36630920056001e-18	SMIM24	protein_coding
ENSG00000095951.17	341.878161941952	-0.142550882802185	0.0823031338812955	-1.73202253765675	0.0832695497388709	0.154773305132203	HIVEP1	protein_coding
ENSG00000096060.15	928.67637227113	-0.0348228131040872	0.0503136798460733	-0.692114216464031	0.488865604476734	0.608732076437176	FKBP5	protein_coding
ENSG00000096063.16	3162.10546049979	-0.135758477590454	0.0430877263648128	-3.15074590942725	0.00162854099203868	0.00557589475674517	SRPK1	protein_coding
ENSG00000096070.19	1539.47694510566	-0.150458334673144	0.0768380844608481	-1.95812188355383	0.0502157124950045	0.102736452970069	BRPF3	protein_coding
ENSG00000096080.11	1089.57612333617	-0.0131742039467603	0.0756389225736174	-0.174172284566033	0.861730066311937	0.907160792058208	MRPS18A	protein_coding
ENSG00000096092.6	191.816414912112	0.22291457755897	0.113653125813386	1.96135896803215	0.0498371629469543	0.102182704275219	TMEM14A	protein_coding
ENSG00000096093.16	292.732759340026	0.0709046349974429	0.120220485729393	0.589788292463265	0.555332592692055	0.666939761046229	EFHC1	protein_coding
ENSG00000096384.20	51641.8894539761	-0.10801717309966	0.0444445157916908	-2.43038249321763	0.0150828960067177	0.0378358228912102	HSP90AB1	protein_coding
ENSG00000096401.8	1916.03382148484	-0.299153462634014	0.0587288881676583	-5.09380429236113	3.50949046180357e-07	2.91245455310352e-06	CDC5L	protein_coding
ENSG00000096433.11	7706.84100897246	-0.235239485564059	0.0522853564803395	-4.4991466330064	6.82267868709734e-06	4.30436606262586e-05	ITPR3	protein_coding
ENSG00000096654.15	477.273052167922	-0.336821141171841	0.0688756925549318	-4.89027592576597	1.0069472625439e-06	7.5766031859932e-06	ZNF184	protein_coding
ENSG00000096696.14	15778.7027618324	-0.360778600205351	0.0523258602084636	-6.89484317635729	5.39242575807371e-12	9.50195580672663e-11	DSP	protein_coding
ENSG00000096717.12	988.586384835202	-0.787003600310522	0.0643560684243963	-12.2288949523862	2.17882490023537e-34	2.59983563292652e-32	SIRT1	protein_coding
ENSG00000096746.17	1747.22667252946	-0.497679621705367	0.06971524720464	-7.13874857596781	9.41844252821946e-13	1.86084847552331e-11	HNRNPH3	protein_coding
ENSG00000096872.16	314.198266588193	-0.22423649512024	0.128459409283644	-1.74558248687814	0.0808835276083501	0.151228744895366	IFT74	protein_coding
ENSG00000096968.14	404.059513342482	-0.447491576119119	0.0880751113665779	-5.08079489399237	3.75858767068728e-07	3.09720704521996e-06	JAK2	protein_coding
ENSG00000097007.19	2594.6890871309	-0.036921559195222	0.0479314515860289	-0.770299208004457	0.441122426082464	0.564163156794131	ABL1	protein_coding
ENSG00000097021.19	2881.68127721048	-0.077608783059074	0.114634832535013	-0.677008735851468	0.498400411695	0.617639743724463	ACOT7	protein_coding
ENSG00000097033.14	914.697272282343	-0.102619966420027	0.0598386759569333	-1.71494380146185	0.0863555309589455	0.159511423226702	SH3GLB1	protein_coding
ENSG00000097046.13	495.843018185047	-0.113015291593133	0.0819051867154001	-1.37983070578708	0.167638776027221	0.270773610308731	CDC7	protein_coding
ENSG00000097096.9	180.649661537756	-0.314835232724396	0.10880915918011	-2.89346260091263	0.00381019663379561	0.0116551715358374	SYDE2	protein_coding
ENSG00000099139.14	85.5890449110672	-0.168899122265965	0.140315053047657	-1.20371349044496	0.228700336253214	0.343413089138051	PCSK5	protein_coding
ENSG00000099194.6	48019.7634677365	-0.818424632547521	0.0872105912340858	-9.38446375567793	6.32374023884675e-21	2.76965201096774e-19	SCD	protein_coding
ENSG00000099203.7	401.902500010476	0.019479470535947	0.0766277580800305	0.254209062407941	0.799334049740581	0.860428199301659	TMED1	protein_coding
ENSG00000099204.20	2136.90368472832	0.17697752646901	0.0472951998560354	3.74197650094982	0.000182578591555461	0.00082003437357186	ABLIM1	protein_coding
ENSG00000099219.14	1622.08378803509	-0.174609265172429	0.0429723879963802	-4.06328978475986	4.83858983582312e-05	0.000248817238153976	ERMP1	protein_coding
ENSG00000099246.17	840.434213639192	-0.382773500139021	0.0549446135508144	-6.96653366730881	3.2484518599505e-12	5.94529462387559e-11	RAB18	protein_coding
ENSG00000099250.18	14.9045539279209	2.78210364480445	0.471694729575285	5.8981020358431	3.67706574849436e-09	4.39796798363721e-08	NRP1	protein_coding
ENSG00000099251.14	94.9531901430046	-0.151447893315219	0.128158820684804	-1.18172040368327	0.237316659631106	0.353861719969475	HSD17B7P2	transcribed_unprocessed_pseudogene
ENSG00000099256.19	673.45517263591	-0.253866823608025	0.059330296336124	-4.278873346086	1.87841705667258e-05	0.000107538844264512	PRTFDC1	protein_coding
ENSG00000099282.10	451.784060713056	0.468265241632969	0.0695387196288546	6.73387781846167	1.65199916918136e-11	2.7656620600471e-10	TSPAN15	protein_coding
ENSG00000099290.17	1543.92890823492	-0.13586453944244	0.0577684141832187	-2.35188279552787	0.0186786593946292	0.0451661727247823	WASHC2A	protein_coding
ENSG00000099308.10	663.886257671811	0.0253256207944833	0.0800949934479537	0.316194804497239	0.751854651022669	0.825639339826281	MAST3	protein_coding
ENSG00000099326.9	481.022230239005	-0.25691398811797	0.0671114025213927	-3.82817194195986	0.000129098559184971	0.000601771629003091	MZF1	protein_coding
ENSG00000099330.9	274.27018490051	0.660304367968767	0.0915584716438189	7.21183257118451	5.52038266851558e-13	1.12289770414342e-11	OCEL1	protein_coding
ENSG00000099331.13	3295.47020129328	0.102611494851732	0.0419806597360768	2.44425636702301	0.0145151080482534	0.0366972767719818	MYO9B	protein_coding
ENSG00000099337.5	634.250108962405	0.0588409027031026	0.0716316679996547	0.821437003301197	0.411397393534614	0.536516015630253	KCNK6	protein_coding
ENSG00000099338.23	89.0320293658045	0.23190684301989	0.161897804989279	1.43242734535683	0.152021557256516	0.250651145540773	CATSPERG	protein_coding
ENSG00000099341.11	4087.87487034902	-0.0384738634508357	0.0669073515307633	-0.575031929535364	0.56526970293126	0.67561298826566	PSMD8	protein_coding
ENSG00000099364.17	1001.10718582665	0.372472299937325	0.0603035660490504	6.17662145609032	6.54878348610959e-10	8.76680785764176e-09	FBXL19	protein_coding
ENSG00000099377.14	1781.12371927475	0.190270223436106	0.0599898851817262	3.17170507760973	0.00151546824506265	0.00524204651579078	HSD3B7	protein_coding
ENSG00000099381.18	2319.8149763681	0.0150883288619422	0.0451352493985661	0.334291469815641	0.738159626667806	0.815014279236716	SETD1A	protein_coding
ENSG00000099385.11	1440.28179055357	0.440558815404444	0.0721708204706596	6.10438973163051	1.03194204571884e-09	1.34810773800201e-08	BCL7C	protein_coding
ENSG00000099617.4	165.648284891345	-0.646282476385156	0.141617485008132	-4.56357826399787	5.0289050515011e-06	3.27917500647365e-05	EFNA2	protein_coding
ENSG00000099622.14	3486.95685699006	-0.052950381709158	0.0437710470805393	-1.20971247527455	0.226389241157292	0.340854700496533	CIRBP	protein_coding
ENSG00000099624.8	3403.49051809701	0.158860142829192	0.0847738260093431	1.87392913953988	0.0609401925075502	0.120144952518099	ATP5F1D	protein_coding
ENSG00000099625.13	1059.90232093424	0.0389279853154769	0.109379055731753	0.35589981148627	0.72191559698121	0.801838299487263	CBARP	protein_coding
ENSG00000099783.12	3476.53510771312	-0.0602919809458578	0.0550916960025406	-1.0943932628808	0.273782537441669	0.395585485544532	HNRNPM	protein_coding
ENSG00000099785.10	228.498313604281	0.685135117553078	0.120650837306764	5.67866027992056	1.35753791642191e-08	1.4683889782625e-07	MARCHF2	protein_coding
ENSG00000099795.7	983.908019225299	0.392644385448527	0.0874137981999579	4.49178955192358	7.06271953389359e-06	4.44470314853088e-05	NDUFB7	protein_coding
ENSG00000099797.15	2479.00678691117	0.0922220717892654	0.0845880942460112	1.09024884188846	0.275603543696317	0.397572213343549	TECR	protein_coding
ENSG00000099800.8	1209.83728186796	0.0711598060984013	0.0751011265620376	0.947519822350726	0.343373960325554	0.468867272911646	TIMM13	protein_coding
ENSG00000099804.9	1369.14193919777	0.0158182564702041	0.0604144588207179	0.261828985626527	0.793453291100044	0.855800083511037	CDC34	protein_coding
ENSG00000099810.21	3282.91711672757	0.272503064827094	0.0684269997372325	3.98239095493792	6.82254301735999e-05	0.000338646632443738	MTAP	protein_coding
ENSG00000099812.9	869.034029049508	0.0547601489888253	0.0897439017972736	0.610182395596364	0.541740990089725	0.655271464179915	MISP	protein_coding
ENSG00000099814.16	10064.901863775	-0.055550880089015	0.0571944668207588	-0.971263186404121	0.331417235919811	0.456680943033353	CEP170B	protein_coding
ENSG00000099817.12	2292.42220031971	0.234796248907997	0.0557434386792043	4.21208763706194	2.53021335509607e-05	0.00014050147740244	POLR2E	protein_coding
ENSG00000099821.14	3259.36165986311	0.143018702687481	0.0625277646116429	2.28728315454365	0.0221793010882707	0.0521740342582512	POLRMT	protein_coding
ENSG00000099822.3	183.082433607418	-0.00182115889799081	0.107496542809715	-0.0169415578435349	0.986483239152421	0.991916064369702	HCN2	protein_coding
ENSG00000099840.14	52.8068914496719	-0.164817588372236	0.187728707595312	-0.877956229941849	0.379967472359565	0.505844423801884	IZUMO4	protein_coding
ENSG00000099849.15	589.591375010765	0.261047802436909	0.109215088088557	2.39021738667865	0.0168384028387035	0.0414437480295132	RASSF7	protein_coding
ENSG00000099860.9	1453.25214414975	-0.0563167243313423	0.0757024625635625	-0.743921960055881	0.456923689105838	0.578899890035103	GADD45B	protein_coding
ENSG00000099875.14	4669.71418339969	-0.288577595283811	0.0792457143882618	-3.64155459398011	0.000270996640289916	0.00116799860266024	MKNK2	protein_coding
ENSG00000099889.14	550.556855390413	0.206959389868879	0.0753747296517517	2.74573973034567	0.00603746394800186	0.0172658480218947	ARVCF	protein_coding
ENSG00000099899.15	1177.40942812695	0.312835942869089	0.0572680445658979	5.46266151115236	4.690484482438e-08	4.65485277320664e-07	TRMT2A	protein_coding
ENSG00000099901.17	3102.08061105713	-0.00967793049798499	0.0437481749933163	-0.221219067983146	0.824921862932215	0.880776855553779	RANBP1	protein_coding
ENSG00000099904.16	1815.09623846999	0.114389505728674	0.0710220068624411	1.61062057779118	0.107262445915466	0.189911801075239	ZDHHC8	protein_coding
ENSG00000099910.17	422.471062067081	0.155974550083678	0.0773402079559204	2.01673300610435	0.0437233835469514	0.0914792426163884	KLHL22	protein_coding
ENSG00000099917.17	2633.27409628329	-0.00737800140896781	0.0504401260236996	-0.146272461839235	0.883706304285133	0.922737224222208	MED15	protein_coding
ENSG00000099940.12	642.141670597327	0.0456826160652795	0.0606178639001377	0.753616395004241	0.451079596789637	0.573467448645234	SNAP29	protein_coding
ENSG00000099942.13	1682.73938819674	-0.110998656541853	0.0471124994064736	-2.35603412980041	0.0184712205110737	0.0447288072267195	CRKL	protein_coding
ENSG00000099949.21	1689.88051523974	0.0279377197876023	0.0465208064683284	0.600542464942486	0.548144769015851	0.661194446363624	LZTR1	protein_coding
ENSG00000099953.10	338.595963054905	0.34486854016431	0.0799250274445159	4.31490049100976	1.5967481213562e-05	9.32092489639129e-05	MMP11	protein_coding
ENSG00000099956.20	3072.6518510492	-0.0484860339056917	0.0564718318899649	-0.858587941686867	0.390567893129919	0.516643318129434	SMARCB1	protein_coding
ENSG00000099968.18	968.512605466584	0.249512724120518	0.0670668407571079	3.72035899266769	0.000198939791728164	0.000885904673478872	BCL2L13	protein_coding
ENSG00000099974.8	752.825500621098	0.587465255132188	0.0901051749749722	6.51977264674713	7.04140380963484e-11	1.08330389168737e-09	DDTL	protein_coding
ENSG00000099977.14	1267.36929633795	0.581799454075903	0.0815045019289713	7.13824930287806	9.45270771109823e-13	1.86518662309873e-11	DDT	protein_coding
ENSG00000099984.11	112.697879101894	0.493143104077427	0.136833652083677	3.60396069656797	0.000313404469765851	0.00132836444297207	GSTT2	polymorphic_pseudogene
ENSG00000099991.18	3051.4685560009	0.0141082283571644	0.0436116455153191	0.323496813533639	0.746319020346452	0.82156896951403	CABIN1	protein_coding
ENSG00000099992.16	382.589083308773	0.263420896381799	0.0874392056512223	3.01261767441635	0.00259004997649523	0.00831383548905078	TBC1D10A	protein_coding
ENSG00000099994.11	29.6074349162422	1.34391870806714	0.272432892184413	4.93302661544048	8.09651174608373e-07	6.19982511370151e-06	SUSD2	protein_coding
ENSG00000099995.19	5699.40455196808	-0.035053081227784	0.0388209636432794	-0.902942068875005	0.366556641711023	0.492665130686372	SF3A1	protein_coding
ENSG00000099999.15	366.731730929117	0.458634739497735	0.0779212197223174	5.88587731470505	3.95947957700278e-09	4.71342918380991e-08	RNF215	protein_coding
ENSG00000100003.18	318.364954201326	0.588156222022842	0.0927171815402708	6.34355156457579	2.2452777226555e-10	3.24665444743525e-09	SEC14L2	protein_coding
ENSG00000100014.20	1834.256941673	-0.210497116568405	0.0441650741848077	-4.7661442996243	1.87784793340586e-06	1.3291409426825e-05	SPECC1L	protein_coding
ENSG00000100023.19	1860.62684911944	0.0524388351691693	0.0444220226928685	1.18046932558043	0.237813603497246	0.3544283386504	PPIL2	protein_coding
ENSG00000100027.16	189.504811685097	-0.45563212698068	0.172586444982123	-2.64002266822216	0.00829004820475128	0.0227792185847327	YPEL1	protein_coding
ENSG00000100028.12	2299.56726330433	-0.0864122633257517	0.0502393689178326	-1.72001092344692	0.0854304560031289	0.158053122972948	SNRPD3	protein_coding
ENSG00000100029.18	3878.3288473147	0.0272165955017907	0.0699391383189971	0.389146851905066	0.697167516754953	0.784675917179483	PES1	protein_coding
ENSG00000100030.15	4100.59018013161	-0.212340333265885	0.0406717078117409	-5.22083641652706	1.78116824532259e-07	1.56614279223856e-06	MAPK1	protein_coding
ENSG00000100031.19	18.9838181462665	0.175056614457283	0.393644626492619	0.444707237634717	0.656531338216278	0.752976303589607	GGT1	protein_coding
ENSG00000100033.16	240.082106532641	-0.340294505023599	0.0934333940501163	-3.6421079260063	0.000270414649367711	0.00116582179132811	PRODH	protein_coding
ENSG00000100034.14	811.476499190497	0.317345639551209	0.0554238821430239	5.72579233501334	1.02952095179751e-08	1.13961727564204e-07	PPM1F	protein_coding
ENSG00000100036.13	629.041237106177	0.363684455493829	0.0876483120650071	4.14936063142997	3.33405202454018e-05	0.000179100405458638	SLC35E4	protein_coding
ENSG00000100038.20	577.384159131659	-0.0303155482551718	0.0753045005576925	-0.402572861258756	0.687262477703161	0.777048092748915	TOP3B	protein_coding
ENSG00000100056.12	841.025195162945	0.0617898922375618	0.0625511743434022	0.98782945142387	0.323236181138272	0.44807181567594	ESS2	protein_coding
ENSG00000100058.12	548.990304665525	-0.192831134256789	0.0614952410632183	-3.13570824218015	0.00171439665680344	0.00581336189533663	CRYBB2P1	transcribed_unprocessed_pseudogene
ENSG00000100065.15	840.285958952436	0.229030931710309	0.0833525879356393	2.74773630168694	0.00600082501093884	0.017180521862038	CARD10	protein_coding
ENSG00000100068.13	174.637738697256	-0.142758882375152	0.103799139287802	-1.37533782413482	0.169026735256813	0.272289906036117	LRP5L	protein_coding
ENSG00000100075.10	2660.06281794097	0.461348733948665	0.061976553419998	7.44392368549816	9.77379751482315e-14	2.17173207536114e-12	SLC25A1	protein_coding
ENSG00000100083.19	1282.21752163814	-0.0181755604964827	0.0504504667798932	-0.360265457518551	0.718648628288625	0.799647647630944	GGA1	protein_coding
ENSG00000100084.14	2264.8942107085	0.0311896627707244	0.056613669172993	0.550921062463183	0.581687788231465	0.690497943197526	HIRA	protein_coding
ENSG00000100092.24	551.562476541751	0.182437781181324	0.0965823167084221	1.88893564990884	0.0589004518284582	0.116906017944788	SH3BP1	protein_coding
ENSG00000100099.21	1212.12055042522	-0.0924293590585145	0.0558062212082826	-1.65625546860708	0.0976700944715681	0.176264452973936	HPS4	protein_coding
ENSG00000100101.15	323.500369844446	0.419207662028119	0.0832237267823271	5.03711715680029	4.72595541942913e-07	3.80760082694872e-06	Z83844.1	protein_coding
ENSG00000100104.13	641.920649125025	-0.197115290983991	0.0599477826353166	-3.28811646267407	0.00100860106732132	0.00366443072984592	SRRD	protein_coding
ENSG00000100105.18	1686.76772776147	-0.0340306466496386	0.0519510512103217	-0.655052128047745	0.512434192470397	0.630259536782437	PATZ1	protein_coding
ENSG00000100106.22	946.818222478559	0.468307970327494	0.0622008797210867	7.52896056177053	5.11458270889864e-14	1.18330360871221e-12	TRIOBP	protein_coding
ENSG00000100109.17	782.180600206586	0.0249565720597989	0.0736258348176412	0.338964877228382	0.734636189359526	0.812350400525392	TFIP11	protein_coding
ENSG00000100116.17	657.088265286945	0.295209335250236	0.0750027034148903	3.93598259541706	8.2856978063922e-05	0.000403734612726905	GCAT	protein_coding
ENSG00000100124.15	411.924894742598	0.0829589504764296	0.0687524327074294	1.20663294678539	0.227573532622954	0.341992196883007	ANKRD54	protein_coding
ENSG00000100129.18	12395.4610518602	0.0659249123728387	0.0467048576427978	1.41152153544793	0.158090890229404	0.258604204505223	EIF3L	protein_coding
ENSG00000100138.15	2351.58734927415	0.203591097871409	0.0751744213060606	2.70824961914266	0.00676391276430044	0.0190911406277163	SNU13	protein_coding
ENSG00000100139.13	1928.42353317617	0.021162075598566	0.0507929252853713	0.416634314319771	0.676945906369861	0.769012705289268	MICALL1	protein_coding
ENSG00000100142.16	532.206886237024	0.229084008617068	0.0727544058020793	3.14873039084762	0.00163981406266347	0.00560562650701606	POLR2F	protein_coding
ENSG00000100147.13	191.84743701408	0.0157043919542483	0.116745431825234	0.134518256592323	0.892992775617208	0.928701959240285	CCDC134	protein_coding
ENSG00000100150.20	657.641073654893	-0.0131980066064582	0.0581338542100848	-0.227027895978875	0.820402050602249	0.877063328030087	DEPDC5	protein_coding
ENSG00000100151.16	720.388778754482	-0.011263845774268	0.0664571263301048	-0.169490412786108	0.86541091275614	0.909375804194061	PICK1	protein_coding
ENSG00000100162.15	426.046762669422	0.111659792373324	0.0879341387752815	1.26981163321193	0.204151735871851	0.314625791254148	CENPM	protein_coding
ENSG00000100167.20	1900.76274114359	-0.138523049859401	0.0561562586761597	-2.4667428551149	0.0136348234045591	0.034896489422849	SEPTIN3	protein_coding
ENSG00000100196.11	3594.67847634682	-0.35815852058284	0.117688029581457	-3.04328759565936	0.00234008573537706	0.00761143147325691	KDELR3	protein_coding
ENSG00000100197.22	66.5161516675048	-0.0606811829417716	0.213108991327265	-0.284742481130631	0.77584144200717	0.843347049148315	CYP2D6	protein_coding
ENSG00000100201.22	9880.60062445902	-0.00959608511795244	0.0449625967232141	-0.213423730329125	0.830996472740159	0.885004136907783	DDX17	protein_coding
ENSG00000100207.19	2523.83421724775	-0.0661214876458841	0.0520911707854974	-1.26934155344984	0.204319271942745	0.31481995394208	TCF20	protein_coding
ENSG00000100209.11	99.3380496966018	0.06198422961753	0.137838610098477	0.449686989539769	0.652936153889064	0.749988211630022	HSCB	protein_coding
ENSG00000100211.10	211.838123452395	0.138932319163921	0.0907480159913925	1.53096811700103	0.125777272631505	0.216569570441748	CBY1	protein_coding
ENSG00000100216.6	2089.68135551799	0.122430323741993	0.060965611925792	2.00818658051061	0.0446234684855512	0.093156638852465	TOMM22	protein_coding
ENSG00000100219.16	4456.48560954937	-0.314126443744742	0.113962815020509	-2.75639421234207	0.00584425139346556	0.0168116525468066	XBP1	protein_coding
ENSG00000100220.12	1846.16720676187	0.0247152414301986	0.0462474915837644	0.534412582905903	0.593056115252961	0.700262768469952	RTCB	protein_coding
ENSG00000100221.10	1553.07934470382	-0.0972737378792324	0.0479452439337276	-2.02885061996325	0.0424735076197588	0.0894570583001841	JOSD1	protein_coding
ENSG00000100225.18	2150.06497873943	-0.166078692895726	0.0436808598492595	-3.80209303271171	0.000143478826983024	0.000661276807816528	FBXO7	protein_coding
ENSG00000100226.16	1585.91562636357	-0.131776820507165	0.0601507134878487	-2.19077734686864	0.0284679086863454	0.0643788521463779	GTPBP1	protein_coding
ENSG00000100227.18	2465.12934760296	-0.0905748076892031	0.0708743726419865	-1.27796274327155	0.201262563140914	0.311376506568394	POLDIP3	protein_coding
ENSG00000100228.12	141.306772417915	0.296203320745208	0.123739976337312	2.39375608039366	0.0166768352153985	0.0411061745045785	RAB36	protein_coding
ENSG00000100239.16	1829.10212923006	-0.0140874892364272	0.0440764435368081	-0.319614925933458	0.749260258184076	0.823669927640297	PPP6R2	protein_coding
ENSG00000100241.21	3543.83462798465	0.147106166217392	0.0476952435716712	3.08429426503164	0.00204035674192071	0.00676428922928604	SBF1	protein_coding
ENSG00000100242.15	4844.51682633908	0.00110177722958778	0.0372617111085606	0.0295686160621501	0.976411095118382	0.985110598084861	SUN2	protein_coding
ENSG00000100243.21	3471.82095014484	0.175992690031757	0.0727836830669261	2.41802396657954	0.0156050489563799	0.0389586345774269	CYB5R3	protein_coding
ENSG00000100246.13	204.893399946882	0.16508999988537	0.0965272198210037	1.71029477686715	0.087211377157472	0.160837435736197	DNAL4	protein_coding
ENSG00000100258.18	2115.78964266636	0.154056345841818	0.0691799695724281	2.2268923619651	0.0259544684435963	0.0595389062661608	LMF2	protein_coding
ENSG00000100263.14	519.371569733098	0.205362408879083	0.0669859961268871	3.06575136227098	0.00217123787457528	0.00712647579625597	RHBDD3	protein_coding
ENSG00000100266.19	1563.05619920076	-0.090231079869259	0.0732944343995525	-1.23107682879957	0.218294130876428	0.331465857645431	PACSIN2	protein_coding
ENSG00000100271.17	219.485723175982	0.159095427495639	0.0939690776590686	1.69306149915461	0.0904437617465251	0.165589557267952	TTLL1	protein_coding
ENSG00000100280.16	2949.92551681301	0.160570905559616	0.0568538482991616	2.8242750554844	0.00473876986269978	0.0140119645852395	AP1B1	protein_coding
ENSG00000100281.14	950.939217828636	-0.0274776336127578	0.0604849748404411	-0.454288584648395	0.649621131187956	0.747326196902759	HMGXB4	protein_coding
ENSG00000100284.21	469.290258066066	-0.0193699472041462	0.0740802292474089	-0.261472560235411	0.793728107438752	0.856023444531892	TOM1	protein_coding
ENSG00000100288.20	506.317848900328	0.0893928595706565	0.0764075835722913	1.16994747630095	0.242022106450627	0.359322327927187	CHKB	protein_coding
ENSG00000100290.3	68.4035892553636	-0.318490661279537	0.185483100983545	-1.7170872149037	0.0859632378406986	0.158903013690894	BIK	protein_coding
ENSG00000100292.17	160.42411571007	-0.673358027530157	0.193564809638905	-3.47872130676183	0.000503812245412486	0.00201020820615609	HMOX1	protein_coding
ENSG00000100294.13	729.190975374208	0.177996117894371	0.0779731824372959	2.28278636744769	0.0224429553727969	0.0527042531720696	MCAT	protein_coding
ENSG00000100296.13	2613.28360284013	-0.0169938334588486	0.0469623993332545	-0.361860418124232	0.717456340026626	0.798672840429258	THOC5	protein_coding
ENSG00000100297.16	3237.61891451273	0.0066414038896055	0.102880492100876	0.0645545501774378	0.948528672888121	0.965994859472217	MCM5	protein_coding
ENSG00000100299.18	489.417390387399	0.408989819539971	0.0879971892300075	4.64776003777747	3.35558943055604e-06	2.2600267658065e-05	ARSA	protein_coding
ENSG00000100300.18	1924.36892224072	0.124830007818265	0.119424142083579	1.04526610482915	0.295899998661753	0.419110999132648	TSPO	protein_coding
ENSG00000100302.7	178.950599361846	0.0452940848718593	0.0991394331894504	0.456872542183136	0.647762660843579	0.745911501703921	RASD2	protein_coding
ENSG00000100304.13	4154.64616951654	0.0703119898836493	0.0697338564526017	1.00829057018294	0.31331498863287	0.437641749261915	TTLL12	protein_coding
ENSG00000100307.13	843.990675111488	0.55368544477142	0.0558960880839475	9.90562065702825	3.93518998898511e-23	2.04225579085892e-21	CBX7	protein_coding
ENSG00000100311.17	1208.86964082853	-0.596567942355029	0.125501845703519	-4.75345951297275	1.99965162545647e-06	1.40746496665896e-05	PDGFB	protein_coding
ENSG00000100316.16	66318.2116662436	-0.0800285218148367	0.0469273360743863	-1.70537108025865	0.0881252384471108	0.162101963044645	RPL3	protein_coding
ENSG00000100319.13	204.150199422108	0.226021755470621	0.0921710374926944	2.45219932007965	0.0141985988212209	0.036077392108783	ZMAT5	protein_coding
ENSG00000100320.23	2540.53424677908	0.0502329679908014	0.0518821624223031	0.968212689014812	0.332938159009098	0.458126292710785	RBFOX2	protein_coding
ENSG00000100324.14	752.840029230522	-0.0355549037732971	0.0634171754049473	-0.560651015222027	0.575035466663654	0.684370333921387	TAB1	protein_coding
ENSG00000100325.15	1485.59285955132	-0.0113369843453764	0.0557479038279897	-0.203361625584285	0.838852391421357	0.889512818058079	ASCC2	protein_coding
ENSG00000100330.16	1143.00892458169	0.19959123765839	0.0473555509613491	4.21473794743288	2.50068378637928e-05	0.000139065548986391	MTMR3	protein_coding
ENSG00000100335.15	2241.69211831502	-0.160810644164252	0.0618045773276123	-2.60192126728462	0.00927031319358904	0.0250861296670801	MIEF1	protein_coding
ENSG00000100344.11	322.669339388001	0.0118313407438458	0.0826293947265118	0.14318561551861	0.886143589913901	0.924275096492157	PNPLA3	protein_coding
ENSG00000100345.22	18577.5300956422	-0.182815448106788	0.0517072922063753	-3.53558347973688	0.000406875666619425	0.00167193655548285	MYH9	protein_coding
ENSG00000100347.15	1250.48096795456	0.00790250179377354	0.0628260081089802	0.125783923436065	0.899902967930055	0.933346764493331	SAMM50	protein_coding
ENSG00000100348.10	2637.24537160183	0.219430197165325	0.0474394087464374	4.6254833895206	3.73725757940812e-06	2.49161466600751e-05	TXN2	protein_coding
ENSG00000100350.14	3282.76454376103	0.158389236426797	0.0374374413686718	4.2307708709853	2.32891809124422e-05	0.000130326531590528	FOXRED2	protein_coding
ENSG00000100353.18	9799.5814722178	-0.00425131487867022	0.0597899684335973	-0.0711041499108956	0.94331486538178	0.962755486933964	EIF3D	protein_coding
ENSG00000100354.21	1535.48514371442	-0.161688303847292	0.0902513192791689	-1.79153396469642	0.0732076492425653	0.139580865201539	TNRC6B	protein_coding
ENSG00000100359.21	1019.48287730559	0.037334713576247	0.0558082845281753	0.668981565942924	0.503507237142658	0.622411997035635	SGSM3	protein_coding
ENSG00000100360.15	448.231465219522	0.336802842601666	0.0981432788072873	3.43174638849194	0.000599708092769347	0.0023332417041917	IFT27	protein_coding
ENSG00000100364.18	1945.57028863468	0.0567988151805443	0.0591034259156909	0.96100715484016	0.336548570355926	0.461498856430556	KIAA0930	protein_coding
ENSG00000100372.15	566.504708207878	0.0463042780787194	0.0856676501497949	0.540510659481773	0.588844911834795	0.696701732818901	SLC25A17	protein_coding
ENSG00000100376.12	1273.84213567014	0.205060191435038	0.0685607562118542	2.99092662865907	0.0027813231190896	0.00885837968614625	FAM118A	protein_coding
ENSG00000100379.17	516.983329789149	0.489572117162662	0.0708190693287442	6.91299845935639	4.74515103479974e-12	8.47134485753667e-11	KCTD17	protein_coding
ENSG00000100380.14	5786.03309138145	-0.140490316925155	0.0424223075438121	-3.31170851043552	0.000927281087425872	0.00340324960010939	ST13	protein_coding
ENSG00000100387.9	441.974034184068	0.0369310624940076	0.068150137091663	0.541907383756759	0.587882309908752	0.695780109681133	RBX1	protein_coding
ENSG00000100393.14	2912.61876902408	-0.0875135444016962	0.0535883514536134	-1.6330702853856	0.1024542152536	0.183110175486857	EP300	protein_coding
ENSG00000100395.15	1068.70316699215	0.0817925494005085	0.0581392631841303	1.40683842417244	0.15947530587204	0.260271769357921	L3MBTL2	protein_coding
ENSG00000100401.20	3888.40127363654	0.127674365248046	0.0511759860286048	2.49481006925167	0.0126024566082774	0.0326904531738849	RANGAP1	protein_coding
ENSG00000100403.12	2944.01279361654	-0.0597176281208011	0.045269080103874	-1.31917034726072	0.187112169235326	0.295128871223055	ZC3H7B	protein_coding
ENSG00000100410.8	699.597756044511	0.154634772535245	0.0683211559693224	2.26335123200607	0.0236140464678501	0.0550788456478068	PHF5A	protein_coding
ENSG00000100412.16	4545.67077922605	0.00377182413753231	0.0527817543461616	0.0714607573063097	0.943031055809851	0.962632294149733	ACO2	protein_coding
ENSG00000100413.17	2299.80075727831	0.0688710522756993	0.0488172154804069	1.41079436010317	0.158305257964879	0.258787257734603	POLR3H	protein_coding
ENSG00000100416.15	711.911794847607	-0.00746145203006186	0.0590422117203497	-0.126374873377079	0.899435190812785	0.933093078756823	TRMU	protein_coding
ENSG00000100417.12	226.675468702335	-0.0442576713802628	0.106231057417268	-0.416617065256367	0.676958525046775	0.769012705289268	PMM1	protein_coding
ENSG00000100418.8	1035.98433259869	0.26712963549758	0.0644193839913738	4.14672756779777	3.3726095739534e-05	0.00018097919788842	DESI1	protein_coding
ENSG00000100422.14	1390.12255752151	-0.115225026719678	0.0441341485232159	-2.61079074991253	0.00903331475344586	0.0245192283313126	CERK	protein_coding
ENSG00000100425.18	1100.9496268373	-0.186928392871968	0.0521184597260343	-3.5866062399882	0.000335009611042086	0.00140824844541797	BRD1	protein_coding
ENSG00000100426.7	1214.28584998084	-0.160422448825752	0.0506888885249801	-3.16484447566244	0.00155165866011836	0.00534903133420427	ZBED4	protein_coding
ENSG00000100429.18	775.876618187648	0.127286721186299	0.0534976974102674	2.37929345276587	0.017345860955431	0.0424331430477006	HDAC10	protein_coding
ENSG00000100439.10	676.766234601995	-0.161887875808929	0.0734302600715086	-2.20464799731443	0.0274788049038327	0.0624870662534036	ABHD4	protein_coding
ENSG00000100441.10	1086.34594766496	0.175643389065639	0.0603450819025298	2.91064960934747	0.00360678244710379	0.0111069256662083	KHNYN	protein_coding
ENSG00000100442.11	832.532829284156	0.234683077074295	0.0925985990859897	2.53441282471629	0.0112635948781194	0.0296901229401673	FKBP3	protein_coding
ENSG00000100445.17	462.359378593293	0.354698809752419	0.0724846180943449	4.89343558782014	9.90907553736353e-07	7.46703782661397e-06	SDR39U1	protein_coding
ENSG00000100461.18	1264.4226126188	0.0642624167943073	0.0522720647329055	1.22938355549315	0.218928032863634	0.332124895211191	RBM23	protein_coding
ENSG00000100462.16	4112.84935965984	0.0114107717351852	0.0723502350590974	0.157715752075505	0.874680787486335	0.91596383481224	PRMT5	protein_coding
ENSG00000100478.15	217.936620102913	0.0866534263434882	0.103795874956119	0.834844606109078	0.403805207100669	0.528936304642021	AP4S1	protein_coding
ENSG00000100479.13	497.016561449164	-0.0747044336372254	0.0753423778840904	-0.991532730121069	0.321425518518511	0.446235960779337	POLE2	protein_coding
ENSG00000100483.14	237.72136431775	-0.135353170219716	0.0952081817426687	-1.42165481728821	0.155126482786007	0.2546897854972	VCPKMT	protein_coding
ENSG00000100485.12	1108.54503252459	-0.151909711265682	0.0704344936999357	-2.15675166081049	0.0310250193802388	0.0690792159400733	SOS2	protein_coding
ENSG00000100490.9	150.06323615513	-0.0469590717799365	0.110676646963479	-0.424290697887079	0.671353822347618	0.764422257408957	CDKL1	protein_coding
ENSG00000100503.25	3117.73910895431	-0.0367879494363906	0.0572238313323239	-0.642878125771531	0.520303184069144	0.636425413785116	NIN	protein_coding
ENSG00000100504.17	4268.63712595843	0.114675426485922	0.0473610996143584	2.42129991532452	0.0154651120484759	0.0386474782293213	PYGL	protein_coding
ENSG00000100519.12	2082.24740594782	-0.198299487746737	0.0505735449609	-3.92101221893875	8.81777910325094e-05	0.000426643117914	PSMC6	protein_coding
ENSG00000100522.10	3408.057502501	0.000493237212254184	0.0505325744309577	0.00976077743531731	0.992212150044805	0.995328800825197	GNPNAT1	protein_coding
ENSG00000100523.16	1273.41419396911	-0.126380350034097	0.0639713136179886	-1.97557847238827	0.0482025388232202	0.0993824861669495	DDHD1	protein_coding
ENSG00000100526.20	1049.87579333191	-0.016604207882451	0.0563608003004203	-0.294605608755473	0.768295177077206	0.838270941999278	CDKN3	protein_coding
ENSG00000100528.12	4151.30858327877	-0.318558321274523	0.0574118315975481	-5.54865281964157	2.87879191318686e-08	2.95764153575822e-07	CNIH1	protein_coding
ENSG00000100532.12	303.19142974789	-0.0534265079684975	0.0865743470448735	-0.617117076734119	0.537157505790924	0.651258888131503	CGRRF1	protein_coding
ENSG00000100554.12	682.291264397437	-0.155972943690925	0.066477495914945	-2.34625178858249	0.0189632921022517	0.0457231071626924	ATP6V1D	protein_coding
ENSG00000100558.9	1280.88819926271	0.196465523591496	0.0488989464490684	4.01778643219089	5.87474039761698e-05	0.000295865124577892	PLEK2	protein_coding
ENSG00000100564.9	500.934248290991	-0.111397699331465	0.0680875473783094	-1.63609505145655	0.101819695721393	0.182126495392114	PIGH	protein_coding
ENSG00000100567.13	1737.27138734332	-0.103081811802655	0.0482722670229687	-2.13542512419414	0.0327263002656577	0.0721673972971154	PSMA3	protein_coding
ENSG00000100568.11	1937.15771967805	-0.0380968993983136	0.0419746790759938	-0.907616216179771	0.364081023687002	0.48998968321073	VTI1B	protein_coding
ENSG00000100575.14	957.413491702365	-0.185102567582504	0.0613685076875953	-3.01624684316578	0.0025592482399343	0.00823240242580436	TIMM9	protein_coding
ENSG00000100577.19	570.926233641793	0.0289223699320568	0.0727929147649641	0.397323970683715	0.691128573077614	0.780254965091125	GSTZ1	protein_coding
ENSG00000100578.18	814.113301406753	-0.27186899596131	0.0784705344444316	-3.4645997747579	0.000531021115573016	0.00210161765092543	KIAA0586	protein_coding
ENSG00000100580.8	1523.93520868273	-0.130773039347416	0.0530878094264662	-2.46333462917799	0.0137651378428413	0.0351706118479881	TMED8	protein_coding
ENSG00000100583.4	66.0963854074894	-0.0980824707778514	0.190755604258189	-0.514178711337341	0.607127050297584	0.711830044116796	SAMD15	protein_coding
ENSG00000100591.8	2527.28139408952	0.0234331257120695	0.0428364779171913	0.547036704496782	0.584353515752695	0.692685636554783	AHSA1	protein_coding
ENSG00000100592.16	783.495903366335	-0.494702271551099	0.0740735910237359	-6.67852421779549	2.41360345993007e-11	3.97562465562829e-10	DAAM1	protein_coding
ENSG00000100596.7	2177.75852288447	-0.060528152860171	0.0511372937473261	-1.18364012689537	0.236555549019302	0.352969947798198	SPTLC2	protein_coding
ENSG00000100599.16	1628.54757797145	0.193445134342392	0.046135313145111	4.19299493500656	2.75295592310264e-05	0.000151537573769333	RIN3	protein_coding
ENSG00000100600.15	2115.35926419455	0.589604451510987	0.068163566791109	8.64984740774881	5.15683371907303e-18	1.80477270620861e-16	LGMN	protein_coding
ENSG00000100601.10	352.727477134047	-0.044784647528514	0.0724379551594562	-0.61824836758479	0.536411631371693	0.650614844069685	ALKBH1	protein_coding
ENSG00000100603.14	2385.99247957318	-0.231483567767907	0.0598125374922691	-3.87015126716246	0.000108767843735847	0.000517672080393536	SNW1	protein_coding
ENSG00000100605.17	6971.78599516632	-0.0888324866330245	0.0778590734278259	-1.1409394271224	0.253895130706359	0.373365047134804	ITPK1	protein_coding
ENSG00000100612.14	971.990567407667	-0.0706531194865393	0.052070273537713	-1.3568801292232	0.174819301582555	0.279718265883438	DHRS7	protein_coding
ENSG00000100614.18	1163.0773848954	-0.154220275817307	0.0649766194980138	-2.373473366401	0.0176216638696213	0.0429668051939247	PPM1A	protein_coding
ENSG00000100629.17	276.481509936634	-0.0645922837541393	0.111158229342375	-0.581084136876549	0.561183749326966	0.67186524103332	CEP128	protein_coding
ENSG00000100632.11	1569.86720164473	0.0817464291403355	0.0570241876972822	1.43353956349704	0.151703700911285	0.250208737876537	ERH	protein_coding
ENSG00000100644.17	4229.00969684644	-0.441910058347366	0.0576628298739032	-7.66369009834816	1.8066553057444e-14	4.37349113470457e-13	HIF1A	protein_coding
ENSG00000100647.8	521.547778274231	0.144577849636885	0.0736765037389508	1.96233320393636	0.0497237038714969	0.101991473804638	SUSD6	protein_coding
ENSG00000100650.16	3036.14665779846	0.103746895272926	0.106159305538943	0.977275564739519	0.328432746860742	0.453491557715507	SRSF5	protein_coding
ENSG00000100664.11	8818.36253315528	-0.374355399061411	0.06964639440522	-5.37508656777433	7.65458966981983e-08	7.27714252549873e-07	EIF5	protein_coding
ENSG00000100697.15	2600.36224396714	-0.131664276093845	0.0620678036885965	-2.12129748870162	0.0338967755828841	0.074282025507164	DICER1	protein_coding
ENSG00000100711.14	579.805351860948	0.025725441161297	0.0747964599028084	0.343939287965299	0.730891944739857	0.809289531681119	ZFYVE21	protein_coding
ENSG00000100714.17	6964.46847022359	-0.0396494958969598	0.0506948980850695	-0.78212004352835	0.434144028356574	0.557637945761022	MTHFD1	protein_coding
ENSG00000100722.20	3951.18712257824	-0.18024988695641	0.0428785692156952	-4.2037290481799	2.6255320589751e-05	0.000145156194168948	ZC3H14	protein_coding
ENSG00000100726.15	1516.17224107724	0.00298252683048693	0.0827602775185823	0.0360381443841492	0.97125194387657	0.981681581905259	TELO2	protein_coding
ENSG00000100731.16	2315.37105831136	-0.105354345995499	0.0459093456606435	-2.29483440635957	0.0217426160467155	0.0513380497930704	PCNX1	protein_coding
ENSG00000100744.15	664.448439800736	-0.101878795645172	0.0744622285026039	-1.36819428714264	0.171251269349628	0.275288186668533	GSKIP	protein_coding
ENSG00000100749.8	572.88436743857	-0.130103547421088	0.0638778772928277	-2.03675439659132	0.0416746603626392	0.0880683033238648	VRK1	protein_coding
ENSG00000100764.14	2676.83519910502	-0.0777371003726308	0.0586550442512675	-1.32532677052666	0.185062793610158	0.292617025706212	PSMC1	protein_coding
ENSG00000100784.12	582.076653204523	-0.267106888840278	0.116427920972429	-2.29418241440152	0.0217800229971556	0.0513943426500929	RPS6KA5	protein_coding
ENSG00000100796.17	2515.69179093381	-0.0938122805177326	0.0491875648934203	-1.90723571538874	0.0564900704746007	0.113084613998956	PPP4R3A	protein_coding
ENSG00000100802.15	287.474625360734	0.568046604107709	0.108790072154377	5.22149303570304	1.77486305501804e-07	1.5619207163614e-06	C14orf93	protein_coding
ENSG00000100804.19	1518.59280304803	0.0436305520909884	0.0632698038968633	0.68959518449134	0.490448796521428	0.610252160479983	PSMB5	protein_coding
ENSG00000100811.14	3844.47339450852	-0.0418620372246377	0.053130600148213	-0.787908231939023	0.430750385702867	0.554689951133689	YY1	protein_coding
ENSG00000100813.14	5413.40396440003	-0.139926072893091	0.0404413837135116	-3.45997243527406	0.000540230686578457	0.00213416470917882	ACIN1	protein_coding
ENSG00000100814.18	2303.57648353117	-0.253444168294722	0.0536139059504427	-4.72720955136135	2.27626322097687e-06	1.58887576465608e-05	CCNB1IP1	protein_coding
ENSG00000100815.12	1468.28435695986	-0.119589063616295	0.0901664158922739	-1.32631493037467	0.184735403424267	0.292282345321711	TRIP11	protein_coding
ENSG00000100823.12	6917.51748409537	-0.0766008513232799	0.0416600475616418	-1.83871252691054	0.065957479922319	0.128028647462895	APEX1	protein_coding
ENSG00000100836.10	2508.48283576448	0.0510100748965089	0.078086665271529	0.653249498094619	0.513595444327536	0.631226712355189	PABPN1	protein_coding
ENSG00000100852.13	1920.35794000025	-0.335355841258468	0.058657513322867	-5.71718476050251	1.08303340147161e-08	1.19535966248367e-07	ARHGAP5	protein_coding
ENSG00000100865.15	843.352943455839	0.083085018058493	0.0559384000170738	1.48529486065267	0.137465732694834	0.231770773615656	CINP	protein_coding
ENSG00000100867.15	490.142834197581	-1.19984051545317	0.0937196458993931	-12.8024439693379	1.58871322590093e-37	2.14958573440202e-35	DHRS2	protein_coding
ENSG00000100883.12	1224.26031835895	-0.0975651443541171	0.0598405545618105	-1.6304184523113	0.103013087382845	0.183848819479405	SRP54	protein_coding
ENSG00000100888.15	2014.52261518444	0.0529741973606482	0.0598667906651021	0.884867833603918	0.376227918528933	0.501996045368625	CHD8	protein_coding
ENSG00000100889.12	2162.0638421523	-0.116757636294682	0.05701457566776	-2.04785591977499	0.0405741191460162	0.0861269367612732	PCK2	protein_coding
ENSG00000100890.16	599.560770466487	-0.136959964445402	0.0639024579427922	-2.14326598466703	0.0320917465317207	0.0709435925516696	PRORP	protein_coding
ENSG00000100897.18	2449.80799036213	-0.0540141226461649	0.0494443822590502	-1.09242183193174	0.274647731282087	0.396533128796564	DCAF11	protein_coding
ENSG00000100902.11	2155.09260642746	0.0627382189672083	0.0563548423556714	1.11327112888098	0.265592002131331	0.386856882896428	PSMA6	protein_coding
ENSG00000100906.11	828.152355318606	0.189842509883471	0.0543488829935603	3.49303425253404	0.000477565248244913	0.00191709238990819	NFKBIA	protein_coding
ENSG00000100908.14	325.979950760419	0.249145920174492	0.0899046670728191	2.77122343351424	0.00558460912687027	0.0161382850321495	EMC9	protein_coding
ENSG00000100911.16	964.916574915169	0.331961938745109	0.057852034715678	5.73812036822185	9.57330695004999e-09	1.06437192605325e-07	PSME2	protein_coding
ENSG00000100916.14	240.981496578891	-0.0968823719543693	0.0884488388526186	-1.09534928000359	0.273363645526273	0.395093245999537	BRMS1L	protein_coding
ENSG00000100926.15	857.563791439288	0.107830041198844	0.0665708959363067	1.61977752713458	0.105280075395612	0.187079533600504	TM9SF1	protein_coding
ENSG00000100934.15	1519.25933248594	0.238653578116003	0.0452709014251425	5.27167718342493	1.35182695578502e-07	1.21648371068683e-06	SEC23A	protein_coding
ENSG00000100938.18	828.443195183074	0.350343093590755	0.0559239886346111	6.26462994046762	3.73711822839513e-10	5.22438096246308e-09	GMPR2	protein_coding
ENSG00000100941.9	2782.37501246916	-0.0620645872221587	0.0794855428601042	-0.780828626048303	0.434903295184964	0.558329764082763	PNN	protein_coding
ENSG00000100949.14	861.862371169667	0.287772261441991	0.0541838737454121	5.3110315219269	1.09006472052624e-07	1.00174898574012e-06	RABGGTA	protein_coding
ENSG00000100968.14	45.1480098389108	2.13609236939956	0.277638685365398	7.69378505948574	1.42844944998046e-14	3.49140692983933e-13	NFATC4	protein_coding
ENSG00000100982.12	856.246882486532	-0.027853530910424	0.0553940274457993	-0.502825524605111	0.615086946320587	0.718745025546778	PCIF1	protein_coding
ENSG00000100983.12	1131.14905558391	0.351569877195832	0.0575299676048734	6.11107379045438	9.89629914127031e-10	1.29842872023212e-08	GSS	protein_coding
ENSG00000100991.12	2009.59861401042	-0.0216681847352684	0.0541392835924235	-0.400230355805831	0.688986858267471	0.778358942163803	TRPC4AP	protein_coding
ENSG00000100994.12	6807.39834564719	-0.313093505496985	0.0960305699154724	-3.26035246664239	0.00111273839781537	0.00399394544777219	PYGB	protein_coding
ENSG00000100997.20	1620.03731313319	0.203160665010592	0.0518855838857498	3.91555129181825	9.01978655107735e-05	0.00043572153457133	ABHD12	protein_coding
ENSG00000101000.6	1664.48360675026	0.559817193089785	0.075870395880826	7.37859855073278	1.59964363226809e-13	3.48290224186647e-12	PROCR	protein_coding
ENSG00000101003.10	362.788288261575	0.0704255456106754	0.0796408091284115	0.884289679894166	0.376539857830625	0.502340435387384	GINS1	protein_coding
ENSG00000101004.15	39.7446526440527	-0.0838541540342768	0.22034520714091	-0.380558102998139	0.703531174914906	0.788675205256731	NINL	protein_coding
ENSG00000101019.22	661.573161168907	0.12139615490171	0.0616576257880682	1.96887495018017	0.0489674527607352	0.100735336266048	UQCC1	protein_coding
ENSG00000101040.19	1566.12591857385	0.239723273672803	0.0571271227628647	4.19631275091338	2.71295558127398e-05	0.000149553033388963	ZMYND8	protein_coding
ENSG00000101049.17	66.0823951438973	3.25267877436968	0.296709065637763	10.9625190163239	5.78658833081481e-28	4.34108710718652e-26	SGK2	protein_coding
ENSG00000101052.13	528.34487234377	0.150350686518916	0.0676374707617746	2.222890430786	0.0262231891942818	0.0600009374981347	IFT52	protein_coding
ENSG00000101057.16	771.021355079646	0.0101039632240914	0.118781786854776	0.0850632364744989	0.932211117380532	0.95483214967466	MYBL2	protein_coding
ENSG00000101076.17	1161.7340978783	0.158889625663887	0.0520279075357911	3.05393073043699	0.0022586422604655	0.00737501935253054	HNF4A	protein_coding
ENSG00000101079.21	1035.78758400874	0.0870481823904238	0.0674253703777583	1.29103009598207	0.196693241732752	0.306025604231841	NDRG3	protein_coding
ENSG00000101084.18	832.877836540119	0.149248262357805	0.0788853866350058	1.89196337527456	0.0584958607546076	0.116270497622681	RAB5IF	protein_coding
ENSG00000101096.20	115.565813232035	0.803400191760786	0.136715142542927	5.87645360138894	4.19148816748807e-09	4.95845524512992e-08	NFATC2	protein_coding
ENSG00000101104.13	2677.73092366593	-0.205412900897932	0.0649278161991102	-3.16371184066941	0.00155770941505623	0.00536489283540047	PABPC1L	protein_coding
ENSG00000101109.12	1107.2490724106	-0.0676743648104491	0.0577251015096621	-1.17235592559541	0.241054186917437	0.35820113243252	STK4	protein_coding
ENSG00000101126.18	3223.47349683713	-0.280558823296195	0.0385546517864365	-7.2769123905016	3.41546902774907e-13	7.12920353257705e-12	ADNP	protein_coding
ENSG00000101132.10	248.330950243748	-0.119358782105689	0.0806096744766539	-1.4807004603431	0.138686411265487	0.233283813555022	PFDN4	protein_coding
ENSG00000101138.12	948.980391361173	-0.0279746244345404	0.0656906850719986	-0.425853747816445	0.670214419437508	0.763529838547148	CSTF1	protein_coding
ENSG00000101144.13	3167.94406154463	-0.321294575463118	0.169413008646134	-1.89651655460668	0.0578917730565412	0.11541637021807	BMP7	protein_coding
ENSG00000101146.13	1022.53518706036	-0.240126585169657	0.0596756836952024	-4.02385980856323	5.72520056001817e-05	0.000289198964288384	RAE1	protein_coding
ENSG00000101150.18	3287.13087830803	-0.158662060949565	0.0591117767789114	-2.68410238357391	0.00727248314922167	0.0203221850716034	TPD52L2	protein_coding
ENSG00000101152.11	2187.77422862449	-0.0260467534300686	0.0619794943099482	-0.420247917800256	0.674304352890497	0.767147760037732	DNAJC5	protein_coding
ENSG00000101158.15	1751.13454781748	0.050416970892526	0.0526275544493945	0.957995700541355	0.338064926586682	0.463203969032059	NELFCD	protein_coding
ENSG00000101160.14	973.848326115566	0.354611503129526	0.0655865718760729	5.40676990710189	6.41714951663076e-08	6.22570318662116e-07	CTSZ	protein_coding
ENSG00000101161.8	2352.17829767118	-0.0316967268990299	0.0479053899574656	-0.661652622537315	0.508193874486076	0.626213203281997	PRPF6	protein_coding
ENSG00000101166.16	2546.54372555104	-0.239952898850144	0.0466558201302487	-5.14304320833434	2.70323418758925e-07	2.28470780137911e-06	PRELID3B	protein_coding
ENSG00000101181.17	1044.38374137412	0.15349340380018	0.0515505557327811	2.97753150510798	0.00290579778320087	0.00920645193531801	MTG2	protein_coding
ENSG00000101182.15	2170.94168275395	0.157078561345486	0.0564013778799441	2.78501283567652	0.00535256041763414	0.0155686565391224	PSMA7	protein_coding
ENSG00000101187.16	2979.44397286813	-0.131091464093799	0.120947650235874	-1.08386945788647	0.278422683203422	0.40076152557605	SLCO4A1	protein_coding
ENSG00000101188.5	6243.6387064469	-0.497894032259952	0.0613752581227374	-8.11229227361081	4.96736434534104e-16	1.45319380867371e-14	NTSR1	protein_coding
ENSG00000101189.7	696.312402425219	0.112360851724526	0.0562999589352504	1.99575370656576	0.04596073802941	0.095383322938603	MRGBP	protein_coding
ENSG00000101190.13	435.852467317485	-0.0180386242471847	0.0745070847479508	-0.242106160886677	0.80869790449808	0.867672617159722	TCFL5	protein_coding
ENSG00000101191.17	2660.11164165953	-0.000906322851240294	0.0619596862484753	-0.014627621702371	0.988329262676622	0.992981611523008	DIDO1	protein_coding
ENSG00000101193.8	2196.8228722549	-0.100252373807664	0.046880503974546	-2.13846621320658	0.0324789234894217	0.0716844751760409	GID8	protein_coding
ENSG00000101194.18	431.07869167665	0.989768107659145	0.0959522240636476	10.3152179880959	6.01446658460767e-25	3.56028228996658e-23	SLC17A9	protein_coding
ENSG00000101199.13	1830.87794477507	0.0187408176104551	0.045516006013317	0.411741258777669	0.680529080453804	0.771805151731886	ARFGAP1	protein_coding
ENSG00000101213.7	150.085399773709	1.11734097013708	0.124239012774735	8.99347914300479	2.39525379721005e-19	9.50200943531965e-18	PTK6	protein_coding
ENSG00000101216.11	886.085956248808	-0.229344060891883	0.0533593777012664	-4.29810224129432	1.72266702618707e-05	9.96005193240701e-05	GMEB2	protein_coding
ENSG00000101220.18	2072.35434758765	0.118421883380929	0.0717794797864552	1.64980136012737	0.0989835705089317	0.178125760300718	C20orf27	protein_coding
ENSG00000101224.17	3273.35254943807	-0.190244784137178	0.0710545460815873	-2.6774470407387	0.00741855794366816	0.0206798287331464	CDC25B	protein_coding
ENSG00000101236.17	545.987914676917	0.169576400336093	0.0682534222281669	2.48451132265881	0.01297293825499	0.0334909550794068	RNF24	protein_coding
ENSG00000101246.20	555.344314347863	-0.156001422354065	0.068882187359126	-2.26475709229052	0.0235275898241784	0.0549279149893083	ARFRP1	protein_coding
ENSG00000101247.18	252.673951176713	-0.136970802216132	0.0848037553611039	-1.6151501974517	0.106278172583982	0.188543599547841	NDUFAF5	protein_coding
ENSG00000101255.11	5613.30033761148	-0.79239526864038	0.0974037527942831	-8.13516159191443	4.11389244263799e-16	1.21287793921666e-14	TRIB3	protein_coding
ENSG00000101266.19	4725.90463931236	-0.13222492268024	0.0418876130144657	-3.1566592881427	0.00159587696824941	0.00547767147833557	CSNK2A1	protein_coding
ENSG00000101276.18	311.660887672909	0.195698041239489	0.0801091854336373	2.44289141351469	0.0145701204145573	0.0368035481494989	SLC52A3	protein_coding
ENSG00000101290.14	1206.47168479016	0.0487103275462554	0.0457397492567132	1.06494522462006	0.286900717913923	0.409966381826269	CDS2	protein_coding
ENSG00000101294.18	4520.84327001139	-0.043313233955598	0.0835101608039395	-0.518658251147263	0.603999079988979	0.709205180393072	HM13	protein_coding
ENSG00000101298.15	333.992728058522	0.268892091689573	0.103039018735091	2.60961425089734	0.00906443718425694	0.0245948936598442	SNPH	protein_coding
ENSG00000101310.17	1776.64907719324	0.0179304612118591	0.0788690040788446	0.227344841250109	0.820155607551988	0.876923592524012	SEC23B	protein_coding
ENSG00000101311.16	4122.47486629757	0.181219565601771	0.102623685732403	1.76586491031233	0.0774185153852649	0.145974888907342	FERMT1	protein_coding
ENSG00000101333.16	102.90653600808	-2.58508250195201	0.161263366880744	-16.0301905631408	7.864123161921e-58	2.16678040719547e-55	PLCB4	protein_coding
ENSG00000101335.10	63.5267467594548	0.325321898942608	0.166313446195072	1.95607695219683	0.050456089747933	0.103075166357533	MYL9	protein_coding
ENSG00000101337.16	2282.3501808803	0.0180928886991683	0.0469946877171179	0.384998594055513	0.700238457180274	0.786729951075761	TM9SF4	protein_coding
ENSG00000101343.15	745.992910365347	-0.142193312034804	0.058552151626634	-2.42848995441739	0.0151618451337448	0.0380087015974803	CRNKL1	protein_coding
ENSG00000101346.14	2014.78146929924	0.0287356462552634	0.0374600229638219	0.767101672175047	0.443021067808768	0.566018148686794	POFUT1	protein_coding
ENSG00000101347.10	644.702962902357	0.143913585178835	0.0840430227588522	1.71237992702585	0.0868266757836625	0.160225456018707	SAMHD1	protein_coding
ENSG00000101350.8	971.14386808027	0.0142217848287642	0.0535043082595843	0.265806348897459	0.790388353352841	0.853709558567993	KIF3B	protein_coding
ENSG00000101353.15	29.057200151876	0.170949645235508	0.275655989409044	0.620155744128731	0.535155254950449	0.649581292880181	MROH8	protein_coding
ENSG00000101361.17	6046.83783580669	-0.197660343313161	0.0483584065762421	-4.08740397600837	4.36227137476513e-05	0.000227569232755993	NOP56	protein_coding
ENSG00000101363.12	693.912421337995	0.0655759149318916	0.0680710010788096	0.963345828511771	0.335374001920012	0.460432834308377	MANBAL	protein_coding
ENSG00000101365.21	1553.0158286944	0.157240742598922	0.0473860694559015	3.31829046815655	0.000905702459483764	0.00333779549392436	IDH3B	protein_coding
ENSG00000101367.9	2054.42320512481	-0.113621794702325	0.0548962939405528	-2.06975346688004	0.0384754370073556	0.0824924692146954	MAPRE1	protein_coding
ENSG00000101384.12	875.623517646443	0.12127116325842	0.0556078384100515	2.18082857967195	0.0291960978484003	0.0657508792977647	JAG1	protein_coding
ENSG00000101391.21	600.890672212596	-0.00502072429813989	0.0700181383139439	-0.0717060524464135	0.942835839408854	0.962625462024574	CDK5RAP1	protein_coding
ENSG00000101400.6	480.389767837009	0.311096193330296	0.0786484649107564	3.95552785020409	7.63658508076753e-05	0.000374756510084039	SNTA1	protein_coding
ENSG00000101407.13	819.020686298099	0.164681637120197	0.062574041210876	2.63178842109967	0.00849367393337346	0.0232670164111246	TTI1	protein_coding
ENSG00000101412.13	1051.10852349042	0.18087451057125	0.117320242598939	1.54171613154239	0.123142590142053	0.212709769863521	E2F1	protein_coding
ENSG00000101413.12	949.782587568266	-0.0473846301821251	0.055466663412073	-0.854290257737249	0.392944183818555	0.518745200939662	RPRD1B	protein_coding
ENSG00000101417.12	207.935274645231	-0.00861754859829496	0.0978662865826775	-0.0880543126668534	0.92983350847806	0.953176674843258	PXMP4	protein_coding
ENSG00000101421.4	1012.61157578493	0.0125220868480549	0.0597185848216234	0.209684922800126	0.833913593802897	0.886629243000708	CHMP4B	protein_coding
ENSG00000101439.9	2126.02022220437	0.582033068209118	0.0729753980475964	7.97574365856149	1.51466021063518e-15	4.18853299853384e-14	CST3	protein_coding
ENSG00000101442.10	408.701384919881	-0.403213919943628	0.0761673938315504	-5.29378648343101	1.19809311781957e-07	1.08979010248726e-06	ACTR5	protein_coding
ENSG00000101444.13	7319.0128037621	0.06644837486309	0.0587019096823708	1.13196274572044	0.257650097154344	0.377787089722006	AHCY	protein_coding
ENSG00000101447.15	1012.210804133	-0.317697886124487	0.0775095591167619	-4.0988220000826	4.1525822898962e-05	0.000217895540239221	FAM83D	protein_coding
ENSG00000101452.15	385.078937980678	0.00153881145509818	0.0855818335390099	0.017980585265175	0.985654341622233	0.991412294782767	DHX35	protein_coding
ENSG00000101457.13	558.953167069968	0.317419117130211	0.0778374576436189	4.07797385397046	4.54298738900888e-05	0.000235365575702703	DNTTIP1	protein_coding
ENSG00000101464.11	581.736275463144	0.022993465337129	0.0768444637883783	0.299220844333701	0.764771545982591	0.835511520091045	PIGU	protein_coding
ENSG00000101473.17	249.535460938292	0.26213825382665	0.0860821771474821	3.04520938611411	0.00232518369649254	0.00756783370632472	ACOT8	protein_coding
ENSG00000101474.12	2354.91682599887	-0.0467367261373891	0.0461787303150833	-1.01208339463858	0.31149818125919	0.435988125870671	APMAP	protein_coding
ENSG00000101493.11	762.983034725446	-0.306561264440825	0.0593981975425014	-5.1611206589471	2.45475892361701e-07	2.09574178752068e-06	ZNF516	protein_coding
ENSG00000101544.9	1816.59804102416	-0.233036650066662	0.0407254807247777	-5.72213380712485	1.05194404415542e-08	1.16358832446213e-07	ADNP2	protein_coding
ENSG00000101546.13	1131.1875581434	-0.000489438922658958	0.0504583936038589	-0.00969985145586416	0.992260759641946	0.995328800825197	RBFA	protein_coding
ENSG00000101557.15	2440.96796581572	-0.111010730607882	0.0357836745586063	-3.10227308897719	0.00192040710194788	0.00642424927658239	USP14	protein_coding
ENSG00000101558.14	2376.05561947016	0.00709194867301451	0.0418268030710235	0.169555121412748	0.865360019308335	0.909375804194061	VAPA	protein_coding
ENSG00000101574.15	120.025277170147	-0.255864913563137	0.12541815282156	-2.04009473753908	0.0413408907683896	0.087533863169509	METTL4	protein_coding
ENSG00000101577.9	516.419664682168	-0.325341188339039	0.0875843364233442	-3.71460470701614	0.000203521586848261	0.000903387852108537	LPIN2	protein_coding
ENSG00000101596.16	2591.26560910013	-0.244564185942445	0.0542493698087573	-4.5081479619873	6.53959656380501e-06	4.15169863124847e-05	SMCHD1	protein_coding
ENSG00000101608.13	1296.96416573198	-0.138565767575621	0.0505645771722348	-2.74037231842428	0.00613696213497088	0.0175305417895096	MYL12A	protein_coding
ENSG00000101624.11	320.757239346401	-0.566005299477082	0.0959522167572952	-5.89882462964618	3.661000919636e-09	4.38221231723254e-08	CEP76	protein_coding
ENSG00000101638.14	28.9123623753263	0.993678754683667	0.234607915498879	4.23548690831966	2.28056991058841e-05	0.000128046522508547	ST8SIA5	protein_coding
ENSG00000101639.18	1755.17293121506	-0.179810727382637	0.0614186099364439	-2.92762613104897	0.0034156048920959	0.0106087469839765	CEP192	protein_coding
ENSG00000101654.18	1276.47558857907	0.0631186393047937	0.0525895678692674	1.20021216872709	0.230056950516612	0.345108199181225	RNMT	protein_coding
ENSG00000101665.9	1611.22108247857	0.219731759243729	0.077137002108262	2.8485908609118	0.00439133121803289	0.0131540291120914	SMAD7	protein_coding
ENSG00000101670.12	938.521784370581	0.196505182294213	0.108953921604976	1.80356227109167	0.0712999551759301	0.136493117829212	LIPG	protein_coding
ENSG00000101695.9	536.466595442701	-0.803746376481729	0.0610257263715322	-13.1706154808944	1.29537330305695e-39	1.98283707419445e-37	RNF125	protein_coding
ENSG00000101745.17	1148.81879764765	-0.201217619462628	0.0594695213454962	-3.38354193728292	0.000715572782017553	0.00272046912661666	ANKRD12	protein_coding
ENSG00000101751.10	166.852740016965	-0.134086909331082	0.159581488247459	-0.840241000404487	0.40077327425514	0.526010583584132	POLI	protein_coding
ENSG00000101752.11	1157.29308780821	-0.0487493073796413	0.0742309910772238	-0.656724457968324	0.511358105086093	0.629140271533218	MIB1	protein_coding
ENSG00000101773.19	2095.03398812396	-0.306436069674591	0.0726762416165893	-4.2164545504599	2.48173276823305e-05	0.000138163770645862	RBBP8	protein_coding
ENSG00000101782.15	867.251769461942	-0.088850611775097	0.0580536177402892	-1.53049224550626	0.125894931449676	0.216722911642439	RIOK3	protein_coding
ENSG00000101811.14	596.361855322369	-0.00632674713715002	0.0690809414575888	-0.0915845528977661	0.927028124865963	0.951268810075001	CSTF2	protein_coding
ENSG00000101843.19	441.562448290415	0.113110846183376	0.0917356063613146	1.23300919533765	0.217572333503619	0.330568592531967	PSMD10	protein_coding
ENSG00000101844.18	132.236336922564	0.40697561897976	0.121579355018372	3.34740728734959	0.000815712679630128	0.00304615819298052	ATG4A	protein_coding
ENSG00000101849.17	1242.17632896651	-0.165621439775617	0.0462310305612137	-3.58247345484372	0.000340356211597324	0.00142834617295648	TBL1X	protein_coding
ENSG00000101856.10	1403.09947603376	-0.00432620811772297	0.046093096095039	-0.093858049995227	0.925221917928815	0.950048309004829	PGRMC1	protein_coding
ENSG00000101868.12	993.57539761233	0.0812695070892623	0.0652496752664046	1.2455158858255	0.212942179836293	0.325229368397419	POLA1	protein_coding
ENSG00000101871.16	378.205866980664	0.28157043407139	0.105217719314594	2.67607429533339	0.00744901303714214	0.0207504308023625	MID1	protein_coding
ENSG00000101882.10	261.291463199715	-0.0460184379592333	0.0968084147746859	-0.475355763921325	0.634533418728768	0.735127858309083	NKAP	protein_coding
ENSG00000101888.11	107.882663560897	-0.0352802287508267	0.126907315190073	-0.27799996160967	0.781012388222882	0.84668623788034	NXT2	protein_coding
ENSG00000101898.6	136.444916808541	-0.208467746074665	0.121405115676694	-1.71712489142403	0.085956355084747	0.158903013690894	MCTS2P	protein_coding
ENSG00000101901.12	622.292702742744	0.0245937183299813	0.0810689465621104	0.303367927830899	0.761609484579419	0.833135792197828	ALG13	protein_coding
ENSG00000101911.13	1996.76248161656	-0.165783710370758	0.0626167812527135	-2.64759233953077	0.00810672168678243	0.0223565533105552	PRPS2	protein_coding
ENSG00000101928.13	801.750744342476	0.713308052062635	0.0755656614987381	9.43957927337865	3.74279191744173e-21	1.67310527188531e-19	MOSPD1	protein_coding
ENSG00000101935.10	217.485815175469	-0.261056839097401	0.115746730181463	-2.25541437488667	0.0241073312911862	0.0559795431177806	AMMECR1	protein_coding
ENSG00000101940.18	888.154541538415	0.177407316882702	0.0530164552836838	3.34626892600457	0.000819069155692614	0.00305492837444398	WDR13	protein_coding
ENSG00000101945.17	583.11843114383	0.129758306130209	0.0694596833332703	1.86810967029066	0.0617467859169568	0.121331793799995	SUV39H1	protein_coding
ENSG00000101966.13	825.956278144292	-0.0939639786123164	0.0727133373249834	-1.29225231668787	0.196269779250799	0.305649186596096	XIAP	protein_coding
ENSG00000101972.19	2822.65596415636	-0.250412212218887	0.0535318373112126	-4.6778183749437	2.89943183251536e-06	1.98097339900531e-05	STAG2	protein_coding
ENSG00000101974.14	850.696912656111	-0.385944451707631	0.0737504024560753	-5.23311655061806	1.66675567640892e-07	1.47535137384935e-06	ATP11C	protein_coding
ENSG00000101986.12	129.978442138032	0.0178171369781855	0.114298258284929	0.155882838859801	0.876125372544756	0.917033008395029	ABCD1	protein_coding
ENSG00000101997.13	550.907025738316	0.102268742314045	0.0715774048317024	1.42878527874133	0.153065958018919	0.25193456368184	CCDC22	protein_coding
ENSG00000102003.11	44.6598711393569	0.523731716429502	0.20659464879318	2.53506912927742	0.0112425137595421	0.029655187730566	SYP	protein_coding
ENSG00000102007.11	3955.95014407983	0.224970332600915	0.0599411386486863	3.7531875048197	0.000174600154075634	0.000787936490429469	PLP2	protein_coding
ENSG00000102024.18	569.269571879143	-0.286606850395208	0.0747983323114567	-3.83172781448911	0.00012724647134856	0.000593869118206367	PLS3	protein_coding
ENSG00000102030.16	1238.10875173045	0.167365399933096	0.0652951626355219	2.5632128503505	0.0103708447723943	0.0276689756480392	NAA10	protein_coding
ENSG00000102034.17	1612.75922335348	-0.0955075521217876	0.0773634648159788	-1.23453043822388	0.217005311740833	0.330137385214394	ELF4	protein_coding
ENSG00000102043.16	34.6133847819785	0.175313970044755	0.227234549742264	0.771511067500966	0.440404064894577	0.563529781255798	MTMR8	protein_coding
ENSG00000102054.18	2381.92824669114	-0.116916774767373	0.0472229380244262	-2.47584711283524	0.013292048388688	0.034180841894142	RBBP7	protein_coding
ENSG00000102057.10	44.2650410788907	0.135510704042915	0.274886481174219	0.492969692303748	0.622034002377044	0.724264561814961	KCND1	protein_coding
ENSG00000102078.16	144.376833192477	-0.088091609407233	0.116589628676744	-0.755569859918461	0.44990713238804	0.572403046277253	SLC25A14	protein_coding
ENSG00000102081.15	790.845130962417	-0.28036824529303	0.0592953442518852	-4.72833489425464	2.26368592829671e-06	1.58082472614785e-05	FMR1	protein_coding
ENSG00000102096.9	600.827322522625	-0.00634457548507183	0.100614326264691	-0.0630583707173156	0.949720023646652	0.966737739598033	PIM2	protein_coding
ENSG00000102098.19	237.582324926835	-0.356050493893349	0.0959580622848571	-3.71048023913189	0.000206866444688249	0.000915850676230819	SCML2	protein_coding
ENSG00000102100.16	575.478421062687	0.318750475803813	0.0669855038481522	4.75849933929557	1.95037530963357e-06	1.37484768412338e-05	SLC35A2	protein_coding
ENSG00000102103.17	766.249229031902	0.075380459168771	0.0812257939126632	0.9280359789382	0.353388906792389	0.479335882783701	PQBP1	protein_coding
ENSG00000102119.11	867.614560468507	0.214218291660278	0.0692670545691034	3.09264329186347	0.00198382433693906	0.00660282609058961	EMD	protein_coding
ENSG00000102125.16	288.653101502211	0.117238820833335	0.0802603455009221	1.46073157424905	0.144089120484785	0.240264803237943	TAZ	protein_coding
ENSG00000102144.15	4340.6646073967	-0.0318243156543413	0.0677673677685827	-0.469611211151324	0.638632813384086	0.738736034692531	PGK1	protein_coding
ENSG00000102158.20	2097.39027143115	-0.108819312513413	0.0585495230528701	-1.85858580632928	0.0630858705058044	0.123466780530151	MAGT1	protein_coding
ENSG00000102172.16	1188.55665894634	-0.209282359956549	0.0575612039201383	-3.63582318825214	0.000277094349031865	0.00119172358938364	SMS	protein_coding
ENSG00000102178.13	1005.52783036351	0.00735625481912616	0.0779240744395354	0.0944028513913783	0.924789150840182	0.949668278907103	UBL4A	protein_coding
ENSG00000102181.21	824.025610597817	0.106406041322254	0.0738105831006415	1.44160954774153	0.149412553442627	0.247264151454578	CD99L2	protein_coding
ENSG00000102189.17	756.018320657616	-0.146306188062671	0.0876678074370851	-1.66887016271815	0.0951431139510947	0.172612502549093	EEA1	protein_coding
ENSG00000102218.6	93.6061801160422	-0.578030814435033	0.144490300173226	-4.00048178834182	6.3213652165015e-05	0.000316256086136889	RP2	protein_coding
ENSG00000102221.14	661.050689198544	-0.225314866784458	0.0620564809004454	-3.63080315730313	0.000282540616635796	0.0012129236556654	JADE3	protein_coding
ENSG00000102225.16	3494.10616851012	-0.0448723032363819	0.0526531702513156	-0.852224149509036	0.394089695506173	0.519804617085955	CDK16	protein_coding
ENSG00000102226.10	2054.0382718159	0.148105470157356	0.0570560680415707	2.59578823499452	0.00943742101264782	0.0254791872484705	USP11	protein_coding
ENSG00000102241.12	1325.28637811774	-0.172514412893407	0.0640227827221296	-2.69457848532062	0.00704777261049851	0.0197891321362784	HTATSF1	protein_coding
ENSG00000102265.12	3660.01942093854	0.390224435963666	0.0762194740521459	5.11974716194829	3.0594555760336e-07	2.56007674208797e-06	TIMP1	protein_coding
ENSG00000102287.19	75.0794931760031	1.00960919573725	0.192194533277797	5.25305885926507	1.49593703730552e-07	1.33585326242357e-06	GABRE	protein_coding
ENSG00000102302.8	705.376579661804	-0.0530191677012201	0.0674110799327789	-0.786505241483891	0.431571549558341	0.555181261630484	FGD1	protein_coding
ENSG00000102309.15	183.73920721929	0.0034590512278563	0.103363467291832	0.0334649302938935	0.973303831729883	0.98290325643307	PIN4	protein_coding
ENSG00000102312.23	477.22559140101	1.0053291097798	0.105450718061437	9.53363929863501	1.51863975700089e-21	7.01630087731449e-20	PORCN	protein_coding
ENSG00000102316.17	861.884669565199	0.114548386402949	0.0629835601678676	1.81870294562021	0.0689567620944853	0.132846525906411	MAGED2	protein_coding
ENSG00000102317.18	5307.41803082464	-0.0431376567898675	0.0547807161960727	-0.787460620913899	0.431012271854651	0.554791469267424	RBM3	protein_coding
ENSG00000102349.18	21.4833910983393	-0.646718441309669	0.284329598023853	-2.27453788070074	0.0229336662119771	0.0537151124847452	KLF8	protein_coding
ENSG00000102362.15	114.571009471753	-0.501024232924945	0.122009833916754	-4.10642500560067	4.01829840913085e-05	0.000211581980861602	SYTL4	protein_coding
ENSG00000102384.13	232.361144784332	0.172743490212181	0.0898729283672682	1.9220859200922	0.0545949474260696	0.110002902977617	CENPI	protein_coding
ENSG00000102390.11	298.4983700907	-0.822960692034368	0.131108819602336	-6.27692854325497	3.45326690362128e-10	4.87251458635726e-09	PBDC1	protein_coding
ENSG00000102393.13	232.981808626412	0.0259362480462025	0.100556282989953	0.257927672692455	0.79646272753184	0.85837395441416	GLA	protein_coding
ENSG00000102401.20	603.304876427777	-0.181311492777462	0.0621839432161747	-2.91572845657528	0.00354859200512254	0.0109522124736511	ARMCX3	protein_coding
ENSG00000102471.14	716.883822011562	-0.0120206800169325	0.0616707460855434	-0.194917051923754	0.845457884718013	0.894697540853126	NDFIP2	protein_coding
ENSG00000102531.16	1806.08839985641	-0.230914374692661	0.0465543917153532	-4.9600986326819	7.04573959461892e-07	5.48178237248955e-06	FNDC3A	protein_coding
ENSG00000102543.14	164.087228742113	-0.228137517638213	0.10758417111831	-2.12054910370905	0.0339597651087396	0.0743894594475051	CDADC1	protein_coding
ENSG00000102547.19	125.257695503854	-0.319731569262318	0.131245255529728	-2.43613811388326	0.0148450151965924	0.0373627902822058	CAB39L	protein_coding
ENSG00000102554.14	6104.75199490145	-0.248165433039916	0.0658475870632021	-3.76878552591033	0.000164043763202819	0.000744956304337884	KLF5	protein_coding
ENSG00000102572.14	3799.2651646043	-0.300399167068655	0.0571020335479602	-5.26074376696845	1.4347385483973e-07	1.28651053032027e-06	STK24	protein_coding
ENSG00000102580.15	2196.94772671891	-0.314532649480278	0.0761578813731096	-4.13000787061462	3.62750815469857e-05	0.000192881609039656	DNAJC3	protein_coding
ENSG00000102595.20	781.424487532106	-0.0834069953604774	0.0652707737336954	-1.27786129364389	0.201298337860254	0.311400062467772	UGGT2	protein_coding
ENSG00000102606.18	1524.1351379373	-0.0449067580337444	0.0525499981758651	-0.854552989392281	0.39279866234222	0.518688648408331	ARHGEF7	protein_coding
ENSG00000102678.7	430.759800638834	-0.7944791358055	0.14333381089908	-5.54285922366835	2.97572096101235e-08	3.04483966530595e-07	FGF9	protein_coding
ENSG00000102699.6	2671.01459383358	-0.0296247438872248	0.0480334594733372	-0.616752243374624	0.537398156166527	0.651498532683804	PARP4	protein_coding
ENSG00000102710.20	491.008567212768	-0.0764721360114456	0.0825704534318131	-0.926144072523431	0.35437111268524	0.480334511773893	SUPT20H	protein_coding
ENSG00000102738.8	342.109439706097	-0.15738346636853	0.0761139758410226	-2.0677341398806	0.038665029749425	0.0828063731843212	MRPS31	protein_coding
ENSG00000102743.15	695.470537539084	0.157917038769722	0.0598686163670125	2.63772654777327	0.00834638548995997	0.0229090972133406	SLC25A15	protein_coding
ENSG00000102753.10	1612.4050437948	-0.182898003055758	0.0485008020310054	-3.77103048602857	0.00016257480819287	0.000739837430436864	KPNA3	protein_coding
ENSG00000102760.13	68.5774949261081	-0.128009231808828	0.16536794690948	-0.774087325876388	0.438879151922414	0.562195660881848	RGCC	protein_coding
ENSG00000102763.18	1874.83971329354	-0.156914478308589	0.0498415374992069	-3.14826721208362	0.00164241481159608	0.0056081915400917	VWA8	protein_coding
ENSG00000102780.17	437.353254791931	-0.403714329266624	0.0798883405388271	-5.05348247996729	4.33826128784979e-07	3.52504083410594e-06	DGKH	protein_coding
ENSG00000102781.14	147.999363064541	-0.0895426353476112	0.115435415439647	-0.775694660140298	0.437929293515766	0.561334518806866	KATNAL1	protein_coding
ENSG00000102786.15	634.858182160994	0.00261462857356924	0.0593186595920759	0.0440776745723788	0.964842488595802	0.9769365880407	INTS6	protein_coding
ENSG00000102796.11	51.1432818783065	0.302146961009213	0.184831120472312	1.63471908971344	0.102107948803431	0.182555905635581	DHRS12	protein_coding
ENSG00000102804.15	6915.7744061923	0.403321400185399	0.0524437896535695	7.69054644696043	1.46507929655534e-14	3.56942309646296e-13	TSC22D1	protein_coding
ENSG00000102805.16	192.414498399625	0.416678857115996	0.104797351727533	3.97604376682472	7.00712348520448e-05	0.000346446816622475	CLN5	protein_coding
ENSG00000102854.16	1493.26309658922	0.575168500707845	0.0825271836080203	6.96944298305059	3.18198298467712e-12	5.83774457019334e-11	MSLN	protein_coding
ENSG00000102858.13	1822.81926234188	0.182218023410986	0.0468572962413991	3.88878655038559	0.000100746672564899	0.00048222207076705	MGRN1	protein_coding
ENSG00000102870.6	1687.79240698634	-0.121471410072732	0.050946319499788	-2.38430197245628	0.0171115547010269	0.0419660948275388	ZNF629	protein_coding
ENSG00000102871.16	130.43491082051	0.175753548633246	0.125712429823754	1.39806023063628	0.162094981050919	0.263617443962828	TRADD	protein_coding
ENSG00000102878.17	211.451039260901	0.343378812525085	0.119911954876233	2.86359114801774	0.00418868281859273	0.0126319003846675	HSF4	protein_coding
ENSG00000102879.16	197.046529904614	0.497601580795077	0.119285577316024	4.17151504809988	3.02581070427479e-05	0.000164584118494545	CORO1A	protein_coding
ENSG00000102882.12	1836.7764917037	0.489211640909511	0.0566748815817225	8.63189524629339	6.03436375297734e-18	2.09735661267474e-16	MAPK3	protein_coding
ENSG00000102886.15	34.9900789665182	0.277389242298204	0.223208941914502	1.24273355681447	0.213966033913448	0.326422703538462	GDPD3	protein_coding
ENSG00000102890.16	981.208954395282	0.262896464268909	0.0584827257532202	4.49528404982788	6.94771377733048e-06	4.37778189528757e-05	ELMO3	protein_coding
ENSG00000102893.16	1022.95385128277	-0.3292497138988	0.0852118791595993	-3.86389453144349	0.000111593419723173	0.000530287451390707	PHKB	protein_coding
ENSG00000102897.10	900.746172836444	-0.170593166246623	0.0827445832489003	-2.06168379304624	0.0392378505584767	0.0838542359840863	LYRM1	protein_coding
ENSG00000102898.12	2668.88076215078	0.2207725186576	0.0609169073640724	3.6241583529207	0.000289903953687713	0.00124007205200217	NUTF2	protein_coding
ENSG00000102900.13	1576.06482485586	-0.0204846591086006	0.0552853585919911	-0.370525933634229	0.710990657159648	0.793573868939921	NUP93	protein_coding
ENSG00000102901.13	572.684289801684	0.181244485631188	0.06511250991097	2.78355858004872	0.00537661523405646	0.0156234958008865	CENPT	protein_coding
ENSG00000102908.22	2121.87968784496	-0.495128515468698	0.0740442562418482	-6.68692671922421	2.27905926837331e-11	3.77452067245127e-10	NFAT5	protein_coding
ENSG00000102910.14	2003.44898272356	0.0252664333371638	0.0419510645251959	0.602283484891992	0.546985452173171	0.660064261143105	LONP2	protein_coding
ENSG00000102921.8	858.320513232155	-0.0285688789580633	0.0538548497286686	-0.530479225213681	0.595779709168968	0.702657460716518	N4BP1	protein_coding
ENSG00000102931.8	964.414939477562	0.191856939869995	0.0510748193879346	3.75638998177872	0.000172382001158345	0.000779784133001062	ARL2BP	protein_coding
[truncated: 13,156 more rows]
