# Supplementary material for: FOXO1 links KRAS G12D and G12V alleles to glutamine and nitrogen metabolism in colorectal cancer
Source: EMBO Rep. 2025 Nov 20;27(1):142–62. doi: 10.1038/s44319-025-00641-z (PMC12795846; doi:10.1038/s44319-025-00641-z)
Supplement: Supplementary file 6 — Source data Fig. 4 [file 44319_2025_641_MOESM6_ESM.zip › Fig4/Fig 4C-D/data/sw_de2_G12D_LN_DMSO___G12G_LN_DMSO.csv]

GeneID	baseMean	log2FoldChange	lfcSE	stat	pvalue	padj	gene_name	gene_type
ENSG00000000003.15	936.190293429318	0.555396097379615	0.0561939515036752	9.88355654866684	4.90600991834033e-23	8.9039473435794e-22	TSPAN6	protein_coding
ENSG00000000419.13	385.134199443127	-0.240704285776317	0.0707695445095317	-3.40124113337902	0.000670806280013736	0.00180237663038269	DPM1	protein_coding
ENSG00000000457.14	380.531189427077	-0.141680219206503	0.0764455863451702	-1.85334727588827	0.0638325991284627	0.104964988838601	SCYL3	protein_coding
ENSG00000000460.17	283.518463976497	-0.071915968603145	0.0849386570126519	-0.846681253653834	0.397172810435282	0.490024987453983	C1orf112	protein_coding
ENSG00000001036.14	1622.92478157299	0.0506260616795342	0.0770132396798419	0.657368290049814	0.510944135868335	0.59831345497403	FUCA2	protein_coding
ENSG00000001084.13	2229.25313183383	-0.250020265632622	0.0454729980384385	-5.49821380638415	3.83657583054438e-08	2.01374650603217e-07	GCLC	protein_coding
ENSG00000001167.14	907.974869462241	0.221630416205079	0.0577350666054895	3.8387487749777	0.0001236628790774	0.000381067975124321	NFYA	protein_coding
ENSG00000001460.18	177.104952512056	0.451544307011072	0.121924334968929	3.70347976165826	0.000212662154403525	0.000627795894146947	STPG1	protein_coding
ENSG00000001461.17	970.761713226942	-0.184304812786784	0.0622305190852034	-2.96164672087086	0.0030599866191749	0.0071099283384375	NIPAL3	protein_coding
ENSG00000001497.17	926.272075956121	-0.208740985511605	0.0685922051199212	-3.04321730357931	0.00234063245184351	0.00556732804227905	LAS1L	protein_coding
ENSG00000001561.7	324.541757795949	0.0449452442679555	0.0776180898800975	0.579056304237657	0.562551182464811	0.646322232734506	ENPP4	protein_coding
ENSG00000001617.12	342.785976353228	-0.19442145057263	0.113756499435265	-1.70910191099251	0.0874320736755849	0.137913103666793	SEMA3F	protein_coding
ENSG00000001629.10	1942.71262906775	0.217707477147032	0.0581163217945308	3.74606427978586	0.000179630581460207	0.000537466656563309	ANKIB1	protein_coding
ENSG00000001630.17	5568.18200604192	-0.230715565367644	0.109419894085703	-2.10853398548289	0.0349848262537023	0.0619030058772169	CYP51A1	protein_coding
ENSG00000001631.16	879.433914300588	0.161470349565289	0.0593904785000824	2.71879186097254	0.00655208231080356	0.0140307451761167	KRIT1	protein_coding
ENSG00000002016.18	296.833006266765	0.371435973824233	0.0855753092801574	4.34045727615452	1.42186513232946e-05	5.16838282586046e-05	RAD52	protein_coding
ENSG00000002330.14	634.71117432986	-0.225089552774865	0.0831362085508609	-2.70747916820334	0.00677963254750146	0.0144877636929263	BAD	protein_coding
ENSG00000002549.12	1222.63603557682	-0.163648499877324	0.0573069910902247	-2.85564634897118	0.00429493237321381	0.00964317399259549	LAP3	protein_coding
ENSG00000002586.20	1541.78809774151	0.16119976298329	0.0505514669496632	3.18882463181148	0.00142852511063506	0.00355590531000482	CD99	protein_coding
ENSG00000002586.20_PAR_Y	1541.78809774151	0.16119976298329	0.0505514669496632	3.18882463181148	0.00142852511063506	0.00355590531000482	CD99	protein_coding
ENSG00000002587.10	68.1678704765292	1.28300187861346	0.180271145557532	7.11706731904024	1.1024764713932e-12	9.53978381485897e-12	HS3ST1	protein_coding
ENSG00000002745.13	152.865870335907	-0.618872486459853	0.162731741171545	-3.80302258185428	0.000142941320324587	0.000435956930212839	WNT16	protein_coding
ENSG00000002822.15	918.587325645983	0.145949740832914	0.072276497527987	2.01932503406656	0.0434534475750386	0.0750246382149199	MAD1L1	protein_coding
ENSG00000002834.18	4089.82230559239	0.163875579844859	0.0573192003089283	2.85899975857362	0.00424979108151325	0.0095459790083439	LASP1	protein_coding
ENSG00000002919.15	278.054555335637	-0.176173183117691	0.0989267858769904	-1.7808441015839	0.0749379225299866	0.120503857745547	SNX11	protein_coding
ENSG00000003056.8	2235.47664901658	-0.491990930878555	0.0502625282164726	-9.7884238683663	1.26248451935236e-22	2.26208552986622e-21	M6PR	protein_coding
ENSG00000003137.8	292.917648411312	-0.509687864041018	0.0830885119159171	-6.13427599421693	8.55478903027174e-10	5.46171357452898e-09	CYP26B1	protein_coding
ENSG00000003147.19	926.365065051532	-0.203100593350453	0.0750695210413609	-2.70550005558915	0.00682016368551553	0.0145703496917832	ICA1	protein_coding
ENSG00000003249.14	1513.56346264503	-0.087266374388535	0.0614300113878415	-1.42058209687728	0.155438286230209	0.226620990003557	DBNDD1	protein_coding
ENSG00000003393.15	687.839281491583	0.107201324243435	0.0735315313775678	1.45789598332967	0.144869215951118	0.213730816358376	ALS2	protein_coding
ENSG00000003402.20	556.442010845502	0.283408031130711	0.0823669124005745	3.44079950153302	0.000579998141686718	0.00157951941967272	CFLAR	protein_coding
ENSG00000003509.16	271.654849345424	0.0175527760769703	0.0888433453817623	0.197569958690158	0.843381540955347	0.881341404865346	NDUFAF7	protein_coding
ENSG00000003756.17	2871.45336297066	0.0975508058584938	0.0387703144297461	2.51612109144127	0.0118654408214137	0.0238527445945813	RBM5	protein_coding
ENSG00000003989.18	198.755719445991	0.521732424093444	0.115912366491874	4.50109371315458	6.76046889909762e-06	2.59461728932109e-05	SLC7A2	protein_coding
ENSG00000004059.11	3436.60521736112	-0.0652690258351225	0.0669733597603744	-0.974552061724991	0.329782502640115	0.421719057089323	ARF5	protein_coding
ENSG00000004139.14	1576.10562404593	0.0894534133439992	0.045016680773797	1.98711703764858	0.0469094286026835	0.0802567486704243	SARM1	protein_coding
ENSG00000004142.12	2011.29563525689	-0.0586928023622362	0.0501014654466993	-1.17147875494135	0.241406392517087	0.325389386984983	POLDIP2	protein_coding
ENSG00000004399.13	2051.79976239455	-0.232668951526567	0.0574884551219493	-4.04722915293184	5.18274976965907e-05	0.000171314364446854	PLXND1	protein_coding
ENSG00000004455.17	4384.84119887865	-0.371154890120002	0.0441298031577152	-8.41052675430105	4.08173444774886e-17	5.11059593243243e-16	AK2	protein_coding
ENSG00000004478.8	2579.25653736938	-0.288092046394666	0.0708241225025397	-4.06771077727558	4.74772576044371e-05	0.000158151838504397	FKBP4	protein_coding
ENSG00000004487.17	3705.39336107895	-0.152535641990091	0.0446795499895753	-3.41399235278066	0.000640183726216292	0.00172639709774721	KDM1A	protein_coding
ENSG00000004534.15	1337.01414647994	-0.0720477846893904	0.0651519572546665	-1.10584221449817	0.268794819692733	0.356372656855761	RBM6	protein_coding
ENSG00000004660.15	636.650959975366	-0.615831035593	0.112991131654492	-5.45025991487638	5.02962590946126e-08	2.59243684793331e-07	CAMKK1	protein_coding
ENSG00000004700.16	657.958054136241	0.451674009754263	0.0642695000400109	7.02781271790001	2.0979622738584e-12	1.75830843580881e-11	RECQL	protein_coding
ENSG00000004766.17	606.610283272989	-0.00455582575340129	0.0590102402976772	-0.0772039857899141	0.938461270911236	0.955831025694931	VPS50	protein_coding
ENSG00000004776.13	27.1678877524526	0.490688493630891	0.349178522297444	1.40526539376584	0.159942374870901	0.231745590576157	HSPB6	protein_coding
ENSG00000004777.18	389.831612373739	-0.00238059085684591	0.0803810726708599	-0.0296163111258023	0.976373056622538	0.984115399624133	ARHGAP33	protein_coding
ENSG00000004779.10	888.866897459382	-0.204283848617416	0.074936401589753	-2.72609632012742	0.00640882931449447	0.0137676754223434	NDUFAB1	protein_coding
ENSG00000004838.14	33.3465481234757	1.01473058830639	0.241006182163689	4.21039236087807	2.54927561806158e-05	8.85830311956992e-05	ZMYND10	protein_coding
ENSG00000004864.14	812.16217677089	-0.632927108282902	0.0813388227891515	-7.78136548550243	7.17458899990988e-15	7.52650405058389e-14	SLC25A13	protein_coding
ENSG00000004866.21	1137.95751289424	0.391147034711561	0.0765289831783447	5.11109671743612	3.20293945182336e-07	1.48596017832417e-06	ST7	protein_coding
ENSG00000004897.12	2486.09535090452	-0.0699658243807227	0.0474608832798839	-1.47417872457459	0.140433476605217	0.207940519845492	CDC27	protein_coding
ENSG00000004961.15	337.071934713852	0.0262418403463898	0.0778238857420319	0.337195195230619	0.735969759076535	0.795825201720312	HCCS	protein_coding
ENSG00000004975.12	1646.94128689737	-0.0944217985736077	0.0503770193572665	-1.87430300121534	0.0608886741080016	0.100762154080911	DVL2	protein_coding
ENSG00000005001.10	92.4246094761956	0.81042330150617	0.152380224911916	5.3184283063937	1.0466744708306e-07	5.18077059617591e-07	PRSS22	protein_coding
ENSG00000005007.13	3417.28866595257	-0.197396246696683	0.0464756076705798	-4.24730856874067	2.16353887881467e-05	7.60509244899097e-05	UPF1	protein_coding
ENSG00000005020.13	571.299795267119	-0.305027755756994	0.108773957357492	-2.80423516039323	0.00504361041195026	0.0111604676302214	SKAP2	protein_coding
ENSG00000005022.6	8288.21395994009	-0.509068411761464	0.0492830094529088	-10.3294911859612	5.18348040281453e-25	1.0436478837073e-23	SLC25A5	protein_coding
ENSG00000005059.16	579.80810293244	0.128169793207137	0.0746103604626089	1.71785516666106	0.0858230361596454	0.135637940324673	MCUB	protein_coding
ENSG00000005073.6	230.31641786155	0.0320382506511555	0.112748086302482	0.284157822113297	0.77628943674697	0.829332842366892	HOXA11	protein_coding
ENSG00000005075.15	4264.40437005473	0.0188511073744602	0.0581820080847822	0.324002350468732	0.745936254726256	0.804801305249239	POLR2J	protein_coding
ENSG00000005100.13	1891.44125781654	-0.00433523240569658	0.0578811026771458	-0.0748989256455257	0.940295131368537	0.957257463713983	DHX33	protein_coding
ENSG00000005156.12	1298.70163019603	-0.201660167500841	0.0489665736687846	-4.11832301898216	3.81639500236927e-05	0.000129131107049532	LIG3	protein_coding
ENSG00000005175.10	822.576478602626	-0.0358484907541632	0.0675677401458652	-0.53055630803655	0.595726279586986	0.675794076232827	RPAP3	protein_coding
ENSG00000005187.12	30.0182856602555	-1.80995138000631	0.260332122119489	-6.95247042612579	3.5894410020564e-12	2.93514152378626e-11	ACSM3	protein_coding
ENSG00000005189.19	234.099881116771	-0.650576877248599	0.0990175475226822	-6.57031903460919	5.02075698801958e-11	3.63804898339957e-10	REXO5	protein_coding
ENSG00000005194.15	844.560142040077	-0.345022912808112	0.0686531893526827	-5.02559190710971	5.0188213433139e-07	2.26586961844271e-06	CIAPIN1	protein_coding
ENSG00000005206.17	914.368884444726	-0.042469279977946	0.0549698451636231	-0.772592315869402	0.439763693527167	0.53187845076344	SPPL2B	protein_coding
ENSG00000005238.20	229.77519507648	0.941404678043314	0.141489136001435	6.65354743585236	2.8611154251628e-11	2.13520404533264e-10	FAM214B	protein_coding
ENSG00000005249.13	344.018924450838	-0.133180841689749	0.0952148090179215	-1.39874083730695	0.16189071338896	0.234086039006311	PRKAR2B	protein_coding
ENSG00000005302.19	515.05295548576	-0.175597321200839	0.0686402834874017	-2.55822546585297	0.0105207854909283	0.0214338479639295	MSL3	protein_coding
ENSG00000005339.15	2775.68572183154	-0.0144550178919597	0.0539466541074272	-0.267950221030846	0.788737635819383	0.838749058708144	CREBBP	protein_coding
ENSG00000005379.17	180.258887689506	-0.59659144381073	0.159187191124046	-3.7477352266731	0.00017843846886054	0.000534106473865762	TSPOAP1	protein_coding
ENSG00000005436.14	432.103090051235	-0.175662121077095	0.114514126680687	-1.533977738545	0.125035129491188	0.187801671425181	GCFC2	protein_coding
ENSG00000005448.17	531.402065443191	0.447300592511917	0.0749510888116825	5.96789986114514	2.40326781769182e-09	1.45582748518612e-08	WDR54	protein_coding
ENSG00000005469.12	235.868565848439	0.418388447537543	0.10297948669715	4.06283290931498	4.84807336020653e-05	0.000161147373965764	CROT	protein_coding
ENSG00000005483.21	2247.77025379868	0.1973823663884	0.0607592235122563	3.2485992245866	0.00115974752319425	0.00295731793389722	KMT2E	protein_coding
ENSG00000005486.17	3261.45083607024	0.226266864531883	0.0504310597346355	4.48665694757324	7.23494263514518e-06	2.767101606907e-05	RHBDD2	protein_coding
ENSG00000005513.10	622.628305858336	-0.650672789298157	0.0750121268080925	-8.67423464692327	4.16341050987165e-18	5.63244240718682e-17	SOX8	protein_coding
ENSG00000005700.15	1218.05633496036	-0.0114981002055156	0.0563407062805754	-0.204081577328039	0.838289750534408	0.877681252116836	IBTK	protein_coding
ENSG00000005801.18	1013.06288145595	0.229107951794135	0.0612178076481881	3.74250500950299	0.000182194899561494	0.000544612358770421	ZNF195	protein_coding
ENSG00000005810.18	1608.08398145162	0.072675101586244	0.0598446865327105	1.21439522532248	0.224596837826252	0.306878227737681	MYCBP2	protein_coding
ENSG00000005812.11	1020.94275557366	0.230182343297621	0.0600066031438447	3.83595023277422	0.000125079736643572	0.000385203737844962	FBXL3	protein_coding
ENSG00000005882.12	875.735721228932	0.488591424925224	0.0739593211218779	6.60621835779255	3.9426124553777e-11	2.8989356346888e-10	PDK2	protein_coding
ENSG00000005884.18	1447.38712210363	0.434995178122023	0.0669809394430181	6.49431288571402	8.34132299663294e-11	5.92203294292631e-10	ITGA3	protein_coding
ENSG00000005889.15	519.387571891986	-0.0473260063908484	0.0660324183722014	-0.716708664584847	0.473553878444726	0.562884435574664	ZFX	protein_coding
ENSG00000005893.16	1470.77986203467	0.0625528640198545	0.0541939634916949	1.1542404354581	0.248401609114047	0.333741774413981	LAMP2	protein_coding
ENSG00000005981.13	18.764618289469	5.94016626799975	0.868245888934031	6.84157143006188	7.83291301600305e-12	6.17960887583955e-11	ASB4	protein_coding
ENSG00000006007.12	1736.97520202588	0.211731433393793	0.0525758320489293	4.02716276932616	5.64539527566285e-05	0.000185202698154002	GDE1	protein_coding
ENSG00000006015.17	608.111469358493	-0.189497703669779	0.087339962140518	-2.16965635232248	0.0300328889326141	0.0542394956277752	REX1BD	protein_coding
ENSG00000006025.12	535.485718084155	0.097605146693777	0.0720227431404992	1.35519896129717	0.175354175551412	0.250115452130937	OSBPL7	protein_coding
ENSG00000006042.12	1014.19220606376	0.661429333955985	0.0974158859906712	6.78974817330436	1.12329445150456e-11	8.72039117989318e-11	TMEM98	protein_coding
ENSG00000006047.13	368.921684175425	0.0531471923658981	0.10421639497577	0.509969591428056	0.610072765711813	0.688366955420495	YBX2	protein_coding
ENSG00000006062.17	558.742261999624	-0.443222211763691	0.0952403800719224	-4.65372157722369	3.25996929044183e-06	1.30304231587584e-05	MAP3K14	protein_coding
ENSG00000006118.15	1511.99761496465	-0.0693737685782731	0.0530967736302518	-1.30655337104602	0.191364441718697	0.269226490974089	TMEM132A	protein_coding
ENSG00000006125.18	7455.75216471565	-0.153441604304069	0.0736483742581327	-2.08343504998856	0.0372115862043035	0.0653941081346909	AP2B1	protein_coding
ENSG00000006194.10	1514.72592164491	-0.210935569329577	0.0669945214880653	-3.14854953277268	0.00164082912950325	0.00403693569284149	ZNF263	protein_coding
ENSG00000006282.21	3435.61787176845	0.606295559755934	0.0446348065843126	13.5834700798059	5.0191019959752e-42	2.04237826746749e-40	SPATA20	protein_coding
ENSG00000006327.14	2888.14623666702	0.374431432579646	0.0957869155152575	3.90900396536941	9.26774429235088e-05	0.000292463530597187	TNFRSF12A	protein_coding
ENSG00000006432.15	666.254507371449	0.252232249300435	0.0776197351895327	3.24958915003422	0.00115571846700058	0.00294898921703464	MAP3K9	protein_coding
ENSG00000006451.8	1263.576806172	-0.292024301654142	0.0704316785945104	-4.14620675641405	3.38028613757514e-05	0.000115105405296905	RALA	protein_coding
ENSG00000006453.14	2227.60821498489	-0.246232829519019	0.055669449488119	-4.42312312737295	9.72842609390186e-06	3.63183613447621e-05	BAIAP2L1	protein_coding
ENSG00000006459.11	3310.39183526398	-0.247155565818663	0.0593055953793484	-4.16749151977536	3.07969966018584e-05	0.000105520487138165	KDM7A	protein_coding
ENSG00000006468.14	163.484029967908	2.78365023185652	0.145505152757865	19.130939207966	1.39537463528355e-81	1.32372257579076e-79	ETV1	protein_coding
ENSG00000006534.16	95.7477807268749	-7.90562301142151	0.729541024042163	-10.836433800006	2.31313032989917e-27	5.30681517674049e-26	ALDH3B1	protein_coding
ENSG00000006555.11	790.77776033673	-0.498088946228864	0.0579336666897751	-8.59757330562288	8.14193729047505e-18	1.07790048221418e-16	TTC22	protein_coding
ENSG00000006576.16	772.625851634858	0.346679764250922	0.0804697257333293	4.3082011413807	1.64587676490462e-05	5.91040232599168e-05	PHTF2	protein_coding
ENSG00000006607.14	458.025538163679	-0.0495855916231021	0.0687355047513711	-0.721397068406819	0.470665249775258	0.560096718275728	FARP2	protein_coding
ENSG00000006611.16	89.0227362921858	-1.02103305441154	0.170287170242087	-5.99594821477159	2.02301486240842e-09	1.23497350246433e-08	USH1C	protein_coding
ENSG00000006625.18	1322.51855524613	-0.684913400963884	0.0870125927572458	-7.87142848248076	3.5061455459669e-15	3.77089949624224e-14	GGCT	protein_coding
ENSG00000006634.8	1243.80916544455	-0.124729475078316	0.0871607937423211	-1.43102729705584	0.152422391982488	0.22289648640299	DBF4	protein_coding
ENSG00000006652.15	1705.01265565712	-0.153641613763168	0.0638914471389957	-2.40472896832217	0.0161844639978371	0.0313963576462871	IFRD1	protein_coding
ENSG00000006695.12	530.884968377069	-0.110997591449654	0.0670649514528878	-1.6550759978948	0.0979090829410865	0.151959063486703	COX10	protein_coding
ENSG00000006704.10	2129.47001975839	-0.0622343538806148	0.0570282213971035	-1.09129045858295	0.27514509483989	0.363327805423503	GTF2IRD1	protein_coding
ENSG00000006712.15	1465.9809547783	-0.13363290732189	0.0515403333566918	-2.59278313931471	0.00952027802479146	0.0196151977478148	PAF1	protein_coding
ENSG00000006715.16	1583.71781218294	0.346380026759099	0.0506866148356085	6.83375735157124	8.27188958827811e-12	6.51263893602568e-11	VPS41	protein_coding
ENSG00000006740.17	591.972140638254	0.0611044445794707	0.0749050006821411	0.815759215312834	0.414637863888315	0.5078451714301	ARHGAP44	protein_coding
ENSG00000006744.19	3144.42413292814	-0.380008173902772	0.0457546088175345	-8.30535291905153	9.95231848436534e-17	1.21462273657254e-15	ELAC2	protein_coding
ENSG00000006747.15	72.9662547655672	2.09120567898106	0.225107245546332	9.28981949872707	1.54550197376354e-20	2.48420966947044e-19	SCIN	protein_coding
ENSG00000006756.16	466.126875512967	0.46305099646127	0.107079079902742	4.32438340786875	1.52959073278954e-05	5.52102275936616e-05	ARSD	protein_coding
ENSG00000006757.12	232.239825055581	0.193237199987302	0.0962644168753885	2.0073585470054	0.0447114993089334	0.0769740086353823	PNPLA4	protein_coding
ENSG00000006831.10	1561.15331677164	-0.198294049433793	0.0539720944587469	-3.67401064239517	0.000238772780577829	0.000698343768881212	ADIPOR2	protein_coding
ENSG00000006837.12	27.7303064882914	0.36546196859642	0.268153343664409	1.36288424974402	0.172918993303063	0.247303587999007	CDKL3	protein_coding
ENSG00000007047.15	1428.93519862807	0.137396955763383	0.0800313261099974	1.71678969275781	0.0860176049025375	0.135889888088265	MARK4	protein_coding
ENSG00000007062.12	1540.79601545745	0.234213857125541	0.0789932316140892	2.9649863961733	0.00302696314600117	0.0070416625735845	PROM1	protein_coding
ENSG00000007080.11	1537.07995502668	-0.128055883930414	0.0843124483064867	-1.5188253514465	0.128806462850269	0.192773358019136	CCDC124	protein_coding
ENSG00000007168.14	1613.51693089189	-0.137536263154423	0.0571127302317309	-2.40815423455295	0.0160334058454008	0.0311345666943905	PAFAH1B1	protein_coding
ENSG00000007171.18	349.711571822216	-0.139340003076735	0.1631805294446	-0.853900913001026	0.39315989365908	0.486082308759124	NOS2	protein_coding
ENSG00000007202.15	6763.32977177682	0.0988514433137122	0.0587087768522389	1.68375920286172	0.0922282146049803	0.144520154280179	KIAA0100	protein_coding
ENSG00000007255.10	181.189589051788	0.333118278494508	0.133442932828826	2.49633511069346	0.0125483993003535	0.0250498190525906	TRAPPC6A	protein_coding
ENSG00000007341.19	241.471639985639	-0.0904697328953881	0.0966278766977962	-0.936269490618451	0.34913445237237	0.441825520667317	ST7L	protein_coding
ENSG00000007376.8	2560.23774867277	-0.438481101782779	0.0637529177278192	-6.87782014393112	6.07753315506671e-12	4.84416985447405e-11	RPUSD1	protein_coding
ENSG00000007384.15	739.732036623572	-0.123498188533011	0.0592967580632624	-2.08271400607186	0.0372773000090472	0.0655021465954428	RHBDF1	protein_coding
ENSG00000007392.17	1184.52535157885	0.273395557782127	0.0594947403891288	4.59528953305734	4.32148790659645e-06	1.6973118491161e-05	LUC7L	protein_coding
ENSG00000007516.14	120.606786041046	-0.741611637061993	0.151907916738536	-4.88198148578693	1.05025118931767e-06	4.53885806048605e-06	BAIAP3	protein_coding
ENSG00000007520.4	921.202534138043	-0.165883869265469	0.0820833218498874	-2.0209205174327	0.0432879936132261	0.074814155051002	TSR3	protein_coding
ENSG00000007541.17	1186.14313235276	-0.0817107067539399	0.078771573686084	-1.03731210296203	0.299590427073685	0.389487705888716	PIGQ	protein_coding
ENSG00000007545.16	1529.81120654299	0.109048206786094	0.0560042809930809	1.94714055519374	0.0515178860705529	0.0871004889907019	CRAMP1	protein_coding
ENSG00000007866.21	619.999025552349	0.339980766107412	0.0782907365513923	4.34254141783733	1.40843922584486e-05	5.1256050245326e-05	TEAD3	protein_coding
ENSG00000007923.16	1917.05122790119	-0.183846413124032	0.0492911760353463	-3.72980374808255	0.000191628969253424	0.000570716246449478	DNAJC11	protein_coding
ENSG00000007944.15	157.875157760501	-0.210800832324739	0.112528290211019	-1.87331409665457	0.0610250244117324	0.100955242360836	MYLIP	protein_coding
ENSG00000007968.7	523.929299448587	-0.428182181644805	0.0663131151378549	-6.45697582981405	1.06815949354206e-10	7.51111880338377e-10	E2F2	protein_coding
ENSG00000008018.9	2019.39452498284	-0.175143323389851	0.0539828169697402	-3.24442726818104	0.00117687068096802	0.00299456168171936	PSMB1	protein_coding
ENSG00000008083.14	604.470380763862	0.382108987639897	0.0601065590143236	6.35719285725271	2.05473960041597e-10	1.39291707326752e-09	JARID2	protein_coding
ENSG00000008086.13	158.082713233378	-0.249423846421659	0.107548250317274	-2.31918088565684	0.0203852304348217	0.038604334515014	CDKL5	protein_coding
ENSG00000008128.23	1100.61301334921	-0.0141953828908757	0.078147793293883	-0.181647904471115	0.855859051864216	0.890828521740466	CDK11A	protein_coding
ENSG00000008130.15	2086.69500960993	-0.292171511788256	0.0762448269051494	-3.83201751053518	0.000127096690655252	0.000391025890887815	NADK	protein_coding
ENSG00000008256.16	1565.26823082431	-0.167906686131643	0.051727725408208	-3.2459707981863	0.00117050845383279	0.002979843961412	CYTH3	protein_coding
ENSG00000008277.14	1121.78264544507	0.26588529128316	0.0686036015716401	3.87567540467254	0.000106329351282686	0.000331085533403983	ADAM22	protein_coding
ENSG00000008282.8	2599.82225934983	0.0123490015359625	0.053788371315034	0.229584968535957	0.818414288275022	0.863163286082337	SYPL1	protein_coding
ENSG00000008283.16	1773.96767692715	-0.385110871482043	0.0634081624955551	-6.07352202500805	1.2513482709081e-09	7.82750740819255e-09	CYB561	protein_coding
ENSG00000008294.21	2000.24468461974	-0.319580675660064	0.0473083043697727	-6.75527647666565	1.42563137143136e-11	1.0940217318334e-10	SPAG9	protein_coding
ENSG00000008300.17	630.289573267579	-0.417146031463976	0.117309792991161	-3.55593527895327	0.000376636797131749	0.00106453235468519	CELSR3	protein_coding
ENSG00000008311.15	294.074666282937	0.561000011543011	0.0951026498388431	5.89888938419337	3.65956462569748e-09	2.1747827750638e-08	AASS	protein_coding
ENSG00000008323.15	207.635156268099	0.538538586637676	0.107713671366128	4.99972361732186	5.74125518884899e-07	2.57101155473999e-06	PLEKHG6	protein_coding
ENSG00000008324.12	207.981304599227	0.108241932250339	0.0943832912462623	1.14683362723511	0.251450388363726	0.337134947998638	SS18L2	protein_coding
ENSG00000008382.16	798.139327684146	0.175015496596505	0.0608119346340362	2.87797942377169	0.0040023124354069	0.00905188784389306	MPND	protein_coding
ENSG00000008394.13	628.280721513866	-0.674064001331279	0.0802920598781345	-8.39515143034514	4.65294177669497e-17	5.79294997528457e-16	MGST1	protein_coding
ENSG00000008405.12	468.457668841486	-0.0223649316371483	0.0855782029333212	-0.261339112888057	0.793831006563728	0.843062466538627	CRY1	protein_coding
ENSG00000008441.17	2598.78324139948	0.0890029913950917	0.03503977603444	2.54005594406803	0.0110834738560629	0.0224441797061683	NFIX	protein_coding
ENSG00000008513.16	123.353807432455	1.17790922646455	0.135522683710066	8.69160198291633	3.57364144243455e-18	4.87724780444531e-17	ST3GAL1	protein_coding
ENSG00000008516.17	37.3237201171461	0.0950150102702914	0.20744207991166	0.458031515644047	0.646929799338001	0.719829854440779	MMP25	protein_coding
ENSG00000008517.18	2366.39787146505	-0.855308324255633	0.0569854168684194	-15.0092492300365	6.38664943463838e-51	3.2379265641906e-49	IL32	protein_coding
ENSG00000008710.20	4224.75965080675	-0.113358606717694	0.0786537404065984	-1.44123605732784	0.149518004943923	0.219271330657044	PKD1	protein_coding
ENSG00000008735.14	24.8413713563969	-0.550690915782189	0.259417319095681	-2.12279934779172	0.0337706695296863	0.0600639363857304	MAPK8IP2	protein_coding
ENSG00000008838.20	2254.26775856847	0.103933397917337	0.0647313794063882	1.60561073887884	0.108359464455748	0.166078144402739	MED24	protein_coding
ENSG00000008853.17	331.003642440946	0.489259390570835	0.11304464592872	4.32801913395649	1.50456401435343e-05	5.43703513763663e-05	RHOBTB2	protein_coding
ENSG00000008869.12	931.912483149167	-0.223533410358577	0.0635774199299345	-3.5159245311452	0.000438225531895364	0.0012216119343245	HEATR5B	protein_coding
ENSG00000008952.17	1502.34882226068	0.0214339146288104	0.0583568338954073	0.367290567326292	0.713402289351306	0.776636130684261	SEC62	protein_coding
ENSG00000008988.10	13947.1113868588	-0.327671924903249	0.0481596796965316	-6.80386428996221	1.01849489011311e-11	7.93799722067495e-11	RPS20	protein_coding
ENSG00000009307.16	14728.4585057004	-0.13599458551712	0.0542350899856633	-2.50750179548092	0.0121587963857224	0.0243696005848899	CSDE1	protein_coding
ENSG00000009335.18	4131.40731241733	-0.135039967270258	0.0495916421932542	-2.72303882868044	0.00646844549282336	0.0138764667946071	UBE3C	protein_coding
ENSG00000009413.16	1412.02555850573	0.0301818960346561	0.0753646560667217	0.400478123431433	0.688804393299187	0.755924934959924	REV3L	protein_coding
ENSG00000009780.16	242.382161620154	-0.0165615095566299	0.0862972273599464	-0.191912417852682	0.847810810206518	0.884313320484229	FAM76A	protein_coding
ENSG00000009830.12	1260.80985576349	0.0811661042135434	0.0454739665612061	1.78489167212403	0.0742788897356821	0.119680574344363	POMT2	protein_coding
ENSG00000009844.16	1065.18898389403	-0.160828255958594	0.0621042411138128	-2.58965012814275	0.00960735208470183	0.0197761561881981	VTA1	protein_coding
ENSG00000009950.16	1167.29816835742	-0.326092289083731	0.132234221344594	-2.46602041262795	0.0136623548105734	0.0270292979063328	MLXIPL	protein_coding
ENSG00000009954.11	6084.79594829524	0.209770115222723	0.0484390894676672	4.33059575495827	1.48706461780443e-05	5.3813433618324e-05	BAZ1B	protein_coding
ENSG00000010017.13	1934.72013429793	-0.0239513777174799	0.0506139073793082	-0.473217322226965	0.636058140610485	0.710904736411994	RANBP9	protein_coding
ENSG00000010030.14	464.679535871475	-0.670964318568776	0.0872470222322428	-7.69039792306878	1.46678113540253e-14	1.50503229573519e-13	ETV7	protein_coding
ENSG00000010072.16	221.894781754702	-0.0841496211764556	0.137946975682141	-0.610014251927885	0.541852366711577	0.627474211522587	SPRTN	protein_coding
ENSG00000010165.20	668.664157178197	0.124012330237412	0.0611440550315641	2.02819931019285	0.042539910292132	0.0736282329132792	EEF1AKNMT	protein_coding
ENSG00000010219.13	1255.4073851924	-0.75092956208378	0.0542254500205581	-13.848286400557	1.30283137570622e-43	5.54977453513645e-42	DYRK4	protein_coding
ENSG00000010244.18	4445.14291955035	-0.0455029002369058	0.0539678178051045	-0.843148789177128	0.399145235102094	0.491992519902641	ZNF207	protein_coding
ENSG00000010256.11	4016.21502675463	-0.165534606122175	0.0692383837460357	-2.39079246461544	0.0168120531256161	0.03248802323547	UQCRC1	protein_coding
ENSG00000010270.13	667.134932830334	0.336228462927945	0.0647664367874805	5.19139973735498	2.0871897334113e-07	9.93664250238266e-07	STARD3NL	protein_coding
ENSG00000010278.14	6201.49062533326	-0.282016277837638	0.0745005471262673	-3.78542559371628	0.000153445742232479	0.00046542399218141	CD9	protein_coding
ENSG00000010292.13	5696.04412220966	-0.243652623970766	0.051724815094882	-4.7105557269527	2.47042236823606e-06	1.00447386484445e-05	NCAPD2	protein_coding
ENSG00000010310.9	58.0210937212779	-0.815310875292403	0.191371405478157	-4.2603589248628	2.04098876110881e-05	7.21037450606022e-05	GIPR	protein_coding
ENSG00000010318.21	124.578903916185	-0.472560262421595	0.141755069887846	-3.3336392327659	0.000857177582765037	0.00225455638072729	PHF7	protein_coding
ENSG00000010319.7	102.853665656307	-0.198456179350918	0.190627442666883	-1.04106825635654	0.297843870844751	0.387708473261716	SEMA3G	protein_coding
ENSG00000010322.16	3141.72773462495	0.238602803998673	0.0434523754177978	5.49113372294356	3.99361828260278e-08	2.08837739275911e-07	NISCH	protein_coding
ENSG00000010361.14	22.1417345125111	1.02265169546751	0.278328746410564	3.67425825990317	0.000238541364515781	0.000697842198787079	FUZ	protein_coding
ENSG00000010404.18	2763.41613618728	0.16371033488174	0.0475716715013873	3.44134081723333	0.000578838942376447	0.00157691799964182	IDS	protein_coding
ENSG00000010539.12	266.268215356582	-0.0880413694951256	0.088952392758702	-0.989758305141406	0.322292268937889	0.413817599816207	ZNF200	protein_coding
ENSG00000010626.15	102.65672827467	-0.111488150874621	0.157020463865456	-0.710023064064762	0.4776898337961	0.566711516034149	LRRC23	protein_coding
ENSG00000010704.18	164.724083788441	0.257912327645181	0.132413477944762	1.94778002699071	0.0514412896443311	0.0869900111297344	HFE	protein_coding
ENSG00000010803.16	1203.74773815074	-0.111279902674081	0.0474834286492002	-2.34355238953359	0.0191010794533038	0.0364596952952026	SCMH1	protein_coding
ENSG00000010810.17	3308.54836401836	-0.381228686741987	0.0628698285049421	-6.06377806028244	1.32960600316054e-09	8.28685918052055e-09	FYN	protein_coding
ENSG00000010818.10	380.083668172513	-0.0828543268051676	0.0925994765077045	-0.894760207400027	0.370915286218583	0.464149947919048	HIVEP2	protein_coding
ENSG00000011007.12	1498.61701515933	-0.12236664678812	0.0528905495691621	-2.31358244119033	0.0206906377690233	0.0391171698034487	ELOA	protein_coding
ENSG00000011009.11	1838.49693420328	-0.0100923372820092	0.0757147282618803	-0.133294241605175	0.89396068149772	0.921063034248351	LYPLA2	protein_coding
ENSG00000011021.23	731.240554283642	-0.346803723315952	0.124509755689816	-2.78535381741431	0.0053469343286877	0.0117409323380429	CLCN6	protein_coding
ENSG00000011052.21	11178.3855169904	-0.15103005744023	0.0452032354776017	-3.34113378930732	0.000834370063965974	0.002199431350001	NME1-NME2	protein_coding
ENSG00000011105.14	288.067988711448	0.225712860551517	0.0878200744831727	2.57017386833083	0.0101647484728696	0.0207851766247001	TSPAN9	protein_coding
ENSG00000011114.15	1587.78449696138	0.12514624183895	0.0487283144505937	2.56824483362415	0.0102214933950853	0.020881880349875	BTBD7	protein_coding
ENSG00000011132.12	368.660319457647	0.0694331721422299	0.0819717786450342	0.847037520594731	0.396974208296881	0.489897221300453	APBA3	protein_coding
ENSG00000011143.18	367.040824897828	0.265574316609563	0.0816713780361515	3.25174281364529	0.00114699757514585	0.00292836986492181	MKS1	protein_coding
ENSG00000011198.10	493.933630599137	-0.0316143330947266	0.0604944614629502	-0.522598802108335	0.601253474318164	0.680514015033067	ABHD5	protein_coding
ENSG00000011243.18	1183.61412598403	0.219116366644003	0.0679409720603983	3.22509908232123	0.00125929077499169	0.00318123801425855	AKAP8L	protein_coding
ENSG00000011258.16	479.323882290011	0.342832772685913	0.0725818935153424	4.72339251680511	2.31942567721502e-06	9.48565967912613e-06	MBTD1	protein_coding
ENSG00000011260.14	872.790737483966	0.0723686583178325	0.0795038571674962	0.910253425382475	0.36268887470903	0.455474544759664	UTP18	protein_coding
ENSG00000011275.19	2925.99037928494	0.129848344415797	0.0448623997679087	2.89436911729098	0.00379921259173416	0.00864692733382179	RNF216	protein_coding
ENSG00000011295.16	1453.26043419109	-0.129211626576758	0.0491699256243388	-2.62785889822049	0.00859241485886733	0.0179062683238094	TTC19	protein_coding
ENSG00000011304.21	11181.5910424974	-0.277838898031085	0.0577280948797152	-4.81288874351392	1.48764116409072e-06	6.26795512815663e-06	PTBP1	protein_coding
ENSG00000011332.19	91.3133814934167	0.261491190768065	0.161135569123314	1.62280241532489	0.104631649263993	0.160986984335236	DPF1	protein_coding
ENSG00000011347.10	549.961377219285	-0.322059278992404	0.105262969146324	-3.05956863657072	0.00221655991072367	0.00530239262059407	SYT7	protein_coding
ENSG00000011376.12	1000.88969908615	0.256044528234548	0.0759147027846416	3.37279234249138	0.000744100480852076	0.00197868026404396	LARS2	protein_coding
ENSG00000011405.13	2045.75701777434	0.169513110875551	0.0731107182808665	2.31858084370529	0.0204177747938782	0.038648555715233	PIK3C2A	protein_coding
ENSG00000011422.12	244.949933266363	-0.913947991836959	0.17842222010369	-5.12238885552381	3.0168892668796e-07	1.40470216000479e-06	PLAUR	protein_coding
ENSG00000011426.11	3699.53038520724	-0.476803413618401	0.0668894444012547	-7.12823103684588	1.01667026131753e-12	8.84182916240322e-12	ANLN	protein_coding
ENSG00000011451.21	2729.3563652588	0.0396457520560192	0.0502620551900185	0.788780958242482	0.430240040671495	0.523101254041778	WIZ	protein_coding
ENSG00000011454.18	1137.11781137075	-0.478175119418238	0.0649701907179076	-7.35991558797194	1.8402656104848e-13	1.71835912650522e-12	RABGAP1	protein_coding
ENSG00000011478.12	358.42991567113	-0.193149128523265	0.0876768767638258	-2.20296543002494	0.0275971853006307	0.0503938682455896	QPCTL	protein_coding
ENSG00000011485.15	2293.43902592583	0.0299244671007283	0.0714885598076156	0.418590991079673	0.67551507471028	0.743346759762912	PPP5C	protein_coding
ENSG00000011523.14	602.174016473617	0.318463972843455	0.064719825380208	4.92065562557658	8.62547829447243e-07	3.77087279806127e-06	CEP68	protein_coding
ENSG00000011566.15	707.754978291648	0.0551944493733392	0.0600335170174817	0.919393900531709	0.357889578508696	0.450802097790809	MAP4K3	protein_coding
ENSG00000011638.10	386.076724756	-0.424044471369812	0.106606289357942	-3.97766842766694	6.95943248933955e-05	0.000224382203049745	TMEM159	protein_coding
ENSG00000012048.23	522.712239216866	-0.296762033736582	0.0809406142482036	-3.66641687233264	0.00024597282761752	0.000718179349216335	BRCA1	protein_coding
ENSG00000012061.16	1360.7156222351	0.219262934055919	0.0650857357176561	3.36883238144666	0.000754873199586476	0.00200560211086008	ERCC1	protein_coding
ENSG00000012171.20	630.421860229652	-2.61881079853421	0.115943920843358	-22.5868745811371	5.8331250611168e-113	8.50920875660841e-111	SEMA3B	protein_coding
ENSG00000012174.12	506.300855355621	0.141023881374996	0.0813889101891628	1.73271617775972	0.0831461276455023	0.131865494541785	MBTPS2	protein_coding
ENSG00000012211.13	412.614982022422	-0.56207401377793	0.093946537738371	-5.98291355178233	2.19181111595527e-09	1.33432973566993e-08	PRICKLE3	protein_coding
ENSG00000012232.9	1371.63554429272	-0.0107597858069145	0.0523408194271865	-0.205571596407329	0.837125566411312	0.876779734906492	EXTL3	protein_coding
ENSG00000012822.16	930.620988925865	0.334444586012354	0.205845890154941	1.62473288031457	0.104219488121841	0.160448620552372	CALCOCO1	protein_coding
ENSG00000012963.15	1541.89984381373	-0.00244854849232269	0.0452336864120259	-0.0541310842989732	0.956830726856147	0.969457190030122	UBR7	protein_coding
ENSG00000012983.11	1765.97432060222	-0.142852576953142	0.054374282123659	-2.62720851428004	0.00860885629807426	0.0179356972429429	MAP4K5	protein_coding
ENSG00000013275.8	2371.65378632619	-0.158534876536575	0.0736172074966873	-2.15350299104607	0.0312791692783094	0.0561949337226093	PSMC4	protein_coding
ENSG00000013288.9	1272.01989444067	0.0924090101618969	0.0833523482996941	1.10865514945829	0.267578977124736	0.355217524320037	MAN2B2	protein_coding
ENSG00000013306.16	5926.48240477453	-0.300537957378224	0.055945878034257	-5.37194102475606	7.78935866417956e-08	3.9220727132598e-07	SLC25A39	protein_coding
ENSG00000013364.19	501.864671376942	-0.350831040008808	0.116573566067067	-3.00952481634617	0.00261656702124388	0.00616579942845079	MVP	protein_coding
ENSG00000013374.16	1890.60725400767	0.191642570485185	0.0454965556784973	4.21224349024204	2.52846771048277e-05	8.7899496868694e-05	NUB1	protein_coding
ENSG00000013375.16	628.637733025873	0.455933863001278	0.0577807560873423	7.89075626341894	3.00360765298187e-15	3.2433509174622e-14	PGM3	protein_coding
ENSG00000013392.8	126.480833068725	0.826500822256137	0.121905856408132	6.77982868590884	1.20318467780124e-11	9.30756817253312e-11	RWDD2A	protein_coding
ENSG00000013441.16	1245.39304069035	0.106216140028446	0.0547141733943112	1.94129113973766	0.0522229736301085	0.0881383804019175	CLK1	protein_coding
ENSG00000013503.10	622.881594963368	-0.691746723680495	0.0780720360350886	-8.86036484778746	7.9752995613511e-19	1.13765735347945e-17	POLR3B	protein_coding
ENSG00000013523.11	1196.64905525824	-0.0786113366212787	0.0559238430792294	-1.40568552325539	0.159817527620345	0.231630803518333	ANGEL1	protein_coding
ENSG00000013561.18	676.36324492819	0.27627274042993	0.0755219841758742	3.65817640313251	0.000254016196399842	0.000739847889419997	RNF14	protein_coding
ENSG00000013563.14	362.2225381547	0.293906915566119	0.0917092326823198	3.20476910524604	0.00135170866524473	0.00339144427887057	DNASE1L1	protein_coding
ENSG00000013573.17	1305.47597043737	-0.463434385209048	0.0570939678212036	-8.11704638676274	4.77666230633926e-16	5.50383973494217e-15	DDX11	protein_coding
ENSG00000013583.10	725.79434143881	-0.110719678837493	0.0537752207692075	-2.05893490075438	0.0395004751681984	0.0688997007925383	HEBP1	protein_coding
ENSG00000013588.9	2016.48706937905	-0.906578819647277	0.103052059090403	-8.79728971598689	1.40160115878943e-18	1.96847944762588e-17	GPRC5A	protein_coding
ENSG00000013619.14	471.76179643284	-0.0128393034586239	0.0790766047363016	-0.162365386089089	0.871018127017128	0.903151431754518	MAMLD1	protein_coding
ENSG00000013810.20	1937.38206460749	-0.108511324673153	0.0849865939527098	-1.27680519510563	0.201671030978144	0.281041740448364	TACC3	protein_coding
ENSG00000014123.10	1314.36502712207	0.30051623460013	0.0637275839543096	4.71563828334665	2.40954175963232e-06	9.81526454931364e-06	UFL1	protein_coding
ENSG00000014138.9	1086.50837337513	0.873240096129253	0.0569017848106821	15.3464447386775	3.74136229642509e-53	2.0299187785832e-51	POLA2	protein_coding
ENSG00000014164.7	736.527668103133	-0.150530218096263	0.0599267916873477	-2.51190183652105	0.0120082486121521	0.0240990977663475	ZC3H3	protein_coding
ENSG00000014216.16	4071.56966110302	-0.160575035741611	0.0467309831037375	-3.4361578780646	0.000590027032235311	0.00160428837690427	CAPN1	protein_coding
ENSG00000014641.21	2356.14212508189	-0.201938003384643	0.0516040451950485	-3.91322041947245	9.10733318722721e-05	0.000287812575258725	MDH1	protein_coding
ENSG00000014824.14	936.714353403188	0.0900068181952181	0.0640035668015353	1.40627816062681	0.159641542598485	0.231461525850949	SLC30A9	protein_coding
ENSG00000014914.21	453.107887171199	0.502889569310177	0.0962634518211806	5.2240965786719	1.75007425054355e-07	8.41461384830687e-07	MTMR11	protein_coding
ENSG00000014919.13	1148.11853077577	0.370840549695979	0.089992850082169	4.12077792132796	3.77595266999741e-05	0.0001278746301712	COX15	protein_coding
ENSG00000015133.19	1883.44830639786	0.089386900454834	0.0535437345594749	1.66941848920802	0.0950344719402085	0.148269192059947	CCDC88C	protein_coding
ENSG00000015153.15	243.949381757616	0.107694956177325	0.0938258768776716	1.14781720950752	0.251044031341084	0.336736108312559	YAF2	protein_coding
ENSG00000015171.20	2693.94452658791	0.00159552265683326	0.0492511966685695	0.0323956119801545	0.974156561785616	0.98236294529336	ZMYND11	protein_coding
ENSG00000015285.11	20.4410518716399	-0.568643523646719	0.294173701098284	-1.9330195783094	0.0532337860153053	0.0895901211530982	WAS	protein_coding
ENSG00000015475.19	818.779096476096	0.0656599029340172	0.0615519464508307	1.0667396681999	0.286089409009522	0.375311829262258	BID	protein_coding
ENSG00000015479.20	7068.06085542149	0.087133626684748	0.0572726547032116	1.52138271110841	0.128163824904863	0.191923031619591	MATR3	protein_coding
ENSG00000015520.15	17.4255106902637	1.1605192137182	0.449793139194398	2.58011764207152	0.00987666626096942	0.0202657763260841	NPC1L1	protein_coding
ENSG00000015532.10	394.407446123033	-0.113520234770844	0.0824710182278533	-1.37648639740578	0.168671095803751	0.242398335711635	XYLT2	protein_coding
ENSG00000015568.13	1597.58320599096	-0.204256327184954	0.0624610953475197	-3.27013681153872	0.00107495480945156	0.00276113392334709	RGPD5	protein_coding
ENSG00000015676.18	2417.44339716788	-0.0541079410920791	0.0621888883898125	-0.870058019897697	0.384268697779794	0.477226477694077	NUDCD3	protein_coding
ENSG00000016391.11	734.769287237298	-0.100105267935946	0.0732631851497613	-1.36637886724847	0.171820078258679	0.246027768322432	CHDH	protein_coding
ENSG00000016402.13	815.703123612343	1.48250975237675	0.0624985966296608	23.7206886606023	2.20583891349276e-124	3.66762227089663e-122	IL20RA	protein_coding
ENSG00000016864.18	538.556187310768	0.317183937744278	0.0720668288698381	4.40124732444038	1.07630355576425e-05	3.98727404954063e-05	GLT8D1	protein_coding
ENSG00000017260.20	2506.72297069115	-0.222895191673137	0.0392803987452266	-5.67446356944691	1.39123919106501e-08	7.71618780898075e-08	ATP2C1	protein_coding
ENSG00000017483.15	620.497994144972	-0.667682031535613	0.0947856952256378	-7.04412232189881	1.86634137786078e-12	1.57528584748151e-11	SLC38A5	protein_coding
ENSG00000017797.13	3821.1794673565	0.493720242876311	0.0399125006681161	12.3700653833178	3.79512352553004e-35	1.25393151870237e-33	RALBP1	protein_coding
ENSG00000018189.13	360.386899456553	0.0252189627938104	0.0789200067410584	0.31955094576405	0.749308765527782	0.807425884415059	RUFY3	protein_coding
ENSG00000018408.15	217.595978614503	1.516261130968	0.100845110045853	15.0355444133937	4.29502719681334e-51	2.18467123501068e-49	WWTR1	protein_coding
ENSG00000018510.16	915.794421441833	0.208300805696064	0.0633768531278818	3.28670161763562	0.00101368180090453	0.0026202878113318	AGPS	protein_coding
ENSG00000018610.15	440.757009961714	0.0311190363168362	0.0708012702099902	0.439526525788873	0.660280066086746	0.730374895335815	CXorf56	protein_coding
ENSG00000018699.13	716.572654102695	-0.248135254764509	0.0600028535148414	-4.13539090608639	3.54350924341829e-05	0.000120451271556336	TTC27	protein_coding
ENSG00000019144.19	643.577143582344	1.71873611195551	0.091892303156157	18.7038092737188	4.6091324650572e-78	4.04948950608975e-76	PHLDB1	protein_coding
ENSG00000019169.10	94.8021105017168	0.127245933843801	0.217487351487612	0.58507280066376	0.558498766736744	0.642899309912177	MARCO	protein_coding
ENSG00000019485.13	409.023181081714	0.322193652960227	0.0726446483069279	4.43520149755479	9.1986209742225e-06	3.44903676344332e-05	PRDM11	protein_coding
ENSG00000019505.8	316.633448242216	-0.388070990124341	0.092742870680252	-4.18437543800306	2.85951188003478e-05	9.86758138830123e-05	SYT13	protein_coding
ENSG00000019995.6	851.089933119999	-0.0442169530965595	0.0560796864617349	-0.788466482007354	0.430423896786702	0.523201376936779	ZRANB1	protein_coding
ENSG00000020129.16	1737.31535387697	-0.262099438342072	0.0483297911189823	-5.42314444721712	5.85596326142311e-08	2.99341355078961e-07	NCDN	protein_coding
ENSG00000020181.18	350.038718472134	0.221520187246654	0.0777781277026101	2.84810387945633	0.0043980566313962	0.00985182524862804	ADGRA2	protein_coding
ENSG00000020256.20	759.641578029668	-0.095092471817875	0.0529804386233789	-1.79486003303705	0.0726760030921903	0.117514277508579	ZFP64	protein_coding
ENSG00000020426.11	619.575292892516	-0.192623416851473	0.06187879043706	-3.11291503099757	0.00185249343165354	0.00450749109892346	MNAT1	protein_coding
ENSG00000020577.14	578.844755605683	0.788111548941347	0.0793117038834456	9.93688838282349	2.87672792527617e-23	5.30188842771697e-22	SAMD4A	protein_coding
ENSG00000020922.13	523.860623758243	-0.442453724801612	0.0687901886737083	-6.43193067692106	1.25993205110119e-10	8.76792498027802e-10	MRE11	protein_coding
ENSG00000021355.13	5431.63116339508	-1.20318748273646	0.0605035672246849	-19.88622386955	5.35594314688358e-88	5.63394210069802e-86	SERPINB1	protein_coding
ENSG00000021574.13	615.773852037696	0.229578799456308	0.0728714312949932	3.15046370541211	0.00163011509194051	0.00401249119176633	SPAST	protein_coding
ENSG00000021762.20	756.791189696991	-0.390986775529335	0.0737047252285593	-5.30477217460454	1.12813803240687e-07	5.56085380781239e-07	OSBPL5	protein_coding
ENSG00000021776.11	1777.14739578472	-0.223782847569132	0.0489987705986897	-4.56711147718299	4.94491063383772e-06	1.92942601895112e-05	AQR	protein_coding
ENSG00000021826.17	1136.4467571522	-0.135213637589561	0.0493112055405052	-2.7420468858441	0.00610576255846642	0.0132080343518315	CPS1	protein_coding
ENSG00000022277.13	1429.60044733458	-0.204797642428681	0.0480602196914424	-4.26127145784037	2.03267151997183e-05	7.18427422018845e-05	RTF2	protein_coding
ENSG00000022567.10	385.588239733996	-0.0602866292267353	0.0735381372389054	-0.819800874624828	0.412329632382625	0.505458467221542	SLC45A4	protein_coding
ENSG00000022840.16	2798.19228671617	0.117500779796832	0.0552555204599826	2.12649847144103	0.0334617763947667	0.0596036687469506	RNF10	protein_coding
ENSG00000022976.15	550.533460608213	0.149883773106639	0.0934738768712047	1.60348300641429	0.108828057991949	0.166658790972486	ZNF839	protein_coding
ENSG00000023041.11	783.632646017737	0.429146448810204	0.0914495394414133	4.69271306811922	2.696055032587e-06	1.09076658735983e-05	ZDHHC6	protein_coding
ENSG00000023191.17	2800.01672967636	-0.661805739801928	0.0598088794674143	-11.0653425661068	1.84755570190221e-28	4.52753626283897e-27	RNH1	protein_coding
ENSG00000023228.14	1967.01660940245	0.383168465081487	0.0477037886386396	8.03224389542771	9.57058716404724e-16	1.07629083140118e-14	NDUFS1	protein_coding
ENSG00000023287.13	1300.0879744503	0.246988160105025	0.075692071706286	3.2630651340002	0.00110214186188921	0.00282439834444695	RB1CC1	protein_coding
ENSG00000023318.8	1442.8288231282	-0.273585463028599	0.0466915877155094	-5.85941657618387	4.64496156708877e-09	2.73027633171876e-08	ERP44	protein_coding
ENSG00000023330.15	1653.49194908551	-0.0544324641025163	0.0591376956628934	-0.920436000969691	0.357344962764553	0.450226119060399	ALAS1	protein_coding
ENSG00000023445.16	48.70203691403	1.03842831597767	0.314553432415689	3.30127796731643	0.000962454783207439	0.00249998963761744	BIRC3	protein_coding
ENSG00000023516.9	1604.4123783921	0.173790821217848	0.0587801366540259	2.95662499460938	0.00311026138689461	0.00721589974876991	AKAP11	protein_coding
ENSG00000023572.10	332.938871370587	-0.0468176873179796	0.0743674686147739	-0.629545259372709	0.528992148153455	0.615485747697281	GLRX2	protein_coding
ENSG00000023608.5	156.914927355932	0.013926765213137	0.10892624278761	0.12785500405345	0.898263720271559	0.924223014844882	SNAPC1	protein_coding
ENSG00000023697.13	380.798953274402	-0.148849612678522	0.0785447445997259	-1.89509321644724	0.058080053202657	0.0966001788396994	DERA	protein_coding
ENSG00000023734.11	3203.30737713766	-0.623440817918053	0.0471488791670591	-13.2228131173397	6.4794493681755e-40	2.49854677257102e-38	STRAP	protein_coding
ENSG00000023892.11	961.882205079508	-0.299191921800324	0.0675199543637885	-4.43116297425673	9.37262155166689e-06	3.51002293662933e-05	DEF6	protein_coding
ENSG00000023909.10	445.285775946273	-0.0961954332489587	0.0898547370065133	-1.07056607646613	0.284364583611334	0.373429261688498	GCLM	protein_coding
ENSG00000024048.10	1116.14990125789	-0.207632575435953	0.0571705087424148	-3.63181262513255	0.000281437445113124	0.00081404175342017	UBR2	protein_coding
ENSG00000024422.12	1019.49771556152	0.204488328754847	0.0779518664084585	2.62326404968103	0.00870917460565728	0.0181227246571496	EHD2	protein_coding
ENSG00000024526.17	795.343610660974	0.117979315873346	0.0754839356959401	1.5629725025015	0.118059062652535	0.178659941847342	DEPDC1	protein_coding
ENSG00000024862.17	139.634227343136	0.317401493217448	0.127011691885974	2.49899429339466	0.0124546316602545	0.0248976851107905	CCDC28A	protein_coding
ENSG00000025156.13	518.559020827793	-0.2409780742383	0.062232233420311	-3.87223888641044	0.000107840179006304	0.000335519655528065	HSF2	protein_coding
ENSG00000025293.17	1096.22369523083	-0.0151060945592336	0.0514226809342326	-0.293763263306976	0.768938808720904	0.823188403628953	PHF20	protein_coding
ENSG00000025434.19	252.181085525934	0.437418713642888	0.122788022739128	3.56238909858671	0.000367495168297115	0.00104133732588937	NR1H3	protein_coding
ENSG00000025708.14	124.637915435734	-0.671143067056197	0.163797058986118	-4.09740609025879	4.17805578178179e-05	0.000140446253377591	TYMP	protein_coding
ENSG00000025770.19	1546.84119217555	-0.202302543544135	0.0730149447442972	-2.77070049498238	0.00559358515557798	0.0122218182039318	NCAPH2	protein_coding
ENSG00000025772.8	2621.4671720986	0.17666494422921	0.0773310476943145	2.28452800649432	0.0223405185714769	0.0418881337056805	TOMM34	protein_coding
ENSG00000025796.14	1756.24972766059	-0.0741361117211837	0.0619948603677884	-1.19584286957607	0.23175788304057	0.314937353498228	SEC63	protein_coding
ENSG00000025800.14	1868.10520183508	-0.150390818890438	0.0571655230913934	-2.63079581463815	0.00851851986591156	0.0177786304071522	KPNA6	protein_coding
ENSG00000026025.16	14.9819987050209	2.18299646461108	0.371577305678868	5.8749456203273	4.22982175280228e-09	2.49354684573319e-08	VIM	protein_coding
ENSG00000026036.22	901.962179124982	-0.510787983066324	0.0831706356602689	-6.14144618483818	8.17735303750091e-10	5.23587619125783e-09	RTEL1-TNFRSF6B	protein_coding
ENSG00000026103.22	208.150701083399	0.318262312350505	0.100033643377878	3.18155274169377	0.00146487847804124	0.00363761296064746	FAS	protein_coding
ENSG00000026297.16	1255.28787861402	-0.433978224854986	0.0903490629662951	-4.80335058944531	1.56032330176139e-06	6.54920717023246e-06	RNASET2	protein_coding
ENSG00000026508.20	6953.57666690212	1.18328801283011	0.0513200985288821	23.057009763225	1.2510370213483e-117	1.91532529317909e-115	CD44	protein_coding
ENSG00000026652.15	78.5195058884427	-1.60197813355895	0.182528957449353	-8.77656978895229	1.68536201742785e-18	2.34781557436818e-17	AGPAT4	protein_coding
ENSG00000026950.17	454.585409079718	0.701842139071072	0.0705580782620016	9.9470132458106	2.59865462370086e-23	4.79510697449718e-22	BTN3A1	protein_coding
ENSG00000027001.10	1270.02024939416	0.0173163417559012	0.0778129380424913	0.222538079033146	0.823895033556089	0.867504207417735	MIPEP	protein_coding
ENSG00000027697.15	878.443747114542	0.287774029922613	0.0646961552274482	4.44808549922176	8.66390452065457e-06	3.26596673824675e-05	IFNGR1	protein_coding
ENSG00000027847.14	342.389788018261	0.116040853956258	0.076939657161707	1.50820601802749	0.131501807538739	0.196199580275138	B4GALT7	protein_coding
ENSG00000027869.12	285.279319272905	-0.364208682826604	0.0995942415091492	-3.65692511241372	0.000255258915193058	0.000742767897182961	SH2D2A	protein_coding
ENSG00000028116.18	805.95504435125	0.24298587179905	0.0732825596600919	3.31573941912096	0.000914010113259615	0.00238658196240011	VRK2	protein_coding
ENSG00000028137.19	100.0783463706	-1.39269919105082	0.169706925352947	-8.20649592321798	2.27737276203542e-16	2.70053796160688e-15	TNFRSF1B	protein_coding
ENSG00000028203.18	1385.68832981946	-0.180935441772338	0.0483580938128889	-3.74157514298284	0.000182870480842825	0.000546526139403286	VEZT	protein_coding
ENSG00000028277.21	87.4042051298704	0.397224419189041	0.179425043699822	2.21387388849462	0.0268374554212253	0.0491807979590432	POU2F2	protein_coding
ENSG00000028310.18	992.409227955101	-0.213250730361428	0.0666860804343037	-3.19782972657259	0.00138466013117891	0.00346008397033281	BRD9	protein_coding
ENSG00000028528.15	2121.60332971848	-0.0512954497361948	0.0519601110075704	-0.987208239965484	0.323540563125125	0.415075726176371	SNX1	protein_coding
ENSG00000028839.10	371.216943384594	-0.0724523929893816	0.0826492114768867	-0.876625338520541	0.380690171716583	0.473985905286196	TBPL1	protein_coding
ENSG00000029153.14	913.811595769615	0.0791143858232416	0.0544802445536242	1.45216649579042	0.146455316173806	0.215577206472685	ARNTL2	protein_coding
ENSG00000029363.17	5437.86552014212	0.191905811371539	0.0583414295429365	3.28935737219647	0.00100416435383473	0.00259866394253907	BCLAF1	protein_coding
ENSG00000029364.12	2076.7090362614	-0.0438172817556245	0.0454029048828041	-0.965076615003546	0.334506438858811	0.426701292202095	SLC39A9	protein_coding
ENSG00000029639.11	248.185526669846	0.209342464578041	0.106793170220127	1.96026079333103	0.0499653160688932	0.0848094053099117	TFB1M	protein_coding
ENSG00000029725.17	2174.32857020904	-0.111762066905144	0.0492004250492519	-2.27156710116355	0.0231126698328771	0.0431475568786403	RABEP1	protein_coding
ENSG00000029993.15	1657.69519879561	0.102164698968044	0.0581179303287945	1.7578860497967	0.0787668999187711	0.125771641206522	HMGB3	protein_coding
ENSG00000030066.13	2067.21643059756	-0.327595190106172	0.0614123445823423	-5.33435406731507	9.58852652472657e-08	4.76590760693819e-07	NUP160	protein_coding
ENSG00000030110.13	592.932908338734	-0.3978677853596	0.0655381595427572	-6.07078056715997	1.27290019023012e-09	7.95266894607208e-09	BAK1	protein_coding
ENSG00000030582.18	4048.25273096337	0.453161701319454	0.0741256431036058	6.11342691065854	9.75140433777348e-10	6.17469145270235e-09	GRN	protein_coding
ENSG00000031003.10	994.045006711981	-0.182616530452625	0.0587260771821988	-3.10963270858454	0.00187320115006698	0.00455071632105039	FAM13B	protein_coding
ENSG00000031081.11	301.945252158612	0.649336339161489	0.0819378180126269	7.92474531188302	2.28614411090009e-15	2.50358685459264e-14	ARHGAP31	protein_coding
ENSG00000031691.7	104.113782753158	0.010036623761559	0.13792108162345	0.072770773281498	0.941988528817439	0.958539656561204	CENPQ	protein_coding
ENSG00000031698.13	7188.92143360009	-0.406470913142038	0.0677287577232806	-6.00145236389477	1.9556031849772e-09	1.19618243865912e-08	SARS1	protein_coding
ENSG00000031823.14	2315.76745329921	-0.237611817087842	0.0440999349704902	-5.3880310083641	7.12337644228367e-08	3.60788633891361e-07	RANBP3	protein_coding
ENSG00000032219.19	589.393425470651	0.0739171504753776	0.0835392059377468	0.884819883618003	0.376253783583881	0.469383804401577	ARID4A	protein_coding
ENSG00000032389.13	834.597107639805	-0.163051304451651	0.0662775830025413	-2.46012749809237	0.0138887665745052	0.0274245942461466	EIPR1	protein_coding
ENSG00000032444.17	1871.83589370702	0.351263706389977	0.0718351723644526	4.8898568045171	1.0090935719699e-06	4.3756629005526e-06	PNPLA6	protein_coding
ENSG00000032742.17	251.94571600724	0.512657033304464	0.0940525185434205	5.45075284791858	5.01570352630618e-08	2.58612282851859e-07	IFT88	protein_coding
ENSG00000033011.13	1212.54082402686	-0.142399769591362	0.075431952557795	-1.8877911118933	0.0590539988751135	0.0980197493136411	ALG1	protein_coding
ENSG00000033030.15	1047.31331108783	-0.271359687598002	0.0574531779904119	-4.72314495193439	2.32225207452071e-06	9.49219768128831e-06	ZCCHC8	protein_coding
ENSG00000033050.9	4806.89940429003	-0.261233298451051	0.0422322351182933	-6.18563752828454	6.18519835118628e-10	4.01350071776724e-09	ABCF2	protein_coding
ENSG00000033100.16	2485.25506755174	-0.178098176857334	0.0651505007092104	-2.73364248806389	0.0062638014881368	0.0134936141559013	CHPF2	protein_coding
ENSG00000033170.17	719.557493709219	-0.0889621583684725	0.0736275882241784	-1.20827206912719	0.226942628353077	0.309645624479276	FUT8	protein_coding
ENSG00000033178.13	1191.65071327636	0.28587846898904	0.0624588514408272	4.57706894049882	4.71536098383556e-06	1.84544740301314e-05	UBA6	protein_coding
ENSG00000033327.13	568.11271465666	-0.608359619147169	0.0978728895738955	-6.21581340650873	5.10594507510002e-10	3.32855095684113e-09	GAB2	protein_coding
ENSG00000033627.17	2322.85178829033	-0.0449149170714869	0.0546760106213395	-0.821473925421271	0.411376370369323	0.504449866377545	ATP6V0A1	protein_coding
ENSG00000033800.14	1103.17293252013	-0.0773641046080872	0.0472461554775471	-1.63746878081653	0.101532556916407	0.15674899436885	PIAS1	protein_coding
ENSG00000033867.16	2238.65748684595	2.13065124376865	0.0773192572434574	27.5565405014149	3.69471890231147e-167	9.52190639774038e-165	SLC4A7	protein_coding
ENSG00000034152.19	1953.8969921353	0.0710979638319712	0.0765046913824926	0.929328156838253	0.35271904740916	0.445523168607077	MAP2K3	protein_coding
ENSG00000034510.6	21046.5021563883	0.228732600429746	0.0782524749596306	2.92300787352408	0.0034666775015709	0.00795093951450471	TMSB10	protein_coding
ENSG00000034533.12	171.63608290916	-0.290925163097053	0.103450159913763	-2.81222535895133	0.00492000191861701	0.0109213307016329	ASTE1	protein_coding
ENSG00000034677.13	502.144016637553	0.0494776970528426	0.0633477296162876	0.781049255475151	0.434773525616872	0.527203813253897	RNF19A	protein_coding
ENSG00000034693.15	268.158380618234	-0.226290846902734	0.107645912516761	-2.10217779395479	0.0355377042607117	0.0627807061559905	PEX3	protein_coding
ENSG00000034713.8	492.731133177017	0.314244415284628	0.0788865892152213	3.98349603412685	6.79088053605376e-05	0.000219313671113198	GABARAPL2	protein_coding
ENSG00000035115.22	1168.97446444755	-0.304156033951886	0.0799275144577324	-3.80539837896162	0.000141576133331629	0.000432219496487064	SH3YL1	protein_coding
ENSG00000035141.8	1601.16411016159	-0.1993448446137	0.0476988236897875	-4.17924026617832	2.92484552080993e-05	0.000100772919537174	FAM136A	protein_coding
ENSG00000035403.18	5251.96720299877	-0.110787110363339	0.0617062276108531	-1.79539593737623	0.0725906392936889	0.117388522840233	VCL	protein_coding
ENSG00000035499.13	612.783042056833	0.0986082816726807	0.0859188517914179	1.14769086896166	0.251096201986391	0.336776873216721	DEPDC1B	protein_coding
ENSG00000035664.11	67.2558883389014	-0.27391955564563	0.152630978443536	-1.79465242533948	0.072709094839314	0.117555492837757	DAPK2	protein_coding
ENSG00000035681.9	1617.8579961538	-0.0495581401581747	0.0715016546726115	-0.69310480135165	0.4882437847487	0.576532667020859	NSMAF	protein_coding
ENSG00000035687.10	1724.32018962889	-0.0619644743367501	0.0605013131088248	-1.02418395821085	0.305748394281255	0.396216139484652	ADSS2	protein_coding
ENSG00000035862.12	1023.70692992897	0.415804222810105	0.0695033483294038	5.98250635119684	2.19729940285643e-09	1.33661843691459e-08	TIMP2	protein_coding
ENSG00000035928.16	2641.93827556788	-0.211973945780595	0.0459061888148808	-4.61754615778259	3.88304329037018e-06	1.53681848986419e-05	RFC1	protein_coding
ENSG00000036054.13	625.534876516793	0.0724666000861639	0.0574490433531902	1.26140655886378	0.207162406455501	0.287167394981749	TBC1D23	protein_coding
ENSG00000036257.13	1816.13665533139	0.0418772795242395	0.0574215456246892	0.729295581800462	0.465820874312266	0.555357608287631	CUL3	protein_coding
ENSG00000036448.10	138.442658181619	0.203544983593982	0.173699456513308	1.17182280059919	0.241268206565758	0.325259832443445	MYOM2	protein_coding
ENSG00000036530.9	23.8764840123408	0.34388227462411	0.296658096445133	1.1591872217373	0.246379878911832	0.331342152340726	CYP46A1	protein_coding
ENSG00000036549.13	1243.60640283617	0.103776658592431	0.065688482673382	1.57983035029797	0.11414572309327	0.173553128435717	ZZZ3	protein_coding
ENSG00000036672.16	53.4490032574283	0.109399955580779	0.201695632019897	0.542401213577034	0.587542143830817	0.668321624985724	USP2	protein_coding
ENSG00000037042.9	892.446934916284	0.0593255859660592	0.074218610851313	0.799335709542046	0.424095778093584	0.517135321872178	TUBG2	protein_coding
ENSG00000037241.7	260.694166332209	-0.0517567984971275	0.0851284191104835	-0.607984960110151	0.543197448947684	0.628574023834034	RPL26L1	protein_coding
ENSG00000037474.15	2701.98001762717	-0.107142761474919	0.0614861432565914	-1.74255134246745	0.08141201568698	0.129473824803844	NSUN2	protein_coding
ENSG00000037637.11	843.383529608316	-0.196869323846766	0.0750767929689291	-2.62223939064953	0.008735404789317	0.0181650839506736	FBXO42	protein_coding
ENSG00000037749.12	227.14606326131	0.14503794656709	0.10614669039563	1.36639160417065	0.171816082596269	0.246027768322432	MFAP3	protein_coding
ENSG00000037757.14	371.243006415754	-0.00382282018758347	0.0870448959302913	-0.0439177983582739	0.964969927950224	0.97554621254362	MRI1	protein_coding
ENSG00000037897.17	327.891300746055	-0.290909397326926	0.12752985272308	-2.28110823556436	0.0225420429301622	0.0422096887659358	METTL1	protein_coding
ENSG00000037965.6	40.8307072240007	1.09246495373237	0.214628309807427	5.09003194738183	3.58003193630557e-07	1.65001591150799e-06	HOXC8	protein_coding
ENSG00000038002.9	298.452854718082	-0.870267942620108	0.0963629832437701	-9.03114363342804	1.69886934522895e-19	2.56288943270979e-18	AGA	protein_coding
ENSG00000038210.14	588.058049305276	-0.220278686717606	0.0820331229219906	-2.68524077679062	0.00724775724806659	0.015377616674925	PI4K2B	protein_coding
ENSG00000038219.13	1162.40960809308	0.212593436424148	0.076578711191257	2.77614278324939	0.0055008045152978	0.0120428911539077	BOD1L1	protein_coding
ENSG00000038274.17	1214.75448164805	0.252012000127446	0.0589023520473623	4.27847091614962	1.88181572048462e-05	6.68624000134504e-05	MAT2B	protein_coding
ENSG00000038358.15	2107.32548860769	-0.184314341460303	0.0633503858687412	-2.90944307493553	0.00362073317450588	0.00827848544689996	EDC4	protein_coding
ENSG00000038382.20	1940.76800778672	-0.0414137800199927	0.0462399791099281	-0.895627135158044	0.370451938198114	0.463792269480806	TRIO	protein_coding
ENSG00000038532.16	925.721573810821	-0.0896183190813948	0.0586053639179535	-1.52918287832593	0.126219113905065	0.189322549065285	CLEC16A	protein_coding
ENSG00000039068.19	4845.49407379392	-0.735208297567562	0.0880774288947919	-8.34729517872013	6.98440076045444e-17	8.62618122674976e-16	CDH1	protein_coding
ENSG00000039123.16	1551.91737949575	-0.128153507292243	0.054419858733672	-2.3549033436382	0.0185275242415381	0.0354524325389065	MTREX	protein_coding
ENSG00000039139.9	22.1769498509587	-0.697290882616223	0.358701857531126	-1.94392883107865	0.0519040339497127	0.0876670755832232	DNAH5	protein_coding
ENSG00000039319.17	630.552320612336	0.401484021061319	0.0690733947727977	5.81242636737221	6.15737701254256e-09	3.55930918672694e-08	ZFYVE16	protein_coding
ENSG00000039523.20	1360.27579528253	0.00994686580987675	0.0555990321255479	0.178903578526615	0.858013412863454	0.892530198661796	RIPOR1	protein_coding
ENSG00000039560.14	1326.88709299287	0.135133132851393	0.0672207941228153	2.010287658972	0.0444007522779733	0.0764979200528469	RAI14	protein_coding
ENSG00000039650.12	968.62773813953	-0.132398314567905	0.0786277500399734	-1.68386243407188	0.0922082577948827	0.144503525923003	PNKP	protein_coding
ENSG00000040199.18	436.907857219289	0.0662828863781032	0.0686650236066308	0.965307851022168	0.334390640598892	0.426588769538872	PHLPP2	protein_coding
ENSG00000040275.17	294.313900961814	-0.185367852763011	0.0991724139184664	-1.86914733078302	0.0616023195892409	0.101736266987977	SPDL1	protein_coding
ENSG00000040341.18	785.652528168119	0.671726324784484	0.0958279239793503	7.00971383799604	2.38806046950004e-12	1.98850721808719e-11	STAU2	protein_coding
ENSG00000040487.13	535.469210099266	0.219119957804231	0.0747247249223403	2.93236218710684	0.00336394184017304	0.00774172238050241	SLC66A1	protein_coding
ENSG00000040531.16	732.119266881605	0.136334968570465	0.0656837166663507	2.07562810830265	0.0379283596906778	0.0665101186093163	CTNS	protein_coding
ENSG00000040608.14	1716.00828157279	-0.368169541511767	0.0617727717687352	-5.96006186819848	2.52142453943547e-09	1.52478637674191e-08	RTN4R	protein_coding
ENSG00000040633.13	911.702603131567	0.153844914404521	0.0647326467581703	2.37662017713039	0.0174720688565048	0.0336242191323129	PHF23	protein_coding
ENSG00000040933.16	956.730341454014	0.0380987701692919	0.0558955039459109	0.681607061028725	0.495487448894455	0.583394686838876	INPP4A	protein_coding
ENSG00000041353.10	121.010979291792	-1.17510309258716	0.150099429092093	-7.82883119339634	4.92426273733202e-15	5.24045937421645e-14	RAB27B	protein_coding
ENSG00000041357.16	1638.18510262719	0.0379381259581089	0.0721091724252479	0.526120667900295	0.59880436941903	0.678636174459576	PSMA4	protein_coding
ENSG00000041802.11	1392.52066921003	-0.238254072024374	0.065584209119874	-3.63279629687836	0.000280366347917041	0.000811550886904006	LSG1	protein_coding
ENSG00000041880.14	773.800344179193	0.627305348013991	0.0611163350925431	10.2641191927513	1.02249796410658e-24	2.03224756028022e-23	PARP3	protein_coding
ENSG00000041982.16	1608.98061664907	2.79184331419113	0.130304195193488	21.4255827300535	7.71632459025826e-102	9.62238122090028e-100	TNC	protein_coding
ENSG00000041988.15	425.461966133774	-0.0707987118024777	0.0764794707099386	-0.925721780567675	0.354590585783797	0.447504021351453	THAP3	protein_coding
ENSG00000042088.14	525.873426459249	-0.0376750479752895	0.0649200528779372	-0.580329902782522	0.561692165880864	0.645710055833455	TDP1	protein_coding
ENSG00000042286.15	2365.99720256711	0.276643164587086	0.0515317049109434	5.36840698488781	7.94351405307561e-08	3.99319108591379e-07	AIFM2	protein_coding
ENSG00000042317.17	295.467670121564	0.130097255478954	0.0925020758676167	1.40642525325747	0.159597885817673	0.231439909737045	SPATA7	protein_coding
ENSG00000042429.12	705.185085816706	0.231074290555685	0.062696503704729	3.68560090119117	0.000228163662290272	0.000670103458688409	MED17	protein_coding
ENSG00000042445.14	2253.68576457956	-0.188924016934857	0.0674851944582352	-2.79948836854544	0.00511836605289283	0.0113097019542558	RETSAT	protein_coding
ENSG00000042493.16	871.380436802049	0.823376755961053	0.0575526402260537	14.3064984113156	1.99298432012611e-46	9.09071284428027e-45	CAPG	protein_coding
ENSG00000042753.12	1343.52736260562	-0.544384732314769	0.0766012655296281	-7.1067328790307	1.18822088009265e-12	1.0235271641936e-11	AP2S1	protein_coding
ENSG00000043093.15	661.986303425811	0.244009016085147	0.0644885145198573	3.78375929267237	0.000154477229503504	0.000468213802192021	DCUN1D1	protein_coding
ENSG00000043143.20	1563.39585933212	0.899235234115714	0.0630322072483962	14.2662818481356	3.55008228002829e-46	1.60982176821341e-44	JADE2	protein_coding
ENSG00000043355.12	1494.22397282382	0.289862987947751	0.0594586761788956	4.87503265420221	1.08790457926134e-06	4.69109551286058e-06	ZIC2	protein_coding
ENSG00000043514.17	739.092687089762	-0.172903392451711	0.0803364981773875	-2.15223959687576	0.0313784884528087	0.0563471799960261	TRIT1	protein_coding
ENSG00000044090.10	2146.08891312188	0.608644916474989	0.053797052316906	11.313722411585	1.12225169789288e-29	2.90190267634075e-28	CUL7	protein_coding
ENSG00000044115.21	7064.84633641026	-0.313046175455426	0.0714645337589074	-4.38044102423613	1.18439346299866e-05	4.35639298723795e-05	CTNNA1	protein_coding
ENSG00000044446.12	991.319054327171	0.0190148010571712	0.056581714642643	0.336059116929636	0.736826287242683	0.796528584985571	PHKA2	protein_coding
ENSG00000044459.15	123.900109780107	0.232730648697791	0.136884389923426	1.70019860429653	0.0890935747213069	0.140176429173338	CNTLN	protein_coding
ENSG00000044574.8	65784.8084956382	0.0140041855975985	0.0470318442149161	0.297759652664378	0.765886610946445	0.821169370757514	HSPA5	protein_coding
ENSG00000046604.13	7011.14513738682	-0.136990625108085	0.0603780663949319	-2.26888062648499	0.0232755861676198	0.0433836052205768	DSG2	protein_coding
ENSG00000046647.13	217.014007927504	-0.0655764489036286	0.10742255260275	-0.610453273682029	0.541561587287935	0.627231430172522	GEMIN8	protein_coding
ENSG00000046651.15	658.951702800722	0.129047036448362	0.0644071964871657	2.00361207266764	0.0451116316123051	0.0775498787794411	OFD1	protein_coding
ENSG00000047056.16	478.686584526516	0.196319326478249	0.0808765306826791	2.42739549806497	0.0152076673474006	0.0297064376191076	WDR37	protein_coding
ENSG00000047188.16	818.842637010431	0.00354580441771835	0.0606146857552574	0.0584974478303025	0.953352395351808	0.967111991689628	YTHDC2	protein_coding
ENSG00000047230.15	516.784208360411	0.411628974105412	0.0672781883882216	6.11831239762508	9.45715310549514e-10	6.00297356771404e-09	CTPS2	protein_coding
ENSG00000047249.18	562.452860083972	-0.347760393326488	0.104730652030136	-3.3205216102963	0.000898494027841031	0.0023484471184087	ATP6V1H	protein_coding
ENSG00000047315.17	2820.97184630067	-0.0492636062445732	0.0525581303408369	-0.937316565964222	0.348595744079064	0.441324381095019	POLR2B	protein_coding
ENSG00000047346.12	226.539787827967	-0.249280687033152	0.100415932433304	-2.48248142493448	0.013047086997071	0.0259348381843051	FAM214A	protein_coding
ENSG00000047365.12	464.848498554021	0.444248581705832	0.0785360841505678	5.65661742001457	1.54385370882608e-08	8.50770131845247e-08	ARAP2	protein_coding
ENSG00000047410.14	4376.37607864364	0.0281839851191433	0.0614364908826678	0.458749917422358	0.646413763303045	0.719452128568249	TPR	protein_coding
ENSG00000047578.13	703.743174745546	0.555223869912497	0.0624147370777061	8.89571751654173	5.80430504981741e-19	8.38020251963835e-18	KIAA0556	protein_coding
ENSG00000047579.20	428.851826226809	-0.105071668438349	0.0663151282226873	-1.58442984661835	0.113095934346858	0.172160113487445	DTNBP1	protein_coding
ENSG00000047597.7	387.80112581892	-0.307023274729567	0.0784957197548057	-3.9113377861698	9.17862944393992e-05	0.0002900064305101	XK	protein_coding
ENSG00000047621.12	313.510577906994	-0.355260683956101	0.087249288717323	-4.07178888422921	4.66534549155428e-05	0.00015577680271195	C12orf4	protein_coding
ENSG00000047634.15	585.952816767452	-0.0527344902570927	0.0685936921762744	-0.768795039076972	0.442014994383275	0.53382815673255	SCML1	protein_coding
ENSG00000047644.19	959.487300179638	0.303726417136515	0.077538761114786	3.91709143620295	8.9623761675526e-05	0.000283753527188505	WWC3	protein_coding
ENSG00000047849.21	8635.54126610754	-0.158575744349	0.0662621574832879	-2.39315697483884	0.0167040927353419	0.0323111566132839	MAP4	protein_coding
ENSG00000047932.14	914.723100205497	0.0683996857670622	0.0682141150921107	1.00272041460482	0.315995777216868	0.407119038752243	GOPC	protein_coding
ENSG00000048028.11	756.655170900461	0.820465371192254	0.0722877025586401	11.349999268917	7.41633211784499e-30	1.93387425865493e-28	USP28	protein_coding
ENSG00000048052.21	68.2565876673728	8.3738958166502	0.988060452654354	8.47508448916696	2.34908987883042e-17	2.99455703185118e-16	HDAC9	protein_coding
ENSG00000048140.18	1053.35658767492	0.382881558314652	0.0848015715701586	4.51502904044512	6.33080898221413e-06	2.43879669387088e-05	TSPAN17	protein_coding
ENSG00000048162.21	663.35459447201	-0.490071779584905	0.0888536375610976	-5.51549484114167	3.47799947264694e-08	1.8343461929195e-07	NOP16	protein_coding
ENSG00000048342.17	65.9478668256477	0.460519398866442	0.167217256047005	2.7540183935143	0.00588684596167419	0.0127902626254557	CC2D2A	protein_coding
ENSG00000048392.12	639.948291037363	0.476978795597989	0.0904558495006625	5.27305639415277	1.34170312585618e-07	6.55920184480371e-07	RRM2B	protein_coding
ENSG00000048405.10	929.529351777265	-0.0342304456747186	0.0664442029172181	-0.515175804236313	0.606430175181525	0.685119441720751	ZNF800	protein_coding
ENSG00000048471.14	320.945814169154	0.185366107026717	0.0879945890118105	2.10656256377125	0.0351555146383801	0.0621635262698807	SNX29	protein_coding
ENSG00000048544.6	929.254010116471	0.15696961753201	0.0754674534159495	2.07996441415413	0.0375287970010596	0.065884172119367	MRPS10	protein_coding
ENSG00000048649.13	1615.97195532739	0.12452937387184	0.0755813534848102	1.64762032075632	0.099430607832077	0.153949683479264	RSF1	protein_coding
ENSG00000048707.15	1191.84328234934	0.061608831602295	0.0631208823907869	0.976045157621044	0.329042086796104	0.420911464934493	VPS13D	protein_coding
ENSG00000048740.18	24.4189838891133	2.88652749141652	0.343421979433368	8.40519146788209	4.27164117443068e-17	5.3397241293631e-16	CELF2	protein_coding
ENSG00000048828.17	7678.52295522827	-0.473426458414249	0.0555921161700887	-8.51607190065875	1.65056377647636e-17	2.12866285868674e-16	FAM120A	protein_coding
ENSG00000048991.16	2485.33266196913	0.0979964667515474	0.0504528905505139	1.9423360224214	0.0520964348687291	0.0879440144514365	R3HDM1	protein_coding
ENSG00000049130.16	13188.8003118443	1.27427840832328	0.0619344213599566	20.5746397615844	4.63158424991716e-94	5.18972371423689e-92	KITLG	protein_coding
ENSG00000049167.15	384.190930781757	0.310391101056137	0.0775240337489546	4.00380483375353	6.23317931212446e-05	0.000202274190353369	ERCC8	protein_coding
ENSG00000049239.13	1567.77832394737	0.0185347402180972	0.103680159001037	0.178768439368537	0.858119527770497	0.892580536655132	H6PD	protein_coding
ENSG00000049245.13	1913.31240647128	0.0759128903558695	0.052388923833815	1.44902557259385	0.147330441163382	0.21672094860249	VAMP3	protein_coding
ENSG00000049246.14	387.930869797037	-0.13268272848974	0.131298422237979	-1.0105432055326	0.312235110470728	0.403067650223598	PER3	protein_coding
ENSG00000049283.18	193.444567249816	-1.32832642778975	0.120920852307107	-10.9850898537843	4.50789793711427e-28	1.08070737676896e-26	EPN3	protein_coding
ENSG00000049323.16	533.082538801343	0.0975488691380023	0.106241835771851	0.91817755622638	0.358525916718673	0.451346271287214	LTBP1	protein_coding
ENSG00000049449.10	5769.06186690917	0.241994720614995	0.0458808248148332	5.27441957705952	1.33176903321931e-07	6.51269593949091e-07	RCN1	protein_coding
ENSG00000049541.11	1644.23875357521	-0.238858705812576	0.0749352014279422	-3.18753671520138	0.00143490239550724	0.00357063014833093	RFC2	protein_coding
ENSG00000049618.24	2512.55963774122	0.151160757581264	0.0485035797789877	3.11648662366872	0.00183019983365491	0.00445854252153173	ARID1B	protein_coding
ENSG00000049656.14	2667.31704299316	-0.0406643472766357	0.0824691999667989	-0.493085264474576	0.621952342254203	0.698674105940918	CLPTM1L	protein_coding
ENSG00000049759.19	1356.55465518821	-0.442107252172476	0.0745928519859354	-5.92693857926005	3.08634347482462e-09	1.84690902287976e-08	NEDD4L	protein_coding
ENSG00000049768.16	122.027432749605	-0.451045081865306	0.121321095156571	-3.71777951133074	0.000200981563159317	0.000595702110625363	FOXP3	protein_coding
ENSG00000049769.14	147.227645248527	0.499885954455762	0.115442562277737	4.33017029934865	1.48994070570721e-05	5.38922880288901e-05	PPP1R3F	protein_coding
ENSG00000049860.14	1846.4702020745	-0.0891293753295909	0.0541096392311749	-1.64719958580392	0.099517028940083	0.15405263975378	HEXB	protein_coding
ENSG00000049883.15	709.253422298253	0.606335425936614	0.104747003694892	5.78857059914338	7.09879116993218e-09	4.07304667386499e-08	PTCD2	protein_coding
ENSG00000050130.18	1164.7509678582	0.373122746900955	0.0587900475269752	6.34669918798334	2.19983669187916e-10	1.48736662730771e-09	JKAMP	protein_coding
ENSG00000050327.15	2862.77990610971	0.0880100494903812	0.0491288970760078	1.79141105802192	0.0732273557142305	0.118269751557254	ARHGEF5	protein_coding
ENSG00000050344.9	1377.86063566749	-0.352469074907029	0.10196183462309	-3.45687262503622	0.000546483090467901	0.00149641721762089	NFE2L3	protein_coding
ENSG00000050393.11	1135.68985851252	0.0882635711867331	0.0469928278533793	1.8782349396406	0.0603490323720347	0.100018980446814	MCUR1	protein_coding
ENSG00000050405.13	803.304712265583	-0.500707959712818	0.0788557318358877	-6.34967107723858	2.15775786607452e-10	1.46083230661604e-09	LIMA1	protein_coding
ENSG00000050426.16	2036.28979084503	-0.61358342657217	0.0694939310850235	-8.82930950936523	1.05323896833747e-18	1.49141338529325e-17	LETMD1	protein_coding
ENSG00000050438.17	24.852269945771	0.443493782409133	0.273647146226942	1.62067753500829	0.105086814012781	0.161590831849605	SLC4A8	protein_coding
ENSG00000050555.18	30.7153022585165	0.55838926189588	0.247784487189457	2.25352792755317	0.0242258818810703	0.0449798603606372	LAMC3	protein_coding
ENSG00000050748.17	1017.96571229006	-0.054840794546134	0.0490090500352478	-1.11899321669553	0.263143032909134	0.350321198267235	MAPK9	protein_coding
ENSG00000050820.17	2289.78122707371	-0.926053309893819	0.0562192643218902	-16.4721705462311	5.8146092344729e-61	3.87548718071786e-59	BCAR1	protein_coding
ENSG00000051009.11	975.406699259023	0.10272885642534	0.058948781621083	1.74267989261713	0.0813895458652687	0.129451403797022	FAM160A2	protein_coding
ENSG00000051108.15	5187.60983890071	0.0132753697977219	0.0545632697740847	0.243302314041801	0.807771211900853	0.854172621871222	HERPUD1	protein_coding
ENSG00000051128.19	958.023126235164	0.723782821201121	0.0751533982302153	9.63073977019612	5.93010005737039e-22	1.02684364151308e-20	HOMER3	protein_coding
ENSG00000051180.17	243.756670975786	-0.25465890432598	0.0866962718462853	-2.93736857309732	0.00331010441970119	0.00763145141521388	RAD51	protein_coding
ENSG00000051341.14	400.618648116923	0.1041295102354	0.0831484319438388	1.25233281976662	0.210448614586005	0.291122466214295	POLQ	protein_coding
ENSG00000051382.9	1264.71656498645	0.00629790522258431	0.063667557370308	0.0989185934361195	0.921202905882274	0.94255771154667	PIK3CB	protein_coding
ENSG00000051523.11	2011.79191997328	-0.0742954932659612	0.0853598259155652	-0.870380093551873	0.384092721660143	0.477122891631651	CYBA	protein_coding
ENSG00000051596.10	1635.71710156741	-0.0397036765244607	0.0915080304723734	-0.433881882491695	0.664374216794587	0.733382246879976	THOC3	protein_coding
ENSG00000051620.11	942.843857810067	0.115221898304611	0.0596978203316344	1.93008551509131	0.0535962428939587	0.0901216511384606	HEBP2	protein_coding
ENSG00000051825.15	1043.21329184408	-0.0851196448201852	0.0588815672006615	-1.44560766411171	0.148287275788869	0.217817625679043	MPHOSPH9	protein_coding
ENSG00000052126.14	247.911619235597	-0.177402168458702	0.092005770920104	-1.92816349110052	0.0538347937364549	0.0904539188902317	PLEKHA5	protein_coding
ENSG00000052344.16	1058.95798559734	-0.345128079468655	0.0834150162339796	-4.13748141582289	3.51138879279554e-05	0.000119385674808702	PRSS8	protein_coding
ENSG00000052723.12	604.657018040847	0.0946507838761873	0.09283868395723	1.01951880231081	0.307956731446867	0.398521628451159	SIKE1	protein_coding
ENSG00000052749.14	2053.24793850934	-0.417409136139458	0.0757301526473844	-5.51179578473852	3.55190898918834e-08	1.87004319713379e-07	RRP12	protein_coding
ENSG00000052795.13	306.052464598695	-0.935111369523758	0.086689265835115	-10.786933774504	3.96808480296538e-27	9.01005804820171e-26	FNIP2	protein_coding
ENSG00000052802.13	1926.16649457701	-0.000924224982021713	0.22704337001122	-0.00407069795509131	0.996752061919981	0.997849095783288	MSMO1	protein_coding
ENSG00000052841.15	3021.5876120014	0.25112149946821	0.0575920597716618	4.36034933398535	1.29854967953481e-05	4.75366327998266e-05	TTC17	protein_coding
ENSG00000053108.17	306.350817699777	1.46142829072054	0.123230543154497	11.8593025179505	1.92572573610329e-32	5.69359408362623e-31	FSTL4	protein_coding
ENSG00000053254.15	1421.79742967438	0.280416583056659	0.0675350508263734	4.15216364873382	3.29346604404835e-05	0.000112371724269902	FOXN3	protein_coding
ENSG00000053371.12	1348.78891641693	-0.0329711496569221	0.0686006492524282	-0.480624454961045	0.630783431498304	0.706132208879915	AKR7A2	protein_coding
ENSG00000053372.5	1504.89891528912	-0.442876719257798	0.0609301371126709	-7.26859876318411	3.6323553745655e-13	3.30783929074831e-12	MRTO4	protein_coding
ENSG00000053501.13	434.735089816315	0.158400745096095	0.0680455620326008	2.32786298421938	0.0199193803294723	0.0378209633237886	USE1	protein_coding
ENSG00000053524.12	78.7881652306107	0.390722687632424	0.152257841006054	2.56619091043651	0.0102822218775959	0.0210003958384976	MCF2L2	protein_coding
ENSG00000053747.16	1298.04609676462	-0.55750842244415	0.187318398409807	-2.97626088615416	0.00291786524982015	0.00680424526586773	LAMA3	protein_coding
ENSG00000053770.12	1119.2806278803	0.129846455856042	0.0580426257466194	2.23708790196495	0.0252805955100411	0.0466361017611442	AP5M1	protein_coding
ENSG00000053900.11	563.243161669268	0.114142017086791	0.0641158218023411	1.78024727560496	0.0750355015765292	0.120635679026603	ANAPC4	protein_coding
ENSG00000053918.18	373.711998938134	-0.419544628397511	0.0716412516959379	-5.85618785917023	4.73612468374347e-09	2.77719742073285e-08	KCNQ1	protein_coding
ENSG00000054116.12	640.873078566979	0.167019838658833	0.0669877978178414	2.49328749562729	0.0126566320035152	0.0252398117965381	TRAPPC3	protein_coding
ENSG00000054118.15	3806.08609803773	-0.262788087840393	0.0617623343006709	-4.2548276520944	2.09210098004252e-05	7.3808253375308e-05	THRAP3	protein_coding
ENSG00000054148.18	1091.19065189346	-0.0879365061001111	0.0603902990680353	-1.45613629104639	0.145354946971129	0.214324739679085	PHPT1	protein_coding
ENSG00000054179.12	808.761077461133	-0.0180184665464277	0.0839118294804946	-0.214730946256107	0.82997709370268	0.871977573463086	ENTPD2	protein_coding
ENSG00000054267.22	1756.84069547742	-0.0564104973000781	0.0539134642332946	-1.04631557445425	0.295415357081429	0.385030990100315	ARID4B	protein_coding
ENSG00000054277.14	168.398479315831	0.433731553515469	0.134064874108206	3.23523634658694	0.00121542077327465	0.00308149719907296	OPN3	protein_coding
ENSG00000054282.16	290.357506391926	0.0139671449263517	0.0968487425937982	0.144216068812917	0.885329852510283	0.914486005969706	SDCCAG8	protein_coding
ENSG00000054392.13	151.927264185709	0.846499531983058	0.135144533423557	6.26366091575483	3.76042716744343e-10	2.48493526881101e-09	HHAT	protein_coding
ENSG00000054523.18	2363.14538342831	-0.281161249304371	0.0457239192570763	-6.14910650426927	7.79206451073513e-10	5.00784262383613e-09	KIF1B	protein_coding
ENSG00000054598.9	369.832817422414	-0.48408605739334	0.0860063490545725	-5.62849211383428	1.81791812306287e-08	9.94005231149972e-08	FOXC1	protein_coding
ENSG00000054611.14	943.955770092675	-0.543737136418308	0.0749322159923012	-7.2563867118807	3.97567410531317e-13	3.60562162407376e-12	TBC1D22A	protein_coding
ENSG00000054654.19	4092.2167967776	0.21554392861079	0.0801299403278754	2.68992997784384	0.00714670130406223	0.0151861264621017	SYNE2	protein_coding
ENSG00000054690.14	774.487306742282	-0.173478321974189	0.0554785782001432	-3.12694246323964	0.00176634491915723	0.00431621230798488	PLEKHH1	protein_coding
ENSG00000054793.14	1151.22643031795	0.682148252270543	0.0932910329479587	7.31204522787385	2.63106513808381e-13	2.41673338127554e-12	ATP9A	protein_coding
ENSG00000054965.10	1722.80695829668	0.0405229154396584	0.0441481749586078	0.917884272173236	0.358679456527013	0.451466050979015	FAM168A	protein_coding
ENSG00000054967.13	285.755261235498	-0.223024828101387	0.126068169008107	-1.7690812030993	0.0768803242717752	0.123127960042927	RELT	protein_coding
ENSG00000055044.11	2047.64334130153	-0.550575879916104	0.0856270385436882	-6.42993018654022	1.27662565321023e-10	8.87610722823285e-10	NOP58	protein_coding
ENSG00000055070.17	4355.12005254867	-0.191589130198956	0.0519791691191723	-3.68588289204278	0.000227911141916641	0.000669488979380133	SZRD1	protein_coding
ENSG00000055118.16	763.109627954894	-0.400784899638834	0.0739774099590615	-5.41766601264664	6.0382075172235e-08	3.08351396429416e-07	KCNH2	protein_coding
ENSG00000055130.17	2891.06555767482	-0.0562987801809006	0.0491970984099168	-1.14435163862331	0.252477835878611	0.338277859474132	CUL1	protein_coding
ENSG00000055147.19	262.229954929137	0.0255929208331901	0.0945321491023935	0.270732455320241	0.786596812944447	0.837048139739865	FAM114A2	protein_coding
ENSG00000055163.20	3210.25032784502	0.499420443756051	0.0554296422627088	9.00998857955907	2.0607795109163e-19	3.08777457144367e-18	CYFIP2	protein_coding
ENSG00000055208.19	1172.75954730145	-0.0180979734848762	0.0507126340756282	-0.356873071469459	0.721186829876213	0.783345880189371	TAB2	protein_coding
ENSG00000055211.14	415.366208985705	-0.0424082872649585	0.0726028445686434	-0.584113301853662	0.559144086002265	0.643509441863749	GINM1	protein_coding
ENSG00000055332.18	1352.83237137616	0.254336578132395	0.051971580965932	4.89376257957432	9.89261726747626e-07	4.29207465788399e-06	EIF2AK2	protein_coding
ENSG00000055483.19	2463.13083417353	-0.305881474795099	0.0426987916221076	-7.16370330809845	7.85262599326031e-13	6.90700544560775e-12	USP36	protein_coding
ENSG00000055609.19	2592.10482500959	-0.296045731511901	0.05330085701926	-5.55423961391326	2.78822795978612e-08	1.48847299511036e-07	KMT2C	protein_coding
ENSG00000055732.13	492.673510442207	0.363712993412041	0.103979312392847	3.49793612827414	0.000468873407538353	0.00130032157934025	MCOLN3	protein_coding
ENSG00000055917.15	2774.20869883588	0.10388222090651	0.0471894820196221	2.20138506422499	0.0277087754475302	0.0505677793868949	PUM2	protein_coding
ENSG00000055950.16	1075.39911182371	-0.0174562816166294	0.0633821326496664	-0.275413288996064	0.782998735586082	0.834425185966064	MRPL43	protein_coding
ENSG00000055955.17	61.2580019951143	1.53177793988911	0.177257957723154	8.64151860691909	5.54707125735253e-18	7.43278707560158e-17	ITIH4	protein_coding
ENSG00000056050.7	259.909870649558	0.148315572095766	0.106940500659113	1.3868980524838	0.165472851799899	0.238507336631417	HPF1	protein_coding
ENSG00000056097.16	4038.76233294302	0.0206042516751828	0.0588125856863698	0.350337456425725	0.726085458076377	0.787798723124582	ZFR	protein_coding
ENSG00000056277.16	292.947397807172	-0.0615993250923727	0.0833912383270557	-0.738678622936185	0.460102169505286	0.550112097174155	ZNF280C	protein_coding
ENSG00000056558.11	126.63740455354	1.13534018178905	0.141313169830053	8.03421353547187	9.41810472814693e-16	1.05991378028629e-14	TRAF1	protein_coding
ENSG00000056586.16	1309.58775056563	0.190407659304364	0.059635441711356	3.19286071906643	0.00140870875993267	0.00351336508949014	RC3H2	protein_coding
ENSG00000056736.10	360.308229777102	-0.0356770708536909	0.14329017564256	-0.24898476600858	0.803372565373553	0.850859587559675	IL17RB	protein_coding
ENSG00000056972.20	1111.20460433797	-0.454269523830139	0.0656709676367407	-6.91735694139506	4.60147667506332e-12	3.70779748965629e-11	TRAF3IP2	protein_coding
ENSG00000057019.16	14698.9952350754	3.58437475840682	0.0524552378116121	68.3320657372626	0	0	DCBLD2	protein_coding
ENSG00000057252.13	718.978324113093	0.54698164045567	0.0684202001480846	7.99444665861567	1.30157093487941e-15	1.4510592188926e-14	SOAT1	protein_coding
ENSG00000057294.15	1128.86432321112	0.0500081817872513	0.0549781444518051	0.90960112033409	0.363032907557135	0.455844361883081	PKP2	protein_coding
ENSG00000057468.7	26.2576774836947	0.962483888842794	0.279517691056913	3.44337378147139	0.000574504691226046	0.0015662140409782	MSH4	protein_coding
ENSG00000057608.17	7846.22051526982	-0.409316035942934	0.0639866140187407	-6.39690101156237	1.58562045554304e-10	1.0892247491809e-09	GDI2	protein_coding
ENSG00000057657.17	434.580610688266	-0.906574876368851	0.0810214436316417	-11.1893202062719	4.59946323262518e-29	1.15269854077931e-27	PRDM1	protein_coding
ENSG00000057663.16	708.620459653544	0.00342619141816388	0.0628086946390143	0.0545496358084739	0.956497263772235	0.969335521274492	ATG5	protein_coding
ENSG00000057757.10	1157.9608199213	-0.281648489118935	0.0794608822388109	-3.54449234873169	0.000393369921741196	0.00110815797046532	PITHD1	protein_coding
ENSG00000057935.14	1059.03951269638	0.00176387221165731	0.0578491390946527	0.0304908982097602	0.975675552184214	0.983562883070898	MTA3	protein_coding
ENSG00000058056.9	1436.43630122027	-0.112625796054416	0.056720334232555	-1.98563350477884	0.0470740333541885	0.0804938380798205	USP13	protein_coding
ENSG00000058063.16	1034.21820906932	-0.710643511835914	0.0619921298350039	-11.4634472751193	2.01338246119202e-30	5.43332164003702e-29	ATP11B	protein_coding
ENSG00000058085.15	2000.15899911467	-0.471816175937664	0.11786825634639	-4.00291130591679	6.25677629605728e-05	0.000202976972725661	LAMC2	protein_coding
ENSG00000058091.17	47.4869385483423	1.54443113258192	0.219312385793942	7.04215189210979	1.89293307842929e-12	1.59511173224675e-11	CDK14	protein_coding
ENSG00000058262.10	9022.89794528638	-0.0306597962354582	0.0436475581970933	-0.702440124989627	0.482404729421773	0.570859748300978	SEC61A1	protein_coding
ENSG00000058272.19	1321.18166451709	-0.0816621853784366	0.0626192014720885	-1.30410774105505	0.192196849902654	0.270211779317149	PPP1R12A	protein_coding
ENSG00000058453.17	839.216674774962	-0.104875600393365	0.0917654772019711	-1.14286552624294	0.253094427686415	0.338957139729346	CROCC	protein_coding
ENSG00000058600.16	1600.60297511644	-0.358412610047016	0.0695051949424294	-5.15663052731362	2.51433232214343e-07	1.1846167183822e-06	POLR3E	protein_coding
ENSG00000058668.15	724.708283655978	-0.382427735123203	0.0634596382436912	-6.02631445289119	1.6774067942129e-09	1.03255339406505e-08	ATP2B4	protein_coding
ENSG00000058673.16	3327.41632778569	0.238152148631572	0.041432711577291	5.74792572258538	9.03449083517063e-09	5.13604160971483e-08	ZC3H11A	protein_coding
ENSG00000058729.11	535.415948706257	-0.183990646559723	0.0691968259936587	-2.65894633052366	0.0078385448511095	0.0164997847852854	RIOK2	protein_coding
ENSG00000058799.15	313.912737347945	0.749070850563083	0.091763454487025	8.16306289634071	3.26634311915201e-16	3.81476311566825e-15	YIPF1	protein_coding
ENSG00000058804.12	2420.83658969794	-0.319107260251037	0.0522225680698304	-6.11052409035757	9.93044856672874e-10	6.28544811879177e-09	NDC1	protein_coding
ENSG00000058866.15	103.661433641151	0.0792918525358296	0.140709991538448	0.563512595437571	0.573085885754334	0.655639764088433	DGKG	protein_coding
ENSG00000059122.17	886.662305062074	0.182446032657303	0.0503007923826085	3.62710056870564	0.000286621678688503	0.000827643514016866	FLYWCH1	protein_coding
ENSG00000059145.19	412.910507450346	-0.138530295431465	0.0951698233213832	-1.4556115646412	0.145500029276857	0.214476025966333	UNKL	protein_coding
ENSG00000059377.18	31.3424571326408	-0.853315695837306	0.22935925090214	-3.7204328688769	0.000198881603571966	0.000590043406760037	TBXAS1	protein_coding
ENSG00000059378.13	1270.88295398265	0.12691492398798	0.0823028149977487	1.5420483976332	0.123061833168268	0.18521560504973	PARP12	protein_coding
ENSG00000059573.9	3535.26578973593	-0.10223826695761	0.0476751561558758	-2.14447681352817	0.0319947013178393	0.0573405269445699	ALDH18A1	protein_coding
ENSG00000059588.10	1342.79422646576	-0.114523277036572	0.0530559488259575	-2.15853791272774	0.0308860340453771	0.0555984568618937	TARBP1	protein_coding
ENSG00000059691.12	691.165052183132	0.216138773095496	0.0899508451215283	2.4028542789507	0.0162676684217345	0.031537983551314	GATB	protein_coding
ENSG00000059728.11	324.379669661017	-0.106307821365712	0.103055839641113	-1.03155553082604	0.302280381537683	0.392453333347945	MXD1	protein_coding
ENSG00000059758.8	515.658564999153	0.23052836098138	0.0745262482980851	3.09325058279237	0.00197976890838853	0.00478555051280473	CDK17	protein_coding
ENSG00000059769.20	282.602665188729	0.0326414816802355	0.0900720739289615	0.362392917764715	0.717058431161206	0.779628358954137	DNAJC25	protein_coding
ENSG00000059804.16	66.7113723704352	3.55381539139937	0.494362678817555	7.1886805854754	6.54204188071865e-13	5.79711138117779e-12	SLC2A3	protein_coding
ENSG00000059915.17	102.555387536326	0.61103720143995	0.145479859364377	4.20014979468403	2.66738448691753e-05	9.23550522194486e-05	PSD	protein_coding
ENSG00000060069.17	820.672020523188	0.454901458140449	0.0595560276734869	7.63821020156725	2.20262058645532e-14	2.22173008012776e-13	CTDP1	protein_coding
ENSG00000060138.13	5011.51909008818	-0.272614662222893	0.053342914841022	-5.11060677946391	3.21125748033503e-07	1.489372358081e-06	YBX3	protein_coding
ENSG00000060140.9	62.4204770669081	1.02589292760563	0.166508087394632	6.16121981615349	7.21867037845432e-10	4.65675010688524e-09	STYK1	protein_coding
ENSG00000060237.18	4240.24231687311	-0.248413856678325	0.0587920513375559	-4.22529663494903	2.38626237729196e-05	8.31990420294601e-05	WNK1	protein_coding
ENSG00000060339.14	2552.62772325566	0.278128211083149	0.0512784789095989	5.4238779503088	5.83197103928351e-08	2.98312167318693e-07	CCAR1	protein_coding
ENSG00000060491.16	1875.25453842375	-0.348017659499558	0.103114518616782	-3.37505973133563	0.000737996711055034	0.00196380023112098	OGFR	protein_coding
ENSG00000060642.11	256.533697419658	0.125279794589471	0.127708854898011	0.980979703322217	0.326602750657177	0.418386472896047	PIGV	protein_coding
ENSG00000060656.20	1882.38868594653	-0.882012144317858	0.100165589310208	-8.80554040955428	1.30223606237728e-18	1.83058874841272e-17	PTPRU	protein_coding
ENSG00000060688.13	980.523324111563	0.121473389738749	0.0630849676941787	1.92555206380739	0.0541603291253452	0.0908725227067288	SNRNP40	protein_coding
ENSG00000060749.16	1302.19046278789	0.0865553215030557	0.0634413768152337	1.36433548337292	0.172462003059886	0.246855498779507	QSER1	protein_coding
ENSG00000060762.19	196.129245827475	-0.086735602848297	0.0967036070332349	-0.896922105692375	0.369760483417029	0.463076565568763	MPC1	protein_coding
ENSG00000060971.19	1211.34637495344	-0.516920561762585	0.0514477767762888	-10.0474810410238	9.42456589577481e-24	1.77939026186039e-22	ACAA1	protein_coding
ENSG00000061273.18	1918.29977394343	0.262001852621337	0.0508329549404703	5.15417317226912	2.5475244323704e-07	1.19896842060466e-06	HDAC7	protein_coding
ENSG00000061455.11	18.240122270615	1.83343290952984	0.375057686773478	4.88840243564232	1.01657556381797e-06	4.4031674911253e-06	PRDM6	protein_coding
ENSG00000061656.10	21.1991867378492	0.714889779216417	0.286367638367207	2.49640561095705	0.0125459052884804	0.0250480740446446	SPAG4	protein_coding
ENSG00000061676.15	4601.55983615721	-0.0611063640940387	0.0407329377857444	-1.5001708056379	0.133570163534282	0.198844270600809	NCKAP1	protein_coding
ENSG00000061794.13	1084.28670610293	-0.12625029818661	0.0529038931158084	-2.38640846166546	0.0170138423745729	0.0328404749267284	MRPS35	protein_coding
ENSG00000061936.10	1555.91305641975	0.0692496257974727	0.0483249207541221	1.43300029708927	0.15185775242104	0.222196860871171	SFSWAP	protein_coding
ENSG00000061938.19	1109.55584795639	0.0133559984193563	0.0484309316041372	0.275774138076158	0.782721548548262	0.834262600210812	TNK2	protein_coding
ENSG00000061987.16	816.048570596457	0.218273832689539	0.0518866596389963	4.20674281613403	2.59077693854274e-05	8.98837419804495e-05	MON2	protein_coding
ENSG00000062038.14	3676.46733205064	-0.219178418875644	0.0412732862978057	-5.31041839736655	1.09373848823905e-07	5.39989726808444e-07	CDH3	protein_coding
ENSG00000062194.16	1819.71156942378	0.105807504985263	0.0478400243251643	2.21169421374243	0.026987800584425	0.0494173572277004	GPBP1	protein_coding
ENSG00000062282.15	545.99303909679	-0.581615050183809	0.0616882099202638	-9.42830163066146	4.16782538569204e-21	6.90011605342141e-20	DGAT2	protein_coding
ENSG00000062485.19	7426.37822922518	-0.281723840665329	0.0442365369200883	-6.36857810940881	1.90788604879863e-10	1.30020458230821e-09	CS	protein_coding
ENSG00000062582.14	1826.53079323514	-0.37487824640512	0.0629875686263958	-5.95162275001709	2.65496784247989e-09	1.60053675431838e-08	MRPS24	protein_coding
ENSG00000062598.18	825.03953870872	0.307026051124956	0.0563793488774951	5.44571828582276	5.15967437483122e-08	2.65681135058325e-07	ELMO2	protein_coding
ENSG00000062650.19	1238.15637188872	-0.193885780282052	0.0548763063441374	-3.53314195503914	0.000410651909588566	0.00115285230173711	WAPL	protein_coding
ENSG00000062716.13	2054.53087750226	0.877209655695054	0.0593925159544318	14.7697002155639	2.29732507130377e-49	1.11709237665315e-47	VMP1	protein_coding
ENSG00000062725.10	830.96626197312	0.241836187889268	0.0910803869325848	2.65519499898775	0.00792625749614392	0.0166662659318566	APPBP2	protein_coding
ENSG00000062822.15	1139.97598649442	-0.431707856783904	0.0618268580393683	-6.98252944552049	2.89912178436845e-12	2.39727915249676e-11	POLD1	protein_coding
ENSG00000063046.18	23561.3800161699	-0.307525087006628	0.0451497525200144	-6.8112242004052	9.67716775535447e-12	7.56511855414793e-11	EIF4B	protein_coding
ENSG00000063169.11	513.096964644262	-0.0159112098885723	0.0671627732886024	-0.236905194789991	0.81273033983828	0.858242794845272	BICRA	protein_coding
ENSG00000063176.16	463.935730064421	0.113814070445671	0.0685311725893505	1.6607635057941	0.0967609532926815	0.150433804621429	SPHK2	protein_coding
ENSG00000063177.13	23533.0491589332	-0.365020289070894	0.0504290932849775	-7.23828776789908	4.54384545489832e-13	4.10166271273163e-12	RPL18	protein_coding
ENSG00000063180.9	267.333843358158	0.402812736836636	0.115176747348186	3.49734426532215	0.000469914989262377	0.00130290397686285	CA11	protein_coding
ENSG00000063241.8	2011.92722569097	-0.196437048061966	0.0928765688323578	-2.11503343126871	0.0344270980744515	0.061062883405052	ISOC2	protein_coding
ENSG00000063244.13	4126.99610231694	0.0369120957051847	0.0691513947464659	0.533786713059337	0.593489107514172	0.67403732200469	U2AF2	protein_coding
ENSG00000063245.15	3952.40679829851	0.0914781754917103	0.0420191796308662	2.177057626906	0.0294762680596586	0.0533920584776467	EPN1	protein_coding
ENSG00000063322.15	1257.18164275722	0.0295456052093918	0.0568774046751336	0.519461205695782	0.603439159249456	0.682267806440872	MED29	protein_coding
ENSG00000063438.18	227.412424652043	0.0560561876170721	0.145022549093058	0.386534287030783	0.699101014568658	0.764457887580451	AHRR	protein_coding
ENSG00000063587.15	803.324743151223	0.00377978680581722	0.0636229337773666	0.0594091875587455	0.952626195372947	0.966438712705149	ZNF275	protein_coding
ENSG00000063601.17	759.71868223271	-0.178793694287522	0.0639443124845473	-2.79608439500744	0.00517258911621662	0.0114148345231993	MTMR1	protein_coding
ENSG00000063660.9	3261.1076365586	-0.614620358844482	0.0962801672955176	-6.38366525639695	1.72898819874568e-10	1.18193388670223e-09	GPC1	protein_coding
ENSG00000063761.16	359.556648494437	-0.00819057783581923	0.0952255792206171	-0.0860123708656414	0.931456583143587	0.950407370994811	ADCK1	protein_coding
ENSG00000063854.13	381.067282959054	0.132598302224469	0.0992878280294481	1.33549403644061	0.181714705804568	0.257859761562108	HAGH	protein_coding
ENSG00000063978.16	2779.51672096073	-0.111407087537581	0.0518267326155538	-2.1496066202743	0.0315863443127019	0.0566783057919344	RNF4	protein_coding
ENSG00000064012.22	445.216305680934	-0.0153575396688131	0.0814799788721667	-0.188482371760398	0.850498533159998	0.886502111105699	CASP8	protein_coding
ENSG00000064042.18	600.857479473189	-0.624644199482644	0.0794514818566015	-7.86195782490297	3.7817537555693e-15	4.04967162897285e-14	LIMCH1	protein_coding
ENSG00000064102.15	1067.83753469688	0.432010657379933	0.0553588631085951	7.80382098043589	6.00603749507417e-15	6.33501758433369e-14	INTS13	protein_coding
ENSG00000064115.11	1985.04403815579	-0.0510791746161828	0.0433949891329084	-1.17707540978382	0.239165408912873	0.323157525167752	TM7SF3	protein_coding
ENSG00000064199.7	80.4174473138323	1.01027131210565	0.147972106890664	6.82744426185767	8.64406939964285e-12	6.79528444975482e-11	SPA17	protein_coding
ENSG00000064270.13	371.296609907697	-0.412668438382011	0.151495391535907	-2.7239669418208	0.00645029625550943	0.0138432936847942	ATP2C2	protein_coding
ENSG00000064309.14	407.748411358851	-0.517417442675103	0.0711667376571105	-7.27049545488623	3.58171363131942e-13	3.26364395292235e-12	CDON	protein_coding
ENSG00000064313.12	1095.35673370181	0.0985278008637628	0.0610197642711285	1.61468668456298	0.106378562530523	0.163349723178698	TAF2	protein_coding
ENSG00000064393.16	2707.57260078082	0.206535707718118	0.0488539634697431	4.22761415961741	2.36182350634681e-05	8.24212974015813e-05	HIPK2	protein_coding
ENSG00000064419.13	3233.26757874159	-0.121641891752604	0.0546323704889662	-2.22655342727937	0.0259771345038567	0.0478081921962791	TNPO3	protein_coding
ENSG00000064489.23	269.374685924232	0.145102452065215	0.109730914879947	1.32234796569378	0.186052307372418	0.263093445715564	BORCS8-MEF2B	protein_coding
ENSG00000064490.14	868.73266789907	0.187762612450666	0.0607979727403458	3.08830383625713	0.00201302542919108	0.00485682824334245	RFXANK	protein_coding
ENSG00000064545.15	1333.37481154925	-0.267776878694147	0.0802562500481423	-3.33652367925886	0.000848332016900991	0.00223280986848341	TMEM161A	protein_coding
ENSG00000064547.14	966.160476015386	0.229508444053397	0.0667665021837599	3.43747892351356	0.000587156412958405	0.00159816926836399	LPAR2	protein_coding
ENSG00000064601.19	2400.54999121056	0.160048483674256	0.0631842964505687	2.533042111175	0.0113077367296635	0.0228534221736749	CTSA	protein_coding
ENSG00000064607.17	1968.22281467527	0.050681196420847	0.0659224489556181	0.768800267947687	0.442011889801347	0.53382815673255	SUGP2	protein_coding
ENSG00000064651.14	2282.55245792776	0.775797690824352	0.0657821809703909	11.7934321936444	4.21986194776921e-32	1.22653618981871e-30	SLC12A2	protein_coding
ENSG00000064652.11	386.429594266418	0.00749523487340867	0.0968348978449679	0.0774022076773241	0.938303584581009	0.955733372529882	SNX24	protein_coding
ENSG00000064666.15	4355.99033824726	0.325449317438357	0.0477870230203592	6.81041205056239	9.73195946074892e-12	7.60410758673879e-11	CNN2	protein_coding
ENSG00000064687.13	438.189974249992	0.664079314920046	0.132466763458413	5.01317687231432	5.3538640708161e-07	2.40449608269037e-06	ABCA7	protein_coding
ENSG00000064703.12	809.981850210926	-0.0772586050715372	0.0684072259967822	-1.12939245738705	0.258732313260889	0.345281587982491	DDX20	protein_coding
ENSG00000064726.10	2841.73301520004	0.168927079804989	0.0444127663778798	3.8035703150688	0.00014262548514599	0.000435251209159747	BTBD1	protein_coding
ENSG00000064763.11	523.268944915044	-0.379440346859172	0.0672685331274051	-5.64068115088106	1.69378762466054e-08	9.29419376867495e-08	FAR2	protein_coding
ENSG00000064932.16	1338.72196930683	-0.206278524199783	0.0738492784771856	-2.79323682578036	0.0052183471780502	0.0115010408230032	SBNO2	protein_coding
ENSG00000064933.18	453.179026405569	0.30247070758363	0.0943019163757776	3.20747148317044	0.00133907335648321	0.00336344771278839	PMS1	protein_coding
ENSG00000064961.19	2501.58642601858	-0.0779721663011631	0.0820516704447801	-0.95028127859551	0.341969348963514	0.434429185263129	HMG20B	protein_coding
ENSG00000064995.18	251.100345047474	-0.0774631637137488	0.0878444488261185	-0.881821956297789	0.377873096280505	0.471099870014145	TAF11	protein_coding
ENSG00000064999.15	1213.05636281398	0.0808530179230891	0.0630457131833652	1.28245068285503	0.199684594616345	0.278801163571335	ANKS1A	protein_coding
ENSG00000065000.19	5205.13024924601	-0.131267852845239	0.0384798817528611	-3.41133722001312	0.000646450873305823	0.00174269000242816	AP3D1	protein_coding
ENSG00000065029.15	647.327750488485	0.0888582865835491	0.0695499319727932	1.2776185980787	0.201383939702461	0.280788768979103	ZNF76	protein_coding
ENSG00000065054.14	1211.06004962089	-0.167289673710904	0.0748814507490125	-2.23406026509322	0.0254791080192244	0.0469586945531903	SLC9A3R2	protein_coding
ENSG00000065057.9	547.746101196276	-0.0265907633380774	0.119691340533466	-0.222161128946856	0.824188452593787	0.867616995197613	NTHL1	protein_coding
ENSG00000065060.17	1712.5181408652	-0.599997900986115	0.0861640121729631	-6.96343967573953	3.32063388640057e-12	2.72976936658224e-11	UHRF1BP1	protein_coding
ENSG00000065135.12	1760.36333896868	-0.134372952540572	0.0483544548506292	-2.77891567500163	0.00545406815299463	0.0119507235156236	GNAI3	protein_coding
ENSG00000065150.21	5376.89033790972	-0.654694634237916	0.0314349143783365	-20.8269895810214	2.46474433475266e-96	2.82313641839113e-94	IPO5	protein_coding
ENSG00000065154.12	1471.16767796491	0.0677378273167588	0.0851427595953592	0.795579420242927	0.42627653218612	0.5193439975728	OAT	protein_coding
ENSG00000065183.16	1603.77891686475	-0.312108088532212	0.0618716993168924	-5.04444022029632	4.54851006536668e-07	2.06741949267387e-06	WDR3	protein_coding
ENSG00000065243.20	1203.02435557195	0.355498688527997	0.0598307255034578	5.9417412297207	2.82010350250562e-09	1.6954611376067e-08	PKN2	protein_coding
ENSG00000065268.11	917.585015768689	-0.293201042974151	0.103644830249226	-2.82890176257818	0.00467080338913569	0.0104160128073558	WDR18	protein_coding
ENSG00000065308.5	1214.51787057563	0.153250563505649	0.0742781560311552	2.06319827650769	0.0390937938317496	0.0683602943855887	TRAM2	protein_coding
ENSG00000065320.9	274.71185110405	-0.407426948150069	0.107743406266047	-3.78145598203962	0.000155913793419281	0.000472076559162394	NTN1	protein_coding
ENSG00000065328.16	671.257269057231	-0.134677340396796	0.0808891614987282	-1.66496150907577	0.0959204352945139	0.149367340479262	MCM10	protein_coding
ENSG00000065357.20	603.080631880624	-1.20176134125681	0.0710168471958812	-16.9222006989703	3.08677796585867e-64	2.16958398573058e-62	DGKA	protein_coding
ENSG00000065361.16	2173.47063661444	-0.0663959517167552	0.0548999875936471	-1.20939830092855	0.226509861096578	0.30919155915752	ERBB3	protein_coding
ENSG00000065413.20	104.524239609999	-0.281339108137086	0.134609509248529	-2.09003888141105	0.0366143071457769	0.0644470155259133	ANKRD44	protein_coding
ENSG00000065427.15	4508.24023775375	-0.300791603478674	0.0366760199444508	-8.20131529904965	2.37770992933231e-16	2.81304733261404e-15	KARS1	protein_coding
ENSG00000065457.10	665.602751781712	0.217013260362374	0.061738106878339	3.51506178817598	0.000439651683647677	0.00122514785546011	ADAT1	protein_coding
ENSG00000065485.20	708.573353556383	-0.00481609362767788	0.094733569179786	-0.050838300186261	0.959454371186767	0.971453833267481	PDIA5	protein_coding
ENSG00000065491.8	348.681460212117	-0.0833913780008337	0.0917138254948724	-0.909256347675695	0.363214826928426	0.455986917982808	TBC1D22B	protein_coding
ENSG00000065518.8	1526.55173954924	0.040686516945226	0.0472490405507659	0.861107791205011	0.389178678481413	0.482046612092125	NDUFB4	protein_coding
ENSG00000065526.12	2884.42951152585	-0.0512946375046901	0.0458838183564706	-1.11792434330951	0.26359930718028	0.350807822267723	SPEN	protein_coding
ENSG00000065548.18	2003.07570602595	-0.280308621037793	0.0600987509843677	-4.66413388708701	3.09919560790579e-06	1.24313519286763e-05	ZC3H15	protein_coding
ENSG00000065559.15	936.183095164495	0.363942446290731	0.0823285044143151	4.42061287132346	9.84213600142704e-06	3.66808746662006e-05	MAP2K4	protein_coding
ENSG00000065600.13	507.138531274638	0.446647042815088	0.0693969680198335	6.43611753596264	1.22568135794166e-10	8.54110447852724e-10	PACC1	protein_coding
ENSG00000065613.15	2890.65837263215	-0.246838101912952	0.0470902014135213	-5.24181452836334	1.5900515480517e-07	7.69786070367045e-07	SLK	protein_coding
ENSG00000065615.14	321.727942461681	0.0740866182266994	0.0813696768196599	0.910494192952222	0.362561942845105	0.455363605859408	CYB5R4	protein_coding
ENSG00000065618.21	7785.08412323007	-1.57964690870145	0.161747844819827	-9.766107922248	1.57382279570637e-22	2.80692294002394e-21	COL17A1	protein_coding
ENSG00000065621.15	1396.2508165762	-0.0263416257851519	0.0532415113629044	-0.494757288267087	0.62077145721544	0.697651649314802	GSTO2	protein_coding
ENSG00000065665.21	265.675706535011	0.480620468816882	0.0928270693027212	5.17758960211827	2.2477100004723e-07	1.06614539071482e-06	SEC61A2	protein_coding
ENSG00000065675.15	134.245547333342	-1.00398442991599	0.134784933483499	-7.44878825821361	9.42014179803991e-14	9.01383989004277e-13	PRKCQ	protein_coding
ENSG00000065717.15	966.189746351985	0.26894889688805	0.094959288539866	2.83225475910279	0.00462210066348379	0.0103165879983022	TLE2	protein_coding
ENSG00000065802.12	445.013677716453	0.302301511820599	0.079208574425959	3.81652509228251	0.000135344317022131	0.000414339571196438	ASB1	protein_coding
ENSG00000065809.13	963.256176441731	-0.0531363163969368	0.0652201886666135	-0.814721905644188	0.415231511460203	0.508411185502345	FAM107B	protein_coding
ENSG00000065833.9	1027.95626077075	-0.250591742017529	0.0673753625516803	-3.71933793788958	0.000199745659480319	0.000592152441055247	ME1	protein_coding
ENSG00000065882.16	1978.56250746991	-0.343162482604333	0.0409021410194939	-8.38984155965777	4.86797780110542e-17	6.05092771209751e-16	TBC1D1	protein_coding
ENSG00000065883.16	2954.77569786727	-0.0707870128597748	0.0754860635108674	-0.937749427741505	0.348373196027071	0.441114864900638	CDK13	protein_coding
ENSG00000065911.12	10944.0060385977	-0.113536302497566	0.0671892978328015	-1.68979742547835	0.0910667165369924	0.142975392203423	MTHFD2	protein_coding
ENSG00000065923.10	661.705025726485	-0.00765914257084525	0.0719361485641506	-0.106471401704458	0.915208344544447	0.937706508858388	SLC9A7	protein_coding
ENSG00000065970.9	821.782701953451	0.0194116937510767	0.0618064992874382	0.314072047031825	0.753466319356997	0.811171043390465	FOXJ2	protein_coding
ENSG00000065978.19	22791.9467626602	-0.135410164268991	0.0527979191870113	-2.56468751712289	0.0103268761520152	0.0210804601899157	YBX1	protein_coding
ENSG00000065989.16	84.1182358584444	2.91733812661443	0.193561335527028	15.0719053403466	2.47860511176542e-51	1.26909506103406e-49	PDE4A	protein_coding
ENSG00000066027.12	1295.95379325956	-0.235025595582455	0.0649292320707562	-3.61971931727665	0.000294922752220906	0.00084955113964081	PPP2R5A	protein_coding
ENSG00000066032.18	33.8857194663259	3.4115641375155	0.32441758250506	10.5159655995596	7.29298746097099e-26	1.53639598241137e-24	CTNNA2	protein_coding
ENSG00000066044.15	2239.48695312109	0.0218559077277091	0.0483969570820165	0.451596733461378	0.651559523669312	0.723523512710849	ELAVL1	protein_coding
ENSG00000066084.13	1173.94062540376	-0.0479290103827428	0.0556760999564522	-0.860854305891237	0.389318290928827	0.482142297984338	DIP2B	protein_coding
ENSG00000066117.15	2503.96788388998	0.376824257998208	0.0513428310981768	7.33937435739864	2.14594605490035e-13	1.98580274368187e-12	SMARCD1	protein_coding
ENSG00000066135.13	1953.19657923057	-0.0460353215753734	0.0721751705541135	-0.637827679823192	0.52358585909375	0.610327867419165	KDM4A	protein_coding
ENSG00000066136.20	1628.84211616316	-0.173424552354937	0.0565202197191273	-3.06836302506884	0.0021523497478943	0.0051623676363719	NFYC	protein_coding
ENSG00000066185.13	61.8568719921058	0.704065934755725	0.176630612634025	3.98609235543181	6.717037517846e-05	0.000217246498930041	ZMYND12	protein_coding
ENSG00000066230.12	892.839339009087	-0.451963138540013	0.0642605215101457	-7.03329397145734	2.01713745783868e-12	1.69608463896463e-11	SLC9A3	protein_coding
ENSG00000066248.15	569.070410602676	-0.604020638846382	0.102622047364383	-5.88587593367407	3.959512643909e-09	2.34312835869747e-08	NGEF	protein_coding
ENSG00000066279.18	1897.14359319099	-0.151526775370097	0.107001589307659	-1.41611705349923	0.156741235883687	0.228139828076935	ASPM	protein_coding
ENSG00000066322.15	4955.9010454534	-0.412486459161534	0.059364193550711	-6.94840499785739	3.69439154721389e-12	3.01936450816958e-11	ELOVL1	protein_coding
ENSG00000066379.15	283.752682828769	-0.640207583903774	0.0995729289200483	-6.42953452155481	1.27995289392348e-10	8.89524116797249e-10	ZNRD1	protein_coding
ENSG00000066422.5	932.480675207806	-0.383103336921189	0.0676991900086104	-5.65890576936686	1.52341166448486e-08	8.40103943221446e-08	ZBTB11	protein_coding
ENSG00000066427.24	664.921104872381	0.141221672752616	0.0632580235864218	2.23247051909047	0.0255838815789383	0.0471349411241657	ATXN3	protein_coding
ENSG00000066455.13	1198.51023774038	0.206123990423051	0.0475447125280098	4.33537147378099	1.45514176941042e-05	5.27693648695904e-05	GOLGA5	protein_coding
ENSG00000066468.23	556.345278949026	-0.126587812349619	0.0715697253307635	-1.76873408085033	0.076938261986851	0.123207989343691	FGFR2	protein_coding
ENSG00000066557.6	517.872478690441	0.0749066000422597	0.0743595860738443	1.0073563342307	0.313763567101614	0.404748981237362	LRRC40	protein_coding
ENSG00000066583.12	479.891032396587	0.209478988010264	0.0792333108414649	2.64382474726322	0.00819750874712335	0.0171828762039811	ISOC1	protein_coding
ENSG00000066651.20	362.651812557184	-0.0504614832491655	0.0873780854046983	-0.577507312221929	0.563596800427927	0.64737017716662	TRMT11	protein_coding
ENSG00000066654.14	1254.17928055558	-0.102055005375897	0.0623987154165878	-1.6355305505018	0.101937875733053	0.157249139311672	THUMPD1	protein_coding
ENSG00000066697.15	498.93355948721	0.584808904280302	0.0742474767128081	7.87648187078955	3.36727754410922e-15	3.62844687557916e-14	MSANTD3	protein_coding
ENSG00000066735.14	178.842015609902	-2.17143540022355	0.132297502922544	-16.4132757781139	1.53684967701698e-60	1.00271335678117e-58	KIF26A	protein_coding
ENSG00000066739.12	1179.5058050917	-0.0790571926102082	0.0626324308737752	-1.26224052790693	0.206862249470738	0.286802740389672	ATG2B	protein_coding
ENSG00000066777.9	857.981677404337	0.0447434843600605	0.0731753246173012	0.611455905307751	0.540897801616139	0.626603439196161	ARFGEF1	protein_coding
ENSG00000066827.16	257.423222237803	-0.181753878239388	0.0900773470249492	-2.01775345569455	0.0436169445270482	0.0752901108753903	ZFAT	protein_coding
ENSG00000066855.16	918.815930684114	0.132892788466876	0.0530601399122141	2.50456913017458	0.0122600644009624	0.0245471158658658	MTFR1	protein_coding
ENSG00000066923.17	71.8355640315607	0.143860958812507	0.156333084289553	0.920220818685155	0.357457377155214	0.450314347337557	STAG3	protein_coding
ENSG00000066926.12	1936.33035597981	0.767261109496057	0.0457021800029126	16.7882825162205	2.97325202741837e-63	2.04335093777646e-61	FECH	protein_coding
ENSG00000066933.16	758.086572763878	-0.333098006882673	0.0529303142019905	-6.29314244407313	3.11102608204581e-10	2.07173972035635e-09	MYO9A	protein_coding
ENSG00000067057.17	5402.81648216497	-0.136052268254013	0.0456826287563124	-2.97820576350291	0.00289941265602298	0.00676847662325807	PFKP	protein_coding
ENSG00000067064.11	1555.04177029308	-0.101155410675349	0.131723322308318	-0.767938500963252	0.442523722491011	0.534380657624249	IDI1	protein_coding
ENSG00000067066.17	852.024942612349	0.328914114722275	0.0790005801479711	4.16343923179053	3.13489486375154e-05	0.000107316535926921	SP100	protein_coding
ENSG00000067082.15	2054.72472243368	0.511921461860691	0.0922223200968051	5.55094971936654	2.84121803257002e-08	1.51442869882606e-07	KLF6	protein_coding
ENSG00000067113.17	324.986648581293	0.0555541115920388	0.0911353721676823	0.609577930837034	0.542141434558514	0.62766793969589	PLPP1	protein_coding
ENSG00000067141.17	3125.10176973414	-0.0259007050964111	0.0469233830920491	-0.551978638147253	0.580962989051419	0.663081687311935	NEO1	protein_coding
ENSG00000067167.8	3797.75814525833	0.133151128519281	0.0418630668755622	3.18063482819049	0.00146952739042549	0.00364696347676223	TRAM1	protein_coding
ENSG00000067177.15	763.560050224399	0.3291396068955	0.0646310001568501	5.09259652638402	3.53192794600999e-07	1.62965384378427e-06	PHKA1	protein_coding
ENSG00000067182.8	1962.30346372884	-0.372235231564477	0.0669913672645656	-5.5564656576485	2.75291853204645e-08	1.47091842643519e-07	TNFRSF1A	protein_coding
ENSG00000067191.16	622.304596726739	0.150826609057032	0.0647075021802942	2.33089833442781	0.0197587211368739	0.0375481264519455	CACNB1	protein_coding
ENSG00000067208.14	169.511849761191	0.225810842308832	0.106753101546414	2.11526259225971	0.0344075728366864	0.0610352528133167	EVI5	protein_coding
ENSG00000067221.14	65.4789836580952	-0.310786406243163	0.185468928335691	-1.67567909639642	0.0938010664609338	0.146568905687694	STOML1	protein_coding
ENSG00000067225.18	31830.7981598733	-0.324219736171763	0.0519267087525944	-6.24379522523781	4.27079050334832e-10	2.8113764816209e-09	PKM	protein_coding
ENSG00000067248.10	649.477116972928	0.0732984615235176	0.076142181110294	0.962652506858752	0.335721938069584	0.428039934727075	DHX29	protein_coding
ENSG00000067334.14	1218.46747560108	-0.0345657562085543	0.0631597155820052	-0.547275361993593	0.584189567927246	0.66554787351043	DNTTIP2	protein_coding
ENSG00000067365.15	408.835246995101	0.0638663816002177	0.0858697122904665	0.743759119445756	0.457022216157139	0.547188116797355	METTL22	protein_coding
ENSG00000067369.14	735.573191667938	0.242430304642805	0.0620605590608686	3.90635064059012	9.37005157232666e-05	0.000295390637029331	TP53BP1	protein_coding
ENSG00000067533.6	404.969411401699	-0.10892636878681	0.0969507061985555	-1.1235232115146	0.261215348158494	0.348144537887847	RRP15	protein_coding
ENSG00000067560.12	8478.79635150209	-0.180455443000627	0.0606182840949317	-2.97691440288912	0.00291165289560106	0.00679385675640248	RHOA	protein_coding
ENSG00000067596.12	1276.95187381054	-0.0782016970984278	0.0493461208339772	-1.58475875665149	0.11302115637396	0.172080163549679	DHX8	protein_coding
ENSG00000067601.8	58.4320466994869	0.1149400784203	0.173477174623191	0.662566004259414	0.507608548960702	0.595218851336872	PMS2P4	transcribed_unprocessed_pseudogene
ENSG00000067606.17	1776.65031600906	-0.0761317730187063	0.0597281826382331	-1.27463735971724	0.202437627651315	0.281830650614233	PRKCZ	protein_coding
ENSG00000067704.10	3007.33416916854	0.221966756061462	0.0375891071706483	5.90508189124497	3.52471620610319e-09	2.09787092744317e-08	IARS2	protein_coding
ENSG00000067715.14	91.2713626636764	-1.36566264927356	0.172530528010257	-7.91548408866151	2.46292893995459e-15	2.68577363882354e-14	SYT1	protein_coding
ENSG00000067798.16	244.674756130479	4.16355687229284	0.147795451543692	28.1710758267955	1.32274128804014e-174	3.78769417351198e-172	NAV3	protein_coding
ENSG00000067829.19	744.816934803091	-0.516944732694696	0.071498569414428	-7.23014092349628	4.82493095004761e-13	4.33766902794106e-12	IDH3G	protein_coding
ENSG00000067836.13	508.942316786117	0.530203001234155	0.0879460687737192	6.02872884060732	1.65254281381165e-09	1.01805854701074e-08	ROGDI	protein_coding
ENSG00000067900.8	2041.13424445412	-0.210923283973027	0.0682638919508531	-3.08982212917016	0.00200276395706588	0.00483584307746873	ROCK1	protein_coding
ENSG00000067955.15	1786.09713036773	0.335748153105027	0.062817265174745	5.34483875047796	9.04975804616402e-08	4.52283156651048e-07	CBFB	protein_coding
ENSG00000067992.16	555.636193956335	-0.117613134656203	0.0753344585002956	-1.56121298271151	0.118473506779425	0.179146864397638	PDK3	protein_coding
ENSG00000068001.14	1015.59395159275	0.398910201962328	0.067640850685776	5.89747464613443	3.6910696223362e-09	2.19182064401631e-08	HYAL2	protein_coding
ENSG00000068024.17	671.109483919005	-0.289323613921856	0.102698709972086	-2.81720786950971	0.00484431614815494	0.0107703322212681	HDAC4	protein_coding
ENSG00000068028.17	237.883306123786	-0.443005428594988	0.0917751863082477	-4.82707196155455	1.38555066345803e-06	5.86337435934633e-06	RASSF1	protein_coding
ENSG00000068078.19	895.421367270264	-0.107901652189688	0.102337393373667	-1.0543717074726	0.291712770278038	0.381104644035933	FGFR3	protein_coding
ENSG00000068079.8	53.8655852624082	-0.898323584641585	0.211215850802097	-4.2531068630985	2.10824904800164e-05	7.42931974230842e-05	IFI35	protein_coding
ENSG00000068097.15	1140.18975418277	-0.000863310020688213	0.0780041193485659	-0.0110674926901035	0.991169598727887	0.994164137573984	HEATR6	protein_coding
ENSG00000068120.15	2190.4031469107	-0.407130707151258	0.0621074007139275	-6.55526881613579	5.55417327330956e-11	4.00579203942097e-10	COASY	protein_coding
ENSG00000068137.15	637.678779544277	-0.102860538504983	0.0648984569516189	-1.58494582670377	0.11297864322505	0.172064167713673	PLEKHH3	protein_coding
ENSG00000068305.17	1413.8531347498	0.0124072654984549	0.0461168266819902	0.269039879608634	0.787898994168896	0.838087786120496	MEF2A	protein_coding
ENSG00000068308.13	2157.78045042176	0.144070070040675	0.0530102829027781	2.71777591349403	0.00657223327642184	0.0140698384540095	OTUD5	protein_coding
ENSG00000068323.17	1113.58710124216	0.0276404699892535	0.0720555639670978	0.383599384523237	0.701275396257646	0.766347805818515	TFE3	protein_coding
ENSG00000068354.16	502.15614544782	0.0836908502066166	0.0753758430081999	1.11031395293996	0.266863762611334	0.354511543063493	TBC1D25	protein_coding
ENSG00000068366.20	1218.42426315626	-0.103378414741084	0.0583373799326081	-1.77207846599397	0.0763815329806522	0.122417873598655	ACSL4	protein_coding
ENSG00000068383.19	462.513341834749	0.104084564056389	0.0727886648031877	1.42995567150218	0.152729742159039	0.223238330447618	INPP5A	protein_coding
ENSG00000068394.11	358.198646449526	-0.0928957915143572	0.0842282069080138	-1.10290596137003	0.270068005139023	0.357692639268926	GPKOW	protein_coding
ENSG00000068400.13	979.992595510494	-0.0555762347604238	0.0658824618940587	-0.843566453994878	0.398911716475373	0.491817243809495	GRIPAP1	protein_coding
ENSG00000068438.15	1318.66350755247	-0.0742176989187972	0.0555401415644946	-1.33628933647232	0.181454720577379	0.257605062824827	FTSJ1	protein_coding
ENSG00000068489.13	1936.50426025002	-0.190162020626251	0.0519650429294809	-3.65942198651333	0.000252784782585047	0.000736538739987297	PRR11	protein_coding
ENSG00000068615.19	129.874360559406	0.729464431586932	0.130512795795862	5.58921772488811	2.28094817446775e-08	1.23110209613255e-07	REEP1	protein_coding
ENSG00000068650.18	2125.40169095803	-0.113116784650271	0.0409031060685348	-2.76548153728813	0.00568388224766384	0.0123952652243856	ATP11A	protein_coding
ENSG00000068654.16	3688.53773798544	-0.248613502769832	0.037670379983493	-6.59970785744061	4.11968779961501e-11	3.02195125452784e-10	POLR1A	protein_coding
ENSG00000068697.7	1934.31343932503	0.0295300659897462	0.0505432643555332	0.584253240590572	0.559049946445005	0.643485880741336	LAPTM4A	protein_coding
ENSG00000068724.17	745.492052667887	0.0653711735634688	0.0551637929033727	1.1850376872739	0.236002546384832	0.319526081319381	TTC7A	protein_coding
ENSG00000068745.15	2338.17754037187	0.100226575716343	0.0491513895886037	2.03914022686312	0.0414360344187376	0.0718302018180426	IP6K2	protein_coding
ENSG00000068784.13	337.080409513142	0.0842024357879526	0.0735868447017861	1.14425935952529	0.252516092198359	0.338299803644362	SRBD1	protein_coding
ENSG00000068796.19	1368.50047703673	0.17172203939227	0.0617945562762843	2.7789185607952	0.00545401970099148	0.0119507235156236	KIF2A	protein_coding
ENSG00000068831.19	31.7908176163184	0.463630229029231	0.249685887127354	1.85685396304659	0.0633319338428065	0.104318322189189	RASGRP2	protein_coding
ENSG00000068878.15	1765.92451305815	-0.0460462470612351	0.0639674113465274	-0.71983915077931	0.471624036563675	0.561030030513972	PSME4	protein_coding
ENSG00000068885.15	413.333950169044	0.486457773836084	0.0742420365678527	6.55232259680121	5.66489981011442e-11	4.08184276625346e-10	IFT80	protein_coding
ENSG00000068903.20	1041.48957118416	-0.358981972310741	0.0573173740585029	-6.26305685156361	3.77502908845126e-10	2.49351878661777e-09	SIRT2	protein_coding
ENSG00000068912.14	725.047808846826	0.435980906464424	0.0603150154884217	7.22839748831891	4.88726526834791e-13	4.38860527552055e-12	ERLEC1	protein_coding
ENSG00000068971.14	300.584950349833	0.0478585366291782	0.0997832204925521	0.479625095210777	0.631493998709223	0.706727971305717	PPP2R5B	protein_coding
ENSG00000068976.14	25.4299661314445	0.00315465554290953	0.306567965865728	0.0102902321643456	0.991789727525337	0.994490925149101	PYGM	protein_coding
ENSG00000069011.16	1706.82181431831	0.24324812662217	0.0523370750841404	4.64772107021856	3.35622321097699e-06	1.33859374545621e-05	PITX1	protein_coding
ENSG00000069020.18	217.787563312531	-0.0995751883333355	0.0981476683190147	-1.01454461464821	0.310322952069066	0.401080224660981	MAST4	protein_coding
ENSG00000069248.12	1675.77538305646	-0.335549112596252	0.0715637002533197	-4.68881725523529	2.747886422231e-06	1.11028397561949e-05	NUP133	protein_coding
ENSG00000069275.13	5394.66325661001	-0.198347761793021	0.0606883290121039	-3.26830158321647	0.00108195009973313	0.00277633494725744	NUCKS1	protein_coding
ENSG00000069329.18	3931.44054456321	-0.108474229213747	0.0440005602119109	-2.46529200290461	0.0136901633233515	0.0270704597786425	VPS35	protein_coding
ENSG00000069345.12	1423.62298754237	-0.195175733545021	0.0529362525044135	-3.6869956657538	0.000226917220333292	0.000667203076252842	DNAJA2	protein_coding
ENSG00000069399.15	151.488451121546	0.497957471206623	0.144771492328655	3.43960998948728	0.000582553016937768	0.00158591853889238	BCL3	protein_coding
ENSG00000069424.15	1242.91304369621	-0.713542116294665	0.0579512383740272	-12.3128018712791	7.72924914044643e-35	2.51086931635973e-33	KCNAB2	protein_coding
ENSG00000069493.15	100.298657533716	0.23404593613707	0.12599564552343	1.8575716261047	0.0632298709521587	0.104190483219654	CLEC2D	protein_coding
ENSG00000069509.6	187.251868248957	0.0732276432437373	0.101693980282377	0.720078445552074	0.471476697798344	0.560976006313927	FUNDC1	protein_coding
ENSG00000069535.14	441.113645228509	-0.823246531414752	0.0660202464856945	-12.4696070559678	1.09364003765898e-35	3.65247427695913e-34	MAOB	protein_coding
ENSG00000069667.16	97.9141759572667	-0.479135871725954	0.223873821656458	-2.1402049966396	0.032338203552253	0.0579024596489681	RORA	protein_coding
ENSG00000069702.11	132.279144721016	-0.712975745942146	0.126853900464065	-5.62044795890308	1.90462958900979e-08	1.03738243518346e-07	TGFBR3	protein_coding
ENSG00000069812.11	278.858335246224	0.409688656919504	0.0824228182471976	4.97057326638347	6.67552294098586e-07	2.96875499673466e-06	HES2	protein_coding
ENSG00000069849.11	1999.57264256862	-0.187808525829378	0.0851982226533566	-2.20437140565137	0.0274982349264158	0.0502369100504688	ATP1B3	protein_coding
ENSG00000069869.16	280.759597232996	0.071326157818986	0.103206456371137	0.691101703584244	0.489501629787636	0.577534236334978	NEDD4	protein_coding
ENSG00000069943.10	224.258800137653	-0.231277464535834	0.10859788112159	-2.12966829690616	0.0331990081390585	0.059210641621022	PIGB	protein_coding
ENSG00000069956.12	1865.86386936178	-0.0158263457130544	0.0438321948626199	-0.361066694530305	0.718049590062282	0.780321934860711	MAPK6	protein_coding
ENSG00000069966.18	692.916125793904	0.454468105690608	0.057549965631782	7.89693096601309	2.85854588254501e-15	3.09969810531511e-14	GNB5	protein_coding
ENSG00000069974.16	166.6306306802	-0.35241694701957	0.116129977972304	-3.03467677487734	0.0024079359568505	0.00571598306735943	RAB27A	protein_coding
ENSG00000069998.12	1141.34091862781	-0.235693942040941	0.0724628841314754	-3.25261607878183	0.00114347880128632	0.00292064960427658	HDHD5	protein_coding
ENSG00000070010.19	1369.86110552034	-0.0185779183250368	0.0480511923363505	-0.386627624034685	0.699031904331431	0.764457887580451	UFD1	protein_coding
ENSG00000070018.9	1009.0495829297	-0.306017111669821	0.0691437395087553	-4.42581083759683	9.60806932932571e-06	3.5912394498275e-05	LRP6	protein_coding
ENSG00000070047.13	2175.39233678645	-0.0563213956065416	0.0418431893903504	-1.3460110576449	0.178298950508258	0.253824035325833	PHRF1	protein_coding
ENSG00000070061.16	1633.77832288787	-0.00613156967406408	0.0518906771795508	-0.118163223286676	0.905938329324607	0.930242671249512	ELP1	protein_coding
ENSG00000070081.17	1087.5634324833	0.537095627466953	0.10438626647576	5.14527097864615	2.67134921922707e-07	1.25324857332852e-06	NUCB2	protein_coding
ENSG00000070087.14	3159.51261082318	-0.0330524188738321	0.0503318622684521	-0.656689766365933	0.511380415960103	0.598688323136816	PFN2	protein_coding
ENSG00000070159.14	923.195836888559	0.447910836552078	0.0519295540986148	8.62535495108413	6.3894170783617e-18	8.5319133232044e-17	PTPN3	protein_coding
ENSG00000070182.21	583.613908732285	0.0249977046169292	0.0922927308258349	0.270852367171822	0.786504581484688	0.83700759418429	SPTB	protein_coding
ENSG00000070214.16	2098.91316516007	-0.17814876727639	0.0567946368950662	-3.1367181307196	0.0017085029349356	0.00418719401551237	SLC44A1	protein_coding
ENSG00000070269.14	791.211961778615	0.144270396923216	0.0919334247887019	1.56929209647964	0.116579893070314	0.176663552189952	TMEM260	protein_coding
ENSG00000070366.14	1174.7729253839	0.17484935740676	0.0501587890960258	3.48591663710266	0.000490453817779607	0.00135596055503774	SMG6	protein_coding
ENSG00000070367.16	1827.30573436612	0.1255339285323	0.0689711718082657	1.820092732095	0.0687448842328429	0.11202903420649	EXOC5	protein_coding
ENSG00000070371.16	213.630472081384	0.652391088168612	0.101638379194476	6.4187474587756	1.37400120563618e-10	9.51889813743379e-10	CLTCL1	protein_coding
ENSG00000070404.10	454.909442805039	-0.560141922447744	0.0931960824046187	-6.01035910518041	1.85112826974919e-09	1.13497210289975e-08	FSTL3	protein_coding
ENSG00000070413.20	1988.32054240936	-0.161303113170969	0.0503946526433739	-3.20079819405557	0.00137047480263182	0.00343019483961991	DGCR2	protein_coding
ENSG00000070423.18	2266.55794894292	-0.378743840000153	0.0675885245962595	-5.60367077492196	2.09859148143705e-08	1.13781627200074e-07	RNF126	protein_coding
ENSG00000070444.15	1662.56680852361	0.018195074415629	0.046464248056515	0.391593002721105	0.695358958851025	0.761820573948802	MNT	protein_coding
ENSG00000070476.15	785.160047654608	0.00680558206086164	0.0740808878041526	0.0918669074114437	0.926803784304404	0.946638940266794	ZXDC	protein_coding
ENSG00000070495.15	237.457352069229	0.0430451528811704	0.097807340891571	0.440101453416366	0.659863629319324	0.730123169958118	JMJD6	protein_coding
ENSG00000070501.12	526.278257035118	0.0977694810845476	0.0672494116165673	1.45383399994628	0.145992334632363	0.215039004612329	POLB	protein_coding
ENSG00000070540.13	569.541750227863	0.259367931382454	0.266576199293525	0.972959821881422	0.330573271201737	0.422590483845276	WIPI1	protein_coding
ENSG00000070610.14	1357.74441505234	0.235875434261125	0.0576678938727612	4.09023840512647	4.3093000588724e-05	0.000144669359119288	GBA2	protein_coding
ENSG00000070614.15	1804.15917241038	-0.110435874737891	0.0504647373380924	-2.18837708394314	0.0286421461198967	0.0520683641490669	NDST1	protein_coding
ENSG00000070669.17	12700.4474787813	0.141045499983645	0.0661155500603692	2.13331810526961	0.0328986399788614	0.0587494710697694	ASNS	protein_coding
ENSG00000070718.12	513.138367716538	0.156690324076795	0.0660140666145151	2.37358993488128	0.017616102405996	0.0338718964814618	AP3M2	protein_coding
ENSG00000070731.11	18.8511559149436	-0.0895700977909116	0.304513782635911	-0.2941413587772	0.768649888270592	0.822990806143758	ST6GALNAC2	protein_coding
ENSG00000070756.16	47387.908399156	-0.363912537769855	0.0612220514503254	-5.94414151680506	2.77909436169849e-09	1.67210646361649e-08	PABPC1	protein_coding
ENSG00000070759.17	420.675463424992	0.031689603325638	0.0752786261777289	0.420964155892278	0.67378125607998	0.741818089122265	TESK2	protein_coding
ENSG00000070761.8	990.723085919334	-0.0613045793692678	0.0533139512612432	-1.14987874503748	0.250193816345437	0.33579958182011	CFAP20	protein_coding
ENSG00000070770.9	3116.24859700162	-0.31066004313258	0.0658023256907638	-4.72111038434293	2.3456059123657e-06	9.58005922422366e-06	CSNK2A2	protein_coding
ENSG00000070778.13	664.804982183365	0.375957010561705	0.0761151000886303	4.93932229116077	7.8394550228435e-07	3.45360378969314e-06	PTPN21	protein_coding
ENSG00000070785.17	328.847421057106	-0.476041011922971	0.117744833942612	-4.04298852003128	5.27742054984114e-05	0.000174257428917774	EIF2B3	protein_coding
ENSG00000070814.22	4100.49822804684	-0.216484212030644	0.0672555031267697	-3.21883268975914	0.00128713562498525	0.00324416922072483	TCOF1	protein_coding
ENSG00000070831.17	2966.75384063264	-0.0357947586302429	0.050517782126941	-0.708557603346438	0.478599053869346	0.567485405258929	CDC42	protein_coding
ENSG00000070882.13	2153.9934943698	-0.359026792807663	0.0816068719832005	-4.39946764387161	1.08516754959454e-05	4.01722428043582e-05	OSBPL3	protein_coding
ENSG00000070950.10	625.111813126941	-0.0634408260756035	0.0691715466376452	-0.917152053978754	0.359062967181813	0.45172814754962	RAD18	protein_coding
ENSG00000070961.15	1671.84954279013	-0.501511984634496	0.0527966557552585	-9.49893468554674	2.12048437420118e-21	3.56015742435101e-20	ATP2B1	protein_coding
ENSG00000071051.14	1080.03611488678	0.0901463160603186	0.0671012973393134	1.34343626181283	0.179130751759486	0.254843942815064	NCK2	protein_coding
ENSG00000071054.16	4218.94157257249	0.445163055173561	0.0492655353499853	9.03599345893829	1.62519410446004e-19	2.45894094298098e-18	MAP4K4	protein_coding
ENSG00000071073.13	297.973717713146	-1.13297487488445	0.1723700069779	-6.57292353088851	4.9336799917772e-11	3.57998562706949e-10	MGAT4A	protein_coding
ENSG00000071082.11	11203.789803313	-0.410259872634251	0.0714122296724365	-5.74495257347499	9.19467537667092e-09	5.22134650567251e-08	RPL31	protein_coding
ENSG00000071127.17	5912.11550122883	-0.261117771677262	0.0485549153700723	-5.37778244874064	7.54088563675554e-08	3.80936669719539e-07	WDR1	protein_coding
ENSG00000071189.21	1360.18341360903	-0.00804371058605584	0.0525852475544024	-0.152965155821206	0.878425753488669	0.908845205870901	SNX13	protein_coding
ENSG00000071205.12	586.971120042929	-0.0344929990548797	0.0730082913059062	-0.472453175357212	0.636603356612874	0.711359857154566	ARHGAP10	protein_coding
ENSG00000071242.12	1335.13718637898	-0.00526967037306664	0.0907676511823678	-0.0580567008666883	0.953703463887473	0.9674046616434	RPS6KA2	protein_coding
ENSG00000071243.16	842.877696708356	-0.30178930465215	0.0719967607577317	-4.19170670285664	2.76863776406061e-05	9.5668035185853e-05	ING3	protein_coding
ENSG00000071282.12	168.221729799121	0.0560942491026891	0.13315146721657	0.421281494491173	0.673549541636589	0.741710337724439	LMCD1	protein_coding
ENSG00000071462.12	1718.15148290688	-0.229683609106635	0.0837781752165675	-2.74156853515728	0.00611466030518279	0.0132202170440494	BUD23	protein_coding
ENSG00000071537.14	7014.25484172483	0.172700998229163	0.106473580639113	1.62200798726328	0.104801637937445	0.161216447217142	SEL1L	protein_coding
ENSG00000071539.14	837.105945315189	-0.302660808008059	0.0852283665973861	-3.55117456888282	0.000383515949484976	0.00108256793115849	TRIP13	protein_coding
ENSG00000071553.17	2480.62153933326	-0.139693682072523	0.0664029668914755	-2.10372651422081	0.0354023102206472	0.0625701134920412	ATP6AP1	protein_coding
ENSG00000071564.17	8440.13751935543	-0.155964867203751	0.0543446486992154	-2.86992134344228	0.00410573917366166	0.00925602053394523	TCF3	protein_coding
ENSG00000071575.11	503.213668130612	1.26221357468162	0.0696003949239314	18.1351496074287	1.68240607495433e-73	1.39865834069993e-71	TRIB2	protein_coding
ENSG00000071626.17	4599.06961065344	-0.464739004331326	0.0524692594743508	-8.85735779363363	8.19332321697734e-19	1.16768070879374e-17	DAZAP1	protein_coding
ENSG00000071655.18	3676.86656119684	0.0568207008009797	0.0505874063123536	1.12321830556282	0.261344789923905	0.348257022284845	MBD3	protein_coding
ENSG00000071859.15	770.184281922604	-0.0366434112335145	0.0599959406560421	-0.610764842301447	0.541355271791147	0.627039443273895	FAM50A	protein_coding
ENSG00000071889.17	601.120934282175	0.065826858176851	0.0780455277513699	0.843441771404968	0.398981418563788	0.4918639619909	FAM3A	protein_coding
ENSG00000071894.17	3461.3917781583	-0.0596703356058773	0.055997501844667	-1.06558924309514	0.286609363942784	0.375930154775407	CPSF1	protein_coding
ENSG00000071909.19	17.5299962217266	2.27584173361189	0.362018804497695	6.28652905688049	3.24642277334352e-10	2.1544822036142e-09	MYO3B	protein_coding
ENSG00000071994.11	1556.28717940681	-0.293897556092052	0.0512096215257373	-5.73910814678337	9.51764302622723e-09	5.37906849833888e-08	PDCD2	protein_coding
ENSG00000072042.13	2714.78275992049	-0.28115257702367	0.0451018950787003	-6.23371981450168	4.55487455507047e-10	2.98947475573237e-09	RDH11	protein_coding
ENSG00000072062.14	1843.60736575517	-0.0917585611383986	0.0523968481455291	-1.75122291485062	0.0799075197918837	0.127408741858311	PRKACA	protein_coding
ENSG00000072071.16	3569.60260776821	-0.641719379088948	0.0488514779288276	-13.1361302932099	2.04416166293171e-39	7.72833051195917e-38	ADGRL1	protein_coding
ENSG00000072110.14	5731.67084154513	-0.0430566788415888	0.0415969044282281	-1.03509334248368	0.300625321396612	0.390614890703688	ACTN1	protein_coding
ENSG00000072121.16	1600.23009532242	-0.123278479364583	0.0505622186283115	-2.43815407450406	0.0147624803953798	0.0289612070989289	ZFYVE26	protein_coding
ENSG00000072134.15	804.859254873253	0.0372735151126395	0.0553074413920384	0.673933094254565	0.500353850840282	0.588005137220192	EPN2	protein_coding
ENSG00000072135.13	1270.91292813581	-0.311380165608439	0.0951750900754339	-3.2716561167596	0.00106919539300398	0.00274725296809913	PTPN18	protein_coding
ENSG00000072195.15	504.297880904119	0.545229531131465	0.0783019168721246	6.96316965039161	3.3270076144469e-12	2.73355572487739e-11	SPEG	protein_coding
ENSG00000072210.19	1812.35018844957	-0.220487862283501	0.0814359488253628	-2.70750037868818	0.00677919934334191	0.0144877636929263	ALDH3A2	protein_coding
ENSG00000072274.13	8338.08495852504	-0.691882834270766	0.06849723642246	-10.1008868445954	5.47448488346105e-24	1.04767276921978e-22	TFRC	protein_coding
ENSG00000072310.17	5559.62124992221	-1.03072450580516	0.192709527886042	-5.34859130792265	8.86414532313265e-08	4.43149948695765e-07	SREBF1	protein_coding
ENSG00000072364.13	2674.79030143727	0.106519342091069	0.067209585426008	1.58488318914476	0.112992876702137	0.172064167713673	AFF4	protein_coding
ENSG00000072401.15	631.159026058463	0.378854584798439	0.0583507431625306	6.4927122477802	8.4304621434289e-11	5.98257164404961e-10	UBE2D1	protein_coding
ENSG00000072415.9	1098.96155100543	0.088799453614447	0.0488923588744092	1.81622355023917	0.0693360869285553	0.112752433456239	MPP5	protein_coding
ENSG00000072422.17	124.382143335594	-0.484504055637553	0.117882005110061	-4.11007647168194	3.95528108842451e-05	0.000133538234651328	RHOBTB1	protein_coding
ENSG00000072501.19	4227.92173343308	-0.0615333020464957	0.0511064788862737	-1.20402155240287	0.228581248449267	0.311484543135023	SMC1A	protein_coding
ENSG00000072506.13	886.208830954504	0.000405075148929758	0.0809093840379196	0.00500652864616931	0.996005384777735	0.997424471525039	HSD17B10	protein_coding
ENSG00000072518.20	1907.52588105997	-0.0762768684124368	0.0495690493486131	-1.53880030815179	0.123853054631968	0.186243293180407	MARK2	protein_coding
ENSG00000072571.20	725.193651250014	-0.0223481357499845	0.114092524578056	-0.195877300748965	0.844706204474109	0.88201182667605	HMMR	protein_coding
ENSG00000072609.17	28.0446380503581	0.114223496920592	0.239591860356833	0.476741975918858	0.633545868414549	0.708705844322429	CHFR	protein_coding
ENSG00000072682.18	1667.46673036094	-0.375561757434805	0.176637289372147	-2.12617482282326	0.0334887056515539	0.0596378965207851	P4HA2	protein_coding
ENSG00000072736.19	1128.9207183401	0.1846373569917	0.0521683631686409	3.53925915587644	0.000401251725318949	0.00112830613358918	NFATC3	protein_coding
ENSG00000072756.17	531.562677835518	0.0842365254956314	0.103792853248492	0.81158309902089	0.417030892400454	0.510089280903988	TRNT1	protein_coding
ENSG00000072778.20	4763.93501223105	0.493062386199231	0.0586676980004281	8.40432474776211	4.30330385802677e-17	5.37410738108799e-16	ACADVL	protein_coding
ENSG00000072786.13	711.835398057503	0.218437371640398	0.0604690956070413	3.61238033159804	0.000303399132479372	0.000872180848769013	STK10	protein_coding
ENSG00000072803.17	1166.70457903076	0.21200077724487	0.0640752382622068	3.30862253492257	0.00093756147337102	0.00244065876477039	FBXW11	protein_coding
ENSG00000072849.11	864.833643186918	0.440562422932216	0.057354601798845	7.68137881032396	1.57385326773438e-14	1.61062164652393e-13	DERL2	protein_coding
ENSG00000072864.16	1146.9614090109	-0.155302951873827	0.0589395792321746	-2.63495182519132	0.00841492253850962	0.0175932865350154	NDE1	protein_coding
ENSG00000072954.7	161.239042331023	0.117252759658366	0.129195634084803	0.90755976770393	0.364110858590183	0.456926327412757	TMEM38A	protein_coding
ENSG00000072958.9	626.409980712447	0.179763473874223	0.0789231557050113	2.27770256103442	0.0227443050519725	0.0425575010913178	AP1M1	protein_coding
ENSG00000073008.15	1924.78455770131	-0.20861089186877	0.0725863447850973	-2.87396882273647	0.00405348974874121	0.0091529077080586	PVR	protein_coding
ENSG00000073050.12	1180.16129052605	0.0198264209449961	0.0640611319704685	0.309492204323455	0.756947141332645	0.813983031073629	XRCC1	protein_coding
ENSG00000073060.16	2485.45031256162	-0.348985636592636	0.0755938621761905	-4.61658693637371	3.90102643443215e-06	1.54158826969911e-05	SCARB1	protein_coding
ENSG00000073111.14	3674.7409102568	-0.236568945678274	0.0405140524848513	-5.83918248530508	5.24575872114502e-09	3.05633636416976e-08	MCM2	protein_coding
ENSG00000073150.14	655.383751729728	0.979978942288586	0.0892724045329531	10.9774005462892	4.90844989864506e-28	1.17309676634851e-26	PANX2	protein_coding
ENSG00000073169.14	820.122396729704	0.196772858669731	0.072272594966032	2.72264831174546	0.00647609576686735	0.013889024804864	SELENOO	protein_coding
ENSG00000073331.18	461.738911452938	0.215942690111	0.243049724606374	0.888471239622779	0.374287319675801	0.467345350787056	ALPK1	protein_coding
ENSG00000073350.14	1923.55166028179	-0.281056875748876	0.0608808213820721	-4.6165092613491	3.90248614697658e-06	1.54175123379404e-05	LLGL2	protein_coding
ENSG00000073417.15	836.168858048759	0.0628958591103962	0.0573809193446014	1.09611103880499	0.273030184387525	0.360904918890776	PDE8A	protein_coding
ENSG00000073536.18	2014.18033236074	-0.575165828691544	0.0432759066508019	-13.2906707959378	2.6221686896432e-40	1.02132479717765e-38	NLE1	protein_coding
ENSG00000073578.17	4359.35480437828	0.0450702777093541	0.0707200301784417	0.637305691126435	0.523925744641042	0.610647756793882	SDHA	protein_coding
ENSG00000073584.20	3191.72498563919	0.298690505852327	0.0398460279702438	7.49611745681109	6.57358900839061e-14	6.37687621309561e-13	SMARCE1	protein_coding
ENSG00000073605.18	72.0697487623649	0.770401730615595	0.176700816738307	4.35992173005378	1.30108973372466e-05	4.76070765560444e-05	GSDMB	protein_coding
ENSG00000073614.13	1190.23743974189	0.228154741818501	0.0539648339606028	4.22784107860067	2.35944343251093e-05	8.23754206297506e-05	KDM5A	protein_coding
ENSG00000073670.14	127.597307961652	0.648326983288573	0.15380406572193	4.21527857697022	2.49470052390932e-05	8.68232144974339e-05	ADAM11	protein_coding
ENSG00000073711.11	89.8004609647543	-0.081302479690568	0.148249359380528	-0.548417072628825	0.583405556305159	0.665035025222755	PPP2R3A	protein_coding
ENSG00000073792.16	1347.01751937544	0.298763141245644	0.0658064572150676	4.54002774027526	5.62468275581905e-06	2.17926508276698e-05	IGF2BP2	protein_coding
ENSG00000073803.14	431.317213989661	-0.143019603602916	0.0946608765202004	-1.51086287028407	0.130823392506055	0.195346094594406	MAP3K13	protein_coding
ENSG00000073905.8	24.6771206894388	0.0516670896127203	0.262473387234764	0.19684696478012	0.843947297491018	0.881694281542032	VDAC1P1	processed_pseudogene
ENSG00000073910.22	408.66924622275	1.23354917599714	0.135386805347293	9.1112953942066	8.14041120521767e-20	1.25000177225701e-18	FRY	protein_coding
ENSG00000073921.18	2169.44276387696	-0.214019361542551	0.0642771316560478	-3.32963459987273	0.000869600219087004	0.00228218401013957	PICALM	protein_coding
ENSG00000073969.18	1802.62704752622	-0.0940030694906374	0.0507022886399097	-1.85402024272025	0.0637362640034365	0.104868466725382	NSF	protein_coding
ENSG00000074047.22	481.724818932952	-0.0787790315439775	0.0847162497581588	-0.929916418265322	0.352414361542768	0.445174681197274	GLI2	protein_coding
ENSG00000074054.19	2304.04986842258	0.164413543956864	0.0460470080330743	3.57055867427412	0.000356220646200428	0.00101235799525771	CLASP1	protein_coding
ENSG00000074071.15	1277.83858395607	-0.202455509718777	0.0670991492314336	-3.01725896733031	0.00255071800859328	0.0060262417978423	MRPS34	protein_coding
ENSG00000074181.9	157.164288215297	-0.185928968716664	0.10611155838988	-1.75220279051519	0.0797389439983832	0.127179297684064	NOTCH3	protein_coding
ENSG00000074201.9	2150.25668022828	-0.448955550016759	0.0450783032984073	-9.95945981029464	2.29305230066393e-23	4.23625659798882e-22	CLNS1A	protein_coding
ENSG00000074266.21	320.319754731174	-0.168660217881152	0.0813878890421617	-2.072301172399	0.0382373631634241	0.067006385606984	EED	protein_coding
ENSG00000074319.13	1143.4198774092	0.129793651397549	0.0571895620701522	2.26953392715853	0.0232358764727409	0.0433357083461575	TSG101	protein_coding
ENSG00000074356.17	1764.56694069346	0.0145188924015403	0.0483945317353313	0.300011011180846	0.76416875657555	0.819725389034182	NCBP3	protein_coding
ENSG00000074416.14	353.060048845862	-0.8116989750468	0.0831032082851983	-9.76736027159344	1.55449468276495e-22	2.77565257270144e-21	MGLL	protein_coding
ENSG00000074582.15	537.769126228087	-0.100241077320491	0.0790555393309689	-1.26798296702307	0.204804033325262	0.284484797638208	BCS1L	protein_coding
ENSG00000074590.13	442.087149029533	1.24388880580171	0.0805767002697779	15.4373261952532	9.18289231986136e-54	5.07125228364343e-52	NUAK1	protein_coding
ENSG00000074603.19	464.413019957116	0.228822324151006	0.0648966310947024	3.52595073567209	0.00042196545437841	0.00118225254956575	DPP8	protein_coding
ENSG00000074621.14	329.693978551785	0.541585458236366	0.139031620900102	3.89541209927711	9.80319101327966e-05	0.000307540561246385	SLC24A1	protein_coding
ENSG00000074660.16	51.3065394538534	0.844683146166629	0.202326021557291	4.1748616399668	2.98167214457202e-05	0.000102593672388779	SCARF1	protein_coding
ENSG00000074695.6	4782.26269750701	0.636190424471227	0.0473493666586595	13.4360915333358	3.71548986942627e-41	1.47314409874201e-39	LMAN1	protein_coding
ENSG00000074696.13	2462.41155264257	0.166106887915657	0.0484734345835455	3.4267612630041	0.000610825840691187	0.00165328198400277	HACD3	protein_coding
ENSG00000074755.15	1629.43905843725	-0.276468347362545	0.0690672648583529	-4.00288541799855	6.25746122345745e-05	0.000202976972725661	ZZEF1	protein_coding
ENSG00000074800.16	19644.9873698239	-0.29396733411228	0.0620100054422856	-4.74064357865415	2.13040418137343e-06	8.7589576858754e-06	ENO1	protein_coding
ENSG00000074842.8	1048.50459590924	-0.0991562709220199	0.0706454804303329	-1.40357557649853	0.160445272178664	0.232365387627487	MYDGF	protein_coding
ENSG00000074855.11	566.764953228336	0.317054709523136	0.0652199919234608	4.86131169557974	1.16610473079738e-06	4.99763787481152e-06	ANO8	protein_coding
ENSG00000074935.14	1211.6360883167	-0.0601881009473934	0.0878219265601623	-0.685342525549831	0.493127802861762	0.581058844444977	TUBE1	protein_coding
ENSG00000074964.17	465.611406661066	-0.636908609050608	0.0806343284967685	-7.89872776178862	2.81764531572045e-15	3.05749119417441e-14	ARHGEF10L	protein_coding
ENSG00000074966.11	29.8296182626685	0.873993100526772	0.228951791347259	3.81736738281797	0.000134883246943429	0.000413173464240539	TXK	protein_coding
ENSG00000075043.18	23.3927653655554	1.28653550899565	0.333055373690433	3.86282765757581	0.000112082082750221	0.000347598324421714	KCNQ2	protein_coding
ENSG00000075073.15	42.4470233503166	1.49260155203576	0.205551706037345	7.26144083554617	3.82988519383954e-13	3.47952495607173e-12	TACR2	protein_coding
ENSG00000075089.9	659.921541242743	-0.203634334926345	0.0810028880029333	-2.51391450288749	0.0119399375660859	0.0239744519652494	ACTR6	protein_coding
ENSG00000075131.10	309.119526958995	-0.243775518251791	0.108120164678529	-2.2546720954098	0.0241539184327362	0.0448746895020306	TIPIN	protein_coding
ENSG00000075142.14	898.751511753092	0.0857660480543343	0.0625681907007135	1.37076119820349	0.170449410353566	0.244472612215675	SRI	protein_coding
ENSG00000075151.20	1965.89126502152	-0.0136172681719168	0.0549062444526871	-0.248009462451049	0.804127085509668	0.851367142980897	EIF4G3	protein_coding
ENSG00000075188.9	400.148316684942	-0.194325444942222	0.0770737340886935	-2.52129272364824	0.0116924539014367	0.0235539883634595	NUP37	protein_coding
ENSG00000075213.11	196.833197066685	3.73785201287993	0.169601389745812	22.0390411805114	1.21686968369679e-107	1.63621355817422e-105	SEMA3A	protein_coding
ENSG00000075218.19	967.208010172114	-0.171885258336455	0.0945945368337765	-1.81707384051677	0.0692058076725466	0.112641943436608	GTSE1	protein_coding
ENSG00000075223.14	993.772291912052	2.27249857624124	0.0950007480813868	23.9208492789382	1.858788199095e-126	3.19360465806734e-124	SEMA3C	protein_coding
ENSG00000075234.17	791.541490257543	0.179430404944665	0.0867563719359589	2.06821010308171	0.038620270645069	0.0676084280521569	TTC38	protein_coding
ENSG00000075239.14	1610.29342074772	0.277379270805917	0.0733191528481481	3.78317615562742	0.000154839746852477	0.000469192044989192	ACAT1	protein_coding
ENSG00000075240.17	1060.86668962423	-0.254872510383142	0.0692863422581404	-3.67853897429832	0.000234573849345749	0.000687232935284828	GRAMD4	protein_coding
ENSG00000075275.18	1759.76156124687	0.0515129930306496	0.0501847241280522	1.02646759398753	0.304671230997256	0.39508701065337	CELSR1	protein_coding
ENSG00000075292.19	1917.52796859932	0.274314917271587	0.091733395122552	2.99034955487163	0.00278658359131357	0.00652763855059563	ZNF638	protein_coding
ENSG00000075303.13	837.09356649218	0.0365743856053473	0.0616315445540665	0.593436135180132	0.552889311864527	0.637486200086584	SLC25A40	protein_coding
ENSG00000075336.12	592.992285462201	0.444720860944231	0.0896683496843478	4.95961911320712	7.06315288507433e-07	3.13213458737896e-06	TIMM21	protein_coding
ENSG00000075391.17	581.343205688578	-0.653455696856766	0.0748721774045268	-8.72761711371383	2.60094467160928e-18	3.58452829385867e-17	RASAL2	protein_coding
ENSG00000075399.14	364.209585801646	0.392280985233861	0.0979321411950504	4.00564084933627	6.18495653397347e-05	0.000200793581534394	VPS9D1	protein_coding
ENSG00000075407.18	1226.78788549706	-0.013541304006968	0.0743401261221557	-0.182153363376287	0.855462371250876	0.890614340561712	ZNF37A	protein_coding
ENSG00000075413.18	2743.65242927575	-0.228796788414452	0.0511166833132141	-4.47597092738813	7.60648357318237e-06	2.89702107123446e-05	MARK3	protein_coding
ENSG00000075415.13	9562.37135865672	-0.357400482130605	0.0627864598821812	-5.69231778318553	1.25326317826628e-08	6.98098289824623e-08	SLC25A3	protein_coding
ENSG00000075420.13	867.016801682397	-0.255398109341914	0.0753526505410658	-3.38937127636574	0.000700530903653184	0.00187572456505441	FNDC3B	protein_coding
ENSG00000075426.12	2895.60096359971	-0.845127354279126	0.0786237400855365	-10.7490098201853	5.99011896264159e-27	1.32891261864171e-25	FOSL2	protein_coding
ENSG00000075539.15	1237.89964716934	0.0676365024722391	0.0576724185558733	1.1727703496033	0.240887911406408	0.324803782183231	FRYL	protein_coding
ENSG00000075568.17	2930.86610180226	-0.171560303997663	0.0602907788022985	-2.84554798272273	0.00443350793599073	0.00992979913299893	TMEM131	protein_coding
ENSG00000075618.18	10607.14719667	0.249099260335339	0.0555828664186197	4.4815835595678	7.40912125317352e-06	2.82812248673962e-05	FSCN1	protein_coding
ENSG00000075624.17	46950.9170889205	0.0260497902808823	0.0780624670416174	0.333704419910204	0.738602613991525	0.798058292233314	ACTB	protein_coding
ENSG00000075643.6	2124.97533262557	0.301426903876891	0.110684536952834	2.72329732928583	0.00646338590760183	0.0138675366018103	MOCOS	protein_coding
ENSG00000075651.16	163.511160426005	-1.20267323312769	0.117854200135785	-10.2047549577532	1.88797115388593e-24	3.6907329902071e-23	PLD1	protein_coding
ENSG00000075702.18	979.512761611877	-0.115414679124737	0.106767404055217	-1.08099171414759	0.279700799413373	0.368399783758857	WDR62	protein_coding
ENSG00000075711.21	1506.29034503049	0.196719644968781	0.0501686072896482	3.92117014197785	8.81200138611433e-05	0.000279564992682572	DLG1	protein_coding
ENSG00000075785.14	3671.48856469113	-0.0753144494601842	0.059194013035623	-1.27233221060481	0.203255108667078	0.282841409765932	RAB7A	protein_coding
ENSG00000075790.11	712.496709501951	0.2126327147315	0.0637270247310328	3.33661763794781	0.000848045308046521	0.00223251866001742	BCAP29	protein_coding
ENSG00000075826.17	166.129516462911	-0.281393724775766	0.147893768784345	-1.90267465011381	0.0570830117059118	0.0951773355627038	SEC31B	protein_coding
ENSG00000075856.12	2794.20861196125	-0.23663858254674	0.0738576572729888	-3.20398170323883	0.0013554109011979	0.00339852744693094	SART3	protein_coding
ENSG00000075914.13	425.770997043548	-0.165308714868514	0.0710763083991976	-2.32579207603275	0.0200296455750009	0.0379929354178408	EXOSC7	protein_coding
ENSG00000075945.13	1141.30679046583	0.0374881295641553	0.0959351695276502	0.390765240200577	0.695970770439369	0.762204425763858	KIFAP3	protein_coding
ENSG00000075975.16	1117.21880917597	-0.330237301011019	0.0604810143091404	-5.46018126156179	4.75648708651791e-08	2.45985149895741e-07	MKRN2	protein_coding
ENSG00000076003.5	2004.04210146823	-0.296112458860252	0.0498964068611119	-5.93454473955388	2.94661975690001e-09	1.76808619716511e-08	MCM6	protein_coding
ENSG00000076043.11	852.802153521811	-0.113829594610467	0.0660283131712106	-1.72395127398315	0.0847166398550654	0.134136125545656	REXO2	protein_coding
ENSG00000076053.11	615.255981437979	-0.221461494849801	0.067206008736752	-3.29526331071485	0.000983294976042968	0.00254983904319175	RBM7	protein_coding
ENSG00000076067.13	924.340545132166	0.738628980450394	0.0814626724226508	9.06708506465616	1.22243474262065e-19	1.86048311271093e-18	RBMS2	protein_coding
ENSG00000076108.11	3456.66096129643	0.00473530174535804	0.0397903606305195	0.119006253532823	0.905270401390527	0.929680295988691	BAZ2A	protein_coding
ENSG00000076201.15	2075.23966681893	-0.128634688880671	0.046908192305374	-2.74226489145551	0.00610171133063147	0.0132014498818461	PTPN23	protein_coding
ENSG00000076248.11	1725.59173859152	0.400748703017394	0.057115989334115	7.01640132105756	2.27655553787129e-12	1.89975058187284e-11	UNG	protein_coding
ENSG00000076258.10	24.8574414636149	-0.0302952312949854	0.262783662660837	-0.115285824804437	0.908218573612334	0.932274548842772	FMO4	protein_coding
ENSG00000076321.11	303.494392823426	0.192704652703409	0.0770824857373421	2.49997974066441	0.0124200408929823	0.0248352634589661	KLHL20	protein_coding
ENSG00000076351.13	387.004466496667	0.0224869921422492	0.0760933895523924	0.295518339694492	0.767597944548584	0.822320009460631	SLC46A1	protein_coding
ENSG00000076356.7	101.870681645298	-3.52307039034645	0.19977516944518	-17.6351765844113	1.32282276590677e-69	9.97795533132505e-68	PLXNA2	protein_coding
ENSG00000076382.17	1474.41062765868	-0.0772162786333882	0.100187434699753	-0.770718193002888	0.440873985942361	0.532929521937675	SPAG5	protein_coding
ENSG00000076513.17	668.347443286199	-0.224209163423603	0.0716016418795658	-3.13134109132196	0.00174009928715177	0.00425813503358568	ANKRD13A	protein_coding
ENSG00000076554.15	1032.42728641723	0.0649470619020511	0.0505456219156297	1.28491963182212	0.198820369885626	0.277920753890927	TPD52	protein_coding
ENSG00000076555.15	586.797899515363	0.0468194082571926	0.0828257756126798	0.565275820369438	0.57188617243449	0.6547835834082	ACACB	protein_coding
ENSG00000076604.15	1014.6317266522	0.178226280913257	0.053574133639324	3.32672259551831	0.000878738047112787	0.00230225795027195	TRAF4	protein_coding
ENSG00000076641.4	40.6689157792887	-1.25461017541127	0.214444629770657	-5.85050871524759	4.90071782212876e-09	2.87044695771125e-08	PAG1	protein_coding
ENSG00000076650.7	338.384639775202	-0.0379264152817281	0.0906053138796013	-0.418589304068034	0.675516307843784	0.743346759762912	GPATCH1	protein_coding
ENSG00000076662.10	57.5993864864851	0.00309077209447639	0.183878354713513	0.0168087869792607	0.986589159892397	0.990702829611378	ICAM3	protein_coding
ENSG00000076685.19	1120.53410628343	0.312386658155737	0.0773495018568649	4.03863826730013	5.37623992598191e-05	0.000177066662354544	NT5C2	protein_coding
ENSG00000076716.9	527.950723496603	0.295099197400226	0.0768138599168558	3.84174415554231	0.000122163135869158	0.000376671698892281	GPC4	protein_coding
ENSG00000076770.14	778.473259580761	-0.256592597105887	0.0598897187197195	-4.28441813705497	1.83218052981416e-05	6.52637814616826e-05	MBNL3	protein_coding
ENSG00000076826.10	1267.47189222967	-0.0895141788156431	0.0564250589414504	-1.58642596915189	0.112642713323113	0.171656083188657	CAMSAP3	protein_coding
ENSG00000076864.19	611.701916962827	0.0420725959109255	0.0837459753334895	0.502383496560711	0.615397785702897	0.692720096114428	RAP1GAP	protein_coding
ENSG00000076924.12	1659.51628556421	-0.251249306913638	0.0480750596247186	-5.22618814984172	1.73040280206474e-07	8.32261851580933e-07	XAB2	protein_coding
ENSG00000076928.18	2146.12360230542	-0.857384873511239	0.0531006056597988	-16.1464236209333	1.20339649455655e-58	7.53365181997083e-57	ARHGEF1	protein_coding
ENSG00000076944.16	1502.41984130013	-0.00805031549331509	0.0505384159729845	-0.159291013347518	0.873439600671143	0.905409703370509	STXBP2	protein_coding
ENSG00000076984.18	1512.63331262539	-0.222933282517755	0.0482245583782969	-4.62281646560572	3.78564644250599e-06	1.49980658315322e-05	MAP2K7	protein_coding
ENSG00000077044.11	1283.89368104669	-0.0859780673655218	0.047364617860009	-1.81523827806737	0.0694872996026338	0.112948818853729	DGKD	protein_coding
ENSG00000077097.15	4379.0334896963	-0.0149611289327007	0.0514305012125883	-0.290899924752022	0.771127858864691	0.824844360931428	TOP2B	protein_coding
ENSG00000077147.16	3540.93879137008	0.0278834013597613	0.0547360810757035	0.509415376690867	0.610461100431614	0.688516411084905	TM9SF3	protein_coding
ENSG00000077150.20	1497.92546371547	-0.309856355545544	0.0718041756051722	-4.31529716669047	1.59388343457248e-05	5.7356806024655e-05	NFKB2	protein_coding
ENSG00000077152.11	564.418779771525	0.0403848785322917	0.070927884992786	0.56937942723654	0.569098675141008	0.652236348480981	UBE2T	protein_coding
ENSG00000077157.22	327.030871165751	0.193449900844303	0.0733205107540856	2.6384145289594	0.00832946945182447	0.0174311254748358	PPP1R12B	protein_coding
ENSG00000077232.18	2261.16965328359	0.401783202610557	0.0788188049180586	5.09755512061185	3.44068247812021e-07	1.59005598204342e-06	DNAJC10	protein_coding
ENSG00000077235.18	3500.32329887329	-0.0592386306518454	0.0375873183918628	-1.57602705344018	0.115019568618062	0.17462421104969	GTF3C1	protein_coding
ENSG00000077238.14	380.182886128816	-0.363524072341098	0.106945389142871	-3.3991561043876	0.000675941246287269	0.0018144065249403	IL4R	protein_coding
ENSG00000077254.14	1050.78834046509	0.244599426698152	0.0782196131598732	3.12708560956718	0.0017654850992832	0.00431479312315729	USP33	protein_coding
ENSG00000077312.9	2892.57198357298	-0.359637199778755	0.0712594791798449	-5.04686820501594	4.49110924077112e-07	2.04253006441305e-06	SNRPA	protein_coding
ENSG00000077348.9	603.342296097409	-0.0893630314713454	0.0695530553619858	-1.28481820110216	0.198855820500048	0.277945182354898	EXOSC5	protein_coding
ENSG00000077380.16	1323.90209645862	-0.151630491023182	0.0614532558610668	-2.4674118384547	0.0136093729760189	0.0269417148032493	DYNC1I2	protein_coding
ENSG00000077454.16	1517.28080449589	-0.60697562806881	0.0559239075146465	-10.8535983096289	1.9172569108265e-27	4.41826283339943e-26	LRCH4	protein_coding
ENSG00000077458.13	330.479145354146	0.507509673204318	0.117301774010772	4.32653024631762	1.51476528124514e-05	5.47006434934461e-05	FAM76B	protein_coding
ENSG00000077463.15	493.124502500302	-0.17714555777463	0.0796111708570625	-2.22513443612938	0.0260722146153686	0.0479603443489704	SIRT6	protein_coding
ENSG00000077514.9	699.424773364052	0.0717976294158029	0.0564976847919119	1.27080657694634	0.20379746838206	0.283368630938305	POLD3	protein_coding
ENSG00000077549.19	2009.85330057064	-0.153238576974604	0.0506089911506704	-3.02789234660675	0.00246265800010824	0.00583692223416212	CAPZB	protein_coding
ENSG00000077585.14	787.47619885911	0.211557577243741	0.0639464543089307	3.30835508442249	0.000938457391788476	0.00244175780737426	GPR137B	protein_coding
ENSG00000077684.16	775.95602673664	0.0356317081143192	0.0627989814053224	0.567393090093963	0.570447143470202	0.653539614690652	JADE1	protein_coding
ENSG00000077713.19	452.259527664605	0.303132118484699	0.0765682827740255	3.95897762758147	7.52712866257356e-05	0.00024152726812487	SLC25A43	protein_coding
ENSG00000077721.16	754.406313179829	0.324724987617493	0.059202324751966	5.48500399229186	4.1346008003415e-08	2.15845145765296e-07	UBE2A	protein_coding
ENSG00000077984.6	20.22697202845	-7.78981939041382	0.942421336267113	-8.26575024422614	1.38818913200722e-16	1.67568841125899e-15	CST7	protein_coding
ENSG00000078043.16	1466.40452944922	0.64543510366273	0.0615399738296543	10.4880626931907	9.8017482554698e-26	2.04264734871064e-24	PIAS2	protein_coding
ENSG00000078061.13	319.042254849006	-0.271409773082827	0.087870287364619	-3.08875481374732	0.00200997244525705	0.00485021908879679	ARAF	protein_coding
ENSG00000078070.13	854.455954676754	-0.0314588004509043	0.0743402598085789	-0.423173130305282	0.67216894943595	0.7404009449443	MCCC1	protein_coding
ENSG00000078081.8	2454.99263299187	-0.237934636953415	0.25145040691046	-0.946248764823603	0.344021719018226	0.436534370685937	LAMP3	protein_coding
ENSG00000078114.19	950.684588055271	0.465030769479847	0.0956360529445621	4.86250483120016	1.159095490058e-06	4.97035317880391e-06	NEBL	protein_coding
ENSG00000078124.12	575.36269379468	0.0575857307023757	0.0656970817806155	0.876534073380515	0.380739761337376	0.473985905286196	ACER3	protein_coding
ENSG00000078140.14	1477.84413870975	0.0672908006645642	0.0504830526032812	1.33293842575975	0.182552011199218	0.25889908161483	UBE2K	protein_coding
ENSG00000078142.13	862.558838493743	0.500742125988327	0.070530950759418	7.09960833643609	1.25110939423267e-12	1.07417571143919e-11	PIK3C3	protein_coding
ENSG00000078177.14	508.913122926934	0.343558611736487	0.0711367442273171	4.82955208968585	1.36840514816976e-06	5.80034232624699e-06	N4BP2	protein_coding
ENSG00000078237.7	383.435326536986	0.221449613762103	0.0867823223088617	2.55178252748244	0.0107173391525434	0.0217883533152483	TIGAR	protein_coding
ENSG00000078246.17	1271.92496239869	0.28989198081039	0.085693459025272	3.3828950786652	0.00071726028994923	0.00191488188250776	TULP3	protein_coding
ENSG00000078269.15	1047.64163951814	0.234442498819116	0.0608241660976362	3.85443013625184	0.000115999501032016	0.000359242997087535	SYNJ2	protein_coding
ENSG00000078304.19	4795.17580762636	0.0932684903614066	0.0371130460947346	2.5130917608684	0.0119678201563127	0.0240273179793642	PPP2R5C	protein_coding
ENSG00000078319.10	784.178037247254	0.171962638069068	0.0669182193108536	2.56974318563759	0.0101773931567956	0.0208027799581667	PMS2P1	transcribed_unprocessed_pseudogene
ENSG00000078369.18	9727.91014455756	0.221467372188225	0.0401409338567381	5.51724513880607	3.4435494352745e-08	1.817944858916e-07	GNB1	protein_coding
ENSG00000078399.19	3045.62434033936	0.366137239352804	0.0705309911353761	5.19115403681263	2.0899462966827e-07	9.94670347356251e-07	HOXA9	protein_coding
ENSG00000078401.7	119.129285080878	2.47500111216585	0.176870307282147	13.9933104103092	1.71251307814555e-44	7.50158349217128e-43	EDN1	protein_coding
ENSG00000078403.17	1692.88144337139	0.28956017670354	0.0515145604181226	5.62093851434039	1.89922863026238e-08	1.03516997919447e-07	MLLT10	protein_coding
ENSG00000078487.17	93.8611676579718	0.0671343435968498	0.144488828539185	0.464633454887782	0.642193970210184	0.716157894227613	ZCWPW1	protein_coding
ENSG00000078579.9	89.7724917283078	-0.569916426539824	0.234063808618345	-2.4348763266905	0.0148968802732231	0.0291989427893077	FGF20	protein_coding
ENSG00000078618.22	3364.68761106252	0.170456731249346	0.0508394272829134	3.35284522976194	0.000799854200709178	0.00211493596196409	NRDC	protein_coding
ENSG00000078668.14	1928.75017486632	-0.259381387598342	0.0549139461171223	-4.72341556086909	2.31916275596513e-06	9.48565967912613e-06	VDAC3	protein_coding
ENSG00000078674.18	4214.9155486976	0.125056938430655	0.0577011281605181	2.16732224165117	0.0302102917233305	0.054515315779888	PCM1	protein_coding
ENSG00000078687.17	1110.82276710793	-0.105885196527791	0.0476223848237885	-2.22343330598804	0.0261865959437291	0.0481478398427924	TNRC6C	protein_coding
ENSG00000078699.22	793.25505801195	-0.0292446846427982	0.0634470147425855	-0.460930821748644	0.64484823783857	0.718237290333344	CBFA2T2	protein_coding
ENSG00000078747.16	2987.84004182273	0.197180681506605	0.0376033755168508	5.24369631173788	1.57391178568094e-07	7.63167072498724e-07	ITCH	protein_coding
ENSG00000078804.13	388.92854779273	0.69277962610057	0.12992970354726	5.33195725986229	9.71598095840021e-08	4.82460544507843e-07	TP53INP2	protein_coding
ENSG00000078808.18	2859.60588677675	0.0904421247528849	0.0684123244639261	1.32201508224699	0.186163128681797	0.263226084382464	SDF4	protein_coding
ENSG00000078900.15	625.069993212714	-0.0441106243886432	0.0667355451762418	-0.660976459728493	0.508627410150616	0.596112854892661	TP73	protein_coding
ENSG00000078902.16	1290.77418592379	-0.452817918093163	0.0760472252290636	-5.95443050984727	2.60978986608315e-09	1.57514366507587e-08	TOLLIP	protein_coding
ENSG00000078967.13	807.000411107193	-0.216868741775318	0.0819091239207605	-2.64767502561886	0.00810473934679846	0.0170068645025844	UBE2D4	protein_coding
ENSG00000079101.16	29.0156488578557	2.43989388666276	0.294066059515777	8.29709450550126	1.0668850655668e-16	1.29593431020106e-15	CLUL1	protein_coding
ENSG00000079134.12	913.13726955011	0.724347121368298	0.0954368645612177	7.589804261682	3.20389102249536e-14	3.19006869805832e-13	THOC1	protein_coding
ENSG00000079150.18	156.41830925816	0.617907208121022	0.110323267092488	5.60087844029321	2.13268260021028e-08	1.15548952512444e-07	FKBP7	protein_coding
ENSG00000079156.17	495.740112602037	-0.411957015775886	0.0933728895748465	-4.41195530792336	1.02441262103559e-05	3.80598086474611e-05	OSBPL6	protein_coding
ENSG00000079246.16	9262.37529206337	0.0231153784497525	0.0398539920532376	0.580001582247386	0.561913550793449	0.645916535527736	XRCC5	protein_coding
ENSG00000079277.22	610.20187616184	0.0916680540655277	0.0586750456809879	1.56230051466718	0.118217210838949	0.178864259413177	MKNK1	protein_coding
ENSG00000079308.19	818.283918475544	0.149125189318811	0.1089308479253	1.36898952095806	0.17100255054757	0.245129548448788	TNS1	protein_coding
ENSG00000079313.15	1454.55043784041	-0.139883421153072	0.0614177153227816	-2.27757448185613	0.0227519423103382	0.0425666405256817	REXO1	protein_coding
ENSG00000079332.15	2120.5973871545	-0.0373256895794977	0.0599553468732434	-0.622558145788249	0.533574922555192	0.619605664424071	SAR1A	protein_coding
ENSG00000079335.20	423.651369463322	0.423409985481563	0.0697996228206348	6.06607841663567	1.31071153569971e-09	8.17568877633101e-09	CDC14A	protein_coding
ENSG00000079337.16	33.8121966653746	0.407055007056443	0.212653508115276	1.91417019481186	0.0555984127590537	0.0930531720416979	RAPGEF3	protein_coding
ENSG00000079387.14	772.242054187686	0.281388195344168	0.0544113865324588	5.17149466824021	2.32228899962499e-07	1.09882358632807e-06	SENP1	protein_coding
ENSG00000079432.7	2385.39331991268	-0.0615561269254238	0.0493752663623355	-1.24669964256395	0.212507649945194	0.293314807739225	CIC	protein_coding
ENSG00000079435.10	307.522087071256	-0.219066631266385	0.10370582877712	-2.1123849435425	0.0346534453603657	0.0614009654643446	LIPE	protein_coding
ENSG00000079459.13	4089.60101685162	-0.0352119550320111	0.172444961298598	-0.204192426191217	0.83820312969992	0.877671862085612	FDFT1	protein_coding
ENSG00000079462.7	1900.56124906239	0.0644263159110696	0.0597435722457245	1.07838071091707	0.280863891513962	0.369711275600612	PAFAH1B3	protein_coding
ENSG00000079482.13	228.756667499002	0.158210157652916	0.0890413975490662	1.77681575096274	0.0755985594852878	0.121347460008948	OPHN1	protein_coding
ENSG00000079616.13	2631.97082939612	-0.365288871116912	0.0708809929377855	-5.15355183352945	2.55598381747974e-07	1.2024088156279e-06	KIF22	protein_coding
ENSG00000079691.18	1074.97501499107	-0.313427856919651	0.0750970531858294	-4.17363722840184	2.99774957324144e-05	0.000103055139286422	CARMIL1	protein_coding
ENSG00000079739.17	730.503355614667	-0.682945712931118	0.0625390038969701	-10.9203164485356	9.21740964160723e-28	2.16938820834357e-26	PGM1	protein_coding
ENSG00000079785.15	1889.3753940102	-0.277876966400904	0.0585202773830503	-4.74838771836354	2.05044670271428e-06	8.45946034260164e-06	DDX1	protein_coding
ENSG00000079805.17	4632.18165332403	-0.686180581695817	0.0549671024700156	-12.4834774048737	9.18842782086293e-36	3.08200996516276e-34	DNM2	protein_coding
ENSG00000079819.19	1623.65049528942	0.224074290542409	0.06529277819479	3.43183881491336	0.000599503754544986	0.00162748008366031	EPB41L2	protein_coding
ENSG00000079950.14	462.720767991276	0.179926913526871	0.0773799292139975	2.32524008944588	0.0200591258066347	0.0380441877036664	STX7	protein_coding
ENSG00000079974.17	395.703838518044	0.301065736380947	0.072118735284591	4.17458424905675	2.9853072960902e-05	0.000102673057650006	RABL2B	protein_coding
ENSG00000079999.14	2322.59499753146	0.0178906605341017	0.0469171547652889	0.381324498972769	0.702962476957072	0.767594716558662	KEAP1	protein_coding
ENSG00000080189.15	983.035077992932	-0.0961267036649451	0.0635602537016851	-1.51237130229385	0.130439431251625	0.194840120309494	SLC35C2	protein_coding
ENSG00000080200.10	903.622523576438	-0.0598318633121708	0.0638392323281047	-0.937227174109209	0.348641714535507	0.441346445506553	CRYBG3	protein_coding
ENSG00000080298.15	597.293487714766	0.258979630034327	0.105181104561125	2.46222580676382	0.0138077704569112	0.0272785939153211	RFX3	protein_coding
ENSG00000080345.18	2223.95989793466	0.327800657705466	0.0699325169597853	4.68738538173834	2.76717586107077e-06	1.11778579779878e-05	RIF1	protein_coding
ENSG00000080371.6	681.522093481432	-0.0258100575557238	0.0730838149469162	-0.353156955127078	0.723970776148687	0.785983297871737	RAB21	protein_coding
ENSG00000080493.17	25.4447127016213	-3.0850675466012	0.338618295369058	-9.11075269349756	8.18123783904936e-20	1.25502461017084e-18	SLC4A4	protein_coding
ENSG00000080503.24	2319.3891826947	-0.355686064372557	0.0594587497006147	-5.98206430783526	2.20327245824625e-09	1.33972481407243e-08	SMARCA2	protein_coding
ENSG00000080546.13	263.861216001447	-0.259319589311621	0.103342138214148	-2.50933059633672	0.0120960218669005	0.0242595053343558	SESN1	protein_coding
ENSG00000080603.17	4721.45709331471	-0.0413230299166459	0.0478398254125089	-0.86377886123809	0.387709382327439	0.480681583955638	SRCAP	protein_coding
ENSG00000080608.10	1278.85634265086	-0.354621179312926	0.0768386722878884	-4.61513934004848	3.92831667628933e-06	1.55076744359106e-05	PUM3	protein_coding
ENSG00000080709.16	101.732203802932	0.432139275686034	0.133449818100757	3.23821554675902	0.00120279898094725	0.0030530007620465	KCNN2	protein_coding
ENSG00000080802.18	1005.56246981389	0.0938938864115675	0.0703240111245092	1.3351611335896	0.181823614457025	0.257986653546429	CNOT4	protein_coding
ENSG00000080815.19	1774.58128844406	0.105001977944733	0.0810116983989877	1.29613352169945	0.194929487800751	0.273321968612896	PSEN1	protein_coding
ENSG00000080819.9	8742.15429104565	-0.0670579357653282	0.0595559897900278	-1.1259645923399	0.260180506858145	0.347004586643738	CPOX	protein_coding
ENSG00000080822.17	3660.84693071198	0.557781405222948	0.0613430995368274	9.09281417852197	9.65081031482057e-20	1.47315379958609e-18	CLDND1	protein_coding
ENSG00000080823.23	260.717254747508	0.489552346033629	0.119483822674885	4.09722701428544	4.18128806102874e-05	0.000140493822876331	MOK	protein_coding
ENSG00000080824.19	31859.4546644258	0.0337037373782433	0.0925035719471677	0.364350658777726	0.715596175459419	0.778585959831761	HSP90AA1	protein_coding
ENSG00000080839.12	493.064824041035	-0.321297762505992	0.0694018584561896	-4.62952678290039	3.66502322649912e-06	1.45388030147142e-05	RBL1	protein_coding
ENSG00000080845.17	1378.90212459081	0.204890315220627	0.0789585982408953	2.59490821500561	0.009461618220532	0.0195073336725448	DLGAP4	protein_coding
ENSG00000080854.16	2192.86933438591	-0.660751495451335	0.0791569785295498	-8.34735619936114	6.98079443611684e-17	8.62618122674976e-16	IGSF9B	protein_coding
ENSG00000080947.15	174.746973479254	0.328071786474135	0.105358552147259	3.11386005016082	0.00184657054945797	0.00449449400382002	CROCCP3	transcribed_unprocessed_pseudogene
ENSG00000080986.13	1138.94504882006	0.336410693527371	0.0579543208556056	5.80475603131551	6.44597922424834e-09	3.7177984611918e-08	NDC80	protein_coding
ENSG00000081014.11	353.426452589522	0.0386476048014916	0.0874733531911396	0.441821462097629	0.658618406627942	0.729319422922363	AP4E1	protein_coding
ENSG00000081019.13	514.35004025134	0.0544064319237278	0.0610411544903624	0.891307387253264	0.372764286669276	0.465895098995071	RSBN1	protein_coding
ENSG00000081026.19	563.54927762624	0.574536860232938	0.0832275167599885	6.90320800859393	5.08410988347302e-12	4.08180639294617e-11	MAGI3	protein_coding
ENSG00000081059.20	2444.72678992053	-0.104422454872279	0.0965432721075913	-1.08161296579949	0.279424540778095	0.368129988417115	TCF7	protein_coding
ENSG00000081087.15	152.755159214664	0.458309113243898	0.120118684414752	3.81546897118372	0.000135924536253996	0.000415951138748377	OSTM1	protein_coding
ENSG00000081154.12	2646.46995330348	0.0839633777825392	0.0515317580528905	1.62935209189568	0.103238504462651	0.159112627778927	PCNP	protein_coding
ENSG00000081177.18	1450.03861425314	0.199517384602525	0.0630882988122305	3.16251013831183	0.00156415289066331	0.00386365753168159	EXD2	protein_coding
ENSG00000081181.8	586.405575352428	-0.424797537166846	0.0645154244269021	-6.58443373720891	4.56622313715536e-11	3.3289725775499e-10	ARG2	protein_coding
ENSG00000081189.16	1422.43118381797	-5.19426976194497	0.115553539442519	-44.9511956708936	0	0	MEF2C	protein_coding
ENSG00000081237.20	1808.02818211784	-4.9120511610459	0.17638161610105	-27.8489973594059	1.10767727760594e-170	3.05857388278941e-168	PTPRC	protein_coding
ENSG00000081307.13	918.331095864624	-0.0789934520235585	0.0706470482172757	-1.11814228643514	0.263506228650932	0.350714134414646	UBA5	protein_coding
ENSG00000081320.11	464.110826438696	-0.17633766238121	0.0655139035780206	-2.6916067086616	0.00711087460230205	0.0151141517491954	STK17B	protein_coding
ENSG00000081377.17	982.62834732531	-0.269815297351945	0.0514785030562211	-5.24131980017507	1.59432125253714e-07	7.71611565821028e-07	CDC14B	protein_coding
ENSG00000081386.12	484.54110028709	0.332403738094834	0.067906889050533	4.89499287542794	9.83092900063618e-07	4.26650730106195e-06	ZNF510	protein_coding
ENSG00000081692.12	417.253727565568	-0.0641346494210563	0.0839137609243032	-0.764292396319964	0.444693015592757	0.536202699831768	JMJD4	protein_coding
ENSG00000081721.12	657.4039304904	-0.126916474822581	0.0592092180678772	-2.14352560233247	0.0320709175384185	0.0574571426134359	DUSP12	protein_coding
ENSG00000081760.17	1146.99188474181	-0.355684103404893	0.0605870365565126	-5.87063047840487	4.34140946579307e-09	2.55640573379887e-08	AACS	protein_coding
ENSG00000081791.9	1719.92370884334	-0.0309702057450439	0.0507881901336387	-0.609791482302326	0.541999944595147	0.627598108677158	DELE1	protein_coding
ENSG00000081803.16	321.304413934117	-0.991059896497597	0.114062487108847	-8.68874528004858	3.66464284358362e-18	4.99263191985318e-17	CADPS2	protein_coding
ENSG00000081842.18	186.242503258647	0.932895449942669	0.110017092225988	8.47955014141255	2.26066309027224e-17	2.8865923505268e-16	PCDHA6	protein_coding
ENSG00000081853.15	71.532280767127	1.60273662691644	0.217244603504815	7.37756704221615	1.61208200985226e-13	1.51259855087048e-12	PCDHGA2	protein_coding
ENSG00000081870.11	265.765335771093	0.429952701690458	0.0891194818989366	4.82445243766154	1.40388412253304e-06	5.93608427310047e-06	HSPB11	protein_coding
ENSG00000081913.14	1052.0370838844	0.650090004495243	0.053264873453833	12.2048540124423	2.92833253676607e-34	9.29790677946894e-33	PHLPP1	protein_coding
ENSG00000081923.15	243.950179251525	-0.199082016463466	0.0999415168141071	-1.99198514100764	0.0463726882375626	0.0794351255364385	ATP8B1	protein_coding
ENSG00000082014.17	1705.64539209906	-0.027782949822892	0.0976732775818795	-0.284447809172796	0.77606722496539	0.829267327734077	SMARCD3	protein_coding
ENSG00000082068.9	595.541075789596	0.192231664885314	0.0620990471241125	3.09556545209326	0.00196438012980747	0.00475336469448211	WDR70	protein_coding
ENSG00000082146.13	364.757576495044	0.469107642552235	0.0906199063814072	5.17665114966929	2.25904045805029e-07	1.07119112550848e-06	STRADB	protein_coding
ENSG00000082153.18	1514.50619388273	-3.09364700432407	0.0685394945864392	-45.1367058218162	0	0	BZW1	protein_coding
ENSG00000082196.20	106.894744967814	0.409375837680148	0.126936153055922	3.22505312966116	0.00125949292655312	0.00318123801425855	C1QTNF3	protein_coding
ENSG00000082212.13	2454.98894653502	0.310239319291406	0.0465059285331646	6.67096280144511	2.54130636128693e-11	1.9048095135521e-10	ME2	protein_coding
ENSG00000082213.18	648.585327038236	0.123370764484489	0.0639902155908413	1.92796294473099	0.0538597354153474	0.0904859939947324	C5orf22	protein_coding
ENSG00000082258.13	921.468783844108	-0.0836470375880787	0.0737049935541106	-1.13488969409744	0.25642153854278	0.342789508989972	CCNT2	protein_coding
ENSG00000082269.16	865.056283502661	-0.0313792497583044	0.104232783799146	-0.301049714058982	0.763376585527573	0.819273469045868	FAM135A	protein_coding
ENSG00000082438.17	95.8158101160142	-2.17217555930835	0.158165032122007	-13.7336017333639	6.38773955432383e-43	2.68406567197036e-41	COBLL1	protein_coding
ENSG00000082458.12	1471.12483248803	0.217237729977766	0.0835140911634985	2.60121048976599	0.00928954365831721	0.019185817228337	DLG3	protein_coding
ENSG00000082497.12	232.477527462499	4.04879366316881	0.160822443768487	25.1755511749173	7.42229468038042e-140	1.47142234157336e-137	SERTAD4	protein_coding
ENSG00000082512.15	503.077649588195	0.115644094575118	0.0881190479369577	1.31236205204864	0.189398004423077	0.266994378921874	TRAF5	protein_coding
ENSG00000082515.18	406.884324150422	-0.131459153041332	0.0781166706155103	-1.68285657857045	0.0924028590879531	0.144749813603183	MRPL22	protein_coding
ENSG00000082516.9	1521.36784329765	-0.0900546435683234	0.063831141319286	-1.41082615330135	0.158295880886599	0.22996328505726	GEMIN5	protein_coding
ENSG00000082641.16	7482.2390735379	-0.000840600583390202	0.113386219964501	-0.00741360443670649	0.994084853664351	0.996081784098747	NFE2L1	protein_coding
ENSG00000082701.16	1742.03569510179	-0.0164500839324903	0.0747747158681095	-0.219995271683889	0.82587483715362	0.869037264845622	GSK3B	protein_coding
ENSG00000082781.12	1226.20610986173	0.858066420135875	0.100621319391727	8.52768007141067	1.4931179584591e-17	1.93367529243325e-16	ITGB5	protein_coding
ENSG00000082805.20	1280.71973612737	0.307491569954872	0.0676340710281552	4.54640043517219	5.45711667977513e-06	2.11593267851963e-05	ERC1	protein_coding
ENSG00000082898.17	5520.8126103206	0.0574716056527086	0.0479665958048173	1.19815894141349	0.230855146260206	0.31395893813734	XPO1	protein_coding
ENSG00000082996.20	791.777948165873	0.319351616087673	0.0663897774921941	4.81025284540562	1.50739490378406e-06	6.34254350944571e-06	RNF13	protein_coding
ENSG00000083093.10	482.264585935672	0.134522057338208	0.0786776349232194	1.70978776204301	0.0873051268456217	0.137755018001413	PALB2	protein_coding
ENSG00000083097.14	393.635031461678	-0.118378239799622	0.0856107205157045	-1.38275018696878	0.166741477580576	0.240134438654042	DOP1A	protein_coding
ENSG00000083099.11	706.74353011699	-0.0365334882200491	0.0603372392599705	-0.605488230289093	0.544854642663697	0.6300072788087	LYRM2	protein_coding
ENSG00000083123.15	422.007803713238	0.0903866307510971	0.0686405353438038	1.31681127337327	0.187901893087917	0.265151211244612	BCKDHB	protein_coding
ENSG00000083168.11	2231.42613591552	-0.032423537712326	0.047711694935415	-0.679572120760248	0.496775427382202	0.58453462739033	KAT6A	protein_coding
ENSG00000083223.18	551.684097689291	0.243909668958091	0.0624883832253838	3.90328019975097	9.48977318141354e-05	0.000298616936719979	TUT7	protein_coding
ENSG00000083307.12	1169.31416057396	-0.0616360337412424	0.0709041964978381	-0.86928611825002	0.384690653774212	0.477712140966161	GRHL2	protein_coding
ENSG00000083312.17	6074.57608770988	0.113643503392923	0.0623557353633362	1.82250281759555	0.0683787266045487	0.111522017665451	TNPO1	protein_coding
ENSG00000083444.17	3286.96353678399	0.0120378822258925	0.0610213873321792	0.197273165232421	0.843613777740223	0.881476018465911	PLOD1	protein_coding
ENSG00000083457.12	149.254647710551	0.294334242712704	0.142054398894135	2.07198259965222	0.0382670639496186	0.0670432370103051	ITGAE	protein_coding
ENSG00000083520.15	1760.71195427409	-0.161699346827109	0.0478700384438775	-3.37788211757306	0.0007304638709915	0.0019457644852957	DIS3	protein_coding
ENSG00000083535.16	211.420662978365	0.0907888304560844	0.0953430084116456	0.952233750209575	0.340978448046746	0.433383999847676	PIBF1	protein_coding
ENSG00000083544.15	675.030716759109	0.0019766549841711	0.0672284230028594	0.0294020727525771	0.976543919703205	0.984181622262312	TDRD3	protein_coding
ENSG00000083635.8	238.36347290175	0.0430750110891006	0.0906084485637715	0.475397292105535	0.634503824198384	0.709629150410792	NUFIP1	protein_coding
ENSG00000083642.19	588.098247261454	-0.0379945270070323	0.0862135633154993	-0.440702431797082	0.659428435862133	0.729798304017761	PDS5B	protein_coding
ENSG00000083720.13	941.159993315974	0.118051314856387	0.0688346137557204	1.71499930653097	0.0863453540707706	0.136351941380344	OXCT1	protein_coding
ENSG00000083750.13	295.179870112143	0.580778313342883	0.102803196888924	5.64941880134718	1.609912063089e-08	8.85594814355931e-08	RRAGB	protein_coding
ENSG00000083799.18	423.7876655947	0.324108149210374	0.0756865968837821	4.2822396904441	1.85021520510328e-05	6.58606761429834e-05	CYLD	protein_coding
ENSG00000083807.10	280.788685178874	-0.538814328411152	0.0795759148005365	-6.77107300320372	1.27830746796742e-11	9.86350717424166e-11	SLC27A5	protein_coding
ENSG00000083812.12	521.657166601025	-0.0246111718523306	0.0765412996783236	-0.321541075938908	0.747800389373217	0.806362442181175	ZNF324	protein_coding
ENSG00000083817.9	150.899491384525	0.402652808089674	0.108811423975704	3.70046446758735	0.000215205212500222	0.000634697349016008	ZNF416	protein_coding
ENSG00000083828.16	154.396903008051	0.0417526797584309	0.104956494018302	0.397809398541365	0.690770688799915	0.757706402845505	ZNF586	protein_coding
ENSG00000083838.16	371.068135590359	0.273256828317013	0.0806703239289671	3.38732776823389	0.000705770149212472	0.00188844502807968	ZNF446	protein_coding
ENSG00000083845.9	18478.6121534104	-0.386913187547624	0.0735159094716202	-5.26298579897167	1.41734530205436e-07	6.91369413427969e-07	RPS5	protein_coding
ENSG00000083857.14	5908.12633553887	0.851936003672117	0.0551738836840525	15.440928692833	8.68407931690667e-54	4.81297198843469e-52	FAT1	protein_coding
ENSG00000083896.13	1410.42540555008	-0.0626013742827238	0.0614128717117569	-1.01935266236279	0.308035570977968	0.398556943689425	YTHDC1	protein_coding
ENSG00000083937.9	1061.39495795259	0.300935919457222	0.0578922535872153	5.19820702788602	2.01219952472542e-07	9.60328433667566e-07	CHMP2B	protein_coding
ENSG00000084070.12	831.183937433429	-0.634179558741587	0.0617633664678604	-10.2678917133118	9.83300103743912e-25	1.95685579204532e-23	SMAP2	protein_coding
ENSG00000084072.17	506.163516669191	-0.134450031840387	0.0797910113824492	-1.68502729205862	0.0919833060388328	0.144165605238037	PPIE	protein_coding
ENSG00000084073.10	925.184626886793	0.126796949435203	0.0886778788820597	1.4298599722242	0.152757212343416	0.223238330447618	ZMPSTE24	protein_coding
ENSG00000084090.13	3844.42439534745	0.00724259883724963	0.048662608311421	0.148832935359731	0.881685461406497	0.911452218861389	STARD7	protein_coding
ENSG00000084092.7	2699.60166787782	-0.39110842721732	0.0593297246675963	-6.59211599933362	4.3360158558891e-11	3.16861120886641e-10	NOA1	protein_coding
ENSG00000084093.19	1522.32483805387	0.152272590694048	0.0603474718242753	2.52326379367553	0.011627114349835	0.0234345762762642	REST	protein_coding
ENSG00000084112.15	1411.62705065817	0.29001994942916	0.0607392834712728	4.7748332356658	1.79856232704499e-06	7.49223309889458e-06	SSH1	protein_coding
ENSG00000084207.18	8599.67938036244	-0.880715075443392	0.0671316942156111	-13.1192141913586	2.55571198164839e-39	9.59198407092936e-38	GSTP1	protein_coding
ENSG00000084234.17	6249.71299631719	-0.103728172437064	0.0494267330479071	-2.09862489468047	0.0358499800646513	0.0632312355126843	APLP2	protein_coding
ENSG00000084444.14	487.908312596289	0.218090698821678	0.067367423430193	3.23733175052578	0.0012065306156164	0.00306196995064441	FAM234B	protein_coding
ENSG00000084463.8	2516.85778966677	-0.328135153019763	0.0424074394917252	-7.73767897691136	1.01248099154237e-14	1.0472236503157e-13	WBP11	protein_coding
ENSG00000084623.11	5370.07567688379	-0.451271125611083	0.0438488730954338	-10.291510220318	7.69597114544705e-25	1.53552002351029e-23	EIF3I	protein_coding
ENSG00000084628.10	338.078028707116	0.0847366323896933	0.0934130038332613	0.907118162487794	0.364344314434095	0.457081736876589	NKAIN1	protein_coding
ENSG00000084652.16	3185.08388320149	0.148537635509057	0.0342776720839191	4.33336415452615	1.46847907515836e-05	5.32405438198679e-05	TXLNA	protein_coding
ENSG00000084676.15	953.914680194175	-0.0401380892504968	0.055147287919851	-0.727834328114775	0.466715007902572	0.556209184369747	NCOA1	protein_coding
ENSG00000084693.16	1309.34804819939	0.484594021876444	0.0523578569630413	9.25542124878243	2.13387307445113e-20	3.3981544130008e-19	AGBL5	protein_coding
ENSG00000084710.14	250.579874892537	0.581561513908665	0.155337078313291	3.74386798196207	0.000181208890457376	0.000541874506505977	EFR3B	protein_coding
ENSG00000084731.15	1258.22357147531	0.977742407728516	0.0868544494769784	11.2572518001818	2.13307296234978e-29	5.45185243253135e-28	KIF3C	protein_coding
ENSG00000084733.11	2322.64242317084	-0.0668506092097048	0.0725479151704257	-0.921468370974727	0.356805947123044	0.449840225060222	RAB10	protein_coding
ENSG00000084754.12	4226.71925381414	-0.0620484444992521	0.0559329356018894	-1.10933645501625	0.267285064154847	0.354918758868734	HADHA	protein_coding
ENSG00000084764.12	263.113092072635	-0.319633773078057	0.083041126578238	-3.84910208048431	0.000118551598647777	0.000366466259351865	MAPRE3	protein_coding
ENSG00000084774.14	5512.06944555515	-0.0146438872706768	0.0461616242560689	-0.317230762709819	0.751068509209421	0.808983864440323	CAD	protein_coding
ENSG00000085063.17	1670.78865964931	0.0297800568370504	0.0515479180611705	0.577715996244721	0.56345587761846	0.647256387758283	CD59	protein_coding
ENSG00000085117.12	199.904256027458	0.0224157404916936	0.131627078194563	0.17029733394644	0.864776307840193	0.898054805113023	CD82	protein_coding
ENSG00000085185.15	914.820065701894	0.282453828124226	0.0608660166710719	4.64058342524112	3.47426877699794e-06	1.38246572564898e-05	BCORL1	protein_coding
ENSG00000085224.23	2447.99123422273	0.339455884890407	0.068800596522788	4.93390903635512	8.05999881217e-07	3.54672059284532e-06	ATRX	protein_coding
ENSG00000085231.14	531.501339013612	-0.283406551566476	0.0847439692846696	-3.34426808136004	0.000824999749588349	0.00217695753035574	AK6	protein_coding
ENSG00000085274.15	461.331925207943	-0.223221285090101	0.080195832018151	-2.78345244974301	0.00537837454955667	0.0118015862862103	MYNN	protein_coding
ENSG00000085276.19	39.2067243430137	-2.81467845314062	0.279661466966522	-10.0645916066712	7.9215411878623e-24	1.50376789552005e-22	MECOM	protein_coding
ENSG00000085365.18	1360.08081983866	0.0864862789341684	0.0728237438487881	1.18761099558063	0.234986703812984	0.31848535376108	SCAMP1	protein_coding
ENSG00000085377.15	1566.4275118235	-0.28744051340823	0.0469276707627321	-6.12518176880202	9.05801392121069e-10	5.76632644148542e-09	PREP	protein_coding
ENSG00000085382.12	461.347967571826	0.418826049305836	0.0681758524697583	6.14331957919589	8.08144563548601e-10	5.18305242063543e-09	HACE1	protein_coding
ENSG00000085415.16	2972.83023785211	0.394380042756476	0.0655135810099562	6.01982118328323	1.74609858390968e-09	1.07312887134322e-08	SEH1L	protein_coding
ENSG00000085433.15	321.541654981464	0.201653735443015	0.0835224001422632	2.4143671051064	0.0157625719512607	0.0306777532015361	WDR47	protein_coding
ENSG00000085449.15	1134.69063621645	0.246894899262372	0.0554937712369469	4.44905606087181	8.62485039208621e-06	3.25283077104461e-05	WDFY1	protein_coding
ENSG00000085491.17	988.76473452179	0.583716164697979	0.0559291146051643	10.4367138442789	1.68544460152067e-25	3.46569546187688e-24	SLC25A24	protein_coding
ENSG00000085511.20	853.042953847832	-0.125029140338251	0.0774108522255422	-1.61513711248094	0.106281005561926	0.163232338995239	MAP3K4	protein_coding
ENSG00000085514.16	188.250055594863	-0.0805284852098376	0.169632121645132	-0.47472427055002	0.634983516383839	0.710011578121578	PILRA	protein_coding
ENSG00000085552.17	831.444666385102	0.13800506766973	0.0757580407309019	1.82165571255906	0.068507241779401	0.11171983543924	IGSF9	protein_coding
ENSG00000085644.14	1331.43886590966	-0.0787833713482858	0.107720987069639	-0.731365108057861	0.464556171608659	0.554234401788804	ZNF213	protein_coding
ENSG00000085719.13	2718.2321434723	0.0296464282580787	0.0539577687492872	0.549437624002388	0.582705160001648	0.664604570446377	CPNE3	protein_coding
ENSG00000085721.13	1988.47109254952	0.115632837335358	0.0641427742499636	1.80274144184563	0.0714288305064179	0.115800378079339	RRN3	protein_coding
ENSG00000085733.16	2723.53269498139	-0.120875781006713	0.0515013243885294	-2.34704218662064	0.018923112101151	0.0361378390045817	CTTN	protein_coding
ENSG00000085741.13	50.7911612016744	-1.46014179885284	0.225031569947051	-6.48860868364561	8.66326518572039e-11	6.1421398242455e-10	WNT11	protein_coding
ENSG00000085760.15	1386.24556801863	-0.138363879549201	0.0564920216309036	-2.44926408286848	0.0143148451029319	0.0281616348379944	MTIF2	protein_coding
ENSG00000085788.14	1401.31805096562	-0.0187021516895278	0.0601106946506313	-0.311128523771459	0.755702917676255	0.813182617677657	DDHD2	protein_coding
ENSG00000085831.15	121.322332876132	0.290472181878405	0.123499337018194	2.35201409895513	0.0186720671837327	0.0356936796714128	TTC39A	protein_coding
ENSG00000085832.17	1462.44775643308	-0.0677813254931514	0.0781640297813748	-0.867167745608	0.385850106111822	0.478844317079222	EPS15	protein_coding
ENSG00000085840.13	849.510497295995	-0.535512402092678	0.0591205595692401	-9.05797248866535	1.32897763234252e-19	2.02064711198745e-18	ORC1	protein_coding
ENSG00000085871.9	254.998848145575	-0.349459912256431	0.0895571822271762	-3.90208695233364	9.5366884848608e-05	0.000299971143290078	MGST2	protein_coding
ENSG00000085872.15	3201.07843195588	-0.198018344688515	0.0463141106105085	-4.27555105945585	1.90665095267868e-05	6.76670729430123e-05	CHERP	protein_coding
ENSG00000085978.22	552.153784396728	0.0863330310620191	0.066665714795366	1.29501395622957	0.195315415074574	0.273788619644468	ATG16L1	protein_coding
ENSG00000085982.13	483.798608482612	0.592781168124025	0.100918506261805	5.87385991015582	4.25763205444507e-09	2.50802912220511e-08	USP40	protein_coding
ENSG00000085998.14	1830.24491805549	0.13887216718767	0.0666828830343601	2.08257593055946	0.0372898950649051	0.0655139257135616	POMGNT1	protein_coding
ENSG00000085999.13	732.937403877557	-0.0257544318689926	0.0735975318784224	-0.349936080893813	0.726386668240479	0.788052834561323	RAD54L	protein_coding
ENSG00000086015.22	3411.89781557659	0.212880666232057	0.051988710409922	4.09474796650137	4.22627876635118e-05	0.000141974687299779	MAST2	protein_coding
ENSG00000086061.16	2197.41864701373	0.080124716264094	0.0652659400989409	1.22766509059132	0.219572716284681	0.301211223554828	DNAJA1	protein_coding
ENSG00000086062.13	946.875826772537	-0.177281995734886	0.0549693006984957	-3.22510916970311	0.00125924640333341	0.00318123801425855	B4GALT1	protein_coding
ENSG00000086065.14	762.715897156631	0.358153071288913	0.0589751453385875	6.07294936252702	1.2558206491149e-09	7.8523067922619e-09	CHMP5	protein_coding
ENSG00000086102.19	1030.21294718804	-0.533563005410944	0.0557110686083131	-9.57732491477156	9.95909570266971e-22	1.69228018516903e-20	NFX1	protein_coding
ENSG00000086189.10	760.61573917432	-0.220645359880271	0.091246120502128	-2.4181341482362	0.0156003243421471	0.0304004808194859	DIMT1	protein_coding
ENSG00000086200.17	759.487009769462	-0.113228249523329	0.075395110577874	-1.50179830834491	0.133149205350485	0.198370378874126	IPO11	protein_coding
ENSG00000086232.13	5599.75848341331	0.356929053421707	0.0313889282534967	11.3711768219403	5.81975903553686e-30	1.53045806065487e-28	EIF2AK1	protein_coding
ENSG00000086300.16	537.019373453407	0.141967049703103	0.0674110645559424	2.1059903242633	0.035205192832606	0.0622288405087547	SNX10	protein_coding
ENSG00000086475.15	1865.10026506184	-0.0981766690643654	0.0571853501952498	-1.71681503617898	0.086012972745491	0.135889888088265	SEPHS1	protein_coding
ENSG00000086504.17	1350.90496106001	-0.0167687489529063	0.0765261031999494	-0.219124563406718	0.826553016876442	0.86939591184004	MRPL28	protein_coding
ENSG00000086544.3	423.31214121641	-0.175109965277337	0.0844416243828412	-2.07373989495304	0.038103473942459	0.0667944697395129	ITPKC	protein_coding
ENSG00000086589.12	2000.20010923506	-0.112828915180578	0.0469769957365313	-2.40179077890324	0.0163150367007208	0.0316258508841978	RBM22	protein_coding
ENSG00000086598.11	5038.63637230426	0.190620379715512	0.0572612905913816	3.32895709731353	0.000871718313339001	0.00228735453574766	TMED2	protein_coding
ENSG00000086619.14	457.854018729649	0.460802038098748	0.0708085736887353	6.50771529623474	7.63023516711046e-11	5.43966465601793e-10	ERO1B	protein_coding
ENSG00000086666.19	732.098186933838	0.0637426840024828	0.0751866675286853	0.847792382581175	0.396553606084337	0.489495362886733	ZFAND6	protein_coding
ENSG00000086712.13	1111.56051615365	-0.0116527441649479	0.0762525401104721	-0.152817783487157	0.878541973264156	0.908870979633615	TXLNG	protein_coding
ENSG00000086758.16	9888.86606551431	-0.0729735763374914	0.0567708261649345	-1.28540627760962	0.198650348663309	0.27773330392231	HUWE1	protein_coding
ENSG00000086827.9	884.133617120706	-0.279828064414357	0.0525226312781911	-5.32776172108021	9.9430445607529e-08	4.92786211676032e-07	ZW10	protein_coding
ENSG00000086848.15	826.703198214359	-0.061823243825208	0.0590750048896482	-1.04652117999302	0.295320471438277	0.384939766488247	ALG9	protein_coding
ENSG00000087008.16	354.990986996851	0.0734307154517684	0.0991506038339739	0.740597763526755	0.458937364464372	0.549013497347407	ACOX3	protein_coding
ENSG00000087053.20	1019.10018017394	-0.0786469942455414	0.064272347612547	-1.22365211738723	0.22108348996635	0.302773359786526	MTMR2	protein_coding
ENSG00000087074.8	1907.28572094427	-0.0126923009364644	0.0661252425868796	-0.191943355365214	0.847786576125816	0.884313320484229	PPP1R15A	protein_coding
ENSG00000087076.9	152.967832683819	1.19844815096084	0.126392434941096	9.48196109616348	2.49548306940475e-21	4.17615310629932e-20	HSD17B14	protein_coding
ENSG00000087077.14	6072.43290905959	-0.82497981462648	0.0435664154850902	-18.9361416458238	5.74565491720869e-80	5.22618011675282e-78	TRIP6	protein_coding
ENSG00000087086.15	13109.066856782	0.49576574216972	0.039488191253485	12.5547847706488	3.74197358941319e-36	1.2773098810838e-34	FTL	protein_coding
ENSG00000087087.20	2696.6625923973	0.277256949665146	0.108903976602508	2.54588453346489	0.0109001236786669	0.0221134364265581	SRRT	protein_coding
ENSG00000087088.20	982.964603846527	0.168811052023796	0.0498916549818884	3.38355286239909	0.000715544312561448	0.00191096057083552	BAX	protein_coding
ENSG00000087095.13	396.774927580546	0.206881219934012	0.0770329830069471	2.68561870329433	0.00723956537984394	0.0153635191732226	NLK	protein_coding
ENSG00000087111.21	1100.46658098262	-0.298602092483894	0.0572270824174933	-5.21784581477486	1.81016047519379e-07	8.68730956794588e-07	PIGS	protein_coding
ENSG00000087152.15	1533.27980691878	0.0529513656602277	0.0553609699702791	0.95647467319765	0.33883247404105	0.431223584040886	ATXN7L3	protein_coding
ENSG00000087157.19	489.076866678692	0.11460724337052	0.0743708494016205	1.5410237249223	0.123311011922555	0.18553645785331	PGS1	protein_coding
ENSG00000087191.13	1908.72202089617	-0.059643142436686	0.0763949212102805	-0.780721303089187	0.434966428365542	0.527362106634001	PSMC5	protein_coding
ENSG00000087206.17	509.603895023583	-0.036232078764109	0.080472186084075	-0.450243500608455	0.652534873127228	0.724082436506864	UIMC1	protein_coding
ENSG00000087253.13	89.5454782042047	0.776627548513623	0.145380574383406	5.34203109189442	9.19108852285158e-08	4.58210739050642e-07	LPCAT2	protein_coding
ENSG00000087263.17	1659.66168485723	-0.171427109214265	0.0575011169446676	-2.98128311801711	0.00287043286073208	0.00670678502954068	OGFOD1	protein_coding
ENSG00000087266.17	2250.93365708647	-0.0887643828781838	0.0534683874432471	-1.66012829491821	0.0968886458418139	0.150586906287262	SH3BP2	protein_coding
ENSG00000087269.16	2961.01668950649	-0.37730093429367	0.0567465429451546	-6.64887964467423	2.95332363067522e-11	2.20295433194071e-10	NOP14	protein_coding
ENSG00000087274.17	3563.85045128101	0.0782503914944793	0.0413009910205887	1.89463713971103	0.0581404908810419	0.0966487218333208	ADD1	protein_coding
ENSG00000087299.12	950.699538038364	0.0623854178933458	0.0666944196235842	0.935391870046131	0.349586385157132	0.442252660859424	L2HGDH	protein_coding
ENSG00000087301.9	501.046747794161	0.532927865696744	0.0885660901608127	6.01729019231951	1.77360965513035e-09	1.08960373846963e-08	TXNDC16	protein_coding
ENSG00000087302.9	4087.01519344801	-0.105413121745606	0.0379127080209628	-2.78041657397093	0.0054289206924929	0.0119006805596849	RTRAF	protein_coding
ENSG00000087338.5	639.654770846225	-0.0245042675736152	0.0559246417627797	-0.438165838907955	0.661266070183894	0.73099494161092	GMCL1	protein_coding
ENSG00000087365.16	8852.48782920877	-0.21239880853865	0.0329230586539822	-6.45136925979262	1.10844051130694e-10	7.76614388810868e-10	SF3B2	protein_coding
ENSG00000087448.11	2596.00271764243	1.34452340229486	0.0538291117527956	24.9776256474273	1.07025608431648e-137	2.04313207799824e-135	KLHL42	protein_coding
ENSG00000087460.26	13963.8669194209	0.164578070547467	0.0546654126893895	3.01064352120791	0.0026069471330933	0.00614687763327565	GNAS	protein_coding
ENSG00000087470.18	2067.7217469259	0.0988845605892323	0.0658968795096247	1.50059549594893	0.133460217012655	0.198757135285244	DNM1L	protein_coding
ENSG00000087502.18	603.215451543968	-0.0903369776364746	0.0641120159966821	-1.40904908747761	0.158820653787968	0.230578704592544	ERGIC2	protein_coding
ENSG00000087510.7	76.2823151927697	-0.220324965156229	0.162449729845306	-1.35626550666495	0.175014706148862	0.249746437908809	TFAP2C	protein_coding
ENSG00000087586.17	1017.38077013638	-0.285200544766598	0.0695912719084881	-4.09822290849396	4.1633424496803e-05	0.000140012536536334	AURKA	protein_coding
ENSG00000087589.16	28.3914622918397	1.37498184257395	0.26181508545676	5.25172886877457	1.50678153036171e-07	7.32914841270307e-07	CASS4	protein_coding
ENSG00000087842.11	442.854160177878	-0.774246416187287	0.0786477292460863	-9.84448532219785	7.24088782421799e-23	1.30954208685243e-21	PIR	protein_coding
ENSG00000087884.14	42.7537442645397	0.722596370813507	0.197137484786572	3.66544379723529	0.00024691003357923	0.000720507614500026	AAMDC	protein_coding
ENSG00000087903.13	279.804072610445	-0.903120873720931	0.0926714823590719	-9.74540226109291	1.93012912201367e-22	3.42265901533228e-21	RFX2	protein_coding
ENSG00000087995.16	766.259945744908	-0.119544389868745	0.0707104461470842	-1.69061852077813	0.0909096850430317	0.142743344823355	METTL2A	protein_coding
ENSG00000088002.12	86.7240241149489	-2.38503167509754	0.172218560559477	-13.8488654611293	1.29237204507039e-43	5.52042788202305e-42	SULT2B1	protein_coding
ENSG00000088035.18	268.337616968756	0.305103129386842	0.0931686746993508	3.27473939466661	0.00105759488040565	0.00272196898064456	ALG6	protein_coding
ENSG00000088038.19	2062.62027654056	-0.740927764975298	0.0454792216688201	-16.291566517359	1.13289796479205e-59	7.20905400394217e-58	CNOT3	protein_coding
ENSG00000088179.9	647.785745876256	-0.243357211211386	0.0795356940554503	-3.05972323623307	0.00221541613940151	0.00530129677554404	PTPN4	protein_coding
ENSG00000088205.13	2294.76532070462	-0.126430675160098	0.0500134429279649	-2.52793384654997	0.011473596858941	0.0231523364758503	DDX18	protein_coding
ENSG00000088247.17	9232.74677364993	-0.120170364573413	0.0293010845044619	-4.10122582852228	4.10967239199801e-05	0.000138448505876831	KHSRP	protein_coding
ENSG00000088256.9	2600.02657055943	-0.169924209279897	0.053327880911364	-3.18640467942702	0.00144052947678487	0.0035827790501649	GNA11	protein_coding
ENSG00000088280.19	386.87956043688	0.823938322839823	0.0890640486834297	9.2510764446431	2.2224304486055e-20	3.52466072069609e-19	ASAP3	protein_coding
ENSG00000088298.13	755.938914975676	0.134772852514738	0.0608645850159459	2.21430660341196	0.0268076946837371	0.0491379069339292	EDEM2	protein_coding
ENSG00000088305.18	188.528181606359	-0.545454345934297	0.111358932762668	-4.89816427297117	9.67361474758571e-07	4.20649901130252e-06	DNMT3B	protein_coding
ENSG00000088325.16	3749.29134521869	-0.343417956493478	0.0601914131216991	-5.70543103547233	1.16049037887579e-08	6.49228029253126e-08	TPX2	protein_coding
ENSG00000088340.17	35.2221859471383	1.90421516594428	0.289854159138689	6.56956302301378	5.04631330556966e-11	3.65314338221085e-10	FER1L4	transcribed_unitary_pseudogene
ENSG00000088356.6	363.06622843598	-0.377184117966236	0.0797434688361797	-4.72996877952602	2.24554367209303e-06	9.19810378849657e-06	PDRG1	protein_coding
ENSG00000088367.23	1319.31219004246	0.224640528345509	0.0630361683836734	3.56367676058959	0.000365696240032969	0.00103642979465356	EPB41L1	protein_coding
ENSG00000088387.19	787.558595207584	-0.635117312721452	0.0658180561697726	-9.64959085213966	4.93522393853153e-22	8.61324692567867e-21	DOCK9	protein_coding
ENSG00000088448.14	926.706668555233	0.127310424367236	0.0647909071791007	1.96494276604762	0.0494208622091505	0.0839866790130888	ANKRD10	protein_coding
ENSG00000088451.11	258.39886407001	-0.0693603943952417	0.093028865780647	-0.745579275993612	0.455921605694898	0.546404828298315	TGDS	protein_coding
ENSG00000088538.13	30.8826728040572	1.01516997845022	0.233851483909679	4.34108846126593	1.41778624694034e-05	5.15598041778893e-05	DOCK3	protein_coding
ENSG00000088543.15	198.391861277227	1.17264185270069	0.115206170063772	10.1786375855701	2.46995172371304e-24	4.81018432037465e-23	C3orf18	protein_coding
ENSG00000088682.14	1407.41898445782	-0.0337039774432513	0.0498345528565791	-0.676317444650287	0.498839119378666	0.586492495662433	COQ9	protein_coding
ENSG00000088727.12	129.514055191384	0.0271606682106123	0.112106765642505	0.242275013956111	0.808567073103357	0.854838824791276	KIF9	protein_coding
ENSG00000088766.12	757.684857168632	-0.031829286063027	0.0756203997221262	-0.42090872542312	0.673821733501733	0.741818089122265	CRLS1	protein_coding
ENSG00000088808.18	1262.59769163303	-0.195354660815725	0.053584687384958	-3.64571802784397	0.000266646229863574	0.000774446027870107	PPP1R13B	protein_coding
ENSG00000088826.18	866.159081537382	0.400463119696296	0.114102428107858	3.50968096242218	0.000448644653207125	0.00124795687579453	SMOX	protein_coding
ENSG00000088827.12	22.352633794954	0.812728390481679	0.328953339747829	2.47064945777631	0.0134867948899903	0.0267093121649488	SIGLEC1	protein_coding
ENSG00000088832.17	3382.20649494626	-0.30312473059345	0.0599122718972842	-5.05947648109786	4.204091259314e-07	1.91594055828978e-06	FKBP1A	protein_coding
ENSG00000088833.17	1324.3269442209	-0.0972655348802809	0.0439602511343668	-2.21257914525974	0.026926674133138	0.0493267577444276	NSFL1C	protein_coding
ENSG00000088836.14	1061.71375518596	-0.0109353788785491	0.0683270158528212	-0.160044731092958	0.872845838018649	0.904854866806273	SLC4A11	protein_coding
ENSG00000088876.13	306.38584540974	-0.158806950346202	0.0824185385843516	-1.92683531003975	0.0540001574775427	0.0906726501330485	ZNF343	protein_coding
ENSG00000088881.21	156.528312340282	-0.0365001616374404	0.124002551924803	-0.294350084501283	0.768490404934876	0.822934011877284	EBF4	protein_coding
ENSG00000088888.18	2525.34430574728	-0.239813462874349	0.0731984553350765	-3.27620933770484	0.00105210546212011	0.00271054761092356	MAVS	protein_coding
ENSG00000088899.15	242.360717495617	0.409686130953388	0.0985591241774316	4.15675498714709	3.22799854272674e-05	0.000110308378930792	LZTS3	protein_coding
ENSG00000088930.8	3947.27687993422	-0.0531847059897468	0.0396081272908409	-1.34277254764442	0.179345635153732	0.25503232999652	XRN2	protein_coding
ENSG00000088970.16	721.821537533393	-0.256903083166824	0.0692690251635294	-3.70877289755891	0.000208266117303687	0.000615758885634207	KIZ	protein_coding
ENSG00000088986.11	2211.25779446566	0.140152348811686	0.0542574752927118	2.5830975004934	0.0097917646569596	0.0201075772763036	DYNLL1	protein_coding
ENSG00000088992.18	60.4009498057233	1.77549057904152	0.210705079229579	8.42642515089533	3.56385600829559e-17	4.48396301515661e-16	TESC	protein_coding
ENSG00000089006.16	4266.97454184941	-0.369682005581177	0.0510425839644826	-7.24261933601199	4.40100891968404e-13	3.97504678300667e-12	SNX5	protein_coding
ENSG00000089009.15	27908.5999040728	-0.208367017259527	0.0589973934523991	-3.53180039093836	0.000412740782546127	0.00115829595653553	RPL6	protein_coding
ENSG00000089022.14	905.906056214436	-0.0558566077995706	0.0725916016973847	-0.769463773955865	0.44161804201088	0.533536978171281	MAPKAPK5	protein_coding
ENSG00000089048.14	559.65367450071	0.146843908663057	0.102841513513385	1.42786607904157	0.153330408749828	0.223927853277162	ESF1	protein_coding
ENSG00000089050.16	858.762338903361	0.192094349826234	0.0547419049957029	3.50909143262941	0.00044964030103268	0.00125050143432884	RBBP9	protein_coding
ENSG00000089053.13	2838.44381590544	0.0176071960373117	0.0488799459456436	0.360213083232366	0.718687791516045	0.780960598750007	ANAPC5	protein_coding
ENSG00000089057.15	760.193927121186	-0.711118160844336	0.0602723796562326	-11.798408572886	3.97762705546304e-32	1.16049145582311e-30	SLC23A2	protein_coding
ENSG00000089060.11	586.48480544301	0.025216999943179	0.0729822581570299	0.345522330768687	0.729701725280405	0.790540025083088	SLC8B1	protein_coding
ENSG00000089063.15	989.176322826723	0.564690942428923	0.0755404938842351	7.47534088530458	7.70039796767318e-14	7.4233948736989e-13	TMEM230	protein_coding
ENSG00000089091.16	54.538893902103	0.790252993738144	0.194099710023031	4.07137647781327	4.67361434193954e-05	0.000156019211073858	DZANK1	protein_coding
ENSG00000089094.19	1713.66569993988	0.0679230435520393	0.0641322006796358	1.05910982053057	0.289549767994324	0.378863151359144	KDM2B	protein_coding
ENSG00000089123.16	134.260824137411	-0.385233295950015	0.115738786661877	-3.3284718724022	0.000873238223462055	0.00229095396155306	TASP1	protein_coding
ENSG00000089154.11	5072.30193899224	-0.148097416428546	0.0561488017171969	-2.63758819243311	0.00834979107163773	0.0174689242782755	GCN1	protein_coding
ENSG00000089157.16	92797.1019702262	-0.273268646598282	0.0464435039637578	-5.88389383392622	4.00724940163909e-09	2.36956395784112e-08	RPLP0	protein_coding
ENSG00000089159.16	3920.63204606771	0.712415397812265	0.0433767511822138	16.4238994022306	1.29003250938861e-60	8.48841391177703e-59	PXN	protein_coding
ENSG00000089177.19	390.970885180447	-0.0788432029345374	0.073159398289693	-1.07769069699477	0.281171811491398	0.369959132155504	KIF16B	protein_coding
ENSG00000089195.15	471.942703750807	-0.0982739013660447	0.0788101658988148	-1.24696985782544	0.212408549978226	0.29320419642147	TRMT6	protein_coding
ENSG00000089220.5	4246.52588875012	-0.154768681077317	0.065981867674473	-2.34562443489598	0.0189952368054843	0.0362710973972838	PEBP1	protein_coding
ENSG00000089234.16	625.237478519319	-0.0434323530331881	0.058911944620153	-0.737241883852709	0.460975267010724	0.550961187069723	BRAP	protein_coding
ENSG00000089248.7	3198.81463415312	-0.182498715116326	0.0583487406722913	-3.12772328954464	0.00176165949646135	0.0043068048685821	ERP29	protein_coding
ENSG00000089280.19	3286.67301457328	0.25386455654856	0.0747406667846883	3.39660545549973	0.000682272622858108	0.00182968809699184	FUS	protein_coding
ENSG00000089289.16	1606.29254187012	-0.193277115166936	0.0623103282810448	-3.10184716561239	0.0019231722097743	0.00466259201626529	IGBP1	protein_coding
ENSG00000089327.15	4662.95400326837	-0.365545901502554	0.0727636047522511	-5.02374645603638	5.06731249194148e-07	2.28376138335445e-06	FXYD5	protein_coding
ENSG00000089335.21	373.782320291917	0.363483318063192	0.0764563430968587	4.75412900147098	1.99303756076799e-06	8.23359332144146e-06	ZNF302	protein_coding
ENSG00000089351.14	2580.62127977842	0.137526148159101	0.0381886918085008	3.60122700323785	0.000316718880981296	0.000907602679135244	GRAMD1A	protein_coding
ENSG00000089356.18	16.1932249364764	1.23766698276126	0.34474248036989	3.59012031657169	0.000330525360797596	0.000943843703418879	FXYD3	protein_coding
ENSG00000089505.17	118.251316850709	0.281462891973181	0.121837478959936	2.31015032792772	0.0208798329435627	0.0394314676119089	CMTM1	protein_coding
ENSG00000089597.18	11918.085353796	-0.0207923603394169	0.0381067651124504	-0.545634358572819	0.585317301587236	0.666477277941343	GANAB	protein_coding
ENSG00000089639.11	547.703814132754	0.171132647836626	0.0784338985312466	2.18187098998337	0.0291190554196068	0.0528421492727825	GMIP	protein_coding
ENSG00000089682.16	306.072790058428	0.399018690611055	0.109591539397371	3.64096254879899	0.00027162064946065	0.000788005647769235	RBM41	protein_coding
ENSG00000089685.15	1742.20972777854	-0.516485407883166	0.0752531285895356	-6.86330811175054	6.72838859796931e-12	5.3299729964344e-11	BIRC5	protein_coding
ENSG00000089692.9	23.4814240884067	0.202418107819699	0.308764044956451	0.655575385560997	0.512097367203188	0.599391536527356	LAG3	protein_coding
ENSG00000089693.10	4804.40574675932	-0.127410414864296	0.0459891884677669	-2.77044277381836	0.00559801362187607	0.0122297378687581	MLF2	protein_coding
ENSG00000089723.10	319.789950237865	-0.0810912302078062	0.0910714532932351	-0.890413266456897	0.37324402147566	0.46630623770527	OTUB2	protein_coding
ENSG00000089737.17	4578.76457528899	-0.158309844664004	0.0381703688319067	-4.14745388919775	3.36193151521681e-05	0.000114581324707511	DDX24	protein_coding
ENSG00000089775.11	520.550733723184	0.0163985224285522	0.0760922079894762	0.215508563384311	0.829370836302424	0.871589047284517	ZBTB25	protein_coding
ENSG00000089818.18	803.699217628764	-0.27869579907432	0.0625864866012207	-4.45297082819288	8.46902645354097e-06	3.19952494627667e-05	NECAP1	protein_coding
ENSG00000089820.16	2405.50449496503	0.253745991744965	0.0494188072829958	5.1346037206421	2.8273913256961e-07	1.32164304925148e-06	ARHGAP4	protein_coding
ENSG00000089847.12	44.5083037877365	0.303912462417782	0.239794164977819	1.26738889766519	0.205016267639764	0.284687273273285	ANKRD24	protein_coding
ENSG00000089876.12	758.27782177199	-0.0502708332333227	0.054609258055705	-0.920555140706053	0.357282731989157	0.450217114529634	DHX32	protein_coding
ENSG00000089902.10	2730.57767565671	-0.465884214239392	0.0518762715660278	-8.98068037997714	2.69097496219474e-19	3.9933345336293e-18	RCOR1	protein_coding
ENSG00000089916.18	932.612415156054	0.379477534814499	0.0568997734419379	6.66922751813288	2.57153337743614e-11	1.92653200655499e-10	GPATCH2L	protein_coding
ENSG00000090006.18	2473.5545092023	-0.336227849806448	0.186481721217357	-1.8030070057888	0.0713871144303066	0.115744883132624	LTBP4	protein_coding
ENSG00000090013.11	529.224774310843	-0.412993620061694	0.0870962023353178	-4.74180973438636	2.11817508625556e-06	8.71099504222599e-06	BLVRB	protein_coding
ENSG00000090020.11	1893.88670615166	-0.213575752268953	0.0546524533649386	-3.90788956614286	9.31058429211598e-05	0.000293635661654068	SLC9A1	protein_coding
ENSG00000090054.15	1414.99448396136	-0.0321583650910432	0.0501932291634063	-0.640691296954619	0.521723269720873	0.608447614427472	SPTLC1	protein_coding
ENSG00000090060.18	4547.0386391368	0.0192058051383192	0.041630098201375	0.461344218921032	0.644551664794416	0.718062132040062	PAPOLA	protein_coding
ENSG00000090061.17	2678.06196588282	0.021558395881236	0.0430784230216229	0.500445335949622	0.61676153767802	0.694002594754419	CCNK	protein_coding
ENSG00000090097.21	1232.93840990407	0.136148331491398	0.0516008951773199	2.63848778249955	0.00832767010634825	0.0174297188487362	PCBP4	protein_coding
ENSG00000090238.12	514.831228972608	1.3067448286448	0.109452971941597	11.9388702331634	7.42245053605733e-33	2.23294460387265e-31	YPEL3	protein_coding
ENSG00000090263.16	266.426141112751	-0.384068661078679	0.0937016255167522	-4.09884736748792	4.15212725399245e-05	0.000139696135179472	MRPS33	protein_coding
ENSG00000090266.13	933.587414390575	-0.0495400244173947	0.0821796472315102	-0.602825956137708	0.546624477562734	0.631702537361061	NDUFB2	protein_coding
ENSG00000090273.14	1794.48877135417	0.0934872631707052	0.0817166324009057	1.14404204412208	0.252606201014026	0.338391205603387	NUDC	protein_coding
ENSG00000090316.16	1659.35704948031	-0.155871683620687	0.0832155436998207	-1.87310779561755	0.0610535010908087	0.100980884304971	MAEA	protein_coding
ENSG00000090339.9	24.8778184604578	1.15644168038866	0.28359181322933	4.07783873314245	4.5456276779964e-05	0.000152009171247531	ICAM1	protein_coding
ENSG00000090372.15	3075.84524885566	0.0889388055448561	0.0526457879866333	1.68938122015455	0.0911463975499636	0.143042397778858	STRN4	protein_coding
ENSG00000090432.7	648.870210521848	0.16207333919986	0.0646201942110846	2.50809118076063	0.0121385339805733	0.0243352976716718	MUL1	protein_coding
ENSG00000090447.12	1257.66361898691	-0.155244796276903	0.0569681219404665	-2.72511697751137	0.00642787088763469	0.0138028284315366	TFAP4	protein_coding
ENSG00000090470.15	1026.1748676919	-0.421509629304946	0.0700832685726026	-6.01441168327194	1.80541161277029e-09	1.10782062572488e-08	PDCD7	protein_coding
ENSG00000090487.11	2273.86410046304	-0.0913661608779708	0.0494066261869187	-1.84926937800423	0.0644189251459078	0.105822781210153	SPG21	protein_coding
ENSG00000090520.11	2710.24911178475	-0.0278778537228619	0.0851525211204645	-0.327387297005844	0.743374973086703	0.802317806158979	DNAJB11	protein_coding
ENSG00000090539.15	52.803481294724	-0.288937097614427	0.238102592662098	-1.21349832601139	0.224939354000676	0.307319069704227	CHRD	protein_coding
ENSG00000090554.13	58.2858278862063	1.52235911183403	0.192709302065886	7.89976973355209	2.79419140438761e-15	3.03417006222231e-14	FLT3LG	protein_coding
ENSG00000090565.17	1314.70505117196	0.0630953284477486	0.057475354688693	1.09778058420858	0.272300311589843	0.360155651194401	RAB11FIP3	protein_coding
ENSG00000090581.10	959.730953659231	0.227343499986924	0.0786949945085933	2.8889194466123	0.00386568087497933	0.00877495939075241	GNPTG	protein_coding
ENSG00000090615.15	1708.11037389545	0.101931457057179	0.0556911824225205	1.83029795064937	0.0672053976711835	0.109780552796366	GOLGA3	protein_coding
ENSG00000090621.14	4151.358552459	-0.579339459285241	0.0612589129665947	-9.45722722179484	3.16217080582036e-21	5.2747192201079e-20	PABPC4	protein_coding
ENSG00000090674.16	398.588470186333	-0.119324227884971	0.0958888386040032	-1.24440163862814	0.21335178013891	0.294326507666317	MCOLN1	protein_coding
ENSG00000090686.16	1465.74468516321	-0.0436584447044811	0.0475203660663657	-0.918731237118604	0.358236166881591	0.45109168147313	USP48	protein_coding
ENSG00000090776.6	504.745009631964	-0.135592838763114	0.0635484538246669	-2.13369217663771	0.0328679868979081	0.0587144806602322	EFNB1	protein_coding
ENSG00000090857.14	3385.07074764361	0.0733132252438544	0.0437878467197963	1.67428249470668	0.0940750931923848	0.146918917205275	PDPR	protein_coding
ENSG00000090861.17	11140.9214273162	0.473979206186848	0.0575717214719713	8.23284755203305	1.82814789046875e-16	2.18628390025664e-15	AARS1	protein_coding
ENSG00000090863.12	5438.12860029649	0.0846191616220515	0.0363308434631865	2.32912736275432	0.0198523195034155	0.0377074581109586	GLG1	protein_coding
ENSG00000090889.12	1052.15548827248	-0.113556150886088	0.0708796892761044	-1.60209718814853	0.109134119710033	0.167066715481263	KIF4A	protein_coding
ENSG00000090905.19	1096.0582866932	0.269413632725719	0.075932418758307	3.5480712603567	0.000388063214569296	0.0010948041391872	TNRC6A	protein_coding
ENSG00000090924.15	394.987869998672	0.483710970243099	0.111779019590916	4.32738605163439	1.50889361248724e-05	5.45140699296501e-05	PLEKHG2	protein_coding
ENSG00000090971.5	364.8177412147	-0.377855472237001	0.0863366821861879	-4.37653454671958	1.20581087208035e-05	4.43095378207661e-05	NAT14	protein_coding
ENSG00000090975.12	598.183795442325	-0.0578294579035427	0.0964780415484736	-0.599405387748127	0.548902585037887	0.633740063648238	PITPNM2	protein_coding
ENSG00000090989.18	683.865836291174	0.131211029933947	0.106231469374654	1.23514275672113	0.216777379017611	0.298090583525952	EXOC1	protein_coding
ENSG00000091009.8	1744.27874817824	-0.0830950376198475	0.0504626061798773	-1.64666559875346	0.0996267988859496	0.154207126243588	RBM27	protein_coding
ENSG00000091039.17	1494.61121528438	0.109414350998498	0.0612540590300339	1.78623837719637	0.0740606697232905	0.119403621721535	OSBPL8	protein_coding
ENSG00000091073.19	732.036931373347	0.0511416553896161	0.0677053237558311	0.755356485319391	0.450035115158115	0.541126981779933	DTX2	protein_coding
ENSG00000091127.14	662.278718069223	0.124977188376792	0.0890767036048657	1.40302888767839	0.160608224856414	0.232536046905873	PUS7	protein_coding
ENSG00000091136.14	4990.58499298223	-0.664417476735203	0.0673423136105498	-9.86627041918435	5.82917989796796e-23	1.05546380283699e-21	LAMB1	protein_coding
ENSG00000091140.14	3127.93115264504	-0.185103454864641	0.0489027319194787	-3.78513525930259	0.000153624999752045	0.00046587632303704	DLD	protein_coding
ENSG00000091157.13	546.859946531016	0.762901121976759	0.0666721275421533	11.4425795321203	2.56154327351165e-30	6.90054767217956e-29	WDR7	protein_coding
ENSG00000091164.13	3204.42203832166	0.49171794319908	0.064077142335271	7.67384320334173	1.66918102647944e-14	1.70366641666348e-13	TXNL1	protein_coding
ENSG00000091317.8	1021.06088361078	0.194247114372114	0.06762338849274	2.87248419077621	0.00407258455198263	0.00919065600223401	CMTM6	protein_coding
ENSG00000091409.15	8686.19553856153	0.700799765034941	0.0801460186909657	8.74403715220276	2.24925440757279e-18	3.11650724948908e-17	ITGA6	protein_coding
ENSG00000091436.17	1997.270144176	-0.0505026689106526	0.0803576497310362	-0.628473693291047	0.529693674630921	0.616162889552241	MAP3K20	protein_coding
ENSG00000091483.7	1189.21328834314	-0.0403993558339955	0.0685312657497614	-0.58950254882949	0.555524202836006	0.639847714268017	FH	protein_coding
ENSG00000091490.11	4044.20379333116	0.0257521915217753	0.0577204280552613	0.44615385556601	0.655486112600512	0.726475183424722	SEL1L3	protein_coding
ENSG00000091527.16	4222.01501124162	-0.117384927325167	0.0397503274381167	-2.95305560709937	0.00314645278408402	0.00728892874910729	CDV3	protein_coding
ENSG00000091542.9	2422.93501831862	-0.0711381383592542	0.064276664477444	-1.10674906573937	0.268402435258767	0.356096684376345	ALKBH5	protein_coding
ENSG00000091622.16	344.302404216884	-1.03063788062711	0.104081207586899	-9.90224752885013	4.07023351095416e-23	7.41810180132295e-22	PITPNM3	protein_coding
ENSG00000091640.8	847.628119105139	0.139409124409583	0.0663317124430057	2.10169644767377	0.0355798749654924	0.062826493843943	SPAG7	protein_coding
ENSG00000091651.9	463.102254193693	-0.142270863444509	0.0772411546682284	-1.84190492821606	0.0654890576279549	0.107375389471007	ORC6	protein_coding
ENSG00000091732.17	586.768357359035	0.25770312122238	0.0637009721692343	4.04551316010908	5.22086325055553e-05	0.000172500445391752	ZC3HC1	protein_coding
ENSG00000091947.10	633.543589462323	-0.327033741619674	0.0598814827615132	-5.46135009585741	4.72527151502654e-08	2.44698169580896e-07	TMEM101	protein_coding
ENSG00000091986.16	30.9358157749996	4.01252828042543	0.379528720777709	10.572396924805	4.00134857872335e-26	8.557794339253e-25	CCDC80	protein_coding
ENSG00000092010.15	1370.40246131351	0.106089588011648	0.0788948823672872	1.34469543306698	0.178723610073268	0.254334914647795	PSME1	protein_coding
ENSG00000092020.10	309.500631330593	-0.550482375431342	0.10517779017108	-5.23382716575373	1.6603571564157e-07	8.01064047103149e-07	PPP2R3C	protein_coding
ENSG00000092036.18	956.137015506501	-0.0245482262231924	0.0575322170178192	-0.42668660266628	0.669607609957904	0.738137983666833	HAUS4	protein_coding
ENSG00000092068.20	6530.49747274886	-0.579896349529833	0.0733287385264425	-7.90817299169439	2.6119369595315e-15	2.84225061261335e-14	SLC7A8	protein_coding
ENSG00000092094.11	708.211810315376	-0.190814441012885	0.0785896812804922	-2.42798339303419	0.0151830384854811	0.0296658231110683	OSGEP	protein_coding
ENSG00000092098.17	1488.04006503629	-0.167355773445935	0.0563064082444054	-2.97223315540755	0.00295642078548633	0.00688688379119842	RNF31	protein_coding
ENSG00000092108.21	1680.89625943595	0.0271544840807668	0.0440587085426334	0.616325012216161	0.537680034045632	0.623436290225525	SCFD1	protein_coding
ENSG00000092140.16	561.320814646499	0.012525963635628	0.0818519720221297	0.153031910242083	0.878373110929774	0.908845205870901	G2E3	protein_coding
ENSG00000092148.13	4392.08281023683	0.164344322228371	0.0477463285048419	3.44203056810337	0.000577365002308822	0.00157345700223851	HECTD1	protein_coding
ENSG00000092199.17	11331.8315300986	-0.202190640175351	0.0542835297433052	-3.7247143126371	0.000195536535789356	0.000581122708612496	HNRNPC	protein_coding
ENSG00000092201.10	6873.64651092929	0.0498557032393212	0.0363015997795781	1.37337482485739	0.169635852010378	0.243485360542787	SUPT16H	protein_coding
ENSG00000092203.15	2167.22516969254	-0.0491918411398591	0.0673015168982417	-0.730917272106006	0.464829685362813	0.554517931242492	TOX4	protein_coding
ENSG00000092208.17	217.89141325404	-0.209401225185405	0.108664613352042	-1.92704155222091	0.0539744517479493	0.0906393296458015	GEMIN2	protein_coding
ENSG00000092295.12	31.9009615101527	-0.181139529748966	0.232124894954738	-0.780353739241483	0.435182689422078	0.527486765695249	TGM1	protein_coding
ENSG00000092330.18	509.084153418746	0.0183625866507188	0.072861969204989	0.252018808317652	0.801026525982103	0.848723665291302	TINF2	protein_coding
ENSG00000092439.16	1931.72359380019	-0.226227758414069	0.0507960455404583	-4.45364901946711	8.44230654269829e-06	3.19020982575131e-05	TRPM7	protein_coding
ENSG00000092445.12	1156.78307562471	-0.201215934254465	0.0843463562633908	-2.38559130670829	0.0170516889234653	0.0329094190992941	TYRO3	protein_coding
ENSG00000092470.12	776.943530415981	0.0929808510598325	0.0659666969650596	1.40951200132214	0.158683827276239	0.230430722339611	WDR76	protein_coding
ENSG00000092529.25	23.0125733464191	1.8785310799177	0.340170244627444	5.52232627511285	3.34540513132772e-08	1.77096883073333e-07	CAPN3	protein_coding
ENSG00000092531.10	465.462389163617	0.335965936640812	0.0723834238667784	4.64147616530488	3.45928929669777e-06	1.37792350321581e-05	SNAP23	protein_coding
ENSG00000092621.13	4307.28897353711	0.000460443775303925	0.0546449545742854	0.00842609860125309	0.993277025572583	0.995594908046208	PHGDH	protein_coding
ENSG00000092820.18	11706.9923904703	-0.602531990323385	0.0572072416637947	-10.5324426208914	6.12247955800515e-26	1.30043820611859e-24	EZR	protein_coding
ENSG00000092841.19	2955.15194510345	0.150546409724183	0.100844825550723	1.49285210125592	0.135475905591229	0.201487345210846	MYL6	protein_coding
ENSG00000092847.13	2574.14044371723	-0.0677309241243576	0.0481143202453742	-1.40770822031658	0.159217486703095	0.230976639167835	AGO1	protein_coding
ENSG00000092853.14	625.499274259551	0.128055128186363	0.0757874614877765	1.68966113487014	0.0910928027140584	0.143001828260658	CLSPN	protein_coding
ENSG00000092871.17	863.53663440117	0.223925241503891	0.0968561617241112	2.31193594210071	0.0207812136667559	0.0392788053940896	RFFL	protein_coding
ENSG00000092929.12	51.9834899488443	0.394768774016768	0.17257858301043	2.28747256542784	0.0221682549757024	0.0415986467549397	UNC13D	protein_coding
ENSG00000092931.11	433.610613153156	-0.230712865829863	0.0816746672094037	-2.82477876816252	0.00473132712608529	0.0105433796441356	MFSD11	protein_coding
ENSG00000092964.18	4265.88027665342	-0.69165075902107	0.163307795069143	-4.23525869495839	2.28288736297259e-05	7.98829764508831e-05	DPYSL2	protein_coding
ENSG00000092969.12	538.33214850726	-1.78973116025055	0.113473259376679	-15.7722724286033	4.82809190854634e-56	2.81723717667366e-54	TGFB2	protein_coding
ENSG00000092978.11	216.904551790788	0.255720329814144	0.0986161617767899	2.59308743320337	0.00951185856268401	0.0196030746307854	GPATCH2	protein_coding
ENSG00000093000.19	3783.08932750328	0.171977276271138	0.083757785201879	2.05326914813503	0.0400464813052647	0.0697183900499109	NUP50	protein_coding
ENSG00000093009.11	707.689383348129	-0.192822983526106	0.0719534673139243	-2.67982893284131	0.007365979310332	0.015596349181934	CDC45	protein_coding
ENSG00000093010.14	1339.70168897824	-0.439585043904499	0.0609417617017071	-7.21319882507081	5.46525233503174e-13	4.89057852179373e-12	COMT	protein_coding
ENSG00000093100.13	1125.3399023074	0.0618265793908909	0.0470249446041633	1.31476134445924	0.188590122593141	0.265952491168056	AC016026.1	lncRNA
ENSG00000093144.19	612.050754390621	0.252009497628479	0.0627273486567804	4.01753785270563	5.88093908143127e-05	0.000191971629757593	ECHDC1	protein_coding
ENSG00000093167.18	847.436841299459	0.00603845574173196	0.0622008164309191	0.0970800077590354	0.922662857357025	0.943656046253831	LRRFIP2	protein_coding
ENSG00000093183.14	778.768304893749	0.376197449532273	0.0581495776637497	6.46947862128315	9.83416422674371e-11	6.94046925778813e-10	SEC22C	protein_coding
ENSG00000093217.11	514.703013904869	-0.371143652024542	0.0637558568834009	-5.8213263873671	5.83824304256491e-09	3.38368636308775e-08	XYLB	protein_coding
ENSG00000094631.21	695.065733487596	-0.114956118335103	0.0905077708766711	-1.27012429122518	0.204040360155116	0.283627839722992	HDAC6	protein_coding
ENSG00000094804.12	1155.23649418853	0.0780613479066966	0.0505665948912329	1.54373352753145	0.122652900515122	0.184672035118339	CDC6	protein_coding
ENSG00000094841.14	161.22338234729	0.117980193848119	0.109981347334724	1.07272911913918	0.283392671340781	0.372441943508349	UPRT	protein_coding
ENSG00000094880.11	853.406162616223	-0.13318686518716	0.0544756182658952	-2.44488946480747	0.0144896542430696	0.0284766703968067	CDC23	protein_coding
ENSG00000094914.14	1344.96087291084	0.115309543253622	0.063677811058854	1.81082768606865	0.0701675292131058	0.113958670751208	AAAS	protein_coding
ENSG00000094916.16	1925.2011221936	0.19114496951125	0.0937046364905133	2.03986672026204	0.0413636022221835	0.0717448548695035	CBX5	protein_coding
ENSG00000094975.14	810.359987232876	0.655328488036238	0.0656709949665865	9.97896389981102	1.88423990053938e-23	3.50192326707218e-22	SUCO	protein_coding
ENSG00000095002.15	1890.48533733703	0.0239140845302797	0.0698544350588855	0.342341678235902	0.732093773605215	0.792520723974898	MSH2	protein_coding
ENSG00000095015.6	533.443947655761	0.779216017415098	0.0686470373860349	11.3510509278528	7.32766171293613e-30	1.91398028829614e-28	MAP3K1	protein_coding
ENSG00000095059.16	1354.02208696975	-0.286403901447167	0.0481716127218629	-5.9454912398476	2.75628991328665e-09	1.65903117668943e-08	DHPS	protein_coding
ENSG00000095066.11	1339.67118181963	0.180174445437561	0.0755917643527391	2.38351951406771	0.0171479752917664	0.0330704841527293	HOOK2	protein_coding
ENSG00000095139.14	3972.76093818244	0.0693075704119422	0.0496427318124519	1.39612724524877	0.162676180659913	0.23508988612563	ARCN1	protein_coding
ENSG00000095203.14	291.164912125395	-0.442642332140675	0.0877764000914644	-5.0428398940881	4.58673017783518e-07	2.0841789227113e-06	EPB41L4B	protein_coding
ENSG00000095209.12	542.57477492081	-0.17333824674127	0.0738072626092345	-2.34852561405769	0.0188479027957818	0.0360091322164934	TMEM38B	protein_coding
ENSG00000095261.14	729.286231538497	-0.154446990150981	0.0550775418462722	-2.80417362456119	0.00504457317028508	0.0111610008487792	PSMD5	protein_coding
ENSG00000095319.14	6577.72948261284	-0.177979836897793	0.0563010386865732	-3.16121764446662	0.00157111057343794	0.00387960440706976	NUP188	protein_coding
ENSG00000095321.17	1753.01182949386	1.02617198306203	0.0517776070167543	19.818837566788	2.04784434647448e-87	2.12522262614328e-85	CRAT	protein_coding
ENSG00000095380.11	1419.70432438738	0.170461380964147	0.069522221038264	2.45189780214771	0.014210501542864	0.0279884072547837	NANS	protein_coding
ENSG00000095383.20	403.32714353679	0.185730572594743	0.0889859691395053	2.08718941188997	0.0368710162056947	0.0648545698542438	TBC1D2	protein_coding
ENSG00000095397.16	256.7867681447	0.406593728115266	0.0876152506052447	4.6406730027766	3.47276293321932e-06	1.38222221972639e-05	WHRN	protein_coding
ENSG00000095485.18	685.459423302537	-0.156291623582275	0.0770716540884525	-2.0278742610468	0.0425730827002191	0.073677400984162	CWF19L1	protein_coding
ENSG00000095539.15	318.520040376115	0.269094572716053	0.0869465917352343	3.09494101316228	0.00196852042064444	0.00476133759806429	SEMA4G	protein_coding
ENSG00000095564.14	1818.32284579174	-0.157337620886952	0.0651367163151955	-2.41549819806079	0.0157137002408621	0.0305982806730199	BTAF1	protein_coding
ENSG00000095574.12	416.539703469486	-0.102417101699066	0.0767879483409635	-1.33376530968507	0.182280783307382	0.258564145700582	IKZF5	protein_coding
ENSG00000095587.9	158.857694241601	0.383100383964367	0.118348870036695	3.23704302242671	0.00120775202204402	0.00306456670772344	TLL2	protein_coding
ENSG00000095637.22	315.250047632386	0.650533052602276	0.0988878551988398	6.57849289272388	4.752405847791e-11	3.4525003347337e-10	SORBS1	protein_coding
ENSG00000095739.11	13561.0718688819	-0.88400813819551	0.0464944497516005	-19.0131971217721	1.32618049573779e-80	1.22794784464632e-78	BAMBI	protein_coding
ENSG00000095787.23	4113.51485017685	0.0131654577316296	0.0552601982786325	0.238244851479664	0.811691191979855	0.857262543650331	WAC	protein_coding
ENSG00000095794.19	212.089271379064	0.219081460023132	0.0895058102700052	2.44767864077479	0.0143779830353472	0.0282750542637129	CREM	protein_coding
ENSG00000095906.17	1361.61088998214	-0.149191978152289	0.074457073619284	-2.0037314240302	0.0450988382024821	0.0775365060178987	NUBP2	protein_coding
ENSG00000095932.7	36.5706844122375	3.42748583157962	0.309064273505666	11.089880408053	1.40475438364577e-28	3.45337313741088e-27	SMIM24	protein_coding
ENSG00000095951.17	383.618156416637	0.646116656798394	0.0814219148188706	7.93541466367784	2.09793200226308e-15	2.30727756408207e-14	HIVEP1	protein_coding
ENSG00000096060.15	921.121107874524	0.126043216173188	0.0540048707016728	2.33392311722143	0.0195997480366094	0.0372918547914471	FKBP5	protein_coding
ENSG00000096063.16	2964.02281958451	-0.0612926173374224	0.0427976852246039	-1.43214795416519	0.152101482969475	0.222490325528048	SRPK1	protein_coding
ENSG00000096070.19	1663.22265733168	0.304497868188742	0.0458211647350689	6.64535417092305	3.02488821117914e-11	2.25416127274521e-10	BRPF3	protein_coding
ENSG00000096080.11	1253.86868061802	-0.293056565840658	0.0585707637855704	-5.00346157194652	5.63098952185144e-07	2.52309449366528e-06	MRPS18A	protein_coding
ENSG00000096092.6	232.114256667249	0.361010691740332	0.114942652197174	3.14078964457032	0.0016849300539483	0.00413950960028639	TMEM14A	protein_coding
ENSG00000096093.16	275.054363304137	0.303442446757626	0.087322627117468	3.4749578290794	0.000510933665992372	0.00140729734186677	EFHC1	protein_coding
ENSG00000096384.20	50243.5415737444	-0.520353692085743	0.0389918773127288	-13.3451818160054	1.26361898435108e-40	4.9592234403606e-39	HSP90AB1	protein_coding
ENSG00000096401.8	1967.67979214657	-0.101532859463429	0.0424784206706868	-2.39022209066013	0.016838187158235	0.0325257823894801	CDC5L	protein_coding
ENSG00000096433.11	7155.48391441705	-0.235437873124725	0.0729960786766941	-3.22534959949697	0.00125818924498191	0.00317950323503109	ITPR3	protein_coding
ENSG00000096654.15	537.191146192348	0.0390554101139265	0.0795297720876609	0.491079115263628	0.623370492173748	0.699809635580272	ZNF184	protein_coding
ENSG00000096696.14	12055.0713052182	-0.749995549927155	0.0439015782294613	-17.0835669279846	1.9671693398837e-65	1.40825645845471e-63	DSP	protein_coding
ENSG00000096717.12	1249.56090884725	0.108350076559785	0.0446212401746569	2.42821750663317	0.0151732404762579	0.0296516837796266	SIRT1	protein_coding
ENSG00000096746.17	1992.42936752967	0.0791653708488776	0.0609793696703068	1.29823202956829	0.194207614941307	0.272507472762017	HNRNPH3	protein_coding
ENSG00000096872.16	413.581551267147	0.399630083964945	0.0924938169536595	4.32061403807311	1.55595619227834e-05	5.60833347347319e-05	IFT74	protein_coding
ENSG00000096968.14	594.330142228569	0.841286791854633	0.0701130753530367	11.9990000098918	3.59615006130184e-33	1.10113402768139e-31	JAK2	protein_coding
ENSG00000097007.19	2382.7020134895	-0.355207045401698	0.0416768925870897	-8.52287738725825	1.556375248023e-17	2.01054556893731e-16	ABL1	protein_coding
ENSG00000097021.19	2701.50057488588	-0.61789146246785	0.0385757368543839	-16.0176191786115	9.62662077473456e-58	5.90700146983018e-56	ACOT7	protein_coding
ENSG00000097033.14	1142.64251070116	0.276386638802429	0.0640064911303919	4.31810327236004	1.5737579450993e-05	5.66853461566979e-05	SH3GLB1	protein_coding
ENSG00000097046.13	464.705606529081	0.167347846592172	0.075972288675319	2.20274852199547	0.0276124782617184	0.0504158402834989	CDC7	protein_coding
ENSG00000097096.9	159.525443755106	0.241851185015359	0.112376241954467	2.15215583658112	0.0313850826511728	0.0563524771290159	SYDE2	protein_coding
ENSG00000099139.14	93.2076002182569	0.492208980917812	0.14249177105939	3.45429758685968	0.000551728205098385	0.00150938248028937	PCSK5	protein_coding
ENSG00000099194.6	72365.4243537425	-0.863304202490981	0.238565394334856	-3.61873189905836	0.000296050142882933	0.000852322353267322	SCD	protein_coding
ENSG00000099203.7	377.590456615152	-0.23047217783688	0.0830752708910391	-2.77425731345692	0.00553278974682402	0.0121060602596774	TMED1	protein_coding
ENSG00000099204.20	1946.12882715257	-0.36443035528259	0.106909541155668	-3.40877298081332	0.000652557599208018	0.00175823282044844	ABLIM1	protein_coding
ENSG00000099219.14	1526.00763634795	-0.0916398121579987	0.0479085288961022	-1.912807891821	0.0557726504864116	0.0932640309799267	ERMP1	protein_coding
ENSG00000099246.17	1019.46066878113	0.270500708697342	0.0557096813426795	4.8555421998099	1.20057782156001e-06	5.13399747090224e-06	RAB18	protein_coding
ENSG00000099251.14	121.06064065144	0.117629063931224	0.16610959870969	0.708141280485567	0.478857526612213	0.567677173658862	HSD17B7P2	transcribed_unprocessed_pseudogene
ENSG00000099256.19	794.27486295296	0.124440389609156	0.0607881077700868	2.04711734209289	0.0406465646241686	0.0706358539878084	PRTFDC1	protein_coding
ENSG00000099282.10	380.708689544805	-0.463433899938464	0.0758047941972806	-6.11351702548503	9.74589679114789e-10	6.17373216229086e-09	TSPAN15	protein_coding
ENSG00000099290.17	1647.14321638683	0.139224319653941	0.0567781960014883	2.4520736736738	0.0142035577691647	0.0279783784776727	WASHC2A	protein_coding
ENSG00000099308.10	543.596344062604	-0.223960110920655	0.0727196355894647	-3.07977493431089	0.00207157073325517	0.0049871864001751	MAST3	protein_coding
ENSG00000099326.9	436.840858754635	-0.3072590010517	0.0724023397487398	-4.24377170845571	2.19793957699661e-05	7.71724334221131e-05	MZF1	protein_coding
ENSG00000099330.9	281.100621693702	0.127853859862614	0.0955452370719745	1.33815000915536	0.180847541423921	0.256884579555216	OCEL1	protein_coding
ENSG00000099331.13	2940.05559058206	0.0563346248418622	0.0488222723172996	1.15387142318447	0.248552886630996	0.333916010944838	MYO9B	protein_coding
ENSG00000099337.5	671.482875105931	-0.272242808760752	0.0584663419912286	-4.6564022904254	3.21782886645912e-06	1.28804783230798e-05	KCNK6	protein_coding
ENSG00000099338.23	74.6984232719985	0.0679583732412171	0.150869614434499	0.450444401915812	0.652390034879319	0.724029793249042	CATSPERG	protein_coding
ENSG00000099341.11	4099.69907417143	-0.323956564580755	0.0546937018789749	-5.9231054664685	3.15918087707553e-09	1.88830359111786e-08	PSMD8	protein_coding
ENSG00000099364.17	1115.482094148	0.180211132253202	0.062798835949181	2.86965720828066	0.00410917007968301	0.00926120510069032	FBXL19	protein_coding
ENSG00000099377.14	1457.0561223792	-0.553846376525345	0.0898660268405409	-6.16302284630982	7.13692055872689e-10	4.60756758614772e-09	HSD3B7	protein_coding
ENSG00000099381.18	2045.26825913508	-0.0776983351119462	0.0719016613100282	-1.08061946965208	0.279866418280759	0.368555137615005	SETD1A	protein_coding
ENSG00000099385.11	1612.80492006717	0.117872590331245	0.0979658852726636	1.2032003794298	0.228898788118951	0.311730138503526	BCL7C	protein_coding
ENSG00000099617.4	222.038916230242	0.189517611836307	0.103152780736059	1.83725160372781	0.0661727608153077	0.108347035206174	EFNA2	protein_coding
ENSG00000099622.14	4195.74914936573	-0.0449076055078445	0.0698777449958517	-0.642659626616607	0.520444983681306	0.607460807870172	CIRBP	protein_coding
ENSG00000099624.8	3369.17316034316	-0.498573690946462	0.0499228495636938	-9.98688366757509	1.73964994280752e-23	3.24098880308828e-22	ATP5F1D	protein_coding
ENSG00000099625.13	1198.49683414961	0.246697169263501	0.120085119037735	2.05435253960135	0.039941583041914	0.0695749350655758	CBARP	protein_coding
ENSG00000099783.12	3426.79625934893	0.067440996391314	0.0767910815224005	0.878239960348013	0.379813510481385	0.473102279161124	HNRNPM	protein_coding
ENSG00000099785.10	345.499749486947	0.910797421065853	0.0988155593718751	9.21714583063003	3.05113428091107e-20	4.80934652250029e-19	MARCHF2	protein_coding
ENSG00000099795.7	1076.41853732628	-0.0218416528231192	0.0829845215780257	-0.263201527318354	0.792395253665868	0.841770253327516	NDUFB7	protein_coding
ENSG00000099797.15	2795.85335686524	0.0908781854308041	0.0465406505297342	1.95266255190703	0.0508595938278942	0.0861382146068705	TECR	protein_coding
ENSG00000099800.8	1001.95227594021	-0.594921454039976	0.0954689276902355	-6.23157155352468	4.61778985715388e-10	3.02434919784712e-09	TIMM13	protein_coding
ENSG00000099804.9	1718.12507379699	-0.0427160345851269	0.0639595545218463	-0.667860101660599	0.504222897661023	0.591967099425435	CDC34	protein_coding
ENSG00000099810.21	3153.33980377732	0.57940775244552	0.0562680725125133	10.2972738637291	7.2486408122595e-25	1.45000948098278e-23	MTAP	protein_coding
ENSG00000099812.9	890.873889634176	-0.48810101845052	0.0546075729109279	-8.93833936268651	3.95062241660926e-19	5.79587043909194e-18	MISP	protein_coding
ENSG00000099814.16	9025.64293795134	-0.439636965361164	0.0475072449302956	-9.25410357949015	2.16035513248582e-20	3.43325502709437e-19	CEP170B	protein_coding
ENSG00000099817.12	2425.36995055712	-0.0639569330830442	0.0627416558591418	-1.01936954336415	0.308027559710948	0.398556943689425	POLR2E	protein_coding
ENSG00000099821.14	3117.38426777895	-0.189032471578072	0.0687392048312563	-2.74999502892296	0.00595961688032663	0.0129302028652295	POLRMT	protein_coding
ENSG00000099822.3	220.689463161736	-0.0317037049833394	0.108752085689716	-0.291522730642557	0.770651561911034	0.824620102541715	HCN2	protein_coding
ENSG00000099840.14	58.5992625146339	0.225960143532025	0.184036978351917	1.22779750871557	0.219522991121824	0.301171824157169	IZUMO4	protein_coding
ENSG00000099849.15	553.02032686724	-0.393376425957863	0.073320234077312	-5.36518235256955	8.08674779614829e-08	4.05728037546531e-07	RASSF7	protein_coding
ENSG00000099860.9	1541.42559723352	-0.222072815155416	0.0872492285051906	-2.54526967126368	0.01091933741623	0.0221437002579889	GADD45B	protein_coding
ENSG00000099866.15	24.6430085214363	0.235394611594047	0.2591554527753	0.908314330542546	0.363712173299523	0.456500108419686	MADCAM1	protein_coding
ENSG00000099875.14	6349.24011999239	-0.193625249921637	0.106814246454087	-1.81272869817852	0.0698736759331346	0.113517193838418	MKNK2	protein_coding
ENSG00000099889.14	607.600102804971	0.35154079061978	0.0745626402533121	4.71470416585959	2.42062181943995e-06	9.85001978789473e-06	ARVCF	protein_coding
ENSG00000099899.15	1043.80340452167	-0.265516339573384	0.0744878294429787	-3.56456003026159	0.000364467032576018	0.00103313542158074	TRMT2A	protein_coding
ENSG00000099901.17	3124.70949620908	-0.0777669673758985	0.0767499361106515	-1.01325123272781	0.310940174745134	0.401710077874844	RANBP1	protein_coding
ENSG00000099904.16	1511.99167452637	-0.202011817254326	0.0856017444978106	-2.35990304215695	0.0182797119971343	0.0350302623140028	ZDHHC8	protein_coding
ENSG00000099910.17	412.371097498578	-0.0168013934213382	0.077854978187792	-0.215803713679194	0.829140753429834	0.871546078516758	KLHL22	protein_coding
ENSG00000099917.17	2561.98226310268	-0.282561658307555	0.0463379760503221	-6.09784203782874	1.07509904308257e-09	6.7798762247903e-09	MED15	protein_coding
ENSG00000099940.12	837.702475495173	0.154567009530785	0.0641453230922444	2.40963802315735	0.0159683547677162	0.0310316287260521	SNAP29	protein_coding
ENSG00000099942.13	1793.09569322487	-0.168762502326312	0.0660561899378536	-2.55483252190424	0.0106238901210887	0.0216154227555782	CRKL	protein_coding
ENSG00000099949.21	1552.05905953273	-0.153096857843749	0.087892009421722	-1.74187458963604	0.081530391188591	0.129635417886805	LZTR1	protein_coding
ENSG00000099953.10	452.120445678483	0.54373508899583	0.0919507366136929	5.9133304312742	3.35258652892309e-09	1.99849828437694e-08	MMP11	protein_coding
ENSG00000099956.20	3482.006553425	0.0250719473045878	0.0520380315460369	0.48180045554581	0.629947705743112	0.705391584698986	SMARCB1	protein_coding
ENSG00000099968.18	1051.03797704486	-0.245410948302318	0.0774465879375464	-3.16877676393206	0.00153081923760728	0.00378979472800535	BCL2L13	protein_coding
ENSG00000099974.8	640.165247501416	-0.455952263552798	0.0900606298869358	-5.0627256785258	4.13304358815241e-07	1.88689852387365e-06	DDTL	protein_coding
ENSG00000099977.14	1056.24634234455	-0.398609963996029	0.073902051375913	-5.39376047856161	6.89981810873248e-08	3.50268835900625e-07	DDT	protein_coding
ENSG00000099984.11	116.738825645066	0.58814967854713	0.131637047826312	4.46796466693148	7.8967344814761e-06	2.99944007091783e-05	GSTT2	polymorphic_pseudogene
ENSG00000099991.18	2802.1497195276	-0.0160336164543078	0.0500156297153514	-0.320572120066431	0.748534668335724	0.806816644115105	CABIN1	protein_coding
ENSG00000099992.16	373.159901501442	-0.236090618733609	0.0732184825174259	-3.22446751989732	0.00126207172311507	0.0031872309414549	TBC1D10A	protein_coding
ENSG00000099994.11	31.731826513153	2.0637837796746	0.294141119446199	7.01630490684279	2.27812623985065e-12	1.90003592485494e-11	SUSD2	protein_coding
ENSG00000099995.19	5357.09245725187	-0.196016971755581	0.0390191887700735	-5.02360448626035	5.07106155369683e-07	2.28478510503538e-06	SF3A1	protein_coding
ENSG00000099999.15	449.904736533677	0.332112336265395	0.082693150601393	4.01620126757875	5.91437506444395e-05	0.000193000450899122	RNF215	protein_coding
ENSG00000100003.18	284.896983660809	0.184529118390537	0.0835008117607052	2.2099080775329	0.0271115425327161	0.0496173521524806	SEC14L2	protein_coding
ENSG00000100014.20	1971.65236688991	0.281213907082521	0.0570921863928439	4.92561110109752	8.40971107284268e-07	3.68174865003869e-06	SPECC1L	protein_coding
ENSG00000100023.19	1625.76901508362	-0.269416373501401	0.0522237990106976	-5.15888117304935	2.48429910024458e-07	1.1708234375825e-06	PPIL2	protein_coding
ENSG00000100027.16	359.473222970224	0.85433743265912	0.0939137354381095	9.09704452361114	9.28233082162931e-20	1.4197100048947e-18	YPEL1	protein_coding
ENSG00000100028.12	2113.21637906156	-0.26229480686304	0.0663031057048199	-3.9559957874488	7.62165038056829e-05	0.000244408087587572	SNRPD3	protein_coding
ENSG00000100029.18	3627.98870107836	-0.381983370815968	0.0497951543173866	-7.67109523109949	1.70533871048722e-14	1.73827636653025e-13	PES1	protein_coding
ENSG00000100030.15	3926.97312876197	-0.126243308443384	0.0383829827009992	-3.2890437261432	0.00100528404588517	0.00260031903672171	MAPK1	protein_coding
ENSG00000100031.19	28.2581504235129	0.184027975314281	0.253249080469263	0.72666789144222	0.46742942740904	0.556931825861148	GGT1	protein_coding
ENSG00000100033.16	212.053064727883	-1.25375496820372	0.146215417631326	-8.57471112495809	9.93358057180628e-18	1.30393002021936e-16	PRODH	protein_coding
ENSG00000100034.14	781.118493412778	0.142020560314092	0.0575671966112622	2.46703971487658	0.0136235246533808	0.0269593756994149	PPM1F	protein_coding
ENSG00000100036.13	473.041294827283	-0.723645800857874	0.0824153603875911	-8.78047244414926	1.62789396201851e-18	2.26980381737531e-17	SLC35E4	protein_coding
ENSG00000100038.20	593.805155012264	-0.0468477385406673	0.0626901735422281	-0.747289980129193	0.454888539439059	0.545435909223493	TOP3B	protein_coding
ENSG00000100056.12	823.71776050262	-0.445547281809742	0.0531821844672552	-8.37775443549277	5.39470528789223e-17	6.68952107992602e-16	ESS2	protein_coding
ENSG00000100058.12	553.409391217907	-0.257152909071905	0.0694063516446764	-3.70503423646861	0.000211362182052675	0.000624196604484436	CRYBB2P1	transcribed_unprocessed_pseudogene
ENSG00000100065.15	742.415626628201	-0.0398177280223471	0.0936667763985113	-0.425099801160446	0.670763922860241	0.739169223146231	CARD10	protein_coding
ENSG00000100068.13	177.253445451712	-0.162739344800722	0.0984540368069325	-1.65294740651267	0.0983415678082392	0.152569044147567	LRP5L	protein_coding
ENSG00000100075.10	2651.88701461092	-0.252102351891049	0.0517538902233876	-4.87117684879125	1.10935487104794e-06	4.77559976921333e-06	SLC25A1	protein_coding
ENSG00000100077.15	24.2010304929997	0.906000358429144	0.260675794487215	3.47558299462124	0.000509744237311631	0.00140502230687161	GRK3	protein_coding
ENSG00000100083.19	1273.01391924966	-0.147073926461378	0.0491265805490809	-2.99377495477099	0.00275549105595738	0.00646165577771747	GGA1	protein_coding
ENSG00000100084.14	2264.88568126508	-0.121891445807962	0.0413946831369007	-2.94461598860032	0.00323355720069606	0.00747168185809372	HIRA	protein_coding
ENSG00000100092.24	509.183387731858	0.016079452545866	0.103300873675795	0.155656500992727	0.876303786317775	0.907283926871895	SH3BP1	protein_coding
ENSG00000100097.12	124.745474887221	3.45742398052217	0.234135317604939	14.7667768190186	2.39915124703232e-49	1.16294908253482e-47	LGALS1	protein_coding
ENSG00000100099.21	1237.08161297624	-0.0904806695083441	0.0635365910837715	-1.42407182955484	0.154425680126893	0.2253358773051	HPS4	protein_coding
ENSG00000100101.15	304.715794428544	0.10142251495532	0.0995551624089623	1.01875696348811	0.30831836183055	0.398789362524952	Z83844.1	protein_coding
ENSG00000100104.13	592.774668690634	-0.153356472178116	0.0786235251776018	-1.95051636048753	0.0511146053174244	0.0865322029804394	SRRD	protein_coding
ENSG00000100105.18	1974.26783447627	0.135927814273449	0.0518117277792229	2.62349510621721	0.00870326953815246	0.0181128744102896	PATZ1	protein_coding
ENSG00000100106.22	1027.17310774585	0.191334046458862	0.0818078230388968	2.33882334661184	0.0193445779150146	0.0368607773628923	TRIOBP	protein_coding
ENSG00000100109.17	866.863851276011	0.00888126449857668	0.0541454969586556	0.164025911616588	0.869710745544783	0.902209664454514	TFIP11	protein_coding
ENSG00000100116.17	634.376869300817	-0.156799693967017	0.0605312138999353	-2.59039401103411	0.00958661372239114	0.0197360947928817	GCAT	protein_coding
ENSG00000100124.15	461.213896656541	-0.129003327956371	0.0669616860509567	-1.92652448832011	0.0540389171540284	0.0907278801251619	ANKRD54	protein_coding
ENSG00000100129.18	13178.1972741333	-0.0318303468414603	0.0458520133994262	-0.694197364119645	0.487558445418527	0.575812742802007	EIF3L	protein_coding
ENSG00000100138.15	2501.88936279787	-0.191544952065857	0.0592275124199556	-3.23405363891866	0.00122046531497467	0.00309225875232727	SNU13	protein_coding
ENSG00000100139.13	2063.77048529985	-0.0829205173604194	0.0486659295862312	-1.70387205310632	0.0884049931322236	0.139263081581456	MICALL1	protein_coding
ENSG00000100142.16	628.913913255493	-0.000685186515178488	0.0754882750949418	-0.00907672766819386	0.992757918573282	0.995332665168816	POLR2F	protein_coding
ENSG00000100147.13	168.17201615598	-0.0833058242692033	0.102504212525419	-0.812706348517583	0.41638644049075	0.509421910697718	CCDC134	protein_coding
ENSG00000100150.20	661.850176793975	0.0192891433952092	0.0641411516620168	0.300729607987875	0.763620689380745	0.819364840739328	DEPDC5	protein_coding
ENSG00000100151.16	693.664675615845	-0.126547444702145	0.0753629689257176	-1.67917276224717	0.093118378734312	0.145664086026168	PICK1	protein_coding
ENSG00000100162.15	385.470923577904	-0.490943328528103	0.079157271305379	-6.20212547037029	5.57056366605977e-10	3.62227190783357e-09	CENPM	protein_coding
ENSG00000100167.20	2034.91913551466	0.187996453492072	0.0691896633422812	2.71711762148709	0.00658532000862426	0.0140920015628781	SEPTIN3	protein_coding
ENSG00000100196.11	3264.95561492065	-1.03289445187895	0.0535423489555647	-19.2911680571982	6.37173755894136e-83	6.19661496062328e-81	KDELR3	protein_coding
ENSG00000100197.22	60.7561293815131	0.176909657593603	0.184148693665621	0.960689180423064	0.336708472971389	0.428944069661936	CYP2D6	protein_coding
ENSG00000100201.22	8216.38960044018	-0.459781901792961	0.0638295721841532	-7.20327406341461	5.87836505483014e-13	5.242050682978e-12	DDX17	protein_coding
ENSG00000100207.19	2185.3703047553	-0.0769806589075322	0.0440920785016838	-1.74590678243014	0.0808271511430703	0.128715781475314	TCF20	protein_coding
ENSG00000100209.11	115.476591612292	-0.128258097068711	0.143539341188485	-0.893539680527666	0.371568232251396	0.464813492055928	HSCB	protein_coding
ENSG00000100211.10	222.398496078248	-0.193840992412771	0.0979683256536889	-1.9786088117703	0.047860066781248	0.0816352947373892	CBY1	protein_coding
ENSG00000100216.6	2082.83792068648	-0.0965740227189726	0.057988262334638	-1.66540639141184	0.0958317051480273	0.149289306538782	TOMM22	protein_coding
ENSG00000100219.16	4739.16907037288	-0.460975102265542	0.0587086766151025	-7.85190756875209	4.09756447525458e-15	4.38178696271519e-14	XBP1	protein_coding
ENSG00000100220.12	1992.65731964958	-0.073005574103372	0.05795678410242	-1.25965536621836	0.207793713229348	0.287965064318462	RTCB	protein_coding
ENSG00000100221.10	1880.12081194013	0.141871358272914	0.0632237226023718	2.24395768602832	0.0248351239930774	0.0459360672613584	JOSD1	protein_coding
ENSG00000100225.18	2555.91752808807	-0.0328435859520696	0.052377572849898	-0.627054370125009	0.530623596108687	0.616780625921117	FBXO7	protein_coding
ENSG00000100226.16	1509.39945803487	-0.289858391195877	0.0543968815993902	-5.32858470326589	9.89810337953822e-08	4.90873548934572e-07	GTPBP1	protein_coding
ENSG00000100227.18	2520.25302041935	-0.274724709477849	0.0554768349911456	-4.95206169424944	7.34313144720413e-07	3.24976650166335e-06	POLDIP3	protein_coding
ENSG00000100228.12	215.753300368577	1.27719748579539	0.109161165100089	11.7001085928712	1.27290501280942e-31	3.63153693968119e-30	RAB36	protein_coding
ENSG00000100239.16	1890.8506925256	0.0536982956331186	0.0483044940518794	1.11166252099538	0.266283280002022	0.353922843275852	PPP6R2	protein_coding
ENSG00000100241.21	3952.33637144867	0.0430673503098361	0.0558862501935539	0.770625156647272	0.44092914558473	0.532954535931891	SBF1	protein_coding
ENSG00000100242.15	3883.3048110147	-0.52878688809218	0.105237986957803	-5.02467695723034	5.04280640295825e-07	2.27470581706369e-06	SUN2	protein_coding
ENSG00000100243.21	3972.32169697585	0.110730115021288	0.0624887989564501	1.771999412222	0.0763946547932051	0.122426214847894	CYB5R3	protein_coding
ENSG00000100246.13	290.386090388579	0.395691777847816	0.091641309639741	4.31783198432403	1.57569300404265e-05	5.67418279494911e-05	DNAL4	protein_coding
ENSG00000100253.13	28.5799016368371	0.719681100852242	0.304358192748263	2.36458593196963	0.0180502393119166	0.0346420318332091	MIOX	protein_coding
ENSG00000100258.18	2094.48055653966	-0.148048298418898	0.0812894064467819	-1.82124959315359	0.068568924941769	0.111808635070608	LMF2	protein_coding
ENSG00000100263.14	554.485952881786	0.00954376070039461	0.0617257182558793	0.15461562813788	0.877124348692213	0.907768810911431	RHBDD3	protein_coding
ENSG00000100266.19	1546.38781833527	-0.110212836329987	0.0608062952350844	-1.81252345507798	0.06990535313181	0.11355672607177	PACSIN2	protein_coding
ENSG00000100271.17	289.397112414598	-0.00576430566847585	0.114606582590984	-0.0502964623685528	0.959886142824652	0.971783135046653	TTLL1	protein_coding
ENSG00000100280.16	2820.83914107519	-0.106480849454261	0.0694106120540714	-1.53407161099965	0.125012036485401	0.187795208377831	AP1B1	protein_coding
ENSG00000100281.14	824.420076709051	-0.424941329080846	0.0593478679165605	-7.16017852028463	8.05720664897941e-13	7.07889695529367e-12	HMGXB4	protein_coding
ENSG00000100284.21	659.934607177445	0.30315917115413	0.089692173925459	3.37999579992428	0.000724869375095893	0.00193286000122569	TOM1	protein_coding
ENSG00000100288.20	466.54958846603	0.0295154382197778	0.07059538772409	0.418093011049587	0.675879114655014	0.743640155821153	CHKB	protein_coding
ENSG00000100290.3	105.24901334281	-0.0945841556292182	0.154318940312311	-0.612913459863049	0.539933562897426	0.625720803648572	BIK	protein_coding
ENSG00000100292.17	217.895646499231	0.350412959630159	0.0996247098101134	3.51732978994923	0.000435911820137808	0.00121669755862652	HMOX1	protein_coding
ENSG00000100294.13	766.869228560698	-0.260949761967945	0.0613443226594667	-4.2538535051813	2.10122795908213e-05	7.40785153825998e-05	MCAT	protein_coding
ENSG00000100296.13	3042.63355020013	0.0588841631441848	0.0493992920956576	1.19200418965844	0.23325960248415	0.316588539736015	THOC5	protein_coding
ENSG00000100297.16	2734.90249799099	-0.665810363760176	0.0634907015299846	-10.4867381792235	9.94008496700168e-26	2.06868820787008e-24	MCM5	protein_coding
ENSG00000100299.18	636.644279762587	0.698078264078514	0.0868553165755419	8.03725427068549	9.18738947517547e-16	1.03470213732439e-14	ARSA	protein_coding
ENSG00000100300.18	1910.32618962231	-0.566930521964149	0.0943537839563841	-6.0085615880145	1.87176512863666e-09	1.14671569667626e-08	TSPO	protein_coding
ENSG00000100302.7	193.483421149114	0.170362689771521	0.102409525158859	1.66354340094099	0.0962037107149581	0.149717791995812	RASD2	protein_coding
ENSG00000100304.13	4133.31347281864	-0.335360956223701	0.0477378062464754	-7.02506006439	2.13974179164269e-12	1.79138209659832e-11	TTLL12	protein_coding
ENSG00000100307.13	717.982678139127	-0.120225630766392	0.061656330697063	-1.94993165190284	0.0511842659556849	0.0866216815664611	CBX7	protein_coding
ENSG00000100311.17	1688.71748242424	-0.214425884721346	0.0936146312481154	-2.29051679061827	0.0219913763687099	0.0413186698407486	PDGFB	protein_coding
ENSG00000100316.16	70387.7510508314	-0.360267294303501	0.0519190414083553	-6.9390205314061	3.94827754819926e-12	3.2098956744377e-11	RPL3	protein_coding
ENSG00000100319.13	245.943802134149	-0.100945782740656	0.0896381036397902	-1.12614812944176	0.260102824823152	0.346930904877116	ZMAT5	protein_coding
ENSG00000100320.23	2946.197350996	0.288420417484987	0.0573049154704033	5.03308337718341	4.82653077625866e-07	2.18287936219034e-06	RBFOX2	protein_coding
ENSG00000100324.14	850.655800179912	-0.121548055717653	0.0614310145674958	-1.97861058576698	0.0478598668945357	0.0816352947373892	TAB1	protein_coding
ENSG00000100325.15	1452.00102313345	-0.265593994286287	0.0507958555874781	-5.22865480292765	1.7074783175474e-07	8.22515178325091e-07	ASCC2	protein_coding
ENSG00000100330.16	1143.62318187765	0.389172625421499	0.0499817632624633	7.78629243986219	6.90041315452478e-15	7.25364300533084e-14	MTMR3	protein_coding
ENSG00000100335.15	2307.43395239406	-0.383717793176936	0.0700480517835108	-5.47792241764049	4.30348730875099e-08	2.24056647323961e-07	MIEF1	protein_coding
ENSG00000100344.11	291.843753148409	-0.20760943940265	0.0954690044363007	-2.17462663016636	0.0296581070661486	0.0536691994808491	PNPLA3	protein_coding
ENSG00000100345.22	17987.9489862637	-0.173701087692104	0.0438058878251932	-3.96524522879791	7.33205282652197e-05	0.0002360023581526	MYH9	protein_coding
ENSG00000100347.15	1300.01939810772	-0.274506644765652	0.0519980449567491	-5.27917241877038	1.29768652635999e-07	6.35406167102742e-07	SAMM50	protein_coding
ENSG00000100348.10	2777.76445794102	-0.172183376405667	0.0470013880324218	-3.66336790494133	0.000248920611331116	0.000726237625096802	TXN2	protein_coding
ENSG00000100350.14	3519.14246022552	0.323356747831063	0.0691418954753881	4.67671222502377	2.91510892190195e-06	1.1723362616221e-05	FOXRED2	protein_coding
ENSG00000100353.18	9399.29745072566	-0.451700596497659	0.0443595945029909	-10.1827034615297	2.36887047513184e-24	4.61914806519087e-23	EIF3D	protein_coding
ENSG00000100354.21	1554.84634852311	0.0594011165105872	0.0622762054397225	0.953833267315586	0.340168046989852	0.432531741682763	TNRC6B	protein_coding
ENSG00000100359.21	934.374888378271	-0.0443088176932358	0.0807592947052598	-0.54865285605757	0.583243705160761	0.664997597175995	SGSM3	protein_coding
ENSG00000100360.15	532.125569596141	0.78738758681707	0.067154734141558	11.7249751172763	9.49289284695728e-32	2.72841267829926e-30	IFT27	protein_coding
ENSG00000100364.18	1936.88501351	-0.147002576044723	0.0683644394723284	-2.15027837834061	0.0315332016208116	0.0565921421381859	KIAA0930	protein_coding
ENSG00000100372.15	574.898390593296	0.00808849362825692	0.0766713313814168	0.10549567201356	0.915982504060229	0.938375345189036	SLC25A17	protein_coding
ENSG00000100376.12	1091.59230212053	0.189791684650555	0.0604401547276226	3.14015881504379	0.00168856267798527	0.00414711637383835	FAM118A	protein_coding
ENSG00000100379.17	544.023768721992	0.143556051882773	0.0745250802132573	1.92627839476295	0.0540696216525199	0.0907695754655211	KCTD17	protein_coding
ENSG00000100380.14	5780.74606686494	-0.223547277202205	0.0495717900037863	-4.50956637202593	6.49602690963935e-06	2.49870806228242e-05	ST13	protein_coding
ENSG00000100387.9	487.757556720412	-0.016453634607734	0.068571387626389	-0.239948981306629	0.810369808233	0.856217857513282	RBX1	protein_coding
ENSG00000100393.14	2571.08708023875	-0.0625527776071899	0.0573626206221384	-1.09047977461212	0.275501857871199	0.363705731090442	EP300	protein_coding
ENSG00000100395.15	958.140046248246	-0.195743399650605	0.0512392907706557	-3.82018167516685	0.000133353412073566	0.000408973385738508	L3MBTL2	protein_coding
ENSG00000100401.20	3956.74450199173	-0.254048353849864	0.0412071650108608	-6.16515001172503	7.04163520598328e-10	4.55013811910236e-09	RANGAP1	protein_coding
ENSG00000100403.12	3014.15960035805	-0.0157777337949359	0.0576329119992222	-0.273762564611499	0.784267094016783	0.835661664469509	ZC3H7B	protein_coding
ENSG00000100410.8	708.812730159077	-0.327512877015332	0.0637957291992863	-5.13377433138575	2.83988585462714e-07	1.32668141903624e-06	PHF5A	protein_coding
ENSG00000100412.16	4706.55245243666	-0.156247288307532	0.0592594451957922	-2.6366647171821	0.0083725540370153	0.0175118088833177	ACO2	protein_coding
ENSG00000100413.17	2515.75488216496	0.114011286451795	0.0447286268797457	2.5489556555876	0.0108046037864077	0.0219426829983218	POLR3H	protein_coding
ENSG00000100416.15	665.028966148114	-0.078643166695071	0.0631068070597913	-1.246191502298	0.212694098041126	0.293519753503787	TRMU	protein_coding
ENSG00000100417.12	421.434941740254	0.845936292428822	0.100249950437683	8.43827142792124	3.22065032838165e-17	4.06538090022575e-16	PMM1	protein_coding
ENSG00000100418.8	1020.60730255702	-0.409937573730113	0.0673397561381782	-6.08760110281569	1.14614999000855e-09	7.20443792500089e-09	DESI1	protein_coding
ENSG00000100422.14	1801.46855415051	0.28977001528401	0.0460903097692013	6.28700515867745	3.23648626168817e-10	2.14881009293621e-09	CERK	protein_coding
ENSG00000100425.18	1093.89572814685	-0.112969125202996	0.0512753749970258	-2.20318476870328	0.0275817283973161	0.0503715916154127	BRD1	protein_coding
ENSG00000100426.7	1267.42929562839	0.0151029479598278	0.0651584957579314	0.231787854893649	0.816702790589149	0.86173150807779	ZBED4	protein_coding
ENSG00000100429.18	705.151138872908	-0.148069458297205	0.0759644277997517	-1.94919467684964	0.051272180432478	0.0867419831539833	HDAC10	protein_coding
ENSG00000100439.10	902.123921020293	-0.0660721203283806	0.120929512957543	-0.546368861599383	0.584812409928728	0.666098577985262	ABHD4	protein_coding
ENSG00000100441.10	1292.94824089723	0.32914951594758	0.0796654383852351	4.13164758293207	3.60172328515697e-05	0.00012237628468113	KHNYN	protein_coding
ENSG00000100442.11	969.147972663382	0.641586800507346	0.0772931250505986	8.30069686129706	1.03502478626917e-16	1.26119686919465e-15	FKBP3	protein_coding
ENSG00000100445.17	549.085938654716	0.437023848711953	0.0799099008903225	5.46895746137609	4.52690368919891e-08	2.35055445755819e-07	SDR39U1	protein_coding
ENSG00000100461.18	1430.54481792737	0.0455437247675536	0.0469574189979174	0.969894124069586	0.332099269256193	0.424050454212099	RBM23	protein_coding
ENSG00000100462.16	4037.20340971858	-0.0630318870970184	0.0648873136988941	-0.97140540274967	0.331346439180142	0.423333883255601	PRMT5	protein_coding
ENSG00000100478.15	220.489919793564	0.297608065218232	0.104373057270539	2.85138782939759	0.00435288413761221	0.00976195031470595	AP4S1	protein_coding
ENSG00000100479.13	375.863973279088	-0.187599835269742	0.0973199227379717	-1.9276611611668	0.0538972860052353	0.0905294083748591	POLE2	protein_coding
ENSG00000100483.14	228.847877283215	0.067125364461686	0.0901339800368959	0.744728729766605	0.456435727469543	0.546655228399159	VCPKMT	protein_coding
ENSG00000100485.12	1493.56606660723	0.373318573018353	0.109167683116656	3.41968027863544	0.000626947747673224	0.00169276986594571	SOS2	protein_coding
ENSG00000100490.9	133.764289518049	0.0916912526659275	0.14094545208955	0.650544244646301	0.515340731848781	0.60259480766619	CDKL1	protein_coding
ENSG00000100503.25	3110.98118093846	0.315504299683616	0.0458956890983727	6.87437765685063	6.22610650427402e-12	4.95748119853703e-11	NIN	protein_coding
ENSG00000100504.17	4181.28643206542	0.0837541942066199	0.0568415787348426	1.47346706532063	0.140625138131086	0.208184443362469	PYGL	protein_coding
ENSG00000100519.12	2074.61664839145	-0.155173722031105	0.0520583837663313	-2.98076334308833	0.00287530900536897	0.0067171631893066	PSMC6	protein_coding
ENSG00000100522.10	3165.10547332835	-0.0830409487351652	0.0494060619644854	-1.68078461292579	0.0928047584599115	0.145217565276828	GNPNAT1	protein_coding
ENSG00000100523.16	1223.13465897922	0.219432236405718	0.0546428448798528	4.01575424720655	5.92559783112358e-05	0.000193307002663848	DDHD1	protein_coding
ENSG00000100526.20	1045.48675012737	-0.152534024071285	0.0848132306443907	-1.79846968347235	0.0721026087049715	0.116745826010992	CDKN3	protein_coding
ENSG00000100528.12	4448.23911103251	-0.417115923226858	0.060244247736745	-6.9237468952981	4.39851499958765e-12	3.55537048816643e-11	CNIH1	protein_coding
ENSG00000100532.12	352.256292885299	0.270078212114621	0.08175445299271	3.30352907062694	0.000954760697274437	0.00248167165270711	CGRRF1	protein_coding
ENSG00000100554.12	775.58604446964	0.139337713872966	0.0571771403632411	2.43694793037508	0.0148118120216678	0.0290432474373635	ATP6V1D	protein_coding
ENSG00000100558.9	1265.73818040603	0.027647315263116	0.089027344965751	0.310548576662058	0.756143825237259	0.813543833122998	PLEK2	protein_coding
ENSG00000100564.9	512.407879141725	-0.193635400538378	0.0698073007298963	-2.773856008093	0.00553961914228413	0.0121175740270391	PIGH	protein_coding
ENSG00000100567.13	1755.50003499388	-0.0693558519360033	0.0702164154103147	-0.987744126935523	0.323277977478242	0.414773263005812	PSMA3	protein_coding
ENSG00000100568.11	2117.61264565909	-0.0136808524319523	0.0483378556526665	-0.283025637923548	0.777157183940802	0.829846992969681	VTI1B	protein_coding
ENSG00000100575.14	945.317278142785	-0.538054542752878	0.0733480161167949	-7.33563866125722	2.20666640372826e-13	2.04077049048147e-12	TIMM9	protein_coding
ENSG00000100577.19	756.488316698373	-0.100844545825462	0.101488114402748	-0.99365868031864	0.320389065440939	0.411818463750062	GSTZ1	protein_coding
ENSG00000100578.18	966.502233192321	-0.0490281879598704	0.0894369433643889	-0.548187204476757	0.583563367116803	0.665165881300834	KIAA0586	protein_coding
ENSG00000100580.8	1494.44793595008	0.0107399488910667	0.0486441707192251	0.220785938628862	0.825259112768539	0.868507565557743	TMED8	protein_coding
ENSG00000100583.4	79.3714239025717	0.39957407052047	0.157712154555228	2.53356547976489	0.0112908643047782	0.0228223051953967	SAMD15	protein_coding
ENSG00000100591.8	2400.93401190474	-0.0706803832374702	0.0644781269083517	-1.09619163313994	0.272994920369214	0.360889155652659	AHSA1	protein_coding
ENSG00000100592.16	1039.48484173936	0.143363915680929	0.0859995835653321	1.66703034755998	0.0955083706020995	0.148890607381819	DAAM1	protein_coding
ENSG00000100596.7	1917.97526256652	-0.27446065104597	0.0578387132449486	-4.74527588267086	2.08222344440897e-06	8.57911567303383e-06	SPTLC2	protein_coding
ENSG00000100599.16	1270.08738374852	-0.636303603214291	0.0636192591651762	-10.0017449364231	1.49735037606482e-23	2.8030906616332e-22	RIN3	protein_coding
ENSG00000100600.15	1734.74467934819	-0.00542175349216814	0.113829626521065	-0.0476304250296805	0.962010783873112	0.973277463427763	LGMN	protein_coding
ENSG00000100601.10	401.468951700335	0.167979105839786	0.0941089897272078	1.78494218593467	0.0742706950061896	0.119679841275605	ALKBH1	protein_coding
ENSG00000100603.14	2502.92751501559	-0.236445306624271	0.037381967652916	-6.32511666639964	2.53041327034064e-10	1.70120784344684e-09	SNW1	protein_coding
ENSG00000100605.17	7271.46867426169	-0.491182866927317	0.0571439394396035	-8.59553737009079	8.28760477305578e-18	1.09624664333414e-16	ITPK1	protein_coding
ENSG00000100612.14	1090.25196119179	-0.016410995219463	0.056112700233561	-0.292464899232341	0.769931193582832	0.823969773801499	DHRS7	protein_coding
ENSG00000100614.18	1233.79798546276	0.0548202953894737	0.0574598740206661	0.954062227316352	0.34005214466445	0.432419927051513	PPM1A	protein_coding
ENSG00000100629.17	293.988866625024	0.25062437635375	0.0921823879662629	2.71878806660416	0.00655215746729218	0.0140307451761167	CEP128	protein_coding
ENSG00000100632.11	1940.79171234242	0.116999969627116	0.0591534790155392	1.97790513042151	0.047939410081437	0.0817475847032708	ERH	protein_coding
ENSG00000100644.17	4175.3604320828	-0.488959366379984	0.0542490092455642	-9.01324048457097	2.00055957248627e-19	3.00336433683061e-18	HIF1A	protein_coding
ENSG00000100647.8	490.9483410785	-0.293172217742729	0.0786919066900489	-3.72557013896579	0.000194874255087762	0.000579265783625925	SUSD6	protein_coding
ENSG00000100650.16	2217.13711577642	-0.0189422194678296	0.0917602590642586	-0.206431625858473	0.836453768935294	0.876292996547862	SRSF5	protein_coding
ENSG00000100664.11	8700.73991700167	-0.306227508255662	0.0486835002762503	-6.29017031474732	3.17117854697988e-10	2.1090724246e-09	EIF5	protein_coding
ENSG00000100697.15	1957.86453666422	-0.0991459474073207	0.0581691700017369	-1.70444150061554	0.0882986362639116	0.13910971090666	DICER1	protein_coding
ENSG00000100711.14	592.815032619541	-0.0666835606870525	0.0609537903309502	-1.09400187133552	0.273954157478364	0.361971557471412	ZFYVE21	protein_coding
ENSG00000100714.17	6611.33683859529	-0.187454066924655	0.0438245399532433	-4.27737671917723	1.8910862418128e-05	6.71609245685606e-05	MTHFD1	protein_coding
ENSG00000100722.20	4232.33246285819	0.104077380851478	0.0522549657200444	1.99172230652818	0.0464015348482573	0.0794757347539436	ZC3H14	protein_coding
ENSG00000100726.15	1289.57286073632	-0.237871243737603	0.0999558161748575	-2.37976390809999	0.0173237332305544	0.0333844574955214	TELO2	protein_coding
ENSG00000100731.16	2275.08090039418	0.240646045807571	0.0638634653419981	3.76813322795556	0.000164472920094082	0.000495855871205848	PCNX1	protein_coding
ENSG00000100744.15	728.545743528545	0.0756243299796668	0.0683089284728032	1.10709290381822	0.268253763270127	0.355991069468416	GSKIP	protein_coding
ENSG00000100749.8	547.630483905406	-0.107741276310323	0.0863791133638276	-1.24730704118852	0.212284936649063	0.293059724614272	VRK1	protein_coding
ENSG00000100764.14	2751.11324040225	-0.133507473650903	0.0455515658474977	-2.93090854654424	0.00337972262067435	0.0077699451209467	PSMC1	protein_coding
ENSG00000100784.12	565.931862308271	0.0998515033995163	0.0680035091746274	1.46832868790794	0.142014961959329	0.209940473879264	RPS6KA5	protein_coding
ENSG00000100796.17	2236.60965534477	-0.041303800663337	0.0538480227029701	-0.767043961691444	0.443055378161674	0.534897354193783	PPP4R3A	protein_coding
ENSG00000100802.15	349.786159525174	0.348745277827962	0.0765620172341596	4.55506908551468	5.23683643086809e-06	2.03664994292035e-05	C14orf93	protein_coding
ENSG00000100804.19	1617.36482445911	-0.190163294748295	0.0610373538582092	-3.11552324483214	0.00183618876108223	0.00447063246931421	PSMB5	protein_coding
ENSG00000100811.14	3523.57831463697	-0.270793722981342	0.0536026912746372	-5.05186804136217	4.37509931288439e-07	1.99269987261064e-06	YY1	protein_coding
ENSG00000100813.14	4827.29528087206	-0.046358757105553	0.0564447313452531	-0.821312388254492	0.411468353071448	0.50452265034841	ACIN1	protein_coding
ENSG00000100814.18	3021.20476508662	-0.284476053276805	0.0759771991500736	-3.74422927482355	0.000180948364419061	0.000541304809249748	CCNB1IP1	protein_coding
ENSG00000100815.12	1583.51655817895	0.11511269674998	0.0900572789078534	1.27821646563142	0.201173111985355	0.280575433447239	TRIP11	protein_coding
ENSG00000100823.12	7425.38098847647	-0.279556676386585	0.0383829700179074	-7.28335186818944	3.25626441906413e-13	2.97059685616453e-12	APEX1	protein_coding
ENSG00000100836.10	2669.78685493681	-0.155057977226143	0.0404386543432953	-3.8344000250308	0.000125871153947176	0.000387332468355262	PABPN1	protein_coding
ENSG00000100852.13	1841.19075516635	-0.0797383612915847	0.0574903748721112	-1.38698628194658	0.165445945907459	0.238490786013521	ARHGAP5	protein_coding
ENSG00000100865.15	862.121547603199	-0.285817191510292	0.0501061425065832	-5.70423459504471	1.16867030718185e-08	6.53095372604008e-08	CINP	protein_coding
ENSG00000100867.15	1047.14730091446	0.280631065979818	0.115343055845954	2.43301223399711	0.0149737949491497	0.0293199685068637	DHRS2	protein_coding
ENSG00000100883.12	1249.93029611027	-0.00345451167128902	0.0503609685608218	-0.0685950205091259	0.945311982590537	0.960909754588316	SRP54	protein_coding
ENSG00000100888.15	1963.5588452944	0.378609777682711	0.0394055121597115	9.60804103111758	7.39423290393367e-22	1.27182450938294e-20	CHD8	protein_coding
ENSG00000100889.12	3066.84628989493	-0.0598583107601382	0.103322992577005	-0.579331949909668	0.562365211237343	0.646195531051723	PCK2	protein_coding
ENSG00000100890.16	636.332090929318	0.0191089462003118	0.0656265435686612	0.291177093310106	0.770915880806204	0.824788781907309	PRORP	protein_coding
ENSG00000100897.18	2789.12964334699	0.0797102798480115	0.0386984017251735	2.05978222082902	0.0394193649929452	0.0688047907084222	DCAF11	protein_coding
ENSG00000100902.11	2236.693512441	-0.142562404627756	0.0611723393247368	-2.33050437830987	0.0197795088853383	0.037583011291962	PSMA6	protein_coding
ENSG00000100906.11	994.352735140977	0.367007785666034	0.099587944984773	3.68526316836992	0.000228466444709102	0.000670865293303616	NFKBIA	protein_coding
ENSG00000100908.14	384.428933052904	-0.0730204302512729	0.068910784826479	-1.05963718792555	0.289309688525683	0.378608511812449	EMC9	protein_coding
ENSG00000100911.16	917.893917455282	0.142139630355579	0.180965421440583	0.785451879282077	0.432188673514621	0.524810229194014	PSME2	protein_coding
ENSG00000100916.14	236.22456720293	0.267565355184737	0.109386523047043	2.44605411829087	0.0144429319382549	0.028395557096152	BRMS1L	protein_coding
ENSG00000100918.13	26.1727274225237	1.15085924196831	0.265195348175193	4.33966602313109	1.42699422887562e-05	5.18337133218317e-05	REC8	protein_coding
ENSG00000100926.15	866.780918859553	0.0549910783290939	0.0742438098992981	0.740682333027925	0.458886073812954	0.548994611943497	TM9SF1	protein_coding
ENSG00000100934.15	1572.78165594111	0.499484678804086	0.0663489101791821	7.52815196896492	5.14634760953294e-14	5.03339488211308e-13	SEC23A	protein_coding
ENSG00000100938.18	954.019783579146	0.135257152404496	0.0691272440349946	1.95664031298606	0.0503897718780574	0.0854360792270177	GMPR2	protein_coding
ENSG00000100941.9	2279.153946169	-0.0107991587232391	0.0733382118581613	-0.147251459363709	0.882933544544845	0.912559414430649	PNN	protein_coding
ENSG00000100949.14	824.582703563693	0.0456325556912857	0.0757405054499893	0.60248549201215	0.5468510175436	0.631843180473488	RABGGTA	protein_coding
ENSG00000100968.14	84.6927277331422	2.58145929901454	0.175110579587307	14.741880845226	3.46984741882088e-49	1.66628107569029e-47	NFATC4	protein_coding
ENSG00000100979.15	32.8982128402466	-0.00774345426140329	0.261919417977778	-0.0295642618679775	0.976414567744516	0.984115399624133	PLTP	protein_coding
ENSG00000100982.12	1024.88382061008	0.108431520512026	0.0656993579980452	1.65041978820025	0.0988571065809049	0.153230497099091	PCIF1	protein_coding
ENSG00000100983.12	1212.21883636198	-0.0792403677486018	0.0623517922448531	-1.27085950372409	0.203778635399094	0.283368630938305	GSS	protein_coding
ENSG00000100991.12	2159.61599565216	-0.044227438742675	0.0448361136062547	-0.986424450858408	0.323924871536551	0.415430893967793	TRPC4AP	protein_coding
ENSG00000100994.12	8058.8934621122	-0.251669645552147	0.0998873950384049	-2.51953357533635	0.0117510432650999	0.0236535253850872	PYGB	protein_coding
ENSG00000100997.20	1748.48329774998	0.0376832424493091	0.0499415667933882	0.754546660604529	0.450521038325542	0.541584919196755	ABHD12	protein_coding
ENSG00000101000.6	1195.81853336553	-0.827857817529538	0.076868618631763	-10.7697761747921	4.78162201888042e-27	1.07312367602247e-25	PROCR	protein_coding
ENSG00000101003.10	365.683575687843	0.259075114276724	0.0783054091981027	3.30852130050552	0.000937900499998582	0.00244113035372464	GINS1	protein_coding
ENSG00000101004.15	39.7112927747652	-0.085437938813644	0.194026922780897	-0.440340637212105	0.659690412580268	0.730035987241729	NINL	protein_coding
ENSG00000101019.22	665.862723242159	0.0189804088717462	0.0597027674715434	0.31791505947849	0.750549368974549	0.808537334015149	UQCC1	protein_coding
ENSG00000101040.19	1288.55152072978	-0.444735339850609	0.0828300386104846	-5.36925187179998	7.90639341819526e-08	3.97711650701214e-07	ZMYND8	protein_coding
ENSG00000101049.17	17.8471917945983	0.764380391301778	0.309048427301062	2.47333532151306	0.0133858479894694	0.0265297830634665	SGK2	protein_coding
ENSG00000101052.13	634.346615435531	0.24232644903427	0.0690036862059901	3.51178991091688	0.000445099703930305	0.00123854178907222	IFT52	protein_coding
ENSG00000101057.16	671.563948802497	-0.365760925589524	0.0768949968574994	-4.75662839634868	1.96853052624402e-06	8.14258653600394e-06	MYBL2	protein_coding
ENSG00000101076.17	888.50705874086	-1.09974929486796	0.0725531028107024	-15.1578533827464	6.72309851753207e-52	3.56024905399309e-50	HNF4A	protein_coding
ENSG00000101079.21	986.831031278613	-0.24749797311565	0.0634184611329523	-3.90261713536045	9.51581613012518e-05	0.000299375513367499	NDRG3	protein_coding
ENSG00000101084.18	852.259180108975	-0.150841836933433	0.0712036535132642	-2.11845642029216	0.0341364319592475	0.0606440022617791	RAB5IF	protein_coding
ENSG00000101096.20	129.201600918558	0.977583244037387	0.111668476464271	8.75433492951947	2.0531055209486e-18	2.85496139122555e-17	NFATC2	protein_coding
ENSG00000101104.13	2597.40716824373	0.231170358872203	0.0842345088783589	2.74436643544786	0.0060627820368172	0.0131282451526823	PABPC1L	protein_coding
ENSG00000101109.12	1171.02714731213	0.166966392866193	0.0535675477749091	3.11693179549278	0.00182743845270186	0.00445353519214009	STK4	protein_coding
ENSG00000101126.18	3439.82014864041	0.0722380027841481	0.0543127438129438	1.33003780904423	0.183505814311404	0.259896538440854	ADNP	protein_coding
ENSG00000101132.10	267.512390417871	-0.0774990648472387	0.0839255238649695	-0.923426643984129	0.355784912051601	0.448735896823321	PFDN4	protein_coding
ENSG00000101138.12	1017.57467809031	-0.0393961903038467	0.0668451831301716	-0.589364685068305	0.55561666121738	0.639867463499244	CSTF1	protein_coding
ENSG00000101144.13	2788.77442271154	-1.26618186793607	0.050231994660497	-25.2066810504702	3.38400551619617e-140	6.79569835025212e-138	BMP7	protein_coding
ENSG00000101146.13	1055.61609651632	-0.187230807405183	0.0584095161600441	-3.20548464897679	0.0013483523879483	0.00338467093747477	RAE1	protein_coding
ENSG00000101150.18	3651.11416866779	0.00733647763974512	0.0407978383585019	0.179825155815302	0.857289834051769	0.891957522805982	TPD52L2	protein_coding
ENSG00000101152.11	2251.27572632683	-0.131800419775249	0.0426412134070998	-3.09091625786859	0.00199539901035797	0.00482031790300974	DNAJC5	protein_coding
ENSG00000101158.15	1651.95995280098	0.0687036463005899	0.0649077544055923	1.05848133138728	0.289836057445876	0.37916539393279	NELFCD	protein_coding
ENSG00000101160.14	1070.38228612638	0.388052466731512	0.0788554080368885	4.92106345515302	8.60752148762608e-07	3.76516222545593e-06	CTSZ	protein_coding
ENSG00000101161.8	2493.94707551282	-0.105202082374403	0.0480849605308894	-2.18783755280037	0.0286814373909351	0.0521275348349824	PRPF6	protein_coding
ENSG00000101166.16	2514.31644657569	-0.407053909263603	0.0537616556574088	-7.5714541207123	3.69069417401207e-14	3.65593875802362e-13	PRELID3B	protein_coding
ENSG00000101181.17	1051.14673456134	-0.0471380543060726	0.0540266487332556	-0.872496358950675	0.38293765363061	0.476108783315118	MTG2	protein_coding
ENSG00000101182.15	2466.89393872008	0.045503384981324	0.0522031451558101	0.871659836692033	0.383393976983463	0.476561178946567	PSMA7	protein_coding
ENSG00000101187.16	2265.50089652143	-0.885502383002032	0.0863423890961688	-10.2557086069943	1.115547563621e-24	2.21434043341097e-23	SLCO4A1	protein_coding
ENSG00000101188.5	7050.39558342781	-0.771401499715061	0.0753514876693291	-10.2373758445256	1.34844139027904e-24	2.65955984921999e-23	NTSR1	protein_coding
ENSG00000101189.7	760.819845980707	0.0723754573577636	0.0737745455875832	0.981035623890646	0.326575174462406	0.418386472896047	MRGBP	protein_coding
ENSG00000101190.13	506.92543098394	-0.0538086744868922	0.0728242516419404	-0.738884001876967	0.459977437622343	0.550044939908304	TCFL5	protein_coding
ENSG00000101191.17	2315.13149568504	-0.18792815360287	0.045765810974202	-4.10630008739065	4.02047102381403e-05	0.000135591152543591	DIDO1	protein_coding
ENSG00000101193.8	2172.81498775372	-0.209349232817528	0.0404824142517401	-5.17136234799853	2.32393432422262e-07	1.09926572210017e-06	GID8	protein_coding
ENSG00000101194.18	265.610746934023	0.101322336262711	0.144675769524016	0.700340745351223	0.483714531674347	0.572102652461189	SLC17A9	protein_coding
ENSG00000101199.13	1662.99672940701	-0.111246506010173	0.0686311039895975	-1.62093423452776	0.105031743797654	0.161522213261375	ARFGAP1	protein_coding
ENSG00000101213.7	129.120683313699	-0.267468178542131	0.127693902694763	-2.09460415021916	0.0362061959835409	0.0638231199832983	PTK6	protein_coding
ENSG00000101216.11	859.361604158471	-0.338357476746468	0.0641228446133014	-5.27670721389488	1.31525773455185e-07	6.43805962310076e-07	GMEB2	protein_coding
ENSG00000101220.18	1981.13493880049	-0.417872109236255	0.0791504389018955	-5.27946673491217	1.29560397028613e-07	6.34587399193363e-07	C20orf27	protein_coding
ENSG00000101224.17	4248.14388083531	-0.175952472423587	0.0984565340586305	-1.78710812955093	0.0739200138094585	0.119239012469816	CDC25B	protein_coding
ENSG00000101236.17	644.275856075104	0.665505067033978	0.0651861581002064	10.209300355007	1.80159185565183e-24	3.52633099543599e-23	RNF24	protein_coding
ENSG00000101246.20	481.70891832551	-0.777904493158142	0.0732539777433126	-10.6192798960894	2.42423962695634e-26	5.2281753628488e-25	ARFRP1	protein_coding
ENSG00000101247.18	251.114082724975	0.113660541199548	0.0965332356720701	1.17742392460209	0.239026345364764	0.322997848324334	NDUFAF5	protein_coding
ENSG00000101255.11	8016.61553217341	-0.069586441953252	0.0732579591239783	-0.949882344326399	0.342172038936855	0.434650968379248	TRIB3	protein_coding
ENSG00000101266.19	5341.97217034872	-0.125519437970577	0.0685271897341613	-1.83167350736994	0.067000077970732	0.109527667370909	CSNK2A1	protein_coding
ENSG00000101276.18	338.166190992959	0.282859004494057	0.100460590171517	2.81562156872789	0.00486829742684619	0.0108166590395904	SLC52A3	protein_coding
ENSG00000101290.14	1291.13015755687	0.141447699825495	0.0637654756178929	2.21824895768211	0.0265378623082388	0.0487010402174575	CDS2	protein_coding
ENSG00000101294.18	4662.40328061926	0.000190905471193305	0.0438951487272141	0.00434912460098234	0.996529911567259	0.997755893716947	HM13	protein_coding
ENSG00000101298.15	480.87681534753	0.489973835111995	0.0687892138660839	7.12282940267142	1.05733662679826e-12	9.18249396424645e-12	SNPH	protein_coding
ENSG00000101310.17	1829.97957422037	-0.0509635044306541	0.0459553855442589	-1.10897784507916	0.267439739616862	0.355063165939344	SEC23B	protein_coding
ENSG00000101311.16	3236.24748047411	-0.993840683029363	0.16835390248589	-5.90328271786071	3.56338844636977e-09	2.11925675177753e-08	FERMT1	protein_coding
ENSG00000101333.16	102.373904480607	-1.16930490391377	0.162717308383991	-7.18611262395249	6.66620624438185e-13	5.90037476570558e-12	PLCB4	protein_coding
ENSG00000101335.10	33.3237085976417	-2.02181500227009	0.304146283655314	-6.64750848825559	2.98095800285108e-11	2.22249535188458e-10	MYL9	protein_coding
ENSG00000101337.16	2212.69501736159	-0.0640370914394941	0.0517532940227595	-1.23735295788772	0.215956075126472	0.297225526451326	TM9SF4	protein_coding
ENSG00000101343.15	789.073754940186	0.192774874811506	0.05270051279582	3.65793167057752	0.000254258805205042	0.000740415048001049	CRNKL1	protein_coding
ENSG00000101346.14	1961.1849675145	-0.190013589229272	0.0477933974970387	-3.97572884917933	7.0164034159953e-05	0.000226077612047375	POFUT1	protein_coding
ENSG00000101347.10	650.397228480902	0.29958719157943	0.0932961705607705	3.21114135530661	0.00132208884023883	0.00332359937190912	SAMHD1	protein_coding
ENSG00000101350.8	951.050974884612	0.130097076550682	0.0505323096999105	2.57453255794704	0.010037563906297	0.0205604518059439	KIF3B	protein_coding
ENSG00000101353.15	53.0270053091158	0.920982056552404	0.187189438941123	4.92005351243178	8.6520554014e-07	3.78142263063449e-06	MROH8	protein_coding
ENSG00000101361.17	5821.0278195635	-0.260923142011026	0.0700988361842336	-3.72221788854337	0.000197480494975641	0.000586674523306117	NOP56	protein_coding
ENSG00000101363.12	840.297515776065	0.0991899038384917	0.0618460685449882	1.6038190651737	0.108753940885914	0.166583673889935	MANBAL	protein_coding
ENSG00000101365.21	1486.78027610863	-0.213987270971428	0.0705675428441806	-3.03237525846593	0.00242637359090311	0.00575709910022015	IDH3B	protein_coding
ENSG00000101367.9	2346.88780059782	0.167280025542984	0.0500014971213522	3.34550033845987	0.000821342589513614	0.00216804719386293	MAPRE1	protein_coding
ENSG00000101384.12	682.508224230032	-0.341011437263828	0.0938726614236347	-3.63270234477416	0.000280468484936464	0.000811694587791979	JAG1	protein_coding
ENSG00000101391.21	571.146944526235	-0.132052864311347	0.074322916003203	-1.77674493161243	0.075610216017527	0.121347460008948	CDK5RAP1	protein_coding
ENSG00000101400.6	503.446388448178	-0.111466341715658	0.0858185276992926	-1.29886103506967	0.193991623860719	0.272229102437453	SNTA1	protein_coding
ENSG00000101407.13	709.506854235648	0.0437548009931623	0.0605844429401698	0.722211823196465	0.470164255336125	0.559629734451736	TTI1	protein_coding
ENSG00000101412.13	1009.30023494251	-0.0517615110270435	0.061115359156042	-0.846947669813804	0.397024290249886	0.489919926592769	E2F1	protein_coding
ENSG00000101413.12	931.974339109662	-0.0986002631178576	0.0532230417384667	-1.85258602096383	0.0639417176116869	0.105094683187661	RPRD1B	protein_coding
ENSG00000101417.12	235.223450233546	-0.0748939288441996	0.0880099122430284	-0.850971520541792	0.394785173234696	0.487701776282505	PXMP4	protein_coding
ENSG00000101421.4	1019.12272279083	-0.184177341876172	0.0672305594990068	-2.73948845954336	0.00615348750873948	0.0132930116439842	CHMP4B	protein_coding
ENSG00000101439.9	2265.31874844455	0.329896766730529	0.0569707985267879	5.79062915144871	7.01232529388587e-09	4.02642354323644e-08	CST3	protein_coding
ENSG00000101442.10	480.268084384863	-0.0306123401931157	0.0740760511358018	-0.413255562678346	0.67941938350327	0.747003834407783	ACTR5	protein_coding
ENSG00000101444.13	7630.34588956322	-0.327997138113534	0.0505040925787071	-6.49446651481508	8.3328160599999e-11	5.91871082846938e-10	AHCY	protein_coding
ENSG00000101447.15	938.649270290178	-0.50119337596155	0.0928833746925392	-5.39594278976825	6.81646654311628e-08	3.46378646586287e-07	FAM83D	protein_coding
ENSG00000101452.15	375.59856343485	-0.0171564641403523	0.0875413222661073	-0.195981322834035	0.844624784735526	0.88201182667605	DHX35	protein_coding
ENSG00000101457.13	667.695224337701	0.406794173364659	0.0762006356562733	5.33846167897641	9.37385137172231e-08	4.66812865139795e-07	DNTTIP1	protein_coding
ENSG00000101464.11	510.530742898852	-0.348997104751317	0.0793048882132978	-4.4007010490029	1.0790169910858e-05	3.9963687983616e-05	PIGU	protein_coding
ENSG00000101473.17	269.397801450415	-0.160795018958523	0.0951676046954926	-1.68959825639217	0.0911048397513321	0.14300620617956	ACOT8	protein_coding
ENSG00000101474.12	2626.46465068267	0.0174101628361776	0.0501269904964224	0.347321127076642	0.728350080448265	0.789684286493586	APMAP	protein_coding
ENSG00000101493.11	1011.11631326415	0.500066414305036	0.0768419819935403	6.50772405046858	7.62979065626805e-11	5.43966465601793e-10	ZNF516	protein_coding
ENSG00000101544.9	2065.98096345179	0.313023660162831	0.0492499366604799	6.3558185327376	2.07319658195019e-10	1.40481326672637e-09	ADNP2	protein_coding
ENSG00000101546.13	1293.79642330834	0.404134125989954	0.0776257665417969	5.20618531698946	1.92762146400106e-07	9.23097265340615e-07	RBFA	protein_coding
ENSG00000101557.15	3081.7951188692	0.512319611518139	0.0536748520215884	9.54487236056245	1.36275309517089e-21	2.30297826345655e-20	USP14	protein_coding
ENSG00000101558.14	3080.47320734633	0.606813637859554	0.0475364023348495	12.7652411216381	2.56355590649824e-37	9.07099885175797e-36	VAPA	protein_coding
ENSG00000101574.15	206.462491914711	0.935201130973641	0.128256421337632	7.2916515307389	3.06178258563255e-13	2.79812908520308e-12	METTL4	protein_coding
ENSG00000101577.9	594.23526221465	0.413163570335799	0.0813385857445146	5.07955193164472	3.78326098984339e-07	1.73850117937439e-06	LPIN2	protein_coding
ENSG00000101596.16	2737.06886442921	0.576358332504881	0.0514220162093156	11.2083962277712	3.7085193444373e-29	9.32436335333885e-28	SMCHD1	protein_coding
ENSG00000101608.13	2124.41918573175	0.692520639825664	0.0507363674351464	13.649393420033	2.0356593593449e-42	8.4164172923931e-41	MYL12A	protein_coding
ENSG00000101624.11	482.377723776755	0.505672727883377	0.067982909302405	7.43823312465222	1.02040869995224e-13	9.7338554764722e-13	CEP76	protein_coding
ENSG00000101638.14	33.4430931185125	1.73900027214992	0.260433156436453	6.67733823121804	2.43320953535038e-11	1.82732972535808e-10	ST8SIA5	protein_coding
ENSG00000101639.18	2130.25424142516	0.81725677348778	0.0506386861940132	16.1389805880154	1.35765132315133e-58	8.46506548785846e-57	CEP192	protein_coding
ENSG00000101654.18	1705.88574590226	0.742867810286324	0.0593120340362505	12.5247400861737	5.46701509906967e-36	1.84981300824758e-34	RNMT	protein_coding
ENSG00000101665.9	1416.58209230143	-0.717122431312081	0.0992070288985878	-7.22854458271443	4.88197569603208e-13	4.38640268377362e-12	SMAD7	protein_coding
ENSG00000101670.12	793.013803457871	-0.857637034481415	0.135875746458763	-6.311921419631	2.75592161520414e-10	1.8471961827439e-09	LIPG	protein_coding
ENSG00000101695.9	714.011282122215	0.0895813431042551	0.0950554727922757	0.942411209715581	0.345982150301876	0.438662019524262	RNF125	protein_coding
ENSG00000101745.17	1518.48638919808	0.570846052112171	0.0972461816823905	5.87011276161541	4.35498835679531e-09	2.56342538869912e-08	ANKRD12	protein_coding
ENSG00000101751.10	345.439222698931	1.46519613638242	0.0915579400814983	16.0029390687275	1.2188279756373e-57	7.4493031570275e-56	POLI	protein_coding
ENSG00000101752.11	1336.40229285285	0.685985112005771	0.06823033499982	10.0539607787003	8.82475737524419e-24	1.67226989330148e-22	MIB1	protein_coding
ENSG00000101773.19	2826.87652851623	0.607986668613991	0.0404112973927379	15.044967814452	3.72514731196782e-51	1.9010545506587e-49	RBBP8	protein_coding
ENSG00000101782.15	1112.78993076064	0.313594554511187	0.0957790131681967	3.27414685261463	0.00105981517913343	0.00272722950822769	RIOK3	protein_coding
ENSG00000101811.14	574.071812751255	-0.0652403699729765	0.0854060745387801	-0.763884423037766	0.444936120917118	0.536288661449948	CSTF2	protein_coding
ENSG00000101843.19	530.466851372954	0.129146035100815	0.0663087562669215	1.94764677203333	0.0514572431591853	0.087007474135646	PSMD10	protein_coding
ENSG00000101844.18	103.831098967528	-0.584122619280052	0.145641227784584	-4.01069551640981	6.05401432816639e-05	0.00019708047064513	ATG4A	protein_coding
ENSG00000101849.17	1389.47709229709	-0.070444359299552	0.0786684101279787	-0.895459297892919	0.370541614332272	0.463866983680369	TBL1X	protein_coding
ENSG00000101856.10	1553.08728257469	0.0779680836149029	0.0509618489812696	1.52993043175414	0.126033949764755	0.189118191675149	PGRMC1	protein_coding
ENSG00000101868.12	863.666785025057	0.0988424599416431	0.073899494963213	1.33752551341314	0.18105115994206	0.25715018702894	POLA1	protein_coding
ENSG00000101871.16	201.363138841221	-0.936700261360433	0.109152379326762	-8.5815835361344	9.35758938402551e-18	1.23041160412574e-16	MID1	protein_coding
ENSG00000101882.10	332.471049220907	0.0512170600527534	0.0818611540872402	0.625657683718592	0.53153949458	0.617659517899643	NKAP	protein_coding
ENSG00000101888.11	127.565100914888	0.450262230096723	0.133888972674202	3.36295231118374	0.000771136838503824	0.00204494751051014	NXT2	protein_coding
ENSG00000101898.6	129.850918350648	-0.0758135143987173	0.12067329534721	-0.628254280954052	0.529837376496125	0.61623733379162	MCTS2P	protein_coding
ENSG00000101901.12	667.58984821116	0.37645265461129	0.0719056462423971	5.23536988100005	1.64654788681611e-07	7.95145845528968e-07	ALG13	protein_coding
ENSG00000101911.13	1826.80022973747	-0.137990169974858	0.0605102940763863	-2.28044123865377	0.0225815321389222	0.0422733936397281	PRPS2	protein_coding
ENSG00000101928.13	1559.35950290652	2.06610567944691	0.0919613151467362	22.4671175716677	8.70614324403522e-112	1.24651012020849e-109	MOSPD1	protein_coding
ENSG00000101935.10	262.506711734655	-0.015078697134757	0.0972312153491714	-0.155080825438695	0.87675759837927	0.907632238316841	AMMECR1	protein_coding
ENSG00000101940.18	957.835291600302	-0.0998135046002895	0.0629141710792976	-1.58650273679174	0.112625311808114	0.171653081219395	WDR13	protein_coding
ENSG00000101945.17	542.285254309466	-0.141352457898278	0.0688338643854794	-2.05353076077037	0.0400211295520311	0.0696899466512452	SUV39H1	protein_coding
ENSG00000101966.13	913.045474931086	0.299591426365596	0.0785788264192071	3.81262281479387	0.000137499866469236	0.000420522237977413	XIAP	protein_coding
ENSG00000101972.19	2838.01265312703	-0.0742235599583465	0.0603527697395825	-1.2298285609528	0.218761310543746	0.300417952481167	STAG2	protein_coding
ENSG00000101974.14	936.009687921383	0.334542507279122	0.0608761580469053	5.49546025919302	3.89692697473057e-08	2.04334288946283e-07	ATP11C	protein_coding
ENSG00000101986.12	172.241032164533	0.288144727610761	0.112666975219972	2.5574905783011	0.0105430413975247	0.021473531234184	ABCD1	protein_coding
ENSG00000101997.13	547.392011422341	-0.203755427867606	0.0587724779024411	-3.46685106940409	0.000526593570149119	0.00144682238365597	CCDC22	protein_coding
ENSG00000102003.11	44.3079854360364	-0.068490085232837	0.191415134308904	-0.35780914335806	0.720486147586745	0.782804756895295	SYP	protein_coding
ENSG00000102007.11	5214.73234212474	0.366628928629914	0.0523131954462281	7.00834513171282	2.41153350495635e-12	2.00697215216039e-11	PLP2	protein_coding
ENSG00000102024.18	559.451651826329	0.0240334798677347	0.0744822625884378	0.322673869355112	0.746942243673361	0.805579381002943	PLS3	protein_coding
ENSG00000102030.16	1177.2654305153	-0.481820559238882	0.0587914946963821	-8.19541264815864	2.49734928976345e-16	2.94557681675151e-15	NAA10	protein_coding
ENSG00000102034.17	1648.05036976244	-0.184020512313831	0.0540777585502727	-3.40288719886123	0.000666778027312659	0.00179213612245239	ELF4	protein_coding
ENSG00000102043.16	29.9423496532601	-0.17530005321854	0.265279138758265	-0.660813564304737	0.508731882868155	0.596112854892661	MTMR8	protein_coding
ENSG00000102054.18	2577.19073798266	0.108694051153537	0.0568616221503912	1.91155382212023	0.0559334471019606	0.0934823705725916	RBBP7	protein_coding
ENSG00000102057.10	45.6929770600821	0.654055840152407	0.196136981975044	3.33468901971596	0.000853948408628035	0.00224720970772895	KCND1	protein_coding
ENSG00000102078.16	176.131906793313	0.270743266618063	0.108148020874961	2.50345095941323	0.0122988723520271	0.0246216291014236	SLC25A14	protein_coding
ENSG00000102081.15	805.888939743003	0.212152566122127	0.0590138419564266	3.59496279328453	0.000324437940137831	0.00092783130540989	FMR1	protein_coding
ENSG00000102096.9	634.908139136321	0.186781377984008	0.0694887876621978	2.68793548236873	0.0071895286348749	0.0152728975107426	PIM2	protein_coding
ENSG00000102098.19	211.532785188756	-0.279133944820175	0.103234028949988	-2.70389471048739	0.0068532000658206	0.0146267815897562	SCML2	protein_coding
ENSG00000102100.16	603.229654097677	-0.180289810716106	0.0732186935724252	-2.46234673031649	0.0138031154641014	0.0272728819858677	SLC35A2	protein_coding
ENSG00000102103.17	788.501768689292	-0.362255823037695	0.0608061649285185	-5.95755090727313	2.56045968017172e-09	1.54718202557621e-08	PQBP1	protein_coding
ENSG00000102119.11	973.880704184076	-0.18228888020693	0.0551420810844003	-3.30580341949589	0.000947045050089219	0.00246285866288759	EMD	protein_coding
ENSG00000102125.16	338.935720318916	-0.0726524894640967	0.0867774883112933	-0.837227383252595	0.402464768119255	0.495368360218741	TAZ	protein_coding
ENSG00000102144.15	4691.50045134849	-0.209464122910565	0.0594946789918555	-3.52072028053534	0.000430376356064693	0.00120341945638849	PGK1	protein_coding
ENSG00000102158.20	2197.43071707718	0.334596132870663	0.0606670158612417	5.51528912574099	3.48207032932025e-08	1.83577407099485e-07	MAGT1	protein_coding
ENSG00000102172.16	1362.14946700484	-0.0345683104175566	0.0556030030909037	-0.621698622303582	0.53414005770936	0.620052945576245	SMS	protein_coding
ENSG00000102178.13	1032.8323976058	-0.217162701908409	0.0589067913359857	-3.68654779836474	0.000227316762101705	0.000667893649062072	UBL4A	protein_coding
ENSG00000102181.21	817.644905520262	-0.270163398287483	0.0760192366869432	-3.55388201804827	0.000379589460015663	0.00107187578893758	CD99L2	protein_coding
ENSG00000102189.17	596.984386033585	-0.370899735910104	0.0971355454888817	-3.81837291429591	0.000134334756543505	0.000411819655121375	EEA1	protein_coding
ENSG00000102218.6	107.792587442379	0.322435842901841	0.133919902613301	2.40767680240096	0.016054386528891	0.0311674800874127	RP2	protein_coding
ENSG00000102221.14	684.773321612218	-0.0519641040033971	0.0725655969915676	-0.716098346292603	0.473930624836472	0.563159091050978	JADE3	protein_coding
ENSG00000102225.16	3917.37116863226	-0.131890170238514	0.0442737254931246	-2.97897158573195	0.00289217596790637	0.00675452605221813	CDK16	protein_coding
ENSG00000102226.10	2650.2854851049	0.538577013360575	0.0570330252044881	9.44324821328595	3.6139867328133e-21	6.01540116786782e-20	USP11	protein_coding
ENSG00000102241.12	1296.16119602703	-0.0362043289926892	0.0623238266060234	-0.580906708786559	0.561303330594805	0.645455001188924	HTATSF1	protein_coding
ENSG00000102265.12	3618.6773018681	0.315109174276171	0.0916933286889277	3.43655507747121	0.000589162551073122	0.00160221957918461	TIMP1	protein_coding
ENSG00000102271.14	49.5509427009587	4.7274738699105	0.415711438382033	11.3720081610216	5.76458515245361e-30	1.52039722328266e-28	KLHL4	protein_coding
ENSG00000102287.19	44.5594942688025	1.0262265716404	0.227650343354992	4.50790697925781	6.54702661986807e-06	2.51644724392294e-05	GABRE	protein_coding
ENSG00000102302.8	714.108163966158	-0.123360938643225	0.0698104047965799	-1.7670852790882	0.0772139474716648	0.123585474563125	FGD1	protein_coding
ENSG00000102309.15	235.330319328656	0.371805481372495	0.0940661265393348	3.95259691294953	7.73076028722092e-05	0.000247701505017193	PIN4	protein_coding
ENSG00000102312.23	363.594237002969	-0.0580319774105632	0.0972909490075213	-0.596478685864982	0.550855488519784	0.635520287919228	PORCN	protein_coding
ENSG00000102316.17	1074.03195073196	0.425156939656838	0.0646286628973117	6.57845792558587	4.75352338656667e-11	3.4525003347337e-10	MAGED2	protein_coding
ENSG00000102317.18	5439.67243090175	-0.00975390050651041	0.0530729892251874	-0.183782761229537	0.854183880327989	0.889504030002808	RBM3	protein_coding
ENSG00000102349.18	40.2640145503783	0.905064436139018	0.222543228020777	4.06691519750275	4.76395692118827e-05	0.00015862417285171	KLF8	protein_coding
ENSG00000102359.7	11.674955191446	5.80912761488015	1.0009158267271	5.80381232843069	6.48238306826519e-09	3.73740079733724e-08	SRPX2	protein_coding
ENSG00000102362.15	130.363776295177	-0.0536662944609957	0.133873683150139	-0.400872622596102	0.688513907326747	0.75580005902335	SYTL4	protein_coding
ENSG00000102384.13	242.147713167422	0.314907179661285	0.09672627385992	3.2556529585471	0.00113131940200826	0.00289150279557912	CENPI	protein_coding
ENSG00000102390.11	181.145740799925	-5.20928688585864	0.248806461160067	-20.9371045332593	2.45959887082061e-97	2.85960731875934e-95	PBDC1	protein_coding
ENSG00000102393.13	230.606376251267	0.119348087181551	0.139860755119081	0.853335069440564	0.393473517544659	0.486392277703499	GLA	protein_coding
ENSG00000102401.20	591.079293459868	-0.264413007555848	0.0621792260634758	-4.25243323688078	2.11460268872781e-05	7.4483146641909e-05	ARMCX3	protein_coding
ENSG00000102471.14	775.079960535603	-0.0980308950405201	0.0589688424074732	-1.66241850845789	0.0964288903928855	0.150023134333956	NDFIP2	protein_coding
ENSG00000102531.16	2159.32880787608	0.360321366697326	0.0685685883597636	5.25490425450794	1.48101498033975e-07	7.2106217383481e-07	FNDC3A	protein_coding
ENSG00000102543.14	156.615155177631	-0.553084667734648	0.102244666898635	-5.40942314656836	6.32280765709411e-08	3.22459019794348e-07	CDADC1	protein_coding
ENSG00000102547.19	124.353284691088	-0.51079529219242	0.140652220695798	-3.6316191075089	0.000281648612783684	0.000814500186922407	CAB39L	protein_coding
ENSG00000102554.14	5510.17061428145	-1.45797894698989	0.110556245998884	-13.1876669094264	1.03334013107593e-39	3.96489787762461e-38	KLF5	protein_coding
ENSG00000102572.14	3418.11389928655	-1.15283902109622	0.0799488080921636	-14.4197149226696	3.88945706324605e-47	1.81152634243897e-45	STK24	protein_coding
ENSG00000102580.15	2377.65932598723	0.257285717365645	0.0453700481119804	5.67082751886495	1.42109414895683e-08	7.86484567835345e-08	DNAJC3	protein_coding
ENSG00000102595.20	796.511499557794	0.424130782201757	0.0694252354594063	6.10917311832167	1.00148649684638e-09	6.33163477750959e-09	UGGT2	protein_coding
ENSG00000102606.18	1404.8985588101	-0.0625866443660118	0.0443211529502409	-1.41211679299673	0.157915574914372	0.229561768816483	ARHGEF7	protein_coding
ENSG00000102678.7	469.780694542051	-0.284788012555244	0.0703035369921938	-4.05083477644753	5.10352355476107e-05	0.00016887606404295	FGF9	protein_coding
ENSG00000102699.6	3098.19816505208	0.562976945868417	0.0434503174931425	12.9567970580944	2.15040495849432e-38	7.87955257658714e-37	PARP4	protein_coding
ENSG00000102710.20	574.733198185205	0.0849383550949624	0.109378689643715	0.776553050430908	0.437422510266471	0.52950244843044	SUPT20H	protein_coding
ENSG00000102738.8	367.906184521044	0.0948919594550096	0.0784615903608426	1.20940652641126	0.226506702529302	0.30919155915752	MRPS31	protein_coding
ENSG00000102743.15	652.150976999803	-0.0447869292158775	0.0710929481691342	-0.629977098562952	0.528709567970004	0.61529585681645	SLC25A15	protein_coding
ENSG00000102753.10	1601.6008630556	-0.0362971048530707	0.0659033959582083	-0.550762283571669	0.581796642280714	0.663935164545143	KPNA3	protein_coding
ENSG00000102760.13	99.066184730532	1.18811964685289	0.19752823259953	6.0149358459643	1.79957954579735e-09	1.10511908326706e-08	RGCC	protein_coding
ENSG00000102763.18	1750.57909337465	-0.0481179044596447	0.0484195815383964	-0.993769523214229	0.320335086789049	0.411783310916873	VWA8	protein_coding
ENSG00000102780.17	432.510275265617	0.351824855709752	0.0979346851211345	3.59244383411845	0.000327591276672998	0.000935810809383811	DGKH	protein_coding
ENSG00000102781.14	191.816394989702	0.622221290656897	0.111918046060273	5.55961538429472	2.70369803215221e-08	1.44611839056277e-07	KATNAL1	protein_coding
[truncated: 13,465 more rows]
