# Supplementary material for: FOXO1 links KRAS G12D and G12V alleles to glutamine and nitrogen metabolism in colorectal cancer
Source: EMBO Rep. 2025 Nov 20;27(1):142–62. doi: 10.1038/s44319-025-00641-z (PMC12795846; doi:10.1038/s44319-025-00641-z)
Supplement: Supplementary file 6 — Source data Fig. 4 [file 44319_2025_641_MOESM6_ESM.zip › Fig4/Fig 4C-D/data/sw_de2_G12D_LN_iFOXO1___G12D_LN_DMSO.csv]

GeneID	baseMean	log2FoldChange	lfcSE	stat	pvalue	padj	gene_name	gene_type
ENSG00000000003.15	865.94677245549	-0.666923398856125	0.0980038438428005	-6.80507389001884	1.00997385856748e-11	4.35045954917892e-11	TSPAN6	protein_coding
ENSG00000000419.13	429.588694292298	0.634121758859877	0.0793597545629703	7.99047026231305	1.34424990537257e-15	7.91377939283859e-15	DPM1	protein_coding
ENSG00000000457.14	359.500664927507	0.115262585689574	0.0817663880950603	1.40965729775872	0.158640899449748	0.200720992324736	SCYL3	protein_coding
ENSG00000000460.17	279.834443707131	0.166700797985649	0.115325484624719	1.44548100992691	0.148322823289608	0.18882279952812	C1orf112	protein_coding
ENSG00000001036.14	1869.18636938345	0.458145028451804	0.0836479344668334	5.47706325771212	4.3244265756518e-08	1.32286251712743e-07	FUCA2	protein_coding
ENSG00000001084.13	2023.47614788671	0.115703608497916	0.130326025408716	0.887801251784189	0.374647669469475	0.43032366142452	GCLC	protein_coding
ENSG00000001167.14	811.622443142146	-0.432283799683246	0.068036376444107	-6.35371579552556	2.10174992169143e-10	8.03829931261515e-10	NFYA	protein_coding
ENSG00000001460.18	145.917829184034	-1.01261857745183	0.155551096485242	-6.50987746362753	7.52121327455933e-11	2.99965298734578e-10	STPG1	protein_coding
ENSG00000001461.17	634.452907924929	-1.10762757566398	0.0914465362831643	-12.1122966564224	9.09124286249294e-34	1.61559842636604e-32	NIPAL3	protein_coding
ENSG00000001497.17	961.353976886491	0.428596691712663	0.0568742205671921	7.53586928204691	4.85092335628016e-14	2.53285485664604e-13	LAS1L	protein_coding
ENSG00000001561.7	320.807357276279	0.0587566123134008	0.11569959108407	0.507837683459976	0.611567180059406	0.660895052697822	ENPP4	protein_coding
ENSG00000001617.12	373.417749530036	0.534864297375124	0.103604419542839	5.16256255992982	2.43591925858699e-07	6.86106782694157e-07	SEMA3F	protein_coding
ENSG00000001629.10	1913.78840864752	-0.118675477572615	0.0861779266477378	-1.37709831495152	0.168481853616352	0.211770190232097	ANKIB1	protein_coding
ENSG00000001630.17	5382.25629337359	0.266157201332533	0.092109915893569	2.8895607899596	0.00385780409254913	0.00648469203106339	CYP51A1	protein_coding
ENSG00000001631.16	702.638084007142	-0.768839581199952	0.10122947024212	-7.59501733399417	3.07751236671341e-14	1.63254500175221e-13	KRIT1	protein_coding
ENSG00000002016.18	274.844100278789	-0.47092019922573	0.10976025762682	-4.29044363969006	1.78316537673234e-05	4.07782679224905e-05	RAD52	protein_coding
ENSG00000002330.14	593.138949053314	0.169990541915784	0.0885275030347906	1.92020034552402	0.0548325980056248	0.076621248543473	BAD	protein_coding
ENSG00000002549.12	1476.16460725652	0.751812049999306	0.05626977400611	13.360850710324	1.02387268306294e-40	2.63875990139139e-39	LAP3	protein_coding
ENSG00000002586.20	1390.37880893538	-0.338259422833322	0.0550987008408124	-6.13915423905546	8.29619866557396e-10	2.98753073058357e-09	CD99	protein_coding
ENSG00000002586.20_PAR_Y	1390.37880893538	-0.338259422833322	0.0550987008408124	-6.13915423905546	8.29619866557396e-10	2.98753073058357e-09	CD99	protein_coding
ENSG00000002587.10	116.663628715653	0.615385340750829	0.159627250578946	3.85513963636478	0.000115663591587602	0.000240240101961581	HS3ST1	protein_coding
ENSG00000002745.13	75.0274094948767	-1.71476155659574	0.170266374753341	-10.0710522502159	7.41801528406023e-24	7.64976569408181e-23	WNT16	protein_coding
ENSG00000002822.15	1189.43986413144	0.664237379433811	0.0874140588400563	7.59874771001291	2.99010060530202e-14	1.58893280774794e-13	MAD1L1	protein_coding
ENSG00000002834.18	3403.63911697382	-0.618557166860424	0.0796152133579222	-7.76933378397928	7.89000030300638e-15	4.39922928240958e-14	LASP1	protein_coding
ENSG00000002919.15	251.005765547184	0.0221604025986803	0.111705602757627	0.19838219437178	0.842746047429009	0.86726064526682	SNX11	protein_coding
ENSG00000003056.8	2162.61785053353	0.526933781343533	0.0459471880193883	11.468248745085	1.90474964071676e-30	2.83174015166091e-29	M6PR	protein_coding
ENSG00000003137.8	268.214483297687	0.407622939335213	0.0899069744959153	4.53383001286215	5.79236510513251e-06	1.40604694888406e-05	CYP26B1	protein_coding
ENSG00000003147.19	738.461894632517	-0.325271166374907	0.0664701175429205	-4.89349467698588	9.90609948977227e-07	2.6152171100741e-06	ICA1	protein_coding
ENSG00000003249.14	1491.69447312456	0.177420020132467	0.0932070771376488	1.90350374221532	0.0569748458527428	0.0793535559252227	DBNDD1	protein_coding
ENSG00000003393.15	694.976674289333	0.0602412559540189	0.0817410923631637	0.736976399659254	0.461136701433049	0.51725153820193	ALS2	protein_coding
ENSG00000003402.20	430.581479355903	-1.06520118319501	0.0921701734081046	-11.5568968117114	6.81264365504938e-31	1.03188932586838e-29	CFLAR	protein_coding
ENSG00000003509.16	256.368384495324	-0.0476779891277042	0.0999470892731283	-0.477032292530432	0.633339126739619	0.680892835997587	NDUFAF7	protein_coding
ENSG00000003756.17	2725.53251707649	-0.111794964178478	0.0531073674741643	-2.1050744839285	0.0352848249469079	0.0509984849313025	RBM5	protein_coding
ENSG00000003989.18	241.928335457256	0.220923929125479	0.0928610781603062	2.37907994934216	0.0173559111987558	0.0264009545984458	SLC7A2	protein_coding
ENSG00000004059.11	2957.56010222721	-0.240802560113307	0.0754273257890983	-3.19251090495523	0.00141041618981936	0.00252819500692109	ARF5	protein_coding
ENSG00000004139.14	1671.7529431178	0.210608066577878	0.0633870743979384	3.32257117998063	0.000891919121614331	0.00164152215024468	SARM1	protein_coding
ENSG00000004142.12	2148.93881850142	0.364114792964642	0.0754463699747093	4.82614064913526	1.39204217439467e-06	3.61628090281722e-06	POLDIP2	protein_coding
ENSG00000004399.13	2046.57768307651	0.350023445072653	0.110671898629436	3.16271293261753	0.0015630637979314	0.00278386015893085	PLXND1	protein_coding
ENSG00000004455.17	4492.06561741335	0.549256497061579	0.0495340141649719	11.0884713528827	1.42705490093656e-28	1.94729286169762e-27	AK2	protein_coding
ENSG00000004478.8	3134.64971664308	0.871877976738293	0.0627952185185193	13.8844644115883	7.86863417672615e-44	2.36725071108082e-42	FKBP4	protein_coding
ENSG00000004487.17	3525.87159951169	0.146174367176901	0.0499947898590185	2.92379201090956	0.00345795715072977	0.0058544321629116	KDM1A	protein_coding
ENSG00000004534.15	1273.72906130403	0.0691824569918491	0.0895221740686363	0.772796882019501	0.439642598986229	0.495898146845215	RBM6	protein_coding
ENSG00000004660.15	626.868529375782	0.691130187027463	0.087921525343313	7.86076201850185	3.81803567486087e-15	2.17890363028001e-14	CAMKK1	protein_coding
ENSG00000004700.16	888.574384705605	0.537708790226774	0.0810231720582018	6.63648159616016	3.21259026923493e-11	1.32840955315794e-10	RECQL	protein_coding
ENSG00000004766.17	445.839086814487	-0.878774304756685	0.137667382388439	-6.38331527418133	1.73294609588311e-10	6.67960029845688e-10	VPS50	protein_coding
ENSG00000004776.13	27.3082253192187	-0.31673635845722	0.261149789886203	-1.21285320043811	0.225185951123776	0.274706009819977	HSPB6	protein_coding
ENSG00000004777.18	342.686878449699	-0.24333096586634	0.16788208761683	-1.44941589255021	0.147221473072827	0.187561334859288	ARHGAP33	protein_coding
ENSG00000004779.10	1095.11865198322	0.831774425013237	0.069848371677795	11.9082865503314	1.07156608697783e-32	1.78395909665384e-31	NDUFAB1	protein_coding
ENSG00000004838.14	37.7156579498919	-0.369873894348582	0.220978514671163	-1.67380025564472	0.0941698620995704	0.125300191752371	ZMYND10	protein_coding
ENSG00000004864.14	668.111682353833	0.263379472979308	0.0764753044700995	3.44398070467683	0.000573216608820728	0.00108180654885246	SLC25A13	protein_coding
ENSG00000004866.21	1297.19461432043	0.146023504253309	0.0975734781336258	1.49654913452334	0.134510613887787	0.172692083742096	ST7	protein_coding
ENSG00000004897.12	2346.40879821389	0.040352315851472	0.052641943340202	0.766543050865212	0.443353246209557	0.49968788066524	CDC27	protein_coding
ENSG00000004961.15	425.758819699395	0.699964494044078	0.0863865195057514	8.1027051216883	5.37504098915892e-16	3.26238091490532e-15	HCCS	protein_coding
ENSG00000004975.12	1881.92808253395	0.562670185471396	0.0686246310661714	8.1992453253241	2.41900814426566e-16	1.50862788643993e-15	DVL2	protein_coding
ENSG00000005001.10	285.871986619189	2.0321983408349	0.198048482882482	10.2611154160709	1.05481205933836e-24	1.15892830358506e-23	PRSS22	protein_coding
ENSG00000005007.13	3056.50616107796	0.0186550743170409	0.067670439367406	0.275675383393864	0.782797404441098	0.81465189685819	UPF1	protein_coding
ENSG00000005020.13	347.025247927026	-1.23862860892605	0.189036143826387	-6.55233747289947	5.66433534080801e-11	2.28955400723536e-10	SKAP2	protein_coding
ENSG00000005022.6	8561.85915322987	0.699851986978144	0.0576541928346048	12.1387873556021	6.5793870917565e-34	1.18297379909782e-32	SLC25A5	protein_coding
ENSG00000005059.16	616.961236583049	0.185000310693456	0.0816543565560627	2.26565144220367	0.0234727327748166	0.0349132627734814	MCUB	protein_coding
ENSG00000005073.6	253.549230174206	0.360593888407043	0.0975419870730753	3.69680687493989	0.000218328303649553	0.000437142861872935	HOXA11	protein_coding
ENSG00000005075.15	3947.8959242738	-0.106704241717125	0.096618931127063	-1.10438234487193	0.269427316077795	0.322220648847089	POLR2J	protein_coding
ENSG00000005100.13	2156.0328100067	0.478982594318974	0.0591465534438788	8.09823339534832	5.57630094971969e-16	3.37648999265317e-15	DHX33	protein_coding
ENSG00000005156.12	1108.5863237499	-0.113070259371373	0.0711971042395076	-1.5881300311176	0.112256938755194	0.146634426922703	LIG3	protein_coding
ENSG00000005175.10	840.386712518222	0.225853395943535	0.0897807910137203	2.51560933461836	0.0118826814612392	0.0185821161129765	RPAP3	protein_coding
ENSG00000005189.19	145.106527991757	-0.578068106574674	0.170198786701165	-3.39642906849651	0.000682712493042301	0.00127709853502638	REXO5	protein_coding
ENSG00000005194.15	883.026335068289	0.573883036751555	0.0844180428245631	6.79810876383611	1.06001420424524e-11	4.55701746370744e-11	CIAPIN1	protein_coding
ENSG00000005206.17	920.680231888329	0.192657925137039	0.0755909022462138	2.54869196440486	0.0108127759681158	0.0170152033691015	SPPL2B	protein_coding
ENSG00000005238.20	246.892381064512	-0.489721344631178	0.114955926813767	-4.26007912949581	2.04354542774121e-05	4.64132928699195e-05	FAM214B	protein_coding
ENSG00000005249.13	272.840565621725	-0.426676666104719	0.0951229629375885	-4.48552749964977	7.27337644174589e-06	1.74562201991507e-05	PRKAR2B	protein_coding
ENSG00000005302.19	396.09882398985	-0.479455442032969	0.0759326790317801	-6.31421738501157	2.71532036446786e-10	1.02896705009081e-09	MSL3	protein_coding
ENSG00000005339.15	2101.27275397953	-0.74828500460867	0.070958524474491	-10.545385634078	5.33535236362235e-26	6.34554009130275e-25	CREBBP	protein_coding
ENSG00000005379.17	97.6652727724358	-1.22987636588173	0.197544561184641	-6.22581739788925	4.79051759720006e-10	1.77057993804132e-09	TSPOAP1	protein_coding
ENSG00000005436.14	370.04676142936	-0.132266484389418	0.153892588285699	-0.859472739154061	0.390079753816165	0.446291418340517	GCFC2	protein_coding
ENSG00000005448.17	526.834497038567	-0.319487839967099	0.10164436915527	-3.14319270828526	0.00167115779626651	0.0029661120430207	WDR54	protein_coding
ENSG00000005469.12	217.692287718323	-0.531032363938912	0.151572624339209	-3.50348465795842	0.000459213107512231	0.000878477146339896	CROT	protein_coding
ENSG00000005483.21	1900.41379107889	-0.600317540343727	0.0665543703697886	-9.01995672122282	1.88163622775917e-19	1.45900793855116e-18	KMT2E	protein_coding
ENSG00000005486.17	3584.67304958675	0.185684795989742	0.085918030748757	2.16118542722103	0.0306810186546949	0.044772081361568	RHBDD2	protein_coding
ENSG00000005513.10	788.322478782652	1.26974139826874	0.173647613206642	7.31217305450511	2.62856270255478e-13	1.28669778424122e-12	SOX8	protein_coding
ENSG00000005700.15	1233.94959772636	0.180084896826795	0.0665898548813482	2.70438938705717	0.0068430048277406	0.0111056220433641	IBTK	protein_coding
ENSG00000005801.18	986.548763101895	-0.164287432356673	0.0858056711268932	-1.91464538647705	0.0555377428218863	0.0775073804718189	ZNF195	protein_coding
ENSG00000005810.18	1757.30039140047	0.304845659190117	0.0837014273528763	3.64206046218208	0.000270464525526788	0.000533976145669281	MYCBP2	protein_coding
ENSG00000005812.11	886.165184494831	-0.543731819111257	0.0586347030941129	-9.27320836328835	1.80629108874132e-20	1.49542506550561e-19	FBXL3	protein_coding
ENSG00000005882.12	608.556490593401	-2.01233656007633	0.124273958389647	-16.1927453358078	5.67395804803374e-59	2.90990271302348e-57	PDK2	protein_coding
ENSG00000005884.18	1375.95334190574	-0.446117324003254	0.0709163371192327	-6.29075530583581	3.15924993027734e-10	1.19040475060228e-09	ITGA3	protein_coding
ENSG00000005889.15	444.901653632446	-0.274592142624922	0.0816063296134181	-3.36483878059101	0.000765883961759705	0.00142275490307203	ZFX	protein_coding
ENSG00000005893.16	1350.51451878719	-0.176683110632668	0.0741388573651351	-2.38313776219265	0.0171657691229219	0.0261377353298412	LAMP2	protein_coding
ENSG00000005981.13	39.1042705783134	0.289600328886832	0.236377548297551	1.22516004998192	0.220514923390155	0.269653510495419	ASB4	protein_coding
ENSG00000006007.12	1557.21790433604	-0.41210172697932	0.0609478240760062	-6.76154946016449	1.36523692992178e-11	5.81843725599401e-11	GDE1	protein_coding
ENSG00000006015.17	530.599386031013	-0.06184446527158	0.0924489199657087	-0.668958223573833	0.503522127568008	0.558279793646392	REX1BD	protein_coding
ENSG00000006016.11	20.2166734053092	0.20355406741611	0.327542545861799	0.621458402848211	0.534298055590929	0.588178144752299	CRLF1	protein_coding
ENSG00000006025.12	626.284682920337	0.45619044134322	0.112489387723297	4.05540869744411	5.00467188151741e-05	0.000108353025025118	OSBPL7	protein_coding
ENSG00000006042.12	1028.08903006222	-0.444259084057392	0.0806188413390322	-5.51061112611526	3.57589963500713e-08	1.10271336000432e-07	TMEM98	protein_coding
ENSG00000006047.13	360.146175153885	0.0152140171124932	0.106955777773428	0.14224586487251	0.886885805159883	0.90615561975254	YBX2	protein_coding
ENSG00000006062.17	522.608284148814	0.393880149265232	0.129508914313807	3.04133619953635	0.00235530678741318	0.00408768494572288	MAP3K14	protein_coding
ENSG00000006118.15	1484.26294218827	0.149467237984635	0.0774292694808626	1.93037127932064	0.0535608509252491	0.0749743986710553	TMEM132A	protein_coding
ENSG00000006125.18	7794.51280306198	0.395121677594954	0.078222668018507	5.05124265898819	4.3894501309978e-07	1.20589549437425e-06	AP2B1	protein_coding
ENSG00000006194.10	1609.971556543	0.48979853070986	0.0668296268556145	7.3290627788192	2.31767805481026e-13	1.14040803965439e-12	ZNF263	protein_coding
ENSG00000006282.21	3613.51447534758	-0.273886730581577	0.0681570198842279	-4.01846693189936	5.85780280608407e-05	0.000125913924452015	SPATA20	protein_coding
ENSG00000006327.14	4724.34121008265	1.0270231676452	0.123426695682373	8.32091600578982	8.72860903298342e-17	5.59091918906478e-16	TNFRSF12A	protein_coding
ENSG00000006432.15	700.845038377642	0.0406694360888188	0.0972711041595298	0.418103983091615	0.675871092910856	0.719613899467508	MAP3K9	protein_coding
ENSG00000006451.8	1111.98013512723	0.0736934986515724	0.0912952672737552	0.807199549902158	0.419551525022517	0.476056571157408	RALA	protein_coding
ENSG00000006453.14	2349.11304374542	0.502819294460252	0.119973710748141	4.19107895658751	2.77631015454506e-05	6.1933072678313e-05	BAIAP2L1	protein_coding
ENSG00000006459.11	1899.64758622369	-1.66289180363206	0.246102632254801	-6.75690376976705	1.40971750741344e-11	5.9996415109439e-11	KDM7A	protein_coding
ENSG00000006468.14	166.162824631426	-2.18024817777333	0.137617078039077	-15.842860558006	1.57490407388107e-56	7.40592583419214e-55	ETV1	protein_coding
ENSG00000006555.11	721.717385071669	0.387412656463825	0.0885233818653697	4.37638789097574	1.2066220729381e-05	2.81539009781878e-05	TTC22	protein_coding
ENSG00000006576.16	1031.88381326529	0.586471436872064	0.0717137136715981	8.17795379497037	2.88704424660756e-16	1.78851630404959e-15	PHTF2	protein_coding
ENSG00000006607.14	574.040442281163	0.742961254676624	0.0905759954217423	8.20262864589264	2.35186843517217e-16	1.46828453001373e-15	FARP2	protein_coding
ENSG00000006611.16	44.501311086553	-0.76705003613833	0.203723717727198	-3.76514843090321	0.000166450174083519	0.000338729428830682	USH1C	protein_coding
ENSG00000006625.18	1274.23066110958	0.708384735882375	0.0821770891664498	8.62022180473612	6.68245438916826e-18	4.67190990071631e-17	GGCT	protein_coding
ENSG00000006634.8	1473.21983114658	0.674620572014013	0.0806288694805634	8.36698537831588	5.91110293808894e-17	3.82146303734405e-16	DBF4	protein_coding
ENSG00000006652.15	1939.31218659102	0.603303155539406	0.0943052210065412	6.39734628793839	1.58100502898579e-10	6.11554033358387e-10	IFRD1	protein_coding
ENSG00000006695.12	777.756195638117	1.1338255809871	0.0708972294728903	15.9925231129188	1.44075528494414e-57	7.10292355477463e-56	COX10	protein_coding
ENSG00000006704.10	2414.92734579618	0.516354809911155	0.0867818342964579	5.95003336927888	2.68087826433976e-09	9.25290481343826e-09	GTF2IRD1	protein_coding
ENSG00000006712.15	1400.47901573034	0.138275081781814	0.0540755808954188	2.55707066835279	0.0105557770695161	0.0166433447800903	PAF1	protein_coding
ENSG00000006715.16	1508.60874473219	-0.350323173704543	0.074885362734994	-4.67812615055728	2.89508423779913e-06	7.27005790441738e-06	VPS41	protein_coding
ENSG00000006740.17	601.387227026681	0.11922110681809	0.0639492023759197	1.86430952050441	0.0622782506152969	0.0861044422067653	ARHGAP44	protein_coding
ENSG00000006744.19	3213.17077887136	0.551573897295133	0.0657747902303131	8.38579485185394	5.03841366942515e-17	3.27389779378506e-16	ELAC2	protein_coding
ENSG00000006747.15	65.2006552766938	-2.66792772225017	0.467677237806106	-5.70463453548762	1.16592974490152e-08	3.78481399560959e-08	SCIN	protein_coding
ENSG00000006756.16	366.607266344331	-1.24160888022808	0.140379928185241	-8.84463253599686	9.18299988093608e-19	6.82605968776002e-18	ARSD	protein_coding
ENSG00000006757.12	202.113017680049	-0.492757848558168	0.16465035631655	-2.9927530044989	0.00276473401872381	0.00475505626920503	PNPLA4	protein_coding
ENSG00000006831.10	1523.88062648025	0.26006913024487	0.0908401970249523	2.86293005477997	0.00419743211273978	0.00701776118356877	ADIPOR2	protein_coding
ENSG00000006837.12	21.9167662166384	-1.08458402359568	0.317369919550839	-3.41741279428954	0.000632193438811253	0.00118695483112437	CDKL3	protein_coding
ENSG00000007047.15	1383.10925388002	-0.0935045923730348	0.0918036963099461	-1.01852753354665	0.30842732286641	0.362808175454238	MARK4	protein_coding
ENSG00000007062.12	1915.43329778948	0.497302244130874	0.0643640971533272	7.72639198132786	1.1063759665235e-14	6.09983546045406e-14	PROM1	protein_coding
ENSG00000007080.11	1474.22362636356	0.143511585022498	0.0545327800787891	2.63165723102971	0.00849695403144679	0.0135878359801822	CCDC124	protein_coding
ENSG00000007168.14	1426.83944311167	-0.0788018932023903	0.0545764338034049	-1.4438813185605	0.148772362429198	0.189347769404183	PAFAH1B1	protein_coding
ENSG00000007171.18	615.190996891387	1.52466200248479	0.0742066456679818	20.5461652222698	8.32885019362906e-94	1.28575573241649e-91	NOS2	protein_coding
ENSG00000007202.15	7296.6343036128	0.247954634996256	0.0538670423542842	4.60308612018189	4.16275991315864e-06	1.02711430017442e-05	KIAA0100	protein_coding
ENSG00000007255.10	133.128169955926	-1.38934668055871	0.130395998731311	-10.6548260228563	1.65553922721099e-26	2.03225751080045e-25	TRAPPC6A	protein_coding
ENSG00000007341.19	230.322697854248	0.090696262315599	0.109104956519233	0.831275362816454	0.405818089303115	0.462051542786225	ST7L	protein_coding
ENSG00000007376.8	2966.77845710603	0.896338390851891	0.0918678616023985	9.75682219241391	1.72475008202714e-22	1.6443765130144e-21	RPUSD1	protein_coding
ENSG00000007384.15	560.27625924461	-0.602035721163284	0.089355555285289	-6.73752985185018	1.61101850479386e-11	6.82216564388047e-11	RHBDF1	protein_coding
ENSG00000007392.17	1264.53462323818	0.0639540653532614	0.0719949022331703	0.888313802359687	0.374371977290599	0.430060653106751	LUC7L	protein_coding
ENSG00000007516.14	155.711582192565	1.38760493096824	0.159573338445548	8.69571912504504	3.44640013452234e-18	2.4543957714774e-17	BAIAP3	protein_coding
ENSG00000007520.4	1054.38304567536	0.628581186827059	0.0746980373374092	8.41496255099412	3.93020448585973e-17	2.5834544153718e-16	TSR3	protein_coding
ENSG00000007541.17	1079.79721822811	-0.0522539550876231	0.101808046911706	-0.513259576946217	0.607769756234529	0.657229092453837	PIGQ	protein_coding
ENSG00000007545.16	1507.40751175793	-0.0132295045051233	0.0954490024227094	-0.138602857749467	0.889763984952672	0.908549674753236	CRAMP1	protein_coding
ENSG00000007866.21	479.194256451618	-1.15067791056133	0.0870333386632322	-13.2211165081668	6.62728308610526e-40	1.62575870633943e-38	TEAD3	protein_coding
ENSG00000007923.16	2225.61698884933	0.677935548870007	0.0559084302092584	12.1258197794604	7.70849492809102e-34	1.37788219866684e-32	DNAJC11	protein_coding
ENSG00000007944.15	141.804183930906	0.045762196827651	0.121885230408362	0.375453175699222	0.707323463917824	0.746926914575635	MYLIP	protein_coding
ENSG00000007968.7	665.202090682263	1.08556319805034	0.0841470532132109	12.9007868558362	4.45524606766362e-38	9.86804719595697e-37	E2F2	protein_coding
ENSG00000008018.9	1932.21380606512	0.183816032446359	0.0480988839043338	3.82162781182115	0.000132573672888827	0.000273652544943266	PSMB1	protein_coding
ENSG00000008083.14	726.469031334727	0.294898841941892	0.138421232005024	2.13044514681958	0.0331348798824695	0.0480912031570543	JARID2	protein_coding
ENSG00000008086.13	89.3222109696908	-1.75201817612066	0.161318843477124	-10.8605922182247	1.77593714878632e-27	2.30013961397469e-26	CDKL5	protein_coding
ENSG00000008128.23	1100.78240819736	0.147428835634903	0.0760308528887654	1.93906591907623	0.0524933119518414	0.0736351800422204	CDK11A	protein_coding
ENSG00000008130.15	2445.60166957765	0.793673418580916	0.061915156134029	12.8187259491494	1.28799503089296e-37	2.78421896140553e-36	NADK	protein_coding
ENSG00000008256.16	1048.33280121469	-1.02590397375081	0.0563351566264692	-18.2107237324834	4.24300802641864e-74	3.60254953709756e-72	CYTH3	protein_coding
ENSG00000008277.14	1092.11515918841	-0.200978134018564	0.0749224149929637	-2.68248339348697	0.00730777798974237	0.0118084976757489	ADAM22	protein_coding
ENSG00000008282.8	2490.76712468706	0.000712129726883116	0.0632524249990753	0.0112585363627328	0.991017177428414	0.992812831990542	SYPL1	protein_coding
ENSG00000008283.16	1568.10595152884	0.185309318128526	0.078808322668408	2.35139274449767	0.0187032808472569	0.0283152294391903	CYB561	protein_coding
ENSG00000008294.21	2266.5504865214	0.740427524797811	0.0869781872281114	8.51279554557679	1.69789300019134e-17	1.14818135937718e-16	SPAG9	protein_coding
ENSG00000008300.17	524.080140983291	0.0505630137278898	0.279929480432911	0.180627683978458	0.856659824620942	0.879329175880304	CELSR3	protein_coding
ENSG00000008311.15	227.688377768887	-1.46580419151531	0.112990901325612	-12.9727630660386	1.74620199376701e-38	3.94781140099721e-37	AASS	protein_coding
ENSG00000008323.15	198.400390418242	-0.532760432083214	0.115396926144989	-4.61676450041517	3.8976915169056e-06	9.64670760370338e-06	PLEKHG6	protein_coding
ENSG00000008324.12	212.801131024471	0.0947021305552578	0.106499662337385	0.889224702471328	0.373882329424382	0.429530454829199	SS18L2	protein_coding
ENSG00000008382.16	851.805898535907	0.150663058373437	0.0859604760286987	1.75270153603077	0.0796532519228855	0.107672089964396	MPND	protein_coding
ENSG00000008394.13	616.694546883592	0.741197616281833	0.0778014291731971	9.52678664336385	1.62226986637803e-21	1.44146223068927e-20	MGST1	protein_coding
ENSG00000008405.12	410.105872434605	-0.233581338019558	0.0930210953914026	-2.51105770187637	0.0120370019972505	0.0188138168872959	CRY1	protein_coding
ENSG00000008441.17	2313.1848383159	-0.302909267395174	0.0840233443642023	-3.60506082788377	0.000312079823884608	0.000609678633315668	NFIX	protein_coding
ENSG00000008513.16	130.481800503329	-0.737015130040882	0.160850957723626	-4.5819753918234	4.60604107369843e-06	1.13101101750214e-05	ST3GAL1	protein_coding
ENSG00000008516.17	162.074767724601	2.96628027021589	0.74806443541325	3.96527375155489	7.33117610013176e-05	0.000155614394914325	MMP25	protein_coding
ENSG00000008517.18	2036.04136900109	0.617384611770494	0.072071825981273	8.56624073782887	1.06918238458148e-17	7.3505687735307e-17	IL32	protein_coding
ENSG00000008710.20	4041.7793138624	0.121670054389744	0.107239914672201	1.13455941066022	0.25655996787106	0.308400659821725	PKD1	protein_coding
ENSG00000008838.20	2503.35427888419	0.319296890322582	0.058696345974858	5.43980864599901	5.33378290755008e-08	1.61418226091263e-07	MED24	protein_coding
ENSG00000008853.17	466.395818102622	0.614159557531261	0.0728823188812822	8.42672910190556	3.55461486396738e-17	2.34767411261942e-16	RHOBTB2	protein_coding
ENSG00000008869.12	729.860762236595	-0.358714700286489	0.062806856895446	-5.71139391489752	1.12054539192193e-08	3.6459631378937e-08	HEATR5B	protein_coding
ENSG00000008952.17	1501.68692393936	0.11223348170015	0.0675904414147614	1.66049339745308	0.0968152350585549	0.128484477023263	SEC62	protein_coding
ENSG00000008988.10	11753.1112481275	-0.0109817267744872	0.0509084034958617	-0.215715402966425	0.829209594049732	0.855403997695717	RPS20	protein_coding
ENSG00000009307.16	13688.0670684124	0.0636421808649398	0.0550408018349166	1.15627277843483	0.24756959918624	0.298721473579923	CSDE1	protein_coding
ENSG00000009335.18	4422.64421134909	0.438090376311439	0.0650513201282564	6.73453475575425	1.64455291137008e-11	6.95838929802572e-11	UBE3C	protein_coding
ENSG00000009413.16	1348.59870803892	-0.026074253897354	0.0739316355805132	-0.352680604082653	0.724327901868915	0.762390036106242	REV3L	protein_coding
ENSG00000009780.16	220.732302535205	-0.11900128413001	0.126186484905218	-0.943058872108173	0.345650790921326	0.400833222372761	FAM76A	protein_coding
ENSG00000009830.12	1351.25709962655	0.245924638656532	0.0880375331953644	2.79340674063185	0.00521560656180725	0.00860304006989318	POMT2	protein_coding
ENSG00000009844.16	1001.057761807	0.120338846061321	0.0685474069808089	1.75555650259698	0.0791641648895385	0.107067781593524	VTA1	protein_coding
ENSG00000009950.16	781.342292307934	-0.781926320907463	0.120950633759273	-6.46483855937227	1.01407013554429e-10	4.00259139502154e-10	MLXIPL	protein_coding
ENSG00000009954.11	6866.91435044313	0.270746237088076	0.0601986215406745	4.4975487836568	6.87413914821857e-06	1.6541878224252e-05	BAZ1B	protein_coding
ENSG00000010017.13	2300.3762996598	0.598362702443876	0.0903792132502003	6.62057879157904	3.57795141030469e-11	1.47398451616748e-10	RANBP9	protein_coding
ENSG00000010030.14	369.341084282605	0.214720924922955	0.0871475872871331	2.46387687378532	0.0137443316793447	0.0212842862554895	ETV7	protein_coding
ENSG00000010072.16	207.322383412503	0.027040894297017	0.114935971169605	0.235269202686025	0.813999796992016	0.841987065815836	SPRTN	protein_coding
ENSG00000010165.20	742.553081142514	0.302069810705673	0.0608598568387807	4.96336709279261	6.92814568199892e-07	1.85759386768403e-06	EEF1AKNMT	protein_coding
ENSG00000010219.13	777.853177944699	-0.428571532971326	0.0626212396722739	-6.84386855345312	7.70826560544872e-12	3.35436854351004e-11	DYRK4	protein_coding
ENSG00000010244.18	4425.56386313718	0.164918459706089	0.0658226329084268	2.50549776602715	0.0122279170763009	0.0190907402877829	ZNF207	protein_coding
ENSG00000010256.11	4882.53256314262	0.769192454216527	0.0622112762856609	12.3641966559979	4.08272562270596e-35	7.81908467315981e-34	UQCRC1	protein_coding
ENSG00000010270.13	647.69725697173	-0.278185585295879	0.11638286516513	-2.3902623887217	0.0168363395664872	0.0256668107326308	STARD3NL	protein_coding
ENSG00000010278.14	4409.51747400266	-0.61740786799816	0.0944187419945564	-6.53903933642493	6.19152404139054e-11	2.48751477193932e-10	CD9	protein_coding
ENSG00000010292.13	4315.05458235411	-0.444581002975237	0.0528246718681984	-8.4161621312954	3.89018820461315e-17	2.55935197292737e-16	NCAPD2	protein_coding
ENSG00000010310.9	45.834891142211	0.362497439857465	0.217541568174923	1.66633642893475	0.0956464248382622	0.127087837837173	GIPR	protein_coding
ENSG00000010318.21	112.567202224873	0.334473934361676	0.177450695259767	1.88488376375221	0.0594455326321809	0.0824517444338742	PHF7	protein_coding
ENSG00000010319.7	77.1111266159294	-0.537607080736849	0.186826881150449	-2.87756813915831	0.00400753350975658	0.00671495829729305	SEMA3G	protein_coding
ENSG00000010322.16	3401.89482330411	0.134193579062143	0.083910550588318	1.59924560286255	0.109766041146953	0.143687743627313	NISCH	protein_coding
ENSG00000010361.14	19.9600467919211	-1.29130457841644	0.339497521467031	-3.80357586363656	0.000142622289083317	0.000293088132857379	FUZ	protein_coding
ENSG00000010404.18	2426.54505152601	-0.429555423763997	0.0703589870359019	-6.10519624941173	1.02674444351574e-09	3.66629330146051e-09	IDS	protein_coding
ENSG00000010539.12	277.750411537865	0.329111160637674	0.095087902638987	3.46112545869462	0.000537922060489574	0.00101871906449345	ZNF200	protein_coding
ENSG00000010626.15	78.4514612924992	-0.585737876232277	0.18567936753329	-3.15456630434323	0.00160736849781611	0.00285810503224242	LRRC23	protein_coding
ENSG00000010704.18	108.344077517166	-1.90869979665545	0.252949054355193	-7.5457874373993	4.49562791000884e-14	2.35781336131315e-13	HFE	protein_coding
ENSG00000010803.16	1321.88447588374	0.480080917629879	0.0523584961983054	9.16911203506675	4.76931343522519e-20	3.87091966173907e-19	SCMH1	protein_coding
ENSG00000010810.17	2164.23642534541	-0.788158919971026	0.119226851560296	-6.61058234497149	3.82811105445041e-11	1.57311326861793e-10	FYN	protein_coding
ENSG00000010818.10	427.085636072886	0.511344127474688	0.152164675461717	3.36046540317655	0.000778112753737075	0.00144459392800823	HIVEP2	protein_coding
ENSG00000011007.12	1466.74504658063	0.192941698512727	0.0661620459356021	2.91619909548329	0.00354324317699483	0.0059875481505984	ELOA	protein_coding
ENSG00000011009.11	1661.39208009106	-0.149702238527768	0.0702765197299919	-2.13018856230981	0.0331560489659267	0.0481173579286163	LYPLA2	protein_coding
ENSG00000011021.23	539.01161187025	-0.40494829955381	0.10224241910418	-3.96066821483543	7.4740320553024e-05	0.000158514615460986	CLCN6	protein_coding
ENSG00000011052.21	12344.6719631333	0.529541939908168	0.0449286465374755	11.7862873849643	4.59347260924622e-32	7.37416406377206e-31	NME1-NME2	protein_coding
ENSG00000011105.14	238.15264026251	-0.717695615034588	0.0959033162576603	-7.48353282285233	7.23508222660271e-14	3.71676509812333e-13	TSPAN9	protein_coding
ENSG00000011114.15	1370.69994072698	-0.44419892239304	0.0561106578429939	-7.91648038837783	2.4432825609724e-15	1.41764188987628e-14	BTBD7	protein_coding
ENSG00000011132.12	358.969803917203	-0.00916763086720655	0.126901362487727	-0.0722421783934212	0.942409179338498	0.95319917192788	APBA3	protein_coding
ENSG00000011143.18	291.833230219166	-0.92353668337967	0.109936479714132	-8.40063903975412	4.44055415936265e-17	2.90269414959535e-16	MKS1	protein_coding
ENSG00000011198.10	531.470091249529	0.357408527314945	0.0731744643777672	4.88433404130987	1.03779008927291e-06	2.73250506539278e-06	ABHD5	protein_coding
ENSG00000011243.18	1268.4397897622	0.12290499552115	0.144819575968272	0.848676670259532	0.396061231306535	0.452256709358769	AKAP8L	protein_coding
ENSG00000011258.16	388.920511850182	-0.940006862381713	0.0878882488935279	-10.6954783400052	1.06866803737123e-26	1.32784175732883e-25	MBTD1	protein_coding
ENSG00000011260.14	969.253664056081	0.346815595089825	0.119295133736637	2.90720655760758	0.0036467230940752	0.00615017314574611	UTP18	protein_coding
ENSG00000011275.19	3259.44054351722	0.30497914880543	0.0843234552010356	3.61677718350522	0.000298293865964439	0.000584989754078599	RNF216	protein_coding
ENSG00000011295.16	1556.94253938326	0.435132109914513	0.053791550780002	8.0892278360616	6.00441625124269e-16	3.63140061605627e-15	TTC19	protein_coding
ENSG00000011304.21	11242.7685586689	0.413888168001954	0.0879076352023475	4.70821638017287	2.49893756800072e-06	6.31782677448388e-06	PTBP1	protein_coding
ENSG00000011332.19	94.5019190657777	-0.0132208100751401	0.179274045008424	-0.0737463701146409	0.941212201199601	0.952240571357971	DPF1	protein_coding
ENSG00000011347.10	496.086873700788	0.173597371378715	0.139269398926209	1.2464861104965	0.212585985279443	0.260876153286152	SYT7	protein_coding
ENSG00000011376.12	1067.93536637613	0.0783108579175051	0.0701805334640662	1.11584871262915	0.264486898367663	0.31700053899046	LARS2	protein_coding
ENSG00000011405.13	1890.30432481533	-0.268280645468838	0.0689637473242992	-3.89016919581326	0.000100174351630189	0.000209376998901008	PIK3C2A	protein_coding
ENSG00000011422.12	335.158327488336	1.64989870944561	0.17007373901474	9.70107859687036	2.98328005445832e-22	2.79029798484006e-21	PLAUR	protein_coding
ENSG00000011426.11	3097.28072699795	0.136932045089019	0.0977116717055072	1.40138882795617	0.161097831280065	0.203375033491924	ANLN	protein_coding
ENSG00000011451.21	2976.96780342229	0.329013919603629	0.061306014880054	5.36674778563489	8.01690379692064e-08	2.3860241621877e-07	WIZ	protein_coding
ENSG00000011454.18	842.200106882279	-0.220800252789233	0.0726591358752374	-3.03885051933961	0.00237482657256349	0.00411922307439427	RABGAP1	protein_coding
ENSG00000011478.12	408.995607861415	0.644974626231056	0.0944003274640585	6.83233462804056	8.35436893187702e-12	3.62520784741274e-11	QPCTL	protein_coding
ENSG00000011485.15	2796.36426270922	0.614043738337295	0.0433884461997608	14.1522407949396	1.80899795929829e-45	5.7239991329101e-44	PPP5C	protein_coding
ENSG00000011523.14	565.720175187119	-0.367102475899012	0.0797905504954655	-4.60082645901628	4.20817923146397e-06	1.03739782438295e-05	CEP68	protein_coding
ENSG00000011566.15	624.28177182773	-0.294900910161991	0.0894633809810306	-3.29633093370929	0.00097956552989777	0.00179053940837551	MAP4K3	protein_coding
ENSG00000011638.10	295.340270413864	-0.18867019254262	0.109344108355685	-1.72547195619261	0.0844424534747788	0.113583349450365	TMEM159	protein_coding
ENSG00000012048.23	464.215275759683	0.104556767367977	0.112704452157246	0.927707516133424	0.353559308606552	0.408918337629328	BRCA1	protein_coding
ENSG00000012061.16	1886.24541095474	0.767100258021414	0.12785922587354	5.99956907904414	1.97841851573043e-09	6.89628858517271e-09	ERCC1	protein_coding
ENSG00000012171.20	125.190882946022	-1.04069280655917	0.17734795033829	-5.86808477106197	4.40857851732055e-09	1.48569582095281e-08	SEMA3B	protein_coding
ENSG00000012174.12	470.609717494159	-0.220078278423307	0.14151879865069	-1.55511692101433	0.119918225707139	0.155736764401955	MBTPS2	protein_coding
ENSG00000012211.13	339.9280015173	0.187750098440443	0.111680438384822	1.68113683251767	0.092736339566717	0.123608013047108	PRICKLE3	protein_coding
ENSG00000012232.9	1284.40327263131	-0.0426415449090019	0.0830069986190542	-0.513710236707842	0.607454593881549	0.657069046520753	EXTL3	protein_coding
ENSG00000012822.16	512.899498334013	-4.79474735610739	0.13113315136393	-36.5639604191368	1.06998579821342e-292	1.63525929540957e-288	CALCOCO1	protein_coding
ENSG00000012963.15	1648.44727225981	0.31499208857472	0.0779627075314694	4.0402918080747	5.33847367492297e-05	0.000115237137251197	UBR7	protein_coding
ENSG00000012983.11	1685.80246521069	0.145327766953646	0.0686880513685812	2.11576488280058	0.0343648091963794	0.0497534462815713	MAP4K5	protein_coding
ENSG00000013275.8	2655.06614025599	0.569439447780113	0.0484146548260393	11.7617165675597	6.14716466613243e-32	9.78615808255228e-31	PSMC4	protein_coding
ENSG00000013288.9	1335.85344191446	0.181518971354306	0.0812153054590981	2.2350340287241	0.0254151148130203	0.0375865298710459	MAN2B2	protein_coding
ENSG00000013306.16	6298.8416300135	0.572186152428875	0.0650725482426743	8.79304972497816	1.45554014150105e-18	1.06639597231834e-17	SLC25A39	protein_coding
ENSG00000013364.19	282.986065025863	-1.53522877575501	0.11301317421328	-13.5845115973621	4.94821647926494e-42	1.36751523422434e-40	MVP	protein_coding
ENSG00000013374.16	1483.76090740245	-0.8797015651869	0.0590486700773826	-14.8979064902573	3.40068809274178e-50	1.27384108140619e-48	NUB1	protein_coding
ENSG00000013375.16	804.714164573627	0.401392292551496	0.0718104299034543	5.58960993676196	2.275802466266e-08	7.15807554886669e-08	PGM3	protein_coding
ENSG00000013392.8	113.199254329574	-1.09664411561534	0.126754727855062	-8.65170186684715	5.07370476621387e-18	3.5782847227525e-17	RWDD2A	protein_coding
ENSG00000013441.16	972.962473154538	-0.785684905169069	0.0726194826343119	-10.8192027355183	2.7919544677954e-27	3.57965101772794e-26	CLK1	protein_coding
ENSG00000013503.10	524.354524010975	0.388174620484318	0.104884388325651	3.70097615747246	0.000214771658048673	0.00043058576019387	POLR3B	protein_coding
ENSG00000013523.11	1085.12458112262	-0.0667080454031598	0.0656826247962391	-1.01561174831398	0.309814308096399	0.364222466972097	ANGEL1	protein_coding
ENSG00000013561.18	660.65689360105	-0.201543078002332	0.0723838073027678	-2.78436691177787	0.00536323261103471	0.00883352559483171	RNF14	protein_coding
ENSG00000013563.14	341.737729850727	-0.329836356731034	0.088921239158959	-3.7093090452935	0.000207825630114459	0.000417591257564985	DNASE1L1	protein_coding
ENSG00000013573.17	1254.39692290858	0.481765560007018	0.0589583378704884	8.17128802147196	3.05114235987157e-16	1.88711488004522e-15	DDX11	protein_coding
ENSG00000013583.10	754.877167837884	0.342609714521961	0.0595471958676156	5.75358267555781	8.73716883682914e-09	2.86606892752221e-08	HEBP1	protein_coding
ENSG00000013588.9	892.412215426343	-1.58311904146158	0.258434076484254	-6.12581383615652	9.02212462109239e-10	3.23674015455763e-09	GPRC5A	protein_coding
ENSG00000013619.14	508.03576730706	0.342550154777315	0.112807125225661	3.0366003396689	0.0023926246036188	0.0041477406779839	MAMLD1	protein_coding
ENSG00000013810.20	2140.52736696891	0.493315280640749	0.0753583205154818	6.54626161074544	5.8995199464519e-11	2.37832665105841e-10	TACC3	protein_coding
ENSG00000014123.10	1285.03351018108	-0.2216923565922	0.0871700792032657	-2.54321618861045	0.0109837246932418	0.0172646574603327	UFL1	protein_coding
ENSG00000014138.9	1436.1886827352	0.192443278906454	0.0742394948416661	2.59219542531757	0.0095365582113581	0.0151409951323692	POLA2	protein_coding
ENSG00000014164.7	751.190667264506	0.328812178005677	0.0818355294206508	4.01796359519491	5.87032636244644e-05	0.000126147634698072	ZC3H3	protein_coding
ENSG00000014216.16	3899.79989897689	0.171993700278207	0.0866044819549457	1.9859676588988	0.0470369150950291	0.0665123217429062	CAPN1	protein_coding
ENSG00000014641.21	2636.91450023466	0.60709811138149	0.0588511972364255	10.3158158183693	5.97714974598283e-25	6.65322502315045e-24	MDH1	protein_coding
ENSG00000014824.14	872.106995942435	-0.162572776695674	0.0897712434779607	-1.81096719168858	0.0701459303912649	0.0960093367517196	SLC30A9	protein_coding
ENSG00000014914.21	356.277359217668	-1.30025633555669	0.133440553775812	-9.74408677695681	1.9552894724437e-22	1.85953260780069e-21	MTMR11	protein_coding
ENSG00000014919.13	1041.90639412434	-0.541018785436482	0.0858974901074691	-6.29842367640307	3.00687716455483e-10	1.13438913122418e-09	COX15	protein_coding
ENSG00000015133.19	2035.43967473762	0.260794729029874	0.0703197994819866	3.70869557295425	0.000208329717803017	0.000418549109659985	CCDC88C	protein_coding
ENSG00000015153.15	211.959909999701	-0.402089381469972	0.0997491234278564	-4.03100666604637	5.55384683094937e-05	0.000119666502486302	YAF2	protein_coding
ENSG00000015171.20	2338.48195028881	-0.287394167208754	0.0589817584253225	-4.87259408470549	1.10142374088527e-06	2.88979554196561e-06	ZMYND11	protein_coding
ENSG00000015475.19	784.050072940573	-0.0538278687957778	0.0623108429841522	-0.863860384772328	0.387664591282981	0.443729624668799	BID	protein_coding
ENSG00000015479.20	6976.19256778157	0.0131856034667131	0.0771800409547937	0.170842141356679	0.864347892145225	0.886030507455596	MATR3	protein_coding
ENSG00000015520.15	18.9395957559688	-0.627531642313818	0.387211185277665	-1.62064440846104	0.105093922380538	0.138187250773618	NPC1L1	protein_coding
ENSG00000015532.10	412.095105356328	0.357361830436533	0.0869662622974923	4.10920075205806	3.97030826835246e-05	8.68071834981841e-05	XYLT2	protein_coding
ENSG00000015568.13	1417.35122569524	0.00297458547595037	0.052547026206913	0.0566080650166087	0.954857409894935	0.963748896805197	RGPD5	protein_coding
ENSG00000015676.18	2231.14708318755	-0.0407654968478632	0.0542099605319033	-0.751992741700526	0.452055423730199	0.508408495170257	NUDCD3	protein_coding
ENSG00000016391.11	805.232814728072	0.46597247355089	0.0650578248896152	7.1624354847632	7.92561714008844e-13	3.73964824797689e-12	CHDH	protein_coding
ENSG00000016402.13	997.152114963584	-0.433383211248669	0.0693078241806772	-6.25302000707585	4.02590540058593e-10	1.49702949482128e-09	IL20RA	protein_coding
ENSG00000016864.18	500.161477401488	-0.404514106744114	0.115681209841639	-3.49680045097964	0.00047087391576475	0.000899096208724721	GLT8D1	protein_coding
ENSG00000017260.20	2380.35423182123	0.211174148724421	0.0555657591358296	3.80043667194773	0.000144441329218657	0.000296666689214988	ATP2C1	protein_coding
ENSG00000017483.15	660.863406904533	0.918995170913543	0.0943287829141549	9.74246823209716	1.98669205673686e-22	1.8882223074073e-21	SLC38A5	protein_coding
ENSG00000017797.13	3529.3617496575	-0.607810235205384	0.0472803865355726	-12.8554413307954	8.01670136568143e-38	1.7502749567387e-36	RALBP1	protein_coding
ENSG00000018189.13	318.863767448509	-0.25225064541549	0.0792911685067005	-3.18132082256012	0.00146605178640228	0.00262361468988127	RUFY3	protein_coding
ENSG00000018408.15	549.168962080053	1.36221331975462	0.265467385591603	5.13137731295646	2.87629677443372e-07	8.04068842210912e-07	WWTR1	protein_coding
ENSG00000018510.16	966.985912673861	0.0916276997743087	0.0799173738065215	1.14653041522783	0.251575749802419	0.302981259592622	AGPS	protein_coding
ENSG00000018610.15	408.792935081473	-0.113359201421785	0.072052913181708	-1.57327714336696	0.115654659422323	0.150789128130981	CXorf56	protein_coding
ENSG00000018699.13	654.817604214851	0.132711551936266	0.0715207131394291	1.85556807407032	0.0635151478140539	0.0876480364823644	TTC27	protein_coding
ENSG00000019144.19	842.821175083849	-0.339789329756269	0.0798213483067195	-4.2568728412179	2.07306184309651e-05	4.70448785035771e-05	PHLDB1	protein_coding
ENSG00000019169.10	52.0187537438005	-3.29166693563848	0.341221289374549	-9.64672204853346	5.07521042701317e-22	4.66412753794601e-21	MARCO	protein_coding
ENSG00000019485.13	387.907855815441	-0.341963198684467	0.0983663883882559	-3.47642324057609	0.000508149666224841	0.000966407584484102	PRDM11	protein_coding
ENSG00000019505.8	254.006803333412	-0.0861014390041289	0.127839581405419	-0.673511584264927	0.500621881459681	0.555628483249696	SYT13	protein_coding
ENSG00000019995.6	654.665605368041	-0.648454147004953	0.0634025185179285	-10.2275771083382	1.49205576001901e-24	1.62068857003345e-23	ZRANB1	protein_coding
ENSG00000020129.16	1554.05880628927	0.0873901007804747	0.0602486179913016	1.45049137547174	0.146921542507452	0.187226043036887	NCDN	protein_coding
ENSG00000020181.18	327.182042633118	-0.284796761976473	0.103455017036611	-2.75285597677382	0.00590778797536123	0.00968347529251883	ADGRA2	protein_coding
ENSG00000020256.20	613.374822693167	-0.413292698307993	0.0711074017705557	-5.81223175108516	6.16454170094826e-09	2.04765683146256e-08	ZFP64	protein_coding
ENSG00000020426.11	525.050583224416	-0.144892979144703	0.072396285572358	-2.00138692198355	0.0453507089445403	0.0643362930288136	MNAT1	protein_coding
ENSG00000020577.14	814.749824740839	0.411863873194832	0.164398088654633	2.5052838300333	0.012235316439987	0.0190964400686603	SAMD4A	protein_coding
ENSG00000020922.13	316.402060954712	-1.01680692601765	0.11794777438927	-8.62082333713073	6.64743990392589e-18	4.6495571648375e-17	MRE11	protein_coding
ENSG00000021355.13	6085.38805692859	1.52570781889216	0.0640029485455072	23.8380864251489	1.345985413093e-125	4.89778454007151e-123	SERPINB1	protein_coding
ENSG00000021574.13	501.398631089353	-0.780667223904146	0.082950449627564	-9.41124764735132	4.90282148857849e-21	4.24531562662579e-20	SPAST	protein_coding
ENSG00000021762.20	713.260963825622	0.360558777742696	0.112880563906612	3.19416173399871	0.00140237526456151	0.00251525656240975	OSBPL5	protein_coding
ENSG00000021776.11	1640.49791989505	0.135142016726225	0.0619012001475047	2.18318895924787	0.0290218974924397	0.0424970450682146	AQR	protein_coding
ENSG00000021826.17	886.833834928447	-0.480362063783267	0.104625812351097	-4.59123855756835	4.4062334675093e-06	1.0847368892388e-05	CPS1	protein_coding
ENSG00000022277.13	1246.8312014601	-0.0466965053740694	0.0550853561625027	-0.847711780900788	0.396598503774482	0.452734906870736	RTF2	protein_coding
ENSG00000022567.10	395.94948134986	0.262181457653665	0.139096333598424	1.88489121798561	0.0594445260200832	0.0824517444338742	SLC45A4	protein_coding
ENSG00000022840.16	2737.9941826133	-0.0417964176046837	0.0862329796923061	-0.484691793717675	0.627894988495537	0.675878229974453	RNF10	protein_coding
ENSG00000022976.15	481.00484918792	-0.430524897297232	0.118752676692769	-3.62539110096073	0.00028852446261861	0.000566974529223171	ZNF839	protein_coding
ENSG00000023041.11	779.377774877985	-0.291463068005638	0.118915094920727	-2.45101825129886	0.0142452730036714	0.021995403850789	ZDHHC6	protein_coding
ENSG00000023191.17	2291.99248973282	0.282024175466733	0.10154257206631	2.77739838304041	0.00547959711246443	0.00901546804497727	RNH1	protein_coding
ENSG00000023228.14	2182.4166007385	0.0778401046757913	0.0611744973598063	1.27242736818848	0.203221315190739	0.250591524936265	NDUFS1	protein_coding
ENSG00000023287.13	821.400335737456	-2.17949308950148	0.129368543668718	-16.847164138159	1.1006761231536e-63	6.8380622724213e-62	RB1CC1	protein_coding
ENSG00000023318.8	1301.09881977179	0.122453505348811	0.0535325871488934	2.28745726426827	0.022169147134974	0.0331647489882349	ERP44	protein_coding
ENSG00000023330.15	1929.83163833923	0.579421310798905	0.0813441694200022	7.12308349732105	1.05538838532374e-12	4.92546095014453e-12	ALAS1	protein_coding
ENSG00000023445.16	126.991053292562	1.616507005733	0.500976279132186	3.22671366503258	0.00125220701015883	0.00226184608630864	BIRC3	protein_coding
ENSG00000023516.9	1644.13776931123	0.0386190560462238	0.0887878591539499	0.434958747898877	0.663592370785165	0.708911100427071	AKAP11	protein_coding
ENSG00000023572.10	355.931099910875	0.354998787438937	0.071998141944208	4.93066595682467	8.19497628510508e-07	2.17739608075906e-06	GLRX2	protein_coding
ENSG00000023608.5	154.992703418622	0.0865924812620727	0.11275895287578	0.767943290121417	0.442520877110843	0.498860113954785	SNAPC1	protein_coding
ENSG00000023697.13	320.99506943374	-0.211185577316576	0.142182377935719	-1.48531470905666	0.137460477237149	0.176168425460407	DERA	protein_coding
ENSG00000023734.11	2833.39847656526	0.439484785015884	0.048237158566957	9.11091776697096	8.16879821714561e-20	6.52266160672081e-19	STRAP	protein_coding
ENSG00000023892.11	997.068815271525	0.510085835880715	0.0583840211409203	8.73673696865673	2.39940282262107e-18	1.72727618172952e-17	DEF6	protein_coding
ENSG00000023909.10	467.717375212124	0.354560202506873	0.10597246141805	3.34577679674883	0.000820524169881982	0.00151816838841481	GCLM	protein_coding
ENSG00000024048.10	898.040560746478	-0.290416345951721	0.0770077724833705	-3.77126018045042	0.000162425211162019	0.00033120006700322	UBR2	protein_coding
ENSG00000024422.12	965.132198665612	-0.228353950139517	0.0956978479940909	-2.38619733803854	0.0170236135010851	0.0259238626083184	EHD2	protein_coding
ENSG00000024526.17	672.909974259815	-0.505120293859346	0.245153729133584	-2.06042264029403	0.0393581543507595	0.0565010964627707	DEPDC1	protein_coding
ENSG00000024862.17	83.9720628935823	-2.86527694435855	0.250720125826452	-11.4281888416963	3.02349327777875e-30	4.41759538855571e-29	CCDC28A	protein_coding
ENSG00000025156.13	493.683017431096	0.236586820402128	0.0719871311906819	3.28651547143126	0.00101435201585859	0.00185124693794683	HSF2	protein_coding
ENSG00000025293.17	1077.45024429332	0.100368514796722	0.0656827734110721	1.528079732087	0.126492742987311	0.163372939183687	PHF20	protein_coding
ENSG00000025434.19	202.988353277659	-1.09825209181138	0.11294887870414	-9.72344395457133	2.39539659964376e-22	2.25285207583726e-21	NR1H3	protein_coding
ENSG00000025708.14	124.47272214903	0.776488461611308	0.147026846145867	5.2812699310774	1.28291511829597e-07	3.73178373675623e-07	TYMP	protein_coding
ENSG00000025770.19	1997.95603704411	0.935248894399525	0.0718154524796152	13.022947876921	9.06043120982396e-39	2.0917004558873e-37	NCAPH2	protein_coding
ENSG00000025772.8	3582.25795760252	0.765722392971974	0.0580102225818482	13.1997837431428	8.79872830743531e-40	2.14467248361298e-38	TOMM34	protein_coding
ENSG00000025796.14	1720.61982136507	0.148825224079921	0.0626565400088045	2.37525442769435	0.0175368573857725	0.0266682379529116	SEC63	protein_coding
ENSG00000025800.14	1673.4128020099	-0.0269162913828679	0.0492987414438433	-0.545983337394699	0.58507739101635	0.636677915067733	KPNA6	protein_coding
ENSG00000026025.16	18.0731168602723	-0.877106612463315	0.308260602705417	-2.84534126244314	0.00443638651761995	0.00739470828181893	VIM	protein_coding
ENSG00000026036.22	867.785126659814	0.532167026221134	0.0649365677403201	8.19518254104925	2.50213152740932e-16	1.55700635722299e-15	RTEL1-TNFRSF6B	protein_coding
ENSG00000026103.22	219.616011294911	-0.00891157332243022	0.128742334945955	-0.0692202244597415	0.944814324926804	0.955189344966352	FAS	protein_coding
ENSG00000026297.16	1163.31638355742	0.361361358375692	0.0639912656666059	5.64704189878636	1.63232059593969e-08	5.22335755187316e-08	RNASET2	protein_coding
ENSG00000026508.20	9424.77584887506	0.0662015135100936	0.0586517495834886	1.12872188775645	0.259015172998833	0.31122956906527	CD44	protein_coding
ENSG00000026652.15	26.0173689953042	-1.31673357496124	0.273460978139953	-4.81506935255443	1.47148776212729e-06	3.81423803741373e-06	AGPAT4	protein_coding
ENSG00000026950.17	325.688915241984	-2.22891386524151	0.117263676248825	-19.0077092629427	1.47243395954598e-80	1.55194539336146e-78	BTN3A1	protein_coding
ENSG00000027001.10	1366.35887291313	0.313582276690945	0.114835028705039	2.73071971355013	0.00631961928645054	0.0103142611656155	MIPEP	protein_coding
ENSG00000027697.15	910.215541600699	-0.033987204703343	0.0608688339606428	-0.558367928081534	0.576593168588171	0.628760142385517	IFNGR1	protein_coding
ENSG00000027847.14	303.13033003973	-0.348844919918325	0.13346103718376	-2.6138334249419	0.00895326758837903	0.0142638161735846	B4GALT7	protein_coding
ENSG00000027869.12	253.073634580925	0.172148072827341	0.125793174074681	1.36850090709326	0.171155338260479	0.214829749887887	SH2D2A	protein_coding
ENSG00000028116.18	781.1677627069	-0.192340291752111	0.100108470602159	-1.9213188513936	0.0546915219567575	0.0764590678800883	VRK2	protein_coding
ENSG00000028137.19	56.3699815028575	0.189557711743321	0.167984380442996	1.12842462640535	0.259140632320007	0.311306892292617	TNFRSF1B	protein_coding
ENSG00000028203.18	1159.65537406991	-0.196893803525019	0.0645836609916108	-3.0486627809872	0.00229862343785414	0.00399702605537886	VEZT	protein_coding
ENSG00000028277.21	67.7733217887091	-1.21563964865035	0.189180758659013	-6.42581020008206	1.3116898423639e-10	5.12175673501468e-10	POU2F2	protein_coding
ENSG00000028310.18	1235.9933472037	0.863589888797544	0.0570596265426542	15.13486752585	9.53725628986964e-52	3.78591916566436e-50	BRD9	protein_coding
ENSG00000028528.15	1847.2486265782	-0.219414681512027	0.0522029153008786	-4.20311165089919	2.63270646868777e-05	5.89360670293762e-05	SNX1	protein_coding
ENSG00000028839.10	292.355976400901	-0.526496922535073	0.0898130403578525	-5.86214340854391	4.56930120653159e-09	1.53680964655419e-08	TBPL1	protein_coding
ENSG00000029153.14	1066.58267766316	0.467504873942712	0.0588219397722869	7.94779763728516	1.89856449718763e-15	1.10874135309586e-14	ARNTL2	protein_coding
ENSG00000029363.17	6436.29000319382	0.408760027056625	0.0621307908316173	6.57902501457641	4.73543108474691e-11	1.9278527775223e-10	BCLAF1	protein_coding
ENSG00000029364.12	1965.38230380878	0.0216625249154464	0.0444459418763501	0.487390389334354	0.625981702959863	0.674129221748779	SLC39A9	protein_coding
ENSG00000029639.11	243.370496488082	-0.123626359313153	0.111377056357754	-1.10998048750771	0.267007434827993	0.319852220291285	TFB1M	protein_coding
ENSG00000029725.17	2325.29878405613	0.41460282596723	0.0967367284803	4.2858884363829	1.82010317331865e-05	4.15794272015379e-05	RABEP1	protein_coding
ENSG00000029993.15	1322.09853092471	-0.700417541619225	0.12607363083792	-5.55562282900919	2.76623611038282e-08	8.62079658951481e-08	HMGB3	protein_coding
ENSG00000030066.13	2168.1715121948	0.565196771943089	0.0831363416354159	6.79843207945917	1.05763853726313e-11	4.54936385167252e-11	NUP160	protein_coding
ENSG00000030110.13	638.120013795479	0.691362829739591	0.10654321991778	6.48903637672221	8.63871089489358e-11	3.43458425095366e-10	BAK1	protein_coding
ENSG00000030582.18	2955.53875481238	-1.62326768793896	0.106912199874404	-15.1831847987967	4.57040961456079e-52	1.8676355652228e-50	GRN	protein_coding
ENSG00000031003.10	817.444316766316	-0.250062579191229	0.0611103126094757	-4.09198658153247	4.27693405558579e-05	9.315146525797e-05	FAM13B	protein_coding
ENSG00000031081.11	376.646170838808	0.190187863023815	0.0873030758352992	2.17847837781354	0.0293704402808023	0.0429703655764409	ARHGAP31	protein_coding
ENSG00000031691.7	105.1329047328	0.151830181335883	0.146982058040089	1.03298445647339	0.30161117273145	0.355618234289056	CENPQ	protein_coding
ENSG00000031698.13	6386.77141020289	0.221584876773514	0.0913351014669718	2.42606482299298	0.0152635436875501	0.0234397847846492	SARS1	protein_coding
ENSG00000031823.14	2105.73625412083	0.107543628656161	0.054588107373456	1.97009264161546	0.0488277540981077	0.0688853102447503	RANBP3	protein_coding
ENSG00000032219.19	435.775859578606	-0.966354672035203	0.091474306013634	-10.5642197699884	4.36584000854568e-26	5.21682039488691e-25	ARID4A	protein_coding
ENSG00000032389.13	761.834854996042	0.0404664632411042	0.0761930176407299	0.531104614230062	0.595346286892569	0.646367938818589	EIPR1	protein_coding
ENSG00000032444.17	1825.0648067428	-0.279747448523464	0.0836646156185126	-3.34367697090769	0.000826759435895141	0.00152840987768059	PNPLA6	protein_coding
ENSG00000032742.17	238.038605724801	-0.545069793738316	0.132720665287717	-4.10689467655013	4.01013971766955e-05	8.7590346298619e-05	IFT88	protein_coding
ENSG00000033011.13	1243.65725535361	0.335988104313213	0.0708455258218089	4.74254514192317	2.11049780254946e-06	5.38027321373869e-06	ALG1	protein_coding
ENSG00000033030.15	905.405531636033	0.000664283829037698	0.0624776231988384	0.0106323479515791	0.991516773558285	0.992946127402613	ZCCHC8	protein_coding
ENSG00000033050.9	5125.35105008177	0.543793943553184	0.051031382050511	10.6560692989842	1.63356443868318e-26	2.00689431803818e-25	ABCF2	protein_coding
ENSG00000033100.16	2726.27109693149	0.537357491740814	0.0819170460193402	6.55977623526546	5.38885804555731e-11	2.18340184279566e-10	CHPF2	protein_coding
ENSG00000033170.17	605.871208706158	-0.283278115704326	0.145305086679349	-1.94954025477062	0.0512309403750469	0.0720031691881407	FUT8	protein_coding
ENSG00000033178.13	1210.10360448031	-0.092029984340811	0.0759772869762937	-1.21128284522092	0.225787021108757	0.275307407340445	UBA6	protein_coding
ENSG00000033327.13	338.687612259561	-0.791921964467819	0.14809498351692	-5.34739223207612	8.92305080699983e-08	2.64284855587943e-07	GAB2	protein_coding
ENSG00000033627.17	2239.82600805925	0.0756742179000607	0.0889597915826259	0.850656420769314	0.394960237960378	0.451235502485495	ATP6V0A1	protein_coding
ENSG00000033800.14	894.676027173837	-0.419731661613053	0.0596598970728765	-7.03540706917977	1.98680100213848e-12	9.05315435768708e-12	PIAS1	protein_coding
ENSG00000033867.16	4322.38169432062	0.572053685185679	0.150696942413156	3.79605369574995	0.000147017668288393	0.000301674412520343	SLC4A7	protein_coding
ENSG00000034152.19	3326.51699712261	1.31278557373549	0.147103474866582	8.92423224486126	4.48801285335803e-19	3.40567529482973e-18	MAP2K3	protein_coding
ENSG00000034510.6	17170.7269855067	-0.772842108633559	0.0837845003245288	-9.22416563493309	2.85777069449971e-20	2.33682768988973e-19	TMSB10	protein_coding
ENSG00000034533.12	157.965723240133	0.195798478810091	0.106638040573118	1.83610349325426	0.0663423517672783	0.0912281952545721	ASTE1	protein_coding
ENSG00000034677.13	421.934153899018	-0.449136306402803	0.0800051050939042	-5.61384558992378	1.97878807170097e-08	6.26383970584217e-08	RNF19A	protein_coding
ENSG00000034693.15	239.268920911646	0.0428308027710144	0.115415312796544	0.371101561250518	0.710561888220722	0.7500184638219	PEX3	protein_coding
ENSG00000034713.8	445.949664955356	-0.48953484955796	0.0936613323856398	-5.22664836266002	1.72610323477265e-07	4.94471147835622e-07	GABARAPL2	protein_coding
ENSG00000035115.22	980.797953731158	-0.0500639707989512	0.0862077964623503	-0.580735998986075	0.561418395569439	0.614267803316338	SH3YL1	protein_coding
ENSG00000035141.8	1787.18757852668	0.598357462047806	0.054419227933231	10.9953317011765	4.02431140168802e-28	5.41404499577447e-27	FAM136A	protein_coding
ENSG00000035403.18	5003.24402049742	0.107532413762308	0.0778257888120307	1.38170669907409	0.167061776627197	0.210226853206542	VCL	protein_coding
ENSG00000035499.13	586.741380985448	-0.0865262005382669	0.159605644975474	-0.54212493894914	0.58773243957737	0.639083235436566	DEPDC1B	protein_coding
ENSG00000035664.11	48.382922566161	-0.585788430124638	0.273888664239998	-2.13878304072977	0.032453243590322	0.0471780578132685	DAPK2	protein_coding
ENSG00000035681.9	1933.90234286019	0.632566360249138	0.0654223492050914	9.6689643208335	4.08490922909775e-22	3.78820799443574e-21	NSMAF	protein_coding
ENSG00000035687.10	1517.68062476941	-0.174218908499724	0.0717052255856336	-2.42965428358724	0.0151132310331375	0.0232276256918182	ADSS2	protein_coding
ENSG00000035862.12	708.239221218854	-1.89397011247175	0.0794773872485565	-23.8303016498086	1.62092297089236e-125	5.7610618056158e-123	TIMP2	protein_coding
ENSG00000035928.16	2807.93039924412	0.490713114200683	0.0634906890541143	7.72889885920814	1.0848081644026e-14	5.9874045419158e-14	RFC1	protein_coding
ENSG00000036054.13	480.623283317793	-0.806667483804364	0.070553509563328	-11.4334139973619	2.84691169760171e-30	4.16756240176695e-29	TBC1D23	protein_coding
ENSG00000036257.13	1789.02976459068	0.0512627782768171	0.0707415571484495	0.724648712061051	0.468667566802248	0.524774446731538	CUL3	protein_coding
ENSG00000036448.10	92.7223470966536	-1.67873730496883	0.19122493980082	-8.77886172544966	1.65137403169659e-18	1.20467538550926e-17	MYOM2	protein_coding
ENSG00000036530.9	30.0709839643474	0.444593388352987	0.232717438057982	1.91044294773568	0.0560762055586659	0.0781660570551889	CYP46A1	protein_coding
ENSG00000036549.13	1159.28531692118	-0.172634674728769	0.0702544784191534	-2.45727644149306	0.0139994913485519	0.0216487125650023	ZZZ3	protein_coding
ENSG00000036672.16	37.8994415392414	-1.20760466220997	0.395424289425261	-3.05394659484675	0.00225852282556356	0.00393252315227769	USP2	protein_coding
ENSG00000037042.9	987.617471988141	0.349184514083978	0.0820183804080596	4.25739343238318	2.06824194504537e-05	4.69532704190855e-05	TUBG2	protein_coding
ENSG00000037241.7	246.403840837761	0.0266217258595778	0.120653462328299	0.220646182428979	0.825367938774588	0.851843477059159	RPL26L1	protein_coding
ENSG00000037474.15	3188.22015912396	0.650547107107865	0.0765104818931937	8.50271872572976	1.85201264301447e-17	1.25184914742106e-16	NSUN2	protein_coding
ENSG00000037637.11	691.391326020334	-0.243947537684686	0.0725847804102291	-3.36086348000175	0.000776992202224931	0.0014426888381246	FBXO42	protein_coding
ENSG00000037749.12	213.251286314685	-0.192790999157476	0.108875575789947	-1.77074608109928	0.0766029358219226	0.103990288520736	MFAP3	protein_coding
ENSG00000037757.14	410.202993380737	0.400835276977826	0.0848022337020316	4.7267065910815	2.28190618265688e-06	5.80175880711115e-06	MRI1	protein_coding
ENSG00000037897.17	360.058485936918	0.642649886877414	0.0949365839712615	6.76925438008126	1.29447770499173e-11	5.52303259781928e-11	METTL1	protein_coding
ENSG00000037965.6	57.7219650599816	0.236841877230056	0.193980482022197	1.22095725694173	0.222102203757985	0.271333971225682	HOXC8	protein_coding
ENSG00000038002.9	155.018919477221	-0.887245543456743	0.131321582961405	-6.75628121020674	1.4157850785181e-11	6.02211059142558e-11	AGA	protein_coding
ENSG00000038210.14	667.860314894249	0.658581178012238	0.107375463147093	6.13344202399436	8.59977676473973e-10	3.0910251245418e-09	PI4K2B	protein_coding
ENSG00000038219.13	883.816792358948	-1.04298131137088	0.121919905365576	-8.55464338036932	1.18233680156536e-17	8.09209733019411e-17	BOD1L1	protein_coding
ENSG00000038274.17	923.310173666754	-1.1006830792817	0.091640916283562	-12.0108257743287	3.11716743394217e-33	5.37087597440114e-32	MAT2B	protein_coding
ENSG00000038358.15	2364.10724359968	0.597113438355812	0.0938771727934578	6.36058181757924	2.0099096007891e-10	7.69860862878693e-10	EDC4	protein_coding
ENSG00000038382.20	1929.22133292023	0.156687366875062	0.0880422627574987	1.77968355159882	0.075127763822354	0.102078379667233	TRIO	protein_coding
ENSG00000038532.16	794.236427162713	-0.223272119408907	0.0730028668121216	-3.05840207595566	0.00222520791409024	0.00387907523109857	CLEC16A	protein_coding
ENSG00000039068.19	3120.00237313319	-0.323875570839885	0.110469554658355	-2.93180842306754	0.00336994559633564	0.00571555638095633	CDH1	protein_coding
ENSG00000039123.16	1638.18131733569	0.39654139445844	0.0705793591971405	5.61837623590249	1.92760396087503e-08	6.11067648497263e-08	MTREX	protein_coding
ENSG00000039319.17	615.843375044281	-0.323068474370022	0.0757797644049207	-4.26325519625189	2.01470202235326e-05	4.58058479732591e-05	ZFYVE16	protein_coding
ENSG00000039523.20	1768.3807744442	0.779367124728945	0.0891956857123422	8.73772221722045	2.37857496148931e-18	1.7138972718737e-17	RIPOR1	protein_coding
ENSG00000039560.14	1782.40420786132	0.758039218346107	0.0583125236017882	12.9995954817991	1.22992126797028e-38	2.82235536612459e-37	RAI14	protein_coding
ENSG00000039650.12	1220.02598929099	0.822212739827461	0.0690469669181869	11.908021112668	1.0749821644123e-32	1.78769884860861e-31	PNKP	protein_coding
ENSG00000040199.18	494.805730443922	0.401736740388753	0.0933693806176398	4.30266044104886	1.68759383090211e-05	3.87027258668622e-05	PHLPP2	protein_coding
ENSG00000040275.17	222.99908371794	-0.519640085799688	0.221691570743322	-2.34397764451467	0.0190793149490351	0.028848665605241	SPDL1	protein_coding
ENSG00000040341.18	775.035305820033	-0.548838013577225	0.062816527691944	-8.737159370998	2.39045140228596e-18	1.72164320363508e-17	STAU2	protein_coding
ENSG00000040487.13	588.484011620333	0.191478469035743	0.0935556299913476	2.0466803446618	0.0406894803595929	0.0582099904835401	SLC66A1	protein_coding
ENSG00000040531.16	724.100956833649	-0.0289475913854139	0.0763851365249653	-0.378968902882734	0.70471095637238	0.744843110424093	CTNS	protein_coding
ENSG00000040608.14	2090.15414779317	0.945069151393793	0.128554982297034	7.35147821194631	1.9602672369448e-13	9.70795987758503e-13	RTN4R	protein_coding
ENSG00000040633.13	824.193241986888	-0.322537107906394	0.0745170699974365	-4.32836540563779	1.50220090462599e-05	3.46852038455944e-05	PHF23	protein_coding
ENSG00000040933.16	909.921599052777	-0.0468086796707267	0.0701022222809902	-0.667720339636365	0.504312124145516	0.558993486605448	INPP4A	protein_coding
ENSG00000041353.10	54.2777250019254	-0.913970778260316	0.25520788107226	-3.58127960006663	0.000341915504233773	0.000664905796056082	RAB27B	protein_coding
ENSG00000041357.16	1727.77864630869	0.242409157897315	0.0541771174422698	4.47438271620158	7.66323755141467e-06	1.83224748902175e-05	PSMA4	protein_coding
ENSG00000041802.11	1497.50246371501	0.543459344681282	0.0919746715143015	5.90879353775976	3.44622293208584e-09	1.17432831819549e-08	LSG1	protein_coding
ENSG00000041880.14	753.071304854392	-0.554496711886266	0.0999064769745393	-5.55015779434978	2.85411868774572e-08	8.87838304596334e-08	PARP3	protein_coding
ENSG00000041982.16	15287.3361764292	3.37832997812074	0.311487765343349	10.8457870709524	2.08830601655856e-27	2.69785129763859e-26	TNC	protein_coding
ENSG00000041988.15	380.849579390221	-0.113478125925929	0.0919245531546146	-1.23447024795499	0.217027726593211	0.265814613361439	THAP3	protein_coding
ENSG00000042088.14	469.383960014989	-0.156893645374191	0.120625170740471	-1.30067086671117	0.193371138456296	0.239521529167672	TDP1	protein_coding
ENSG00000042286.15	2689.08377366262	0.232965125212774	0.0805114464692456	2.89356526840893	0.00380895118893892	0.00640821235364967	AIFM2	protein_coding
ENSG00000042317.17	245.478076255487	-0.583482564540234	0.153714192552911	-3.79589259033053	0.000147113186489727	0.000301829887115385	SPATA7	protein_coding
ENSG00000042429.12	770.175218324102	0.164462636382798	0.066271149259287	2.48166265744593	0.0130771011228295	0.0203148339561093	MED17	protein_coding
ENSG00000042445.14	2100.82207587368	0.125995239540231	0.0669814107332792	1.88104786329368	0.0599654082398497	0.0831474627227022	RETSAT	protein_coding
ENSG00000042493.16	932.946577495354	-0.402086761799444	0.0851339120235591	-4.72299172259551	2.32400311896276e-06	5.89506052566106e-06	CAPG	protein_coding
ENSG00000042753.12	1228.65307661031	0.440725206832503	0.0488178908861131	9.02794444480749	1.74926596987686e-19	1.35981850547447e-18	AP2S1	protein_coding
ENSG00000043093.15	568.116514728653	-0.599647632790966	0.0944845245349822	-6.34651691102019	2.20244346939848e-10	8.41498588570424e-10	DCUN1D1	protein_coding
ENSG00000043143.20	1502.03130830835	-0.868904720350465	0.0581923969372222	-14.9315849850254	2.0532694928521e-50	7.78662969212373e-49	JADE2	protein_coding
ENSG00000043355.12	1229.11397898686	-0.81669645459645	0.0653022109211313	-12.5064135360258	6.88638518765966e-36	1.36150872992241e-34	ZIC2	protein_coding
ENSG00000043514.17	764.561918090394	0.386748535347666	0.0877992554333952	4.40491816745592	1.05823818402354e-05	2.48777944415194e-05	TRIT1	protein_coding
ENSG00000044090.10	2365.51727997202	-0.130276059645227	0.049594209983174	-2.62684010269397	0.00861818206378235	0.0137658524749985	CUL7	protein_coding
ENSG00000044115.21	5593.03813494295	-0.215647689837312	0.11492253498774	-1.87646130378448	0.060591963472965	0.0839705275441898	CTNNA1	protein_coding
ENSG00000044446.12	955.146508746022	0.0099624367118399	0.0707671736188479	0.140777654417818	0.8880455964327	0.907037415643985	PHKA2	protein_coding
ENSG00000044459.15	123.647408981643	-0.0936727234282754	0.227170797802707	-0.41234491551871	0.680086631716973	0.723453747238235	CNTLN	protein_coding
ENSG00000044574.8	66916.9456304091	0.167035121252518	0.109818633603962	1.52100891962375	0.128257598978275	0.165477467551452	HSPA5	protein_coding
ENSG00000046604.13	7179.71949331513	0.326989499193265	0.0447934734268866	7.29993622233802	2.87904164985413e-13	1.40396916192472e-12	DSG2	protein_coding
ENSG00000046647.13	193.859006614453	-0.124803035052299	0.113564867726115	-1.09895813336644	0.271786327861622	0.324635439523967	GEMIN8	protein_coding
ENSG00000046651.15	563.784948347462	-0.479142779301919	0.0661478545102059	-7.24351202090753	4.37212471968298e-13	2.10387852931092e-12	OFD1	protein_coding
ENSG00000047056.16	541.374645615996	0.287418775717139	0.119609460024568	2.40297695230882	0.0162622123333477	0.0248510540036549	WDR37	protein_coding
ENSG00000047188.16	694.474463969075	-0.365041594698887	0.0875274343998594	-4.17059630733874	3.03803628663816e-05	6.74467004193652e-05	YTHDC2	protein_coding
ENSG00000047230.15	516.414001127992	-0.259357964498539	0.0724983305394541	-3.57743361217668	0.000346984308007333	0.000674162367057725	CTPS2	protein_coding
ENSG00000047249.18	510.813836143985	0.219157367925882	0.0750618937446875	2.91968876606437	0.00350381121561406	0.00592746809920629	ATP6V1H	protein_coding
ENSG00000047315.17	2746.90708878171	0.107521991544337	0.061831702313648	1.73894600214822	0.0820442614753033	0.110669236374851	POLR2B	protein_coding
ENSG00000047346.12	116.207076531992	-2.49640132023006	0.176220766810373	-14.1663287784712	1.48039956805579e-45	4.70373110157933e-44	FAM214A	protein_coding
ENSG00000047365.12	539.342142591297	0.151389556944482	0.119178515407015	1.27027557297103	0.203986486117823	0.251352533043513	ARAP2	protein_coding
ENSG00000047410.14	4190.81257653355	-0.016345366000975	0.0723043332335858	-0.226063435896294	0.821152082387564	0.848122408267158	TPR	protein_coding
ENSG00000047578.13	648.429856016267	-0.68157506534475	0.0751372304156718	-9.07106984878417	1.17854066743362e-19	9.29393035107738e-19	KIAA0556	protein_coding
ENSG00000047579.20	371.043147777007	-0.179457464697015	0.0746792206679476	-2.40304415461098	0.016259224088243	0.0248489721740618	DTNBP1	protein_coding
ENSG00000047597.7	360.435617957169	0.239522496936465	0.108387432404996	2.20987333698869	0.0271139541741403	0.0399058707283693	XK	protein_coding
ENSG00000047621.12	261.688127324669	-0.00676973251838227	0.121382927915105	-0.0557717022868078	0.955523678148845	0.964166669295444	C12orf4	protein_coding
ENSG00000047634.15	761.84011560892	0.829806478885551	0.0690643544925714	12.0149748011444	2.96460000605822e-33	5.11954597656359e-32	SCML1	protein_coding
ENSG00000047644.19	766.989108343741	-0.951821806517587	0.077368507478623	-12.3024449809966	8.78733226416601e-35	1.65798517275616e-33	WWC3	protein_coding
ENSG00000047849.21	7947.86271908851	0.0594493360287463	0.0770287898532167	0.771780734736074	0.440244303936813	0.496513445285685	MAP4	protein_coding
ENSG00000047932.14	866.009264557105	-0.090078781481223	0.0674040851398199	-1.33639943772499	0.181418750014414	0.226318076603566	GOPC	protein_coding
ENSG00000048028.11	825.721529182366	-0.33621786831864	0.0647985697445415	-5.18866187392913	2.11810593475626e-07	6.00575380350277e-07	USP28	protein_coding
ENSG00000048052.21	323.782235134299	1.99468388792282	0.301265969927061	6.6210063101576	3.56761739963094e-11	1.47043950157928e-10	HDAC9	protein_coding
ENSG00000048140.18	1019.51580288394	-0.334894688201953	0.0808338573646822	-4.14300021204079	3.42791628263591e-05	7.55753672064694e-05	TSPAN17	protein_coding
ENSG00000048162.21	864.542849882402	1.19271308196151	0.093455970189192	12.7622995036806	2.66224346880782e-37	5.61200923224689e-36	NOP16	protein_coding
ENSG00000048342.17	57.291424697681	-0.804080799508052	0.179907057975701	-4.46942331532459	7.84307714844009e-06	1.8729023134314e-05	CC2D2A	protein_coding
ENSG00000048392.12	595.178131896186	-0.564961643769217	0.122943913020078	-4.59527950502887	4.32169574966539e-06	1.06426806545498e-05	RRM2B	protein_coding
ENSG00000048405.10	1051.83676248793	0.486638060300219	0.0752758026966834	6.4647342554563	1.01476982517754e-10	4.00431893575737e-10	ZNF800	protein_coding
ENSG00000048471.14	270.884201854223	-0.593027721904215	0.100103863556398	-5.92412421294917	3.13966082000165e-09	1.07562063017452e-08	SNX29	protein_coding
ENSG00000048544.6	917.468356073471	-0.0530425747601419	0.0978012884102819	-0.542350470247645	0.587577093291554	0.639005245625477	MRPS10	protein_coding
ENSG00000048649.13	1352.33008819778	-0.551437811485252	0.0732021869404123	-7.53307837556999	4.95578444979146e-14	2.58407552869883e-13	RSF1	protein_coding
ENSG00000048707.15	1022.02380605301	-0.39457332276111	0.0808282500713862	-4.88162644140668	1.05214426314798e-06	2.76715208633463e-06	VPS13D	protein_coding
ENSG00000048740.18	29.3280934950036	-1.21861323339668	0.257481386804186	-4.7328206847178	2.2142108663161e-06	5.63620664055778e-06	CELF2	protein_coding
ENSG00000048828.17	7518.79553736631	0.53801072313089	0.0622301632583458	8.64549753625685	5.3571355134004e-18	3.7746935016735e-17	FAM120A	protein_coding
ENSG00000048991.16	2724.54499636672	0.290766989202638	0.0534715699493722	5.43778664957736	5.39465164400347e-08	1.6319568700575e-07	R3HDM1	protein_coding
ENSG00000049130.16	16506.136218447	-0.226553994445202	0.0885810645587182	-2.5575894303576	0.0105400452492169	0.0166219700282512	KITLG	protein_coding
ENSG00000049167.15	452.082567139183	0.297854810346766	0.0713588950563667	4.17403899137576	2.99246506822033e-05	6.65122798685446e-05	ERCC8	protein_coding
ENSG00000049239.13	1228.58233182665	-0.660022772617513	0.109599615895236	-6.02212669475427	1.72140060900221e-09	6.02431085582338e-09	H6PD	protein_coding
ENSG00000049245.13	1954.58040251481	0.120559196276351	0.0489796125169277	2.461415884715	0.0138389844301393	0.0214200120564938	VAMP3	protein_coding
ENSG00000049246.14	336.137990596911	-0.144385602443251	0.111987893283754	-1.28929653205823	0.197295016167619	0.243972791657069	PER3	protein_coding
ENSG00000049283.18	88.957152087285	-0.529784243205862	0.171380541723301	-3.09127417779559	0.00199299513260476	0.00349941918791344	EPN3	protein_coding
ENSG00000049323.16	455.835964636923	-0.444943678948138	0.103221610608718	-4.31056710241412	1.62836405755762e-05	3.74061143719422e-05	LTBP1	protein_coding
ENSG00000049449.10	5363.01281841573	-0.323957716193676	0.0546357480308043	-5.92940936785609	3.04026263654145e-09	1.04343889230323e-08	RCN1	protein_coding
ENSG00000049541.11	2239.03601871525	1.07887733174048	0.0660862192227801	16.3252996529205	6.5219685226689e-60	3.4973770151561e-58	RFC2	protein_coding
ENSG00000049618.24	2226.88737406656	-0.38444866757936	0.0653070224534386	-5.8867890945948	3.93770681618373e-09	1.33377600336294e-08	ARID1B	protein_coding
ENSG00000049656.14	3119.12336324327	0.572435155811563	0.0572355991569085	10.0013831294447	1.50283188466911e-23	1.52104501280781e-22	CLPTM1L	protein_coding
ENSG00000049759.19	739.652018183274	-1.52205165427827	0.0796862932250917	-19.1005453093281	2.49863922895615e-81	2.74724484432639e-79	NEDD4L	protein_coding
ENSG00000049768.16	88.3441245027294	-0.325427651745725	0.165480198488564	-1.96656551489582	0.0492333224069358	0.0693934212252328	FOXP3	protein_coding
ENSG00000049769.14	170.890927826952	0.106788847808857	0.135663531017071	0.787159577878151	0.431188456625735	0.487487289733031	PPP1R3F	protein_coding
ENSG00000049860.14	2388.84040090776	0.847439771999394	0.0628156674878162	13.4908981451764	1.76931940970705e-41	4.71911143779282e-40	HEXB	protein_coding
ENSG00000049883.15	650.586173261529	-0.752712648359115	0.113607589363281	-6.62554898469134	3.45959981068574e-11	1.42707324984373e-10	PTCD2	protein_coding
ENSG00000050130.18	1284.72449007395	0.0695916147607899	0.0669433536831677	1.03955973120432	0.298544493736306	0.352383031956439	JKAMP	protein_coding
ENSG00000050327.15	2401.4018662087	-0.500509166065556	0.0565344863111368	-8.85316554060491	8.50713419156193e-19	6.34836581297075e-18	ARHGEF5	protein_coding
ENSG00000050344.9	1467.88210266953	0.625838156470341	0.0841153405133352	7.44023804279938	1.00504028911539e-13	5.1183041448019e-13	NFE2L3	protein_coding
ENSG00000050393.11	1218.77771278826	0.242836383785314	0.0573486256013501	4.23438890189545	2.29174046925629e-05	5.17121948791434e-05	MCUR1	protein_coding
ENSG00000050405.13	650.189469011679	0.0701453680800171	0.0697575719935297	1.00555919702199	0.31462765998789	0.369312943747691	LIMA1	protein_coding
ENSG00000050426.16	1936.98084970318	0.607173173947798	0.0734997934119841	8.26088272853293	1.44599096920098e-16	9.13562628453847e-16	LETMD1	protein_coding
ENSG00000050438.17	20.3905031499336	-1.02298658993004	0.299056629071717	-3.42071196717969	0.00062457442614069	0.00117293818563629	SLC4A8	protein_coding
ENSG00000050555.18	36.2326227700549	0.105783322000104	0.271038373351033	0.390289097046417	0.696322784618949	0.737791258827745	LAMC3	protein_coding
ENSG00000050748.17	1199.66215379525	0.60345015582064	0.0526644746398653	11.4583912580009	2.13442524908091e-30	3.15477960171214e-29	MAPK9	protein_coding
ENSG00000050820.17	2074.16847183527	0.81080759874751	0.121335841598564	6.68234206863661	2.35153330144663e-11	9.82462642045076e-11	BCAR1	protein_coding
ENSG00000051009.11	926.16108871998	-0.116572390927571	0.0695681441006631	-1.67565762224294	0.0938052750458658	0.124858562839746	FAM160A2	protein_coding
ENSG00000051108.15	5467.73903817027	0.263000657245988	0.158321486468855	1.66118107599833	0.0966770850633626	0.128323422878528	HERPUD1	protein_coding
ENSG00000051128.19	1201.62823602919	0.152241601285428	0.0977426685156831	1.55757565858764	0.119333872600754	0.155109676386913	HOMER3	protein_coding
ENSG00000051180.17	322.165705463088	1.02759718290728	0.09497005881036	10.820222665748	2.76105762667396e-27	3.54300954730966e-26	RAD51	protein_coding
ENSG00000051341.14	531.631193588752	0.753882463386651	0.123371625286549	6.11066330394567	9.92178924826123e-10	3.54618112912012e-09	POLQ	protein_coding
ENSG00000051382.9	1115.22347345062	-0.242863047534621	0.0552014652398531	-4.39957610689081	1.08462534303587e-05	2.54785261568048e-05	PIK3CB	protein_coding
ENSG00000051523.11	2306.07228107298	0.552824895433506	0.0841714970257607	6.56783964843008	5.10504711924173e-11	2.0739757899681e-10	CYBA	protein_coding
ENSG00000051596.10	1640.11793278294	0.17882664863162	0.0537187714037669	3.3289415219031	0.000871767063358116	0.00160675543045129	THOC3	protein_coding
ENSG00000051620.11	736.781161705658	-0.796660213865274	0.059658111171082	-13.3537619315618	1.12614927353081e-40	2.89259484829771e-39	HEBP2	protein_coding
ENSG00000051825.15	1048.46796611955	0.228706781774473	0.0866385830010912	2.63977980539677	0.00829599092017718	0.013292894656434	MPHOSPH9	protein_coding
ENSG00000052126.14	163.083814740899	-1.08810414018463	0.135755793895901	-8.01515801984115	1.09995505245496e-15	6.53346796217222e-15	PLEKHA5	protein_coding
ENSG00000052344.16	787.063549357352	-0.379365419190004	0.10319294482573	-3.67627282883214	0.000236666412866409	0.000471574027097434	PRSS8	protein_coding
ENSG00000052723.12	595.750808030259	0.000852846806660711	0.0789972289745166	0.0107959078784375	0.991386279108134	0.992945573340953	SIKE1	protein_coding
ENSG00000052749.14	2620.48743242432	1.08763257320648	0.0968196463680412	11.2335937385276	2.78899221604477e-29	3.95400445619779e-28	RRP12	protein_coding
ENSG00000052795.13	237.709479590008	0.456479625139645	0.12016723440097	3.79870292775881	0.000145455309661793	0.000298628895427348	FNIP2	protein_coding
ENSG00000052802.13	1654.53430917754	-0.318845105461275	0.150877116679454	-2.11327676773329	0.0345770859965444	0.0500465579396901	MSMO1	protein_coding
ENSG00000052841.15	3250.38209369933	0.105011019522818	0.0801318306339629	1.31047822933812	0.190034104375631	0.235793332808782	TTC17	protein_coding
ENSG00000053108.17	1036.87121778141	1.94024098956331	0.414117563161377	4.6852419751326	2.79629372034574e-06	7.03353471495128e-06	FSTL4	protein_coding
ENSG00000053254.15	944.643102342435	-1.88857282179717	0.0787154085907882	-23.9924159145912	3.33688335259339e-127	1.30763046865859e-124	FOXN3	protein_coding
ENSG00000053371.12	1385.13336619624	0.236868440193298	0.0767299830317842	3.08703887103923	0.00202161159196168	0.0035455921459663	AKR7A2	protein_coding
ENSG00000053372.5	1742.27183651795	0.898401418933983	0.0546793863938253	16.4303493178087	1.15988872434149e-60	6.44602886331307e-59	MRTO4	protein_coding
ENSG00000053501.13	452.11365491765	0.0946379519080162	0.0824126037034046	1.14834318605695	0.250826917634526	0.302198484998696	USE1	protein_coding
ENSG00000053524.12	86.6035969333418	0.0445972640196614	0.152735755717107	0.291989677271531	0.770294516575483	0.803413027832055	MCF2L2	protein_coding
ENSG00000053747.16	1001.98282158108	0.000468733136417885	0.249721538241709	0.00187702326246362	0.998502352998035	0.998698394035927	LAMA3	protein_coding
ENSG00000053770.12	1208.20516369353	0.221657844151402	0.0661245711803729	3.35212524171642	0.000801937316707878	0.00148557672863594	AP5M1	protein_coding
ENSG00000053900.11	607.028433799833	0.23211514657798	0.0748987334349824	3.09905302710457	0.00194140269419375	0.00341314360696688	ANAPC4	protein_coding
ENSG00000053918.18	270.119992278773	-0.374177133789085	0.0808562740243916	-4.62768212243132	3.69781008384471e-06	9.18323553971378e-06	KCNQ1	protein_coding
ENSG00000054116.12	619.06752173137	-0.128766383881408	0.0732067698045385	-1.75894093162714	0.0785875419251804	0.106363213181237	TRAPPC3	protein_coding
ENSG00000054118.15	4011.36006243661	0.517074817463277	0.0627206915741616	8.24408667196985	1.66426494271592e-16	1.0467062189106e-15	THRAP3	protein_coding
ENSG00000054148.18	1078.67550877641	0.186355249047064	0.0824055917256272	2.26143936527441	0.0237320634370745	0.0352783897975692	PHPT1	protein_coding
ENSG00000054179.12	843.640398112452	0.264125581742217	0.0938586771758742	2.81407739475482	0.00489174495157123	0.00810236676003719	ENTPD2	protein_coding
ENSG00000054267.22	1584.01643652274	-0.106965745483338	0.0806366918493143	-1.32651455596944	0.184669316943488	0.229810371374264	ARID4B	protein_coding
ENSG00000054277.14	145.439569905071	-0.7957639243442	0.162918925582478	-4.88441672137928	1.03735474534695e-06	2.73201664193303e-06	OPN3	protein_coding
ENSG00000054282.16	298.377588584535	0.194751940905236	0.0950447390392046	2.04905545403101	0.0404566927020426	0.0579125181019638	SDCCAG8	protein_coding
ENSG00000054392.13	121.296497846452	-1.72696251520966	0.188515713560426	-9.16084119776098	5.14943253337882e-20	4.16616079447478e-19	HHAT	protein_coding
ENSG00000054523.18	2190.2311513866	0.204862058691593	0.0849951592680846	2.41027913184366	0.0159403196604129	0.024403075765811	KIF1B	protein_coding
ENSG00000054598.9	375.752486127386	0.636724499915665	0.154824845131507	4.11254730708652	3.91317249893857e-05	8.56559944160386e-05	FOXC1	protein_coding
ENSG00000054611.14	754.59340646652	0.0836782744931301	0.0953106543812207	0.877952995248949	0.379969227836345	0.435737203348304	TBC1D22A	protein_coding
ENSG00000054654.19	3292.42913759082	-0.810424720646226	0.0947553661636254	-8.55281081650583	1.20126698572699e-17	8.21797821972499e-17	SYNE2	protein_coding
ENSG00000054690.14	745.272872691051	0.19759024424663	0.0607550368109549	3.25224466345812	0.00114497417769015	0.00207748312449703	PLEKHH1	protein_coding
ENSG00000054793.14	833.000445084953	-2.11053603028048	0.0902915623047872	-23.374676175789	7.73524047825599e-121	2.27341692748435e-118	ATP9A	protein_coding
ENSG00000054965.10	1490.81991100861	-0.341379955733832	0.0574218180455936	-5.94512621426881	2.76243921723330e-09	9.52150621492477e-09	FAM168A	protein_coding
ENSG00000054967.13	462.343728899826	1.4206505138716	0.118894651520374	11.9488176777082	6.5855441991695e-33	1.11335035393703e-31	RELT	protein_coding
ENSG00000055044.11	2171.08703998801	0.799228824680306	0.0681881276042379	11.7209381275141	9.9563285170138e-32	1.57355293407985e-30	NOP58	protein_coding
ENSG00000055070.17	4367.51000406316	0.324479213586649	0.0609732960642047	5.32166103083837	1.02824034130539e-07	3.02611152246683e-07	SZRD1	protein_coding
ENSG00000055118.16	629.493525641798	0.00914375139185866	0.117772867904214	0.0776388616034671	0.938115328574151	0.94986196943148	KCNH2	protein_coding
ENSG00000055130.17	2826.75090661605	0.125856781742999	0.0643498997550811	1.95581939089286	0.0504864337780143	0.0710221067221458	CUL1	protein_coding
ENSG00000055147.19	190.653139008012	-0.9674582090549	0.17686231701075	-5.47012063059255	4.49729373200246e-08	1.37217289092021e-07	FAM114A2	protein_coding
ENSG00000055163.20	2979.00982941612	-0.596686323963031	0.0586071639482161	-10.181115818712	2.40784351470686e-24	2.57516252171203e-23	CYFIP2	protein_coding
ENSG00000055208.19	860.514139054517	-0.867126180223701	0.0679931950283624	-12.7531318371198	2.99468091677315e-37	6.28677313887969e-36	TAB2	protein_coding
ENSG00000055211.14	376.3855726702	-0.105837803285147	0.0890008847613316	-1.18917697918359	0.234370031391992	0.284524361725619	GINM1	protein_coding
ENSG00000055332.18	1485.76352218523	0.159842330356963	0.0729796635306931	2.19023112225967	0.0285074792126792	0.0417998469545597	EIF2AK2	protein_coding
ENSG00000055483.19	2893.73805215549	0.81090178123893	0.0889010768594939	9.12139436196641	7.41639002209845e-20	5.93738547447515e-19	USP36	protein_coding
ENSG00000055609.19	2297.46154367699	0.0978747516480444	0.085439763150107	1.14554099917261	0.251985121960775	0.30342645910231	KMT2C	protein_coding
ENSG00000055732.13	641.755393108055	0.513955488656658	0.0667251015896547	7.70258083408214	1.33345211306783e-14	7.30697333955386e-14	MCOLN3	protein_coding
ENSG00000055917.15	2660.81424966812	-0.0872267605137583	0.0674201035280154	-1.29377968809426	0.195741530641796	0.24226739656613	PUM2	protein_coding
ENSG00000055950.16	922.928156850033	-0.302762458101802	0.0755353490556239	-4.00822213555734	6.11775634164517e-05	0.000131169570944673	MRPL43	protein_coding
ENSG00000055955.17	64.1856305551902	-1.06367314070736	0.175586978507905	-6.05781333983987	1.37984378572132e-09	4.87024308941778e-09	ITIH4	protein_coding
ENSG00000056050.7	262.920162991316	0.0261895458287876	0.115554245904886	0.226642869101881	0.820701454843684	0.847828872135732	HPF1	protein_coding
ENSG00000056097.16	4352.74656968474	0.314870610952016	0.0517555916469302	6.08379888882388	1.17367809542463e-09	4.1666253966027e-09	ZFR	protein_coding
ENSG00000056277.16	282.251025966926	0.0906223243636971	0.111909553934199	0.809781838796191	0.418065572310343	0.474546653417927	ZNF280C	protein_coding
ENSG00000056558.11	136.055995496042	-0.645873608143095	0.141940522072556	-4.55031162850691	5.35665232498052e-06	1.30546511692995e-05	TRAF1	protein_coding
ENSG00000056586.16	1346.95906602713	0.0334546771096249	0.0489525618954719	0.683410138596228	0.494347715300897	0.549782865153807	RC3H2	protein_coding
ENSG00000056736.10	504.663036041536	0.982006271299405	0.119932672352989	8.18797957248159	2.65647896757768e-16	1.64902388551948e-15	IL17RB	protein_coding
ENSG00000056972.20	766.860937632469	-0.484224232213584	0.0686673764909153	-7.05173631145857	1.76698821613896e-12	8.0901380788651e-12	TRAF3IP2	protein_coding
ENSG00000057019.16	28486.4066550401	0.26472163278191	0.0700042924192809	3.78150572819731	0.000155882634565757	0.000318880244153188	DCBLD2	protein_coding
ENSG00000057252.13	1055.67677722071	0.671939535705557	0.0700111433760632	9.59760837065964	8.18208825692866e-22	7.43883728915174e-21	SOAT1	protein_coding
ENSG00000057294.15	1214.0546387902	0.283091221009154	0.064309637864555	4.40200303421678	1.07256056646611e-05	2.52028646022472e-05	PKP2	protein_coding
ENSG00000057468.7	36.710823123526	0.28536915275439	0.240890050873353	1.18464482746289	0.236157905153774	0.286376359951213	MSH4	protein_coding
ENSG00000057608.17	7280.08198799092	0.338788137110585	0.0632601598061175	5.35547393729193	8.53324469536526e-08	2.53328629913107e-07	GDI2	protein_coding
ENSG00000057657.17	227.408324209483	-0.794673019326567	0.097090682280011	-8.18485358908816	2.72634906151853e-16	1.69170900150985e-15	PRDM1	protein_coding
ENSG00000057663.16	580.765893683071	-0.480882045457231	0.0643705983374499	-7.47052315618232	7.98766125609563e-14	4.09374335938664e-13	ATG5	protein_coding
ENSG00000057757.10	1163.20026592349	0.41493960386109	0.0879613000647548	4.7172973063793	2.38998313579213e-06	6.05237982838627e-06	PITHD1	protein_coding
ENSG00000057935.14	834.325470280784	-0.618567003431651	0.0755305853047793	-8.18962279897109	2.6204613996217e-16	1.62798827522026e-15	MTA3	protein_coding
ENSG00000058056.9	1442.30796219303	0.25245203437822	0.0659797402632429	3.82620533774457	0.000130133752295846	0.000268761369775325	USP13	protein_coding
ENSG00000058063.16	731.601853144609	-0.0659645261231819	0.0885859665801594	-0.744638554725168	0.456490253841295	0.512717024285772	ATP11B	protein_coding
ENSG00000058085.15	2270.05726235574	0.879870938720624	0.160078444992264	5.49649853709625	3.87406307103417e-08	1.19057522450463e-07	LAMC2	protein_coding
ENSG00000058091.17	45.0419634719056	-1.57514477793362	0.203413351844391	-7.74356630797074	9.66663388947181e-15	5.35854790470793e-14	CDK14	protein_coding
ENSG00000058262.10	10683.6917301049	0.594140621925039	0.06140605077463	9.67560386036923	3.82824889871108e-22	3.56316247984174e-21	SEC61A1	protein_coding
ENSG00000058272.19	1202.93006597807	-0.0516330384018492	0.0745968107352586	-0.6921614730299	0.488835930428894	0.544326377030586	PPP1R12A	protein_coding
ENSG00000058453.17	581.544143842379	-0.977298294031268	0.0780115363374572	-12.5276124521344	5.27261552639282e-36	1.04380029909147e-34	CROCC	protein_coding
ENSG00000058600.16	1675.19900468594	0.5889973316483	0.0934432307876526	6.30326377505912	2.9144226648086e-10	1.10086805700123e-09	POLR3E	protein_coding
ENSG00000058668.15	536.568862817411	-0.344369237237427	0.0802028467683563	-4.29372835395783	1.75697425443655e-05	4.02033800427517e-05	ATP2B4	protein_coding
ENSG00000058673.16	3347.87395447247	-0.0750062364207724	0.0543163473572172	-1.38091458778489	0.167305224056438	0.210463885032064	ZC3H11A	protein_coding
ENSG00000058729.11	547.837535019313	0.369675948024261	0.097637778213555	3.78619787123483	0.000152969882568971	0.000313173304126133	RIOK2	protein_coding
ENSG00000058799.15	247.818307717189	-1.64236914354949	0.145311139479097	-11.3024311104913	1.27634878245842e-29	1.82644554703296e-28	YIPF1	protein_coding
ENSG00000058804.12	2435.65271125763	0.455225299063269	0.0416343976317824	10.9338749917632	7.93844723209755e-28	1.04860232539453e-26	NDC1	protein_coding
ENSG00000058866.15	82.5744322953648	-0.676989788775286	0.145161802580244	-4.66369097615094	3.10587677851871e-06	7.77384782281388e-06	DGKG	protein_coding
ENSG00000059122.17	832.813030337671	-0.230062278324901	0.0592445387470825	-3.88326558346663	0.00010306289025759	0.000215149590466705	FLYWCH1	protein_coding
ENSG00000059145.19	485.147676257431	0.666602693253336	0.0872860506402317	7.63698996991951	2.22358815077092e-14	1.19406527435811e-13	UNKL	protein_coding
ENSG00000059377.18	24.4879301559599	0.376622935422567	0.296032849027545	1.27223359387229	0.203290134914408	0.250635941585745	TBXAS1	protein_coding
ENSG00000059378.13	1406.05178135386	0.289441042174589	0.0783656416303548	3.69346867010752	0.00022121577573958	0.00044246050263421	PARP12	protein_coding
ENSG00000059573.9	3824.97779020897	0.435172127604569	0.0468133512911503	9.29589776425247	1.4596906901199e-20	1.21439590730008e-19	ALDH18A1	protein_coding
ENSG00000059588.10	1138.12720272765	-0.233064561634187	0.0775951629373275	-3.00359652343832	0.00266808899881983	0.0045955600325666	TARBP1	protein_coding
ENSG00000059691.12	653.872508015492	-0.241420268826898	0.151409914200629	-1.59448124715928	0.11082828767103	0.144941701221663	GATB	protein_coding
ENSG00000059728.11	267.37684445496	-0.331959291983502	0.08905270368312	-3.7276722463669	0.000193256476593583	0.00039000907589855	MXD1	protein_coding
ENSG00000059758.8	522.308728381132	-0.0481150673674367	0.101278832227589	-0.475075258167617	0.634733332872077	0.682157035207681	CDK17	protein_coding
ENSG00000059769.20	347.463683265432	0.632271599419428	0.077138500962746	8.19657617827942	2.47330565610446e-16	1.54032315983066e-15	DNAJC25	protein_coding
ENSG00000059804.16	73.5804909190385	-1.97496844823684	0.266961208688938	-7.39796039258298	1.3829208220322e-13	6.95007527889447e-13	SLC2A3	protein_coding
ENSG00000059915.17	91.6533626427158	-0.862093381869723	0.139808137171403	-6.16626041453371	6.99238941352884e-10	2.53353929366907e-09	PSD	protein_coding
ENSG00000060069.17	769.3888079885	-0.514447039805091	0.0709415951869165	-7.25169822372374	4.11578108197369e-13	1.98615352939071e-12	CTDP1	protein_coding
ENSG00000060138.13	5086.67983380591	0.432775144786866	0.0527335950605372	8.20682042045585	2.27122878046127e-16	1.41852020644829e-15	YBX3	protein_coding
ENSG00000060140.9	52.2417744377927	-1.69393339680549	0.267865665857644	-6.32381679593725	2.55180249385876e-10	9.69164948152174e-10	STYK1	protein_coding
ENSG00000060237.18	3474.03238224011	-0.185452046813283	0.0783601335189308	-2.36666323148211	0.0179492571728008	0.0272519866254635	WNK1	protein_coding
ENSG00000060339.14	2679.24685813619	0.0115018475778456	0.0645478013601904	0.178191159659534	0.85857285219038	0.880937824775131	CCAR1	protein_coding
ENSG00000060491.16	1844.57737283279	0.426367804936022	0.101742351493852	4.19066198761669	2.78141756801032e-05	6.20288993023517e-05	OGFR	protein_coding
ENSG00000060642.11	204.095049923749	-0.739350989787637	0.166566092300754	-4.4387845063487	9.04683391018701e-06	2.14627076450463e-05	PIGV	protein_coding
ENSG00000060656.20	1412.66342658149	0.306974114279172	0.114144306791135	2.68935107592253	0.00715910827792059	0.011585414211294	PTPRU	protein_coding
ENSG00000060688.13	1137.21771430411	0.415400784705488	0.059820822035772	6.94408352424653	3.80925089539335e-12	1.7027429492336e-11	SNRNP40	protein_coding
ENSG00000060749.16	1523.50739781127	0.466787814192571	0.0621779441644626	7.50728928827081	6.03642352829124e-14	3.11776481185789e-13	QSER1	protein_coding
ENSG00000060762.19	235.021133097325	0.670297389615727	0.129577033817505	5.17296445109068	2.30408862866223e-07	6.5053365068991e-07	MPC1	protein_coding
ENSG00000060971.19	985.806134088293	0.103727603053998	0.0567512453637768	1.82775906306728	0.0675857195493906	0.0927960247842366	ACAA1	protein_coding
ENSG00000061273.18	1726.34935151179	-0.453319903195743	0.083747474917234	-5.41293816492677	6.19989049445739e-08	1.86438303712919e-07	HDAC7	protein_coding
ENSG00000061455.11	16.3735626819322	-2.30747589971483	0.440015507420234	-5.24407858541924	1.57065249956215e-07	4.52058044271342e-07	PRDM6	protein_coding
ENSG00000061656.10	30.1703098813546	0.489006851185895	0.244544089762819	1.99966742872494	0.0455361875306912	0.0645814359717477	SPAG4	protein_coding
ENSG00000061676.15	4298.4196426748	0.00173461812148216	0.0467037712733374	0.0371408576692914	0.970372694778563	0.975978985543164	NCKAP1	protein_coding
ENSG00000061794.13	1139.74205377109	0.384342381116524	0.0696782529653513	5.51595892204193	3.46883282399057e-08	1.07034468098219e-07	MRPS35	protein_coding
ENSG00000061936.10	1598.04137884222	0.141557046586455	0.0901608075360399	1.57005078431525	0.116403297028247	0.151661686997673	SFSWAP	protein_coding
ENSG00000061938.19	1127.78101407385	0.165435451523147	0.09822169561719	1.68430661356037	0.0921224279271343	0.122864740903254	TNK2	protein_coding
ENSG00000061987.16	783.260196343681	-0.198443237596055	0.0575731285669181	-3.44680309261641	0.000567261865012849	0.00107109748986797	MON2	protein_coding
ENSG00000062038.14	3247.43950305942	0.00595537137537258	0.0516320614944106	0.115342506245219	0.908173648056597	0.924260362472463	CDH3	protein_coding
ENSG00000062194.16	1813.33104278375	0.022611945034145	0.0637655158345523	0.354610869812683	0.722881131796834	0.761234227055124	GPBP1	protein_coding
ENSG00000062282.15	325.281909215804	-0.83746383920575	0.135060201176377	-6.20067075208997	5.62230235687158e-10	2.06254553336698e-09	DGAT2	protein_coding
ENSG00000062485.19	9282.98650002169	0.928831869270195	0.0697570850479329	13.3152334079321	1.88781554802313e-40	4.7774881974182e-39	CS	protein_coding
ENSG00000062582.14	1565.04613850167	0.088300976388633	0.0654664802444781	1.34879675917938	0.177402255955698	0.221778214950588	MRPS24	protein_coding
ENSG00000062598.18	783.099993275093	-0.322964218549628	0.076743030206343	-4.20838501791312	2.57202350569256e-05	5.7645160929021e-05	ELMO2	protein_coding
ENSG00000062650.19	1210.66687503117	0.26082525739042	0.0774353419427887	3.36829735423813	0.000756339748171796	0.00140605040400311	WAPL	protein_coding
ENSG00000062716.13	2380.4399665174	-0.191035988532024	0.0675641779877614	-2.8274744727395	0.00469167558505136	0.00779209714913497	VMP1	protein_coding
ENSG00000062725.10	774.136488342	-0.317032957399171	0.0899759998157111	-3.52352803023604	0.000425842051451549	0.000818017103108851	APPBP2	protein_coding
ENSG00000062822.15	1354.21908609905	0.945232506640623	0.074739436058187	12.6470382503921	1.16172209590087e-36	2.37997302837172e-35	POLD1	protein_coding
ENSG00000063046.18	23422.6824701926	0.413806911790829	0.055884075662156	7.40473751936911	1.31410127459548e-13	6.6129106946469e-13	EIF4B	protein_coding
ENSG00000063169.11	354.678009597427	-1.12852859030497	0.0919312126811493	-12.2757935786088	1.2218782518919e-34	2.27731284434926e-33	BICRA	protein_coding
ENSG00000063176.16	453.339292350444	-0.0426072756710627	0.0812716312933572	-0.524257665227217	0.600099337748355	0.650355848731251	SPHK2	protein_coding
ENSG00000063177.13	20998.0310994102	0.189502284757493	0.0558766411393836	3.39144015984752	0.000695263437651444	0.00129882790827857	RPL18	protein_coding
ENSG00000063180.9	193.031118992609	-1.60367573934052	0.15687258043366	-10.222791866541	1.56759764979496e-24	1.69791600863334e-23	CA11	protein_coding
ENSG00000063241.8	1853.72533469745	0.101397382233955	0.083698655718342	1.21145771534458	0.225720031117911	0.275247684957714	ISOC2	protein_coding
ENSG00000063244.13	4587.68425180457	0.380104089160025	0.0520181494306245	7.30714362814773	2.72880833674038e-13	1.33326016017913e-12	U2AF2	protein_coding
ENSG00000063245.15	4360.13871608993	0.312803942844036	0.0864777571900398	3.61716067816874	0.000297852419134379	0.000584273972741716	EPN1	protein_coding
ENSG00000063322.15	1118.46430537543	-0.240430768424036	0.0673547337504972	-3.56961946156102	0.000357500163743886	0.000693095902892023	MED29	protein_coding
ENSG00000063438.18	194.453411300507	-0.399447396006689	0.122435520733549	-3.26251232986535	0.00110429368914547	0.00200652959828918	AHRR	protein_coding
ENSG00000063587.15	914.038301184357	0.467393910114014	0.0765425587701918	6.10632722009331	1.01949887885056e-09	3.64297436648893e-09	ZNF275	protein_coding
ENSG00000063601.17	751.533607419473	0.276169480266265	0.088290765602841	3.12795430394793	0.00176027546448926	0.00311477248162433	MTMR1	protein_coding
ENSG00000063660.9	2854.50795180604	0.403897633965421	0.0619821331301078	6.51635582011338	7.20359833851005e-11	2.87718672470696e-10	GPC1	protein_coding
ENSG00000063761.16	333.769689799931	-0.0700666892635543	0.101109482993854	-0.692978414970369	0.488323097510359	0.543794950397174	ADCK1	protein_coding
ENSG00000063854.13	343.378588583788	-0.310422343252978	0.11789614562872	-2.63301519822848	0.00846305602237348	0.0135378778720885	HAGH	protein_coding
ENSG00000063978.16	2911.97281692653	0.361704501588474	0.0848573848967335	4.26249880347652	2.02153581539844e-05	4.59543832615416e-05	RNF4	protein_coding
ENSG00000064012.22	346.778337745959	-0.638614384832693	0.103710613403718	-6.15765700224658	7.38290384823742e-10	2.66807565648173e-09	CASP8	protein_coding
ENSG00000064042.18	561.674018976737	0.576778144052893	0.102660430549358	5.6183101996205	1.92834067760193e-08	6.1117442089984e-08	LIMCH1	protein_coding
ENSG00000064102.15	2057.59989802647	1.33219224961482	0.0631024466603618	21.1115783954482	6.22584285204833e-99	1.0690961382905e-96	INTS13	protein_coding
ENSG00000064115.11	1937.21753209658	0.115507785641176	0.0654311780878944	1.76533250686718	0.0775078993079215	0.105060153004254	TM7SF3	protein_coding
ENSG00000064199.7	69.6639427323525	-1.47712845656521	0.301088102200408	-4.90596754162677	9.29678994958242e-07	2.45903151262492e-06	SPA17	protein_coding
ENSG00000064270.13	212.868191644077	-1.31722007764949	0.17519556947009	-7.51856957132908	5.53787750019105e-14	2.8738669553623e-13	ATP2C2	protein_coding
ENSG00000064309.14	275.545038695655	-0.468848882535473	0.0850583479246526	-5.51208545633633	3.54606661430168e-08	1.09373433030015e-07	CDON	protein_coding
ENSG00000064313.12	1157.69792452116	0.193444124639749	0.0553541878323412	3.49466105844891	0.000474664125042506	0.000905993733361387	TAF2	protein_coding
ENSG00000064393.16	2635.67548557803	-0.14386494185685	0.0870217456671383	-1.65320680197728	0.0982887826275008	0.130225181178682	HIPK2	protein_coding
ENSG00000064419.13	3217.30489817555	0.236669806695176	0.0666723678518131	3.54974353425098	0.000385606615911734	0.000744470175717412	TNPO3	protein_coding
ENSG00000064489.23	244.689499849567	-0.29701902505684	0.120579978214614	-2.46325326521614	0.0137682622125181	0.0213170247587797	BORCS8-MEF2B	protein_coding
ENSG00000064490.14	788.056241288543	-0.347535498125166	0.0798355793618079	-4.35314055341373	1.34201048902595e-05	3.11086702620714e-05	RFXANK	protein_coding
ENSG00000064545.15	1411.77259172121	0.532542374351176	0.0912907345707568	5.8334767143145	5.42841860246373e-09	1.81299216567861e-08	TMEM161A	protein_coding
ENSG00000064547.14	1105.30690363495	0.289611301791268	0.0901485589722061	3.21260045743558	0.00131539137816602	0.0023692547357114	LPAR2	protein_coding
ENSG00000064601.19	2820.27454126296	0.41599523937247	0.0837141880755829	4.96923220466382	6.72185346928504e-07	1.80544967611746e-06	CTSA	protein_coding
ENSG00000064607.17	2102.68606005828	0.265083276032524	0.0559626286431357	4.73679100606435	2.17128875487092e-06	5.53063434011537e-06	SUGP2	protein_coding
ENSG00000064651.14	2826.99073515227	0.0801698372453441	0.0648591988164808	1.23605962929306	0.216436399635509	0.265260424669566	SLC12A2	protein_coding
ENSG00000064652.11	309.24863414103	-0.570154954957867	0.0968122497886413	-5.88928525266812	3.87869456170043e-09	1.31524492980847e-08	SNX24	protein_coding
ENSG00000064666.15	3940.72771106204	-0.503439974636509	0.0639329118647011	-7.87450406923309	3.42097073158181e-15	1.96035604389819e-14	CNN2	protein_coding
ENSG00000064687.13	539.889401130011	0.147462056688398	0.11302279330187	1.30471077895363	0.191991349715639	0.237972732984924	ABCA7	protein_coding
ENSG00000064703.12	881.8947151372	0.428667528698738	0.0631957074476637	6.7831747758144	1.17563267397904e-11	5.03564858644104e-11	DDX20	protein_coding
ENSG00000064726.10	3241.10695372122	0.33309217182071	0.0423714294588287	7.86124461872044	3.80335205801809e-15	2.17133468444865e-14	BTBD1	protein_coding
ENSG00000064763.11	472.567048291309	0.23666353565114	0.0752211541493209	3.14623643212575	0.00165386250632098	0.00293701843877569	FAR2	protein_coding
ENSG00000064932.16	1771.00601713938	0.990716010288293	0.117612896187334	8.42353213299226	3.65300841037723e-17	2.40953506844174e-16	SBNO2	protein_coding
ENSG00000064933.18	528.50037267468	0.280732173855329	0.0894249750111558	3.13930391169031	0.00169349712605041	0.00300286768504797	PMS1	protein_coding
ENSG00000064961.19	1974.0485859636	-0.513193993274665	0.0631036439941739	-8.13255718357637	4.20327806136438e-16	2.56954794447327e-15	HMG20B	protein_coding
ENSG00000064995.18	250.141460907659	0.197239320680169	0.101997835353285	1.93375986850114	0.0531426591136353	0.0744367390004297	TAF11	protein_coding
ENSG00000064999.15	1280.2081419938	0.204984034619006	0.126265424326865	1.62343757772009	0.104495897205854	0.137495548600694	ANKS1A	protein_coding
ENSG00000065000.19	6062.14232582567	0.640117556898338	0.0724861742743081	8.83089172944834	1.03844471448404e-18	7.69294744132795e-18	AP3D1	protein_coding
ENSG00000065029.15	524.041751148659	-0.628241274441077	0.104576736339581	-6.00746682704892	1.88444346731208e-09	6.57983767670335e-09	ZNF76	protein_coding
ENSG00000065054.14	1350.07695126156	0.566810978089022	0.0924148508614898	6.13333217340307	8.60571972189438e-10	3.09243391746325e-09	SLC9A3R2	protein_coding
ENSG00000065057.9	628.080796788025	0.512986966427883	0.0865148747225431	5.92946551761248	3.03922325344689e-09	1.04331646411565e-08	NTHL1	protein_coding
ENSG00000065060.17	1336.91584563201	0.0827626724186187	0.0619761139085907	1.33539628736139	0.181746679243875	0.226690157421378	UHRF1BP1	protein_coding
ENSG00000065135.12	1683.78574463928	0.142474600141434	0.0541823964874199	2.62953670154686	0.00855013021664933	0.0136671519821202	GNAI3	protein_coding
ENSG00000065150.21	5031.28380996491	0.609475482794233	0.0460120180056639	13.2460063524971	4.75860102772834e-40	1.17869853333504e-38	IPO5	protein_coding
ENSG00000065154.12	1658.64262728913	0.389734368646235	0.0612301905908701	6.36506868401528	1.95202365212066e-10	7.49190795463587e-10	OAT	protein_coding
ENSG00000065183.16	1880.51672553902	0.812159889290331	0.057951877194051	14.0143844964819	1.27297124595421e-44	3.91445061406803e-43	WDR3	protein_coding
ENSG00000065243.20	1181.33866469011	-0.261282499564309	0.0626377646569121	-4.17132541359738	3.0283303140419e-05	6.72605321748326e-05	PKN2	protein_coding
ENSG00000065268.11	1017.83560157659	0.666973347901754	0.0803051062248504	8.30549113569767	9.94073934868152e-17	6.35135114823995e-16	WDR18	protein_coding
ENSG00000065308.5	1085.95982324054	-0.357774893625567	0.0784497241121551	-4.56056280215947	5.10167011449324e-06	1.24550837635464e-05	TRAM2	protein_coding
ENSG00000065320.9	217.265497162904	-0.106826420502337	0.106777589679752	-1.00045731340005	0.317089245558108	0.371831116386447	NTN1	protein_coding
ENSG00000065328.16	1086.47690424651	1.35655995893864	0.0855098839527131	15.8643644012992	1.11844010486623e-56	5.29198765407759e-55	MCM10	protein_coding
ENSG00000065357.20	329.15388119463	-0.171035570254737	0.0859836053032411	-1.98916490709526	0.0466830039709795	0.0660913709762371	DGKA	protein_coding
ENSG00000065361.16	1441.56653236554	-1.23974029067727	0.0751807040084946	-16.4901394184496	4.31951631612178e-61	2.44500621701071e-59	ERBB3	protein_coding
ENSG00000065413.20	70.5205718213146	-0.816158720803781	0.162738708472154	-5.01514807673082	5.29926372145247e-07	1.44031028730141e-06	ANKRD44	protein_coding
ENSG00000065427.15	5030.55192460069	0.688107297495465	0.0456345908761825	15.0786340862015	2.23852191647682e-51	8.77213601269622e-50	KARS1	protein_coding
ENSG00000065457.10	734.307121576516	0.204030475594935	0.0883770780032162	2.30863568025534	0.0209638062669186	0.0314786648828175	ADAT1	protein_coding
ENSG00000065485.20	971.638344935103	0.91123635701465	0.0748739641800601	12.1702699595719	4.47599699926551e-34	8.1436502547351e-33	PDIA5	protein_coding
ENSG00000065491.8	321.248933710285	-0.0148417140527841	0.103274208901209	-0.143711718643922	0.885728117123703	0.905154317218425	TBC1D22B	protein_coding
ENSG00000065518.8	1536.19058553978	0.112099556513437	0.0593224307970183	1.88966559541372	0.0588026982150972	0.0816834790784704	NDUFB4	protein_coding
ENSG00000065526.12	2976.78222100373	0.266925889999219	0.06166395968161	4.32871796390371	1.49979852857514e-05	3.4634966624681e-05	SPEN	protein_coding
ENSG00000065548.18	2090.9654994177	0.509732317501642	0.0662897414004154	7.6894600391132	1.47757274734658e-14	8.06202938154151e-14	ZC3H15	protein_coding
ENSG00000065559.15	1124.07174825897	0.306832841931407	0.0848337431708139	3.61687260826856	0.000298183963763743	0.000584849270816386	MAP2K4	protein_coding
ENSG00000065600.13	632.488578700571	0.341516146016065	0.0724007778719414	4.71702315989091	2.39320456866788e-06	6.05852996901627e-06	PACC1	protein_coding
ENSG00000065613.15	2720.59793338645	0.211394089344708	0.0809052216380807	2.61286088913213	0.00897878405752849	0.0142999954930396	SLK	protein_coding
ENSG00000065615.14	293.605902117496	-0.207714027051169	0.134723769046324	-1.5417771379284	0.123127759494026	0.159552446018925	CYB5R4	protein_coding
ENSG00000065618.21	2875.8433841734	-0.875303508281483	0.0998547216191197	-8.76576985132654	1.85504632151903e-18	1.34874752291985e-17	COL17A1	protein_coding
ENSG00000065621.15	1409.80056558773	0.184809601533045	0.0508457396471465	3.63471163593186	0.000278291731025568	0.000547942865919061	GSTO2	protein_coding
ENSG00000065665.21	252.257323122566	-0.496457081606655	0.147951974635872	-3.35552859519785	0.000792134667893081	0.00146866360905131	SEC61A2	protein_coding
ENSG00000065675.15	63.3153009712084	-1.04030261353406	0.28421028510335	-3.6603271171406	0.00025189346325828	0.000500024392645317	PRKCQ	protein_coding
ENSG00000065717.15	947.142173281503	-0.182978189549057	0.081709484649885	-2.23937515128258	0.0251315167821939	0.0372031161354387	TLE2	protein_coding
ENSG00000065802.12	533.005426184041	0.349404718216017	0.133630769874986	2.61470257593286	0.00893051845378924	0.0142320243513307	ASB1	protein_coding
ENSG00000065809.13	866.964418892453	-0.116379463889786	0.0558443503185249	-2.08399709596371	0.0371604314207663	0.0535372241142129	FAM107B	protein_coding
ENSG00000065833.9	987.608142957929	0.269732937127488	0.062904520172988	4.28797384330602	1.80310319675322e-05	4.12033883911177e-05	ME1	protein_coding
ENSG00000065882.16	1790.03698917956	0.204001059313982	0.05819306254022	3.50559070805024	0.000455595228216564	0.000871992720455072	TBC1D1	protein_coding
ENSG00000065883.16	2595.36582308856	-0.17114806400754	0.106014924947992	-1.61437707088413	0.106445662083691	0.13976022797466	CDK13	protein_coding
ENSG00000065911.12	10552.2317536348	0.143593801255955	0.0635684858382849	2.25888346029273	0.0238906350963097	0.0354830491911469	MTHFD2	protein_coding
ENSG00000065923.10	699.126035734156	0.288764783497062	0.0706292920262673	4.08845643518088	4.34253077040812e-05	9.44859022838087e-05	SLC9A7	protein_coding
ENSG00000065970.9	777.499195194458	-0.0435832462431802	0.0761261984397724	-0.57251310503389	0.566974410094569	0.619553118080602	FOXJ2	protein_coding
ENSG00000065978.19	24839.9529910269	0.483165581212405	0.0589979091005669	8.1895373679906	2.622322025098e-16	1.62848222306269e-15	YBX1	protein_coding
ENSG00000065989.16	101.697109919917	-1.20070601628494	0.200043408159005	-6.00222735322804	1.94628909314975e-09	6.7880274328178e-09	PDE4A	protein_coding
ENSG00000066027.12	1206.23101625237	0.169056355683148	0.0843863986964929	2.00336023689294	0.0451386362186414	0.0640459486390235	PPP2R5A	protein_coding
ENSG00000066032.18	44.5974324694121	-0.968459235925308	0.209620626093514	-4.62005697613588	3.83634678520198e-06	9.51028190076917e-06	CTNNA2	protein_coding
ENSG00000066044.15	2424.56951804393	0.325589701885281	0.0584335501207428	5.5719650990314	2.51881888653262e-08	7.89481317532364e-08	ELAVL1	protein_coding
ENSG00000066084.13	1209.63907563198	0.259514467199181	0.10500174102749	2.47152537338633	0.0134538003512987	0.0208618537711951	DIP2B	protein_coding
ENSG00000066117.15	2560.04653571466	-0.156075781223297	0.0543703568952437	-2.87060431705481	0.00409687993656143	0.00685639685397157	SMARCD1	protein_coding
ENSG00000066135.13	1670.48500305523	-0.282207760410956	0.0733279079334898	-3.84857236983939	0.000118808199301397	0.000246470165592949	KDM4A	protein_coding
ENSG00000066136.20	1312.60177264675	-0.326032135573115	0.0647326598682051	-5.03659414331055	4.73888088103673e-07	1.29583675979396e-06	NFYC	protein_coding
ENSG00000066185.13	51.2800014482186	-1.30916499672492	0.19243922082282	-6.80300507935585	1.02459034320378e-11	4.41217644834695e-11	ZMYND12	protein_coding
ENSG00000066230.12	754.708516538708	0.136074206744722	0.0826476698701827	1.64643730377951	0.0996737581896741	0.131877244083871	SLC9A3	protein_coding
ENSG00000066248.15	440.301620715466	0.0623520244351008	0.109683923184082	0.568470042145154	0.569715842105672	0.622148425502036	NGEF	protein_coding
ENSG00000066279.18	1244.11091442275	-1.14743816884737	0.239707142791815	-4.78683344802919	1.6943332678906e-06	4.36448598233136e-06	ASPM	protein_coding
ENSG00000066322.15	5107.96259507201	0.602969093327307	0.116806772221971	5.16210731498916	2.44185228146177e-07	6.87651159343657e-07	ELOVL1	protein_coding
ENSG00000066379.15	231.957652504585	0.254063920032355	0.124413770797922	2.04208841515637	0.0411427618302963	0.0587924103835829	ZNRD1	protein_coding
ENSG00000066422.5	873.888401808139	0.338361278723012	0.0898295065623616	3.76670530287411	0.000165416063895025	0.000336849261093626	ZBTB11	protein_coding
ENSG00000066427.24	444.611530180109	-1.56964025473563	0.0913418060263425	-17.184248078946	3.48435311473037e-66	2.40956419241739e-64	ATXN3	protein_coding
ENSG00000066455.13	1060.07474551704	-0.451186003906588	0.067386582717658	-6.69548722773204	2.1495422181733e-11	9.01027255083449e-11	GOLGA5	protein_coding
ENSG00000066468.23	534.002720976835	0.1441191293954	0.0939409317800929	1.53414626259797	0.124993674262199	0.16165510059653	FGFR2	protein_coding
ENSG00000066557.6	595.738421829384	0.43485309934006	0.0828462766121646	5.24891542652876	1.52997290589034e-07	4.41014257275029e-07	LRRC40	protein_coding
ENSG00000066583.12	575.417052887149	0.427377808136772	0.0775060201032988	5.51412403278054	3.50521345073799e-08	1.08135198158314e-07	ISOC1	protein_coding
ENSG00000066651.20	424.5983997215	0.584465007207999	0.112421725321613	5.19886174612582	2.00512588915595e-07	5.70233326460187e-07	TRMT11	protein_coding
ENSG00000066654.14	1122.47366608932	-0.0802548123203924	0.0564834167719461	-1.42085618942679	0.155358571608367	0.196901723304525	THUMPD1	protein_coding
ENSG00000066697.15	702.00563877845	0.544964131105112	0.103509251896975	5.2648832941767	1.4027844064351e-07	4.06267843159894e-07	MSANTD3	protein_coding
ENSG00000066735.14	56.1252563906272	-0.3062261369867	0.209928657843389	-1.45871526133012	0.144643493872938	0.184569300898398	KIF26A	protein_coding
ENSG00000066739.12	717.931466294198	-1.67828336240466	0.0851434920005968	-19.7112347986961	1.72701036631773e-86	2.27533615762361e-84	ATG2B	protein_coding
ENSG00000066777.9	718.946744673937	-0.453009199286261	0.0770551559963193	-5.87902514022424	4.1268969686513e-09	1.39476705820207e-08	ARFGEF1	protein_coding
ENSG00000066827.16	194.802041369433	-0.527059254999627	0.123041160007377	-4.28360115402056	1.83892436190841e-05	4.19780149709429e-05	ZFAT	protein_coding
ENSG00000066855.16	885.069565845261	-0.103140821330002	0.0542007289865386	-1.90294158876752	0.0570481674550305	0.0794411975594744	MTFR1	protein_coding
ENSG00000066923.17	78.0086873390488	0.226456005594692	0.148606182024735	1.52386665554061	0.127542024532999	0.164602665169551	STAG3	protein_coding
ENSG00000066926.12	2171.73603014789	-0.205833818509175	0.0518960466697177	-3.96627164722516	7.30056533879453e-05	0.000155007696683519	FECH	protein_coding
ENSG00000066933.16	615.170025351301	-0.116551738115693	0.084300129514953	-1.38258077165848	0.166793448269875	0.209953231571949	MYO9A	protein_coding
ENSG00000067057.17	7570.67741126075	1.05908574402368	0.0964357482740653	10.9822940452934	4.64963974152428e-28	6.22790921732827e-27	PFKP	protein_coding
ENSG00000067064.11	1505.75513242476	0.14292788901947	0.212359403831332	0.673047138204397	0.500917302478434	0.555915992577003	IDI1	protein_coding
ENSG00000067066.17	650.493902575608	-1.19070813259744	0.0867523483638739	-13.7253706101781	7.1562269042635e-43	2.04427319210952e-41	SP100	protein_coding
ENSG00000067082.15	3081.63323362944	0.744318023615694	0.240175210578299	3.09906264607204	0.00194133966354368	0.00341314360696688	KLF6	protein_coding
ENSG00000067113.17	297.705712839002	-0.177651121424195	0.0940733397962806	-1.88843217227012	0.0589679556705379	0.0818914310990783	PLPP1	protein_coding
ENSG00000067141.17	2125.37729641118	-1.18739434172107	0.0501455965583114	-23.6789354044341	5.94415126986955e-124	1.93286093313652e-121	NEO1	protein_coding
ENSG00000067167.8	3940.21691672068	0.110659749800812	0.0502590263401737	2.20178857130699	0.0276802467516314	0.0406844788522007	TRAM1	protein_coding
ENSG00000067177.15	927.658912268277	0.365002806272947	0.0809612915110695	4.50836195248987	6.53300550359653e-06	1.57731316131857e-05	PHKA1	protein_coding
ENSG00000067182.8	1645.21877514986	0.0238789985808148	0.115646285633942	0.206483056934484	0.836413598193613	0.862137251041545	TNFRSF1A	protein_coding
ENSG00000067191.16	555.878891897336	-0.358837668903776	0.0920994316184218	-3.8961985171687	9.77143068353445e-05	0.000204683079956767	CACNB1	protein_coding
ENSG00000067208.14	141.316502887051	-0.686512876987586	0.117676731057018	-5.83388806623926	5.41504552641485e-09	1.80931658898553e-08	EVI5	protein_coding
ENSG00000067221.14	44.3291483970863	-0.761201074434459	0.236099083339255	-3.2240746709748	0.00126380440733146	0.00228144610881723	STOML1	protein_coding
ENSG00000067225.18	35437.590349451	0.703724567288966	0.0576654276492749	12.2035784000262	2.97458393173162e-34	5.45745092780965e-33	PKM	protein_coding
ENSG00000067248.10	683.64575607472	0.205626655675401	0.0854013062234572	2.40776944485331	0.0160503134841463	0.0245640838151621	DHX29	protein_coding
ENSG00000067334.14	1636.36635728987	0.887854809907147	0.0726244459919302	12.2252885757752	2.27771403174962e-34	4.19907159797701e-33	DNTTIP2	protein_coding
ENSG00000067365.15	395.050169766053	-0.0257339583138526	0.0858908656258019	-0.299612282707301	0.764472914117511	0.798103664625857	METTL22	protein_coding
ENSG00000067369.14	675.370187192483	-0.364435288818302	0.0796171641055314	-4.57734576347443	4.70912754199164e-06	1.15335891385029e-05	TP53BP1	protein_coding
ENSG00000067533.6	507.85464463743	0.793385631918392	0.124719357232896	6.36136722896076	1.99965717332658e-10	7.66125860615446e-10	RRP15	protein_coding
ENSG00000067560.12	8055.55632324756	0.169815158162017	0.0514233411023919	3.30229725493504	0.000958963855182309	0.00175540119759866	RHOA	protein_coding
ENSG00000067596.12	902.173712062695	-0.935211806403499	0.0820133438762427	-11.4031663897856	4.03183110925667e-30	5.86284251596286e-29	DHX8	protein_coding
ENSG00000067601.8	58.7196485364404	0.0383277771185269	0.176203216074369	0.217520303956031	0.827802885508414	0.854010496775017	PMS2P4	transcribed_unprocessed_pseudogene
ENSG00000067606.17	1674.30469511137	0.042105270693967	0.0879705224473142	0.478629312667592	0.632202361288591	0.67974874683928	PRKCZ	protein_coding
ENSG00000067704.10	3147.37176923548	0.0541265722065917	0.0632353912815687	0.855953780147923	0.392023345611296	0.448248749886087	IARS2	protein_coding
ENSG00000067715.14	29.5092033797722	-2.24462683003961	0.305149395546426	-7.35582918661922	1.8974552933402e-13	9.40908801042122e-13	SYT1	protein_coding
ENSG00000067798.16	388.939676322456	-0.396828085349167	0.261959564588509	-1.5148448042831	0.129811711041528	0.167277603697105	NAV3	protein_coding
ENSG00000067829.19	749.7944273636	0.646887778280791	0.0648015514404149	9.98259708142334	1.81648890424554e-23	1.82881422421506e-22	IDH3G	protein_coding
ENSG00000067836.13	481.010657162648	-0.56198877990846	0.0957547149984388	-5.86904550776035	4.38311128858696e-09	1.47776505235991e-08	ROGDI	protein_coding
ENSG00000067900.8	1763.93660273159	-0.0666409779185287	0.0902467025573997	-0.738431167345344	0.460252480750826	0.516449241065703	ROCK1	protein_coding
ENSG00000067955.15	2062.61243230932	0.226877242446153	0.0710586951043437	3.19281464587835	0.00140893353245321	0.00252583356908885	CBFB	protein_coding
ENSG00000067992.16	484.390371595106	-0.142939522733938	0.0701258878553984	-2.03832745802353	0.0415171956457306	0.0592886657684265	PDK3	protein_coding
ENSG00000068001.14	1464.47444197695	0.729782023280424	0.087926763014638	8.29988502088869	1.04212202393244e-16	6.64445176961177e-16	HYAL2	protein_coding
ENSG00000068024.17	569.128058965783	-0.0359062414118962	0.0893880338190815	-0.401689576085421	0.687912496947848	0.73024704388789	HDAC4	protein_coding
ENSG00000068028.17	267.92857619507	0.836680089753102	0.0982506199594345	8.51577415082519	1.654810642788e-17	1.12053482736947e-16	RASSF1	protein_coding
ENSG00000068078.19	945.657952366493	0.379143845781408	0.102714704409751	3.69123240883721	0.00022317010237333	0.000446135863253316	FGFR3	protein_coding
ENSG00000068079.8	27.5964231103349	-0.893367760648019	0.246214799560921	-3.6284080495615	0.000285174282219536	0.000560843978273216	IFI35	protein_coding
ENSG00000068097.15	1270.63564431026	0.419736599263895	0.0779200661079442	5.38675876740692	7.17396165632686e-08	2.14559013686191e-07	HEATR6	protein_coding
ENSG00000068120.15	2132.4747103518	0.458480366204593	0.0543972181086951	8.428378916151	3.50486575340647e-17	2.31581769603593e-16	COASY	protein_coding
ENSG00000068137.15	721.739982674585	0.5467342760009	0.108097838227934	5.05777252314762	4.24181992231547e-07	1.16701591130058e-06	PLEKHH3	protein_coding
ENSG00000068305.17	1357.78538371832	0.00724885401308134	0.0647895291518711	0.111883109940335	0.910916088825791	0.926434457012348	MEF2A	protein_coding
ENSG00000068308.13	2014.09105372932	-0.210557383771893	0.0860808225602716	-2.44604288747898	0.0144433818486087	0.0222832833426495	OTUD5	protein_coding
ENSG00000068323.17	912.963160438434	-0.509220272236452	0.0823488665700597	-6.18369497293839	6.26183086227723e-10	2.28672786303902e-09	TFE3	protein_coding
ENSG00000068354.16	483.110917466951	-0.0588004019415199	0.100271830416205	-0.586409978729354	0.557600040146402	0.610750477571666	TBC1D25	protein_coding
ENSG00000068366.20	1291.19797743289	0.383737177120808	0.0779077438271266	4.92553317899055	8.41306331113946e-07	2.23301227134672e-06	ACSL4	protein_coding
ENSG00000068383.19	501.887650716616	0.258078447028015	0.0782984435265978	3.29608655554368	0.000980418039771679	0.00179188338936027	INPP5A	protein_coding
ENSG00000068394.11	302.191635080522	-0.271155989361596	0.0954927732616833	-2.83954460740746	0.00451779780687094	0.00752047749508862	GPKOW	protein_coding
ENSG00000068400.13	778.638452082672	-0.516587353137963	0.085645905743296	-6.03166431196741	1.62279606486603e-09	5.6974942015501e-09	GRIPAP1	protein_coding
ENSG00000068438.15	1364.50927726081	0.295230034772424	0.0621914756796986	4.74711415906789	2.06339503175973e-06	5.2645853539873e-06	FTSJ1	protein_coding
ENSG00000068489.13	1483.85761815918	-0.473736653890971	0.132456765867791	-3.57653798042918	0.000348174750023723	0.000676217397968301	PRR11	protein_coding
ENSG00000068615.19	156.300240401031	0.0333933022205135	0.177541210642489	0.188087611319475	0.850807972513903	0.874614800829352	REEP1	protein_coding
ENSG00000068650.18	2108.89962416179	0.220740785732641	0.0778963855087271	2.83377443370476	0.00460017900795914	0.00765177794717452	ATP11A	protein_coding
ENSG00000068654.16	3807.75710840635	0.45234413615379	0.0539134246206182	8.39019482321661	4.85337209782985e-17	3.15903261376208e-16	POLR1A	protein_coding
ENSG00000068697.7	1650.02577468209	-0.376016096092735	0.080770804141415	-4.65534669475865	3.23435993811291e-06	8.07926233005716e-06	LAPTM4A	protein_coding
ENSG00000068724.17	817.775361934535	0.321011970459913	0.0853490011520369	3.7611684510294	0.000169121483177134	0.000343753641095377	TTC7A	protein_coding
ENSG00000068745.15	1894.98679650704	-0.638621595634492	0.0753571936740784	-8.47459365852376	2.3590148224163e-17	1.57642429081715e-16	IP6K2	protein_coding
ENSG00000068784.13	340.877140488829	0.0853791684201075	0.129064188729075	0.661524852562556	0.508275781972269	0.5626116300342	SRBD1	protein_coding
ENSG00000068796.19	1429.436166473	0.094088311394076	0.0717741711894089	1.3108937356557	0.189893667570913	0.235659352130432	KIF2A	protein_coding
ENSG00000068831.19	20.1859184238856	-2.74458074387294	0.371577653185223	-7.38629118394488	1.50980960703492e-13	7.55053017811346e-13	RASGRP2	protein_coding
ENSG00000068878.15	1736.33495016436	0.131306299355715	0.0814963290322245	1.61119280972515	0.107137704506124	0.14053605166656	PSME4	protein_coding
ENSG00000068885.15	350.038023305433	-0.938321392564575	0.167323931552865	-5.60781344220397	2.04898712286581e-08	6.46730074323795e-08	IFT80	protein_coding
ENSG00000068903.20	899.271054620067	0.092320209234408	0.0868631803025554	1.06282326887923	0.287862105159166	0.34122365261363	SIRT2	protein_coding
ENSG00000068912.14	782.872619867932	-0.0452827705223259	0.0675803067211617	-0.670058671221543	0.50282038953122	0.55762310523225	ERLEC1	protein_coding
ENSG00000068971.14	317.534091572065	0.236987627705126	0.15145239055913	1.56476650404935	0.117637668411506	0.153139394065847	PPP2R5B	protein_coding
ENSG00000068976.14	24.3192239982938	-0.0009745123302797	0.340148794849009	-0.00286495893866766	0.997714096622615	0.99817128428145	PYGM	protein_coding
ENSG00000069011.16	2107.18802501838	0.472946592863032	0.08072401293743	5.85880923969448	4.66197835990631e-09	1.56660103945577e-08	PITX1	protein_coding
ENSG00000069020.18	134.020907337225	-1.57142394136013	0.134833689759887	-11.6545348878202	2.17565120636183e-31	3.37225936986083e-30	MAST4	protein_coding
ENSG00000069248.12	1379.62343746904	-0.0706318230048724	0.074438746651561	-0.948858305413062	0.342692682903274	0.397885912999372	NUP133	protein_coding
ENSG00000069275.13	4230.66391005031	-0.385083837687565	0.119163167685385	-3.23156764936179	0.00123113178119284	0.00222561947148926	NUCKS1	protein_coding
ENSG00000069329.18	3694.70775688311	0.0670982279432055	0.0437196710974355	1.53473771094178	0.124848268686674	0.161494297178023	VPS35	protein_coding
ENSG00000069345.12	1409.32992987189	0.294244256560221	0.0703675420638374	4.18153381417363	2.89549178619942e-05	6.44412421268178e-05	DNAJA2	protein_coding
ENSG00000069399.15	165.600161108167	-0.0642002351843782	0.144171114154113	-0.445305812895022	0.656098767639256	0.701837857201005	BCL3	protein_coding
ENSG00000069424.15	1290.58764061999	0.905899129564848	0.0684545487689305	13.2335855813282	5.61437306263662e-40	1.38617873208846e-38	KCNAB2	protein_coding
ENSG00000069431.11	22.0345476577435	0.0694522551465891	0.325937306166753	0.213084706268808	0.831260893346512	0.857288631690042	ABCC9	protein_coding
ENSG00000069493.15	98.1515211756756	-0.156033566142097	0.148269203559418	-1.05236665737917	0.292631360081872	0.346205687887541	CLEC2D	protein_coding
ENSG00000069509.6	174.04259430608	-0.149377481406336	0.144215206068339	-1.03579563819054	0.300297492914005	0.35423329609484	FUNDC1	protein_coding
ENSG00000069535.14	429.66322826853	0.87005393109768	0.131405797449033	6.62112287271905	3.56480491194118e-11	1.46967665144853e-10	MAOB	protein_coding
ENSG00000069667.16	48.3244477963374	-2.06545231270901	0.243916100516559	-8.46788017820409	2.49899182491412e-17	1.66559494374891e-16	RORA	protein_coding
ENSG00000069702.11	85.1465545864962	-0.357005091961373	0.157181260393159	-2.27129551619826	0.0231290944885933	0.0344447259856851	TGFBR3	protein_coding
ENSG00000069812.11	236.463155769045	-0.839712774284546	0.100145001525455	-8.38496940929303	5.07389493614644e-17	3.29415192477171e-16	HES2	protein_coding
ENSG00000069849.11	2370.56021337876	0.730422392752955	0.0531300694491723	13.7478155087248	5.24906183617145e-43	1.5050921583904e-41	ATP1B3	protein_coding
ENSG00000069869.16	327.462390821688	0.471562651656695	0.12023909554213	3.92187457440967	8.78627279817009e-05	0.00018488311603254	NEDD4	protein_coding
ENSG00000069943.10	160.43731641522	-0.663480110674873	0.156065512710045	-4.25129228843502	2.12540571655158e-05	4.81535792061524e-05	PIGB	protein_coding
ENSG00000069956.12	2208.30252664198	0.580536657790723	0.0800167571902481	7.2551885152061	4.01102800330113e-13	1.93743808389542e-12	MAPK6	protein_coding
ENSG00000069966.18	722.75421167893	-0.165593694372036	0.0615161349829201	-2.69187416306329	0.00710517484001609	0.0115054447001447	GNB5	protein_coding
ENSG00000069974.16	166.121807822444	0.465531030158557	0.127903601215703	3.63970228933164	0.000272953436546276	0.0005384031196098	RAB27A	protein_coding
ENSG00000069998.12	1050.73542036415	0.139967037283053	0.0849492393357065	1.64765498052225	0.0994234912094393	0.131603084717985	HDHD5	protein_coding
ENSG00000070010.19	1318.8656253459	0.0456586519514722	0.0706094250490638	0.646636789915025	0.517867041614679	0.571820099486825	UFD1	protein_coding
ENSG00000070018.9	819.613880438525	-0.144734430044813	0.0746925069653516	-1.93773694209986	0.0526553244581603	0.0738285618067948	LRP6	protein_coding
ENSG00000070047.13	2505.30506617522	0.548966219408634	0.0652695308723365	8.41075785395762	4.0736995268734e-17	2.67547700340379e-16	PHRF1	protein_coding
ENSG00000070061.16	1694.6112569676	0.238426966099036	0.0717628108295495	3.32243070391078	0.000892368333567716	0.00164215114291576	ELP1	protein_coding
ENSG00000070081.17	1289.46248972719	0.137917740638079	0.0926882653571762	1.48797412602998	0.136757717274293	0.175350531959262	NUCB2	protein_coding
ENSG00000070087.14	2656.04728203682	-0.35246531692646	0.0849789950336922	-4.14767574959806	3.35867622882278e-05	7.41558058438292e-05	PFN2	protein_coding
ENSG00000070159.14	1145.86169572085	0.327945933181705	0.0830843159972326	3.94714609184035	7.90883015793673e-05	0.00016713309085142	PTPN3	protein_coding
ENSG00000070182.21	398.895121893356	-1.24865105732948	0.0874519620418767	-14.278136569784	2.99503243023457e-46	9.73895332580317e-45	SPTB	protein_coding
ENSG00000070214.16	1738.61808389889	-0.232309368269837	0.086607299912268	-2.68233010964622	0.00731112761016921	0.0118126613031204	SLC44A1	protein_coding
ENSG00000070269.14	633.58347734937	-0.738198065560725	0.0775380492271562	-9.52046218493443	1.72410533988604e-21	1.52839338222032e-20	TMEM260	protein_coding
ENSG00000070366.14	1040.28652386022	-0.413622098500528	0.0530342529370351	-7.79915008874736	6.23255023273782e-15	3.49164461902244e-14	SMG6	protein_coding
ENSG00000070367.16	1967.42714816165	0.218749713886614	0.0602060839134335	3.63334898514809	0.000279766215810103	0.000550633235830754	EXOC5	protein_coding
ENSG00000070371.16	196.785040042955	-0.78388154692707	0.139807439189493	-5.60686578247532	2.0602330045509e-08	6.50011168632357e-08	CLTCL1	protein_coding
ENSG00000070388.11	21.5938932808488	-0.10409510137304	0.26979901693644	-0.385824613280792	0.699626565288528	0.740726899709357	FGF22	protein_coding
ENSG00000070404.10	577.805920925431	1.19834359931892	0.120392624095725	9.95362970381063	2.43149385949621e-23	2.43356389356127e-22	FSTL3	protein_coding
ENSG00000070413.20	1743.48889365066	-0.0779871839101458	0.0492827499558358	-1.58244383643431	0.113548284136763	0.148257874964728	DGCR2	protein_coding
ENSG00000070423.18	2671.08342690925	0.881328831558936	0.0770480633130935	11.4386889645436	2.67903200258749e-30	3.92556530158625e-29	RNF126	protein_coding
ENSG00000070444.15	1812.81440759263	0.34712269488322	0.115309140728172	3.01036581047397	0.00260933218180494	0.00450145882543458	MNT	protein_coding
ENSG00000070476.15	858.542171673348	0.364232771934378	0.0662264733497369	5.49980624833958	3.80208803533763e-08	1.16986735341383e-07	ZXDC	protein_coding
ENSG00000070495.15	360.477962407203	1.09520463604877	0.187636639760725	5.83683782360088	5.32008331536061e-09	1.7799219200669e-08	JMJD6	protein_coding
ENSG00000070501.12	534.54440374744	0.0841479336137734	0.0690427617443181	1.21877994865549	0.222927723931924	0.272211921129082	POLB	protein_coding
ENSG00000070540.13	448.70203601799	-0.954277819544375	0.0937376955842966	-10.180299543274	2.42812778760332e-24	2.5950403481078e-23	WIPI1	protein_coding
ENSG00000070610.14	1819.30875168521	0.676199970007794	0.0635736636055349	10.6364795051535	2.01603287808625e-26	2.46291210837667e-25	GBA2	protein_coding
ENSG00000070614.15	1771.97746917073	0.190756968465212	0.0654051943892802	2.91654157206323	0.00353935553035435	0.00598296323088216	NDST1	protein_coding
ENSG00000070669.17	12083.801533415	-0.148550123254712	0.0826361128607281	-1.79764171029043	0.0722338040415462	0.0986109180140196	ASNS	protein_coding
ENSG00000070718.12	584.260088265289	0.339564754170299	0.0885908258367381	3.83295618889561	0.000126612509275229	0.000261913776293087	AP3M2	protein_coding
ENSG00000070756.16	45604.8142762521	0.386707661753371	0.0760790847379886	5.08296942694785	3.71579529487616e-07	1.02617454809527e-06	PABPC1	protein_coding
ENSG00000070759.17	259.471527354301	-1.84165202548419	0.107152510065786	-17.1872037748206	3.31121697426175e-66	2.30024222807465e-64	TESK2	protein_coding
ENSG00000070761.8	1117.76254748433	0.503212578214474	0.0761903983068156	6.60467184051274	3.98398849360038e-11	1.63280493825944e-10	CFAP20	protein_coding
ENSG00000070770.9	2925.42214438473	0.268960360853089	0.0931626919340332	2.88699644964676	0.00388938619249854	0.00653346770498518	CSNK2A2	protein_coding
ENSG00000070778.13	619.666310260693	-0.45380268321468	0.0939788766971539	-4.82877322184915	1.37376748516392e-06	3.57062729179596e-06	PTPN21	protein_coding
ENSG00000070785.17	471.513103864086	1.37623255513572	0.0719978204222183	19.1149196887496	1.89711870332364e-81	2.11632592283907e-79	EIF2B3	protein_coding
ENSG00000070814.22	5295.7815701054	0.946768943009382	0.0638631603036405	14.8249622866755	1.01036638123902e-49	3.6853053471303e-48	TCOF1	protein_coding
ENSG00000070831.17	2645.43521897214	-0.162889975396549	0.0502801068624202	-3.23965054096364	0.00119676273721447	0.00216681967928547	CDC42	protein_coding
ENSG00000070882.13	1618.99270267927	-0.324547998771167	0.0525548631278355	-6.17541326255061	6.59906275921993e-10	2.40127324164662e-09	OSBPL3	protein_coding
ENSG00000070950.10	823.054624712904	0.866753493732974	0.0684335368768316	12.6656246818425	9.168757360194e-37	1.88595045404906e-35	RAD18	protein_coding
ENSG00000070961.15	2172.54494818726	1.19624359714399	0.118986442429557	10.0536126025635	8.8560033695951e-24	9.10197037643053e-23	ATP2B1	protein_coding
ENSG00000071051.14	934.904144450057	-0.395868360550122	0.0690867550105512	-5.73001815600781	1.00419885594483e-08	3.27860950980664e-08	NCK2	protein_coding
ENSG00000071054.16	4264.02393684649	-0.254974049358668	0.0754706706661609	-3.37845214714637	0.000728951179598529	0.00135777707224916	MAP4K4	protein_coding
ENSG00000071073.13	161.296574844886	-0.299990148810928	0.113198018377139	-2.65013604576944	0.00804593644902625	0.0129166015494189	MGAT4A	protein_coding
ENSG00000071082.11	9368.68471802794	0.0593180730273531	0.0691428825427611	0.857905699703338	0.390944536679779	0.447094324594039	RPL31	protein_coding
ENSG00000071127.17	6088.90276064825	0.458266715756977	0.079741990669943	5.74686826735704	9.09115007974136e-09	2.97898899375401e-08	WDR1	protein_coding
ENSG00000071189.21	1160.89574883275	-0.330954224471534	0.06642221512063	-4.98258337019451	6.27409440212471e-07	1.69262108998538e-06	SNX13	protein_coding
ENSG00000071205.12	681.317894010481	0.549390709023171	0.0825945553588219	6.65165768659218	2.89810125425459e-11	1.20161913914197e-10	ARHGAP10	protein_coding
ENSG00000071242.12	1074.4589359347	-0.534366892440318	0.0806747909767294	-6.62371585932533	3.50279787436315e-11	1.44450242617086e-10	RPS6KA2	protein_coding
ENSG00000071243.16	635.095417935228	-0.388323407087088	0.0754160357226169	-5.14908272977058	2.61763414662005e-07	7.35256435633051e-07	ING3	protein_coding
ENSG00000071282.12	185.586906819572	0.344854041421645	0.113349436564144	3.04239749111142	0.00234701741721698	0.00407422389678863	LMCD1	protein_coding
ENSG00000071462.12	1956.4162595317	0.672262705644318	0.0616396253498129	10.9063399043901	1.07497735802824e-27	1.40899476524404e-26	BUD23	protein_coding
ENSG00000071537.14	5970.92326145868	-0.547221699649773	0.0722551884522721	-7.57345889439121	3.63415737245308e-14	1.91984052572351e-13	SEL1L	protein_coding
ENSG00000071539.14	1261.88610907018	1.33933184401064	0.0552581245170454	24.2377361829842	8.90610767109926e-130	3.67870387938946e-127	TRIP13	protein_coding
ENSG00000071553.17	2408.49836640018	0.188400026506126	0.0684845783143089	2.75098469091051	0.00594164200192656	0.00973583303478542	ATP6AP1	protein_coding
ENSG00000071564.17	8347.92471250216	0.253806454251539	0.0871592114578099	2.9119865818703	0.00359138062681874	0.00606419954918471	TCF3	protein_coding
ENSG00000071575.11	578.5808138681	-0.49844868934611	0.0741417446250113	-6.72291557026514	1.78123807575563e-11	7.5159197989435e-11	TRIB2	protein_coding
ENSG00000071626.17	4443.19053828021	0.496490029518751	0.0552530500915872	8.98574881740958	2.56978357261371e-19	1.9765476769127e-18	DAZAP1	protein_coding
ENSG00000071655.18	3789.72101137554	0.162873164320598	0.0963042160219454	1.69123607510063	0.090791723560763	0.121248681508139	MBD3	protein_coding
ENSG00000071859.15	992.722165511116	0.797310884986585	0.0638100614852117	12.495065298932	7.9431045321066e-36	1.56034018720032e-34	FAM50A	protein_coding
ENSG00000071889.17	561.741057867912	-0.12704567546932	0.0745663217026991	-1.70379432119314	0.0884195192866637	0.118411804526646	FAM3A	protein_coding
ENSG00000071894.17	3482.14323615797	0.206690844005347	0.0692160311606377	2.98617011896645	0.0028249544221675	0.0048509863408973	CPSF1	protein_coding
ENSG00000071909.19	24.7651779917559	-0.34893572055656	0.273126347989568	-1.27756155026789	0.201404065051184	0.248591368613895	MYO3B	protein_coding
ENSG00000071994.11	1620.32111187786	0.515728382825246	0.0565078501414389	9.12666791488934	7.06400019782415e-20	5.66120162681418e-19	PDCD2	protein_coding
ENSG00000072042.13	2350.86219069089	0.0157986800636244	0.0718647333345007	0.219839124568765	0.825996447915497	0.852434581233881	RDH11	protein_coding
ENSG00000072062.14	1845.45313479702	0.22412367210057	0.0689918921100586	3.24855088396531	0.00115994460447049	0.00210339741221197	PRKACA	protein_coding
ENSG00000072071.16	3112.55922090212	0.422823132476106	0.0567124731096789	7.45555799794499	8.94882778760647e-14	4.57254881571346e-13	ADGRL1	protein_coding
ENSG00000072110.14	6251.41811810913	0.402458151552392	0.0641949852530981	6.26930826396552	3.62655545591509e-10	1.35711672460211e-09	ACTN1	protein_coding
ENSG00000072121.16	1332.24978311762	-0.279768467603673	0.0534344559984361	-5.23573155890014	1.64332651425589e-07	4.71819633991597e-07	ZFYVE26	protein_coding
ENSG00000072134.15	839.413355891037	0.212833061725235	0.0937964711800022	2.26909455172139	0.023262576627979	0.0346242655439621	EPN2	protein_coding
ENSG00000072135.13	1169.03329334076	0.215836951642221	0.111805842128397	1.93046219708586	0.0535495948311929	0.0749655086383733	PTPN18	protein_coding
ENSG00000072195.15	395.146999320651	-1.37778235881939	0.0865402070268905	-15.920719468481	4.55113341340849e-57	2.20809434784514e-55	SPEG	protein_coding
ENSG00000072210.19	1692.24874461771	0.162830171036696	0.0699648183038548	2.32731499894033	0.0199485060563665	0.0300604435081295	ALDH3A2	protein_coding
ENSG00000072274.13	10098.300328525	1.21493466563621	0.0796840544760994	15.2468981858926	1.72641825928702e-52	7.13104060991446e-51	TFRC	protein_coding
ENSG00000072310.17	3519.65916906576	0.0285540004027787	0.101870132235994	0.280298059657271	0.779248839313829	0.81147860528981	SREBF1	protein_coding
ENSG00000072364.13	2698.87590834319	0.0573696481265081	0.0759819748899394	0.755042866543132	0.450223262150232	0.506646205392976	AFF4	protein_coding
ENSG00000072401.15	546.914615872782	-0.719421076569714	0.0770904811172995	-9.33216482946911	1.03730204692556e-20	8.74411868900347e-20	UBE2D1	protein_coding
ENSG00000072415.9	946.162578948004	-0.411651006595879	0.0733681641215638	-5.61075790193979	2.0144241531434e-08	6.36478071790171e-08	MPP5	protein_coding
ENSG00000072422.17	70.5159376620597	-1.23091430306799	0.195874186323823	-6.28420889025685	3.29527381250609e-10	1.2401297630271e-09	RHOBTB1	protein_coding
ENSG00000072501.19	4443.93580670126	0.324539773713514	0.0563000468221786	5.76446720796804	8.19162025520171e-09	2.69521059979005e-08	SMC1A	protein_coding
ENSG00000072506.13	1025.55430569492	0.511934297185463	0.0597656162612971	8.5656992968544	1.07421889628976e-17	7.38187382733649e-17	HSD17B10	protein_coding
ENSG00000072518.20	1868.3737187685	0.150033406574823	0.064622065294421	2.32170553341593	0.0202487968008953	0.0304828961296377	MARK2	protein_coding
ENSG00000072571.20	452.823677851476	-1.64573093108509	0.504378285135149	-3.26289013541514	0.00110282263583384	0.00200409492787736	HMMR	protein_coding
ENSG00000072609.17	28.4461656052315	0.0632040714974484	0.274310707509395	0.230410515401714	0.817772790847388	0.845546415162752	CHFR	protein_coding
ENSG00000072682.18	1500.18136834409	0.222640241880954	0.101671878925451	2.18979175199664	0.0285393431892903	0.0418425539103918	P4HA2	protein_coding
ENSG00000072736.19	1230.60382748845	0.19968558701788	0.0505753634330952	3.94827784642693	7.87154150181252e-05	0.000166391104802491	NFATC3	protein_coding
ENSG00000072756.17	632.069437600123	0.509260470360341	0.099136123935028	5.13698186035698	2.79185892292233e-07	7.81607985327385e-07	TRNT1	protein_coding
ENSG00000072778.20	5244.68084450117	-0.0373154542838145	0.0522940982297013	-0.713569132025315	0.475493650651928	0.53132773728986	ACADVL	protein_coding
ENSG00000072786.13	680.956907259432	-0.209588835562502	0.076776355147688	-2.72986175443382	0.00633608897358	0.0103367258521801	STK10	protein_coding
ENSG00000072803.17	1136.92629360308	-0.146155226215059	0.0557982290968069	-2.61935241639099	0.00880968832722528	0.0140541196978063	FBXW11	protein_coding
ENSG00000072849.11	965.907959407125	0.0475626429885912	0.0547820814739587	0.868215330795722	0.385276463080273	0.441392817485444	DERL2	protein_coding
ENSG00000072864.16	1043.00838992574	0.0216379364121218	0.077679696918111	0.278553306341195	0.780587650912465	0.812706660460195	NDE1	protein_coding
ENSG00000072954.7	265.193618710568	1.21019401689433	0.145723247019406	8.30474232250103	1.00036307307408e-16	6.38619417117424e-16	TMEM38A	protein_coding
ENSG00000072958.9	687.699717744213	0.222776683413716	0.0715551101381754	3.11335812331959	0.00184971419252738	0.00326358600835787	AP1M1	protein_coding
ENSG00000073008.15	2413.31156669922	0.874612966283804	0.102107493986128	8.56560994830236	1.07505226879862e-17	7.38308567578185e-17	PVR	protein_coding
ENSG00000073050.12	1215.70289500482	0.195568429339387	0.0589356335721973	3.31833930485896	0.000905544104505146	0.00166499405066797	XRCC1	protein_coding
ENSG00000073060.16	2914.87866443874	0.844513524916685	0.0940459467924311	8.97979714937224	2.71266417250066e-19	2.08225246350214e-18	SCARB1	protein_coding
ENSG00000073111.14	4046.25838440891	0.598996799637703	0.0524878276045284	11.4121088064621	3.63800882335037e-30	5.29520846164416e-29	MCM2	protein_coding
ENSG00000073150.14	503.041199987127	-2.23422074704762	0.108911779852932	-20.5140412732633	1.61317727620416e-93	2.46541883122282e-91	PANX2	protein_coding
ENSG00000073169.14	1064.81875650154	0.631170728095854	0.0778033923314355	8.11238056828065	4.96375511872479e-16	3.02114972040904e-15	SELENOO	protein_coding
ENSG00000073331.18	289.795378522204	-2.15319980541105	0.130162233002044	-16.5424313623848	1.81544655743212e-61	1.04306277207651e-59	ALPK1	protein_coding
ENSG00000073350.14	2199.813917948	0.72762051287818	0.0764561614245655	9.51683290556089	1.78537307375385e-21	1.58087234566513e-20	LLGL2	protein_coding
ENSG00000073417.15	892.890647287713	0.252788867605234	0.0753598163463402	3.35442520777203	0.000795300495054241	0.001473996782187	PDE8A	protein_coding
ENSG00000073536.18	1988.14026586233	0.656925115151049	0.085587663218542	7.67546501969142	1.64819629388847e-14	8.96100461028015e-14	NLE1	protein_coding
ENSG00000073578.17	5163.35396845536	0.531663076829426	0.0511803091293655	10.3880395775956	2.81070781654209e-25	3.17957420875002e-24	SDHA	protein_coding
ENSG00000073584.20	3067.76492559428	-0.273792135105116	0.0735436567797101	-3.72285180114476	0.000196985155964912	0.000397009645076058	SMARCE1	protein_coding
ENSG00000073605.18	60.4620909581337	-1.34164504372662	0.1900710635011	-7.0586496387908	1.68128383191048e-12	7.72087163554324e-12	GSDMB	protein_coding
ENSG00000073614.13	940.684645076586	-0.899252969126682	0.0704575870057063	-12.7630395439721	2.63706615234654e-37	5.56661353678346e-36	KDM5A	protein_coding
ENSG00000073670.14	153.633120635499	0.0963487146458134	0.123345643320556	0.781127829504428	0.43472731543225	0.490943439130353	ADAM11	protein_coding
ENSG00000073711.11	73.8605914560476	-0.368705726300345	0.160289509370829	-2.30024864226982	0.0214341374727083	0.0321280818944097	PPP2R3A	protein_coding
ENSG00000073792.16	1288.15980150881	-0.290423655301826	0.110007334105523	-2.64003902706378	0.00828964805013564	0.0132841240589518	IGF2BP2	protein_coding
ENSG00000073803.14	345.058107209857	-0.385904392131564	0.111292255198485	-3.46748649709109	0.000525350135483684	0.000996661227975098	MAP3K13	protein_coding
ENSG00000073905.8	29.8711825809411	0.578461431818028	0.241973223930714	2.39060100295917	0.0168208217573568	0.0256482708687702	VDAC1P1	processed_pseudogene
ENSG00000073910.22	463.573058329052	-0.524672789309125	0.0778418970806668	-6.74023641491434	1.58129123285684e-11	6.69999276732771e-11	FRY	protein_coding
ENSG00000073921.18	1947.31594898984	0.0464928190598271	0.057450986254552	0.809260590476693	0.418365269589014	0.474851571862525	PICALM	protein_coding
ENSG00000073969.18	1571.54198575554	-0.168278964015349	0.0634663679639066	-2.65146674394617	0.00801430049995192	0.0128685180227742	NSF	protein_coding
ENSG00000074047.22	450.800279131225	0.0243501715202575	0.106817191096053	0.227961166834665	0.81967643006874	0.846941713254043	GLI2	protein_coding
ENSG00000074054.19	2071.01294777835	-0.352408360110651	0.0652239892331113	-5.40304823814347	6.5517830936953e-08	1.96643560528172e-07	CLASP1	protein_coding
ENSG00000074071.15	1428.84773827638	0.605428514552464	0.0585841145258419	10.3343460843025	4.92761369276017e-25	5.51712234919075e-24	MRPS34	protein_coding
ENSG00000074181.9	149.62041318118	0.178803941444519	0.186458761769458	0.95894630934853	0.337585793721335	0.392792058275079	NOTCH3	protein_coding
ENSG00000074201.9	1623.12618534687	-0.197887618274261	0.0530258077828292	-3.73191143234863	0.000190032320379539	0.00038390799105889	CLNS1A	protein_coding
ENSG00000074266.21	346.170257347939	0.493399910576904	0.0964554829116487	5.11531222158567	3.1322241391811e-07	8.72262782782522e-07	EED	protein_coding
ENSG00000074319.13	931.956820498479	-0.653837520557715	0.0728399031320632	-8.97636449862197	2.79861106981947e-19	2.14606989363025e-18	TSG101	protein_coding
ENSG00000074356.17	1570.3146448536	-0.223030056966653	0.049676926599768	-4.48961061467307	7.13534870419962e-06	1.71353762172035e-05	NCBP3	protein_coding
ENSG00000074416.14	336.700401195679	0.811003457987964	0.139875745705944	5.79802777025338	6.70993427105176e-09	2.22253847994114e-08	MGLL	protein_coding
ENSG00000074582.15	730.310292836684	0.963809737811325	0.109340672146041	8.81474129337722	1.19961746252394e-18	8.84406834527421e-18	BCS1L	protein_coding
ENSG00000074590.13	591.090129177496	-0.00944518229147849	0.111082974032976	-0.0850281726223375	0.932238993294247	0.945039037842662	NUAK1	protein_coding
ENSG00000074603.19	465.189795981041	-0.0788335836894466	0.0844431365115679	-0.933570056089131	0.350525717414229	0.405901238008915	DPP8	protein_coding
ENSG00000074621.14	253.081480545987	-1.48210887115618	0.163126996485812	-9.08561368188427	1.03115314564193e-19	8.18230193398003e-19	SLC24A1	protein_coding
ENSG00000074660.16	71.2003377033379	0.336929365242155	0.247448408395224	1.36161459848233	0.173319545666344	0.217225079253628	SCARF1	protein_coding
ENSG00000074695.6	6560.28891570922	0.447691332541728	0.0533185202731864	8.39654458240601	4.59809201596924e-17	3.00053972160793e-16	LMAN1	protein_coding
ENSG00000074696.13	2665.50067190016	0.197159832914153	0.0464592838187312	4.24371227252244	2.19852209497819e-05	4.96894604814429e-05	HACD3	protein_coding
ENSG00000074755.15	1391.18177438088	-0.0297952869225757	0.0500872739524006	-0.594867409851274	0.551932103463779	0.605366609533295	ZZEF1	protein_coding
ENSG00000074800.16	25877.6138369012	1.05255663529711	0.0563586464540778	18.6760453190577	7.75566129030442e-78	7.36209760867841e-76	ENO1	protein_coding
ENSG00000074842.8	1202.10957437132	0.574970068770463	0.0894621740354876	6.42696284736369	1.30178621378712e-10	5.0856847406208e-10	MYDGF	protein_coding
ENSG00000074855.11	585.388535327891	-0.0709722573978121	0.069388054529751	-1.02283106045842	0.306387729486355	0.360673597755388	ANO8	protein_coding
ENSG00000074935.14	1167.56547627947	0.0890535647107784	0.0838606782619531	1.061922781409	0.288270741933729	0.341562848234412	TUBE1	protein_coding
ENSG00000074964.17	361.208038933488	0.108692719906506	0.119089727920084	0.912696013374425	0.361402441219147	0.416822391453643	ARHGEF10L	protein_coding
ENSG00000074966.11	33.9779372436724	-0.243433653162131	0.223859815988707	-1.08743792219686	0.276843319395281	0.329773690593771	TXK	protein_coding
ENSG00000075043.18	21.3006193237963	-1.53556424977285	0.335310946270188	-4.57952317648325	4.66037148041554e-06	1.14324971645571e-05	KCNQ2	protein_coding
ENSG00000075073.15	46.2261448063723	-0.868591180802438	0.198677876051116	-4.3718565854759	1.23194441359128e-05	2.8683434602248e-05	TACR2	protein_coding
ENSG00000075089.9	482.334079949492	-0.624337535185501	0.0814312641168416	-7.66704952890908	1.75997831204285e-14	9.544978191253e-14	ACTR6	protein_coding
ENSG00000075131.10	396.533940144247	0.954863868285798	0.0816247794124188	11.6982107046346	1.30169249055122e-31	2.04038629057377e-30	TIPIN	protein_coding
ENSG00000075142.14	888.475245054929	0.0186024780926461	0.061484922513802	0.302553493313264	0.762230161106098	0.796142943697682	SRI	protein_coding
ENSG00000075151.20	1820.78994260969	-0.0720404618191682	0.0706087837563895	-1.02027620342135	0.307597485884692	0.361950444777929	EIF4G3	protein_coding
ENSG00000075188.9	374.021025535225	0.139994008288898	0.104865459263483	1.33498684192239	0.181880653016217	0.226838748167688	NUP37	protein_coding
ENSG00000075213.11	239.499048649694	-1.42827409290624	0.152300706011344	-9.37798734038608	6.72440233741197e-21	5.75736923936511e-20	SEMA3A	protein_coding
ENSG00000075218.19	797.359772738732	-0.254496513888849	0.126610761942985	-2.01007015504301	0.0444237642809636	0.0631326380422137	GTSE1	protein_coding
ENSG00000075223.14	1359.29791689035	-0.451670929486446	0.100233602995763	-4.50618271704289	6.60042573758716e-06	1.59183062249558e-05	SEMA3C	protein_coding
ENSG00000075234.17	853.135803323104	0.173838738937728	0.07912930931653	2.19689443063815	0.0280279867066115	0.0411639170514265	TTC38	protein_coding
ENSG00000075239.14	1814.42408103266	0.209633206648189	0.062019187199424	3.38013469886519	0.00072450313467168	0.00134998554098845	ACAT1	protein_coding
ENSG00000075240.17	905.244319557314	-0.055682623315407	0.0858161053743624	-0.648859827330759	0.516428982944653	0.570397061960188	GRAMD4	protein_coding
ENSG00000075275.18	1517.43089488399	-0.365315798825546	0.0987027907707753	-3.70116990586361	0.000214607709357897	0.000430369980595295	CELSR1	protein_coding
ENSG00000075292.19	1609.54625965073	-0.718378474148516	0.0832207681127456	-8.63220191833934	6.01820223651837e-18	4.22879010486024e-17	ZNF638	protein_coding
ENSG00000075303.13	841.948160325842	0.11516602459886	0.0703378754661168	1.63732589071927	0.101562393921815	0.134120631323521	SLC25A40	protein_coding
ENSG00000075336.12	882.814912441971	0.772214907992581	0.0735926224329736	10.4931021950726	9.2926282803788e-26	1.08411632067961e-24	TIMM21	protein_coding
ENSG00000075391.17	504.871575104152	0.424913500442688	0.135073512898056	3.14579439984938	0.00165636399274263	0.00294111896143669	RASAL2	protein_coding
ENSG00000075399.14	314.748387265785	-0.746926988358099	0.118396719664106	-6.30867975461773	2.8142574703484e-10	1.06408453536206e-09	VPS9D1	protein_coding
ENSG00000075407.18	1168.60025695387	0.0100445049464485	0.104546934577068	0.0960765132625105	0.923459804701562	0.937756557824184	ZNF37A	protein_coding
ENSG00000075413.18	2711.88613822008	0.322778674802274	0.101076270497541	3.19341694359535	0.00140599777229737	0.00252145786834319	MARK3	protein_coding
ENSG00000075415.13	8414.57118208152	0.14333126965674	0.0840942038073146	1.70441318387597	0.0883039226005491	0.118298461527366	SLC25A3	protein_coding
ENSG00000075420.13	918.120840884214	0.521634096912103	0.0840691057057975	6.20482509636273	5.47577674786344e-10	2.01314159339901e-09	FNDC3B	protein_coding
ENSG00000075426.12	1403.06659703827	-1.24935141018246	0.13722735655934	-9.10424452898509	8.68688904539102e-20	6.92910883511018e-19	FOSL2	protein_coding
ENSG00000075539.15	1174.81709787306	-0.0819619473722909	0.0625223309020492	-1.31092277254821	0.189883856262903	0.235659352130432	FRYL	protein_coding
ENSG00000075568.17	2770.51870225153	0.147126633538747	0.0847420795744814	1.73616973146658	0.0825338275565087	0.111241245837033	TMEM131	protein_coding
ENSG00000075618.18	15379.3054528203	0.847314134792825	0.123559528445558	6.85753778322457	7.00574995065199e-12	3.0582369750304e-11	FSCN1	protein_coding
ENSG00000075624.17	50054.6172988676	0.281632314756435	0.0620010527518327	4.54237956061335	5.56227758919639e-06	1.35341965285287e-05	ACTB	protein_coding
ENSG00000075643.6	2627.9452875768	0.431546539292992	0.0898007107571288	4.80560271354794	1.54286003310165e-06	3.98841845160564e-06	MOCOS	protein_coding
ENSG00000075651.16	90.5303822119217	-0.12376917553713	0.143650038354086	-0.861602105751258	0.388906511843268	0.445084485584893	PLD1	protein_coding
ENSG00000075702.18	1285.32588765912	0.900372809032442	0.0793569322039714	11.3458620945453	7.77561146763616e-30	1.12214041605178e-28	WDR62	protein_coding
ENSG00000075711.21	1463.61288245666	-0.139668607078899	0.0739102036170905	-1.88970670142496	0.058797197345725	0.0816834790784704	DLG1	protein_coding
ENSG00000075785.14	4021.90769288255	0.442197876739544	0.0656696809862131	6.73366872046142	1.65437617418309e-11	6.99607943277258e-11	RAB7A	protein_coding
ENSG00000075790.11	804.304539380492	0.269299362889129	0.0885052689765576	3.04274949958582	0.00234427390973957	0.00406992368085311	BCAP29	protein_coding
ENSG00000075826.17	134.3091290402	-0.188674126686256	0.115554596489962	-1.63277041690545	0.102517291117829	0.13525308702985	SEC31B	protein_coding
ENSG00000075856.12	2417.7350901369	-0.0350231162676678	0.0979122942032699	-0.357698862565291	0.720568684403576	0.759165256014053	SART3	protein_coding
ENSG00000075914.13	444.457517969281	0.402713323313231	0.071811457626745	5.60792576313403	2.04765816694932e-08	6.46444118270738e-08	EXOSC7	protein_coding
ENSG00000075945.13	939.326961381296	-0.506851099590898	0.0682137699453095	-7.43033408060084	1.08323736018238e-13	5.49456242139636e-13	KIFAP3	protein_coding
ENSG00000075975.16	1080.83105099607	0.366669298125393	0.0598410326363031	6.1273892172601	8.93327569787866e-10	3.20637042016627e-09	MKRN2	protein_coding
ENSG00000076003.5	2338.14880068613	0.786891835343015	0.0678050271009788	11.6052137870417	3.8771743254703e-31	5.95526183077011e-30	MCM6	protein_coding
ENSG00000076043.11	662.584262259744	-0.522651921170573	0.0844134357671956	-6.19157266163172	5.95668667536092e-10	2.17945995833232e-09	REXO2	protein_coding
ENSG00000076053.11	506.949670625794	-0.19868929060272	0.0716874444044939	-2.77160515698708	0.00557806520576394	0.00916760625225189	RBM7	protein_coding
ENSG00000076067.13	755.911364027373	-1.42917998740432	0.0631576015181409	-22.6287881909799	2.2572117342087e-113	5.65524048096911e-111	RBMS2	protein_coding
ENSG00000076108.11	3183.4246780557	-0.107891179147861	0.0792170502026652	-1.3619691577992	0.173207618792095	0.217120409940911	BAZ2A	protein_coding
ENSG00000076201.15	2426.89756950301	0.64750508363139	0.0826209633749459	7.83705559922993	4.61233858130641e-15	2.61656906229049e-14	PTPN23	protein_coding
ENSG00000076248.11	1919.85628265659	0.0705000192851596	0.0613352924477191	1.14942012129888	0.250382787025836	0.301758546969155	UNG	protein_coding
ENSG00000076258.10	16.0200579296196	-1.45045501230455	0.371875743749966	-3.90037542561468	9.6043636478077e-05	0.000201404349107361	FMO4	protein_coding
ENSG00000076321.11	292.268845181684	-0.162247147779935	0.0984685342336662	-1.64770552382675	0.099413113979005	0.131603084717985	KLHL20	protein_coding
ENSG00000076351.13	414.7930645037	0.298872150193749	0.086046866380512	3.47336472280225	0.000513976388131149	0.000976516800075627	SLC46A1	protein_coding
ENSG00000076382.17	1481.17236400457	0.220068046925775	0.117453905373975	1.87365457304356	0.0609780509563045	0.0844519757829815	SPAG5	protein_coding
ENSG00000076513.17	503.432411241188	-0.48873799661255	0.0906547166920267	-5.39120317669622	6.99874881375039e-08	2.09523757337017e-07	ANKRD13A	protein_coding
ENSG00000076554.15	1162.83768070773	0.389670147432329	0.0740231234553354	5.26416786056658	1.40825738840772e-07	4.07698383539214e-07	TPD52	protein_coding
ENSG00000076555.15	541.779650131869	-0.143898029696461	0.0865483373447027	-1.66263193622481	0.0963861342858255	0.128026185493679	ACACB	protein_coding
ENSG00000076604.15	1257.53625821303	0.53388743322935	0.103121907467789	5.17724551784611	2.25185793064404e-07	6.36374718084929e-07	TRAF4	protein_coding
ENSG00000076650.7	322.778534676567	0.0390238949236254	0.0918212546503475	0.42499849378259	0.67083777274869	0.715301310327093	GPATCH1	protein_coding
ENSG00000076662.10	110.534199048653	1.59289853293756	0.155369659019993	10.2523140166806	1.1554369375515e-24	1.26766279372574e-23	ICAM3	protein_coding
ENSG00000076685.19	994.403162465919	-0.557265715657291	0.0792130092540264	-7.035027717104	1.992213970508e-12	9.07240944912806e-12	NT5C2	protein_coding
ENSG00000076716.9	504.252174472937	-0.290683064911897	0.102550549736509	-2.83453443846739	0.00458925112237614	0.00763609416475498	GPC4	protein_coding
ENSG00000076770.14	687.403580324911	0.0456036368141188	0.0911052548481757	0.500559895146728	0.616680893315018	0.665541564333975	MBNL3	protein_coding
ENSG00000076826.10	1063.84855388716	-0.292738614744766	0.111759207249134	-2.6193691056898	0.00880925728491519	0.0140541196978063	CAMSAP3	protein_coding
ENSG00000076864.19	647.209779961049	0.246808990967906	0.0882127249099346	2.79788421931075	0.00514385476565087	0.00849233362681671	RAP1GAP	protein_coding
ENSG00000076924.12	1558.19873930807	0.209174843536932	0.0703161885478172	2.97477505332483	0.00293203467515092	0.00502019784229571	XAB2	protein_coding
ENSG00000076928.18	2235.82071946433	1.05039410973328	0.103843316297039	10.1151826346596	4.73133764747922e-24	4.94928359113107e-23	ARHGEF1	protein_coding
ENSG00000076944.16	1408.84102313628	-0.0412999345213294	0.0579092782289086	-0.713183375521892	0.475732292087267	0.531555535894846	STXBP2	protein_coding
ENSG00000076984.18	1379.46766594116	0.100292556293133	0.0688007006621622	1.45772579825325	0.1449161380559	0.184901764727694	MAP2K7	protein_coding
ENSG00000077044.11	1692.57833824393	0.88687379118235	0.106204425574764	8.35062933001814	6.79001981835001e-17	4.38040831084184e-16	DGKD	protein_coding
ENSG00000077097.15	3541.47247312359	-0.504787846069919	0.0753452855925413	-6.69966066357163	2.08904074231985e-11	8.76628491622027e-11	TOP2B	protein_coding
ENSG00000077147.16	3750.72538005045	0.26311930397696	0.053061536164325	4.9587577555635	7.09453645749455e-07	1.89920827955665e-06	TM9SF3	protein_coding
ENSG00000077150.20	1575.50929867458	0.555341308327546	0.075469582338032	7.3584786230848	1.86018037879685e-13	9.23323700199813e-13	NFKB2	protein_coding
ENSG00000077152.11	701.423804227834	0.651243421475074	0.0895240975630484	7.27450417488351	3.47695124390279e-13	1.68532337014165e-12	UBE2T	protein_coding
ENSG00000077157.22	339.700606330232	0.057799068707169	0.0814053549868979	0.710015559989533	0.4776944871637	0.533397007914285	PPP1R12B	protein_coding
ENSG00000077232.18	2697.67239483916	0.260635420382779	0.0897660333028661	2.90349713352497	0.00369020348921201	0.00621869885606209	DNAJC10	protein_coding
ENSG00000077235.18	3513.08666509693	0.199947602124385	0.0602870396490041	3.31659347163994	0.000911221005643015	0.00167482749600026	GTF3C1	protein_coding
ENSG00000077238.14	509.500799317711	1.1458622508519	0.117715530514822	9.7341637576668	2.15583523461968e-22	2.03631828743464e-21	IL4R	protein_coding
ENSG00000077254.14	867.008270119121	-0.748211576787445	0.0775862221314981	-9.64361398495893	5.23130851623695e-22	4.79892485316022e-21	USP33	protein_coding
ENSG00000077312.9	2698.33469724317	0.301965624404342	0.0993478971441158	3.03947675879144	0.0023698948724545	0.00411113545240887	SNRPA	protein_coding
ENSG00000077348.9	495.628992625136	-0.362371658038379	0.113717311452421	-3.18660064514447	0.00143955392419868	0.00257830805385308	EXOSC5	protein_coding
ENSG00000077380.16	1030.83607503786	-0.467159642313007	0.0546305675975598	-8.55125002094749	1.21762546010372e-17	8.32243734649602e-17	DYNC1I2	protein_coding
ENSG00000077454.16	1108.65056848004	-0.100646542473543	0.0823110247350432	-1.22275895358515	0.221420752873418	0.270631267287624	LRCH4	protein_coding
ENSG00000077458.13	352.31850004732	-0.14491882512958	0.0898336515942863	-1.61319085395831	0.106703049876994	0.140050043908459	FAM76B	protein_coding
ENSG00000077463.15	391.23098746329	-0.372649749889974	0.0843431604130458	-4.41825689320903	9.95001143065664e-06	2.34561198048319e-05	SIRT6	protein_coding
ENSG00000077514.9	793.108674567282	0.401044187953456	0.0718534477620729	5.58141885245961	2.38564354328043e-08	7.48660991210572e-08	POLD3	protein_coding
ENSG00000077549.19	1838.64496275473	0.0368215489915734	0.0541452312214808	0.680051560606604	0.496471814034742	0.551783778190165	CAPZB	protein_coding
ENSG00000077585.14	689.840042884623	-0.491230288391498	0.0842249743204118	-5.83235901649244	5.46491749230302e-09	1.82358807936391e-08	GPR137B	protein_coding
ENSG00000077684.16	715.75953852086	-0.134683096510963	0.0703410211890982	-1.91471625282343	0.0555286997133047	0.0775018372345603	JADE1	protein_coding
ENSG00000077713.19	554.54288750955	0.408573581608547	0.0936026211150571	4.36498013347645	1.27134312377578e-05	2.95782264586165e-05	SLC25A43	protein_coding
ENSG00000077721.16	692.18980814989	-0.453666240953807	0.0725474626545254	-6.25337157708999	4.01684888397888e-10	1.49438903344326e-09	UBE2A	protein_coding
ENSG00000078043.16	1834.37876488666	0.201800303870709	0.0696035777903705	2.89928061569599	0.00374019985652848	0.00629600995785051	PIAS2	protein_coding
ENSG00000078061.13	272.264019845249	-0.037396300006854	0.107591053731157	-0.347578155524881	0.728157013928674	0.765734785926644	ARAF	protein_coding
ENSG00000078070.13	798.497731247327	-0.0269079462537988	0.068082679682304	-0.395224547261654	0.692677178184162	0.734456898850806	MCCC1	protein_coding
ENSG00000078081.8	1683.96242174358	-0.817686503558824	0.130153332946256	-6.28248608813166	3.33201096633588e-10	1.2530296161051e-09	LAMP3	protein_coding
ENSG00000078114.19	731.563258729174	-1.35336168638641	0.0969305188829637	-13.9621834483368	2.65183376257454e-44	8.10559507868534e-43	NEBL	protein_coding
ENSG00000078124.12	562.842241570351	0.016153317571016	0.0943590275969025	0.171189953758555	0.86407440663058	0.885809575834126	ACER3	protein_coding
ENSG00000078140.14	1483.20967823001	0.0794356881887073	0.0592622084796298	1.34041052850759	0.180111914668114	0.224852997212285	UBE2K	protein_coding
ENSG00000078142.13	815.748210511428	-0.530666087729798	0.0826852957828455	-6.41790154713209	1.381655567763e-10	5.38806890587444e-10	PIK3C3	protein_coding
ENSG00000078177.14	551.516938166904	0.0453090322837352	0.104566141809687	0.433305001978543	0.664793204745048	0.709846611340639	N4BP2	protein_coding
ENSG00000078237.7	414.786604383776	0.146266116715081	0.0947615084403581	1.54351823986782	0.122705085422367	0.159045188746504	TIGAR	protein_coding
ENSG00000078246.17	1151.99234720275	-0.461556900557139	0.0565119644684202	-8.16741914564065	3.15056761226742e-16	1.94703294857594e-15	TULP3	protein_coding
ENSG00000078269.15	1307.93819438063	0.507619281001385	0.111025650589845	4.57209012786291	4.82883141283645e-06	1.18135153645557e-05	SYNJ2	protein_coding
ENSG00000078304.19	4300.73968656474	-0.283100695492415	0.0412212503414891	-6.86783377862448	6.51841078436860e-12	2.85364858256962e-11	PPP2R5C	protein_coding
ENSG00000078319.10	787.985954153893	-0.0163903869521952	0.0737295983638922	-0.22230403143254	0.824077213991322	0.850683692092494	PMS2P1	transcribed_unprocessed_pseudogene
ENSG00000078369.18	10095.5370375377	0.0303681442658041	0.0449754976469298	0.67521530287897	0.49953898556504	0.554547418928634	GNB1	protein_coding
ENSG00000078399.19	2451.16322398655	-1.00401607442631	0.0797155138921791	-12.5949896752132	2.24989377813396e-36	4.54228885220889e-35	HOXA9	protein_coding
ENSG00000078401.7	103.420022701199	-3.75543463336506	0.216906559884842	-17.3136056159798	3.71410934593041e-67	2.66491704853777e-65	EDN1	protein_coding
ENSG00000078403.17	1772.75153352916	-0.00556644870097138	0.0745970151233458	-0.074620260499261	0.94051685351693	0.951663074172355	MLLT10	protein_coding
ENSG00000078487.17	70.4877686638211	-0.89123192470313	0.276079863807064	-3.22816706880861	0.00124586188179686	0.00225091702795855	ZCWPW1	protein_coding
ENSG00000078579.9	44.5033381425042	-1.77576521113713	0.30117187917819	-5.89618531445458	3.72001176978177e-09	1.26424149160718e-08	FGF20	protein_coding
ENSG00000078618.22	3253.35534263759	-0.128652821044437	0.0514795141936107	-2.49910713144229	0.0124506665446837	0.019406786007384	NRDC	protein_coding
ENSG00000078668.14	2006.13405929939	0.481121571712835	0.0546485235305228	8.80392626607953	1.32111201027132e-18	9.7116665959483e-18	VDAC3	protein_coding
ENSG00000078674.18	3808.72740711543	-0.292936263318252	0.0841784410377074	-3.47994402969559	0.000501518543668161	0.000954390225735338	PCM1	protein_coding
ENSG00000078687.17	1009.202148228	-0.0327434974409768	0.0703373141879226	-0.465521008571566	0.641558395773805	0.688355585692998	TNRC6C	protein_coding
ENSG00000078699.22	663.675294791506	-0.372362047262188	0.0623721263213299	-5.97000726484529	2.37243023110847e-09	8.21056413542363e-09	CBFA2T2	protein_coding
ENSG00000078747.16	2938.00467818016	-0.1043119832855	0.0400903351521685	-2.60192345336024	0.00927025410298535	0.0147365605841403	ITCH	protein_coding
ENSG00000078804.13	509.872356929784	0.29133757196791	0.0950407092964646	3.06539770298986	0.00217380726594692	0.0037950989770924	TP53INP2	protein_coding
ENSG00000078808.18	3137.44810912045	0.299564869755658	0.0616398881652175	4.85991909902099	1.17433731567903e-06	3.07318445128812e-06	SDF4	protein_coding
ENSG00000078900.15	797.869306242707	0.780536889224699	0.0845412644393552	9.23261432628097	2.64105603551353e-20	2.16193140818175e-19	TP73	protein_coding
ENSG00000078902.16	1296.92173335081	0.580344336775067	0.12155231258244	4.77444093366356	1.80207162631031e-06	4.62486325187244e-06	TOLLIP	protein_coding
ENSG00000078967.13	680.809556326498	-0.131660815977309	0.0920693332744862	-1.43001813193096	0.15271181511174	0.193893384593564	UBE2D4	protein_coding
ENSG00000079101.16	28.1677472452087	-2.27835489915433	0.351344988454418	-6.48466599502932	8.89285680670454e-11	3.53103482922488e-10	CLUL1	protein_coding
ENSG00000079134.12	1215.14552624711	0.310300618066169	0.0699209330729269	4.43787867851433	9.08497988196578e-06	2.15364894580554e-05	THOC1	protein_coding
ENSG00000079150.18	174.535757675831	-0.100300620458892	0.164510517132494	-0.609691235595059	0.542066361432911	0.595614364927686	FKBP7	protein_coding
ENSG00000079156.17	522.78109644869	0.656755804611821	0.116400830887071	5.64219172326172	1.67898982609127e-08	5.35587591570715e-08	OSBPL6	protein_coding
ENSG00000079246.16	9922.81006613496	0.297166793351366	0.0603919256296996	4.92063782124584	8.62626304348527e-07	2.28721683021487e-06	XRCC5	protein_coding
ENSG00000079277.22	493.439417419241	-0.636296235862243	0.0755647378754114	-8.42054447289088	3.74738633108389e-17	2.46965525217572e-16	MKNK1	protein_coding
ENSG00000079308.19	756.672097044146	-0.244486267053722	0.105291100425108	-2.32200315189622	0.0202327659143885	0.0304677664271947	TNS1	protein_coding
ENSG00000079313.15	1586.69611076962	0.489322523870999	0.0773412283492606	6.32680052172557	2.50296579690975e-10	9.52273494502657e-10	REXO1	protein_coding
ENSG00000079332.15	2272.30347793364	0.351987308278025	0.0658532572442016	5.34502503001121	9.04045600264725e-08	2.67451198390356e-07	SAR1A	protein_coding
ENSG00000079335.20	364.308304742233	-0.800980498359525	0.0786191453293461	-10.1881099699585	2.24078157962874e-24	2.4082886695827e-23	CDC14A	protein_coding
ENSG00000079337.16	29.6758513538057	-0.700785261576526	0.238934357447578	-2.93296145879848	0.00335745567711343	0.00569626943975628	RAPGEF3	protein_coding
ENSG00000079387.14	702.046310712477	-0.438915005225145	0.12257723627645	-3.5807219885041	0.00034264608758819	0.000666156997406222	SENP1	protein_coding
ENSG00000079432.7	2631.72151911153	0.447498892558178	0.107304239229053	4.1703747752495	3.04099120638837e-05	6.74926933012395e-05	CIC	protein_coding
ENSG00000079435.10	240.931608827364	-0.362205794940296	0.100418075298512	-3.60697806509009	0.000309783836841398	0.00060570046658089	LIPE	protein_coding
ENSG00000079459.13	3173.0909963517	-0.628249350024913	0.11306772961051	-5.55639838342092	2.7539792467542e-08	8.58434934288076e-08	FDFT1	protein_coding
ENSG00000079462.7	1854.10336488817	0.00138850230421958	0.0685055792211966	0.0202684557959325	0.983829219243907	0.986799367178882	PAFAH1B3	protein_coding
ENSG00000079482.13	197.291299219622	-0.484349277506359	0.104697442513469	-4.626180600773	3.72470542936906e-06	9.24401966174852e-06	OPHN1	protein_coding
ENSG00000079616.13	2145.710839577	-0.0649536961099297	0.0665204213747721	-0.976447454293539	0.328842775076403	0.384022627912636	KIF22	protein_coding
ENSG00000079691.18	1287.05580104435	0.860160877087272	0.102155767945248	8.42009114500793	3.76191523753131e-17	2.47816166272375e-16	CARMIL1	protein_coding
ENSG00000079739.17	643.004090013833	0.489740373855077	0.0786133606719246	6.22973461087486	4.67225977405296e-10	1.72980005152256e-09	PGM1	protein_coding
ENSG00000079785.15	1999.78859775186	0.541549716895366	0.0630313324323236	8.59175422757919	8.5651446776767e-18	5.94734693816143e-17	DDX1	protein_coding
ENSG00000079805.17	3533.6404021163	0.119903594092398	0.0714940233094694	1.67711353399965	0.0935202827567306	0.124522606845366	DNM2	protein_coding
ENSG00000079819.19	2292.42829536082	0.80560316766627	0.0715639178806636	11.2571138015341	2.13641500684869e-29	3.03728656275986e-28	EPB41L2	protein_coding
ENSG00000079950.14	385.858773968233	-0.63073060891822	0.08836497167774	-7.13778997427221	9.48433953523904e-13	4.44220536675018e-12	STX7	protein_coding
ENSG00000079974.17	402.98480267574	-0.0976709767862221	0.102548879786106	-0.952433385815053	0.340877234484015	0.396229599529906	RABL2B	protein_coding
ENSG00000079999.14	2325.01720682797	0.119158320918456	0.0579366058038266	2.05670179095279	0.0397149197982413	0.0569490635463053	KEAP1	protein_coding
ENSG00000080189.15	694.864411666834	-0.907657849602337	0.0679796466075398	-13.3519059733045	1.15456525391128e-40	2.96060751267215e-39	SLC35C2	protein_coding
ENSG00000080200.10	785.888201493387	-0.213336549427704	0.0715022465166073	-2.98363421879555	0.00284847073251723	0.00488862192083782	CRYBG3	protein_coding
ENSG00000080298.15	434.784149715837	-1.31777730364001	0.0875969732592889	-15.0436396899167	3.80065957597668e-51	1.48177245662376e-49	RFX3	protein_coding
ENSG00000080345.18	2778.095173907	0.436656165099571	0.0676745343910931	6.45229655480335	1.10167726106591e-10	4.33941587135833e-10	RIF1	protein_coding
ENSG00000080371.6	715.749825372699	0.289126601713302	0.0772272961057514	3.74383950096331	0.00018122944291781	0.000367046060974409	RAB21	protein_coding
ENSG00000080503.24	1812.60198660881	-0.204408747135771	0.0537057546764311	-3.80608648677041	0.000141183030205783	0.000290403802238894	SMARCA2	protein_coding
ENSG00000080546.13	182.561439157512	-0.750743749925622	0.13796102684491	-5.44170891660278	5.27718557049313e-08	1.59800331035955e-07	SESN1	protein_coding
ENSG00000080603.17	4899.342651572	0.272105882892813	0.0749979609193353	3.62817708051395	0.000285429468602795	0.000561273619230123	SRCAP	protein_coding
ENSG00000080608.10	1859.80045777387	1.30726164081882	0.0832759277845174	15.6979534854472	1.56200295599962e-55	7.21211213792815e-54	PUM3	protein_coding
ENSG00000080709.16	92.0612026871443	-0.615971828582828	0.146119028295267	-4.21554834965173	2.49171998765664e-05	5.58945494956061e-05	KCNN2	protein_coding
ENSG00000080802.18	960.012584863785	-0.0912703724589662	0.0697731630066018	-1.30810140354867	0.190838917477071	0.236682863669197	CNOT4	protein_coding
ENSG00000080815.19	1318.13322430146	-0.991987151213954	0.0609043715164329	-16.2876182204146	1.20844650722272e-59	6.39054947054841e-58	PSEN1	protein_coding
ENSG00000080819.9	7538.21915569556	-0.232455290448716	0.0856016470559876	-2.71554693680928	0.0066166396581654	0.0107599599803939	CPOX	protein_coding
ENSG00000080822.17	5232.18016433621	0.600696321432043	0.108582947250265	5.53214235424594	3.16342996825607e-08	9.7986826519776e-08	CLDND1	protein_coding
ENSG00000080823.23	204.79595396483	-1.28424141628423	0.198333660497679	-6.47515612358329	9.47139572125393e-11	3.74518346204202e-10	MOK	protein_coding
ENSG00000080824.19	42896.8842759798	0.840726474997959	0.107195684795857	7.84291342136611	4.40211517270638e-15	2.50102327823315e-14	HSP90AA1	protein_coding
ENSG00000080839.12	519.450759945009	0.570656843247258	0.0805993692195171	7.08016512750913	1.43982791025483e-12	6.63997886313357e-12	RBL1	protein_coding
ENSG00000080845.17	1240.24087346018	-0.394049493534265	0.0859488475585624	-4.58469781419436	4.5464348354568e-06	1.11720767567522e-05	DLGAP4	protein_coding
ENSG00000080854.16	2212.24918395183	0.790770549848011	0.0849401603546165	9.3097369553651	1.28149325257892e-20	1.07197927636363e-19	IGSF9B	protein_coding
ENSG00000080947.15	144.292643417779	-0.847677190190936	0.125882917790778	-6.73385400551173	1.65226970355342e-11	6.98910541915497e-11	CROCCP3	transcribed_unprocessed_pseudogene
ENSG00000080986.13	955.655608848947	-0.79436378334642	0.150825802595919	-5.26676317761502	1.38850139481743e-07	4.02207483263736e-07	NDC80	protein_coding
ENSG00000081014.11	377.967657294162	0.278800626149157	0.0833399117512339	3.34534342898472	0.00082180743692046	0.00152017466212241	AP4E1	protein_coding
ENSG00000081019.13	419.502451129995	-0.559195597147097	0.0767363120028701	-7.28723576298769	3.16378990700094e-13	1.53645380199223e-12	RSBN1	protein_coding
ENSG00000081026.19	617.437492596953	-0.12041561085327	0.081379652905644	-1.47967712510258	0.138959433075972	0.177910447826094	MAGI3	protein_coding
ENSG00000081059.20	3262.48538688614	0.928701100662489	0.081545970810072	11.3886816410037	4.76139134278561e-30	6.91057396883119e-29	TCF7	protein_coding
ENSG00000081087.15	182.38774975074	0.218522801877163	0.13236812704488	1.6508717525562	0.0987647648418024	0.130810460271884	OSTM1	protein_coding
ENSG00000081154.12	2410.94871097119	-0.223535020838105	0.0810904126283963	-2.75661466741417	0.00584031311292649	0.0095780132315544	PCNP	protein_coding
ENSG00000081177.18	1353.44435169594	-0.267797775837788	0.0754439086495408	-3.54962753960412	0.000385776543818544	0.000744704170668032	EXD2	protein_coding
ENSG00000081181.8	534.96420075358	0.310681617721135	0.0679704453867385	4.57083392573666	4.85787160961539e-06	1.18826587403572e-05	ARG2	protein_coding
ENSG00000081189.16	53.3397900950245	-1.05803721838769	0.209818245315625	-5.04263686313888	4.59160119271864e-07	1.25812004850804e-06	MEF2C	protein_coding
ENSG00000081237.20	83.8211448134682	-0.964388215913253	0.18190122004153	-5.30171384058376	1.14720565988385e-07	3.35747684795192e-07	PTPRC	protein_coding
ENSG00000081307.13	1037.40334583101	0.521912228056546	0.0737164357694923	7.07999813892984	1.44156397688595e-12	6.64597956523316e-12	UBA5	protein_coding
ENSG00000081320.11	448.021503027181	0.208606282533628	0.0928112465277217	2.24764013347585	0.0245991462626656	0.0364680136126024	STK17B	protein_coding
ENSG00000081377.17	712.444615894801	-0.56341770659028	0.0766516037192795	-7.35037075876038	1.97657816186594e-13	9.7855665849683e-13	CDC14B	protein_coding
ENSG00000081386.12	415.99159408644	-0.700775358916012	0.0976721485813446	-7.17477161191333	7.24279934785525e-13	3.42592703290844e-12	ZNF510	protein_coding
ENSG00000081692.12	383.436285335335	-0.0421774458817469	0.119986580937203	-0.35151802436825	0.725199752697485	0.76309748144283	JMJD4	protein_coding
ENSG00000081721.12	620.650055025643	0.0989229077253879	0.0693169379553132	1.42711017888818	0.153548138973011	0.194858109102759	DUSP12	protein_coding
ENSG00000081760.17	1181.74914785293	0.548269609581214	0.0914632841574701	5.99442294940199	2.04209258308255e-09	7.11079994241300e-09	AACS	protein_coding
ENSG00000081791.9	1718.67536948471	0.160901344635231	0.0783523347730943	2.05356158308742	0.0400181435908038	0.0573354540637718	DELE1	protein_coding
ENSG00000081803.16	173.297419104527	-0.536509691144366	0.121428028692501	-4.41833485169226	9.94642387483336e-06	2.34512798640972e-05	CADPS2	protein_coding
ENSG00000081842.18	154.83863279628	-1.60677428948026	0.154011883370492	-10.4327942384484	1.75645669372737e-25	2.01379802327348e-24	PCDHA6	protein_coding
ENSG00000081853.15	61.4307833406974	-2.34033996177995	0.250372367780177	-9.34743710949259	8.97971834669978e-21	7.60737447298297e-20	PCDHGA2	protein_coding
ENSG00000081870.11	326.220489135384	0.313967149359687	0.110150448756091	2.85034834542448	0.00436713709229856	0.0072903283650026	HSPB11	protein_coding
ENSG00000081913.14	982.272531997148	-0.730712290123011	0.0613803421446866	-11.904663033656	1.11914466680256e-32	1.85911825464603e-31	PHLPP1	protein_coding
ENSG00000081923.15	227.598010152976	0.139079639631154	0.0964819472834823	1.44150945899248	0.149440806990265	0.190087711463356	ATP8B1	protein_coding
ENSG00000082014.17	1601.90603397678	-0.0166045378721592	0.0528807355011665	-0.31399975274158	0.753521226559163	0.788339601964929	SMARCD3	protein_coding
ENSG00000082068.9	485.235396222473	-0.731773479942195	0.0679903552244739	-10.7629012604244	5.15220854281152e-27	6.51831151985004e-26	WDR70	protein_coding
ENSG00000082146.13	382.128602092725	-0.164900293210449	0.116058696736632	-1.42083530012966	0.155364645771724	0.196901723304525	STRADB	protein_coding
ENSG00000082153.18	331.251059927002	0.247539970428429	0.0887425561023878	2.78941672744728	0.00528030734022158	0.0087035091760792	BZW1	protein_coding
ENSG00000082196.20	91.9943630383639	-0.780539194770983	0.147846581316443	-5.27938615706209	1.29617381067673e-07	3.76676637166239e-07	C1QTNF3	protein_coding
ENSG00000082212.13	2978.51338015108	0.376376473298631	0.08118525093818	4.63602032326327	3.5518106056134e-06	8.83357550619848e-06	ME2	protein_coding
ENSG00000082213.18	738.816186282902	0.36860651364091	0.0678981192720494	5.42881772857364	5.67285824967548e-08	1.71238974184852e-07	C5orf22	protein_coding
ENSG00000082258.13	923.111815865544	0.218384300470153	0.0632687199344905	3.45169462407762	0.000557077829139079	0.00105277859066805	CCNT2	protein_coding
ENSG00000082269.16	809.312715789787	-0.0241990755993183	0.105669261735957	-0.229007709543635	0.818862923999604	0.846444509129925	FAM135A	protein_coding
ENSG00000082438.17	33.881407983524	0.0590898874085674	0.228432065294826	0.258675975863121	0.795885257288951	0.826211298077253	COBLL1	protein_coding
ENSG00000082458.12	1324.5836197472	-0.403583609570286	0.0673477635946017	-5.9925317193849	2.06599122968624e-09	7.18583158017634e-09	DLG3	protein_coding
ENSG00000082497.12	280.012232999684	-1.55783038892753	0.111967401730354	-13.9132494355739	5.26328544112386e-44	1.59600776580746e-42	SERTAD4	protein_coding
ENSG00000082512.15	600.282690593864	0.491454465078082	0.0743524492439702	6.60979523977064	3.84851961547246e-11	1.58067522932721e-10	TRAF5	protein_coding
ENSG00000082515.18	417.941352196726	0.329579727312108	0.0744998377658815	4.42389859086437	9.69355350385214e-06	2.28903860011391e-05	MRPL22	protein_coding
ENSG00000082516.9	2044.78960183847	0.933025183729194	0.0602880422441242	15.476123440053	5.02876493705073e-54	2.22123163390018e-52	GEMIN5	protein_coding
ENSG00000082641.16	5812.70165014149	-0.667859601227208	0.0833850767141435	-8.00934204949803	1.15323747220587e-15	6.82343332858009e-15	NFE2L1	protein_coding
ENSG00000082701.16	1590.5669714061	-0.111883953449577	0.0631396320295754	-1.77200832271511	0.0763931756849472	0.103723960909119	GSK3B	protein_coding
ENSG00000082781.12	1155.4878504416	-0.907501080228442	0.0845312132050749	-10.7356921286202	6.91984738974353e-27	8.66142732657251e-26	ITGB5	protein_coding
ENSG00000082805.20	1301.11534355606	-0.111465708288639	0.0938918239492566	-1.18717161516513	0.235159934677628	0.285329498020956	ERC1	protein_coding
ENSG00000082898.17	5580.6868920858	0.108843557547989	0.0551332746131848	1.97418996625243	0.0483601464810054	0.0682508189739778	XPO1	protein_coding
ENSG00000082996.20	681.091410178507	-0.67858695890406	0.0727850660372376	-9.32316195958231	1.1292379974148e-20	9.48249687609366e-20	RNF13	protein_coding
ENSG00000083093.10	527.601876042495	0.253537391321617	0.123302876881314	2.05621634899614	0.0397616670960246	0.0570031023294847	PALB2	protein_coding
ENSG00000083097.14	276.917286060571	-0.893527767614111	0.138887942972062	-6.43344374244097	1.2474477892541e-10	4.88589045698881e-10	DOP1A	protein_coding
ENSG00000083099.11	670.652180566309	0.0219959366740888	0.0980866423767236	0.224250072600186	0.822562723133556	0.849235026525038	LYRM2	protein_coding
ENSG00000083123.15	393.384930395413	-0.159362801458575	0.126501796598228	-1.25976710010463	0.207753391420668	0.255664311223292	BCKDHB	protein_coding
ENSG00000083168.11	1990.59177109962	-0.164969728443777	0.0489452134368743	-3.37049768220017	0.000750325372073149	0.00139634917005163	KAT6A	protein_coding
ENSG00000083223.18	597.024621948111	0.127865018286269	0.13258731167418	0.964383519597143	0.334853681661868	0.390118068062078	TUT7	protein_coding
ENSG00000083307.12	814.66684561062	-1.02068195114401	0.0705106876141095	-14.4755637149646	1.72902375358251e-47	5.872148894667e-46	GRHL2	protein_coding
ENSG00000083312.17	7146.65847282268	0.457863053466115	0.0784907969288901	5.83333424275107	5.43305784877292e-09	1.8141451409831e-08	TNPO1	protein_coding
ENSG00000083444.17	3727.09574140955	0.452001959643763	0.0531718536266923	8.50077491781965	1.88329223365654e-17	1.27178292910005e-16	PLOD1	protein_coding
ENSG00000083457.12	137.994276503189	-0.396855991261143	0.14777303185344	-2.6855779182682	0.00724044902872537	0.0117034143316774	ITGAE	protein_coding
ENSG00000083520.15	1821.13944419269	0.375862749147826	0.0856726583536662	4.38719605963694	1.1482128125885e-05	2.68607629187051e-05	DIS3	protein_coding
ENSG00000083535.16	195.907917316186	-0.177361637500101	0.115303707257132	-1.53821279227888	0.123996594199317	0.160555786592236	PIBF1	protein_coding
ENSG00000083544.15	617.630246081304	-0.123740958114658	0.0946569675626856	-1.30725673239756	0.191125533602212	0.236976434369837	TDRD3	protein_coding
ENSG00000083635.8	283.578276270531	0.54395874840759	0.0860720818980286	6.3198047080124	2.61894060813214e-10	9.93429369920167e-10	NUFIP1	protein_coding
ENSG00000083642.19	557.509461129137	0.0213287964002707	0.0816468240713307	0.261232407296538	0.793913288128623	0.824390323581312	PDS5B	protein_coding
ENSG00000083720.13	1168.8106364366	0.587062582797431	0.105714239997315	5.55329710370467	2.80331008792637e-08	8.72921517395655e-08	OXCT1	protein_coding
ENSG00000083750.13	278.46298615837	-0.619484809631166	0.107972189230157	-5.73744789327787	9.61138360235987e-09	3.1407050586886e-08	RRAGB	protein_coding
ENSG00000083799.18	264.877667922311	-2.48174908752109	0.178078707437937	-13.9362483209062	3.81471781554174e-44	1.1590523334975e-42	CYLD	protein_coding
ENSG00000083807.10	275.765685386971	0.609181444207012	0.0938660984978202	6.4898984186624	8.58942681846962e-11	3.41676757070982e-10	SLC27A5	protein_coding
ENSG00000083812.12	544.754547463831	0.273010778512165	0.0756221836675415	3.61019432753232	0.000305967687482505	0.000598809600178656	ZNF324	protein_coding
ENSG00000083817.9	124.941955325314	-0.93051302247871	0.135622993702195	-6.8610270063936	6.83672357679065e-12	2.98786521086907e-11	ZNF416	protein_coding
ENSG00000083828.16	154.901177665308	0.102986595884915	0.122015552065096	0.844044829875222	0.398644355036142	0.45486648335205	ZNF586	protein_coding
ENSG00000083838.16	285.236063239875	-1.08062482503907	0.109090648751548	-9.90575120238003	3.93005373304924e-23	3.88003948334571e-22	ZNF446	protein_coding
ENSG00000083845.9	17407.6384980037	0.355407293410267	0.0812349635377423	4.37505327672293	1.21402823560207e-05	2.83094194762075e-05	RPS5	protein_coding
ENSG00000083857.14	7395.38376380437	0.0562314479592828	0.0587104488790809	0.957775813894664	0.338175817644304	0.393388721347077	FAT1	protein_coding
ENSG00000083896.13	1194.67568216736	-0.294287222299955	0.0727323351435564	-4.04616766007995	5.2062950903925e-05	0.000112574714015943	YTHDC1	protein_coding
ENSG00000083937.9	1017.78840941977	-0.2833977610415	0.0610993090239714	-4.63831368257067	3.51263389390555e-06	8.73898482835073e-06	CHMP2B	protein_coding
ENSG00000084070.12	804.342814900049	0.668070294633291	0.0766926170022814	8.71101183851135	3.01174205087288e-18	2.15287435750656e-17	SMAP2	protein_coding
ENSG00000084072.17	518.872237474394	0.327765881423517	0.0758996830603389	4.31840909220857	1.57157929193246e-05	3.617235891356e-05	PPIE	protein_coding
ENSG00000084073.10	1025.46020020747	0.295064636261169	0.0710269369894574	4.15426384365929	3.2633645426775e-05	7.21347994008393e-05	ZMPSTE24	protein_coding
ENSG00000084090.13	4129.39594016208	0.318034372821444	0.0470050069537228	6.7659679985699	1.32420814214476e-11	5.64830394540842e-11	STARD7	protein_coding
ENSG00000084092.7	2547.41684711698	0.363636942444854	0.0807696829146539	4.50214646538968	6.72705953269031e-06	1.62134759246343e-05	NOA1	protein_coding
ENSG00000084093.19	1315.78723115246	-0.470403311925548	0.0740960828106781	-6.34855844036275	2.17341873626546e-10	8.31032237837003e-10	REST	protein_coding
ENSG00000084112.15	1675.02680970981	0.334931123535439	0.0565568176548404	5.92202916330059	3.1799321274953e-09	1.08868509642721e-08	SSH1	protein_coding
ENSG00000084207.18	5879.68168340525	0.0520887659522239	0.0662915074735484	0.785753227485562	0.4320120731455	0.488310074246185	GSTP1	protein_coding
ENSG00000084234.17	5692.78817432576	-0.0270812296076772	0.0556690370301015	-0.486468440131877	0.626635076249949	0.67471212275102	APLP2	protein_coding
ENSG00000084444.14	492.384875882939	-0.0473290485759485	0.0704940000088991	-0.671391161942488	0.501971373692252	0.556851483768776	FAM234B	protein_coding
ENSG00000084463.8	2662.26505370622	0.586128500936373	0.0597947791133086	9.80233574950891	1.10011792749044e-22	1.06479431829236e-21	WBP11	protein_coding
ENSG00000084623.11	5649.39748360095	0.688026327510026	0.0457964114422525	15.0235860374693	5.14474518707686e-51	1.99056052390115e-49	EIF3I	protein_coding
ENSG00000084628.10	338.796910927295	0.0581375007909556	0.102882365903478	0.565087129173321	0.572014502475712	0.624346353473525	NKAIN1	protein_coding
ENSG00000084652.16	3947.04154743279	0.55723646303636	0.0621168473942374	8.97077824152509	2.94426693330631e-19	2.25324143924489e-18	TXLNA	protein_coding
ENSG00000084676.15	736.208774587746	-0.641596781906464	0.0684815558041153	-9.3688990323422	7.32930326749611e-21	6.25076684359057e-20	NCOA1	protein_coding
ENSG00000084693.16	1229.27047463682	-0.539558785884984	0.0670652024557018	-8.04528676762552	8.60436980450081e-16	5.14880907291252e-15	AGBL5	protein_coding
ENSG00000084710.14	236.132556663294	-0.624132054885743	0.192911301846267	-3.23533172454105	0.00121501480297748	0.00219804346992245	EFR3B	protein_coding
ENSG00000084731.15	1058.98359850186	-1.59822611698362	0.0712113440351994	-22.4434201971195	1.4838289728774e-111	3.54333721757583e-109	KIF3C	protein_coding
ENSG00000084733.11	2275.31441418858	0.141120792153261	0.0698455757113631	2.02046859398	0.043334804614391	0.0616998154389544	RAB10	protein_coding
ENSG00000084754.12	3949.22702604319	0.00358550593427289	0.0642480110529274	0.0558072674237209	0.955495345401892	0.964166669295444	HADHA	protein_coding
ENSG00000084764.12	210.567618836834	-0.17560732005591	0.104197696760131	-1.6853282319682	0.0919252616978382	0.122612478139995	MAPRE3	protein_coding
ENSG00000084774.14	6383.82971950126	0.527105048741142	0.0538874509657389	9.78159180467211	1.3506929509887e-22	1.29827926855097e-21	CAD	protein_coding
ENSG00000085063.17	1463.62049317233	-0.289543749431328	0.0791310753459145	-3.659039740906	0.000253162083140044	0.000502216526042223	CD59	protein_coding
ENSG00000085117.12	144.628626348893	-0.982563736586472	0.171107698727369	-5.74237012065729	9.33604815088022e-09	3.05530672141119e-08	CD82	protein_coding
ENSG00000085185.15	883.05110545655	-0.244883432789096	0.0764660642121032	-3.20251127493411	0.00136234967065977	0.0024480646698052	BCORL1	protein_coding
ENSG00000085224.23	2413.5262179707	-0.23305484714495	0.0789618307511398	-2.95148738229561	0.00316247466762707	0.00538819401843305	ATRX	protein_coding
ENSG00000085231.14	658.444262680492	0.910751173471681	0.126746021721908	7.18563913169559	6.68935149364749e-13	3.17396333056239e-12	AK6	protein_coding
ENSG00000085274.15	426.705003783628	0.140078878492087	0.0783717371673303	1.78736472553884	0.0738785589775865	0.100577767401965	MYNN	protein_coding
ENSG00000085365.18	1015.86599838329	-0.941158209754462	0.0845933878509483	-11.1256710916078	9.40950903720502e-29	1.30258629180801e-27	SCAMP1	protein_coding
ENSG00000085377.15	1510.89392188372	0.316939877989673	0.0483035494145497	6.56142005776093	5.32977466338328e-11	2.16118190980331e-10	PREP	protein_coding
ENSG00000085382.12	452.950699123727	-0.322426083147083	0.0899948558117877	-3.58271681462988	0.000340039176984818	0.00066142532033333	HACE1	protein_coding
ENSG00000085415.16	4391.30913169998	0.788350124056674	0.0492521135544886	16.0064222053031	1.15249282172302e-57	5.71868434882888e-56	SEH1L	protein_coding
ENSG00000085433.15	316.358677220421	-0.106183862832041	0.0932284546149682	-1.13896409921819	0.254718128381548	0.306403554195607	WDR47	protein_coding
ENSG00000085449.15	1240.01467991686	0.152661685972126	0.0577941397892327	2.64147345265216	0.00825462760066266	0.0132293911095771	WDFY1	protein_coding
ENSG00000085465.13	20.1496372155774	0.705705363430368	0.316921012857709	2.22675472688589	0.0259636706467683	0.0383421372591129	OVGP1	protein_coding
ENSG00000085491.17	987.070405405323	-0.424325775265855	0.081459801939283	-5.20902046364084	1.89840177452387e-07	5.41349657248564e-07	SLC25A24	protein_coding
ENSG00000085511.20	865.909609473811	0.292699007580638	0.08820316797207	3.31846365964228	0.000905140994951531	0.00166445311344534	MAP3K4	protein_coding
ENSG00000085514.16	202.003852827264	0.396237037637501	0.116775647118867	3.39314786441875	0.000690943305538457	0.00129138883924963	PILRA	protein_coding
ENSG00000085552.17	681.721146422027	-0.642377171901394	0.0977722924195903	-6.57013511705984	5.02696248241571e-11	2.04381664322318e-10	IGSF9	protein_coding
ENSG00000085644.14	964.921922324569	-0.830843352015445	0.0676650262138758	-12.2787708585128	1.17773951107803e-34	2.19772807665513e-33	ZNF213	protein_coding
ENSG00000085719.13	2660.2953002948	0.044627119747035	0.0863813452543266	0.516629135789012	0.605415072829367	0.655280351136772	CPNE3	protein_coding
ENSG00000085721.13	2210.54665657326	0.311726036701478	0.0639523807196475	4.87434608678625	1.09169459649721e-06	2.8662375052855e-06	RRN3	protein_coding
ENSG00000085733.16	3037.92188587783	0.527277341270658	0.0698032197187854	7.55376819858579	4.22842460751428e-14	2.22301387260546e-13	CTTN	protein_coding
ENSG00000085741.13	31.1320059130386	0.494404710949963	0.2361989894058	2.09317030607847	0.0363339544374004	0.0524156905481207	WNT11	protein_coding
ENSG00000085760.15	1345.3501493971	0.186091974413551	0.0868347401784852	2.14305903410371	0.0321083583738633	0.046690013418435	MTIF2	protein_coding
ENSG00000085788.14	1417.95617978089	0.183424640959312	0.0710521776860853	2.5815484751178	0.00983581769991626	0.0155902096979693	DDHD2	protein_coding
ENSG00000085831.15	170.638963868796	0.748454288302868	0.153025725184987	4.89103572224924	1.00306756229422e-06	2.64719073640866e-06	TTC39A	protein_coding
ENSG00000085832.17	1203.84781568197	-0.381300489645321	0.0813047855891913	-4.68976686774525	2.73516498281505e-06	6.88430935974347e-06	EPS15	protein_coding
ENSG00000085840.13	992.055012734764	0.999072931253232	0.066481124247683	15.0279187146576	4.81910514675296e-51	1.869299085224e-49	ORC1	protein_coding
ENSG00000085871.9	179.659535733994	-0.555098414543874	0.122299318976171	-4.53885123147766	5.65615217705934e-06	1.37516661982179e-05	MGST2	protein_coding
ENSG00000085872.15	3730.11339453135	0.698875766297321	0.0763598074619476	9.15240346363618	5.56806936694135e-20	4.49534094743606e-19	CHERP	protein_coding
ENSG00000085978.22	773.578799175176	0.889477877083942	0.144060835006515	6.17432126534401	6.64483038029377e-10	2.41562661041935e-09	ATG16L1	protein_coding
ENSG00000085982.13	380.526384725109	-1.4276205986198	0.111716160563407	-12.7789980556082	2.14819042828686e-37	4.57253402722953e-36	USP40	protein_coding
ENSG00000085998.14	2026.35414951397	0.281293672704597	0.0904429761493376	3.11017709368752	0.00186975205666772	0.00329589627243977	POMGNT1	protein_coding
ENSG00000085999.13	1017.59547134185	0.954220676859673	0.0706140362690597	13.5131869990241	1.30736905202655e-41	3.49309811575554e-40	RAD54L	protein_coding
ENSG00000086015.22	3830.15625333677	0.254105193881427	0.0545582002440279	4.65750689621112	3.20061705723119e-06	7.99898554091286e-06	MAST2	protein_coding
ENSG00000086061.16	2796.11790840572	0.674665749769505	0.0903872849943728	7.46416655629724	8.38285106068907e-14	4.29196357656654e-13	DNAJA1	protein_coding
ENSG00000086062.13	807.744883609223	-0.142761638680042	0.071748926268781	-1.98973902613174	0.0466196912748574	0.0660078508202377	B4GALT1	protein_coding
ENSG00000086065.14	641.51062993858	-0.810884839383269	0.0762946729366116	-10.6283284031767	2.2002062294475e-26	2.67295324361257e-25	CHMP5	protein_coding
ENSG00000086102.19	996.446028763895	0.56779192412351	0.0648861850153391	8.75058263926727	2.12254000804428e-18	1.53520013927784e-17	NFX1	protein_coding
ENSG00000086189.10	904.039322126479	0.764360970480455	0.0636182276634454	12.0148108262949	2.97048643778336e-33	5.12392147050148e-32	DIMT1	protein_coding
ENSG00000086200.17	815.982854310112	0.42764697072317	0.0743162404358967	5.7544214860014	8.6938999025917e-09	2.85310011190271e-08	IPO11	protein_coding
ENSG00000086232.13	5002.5954337808	-0.581950404637482	0.0546520451981828	-10.6482822834384	1.77612092805875e-26	2.17678076531852e-25	EIF2AK1	protein_coding
ENSG00000086300.16	547.157042148582	0.0518618253660048	0.150611945499544	0.344340717424447	0.730590066337413	0.767714401344237	SNX10	protein_coding
ENSG00000086475.15	1713.85283949599	-0.00731809988080457	0.0763100602661022	-0.0958995426721652	0.923600357802197	0.937836972180651	SEPHS1	protein_coding
ENSG00000086504.17	1422.61380036075	0.288526382352718	0.0640047457501595	4.50789045360748	6.54753643976814e-06	1.58057178027131e-05	MRPL28	protein_coding
ENSG00000086544.3	427.919889817896	0.329362483889603	0.160659281524586	2.05006819876262	0.040357776166024	0.0577841383872348	ITPKC	protein_coding
ENSG00000086589.12	1769.00495881597	-0.104770886958891	0.0565234118546916	-1.85358391365745	0.0637987107590827	0.0880075545203594	RBM22	protein_coding
ENSG00000086598.11	5820.76619660823	0.347889101839962	0.0513284761236555	6.77770173815138	1.2210259104224e-11	5.21838338618165e-11	TMED2	protein_coding
ENSG00000086619.14	372.089991478822	-1.08533738711201	0.0868503246054275	-12.4966416883627	7.78719937525291e-36	1.5316829865121e-34	ERO1B	protein_coding
ENSG00000086666.19	568.607311398226	-0.752694625355178	0.0716838134691675	-10.5002034480061	8.61941548565254e-26	1.00942932465309e-24	ZFAND6	protein_coding
ENSG00000086712.13	1193.51489710162	0.334273530404948	0.0793985240048363	4.21007234825406	2.55288924192834e-05	5.72331029549521e-05	TXLNG	protein_coding
ENSG00000086758.16	8822.1973200006	-0.12133680242566	0.0450923955429796	-2.69084844494475	0.00712705640140376	0.0115347668095577	HUWE1	protein_coding
ENSG00000086827.9	760.804707006633	-0.00299814782840401	0.0674434775507264	-0.0444542294864468	0.964542335460657	0.971599031956579	ZW10	protein_coding
ENSG00000086848.15	831.517232486438	0.208670292590317	0.059402139317515	3.51284137217579	0.000443342076695416	0.00084981775468908	ALG9	protein_coding
ENSG00000087008.16	427.031758397638	0.545610432122887	0.101636276748968	5.36826465485837	7.94978400012972e-08	2.3669695864793e-07	ACOX3	protein_coding
ENSG00000087053.20	968.628356084934	0.0689288436770608	0.0782800778882902	0.880541327199827	0.378566127333818	0.434356315618824	MTMR2	protein_coding
ENSG00000087074.8	1709.13512413195	-0.172589358095695	0.110913149125505	-1.55607661901655	0.119689874071981	0.155506277772855	PPP1R15A	protein_coding
ENSG00000087076.9	145.498020209733	-1.21222227046431	0.155442165072537	-7.79854211306585	6.26264542144803e-15	3.50721912700587e-14	HSD17B14	protein_coding
ENSG00000087077.14	4791.31530850919	0.370411416334227	0.0753131622359356	4.91828261272351	8.73068025420303e-07	2.31409965877532e-06	TRIP6	protein_coding
ENSG00000087086.15	10417.4801238184	-1.23752088033293	0.0756814120668112	-16.3517149923213	4.22907872169033e-60	2.29195071289338e-58	FTL	protein_coding
ENSG00000087087.20	3597.68034595951	0.63498940983756	0.096330312530031	6.59179227348195	4.34548328060785e-11	1.77477340934072e-10	SRRT	protein_coding
ENSG00000087088.20	909.570901425766	-0.263178737890892	0.0699488961791334	-3.76244304437503	0.000168261634826737	0.000342096922317018	BAX	protein_coding
ENSG00000087095.13	342.039511030103	-0.542290487014715	0.0917876415124342	-5.90809915233798	3.46077710789408e-09	1.17876212480377e-08	NLK	protein_coding
ENSG00000087111.21	905.133006283735	-0.11561355724944	0.0792543604497067	-1.4587658848475	0.14462955526058	0.184566924937161	PIGS	protein_coding
ENSG00000087152.15	1445.26731001121	-0.0880886216767859	0.0627593535197224	-1.40359351612989	0.160439926993608	0.202695164441045	ATXN7L3	protein_coding
ENSG00000087157.19	482.595034679501	-0.0153081442977744	0.085130498918214	-0.179819741365326	0.857294084871712	0.879906538584863	PGS1	protein_coding
ENSG00000087191.13	2187.70646538401	0.540512292437335	0.0784405213471642	6.89072794461834	5.55076048849381e-12	2.44543881653649e-11	PSMC5	protein_coding
ENSG00000087206.17	461.127928145326	-0.117762744775023	0.10747622637356	-1.09570970947295	0.273205832255685	0.326203494872158	UIMC1	protein_coding
ENSG00000087253.13	89.4529208342549	-0.599772125372931	0.19428149296064	-3.08712948533106	0.00202099541665322	0.00354491827759797	LPCAT2	protein_coding
ENSG00000087263.17	1830.77610608939	0.544860617717489	0.0628098061080459	8.67476993608635	4.14387374597369e-18	2.9360603829261e-17	OGFOD1	protein_coding
ENSG00000087266.17	2480.7290729559	0.469046065955461	0.0719495033380278	6.51910081646879	7.07301048265248e-11	2.82679966543875e-10	SH3BP2	protein_coding
ENSG00000087269.16	3396.60506659985	0.819756811381423	0.0550150846325937	14.9005825739611	3.26718297067435e-50	1.2268392467031e-48	NOP14	protein_coding
ENSG00000087274.17	3121.86048341077	-0.343096621893436	0.0704192029785987	-4.87220257232544	1.10360924927195e-06	2.89453580858472e-06	ADD1	protein_coding
ENSG00000087299.12	1260.95873643313	0.784678243897028	0.0596508722869469	13.1545141556754	1.60310631177778e-39	3.81624201914327e-38	L2HGDH	protein_coding
ENSG00000087301.9	519.449059541178	-0.253644871430768	0.0973584343128743	-2.60526859558615	0.00918022619572294	0.0146040800405156	TXNDC16	protein_coding
ENSG00000087302.9	3814.48960706696	0.0446544349430227	0.0445067305120337	1.00331869875162	0.315707116983071	0.370437763443553	RTRAF	protein_coding
ENSG00000087338.5	611.577135464405	0.0321565208299259	0.0792910791027413	0.405550298896287	0.685073053615687	0.727890119466668	GMCL1	protein_coding
ENSG00000087365.16	10351.0769866732	0.719314791235733	0.04201336212848	17.1210956418107	1.03312430902895e-65	7.04876732807563e-64	SF3B2	protein_coding
ENSG00000087448.11	3513.59144219613	-0.032375456192136	0.0534436734755046	-0.605786505431274	0.544656531819987	0.598082401417499	KLHL42	protein_coding
ENSG00000087460.26	13290.3885916247	-0.171095658189359	0.0468673759781685	-3.65063446839989	0.000261593310545065	0.000518202276741443	GNAS	protein_coding
ENSG00000087470.18	2129.6620814584	0.122076941478945	0.0631196046034207	1.93405744928144	0.0531060647940573	0.0744059395166462	DNM1L	protein_coding
ENSG00000087502.18	574.201261254996	0.0852909803774193	0.106776490849183	0.798780515253012	0.424417690613719	0.480828433332059	ERGIC2	protein_coding
ENSG00000087510.7	55.0034979983953	-0.651095780629515	0.206059186983688	-3.15975128389231	0.00157903870378804	0.00281034686269858	TFAP2C	protein_coding
ENSG00000087586.17	820.472627603566	-0.190739579393134	0.131299830067648	-1.45270240863878	0.146306397954261	0.186551032866259	AURKA	protein_coding
ENSG00000087589.16	31.2190751606222	-0.74824858420805	0.238547713009358	-3.13668311789138	0.001708706957998	0.00302843191917934	CASS4	protein_coding
ENSG00000087842.11	311.49441475337	-0.00121475679204453	0.101546231766887	-0.0119625984234763	0.990455455054746	0.992338450216447	PIR	protein_coding
ENSG00000087884.14	32.5637364354351	-1.81743151643141	0.303789839293508	-5.98252897680191	2.19699410193501e-09	7.61720981394573e-09	AAMDC	protein_coding
ENSG00000087903.13	160.228406437558	-0.465916749265922	0.115714023997441	-4.02645014986451	5.66252373874233e-05	0.000121922161593687	RFX2	protein_coding
ENSG00000087995.16	849.503646959735	0.510911191095397	0.0674365404252098	7.57617736428845	3.55885198738988e-14	1.88200466862559e-13	METTL2A	protein_coding
ENSG00000088002.12	28.2071805179782	0.15791549777305	0.282119306226589	0.559747221433394	0.575651868031398	0.627868077299732	SULT2B1	protein_coding
ENSG00000088035.18	285.480344273411	0.0273929498240661	0.108674362438868	0.252064509138255	0.800991201989775	0.830667608062002	ALG6	protein_coding
ENSG00000088038.19	1534.99422976477	0.116517888377074	0.0943951851487142	1.23436262340613	0.217067810120143	0.265842402601663	CNOT3	protein_coding
ENSG00000088179.9	527.594314445736	-0.209753140881121	0.0900226610239076	-2.33000378455171	0.0198059510944085	0.0298515138634955	PTPN4	protein_coding
ENSG00000088205.13	2928.75771932923	0.847123595896623	0.0450028319351827	18.8237841813317	4.82148419918802e-79	4.72350916770452e-77	DDX18	protein_coding
ENSG00000088247.17	9586.75928423636	0.346955383758203	0.0386536262052839	8.97601125223212	2.80760690725493e-19	2.15188848362974e-18	KHSRP	protein_coding
ENSG00000088256.9	2386.38658256771	0.0633857075951963	0.0603505269792516	1.05029252879578	0.293583639115335	0.347117341528676	GNA11	protein_coding
ENSG00000088280.19	358.310909478462	-0.943461932948989	0.101756247425281	-9.27178386409907	1.83058306033836e-20	1.51389615320082e-19	ASAP3	protein_coding
ENSG00000088298.13	835.218233595751	0.279363213942549	0.0705897614077139	3.95755996863336	7.57192813148129e-05	0.000160479514122075	EDEM2	protein_coding
ENSG00000088305.18	147.322778347209	0.0237308093730474	0.127034736122504	0.18680567297879	0.851812998824246	0.875589054414242	DNMT3B	protein_coding
ENSG00000088325.16	2924.40130202169	-0.225188110971493	0.130358421582166	-1.72745349505138	0.0840862503215805	0.113144053853206	TPX2	protein_coding
ENSG00000088340.17	40.0265142713673	-0.969567033487526	0.259016823860004	-3.74325890897174	0.000181648887764036	0.000367798085810515	FER1L4	transcribed_unitary_pseudogene
ENSG00000088356.6	313.595559384679	0.113580256364599	0.107075110062503	1.06075311338273	0.288802115232209	0.342099110765296	PDRG1	protein_coding
ENSG00000088367.23	1398.9251866979	0.088407698442051	0.0862145488937938	1.025438276676	0.305156435275272	0.359493239829798	EPB41L1	protein_coding
ENSG00000088387.19	618.081524126012	0.138627494550379	0.0828693555875332	1.67284388260929	0.0943580335248227	0.125506860431668	DOCK9	protein_coding
ENSG00000088448.14	1012.07176316264	0.254798265649989	0.0766287672792462	3.32509936798889	0.000883870273563691	0.00162768041733535	ANKRD10	protein_coding
ENSG00000088451.11	315.87627707917	0.702098627002468	0.0956942863461777	7.33689182301438	2.18611160919101e-13	1.07879702044773e-12	TGDS	protein_coding
ENSG00000088538.13	34.1594371510281	-0.451265522501197	0.24974371427548	-1.80691443550579	0.0707756213998283	0.096801845521172	DOCK3	protein_coding
ENSG00000088543.15	181.948979805574	-1.36293184149788	0.168970355075998	-8.0661003575738	7.25791560364503e-16	4.36875636748747e-15	C3orf18	protein_coding
ENSG00000088682.14	1603.8498885422	0.503757850743786	0.0702915869504479	7.16668768765898	7.68340387705773e-13	3.62648120608626e-12	COQ9	protein_coding
ENSG00000088727.12	120.373068843114	-0.104123616022434	0.125736765306521	-0.828107958468648	0.407609362814883	0.463918222512649	KIF9	protein_coding
ENSG00000088766.12	832.290681340559	0.410264081066103	0.0755761222441411	5.4284881108452	5.68334310183673e-08	1.71521588912659e-07	CRLS1	protein_coding
ENSG00000088808.18	1140.77134213511	0.0455231172571234	0.0919156243790753	0.495270717733238	0.620409037901093	0.668903797265778	PPP1R13B	protein_coding
ENSG00000088826.18	964.546361113022	0.0727288866007436	0.1480238782178	0.491332124765245	0.623191562255934	0.671477484909577	SMOX	protein_coding
ENSG00000088827.12	18.835581127377	-1.37400632614582	0.345566136375947	-3.97610234774573	7.00539851561588e-05	0.000149113517429189	SIGLEC1	protein_coding
ENSG00000088832.17	3625.30461150305	0.594894377858704	0.0702319035757335	8.47042935718251	2.44490154629874e-17	1.63096596822713e-16	FKBP1A	protein_coding
ENSG00000088833.17	1236.01574105407	0.0364341805372029	0.0534944108011464	0.681083873839435	0.49581842034939	0.551217932508891	NSFL1C	protein_coding
ENSG00000088836.14	1095.50711782439	0.22873009428494	0.081777789010786	2.79697087744414	0.00515841826995527	0.00851269910589854	SLC4A11	protein_coding
ENSG00000088876.13	286.712830980228	0.106585915232901	0.0911119697137266	1.16983438693942	0.242067622480454	0.292799325236944	ZNF343	protein_coding
ENSG00000088881.21	143.822694918534	-0.073532679914892	0.131566381955565	-0.558901740869691	0.576228781258805	0.628407625515793	EBF4	protein_coding
ENSG00000088888.18	2131.56538452751	-0.104701064356943	0.0519256673377348	-2.01636434782719	0.0437618907192813	0.0622614946809511	MAVS	protein_coding
ENSG00000088899.15	231.325619576211	-0.408378339380345	0.104791361944301	-3.89706109170913	9.73670641147227e-05	0.00020401163159656	LZTS3	protein_coding
ENSG00000088930.8	3852.28078457051	0.117601000490923	0.0629764891713204	1.86737943061581	0.0618486201832709	0.085557899620819	XRN2	protein_coding
ENSG00000088970.16	470.678106152985	-0.998101342438928	0.0981742480744607	-10.1666308835074	2.79406327323846e-24	2.96951801146755e-23	KIZ	protein_coding
ENSG00000088986.11	2141.17237401733	-0.0948895798855527	0.0596399274353915	-1.59104116932985	0.111600310906152	0.145851509456022	DYNLL1	protein_coding
ENSG00000088992.18	105.318333273025	0.448473192773221	0.152669888695926	2.93753533590668	0.00330832467636046	0.00561665474659152	TESC	protein_coding
ENSG00000089006.16	3809.89536067662	0.196299798181913	0.0501925866104177	3.91093210050207	9.19406184557237e-05	0.000193065192615942	SNX5	protein_coding
ENSG00000089009.15	25879.9558208611	0.131865704104074	0.0712166587540948	1.85161318167699	0.0640813888233269	0.0883815418632709	RPL6	protein_coding
ENSG00000089022.14	1000.55095065783	0.44510314964324	0.059916656672717	7.42870471018651	1.09666258410283e-13	5.55528481035584e-13	MAPKAPK5	protein_coding
ENSG00000089048.14	764.060149978128	0.786602836615032	0.108253386956869	7.26631155594638	3.69435977944525e-13	1.78900191727699e-12	ESF1	protein_coding
ENSG00000089050.16	753.554338066084	-0.462772639036046	0.147792479882493	-3.13123265408353	0.00174074197346026	0.00308163553578051	RBBP9	protein_coding
ENSG00000089053.13	2879.95642069504	0.156743688925682	0.0515442826210599	3.04095199225142	0.00235831429654003	0.00409197518097425	ANAPC5	protein_coding
ENSG00000089057.15	597.891041080698	0.232018441689416	0.0628196643587265	3.69340466966671	0.00022127148334512	0.000442514012033953	SLC23A2	protein_coding
ENSG00000089060.11	527.52341034906	-0.200964697868518	0.0850782444546442	-2.36211618089574	0.018170946580861	0.0275721382640289	SLC8B1	protein_coding
ENSG00000089063.15	902.090421430253	-0.730630222557898	0.270037017109827	-2.70566691329116	0.00681673814585476	0.0110676945801656	TMEM230	protein_coding
ENSG00000089091.16	52.0068503816068	-0.788805424399903	0.216266333259148	-3.64737965689136	0.000264928326476711	0.000524129399811466	DZANK1	protein_coding
ENSG00000089094.19	2005.47160814736	0.482955656455701	0.0926765625747512	5.21119518288303	1.876279228787e-07	5.35384157086477e-07	KDM2B	protein_coding
ENSG00000089123.16	149.800206670089	0.764262305309461	0.110127027205355	6.93982507930892	3.92585735962454e-12	1.75230368069923e-11	TASP1	protein_coding
ENSG00000089154.11	6093.66695176298	0.727148272436221	0.0673027813745728	10.8041340578376	3.29046956292487e-27	4.1997329683279e-26	GCN1	protein_coding
ENSG00000089157.16	84497.0461254179	0.148576573980528	0.052503722147954	2.82982935118092	0.00465728376202379	0.00773834178462814	RPLP0	protein_coding
ENSG00000089159.16	5069.5217088597	0.242472671214497	0.0870220072616671	2.78633737423919	0.00533073586356308	0.00878378826984739	PXN	protein_coding
ENSG00000089177.19	337.940413193213	-0.211733214910869	0.108285466334963	-1.95532440388546	0.0505447925375366	0.0710976589370613	KIF16B	protein_coding
ENSG00000089195.15	591.044524296443	0.781751392247148	0.0809452740065613	9.65777683554176	4.55644393737708e-22	4.21526226966912e-21	TRMT6	protein_coding
ENSG00000089220.5	4342.31584279705	0.339692359056915	0.0432672791166542	7.85102197300321	4.1266064678176e-15	2.3523657832024e-14	PEBP1	protein_coding
ENSG00000089234.16	549.798674531168	-0.197251169676763	0.0724814204259264	-2.72140320260896	0.00650054198227539	0.0105846775106664	BRAP	protein_coding
ENSG00000089248.7	2729.05931110435	-0.136793185231983	0.0574129290515249	-2.38261986440752	0.0171899347408698	0.0261693169284503	ERP29	protein_coding
ENSG00000089280.19	3090.99666214394	-0.298728946624542	0.126517745246473	-2.36116242857931	0.018217749366781	0.0276366257766494	FUS	protein_coding
ENSG00000089289.16	1401.52923555513	-0.0577865430216915	0.0939622331077163	-0.614997548594298	0.538556339344505	0.591970406660103	IGBP1	protein_coding
ENSG00000089327.15	5043.03672456245	0.673573657854868	0.0872315525741724	7.72167453149631	1.14811254112447e-14	6.32082275432468e-14	FXYD5	protein_coding
ENSG00000089335.21	305.938133746746	-0.928248217359119	0.158143905326764	-5.86964268677399	4.36735347157973e-09	1.47342744163693e-08	ZNF302	protein_coding
ENSG00000089351.14	3191.25045586528	0.560925604254965	0.0902334099726802	6.21638486703312	5.08739347621582e-10	1.87712782465008e-09	GRAMD1A	protein_coding
ENSG00000089356.18	12.8364312245787	-2.4430913868061	0.451345084890259	-5.41291235596399	6.2007845172595e-08	1.86438303712919e-07	FXYD3	protein_coding
ENSG00000089505.17	142.652663605315	0.38508012631286	0.112417593806943	3.42544359181148	0.000613796374624256	0.00115368958226325	CMTM1	protein_coding
ENSG00000089597.18	11472.333004405	0.0471406747840536	0.0644108190073869	0.731875102824687	0.464244803725385	0.520279631541766	GANAB	protein_coding
ENSG00000089639.11	490.369658200325	-0.372574461382576	0.080132189788664	-4.6494980651993	3.32743804497567e-06	8.29989788577914e-06	GMIP	protein_coding
ENSG00000089682.16	281.616105908064	-0.521683399022102	0.124736491751029	-4.18228372225962	2.88595506826853e-05	6.42477076596474e-05	RBM41	protein_coding
ENSG00000089685.15	1507.60140696744	0.269266166231059	0.117624849637019	2.28919456273051	0.0220680503813786	0.0330232070869097	BIRC5	protein_coding
ENSG00000089692.9	20.5262195251776	-0.492091006089663	0.333040190156396	-1.47757243910585	0.139522255860121	0.178571194733292	LAG3	protein_coding
ENSG00000089693.10	4935.28239826194	0.325993395269667	0.0625827111339268	5.20900084644851	1.89860247520271e-07	5.41349657248564e-07	MLF2	protein_coding
ENSG00000089723.10	228.635739931585	-0.880306742612643	0.116155737710518	-7.57867635266139	3.49098147021579e-14	1.84739161389571e-13	OTUB2	protein_coding
ENSG00000089737.17	5026.86504986989	0.521744997421834	0.0480033772888644	10.8689227068793	1.62103566516111e-27	2.10665714886541e-26	DDX24	protein_coding
ENSG00000089775.11	524.429489976495	0.13858683061109	0.0906935082861825	1.52807883640117	0.126492965344538	0.163372939183687	ZBTB25	protein_coding
ENSG00000089818.18	850.758386170926	0.542271128387816	0.0646217106263746	8.39146972637543	4.80101973776678e-17	3.12762082916836e-16	NECAP1	protein_coding
ENSG00000089820.16	3174.16280490227	0.626617990900227	0.0628800337856377	9.96529348308575	2.16234275457854e-23	2.1698676505728e-22	ARHGAP4	protein_coding
ENSG00000089847.12	33.3700036910675	-1.23918070329547	0.265573266622722	-4.66605964920358	3.0703060480345e-06	7.68985370896611e-06	ANKRD24	protein_coding
ENSG00000089876.12	586.425587811118	-0.61979319744526	0.0940898689502407	-6.58724689873929	4.48056868138919e-11	1.8289671783566e-10	DHX32	protein_coding
ENSG00000089902.10	2414.20824917171	0.271752919931604	0.073148755521609	3.71507236170717	0.000203145552098502	0.000408724785771644	RCOR1	protein_coding
ENSG00000089916.18	1209.38049470133	0.490319345470965	0.0798709982892809	6.13889091125543	8.3099605800906e-10	2.99124019250515e-09	GPATCH2L	protein_coding
ENSG00000090006.18	1813.00321408274	-0.436451033786654	0.234166348105406	-1.8638503667068	0.0623427204139362	0.0861857798359282	LTBP4	protein_coding
ENSG00000090013.11	474.832072432929	0.254615506849213	0.10105013791922	2.51969479797002	0.0117456628417753	0.0183753675105796	BLVRB	protein_coding
ENSG00000090020.11	1865.0763119861	0.298221949179737	0.110466302458973	2.69966444554887	0.00694094435711303	0.0112526204104973	SLC9A1	protein_coding
ENSG00000090054.15	1393.09595408278	0.121700379869883	0.0802604784167274	1.51631764812056	0.129439051244121	0.166825520337654	SPTLC1	protein_coding
ENSG00000090060.18	4475.23727649203	0.0707647293904892	0.0532380911613883	1.32921237119434	0.18377791473477	0.228924759221736	PAPOLA	protein_coding
ENSG00000090061.17	2652.13136173572	0.0854999043844102	0.0680875673378597	1.25573445677899	0.209212262063885	0.257273173569549	CCNK	protein_coding
ENSG00000090097.21	1480.98560626366	0.490718822256581	0.0869016056672757	5.64683262741335	1.634307973155e-08	5.22643413972124e-08	PCBP4	protein_coding
ENSG00000090238.12	363.864497173909	-4.62660211892155	0.146909285961654	-31.4929181544669	1.08595355126942e-217	1.50878437491369e-214	YPEL3	protein_coding
ENSG00000090263.16	204.019435857981	-0.233355275004643	0.159591467356365	-1.46220395657849	0.143685327741148	0.183407906445166	MRPS33	protein_coding
ENSG00000090266.13	1083.99019396238	0.562757383003117	0.0642161906261188	8.76348125785938	1.89311392940537e-18	1.37446366665569e-17	NDUFB2	protein_coding
ENSG00000090273.14	2489.44112202627	0.86237386135621	0.0548063321437411	15.734931122456	8.71515107410896e-56	4.0484393272221e-54	NUDC	protein_coding
ENSG00000090316.16	1704.33816462042	0.352322027487124	0.067958354682416	5.18438136316867	2.16733051812812e-07	6.13849375621796e-07	MAEA	protein_coding
ENSG00000090339.9	24.0945236999754	-1.09458601123039	0.280164346682494	-3.90694256493267	9.34713606106129e-05	0.000196171766576764	ICAM1	protein_coding
ENSG00000090372.15	3737.28924432172	0.55744844343434	0.0718288985611579	7.76078228402328	8.44071081034263e-15	4.6943007028554e-14	STRN4	protein_coding
ENSG00000090432.7	846.861700906991	0.669947624556422	0.0889674470052872	7.53025569584578	5.06410565887956e-14	2.63695832315694e-13	MUL1	protein_coding
ENSG00000090447.12	1138.15292373616	0.00787514926584236	0.0720758947195745	0.109261900896023	0.912994764308505	0.928363205783559	TFAP4	protein_coding
ENSG00000090470.15	927.146668912118	0.282178471327683	0.097905046724502	2.88216471742987	0.00394953210689096	0.00662576280895878	PDCD7	protein_coding
ENSG00000090487.11	2053.64915261327	-0.0654953330198518	0.0600799037808444	-1.09013711571113	0.275652748896586	0.328637254184143	SPG21	protein_coding
ENSG00000090520.11	2908.69221610907	0.347777012144857	0.0650533346663972	5.34602897650531	8.99048215581774e-08	2.66127326723538e-07	DNAJB11	protein_coding
ENSG00000090539.15	36.3831157224373	-0.722290607575218	0.206840112328595	-3.49202386057379	0.000479375422532711	0.000914643518422899	CHRD	protein_coding
ENSG00000090554.13	57.1190141431055	-1.37868916527805	0.182052648986135	-7.57302446822978	3.64633592385577e-14	1.92560303815784e-13	FLT3LG	protein_coding
ENSG00000090565.17	1343.60764645952	0.133632017984975	0.0892127595010891	1.49790252798249	0.134158576798226	0.172312423666467	RAB11FIP3	protein_coding
ENSG00000090581.10	1039.451910564	0.145067805020199	0.0725510105578094	1.99952838568124	0.0455512137451534	0.0645967523120701	GNPTG	protein_coding
ENSG00000090615.15	1689.65161093464	0.00501823113759203	0.0936018064596551	0.0536125458193484	0.957243860770498	0.965647387733038	GOLGA3	protein_coding
ENSG00000090621.14	3532.99070582135	0.293227970288223	0.0509613555500445	5.75392799354151	8.71933076884673e-09	2.86083151868365e-08	PABPC4	protein_coding
ENSG00000090674.16	444.699210831608	0.526522543012929	0.0975036336144348	5.40002996293444	6.66297674690231e-08	1.99863147444373e-07	MCOLN1	protein_coding
ENSG00000090686.16	1533.30262852281	0.295715116213162	0.0692559352566191	4.26988842353261	1.95570779471614e-05	4.45308138060888e-05	USP48	protein_coding
ENSG00000090776.6	439.413198742189	-0.127011303734243	0.0739994132555626	-1.71638257854288	0.0860920430431178	0.11560888268412	EFNB1	protein_coding
ENSG00000090857.14	3132.0865083642	-0.164662429641834	0.0460638325818806	-3.5746576090719	0.000350686513672799	0.000680836126583001	PDPR	protein_coding
ENSG00000090861.17	10917.2216873377	-0.382571374561328	0.0743692938727987	-5.14421147006826	2.68646787634138e-07	7.53344744112391e-07	AARS1	protein_coding
ENSG00000090863.12	4783.33539653826	-0.336488415510325	0.0495100305151561	-6.79636857439057	1.07289088002091e-11	4.60978108500408e-11	GLG1	protein_coding
ENSG00000090889.12	1043.28516854573	0.219899962152101	0.119191542382176	1.84492924377984	0.0650478320012496	0.0896012633145649	KIF4A	protein_coding
ENSG00000090905.19	1124.26204512435	-0.0475052768075889	0.0834927022718185	-0.56897519801109	0.569372971560042	0.621818431067037	TNRC6A	protein_coding
ENSG00000090924.15	381.253567323181	-0.441847199625623	0.112812257778274	-3.91665948654309	8.9784425864068e-05	0.000188770859881765	PLEKHG2	protein_coding
ENSG00000090971.5	339.449575991611	0.313479250091109	0.100820925539429	3.10926772804238	0.00187551685097182	0.00330491456628645	NAT14	protein_coding
ENSG00000090975.12	773.830557522534	0.822012771333748	0.111560892463547	7.3682878756312	1.72833262798026e-13	8.60674732923505e-13	PITPNM2	protein_coding
ENSG00000090989.18	504.814505907128	-1.05624627592521	0.113387080877769	-9.31540231698741	1.21491225203841e-20	1.0179552603017e-19	EXOC1	protein_coding
ENSG00000091009.8	1737.12679253134	0.202026036564738	0.0618180379955589	3.26807584186434	0.00108281345398938	0.0019696070003951	RBM27	protein_coding
ENSG00000091039.17	1722.33207423909	0.409500276037857	0.0844709744013392	4.84782233116237	1.24824114107812e-06	3.25821850710451e-06	OSBPL8	protein_coding
ENSG00000091073.19	656.85506889266	-0.236603846002251	0.117942826119985	-2.00608933824894	0.0448467171774484	0.0636863388424962	DTX2	protein_coding
ENSG00000091127.14	811.713299762846	0.549856120092621	0.0693100357308558	7.93328288312847	2.13427527485119e-15	1.24212220203925e-14	PUS7	protein_coding
ENSG00000091136.14	3981.24325473879	0.216724374038652	0.0829237117980202	2.61353923189707	0.00896097950483011	0.0142731266047231	LAMB1	protein_coding
ENSG00000091140.14	3142.01610760857	0.322783175944738	0.0701240384895245	4.60303175483764	4.16384712343332e-06	1.02721671650414e-05	DLD	protein_coding
ENSG00000091157.13	613.212726897386	-0.202790973770808	0.0849562827893232	-2.38700384612747	0.016986313568893	0.025877375425976	WDR7	protein_coding
ENSG00000091164.13	3591.14696339524	0.0151733248201517	0.0697242984117215	0.217618895647444	0.82772606071845	0.853988887190986	TXNL1	protein_coding
ENSG00000091317.8	900.900171663565	-0.446188386155998	0.0836737866763047	-5.33247512607616	9.68830437782173e-08	2.85566742152844e-07	CMTM6	protein_coding
ENSG00000091409.15	8228.26031079579	-0.726703448413699	0.100047623484069	-7.26357531650333	3.76990368026958e-13	1.8244280540076e-12	ITGA6	protein_coding
ENSG00000091436.17	2591.90430783437	0.823445551697965	0.137421062380614	5.99213495684726	2.07103941066665e-09	7.20175092450932e-09	MAP3K20	protein_coding
ENSG00000091483.7	1383.80080465819	0.560681171103012	0.110414479364891	5.07796780212229	3.81493324472501e-07	1.05260199998434e-06	FH	protein_coding
ENSG00000091490.11	4385.80651341118	0.326594201711952	0.0526637364597928	6.20150076060968	5.59272500112346e-10	2.05268050413472e-09	SEL1L3	protein_coding
ENSG00000091527.16	4705.16319080973	0.522073193821882	0.0792654077129241	6.58639384929018	4.50637467752653e-11	1.8385190655803e-10	CDV3	protein_coding
ENSG00000091542.9	2479.35362735461	0.262762591835146	0.0580411981885799	4.52717380129563	5.97777740137705e-06	1.44875312440922e-05	ALKBH5	protein_coding
ENSG00000091622.16	206.299577028648	-0.134497736880412	0.126842557056848	-1.0603518251381	0.288984570103491	0.342262181098237	PITPNM3	protein_coding
ENSG00000091640.8	1007.03640503836	0.46092296572525	0.123521783176796	3.73151159148613	0.000190334250388634	0.000384416327301373	SPAG7	protein_coding
ENSG00000091651.9	592.370121763686	0.864950493004067	0.0774602966457359	11.1663720700672	5.9564324880471e-29	8.29072474634097e-28	ORC6	protein_coding
ENSG00000091732.17	551.454347910361	-0.304727696645937	0.0735408320430713	-4.14365309964762	3.41816687792114e-05	7.53930500725483e-05	ZC3HC1	protein_coding
ENSG00000091947.10	532.808662364149	-0.0175617923433803	0.0725070408862298	-0.242208096327312	0.808618921841815	0.837554929346558	TMEM101	protein_coding
ENSG00000091986.16	44.2460542541115	-0.75956913335999	0.210603082264101	-3.60663825616508	0.000310189618368712	0.000606373489067411	CCDC80	protein_coding
ENSG00000092010.15	1375.25256470754	0.0427565914050367	0.0478171127783406	0.894169240272572	0.37123134729266	0.426773633268672	PSME1	protein_coding
ENSG00000092020.10	244.298425523172	0.0557360199272855	0.112928303758568	0.493552263447124	0.621622421001901	0.670009898208386	PPP2R3C	protein_coding
ENSG00000092036.18	863.0512317781	-0.137523093382655	0.0616993748936992	-2.22892198858727	0.0258190958049663	0.0381433775918124	HAUS4	protein_coding
ENSG00000092068.20	3934.80399290215	-0.796138034372604	0.0854381328962117	-9.31829860256583	1.1822075672549e-20	9.91095899635584e-20	SLC7A8	protein_coding
ENSG00000092094.11	715.373326433684	0.342306504747817	0.0670744811987902	5.10337908888651	3.33641711989111e-07	9.26425560379649e-07	OSGEP	protein_coding
ENSG00000092098.17	1564.74520358634	0.422875636893067	0.0688909046769601	6.13833769313954	8.33894517089596e-10	3.00080289726402e-09	RNF31	protein_coding
ENSG00000092108.21	1715.72620188368	0.164281784877959	0.0582029335352783	2.82256881052882	0.00476405973698255	0.00790544244954445	SCFD1	protein_coding
ENSG00000092140.16	452.243742610396	-0.551275071458285	0.131352216457146	-4.19692249074563	2.70566479260927e-05	6.04630428797301e-05	G2E3	protein_coding
ENSG00000092148.13	4508.13083616735	0.0517501403375979	0.0681467037155398	0.759393155002992	0.447617406962051	0.504010670492966	HECTD1	protein_coding
ENSG00000092199.17	11077.9473150435	0.267881232667279	0.0599863870125802	4.46570040317813	7.9807226936933e-06	1.90458127619792e-05	HNRNPC	protein_coding
ENSG00000092201.10	7320.77504446151	0.257636505540886	0.0419518595785113	6.14124160715043	8.18789327137896e-10	2.94991920948809e-09	SUPT16H	protein_coding
ENSG00000092203.15	1766.34168347453	-0.437291867703898	0.0606525036194844	-7.20979088426978	5.60378674712302e-13	2.67299228640079e-12	TOX4	protein_coding
ENSG00000092208.17	199.646724566004	0.0999397400175428	0.119441534598192	0.836725184030375	0.402747059807685	0.45896527589597	GEMIN2	protein_coding
ENSG00000092295.12	27.5304827944435	-0.106621128044434	0.257252241814996	-0.414461414571894	0.678536219661567	0.722099369478986	TGM1	protein_coding
ENSG00000092330.18	467.877579535057	-0.128018116118337	0.0901486704463909	-1.4200776948171	0.155585063143899	0.197164719736999	TINF2	protein_coding
ENSG00000092439.16	1831.90115976491	0.210893622421536	0.0618107597995254	3.41192412300933	0.000645060661055795	0.00120992416334263	TRPM7	protein_coding
ENSG00000092445.12	1325.64655378112	0.662886319970875	0.0733787877577623	9.03375948590472	1.65873036890679e-19	1.29272698765948e-18	TYRO3	protein_coding
ENSG00000092470.12	1037.49109662203	0.776746195740122	0.0664237337963874	11.6938050805926	1.37103360098954e-31	2.14687566843475e-30	WDR76	protein_coding
ENSG00000092529.25	19.4721537009869	-2.96662159338492	0.405098143899357	-7.32321694893262	2.42095929660516e-13	1.1893127910645e-12	CAPN3	protein_coding
ENSG00000092531.10	348.291541633349	-1.29882386212747	0.120882125215497	-10.7445485410854	6.286873476572e-27	7.90150389329358e-26	SNAP23	protein_coding
ENSG00000092621.13	4116.21163340664	0.00504991574407545	0.100519677203978	0.0502380815830513	0.95993266513864	0.967721037025978	PHGDH	protein_coding
ENSG00000092820.18	7414.2517408327	-0.573023427707644	0.0819211670640289	-6.99481523816395	2.65608723735218e-12	1.19920180940778e-11	EZR	protein_coding
ENSG00000092841.19	2881.16643531477	-0.0840284080027082	0.0688177091997494	-1.22102884533411	0.222075098450005	0.271333971225682	MYL6	protein_coding
ENSG00000092847.13	2356.35002381066	-0.0503576377390952	0.0456400606444718	-1.10336482966954	0.269868763562961	0.322647603342934	AGO1	protein_coding
ENSG00000092853.14	1018.0577613033	1.18214549681449	0.0765966448840086	15.4333848252052	9.7613617810096e-54	4.23815034372641e-52	CLSPN	protein_coding
ENSG00000092871.17	805.636794700262	-0.293630418964264	0.0582042609746377	-5.04482685713015	4.53932231384913e-07	1.24465407852971e-06	RFFL	protein_coding
ENSG00000092929.12	39.5393095472154	-1.31173485270252	0.221649530389294	-5.91805834372241	3.25764417886929e-09	1.11404287280509e-08	UNC13D	protein_coding
ENSG00000092931.11	406.756110496529	0.185283489578291	0.0821551223862323	2.25528833987035	0.0241152360388819	0.0357714405883948	MFSD11	protein_coding
ENSG00000092964.18	2298.21848542715	-1.06730118047611	0.0713952764938322	-14.949184776507	1.57667478567296e-50	5.99410963916416e-49	DPYSL2	protein_coding
ENSG00000092969.12	196.015330765153	-0.510896330803483	0.105050457166985	-4.86334228885247	1.15419996021962e-06	3.02152072491203e-06	TGFB2	protein_coding
ENSG00000092978.11	197.011872236239	-0.414264928083117	0.104567013340877	-3.96171713093364	7.44126680756454e-05	0.000157841610853586	GPATCH2	protein_coding
ENSG00000093000.19	7578.67495564811	1.56805780106778	0.274734948833963	5.70752941234079	1.1462781748295e-08	3.7226029209348e-08	NUP50	protein_coding
ENSG00000093009.11	960.076958264421	1.03391646246503	0.0606904679942386	17.0358953660265	4.44880343064349e-65	2.98206415923353e-63	CDC45	protein_coding
ENSG00000093010.14	1181.85880698264	0.237822425284704	0.0761278113889612	3.12398873612159	0.00178417286663864	0.00315340741538549	COMT	protein_coding
ENSG00000093100.13	1366.96795812159	0.578914068218167	0.100841302048808	5.74084285363516	9.42064820806281e-09	3.08167308569829e-08	AC016026.1	lncRNA
ENSG00000093144.19	710.292450184255	0.309207121389526	0.0885275004602691	3.49278043299435	0.000478019379672714	0.000912170081101023	ECHDC1	protein_coding
ENSG00000093167.18	783.512150947756	-0.097183661054774	0.0734010587553126	-1.32400898165165	0.185500061806018	0.230787808904378	LRRFIP2	protein_coding
ENSG00000093183.14	837.452457288415	-0.00534923425069892	0.0680811700620873	-0.0785714206412821	0.937373520265505	0.94936245925896	SEC22C	protein_coding
ENSG00000093217.11	529.084264953156	0.557296094060128	0.0686652994349943	8.11612413614714	4.8130836878483e-16	2.93177991237089e-15	XYLB	protein_coding
ENSG00000094631.21	505.800378925869	-0.762820175570193	0.166168407062316	-4.59064505134313	4.41878243760407e-06	1.08732478283938e-05	HDAC6	protein_coding
ENSG00000094804.12	2029.43023619467	1.37116039986678	0.0505548197348635	27.1222488193585	5.38218274809908e-162	4.56977216328879e-159	CDC6	protein_coding
ENSG00000094841.14	133.050185869664	-0.59217091149313	0.130677175686019	-4.53155578534965	5.85508705088582e-06	1.42059525954418e-05	UPRT	protein_coding
ENSG00000094880.11	800.008491342888	0.085283247478936	0.0614827881441928	1.38710767766298	0.165408931227901	0.208301309818393	CDC23	protein_coding
ENSG00000094914.14	1359.47418079492	0.0538072985384811	0.0739121353018998	0.727990042754158	0.466619681609602	0.52278781570556	AAAS	protein_coding
ENSG00000094916.16	2256.72920199449	0.38479654888742	0.103788095873937	3.70752103742997	0.000209298034410503	0.000420328759513235	CBX5	protein_coding
ENSG00000094975.14	1005.51231278716	0.172718586044532	0.066836674651766	2.58418879970368	0.00976083463901341	0.0154793852638832	SUCO	protein_coding
ENSG00000095002.15	2138.23961046533	0.435272132082328	0.0629340223196185	6.9163246847904	4.63511397977131e-12	2.05746287983866e-11	MSH2	protein_coding
ENSG00000095015.6	578.694084688352	-0.32139064276432	0.0727278517156779	-4.41908615726426	9.9119129630824e-06	2.33735173298547e-05	MAP3K1	protein_coding
ENSG00000095059.16	1115.5928416633	-0.1245824631745	0.0644195290679326	-1.93392384230446	0.0531224922031029	0.0744221329489432	DHPS	protein_coding
ENSG00000095066.11	1341.93558121523	-0.0330233612720719	0.080184851027262	-0.411840401883945	0.68045640620374	0.723739665669967	HOOK2	protein_coding
ENSG00000095139.14	4611.13298921222	0.461235958566735	0.055995221351032	8.23705929610071	1.76495022258751e-16	1.10820600870193e-15	ARCN1	protein_coding
ENSG00000095203.14	268.538844547467	0.357483580513746	0.105103272358778	3.40126023187414	0.000670759412706175	0.00125612254679432	EPB41L4B	protein_coding
ENSG00000095209.12	620.852262918776	0.635099834145214	0.104366131316562	6.08530589505935	1.1626910812579e-09	4.13049925496617e-09	TMEM38B	protein_coding
ENSG00000095261.14	716.461105684293	0.235050170805755	0.0613205092361935	3.83314120729806	0.000126517279936172	0.00026175221189448	PSMD5	protein_coding
ENSG00000095319.14	8807.36114059445	0.994233509765229	0.0691008372417475	14.3881543184047	6.14130301121324e-47	2.04482644706693e-45	NUP188	protein_coding
ENSG00000095321.17	2147.18645785948	-0.128647371653284	0.0692728597432447	-1.85711073759776	0.063295400863456	0.0873684620119399	CRAT	protein_coding
ENSG00000095380.11	1883.53857530683	0.702271759056606	0.082765404762834	8.48508819680132	2.15555175992429e-17	1.44805703502958e-16	NANS	protein_coding
ENSG00000095383.20	454.800007038207	0.288100546793256	0.108012886614499	2.6672793943698	0.00764680726637073	0.0123185575473747	TBC1D2	protein_coding
ENSG00000095397.16	228.486034088359	-0.652074830714967	0.102973361343009	-6.33246134932777	2.41280741285324e-10	9.191160441335e-10	WHRN	protein_coding
ENSG00000095485.18	632.72680370271	0.0654673818947307	0.0736162594562054	0.889306009003045	0.373838642949056	0.429512553013864	CWF19L1	protein_coding
ENSG00000095539.15	294.818008592646	-0.366807504884667	0.132867649556296	-2.76069838000145	0.00576779168076977	0.00946212540330662	SEMA4G	protein_coding
ENSG00000095564.14	1906.45941806127	0.406488906092539	0.0703115767436782	5.78125146552181	7.41469602760906e-09	2.4474902676015e-08	BTAF1	protein_coding
ENSG00000095574.12	309.902208641488	-0.695236440625295	0.111916386788109	-6.21210584596145	5.22791910201091e-10	1.9266527040278e-09	IKZF5	protein_coding
ENSG00000095587.9	161.952461374942	-0.170259867716785	0.132221993940509	-1.28768189499086	0.197856718457766	0.244601841477017	TLL2	protein_coding
ENSG00000095637.22	298.4707141043	-0.677810387455314	0.173942279566424	-3.89675465415799	9.74902916446175e-05	0.000204241826895776	SORBS1	protein_coding
ENSG00000095739.11	6713.84216639291	-1.06782191271829	0.0604086251106108	-17.6766465179942	6.34603097061213e-70	4.97366109353155e-68	BAMBI	protein_coding
ENSG00000095752.7	22.3184933363803	0.36153736093569	0.334814477974403	1.07981400064584	0.280225015310651	0.333360232660752	IL11	protein_coding
ENSG00000095787.23	3991.51415895313	0.0362615894353338	0.0726516766364032	0.499115658635253	0.617697906922221	0.666545019522157	WAC	protein_coding
ENSG00000095794.19	199.649975083221	-0.259961119861813	0.0977140335996245	-2.66042768152406	0.00780414846492133	0.0125521785928639	CREM	protein_coding
ENSG00000095906.17	1359.79480311014	0.272673832767913	0.0841834712837123	3.23904239882147	0.0011993174368538	0.00217067366028382	NUBP2	protein_coding
ENSG00000095932.7	64.9934952037635	0.0504026217308482	0.1831763655912	0.275158978988224	0.783194100945434	0.814920713830955	SMIM24	protein_coding
ENSG00000095951.17	361.403297699363	-0.69235183021624	0.0897936410463616	-7.71047729157982	1.25348057552368e-14	6.88603293879523e-14	HIVEP1	protein_coding
ENSG00000096060.15	1064.29590543745	0.402222662161332	0.0583476106636836	6.8935584094394	5.4413761801758e-12	2.40070878064742e-11	FKBP5	protein_coding
ENSG00000096063.16	3180.45474649714	0.377211362460386	0.0407560028745179	9.25535714632684	2.13515392367702e-20	1.75819110140165e-19	SRPK1	protein_coding
ENSG00000096070.19	1802.87966990817	0.0794213184827456	0.059004228389845	1.3460275754816	0.178293623629563	0.222783210688464	BRPF3	protein_coding
ENSG00000096080.11	1140.35871084961	0.165753901495011	0.0613051155476637	2.70375318624333	0.00685611937708255	0.0111245432041568	MRPS18A	protein_coding
ENSG00000096092.6	280.876903748305	0.330553009915485	0.132455876545078	2.49557074051743	0.0125754677943032	0.0195893256854893	TMEM14A	protein_coding
ENSG00000096093.16	205.210579350722	-1.26467771818374	0.159830991129952	-7.91259385456406	2.52080695304895e-15	1.46206803276839e-14	EFHC1	protein_coding
ENSG00000096384.20	49615.602312006	0.604401976152749	0.04008696671589	15.0772688898203	2.28528311263588e-51	8.93247616634632e-50	HSP90AB1	protein_coding
ENSG00000096401.8	1961.66118769659	0.222661352060559	0.0554140088623737	4.01814192172166	5.86588650993262e-05	0.000126069952933905	CDC5L	protein_coding
ENSG00000096433.11	8477.22178181935	0.769484376824745	0.0731987605873935	10.5122596427851	7.58539342126637e-26	8.91065085758755e-25	ITPR3	protein_coding
ENSG00000096654.15	431.196254177944	-0.5971914930409	0.0965096516930938	-6.18789398328784	6.09733109474816e-10	2.2287852456598e-09	ZNF184	protein_coding
ENSG00000096696.14	7535.38067106869	-0.400456212888107	0.0786658176891872	-5.09060001728235	3.56932239098609e-07	9.8804481256005e-07	DSP	protein_coding
ENSG00000096717.12	1170.68913288981	-0.162186532484232	0.0652055928807359	-2.48731014195176	0.0128713134976945	0.0200093870598378	SIRT1	protein_coding
ENSG00000096746.17	1679.14377362012	-0.473516798968844	0.0875665145221138	-5.40750995461014	6.39069920274844e-08	1.92072872990373e-07	HNRNPH3	protein_coding
ENSG00000096872.16	329.754104087856	-1.08920007336946	0.145731709898209	-7.47400873928017	7.77879714435697e-14	3.98803612067117e-13	IFT74	protein_coding
ENSG00000096968.14	575.1564474939	-0.782756729455247	0.0819507772846187	-9.5515473481929	1.27773410636628e-21	1.14330271355947e-20	JAK2	protein_coding
ENSG00000097007.19	2094.00568883966	0.137539845898077	0.0516428765639967	2.66328785399154	0.00773811877163921	0.0124577761705427	ABL1	protein_coding
ENSG00000097021.19	2664.57580738363	0.696975138990496	0.0529300065974955	13.1678642001808	1.34344575006432e-39	3.21816322856316e-38	ACOT7	protein_coding
ENSG00000097033.14	1105.94769300906	-0.230198898130686	0.0619863368444739	-3.71370385554907	0.00020424779285978	0.000410791135066788	SH3GLB1	protein_coding
ENSG00000097046.13	542.267472340743	0.393439449135258	0.103014996611739	3.81924440203713	0.000133861083941057	0.000276048973940248	CDC7	protein_coding
ENSG00000097096.9	184.278921918639	0.305032085220961	0.115627482467287	2.638058692554	0.0083382149017926	0.0133563503138137	SYDE2	protein_coding
ENSG00000099139.14	104.748045933265	0.0243965142140751	0.124027336982888	0.196702717381096	0.844060183478799	0.868496046866389	PCSK5	protein_coding
ENSG00000099194.6	37306.7025924824	-0.93236392797892	0.102435830028387	-9.10193169441342	8.87392409468905e-20	7.07460521330896e-19	SCD	protein_coding
ENSG00000099203.7	350.118019577331	0.154776283866893	0.091541548862584	1.69077632823575	0.0908795299019369	0.121355339055596	TMED1	protein_coding
ENSG00000099204.20	1413.19140581097	-0.431865011521554	0.0636707673097667	-6.78278321070757	1.17882464777386e-11	5.04507899521925e-11	ABLIM1	protein_coding
ENSG00000099219.14	1639.01806342528	0.407361004715536	0.0721032737007857	5.64968806279175	1.60739248859593e-08	5.14897912454656e-08	ERMP1	protein_coding
ENSG00000099246.17	1078.15414913285	0.0402947004608101	0.0636718525332408	0.632849506613203	0.526831924004342	0.58071202989963	RAB18	protein_coding
ENSG00000099250.18	14.3969102972871	2.26628204208871	0.513015465077575	4.41757061211793	9.98164663697279e-06	2.35234395609646e-05	NRP1	protein_coding
ENSG00000099251.14	100.404173524731	-0.576661806114224	0.166003815538481	-3.47378645631521	0.000513169266845616	0.000975104551187561	HSD17B7P2	transcribed_unprocessed_pseudogene
ENSG00000099256.19	879.180537087884	0.293265752325564	0.0673177389927931	4.3564409130996	1.32194357163038e-05	3.07087150102251e-05	PRTFDC1	protein_coding
ENSG00000099282.10	252.491006506694	-0.613168674281819	0.092466853647545	-6.63122675958056	3.32908341445307e-11	1.37546314742056e-10	TSPAN15	protein_coding
ENSG00000099290.17	1590.37579859347	-0.102052676617269	0.0681949623673017	-1.4964840961068	0.134527549282212	0.172699247012184	WASHC2A	protein_coding
ENSG00000099308.10	584.076544429995	0.52805015876803	0.124887855158388	4.22819463188262	2.35573968321432e-05	5.30662239902255e-05	MAST3	protein_coding
ENSG00000099326.9	320.876104959228	-0.468192315668608	0.0842155005331612	-5.55945535803411	2.70617802407491e-08	8.4491355959013e-08	MZF1	protein_coding
ENSG00000099330.9	258.423049514393	-0.241168250774118	0.123899967512117	-1.94647549645672	0.0515976485584278	0.0724852342052074	OCEL1	protein_coding
ENSG00000099331.13	3135.87142643244	0.255512786028297	0.0782304845188903	3.2661536944284	0.00109019061574534	0.00198184645895517	MYO9B	protein_coding
ENSG00000099337.5	770.013321001372	0.726017494150809	0.0939296404510941	7.72937584626252	1.08075153485052e-14	5.96716969187878e-14	KCNK6	protein_coding
ENSG00000099338.23	66.2647402861841	-0.291955135794187	0.16207636272283	-1.8013430884642	0.0716488203401601	0.0978735181675605	CATSPERG	protein_coding
ENSG00000099341.11	4141.66381063429	0.470083706556006	0.0491537536258405	9.56353628929937	1.13800320209733e-21	1.0230648786855e-20	PSMD8	protein_coding
ENSG00000099364.17	1069.9755697063	-0.162945872338997	0.0980479955158467	-1.66189906771385	0.0965330136632675	0.128154451686563	FBXL19	protein_coding
ENSG00000099377.14	1530.15633323526	0.780061979318565	0.0623873554629252	12.503526933148	7.14113093801565e-36	1.41005044090043e-34	HSD3B7	protein_coding
ENSG00000099381.18	2032.01723719599	0.190446522216041	0.0722501784455297	2.63593151343731	0.00839066646855033	0.0134305148344004	SETD1A	protein_coding
ENSG00000099385.11	1621.8050893497	0.036981927623484	0.0757969505353667	0.487907855952969	0.625615109746298	0.673803785923374	BCL7C	protein_coding
ENSG00000099617.4	208.645471347559	-0.235878243712091	0.110043505863691	-2.14349989906964	0.0320729791812033	0.0466518835848796	EFNA2	protein_coding
ENSG00000099622.14	3736.10905930291	-0.157370965628312	0.0647153894276831	-2.43173945208455	0.0150265122201318	0.0231106155037008	CIRBP	protein_coding
ENSG00000099624.8	4060.28326586894	1.03470307371024	0.0834363823709258	12.4011018252248	2.57754736796798e-35	4.96129174114039e-34	ATP5F1D	protein_coding
ENSG00000099625.13	2167.88727940313	1.31897654553147	0.148143177241887	8.90339042329205	5.41662424646231e-19	4.0859954767366e-18	CBARP	protein_coding
ENSG00000099783.12	3267.41999754484	-0.0680488927067904	0.0938263397586508	-0.725264279538479	0.468289915137343	0.52446686010875	HNRNPM	protein_coding
ENSG00000099785.10	330.023355148825	-0.904812587904224	0.136983464856213	-6.60526866402436	3.96797077612941e-11	1.62667643164125e-10	MARCHF2	protein_coding
ENSG00000099795.7	1180.40908988412	0.397384836524604	0.0855395080813177	4.645629200332	3.39041502987477e-06	8.4486732270628e-06	NDUFB7	protein_coding
ENSG00000099797.15	2999.06090256752	0.239520268764339	0.0791487538790798	3.02620391383885	0.00247645229988303	0.00428334319817931	TECR	protein_coding
ENSG00000099800.8	981.060351480249	0.656961075891758	0.0723852058608105	9.075902569857	1.12739190799054e-19	8.92742514498414e-19	TIMM13	protein_coding
ENSG00000099804.9	1615.83229460221	0.00216417537141943	0.0812163511146463	0.0266470401799318	0.978741253926811	0.982598869064143	CDC34	protein_coding
ENSG00000099810.21	4099.9699037091	0.351148706451039	0.066968612842203	5.2434818573657	1.57574309800147e-07	4.53437803930644e-07	MTAP	protein_coding
ENSG00000099812.9	545.504144651447	-0.88286321434727	0.0847574034296552	-10.4163551338616	2.08802448708633e-25	2.38321719463334e-24	MISP	protein_coding
ENSG00000099814.16	9691.9977959325	0.724908356511233	0.128685275938035	5.63318803357341	1.76908388688272e-08	5.6315161514744e-08	CEP170B	protein_coding
ENSG00000099817.12	2283.47884760115	0.0269813929091005	0.0737040326879295	0.366077566248545	0.714307196906309	0.753659433228796	POLR2E	protein_coding
ENSG00000099821.14	4054.48582798095	0.93964986662001	0.093159498640255	10.0864633272509	6.34131831916108e-24	6.58833228223921e-23	POLRMT	protein_coding
ENSG00000099822.3	189.906827535845	-0.279174739119172	0.15090741449091	-1.84997364152699	0.0643173487239453	0.0886509776829055	HCN2	protein_coding
ENSG00000099840.14	51.0596288382692	-0.529454367720934	0.228500411337929	-2.31708277731687	0.0204992230061831	0.0308204254996061	IZUMO4	protein_coding
ENSG00000099849.15	530.711102076334	0.408893375018127	0.108283790870029	3.77612726459597	0.000159285628568147	0.000325319024643458	RASSF7	protein_coding
ENSG00000099860.9	1258.39852301243	-0.227113510147105	0.140398268024071	-1.61763754883476	0.105740732002249	0.138894336673001	GADD45B	protein_coding
ENSG00000099866.15	18.0865141142509	-1.24693761604711	0.31365156724582	-3.9755504077231	7.02166685279016e-05	0.000149438984140359	MADCAM1	protein_coding
ENSG00000099875.14	5245.80076303482	-0.222943664035024	0.123635025975227	-1.8032403218785	0.0713504804834135	0.0975008398809021	MKNK2	protein_coding
ENSG00000099889.14	640.570418603296	-0.0418604034260077	0.0837970288291302	-0.499545198808479	0.617395353315225	0.666265582877884	ARVCF	protein_coding
ENSG00000099899.15	1123.93083566615	0.571495441208281	0.0674245829911584	8.47606934822604	2.32929943268432e-17	1.55929405298793e-16	TRMT2A	protein_coding
ENSG00000099901.17	4184.36978144048	0.915332404910356	0.0740536528716769	12.3603950570336	4.28047899551897e-35	8.1875545041948e-34	RANBP1	protein_coding
ENSG00000099904.16	1956.81723152161	0.939358938661427	0.1135422793422	8.27320839517705	1.30401482632545e-16	8.24886531073337e-16	ZDHHC8	protein_coding
ENSG00000099910.17	515.363758853622	0.710622191648114	0.0900183966757414	7.89418849802304	2.92210247731892e-15	1.68395520968571e-14	KLHL22	protein_coding
ENSG00000099917.17	2677.03884853068	0.514025998887682	0.0947744244029181	5.42367840402157	5.83848856965982e-08	1.76064760872358e-07	MED15	protein_coding
ENSG00000099940.12	832.22563773742	-0.0327016595251195	0.0579093319993119	-0.564704485375657	0.572274782880775	0.624541238700863	SNAP29	protein_coding
ENSG00000099942.13	1657.4391276592	0.0818440728322534	0.0595309029312208	1.37481658772776	0.169188314176727	0.21255281591146	CRKL	protein_coding
ENSG00000099949.21	1485.24509302284	0.162016811336085	0.070363763785456	2.30256033247576	0.0213035931869571	0.0319512085060122	LZTR1	protein_coding
ENSG00000099953.10	514.442244665171	0.0158269837683566	0.0860889837291971	0.183844472112044	0.854135466996612	0.877209350319819	MMP11	protein_coding
ENSG00000099956.20	3279.77812682912	-0.0614053916842401	0.0414099832635606	-1.48286444100727	0.138110430671125	0.17686791620134	SMARCB1	protein_coding
ENSG00000099968.18	922.46664283947	0.0160901543949279	0.0712300540089395	0.225889964830135	0.821287003024556	0.848204437574287	BCL2L13	protein_coding
ENSG00000099974.8	690.116842166657	0.748705992873033	0.097727435884354	7.66116481106714	1.84254222510065e-14	9.97858711063545e-14	DDTL	protein_coding
ENSG00000099977.14	1129.70066190718	0.677557127361105	0.0751423865342718	9.01697641785808	1.93352023552638e-19	1.49695996755571e-18	DDT	protein_coding
ENSG00000099984.11	127.758423433259	-0.133504617530365	0.143437608142016	-0.930750444459329	0.351982669139029	0.407434002306429	GSTT2	polymorphic_pseudogene
ENSG00000099991.18	2890.68468047383	0.23290705303392	0.079382101358389	2.93399959245733	0.00334624647774944	0.00567851264928323	CABIN1	protein_coding
ENSG00000099992.16	419.852859731385	0.649566614586771	0.109949169054623	5.90788107060695	3.46536039110418e-09	1.18006022409192e-08	TBC1D10A	protein_coding
ENSG00000099994.11	31.7764145500741	-1.73153387161769	0.291486825638436	-5.94035036686531	2.84413556734978e-09	9.7964669542048e-09	SUSD2	protein_coding
ENSG00000099995.19	5866.82463497775	0.549444702209046	0.0447168426642087	12.2871980549919	1.06120868746192e-34	1.9851226891653e-33	SF3A1	protein_coding
ENSG00000099999.15	391.869151980264	-0.646935643594981	0.113861852678669	-5.6817593283038	1.33316176424954e-08	4.30300131848484e-08	RNF215	protein_coding
ENSG00000100003.18	374.892422879775	0.672690514088806	0.08545947882635	7.87145584465456	3.50537865416992e-15	2.0057170337581e-14	SEC14L2	protein_coding
ENSG00000100014.20	1943.85304696491	-0.17743012390489	0.0673664584026029	-2.6338051325856	0.00844339311273257	0.0135078380552593	SPECC1L	protein_coding
ENSG00000100023.19	1384.52254599098	-0.0454919640437469	0.0630256170446234	-0.721801168745999	0.470416730797577	0.526463012359356	PPIL2	protein_coding
ENSG00000100027.16	232.727445303635	-4.204234122144	0.403481400687133	-10.4198957250177	2.0117363754323e-25	2.29957868554464e-24	YPEL1	protein_coding
ENSG00000100028.12	2140.03987731367	0.417288734404679	0.0600645655994007	6.94733625791581	3.72247720963517e-12	1.66541625277676e-11	SNRPD3	protein_coding
ENSG00000100029.18	4398.39696188501	0.946756860172342	0.074143888535978	12.7691827184506	2.43699827693156e-37	5.17286731477015e-36	PES1	protein_coding
ENSG00000100030.15	3873.36244526149	0.217665025101882	0.0497869414694757	4.37193004184305	1.2315299023356e-05	2.86790054406456e-05	MAPK1	protein_coding
ENSG00000100031.19	22.5422273188266	-0.807427164066196	0.280939714084466	-2.87402287247804	0.00405279611600361	0.0067870790095204	GGT1	protein_coding
ENSG00000100033.16	106.890154000225	-0.342687891150408	0.194626914809725	-1.76074255446855	0.0782819866893505	0.105996598083932	PRODH	protein_coding
ENSG00000100034.14	953.443513505023	0.525454883662112	0.0896513048242023	5.86109577203008	4.59822662056446e-09	1.54585784078501e-08	PPM1F	protein_coding
ENSG00000100036.13	670.346205399565	1.55551526792113	0.125966629747031	12.3486297207836	4.95481649752121e-35	9.44195268474022e-34	SLC35E4	protein_coding
ENSG00000100038.20	550.065185861353	-0.0370254402925021	0.0698959179778615	-0.529722498304256	0.596304346697869	0.647114913767204	TOP3B	protein_coding
ENSG00000100056.12	702.086991158655	0.1512088312888	0.0810956378000664	1.86457416688172	0.0622411166718168	0.086068674094768	ESS2	protein_coding
ENSG00000100058.12	476.58612953861	-0.0262880685508266	0.0879789316964136	-0.298799588082498	0.765092965252329	0.798641881562143	CRYBB2P1	transcribed_unprocessed_pseudogene
ENSG00000100065.15	815.836482442918	0.418433712781832	0.140886970022388	2.96999582513087	0.00297803796218191	0.00509496856330752	CARD10	protein_coding
ENSG00000100068.13	182.668837102676	0.367091633639251	0.100883452764694	3.63876952641057	0.000273943824202373	0.000539938543369211	LRP5L	protein_coding
ENSG00000100075.10	2556.26321063245	0.280078853627721	0.0598492441470808	4.67973919502511	2.87240070215673e-06	7.21902646457182e-06	SLC25A1	protein_coding
ENSG00000100077.15	25.9686426849731	-0.463853277057044	0.258460005434627	-1.79468106207391	0.0727045295376163	0.0992003682638506	GRK3	protein_coding
ENSG00000100083.19	1360.72647445487	0.445381007695097	0.0859185702306682	5.18375720754394	2.1745998326429e-07	6.15794130855688e-07	GGA1	protein_coding
ENSG00000100084.14	2314.06353412681	0.306608606149621	0.0568434761604494	5.39391020500173	6.89406802631603e-08	2.06470785118926e-07	HIRA	protein_coding
ENSG00000100092.24	720.603797311781	0.964004159772917	0.0833692026594041	11.5630728017305	6.33987690224906e-31	9.64102872607685e-30	SH3BP1	protein_coding
ENSG00000100097.12	140.425491203708	-1.79965452610727	0.1675078487404	-10.7437026959634	6.3447593231764e-27	7.96770392244084e-26	LGALS1	protein_coding
ENSG00000100099.21	1091.60300590324	-0.135509423293046	0.09703401401191	-1.39651466213089	0.162559568462387	0.205050997425773	HPS4	protein_coding
ENSG00000100101.15	334.222649259464	0.289739230209138	0.0932340769671547	3.10765376388303	0.00188578856724764	0.00332263162015745	Z83844.1	protein_coding
ENSG00000100104.13	577.633549168551	0.211951780848763	0.0664935050390966	3.18755614889214	0.00143480597238833	0.00257040671386834	SRRD	protein_coding
ENSG00000100105.18	1744.49688706827	-0.378075064395478	0.0620473411043512	-6.09333224706006	1.10584211231007e-09	3.93677731247024e-09	PATZ1	protein_coding
ENSG00000100106.22	1058.12120017018	0.0369570319822754	0.097042766382075	0.380832424302177	0.703327597924484	0.744026834573261	TRIOBP	protein_coding
ENSG00000100109.17	787.608485874422	-0.153032363428324	0.0673680734630611	-2.2715858649607	0.0231115354280659	0.0344229213475423	TFIP11	protein_coding
ENSG00000100116.17	680.713762976171	0.46377921894209	0.065339092024007	7.0980358706498	1.26542345285948e-12	5.86755662319522e-12	GCAT	protein_coding
ENSG00000100124.15	492.25814369535	0.425089447006854	0.0717574884217551	5.92397332120082	3.14254460890713e-09	1.07636730743899e-08	ANKRD54	protein_coding
ENSG00000100129.18	13478.6384708398	0.224912099041551	0.0532642126895475	4.22257436437595	2.41527671355253e-05	5.42946883854492e-05	EIF3L	protein_coding
ENSG00000100138.15	2659.68854379722	0.472324550646449	0.0858321287047917	5.50288752910868	3.7362078632172e-08	1.1507550337273e-07	SNU13	protein_coding
ENSG00000100139.13	2052.90456170578	0.198526194947072	0.0963901958224152	2.05960983119929	0.0394358556172527	0.0566020080201421	MICALL1	protein_coding
ENSG00000100142.16	699.008399510682	0.412363778106887	0.0787996851796426	5.23306377642	1.66723181566672e-07	4.78413515562045e-07	POLR2F	protein_coding
ENSG00000100147.13	202.543711186995	0.679546474629345	0.101883153582281	6.66986101957024	2.56045780490943e-11	1.06567202158036e-10	CCDC134	protein_coding
ENSG00000100150.20	774.375108406048	0.522993070298348	0.0740810584644029	7.05974079122606	1.66813480098843e-12	7.66279055109895e-12	DEPDC5	protein_coding
ENSG00000100151.16	827.936635602113	0.6940742422419	0.0696338800342735	9.96747907628126	2.11529585836339e-23	2.12684648706366e-22	PICK1	protein_coding
ENSG00000100162.15	412.885877030177	0.766467665865972	0.0875285590425423	8.75677235236375	2.00920875976338e-18	1.45529561495089e-17	CENPM	protein_coding
ENSG00000100167.20	2729.80095667334	0.714954228973667	0.0771896178332434	9.26231077498295	2.00054931241293e-20	1.65088526682542e-19	SEPTIN3	protein_coding
ENSG00000100196.11	2352.10264769428	0.379457787475692	0.0566718721945347	6.69569881462793	2.14643402280666e-11	8.99971225529607e-11	KDELR3	protein_coding
ENSG00000100197.22	53.0640149914258	-0.464196234542156	0.214633289777749	-2.16274108747449	0.030561099022156	0.0446098640263238	CYP2D6	protein_coding
ENSG00000100201.22	5977.65663637078	-0.300601502362113	0.0380235660103223	-7.90566309010859	2.66511089177252e-15	1.54342136259793e-14	DDX17	protein_coding
ENSG00000100207.19	2026.01580239375	-0.00374436668861937	0.055516383674778	-0.067446156265407	0.946226525430148	0.95630075308484	TCF20	protein_coding
ENSG00000100209.11	80.8615933147781	-0.89931009285514	0.160983694943966	-5.5863427235172	2.31901370013213e-08	7.28648979833867e-08	HSCB	protein_coding
ENSG00000100211.10	228.05503835317	0.384347807310766	0.108438553262476	3.54438339268924	0.000393532537245182	0.000758909088938179	CBY1	protein_coding
ENSG00000100216.6	2497.35983057823	0.679381285987892	0.0710622626385988	9.56036665259338	1.17340251697501e-21	1.05426870469895e-20	TOMM22	protein_coding
ENSG00000100219.16	3548.30626991108	-0.208387468030768	0.0805296714701646	-2.58771039576354	0.00966161722761606	0.0153315850991233	XBP1	protein_coding
ENSG00000100220.12	1903.44054188664	0.0772474255648171	0.066502686429803	1.16156849763288	0.24541078448564	0.29649114777028	RTCB	protein_coding
ENSG00000100221.10	2200.86284434368	0.421786316574387	0.11686848755232	3.60906798238115	0.000307299078183948	0.000601338260164569	JOSD1	protein_coding
ENSG00000100225.18	2302.36114366083	-0.135112514746084	0.0839855175851744	-1.60875968418077	0.107668899526744	0.141148034951727	FBXO7	protein_coding
ENSG00000100226.16	1325.01350946907	0.0640993154125582	0.0708825286551572	0.904303452891766	0.365834516384087	0.421266494416667	GTPBP1	protein_coding
ENSG00000100227.18	2210.09025391472	0.045035287141975	0.0780929714800576	0.576688097384993	0.564150174444483	0.616908064971024	POLDIP3	protein_coding
ENSG00000100228.12	307.830291108313	0.155387840686436	0.105572409905041	1.47186031678355	0.141058601578672	0.180401557148689	RAB36	protein_coding
ENSG00000100239.16	1992.20801274262	0.225237477812792	0.0514635404023922	4.37664171667292	1.20521840920874e-05	2.8125443499675e-05	PPP6R2	protein_coding
ENSG00000100241.21	3997.97767161776	0.124102735312679	0.0677696204464001	1.83124436134084	0.067064078093813	0.0921377477083553	SBF1	protein_coding
ENSG00000100242.15	2682.10232110408	-0.378830647826335	0.0837325929270336	-4.52429137309119	6.05981939961634e-06	1.467938181714e-05	SUN2	protein_coding
ENSG00000100243.21	4135.07997061316	0.140306482598676	0.0794926460325269	1.76502468594724	0.0775596169572147	0.105112343089148	CYB5R3	protein_coding
ENSG00000100246.13	228.172956618588	-1.15023288809923	0.126001145369165	-9.12874946278643	6.92950826583358e-20	5.55924802240077e-19	DNAL4	protein_coding
ENSG00000100253.13	26.2339144449694	-0.876579044222116	0.249473429293878	-3.51371705877948	0.000441883221733417	0.000847233882543195	MIOX	protein_coding
ENSG00000100258.18	2621.65917856878	0.821003256174603	0.0807343283644867	10.1691965834913	2.72144072498055e-24	2.90040297070277e-23	LMF2	protein_coding
ENSG00000100263.14	554.845784619496	0.126069688055224	0.0818359589500138	1.54051702543412	0.123434376015719	0.159881987341998	RHBDD3	protein_coding
ENSG00000100266.19	1539.62400714153	0.227280443520868	0.0780669497706101	2.91135293730193	0.00359867269026467	0.00607382824133792	PACSIN2	protein_coding
ENSG00000100271.17	217.282749497182	-0.790696002583255	0.116175025941151	-6.80607554143162	1.00297061779283e-11	4.32394921064254e-11	TTLL1	protein_coding
ENSG00000100280.16	3178.6156140564	0.539401868746635	0.044614532767351	12.0902727270377	1.18891400905615e-33	2.09575234145387e-32	AP1B1	protein_coding
ENSG00000100281.14	678.273007106986	0.0302122853784937	0.0764480833627663	0.395200037064741	0.692695265329812	0.734456898850806	HMGXB4	protein_coding
ENSG00000100284.21	554.370201437792	-0.750128766367301	0.107150634273901	-7.00069366318268	2.54698296796858e-12	1.1509621732544e-11	TOM1	protein_coding
ENSG00000100288.20	402.972662581995	-0.33423550786789	0.0838104158046895	-3.98799486506292	6.66341056158309e-05	0.000142162511371211	CHKB	protein_coding
ENSG00000100290.3	81.294960283304	-0.569156702237849	0.172381075644178	-3.30173541446441	0.00096088663274869	0.00175849962978065	BIK	protein_coding
ENSG00000100292.17	195.400340829712	-0.56175012789663	0.113152076051049	-4.96455873812863	6.88574447742798e-07	1.84719734682345e-06	HMOX1	protein_coding
ENSG00000100294.13	861.56950810096	0.668411564255845	0.0931501806959396	7.17563357646799	7.19730859113799e-13	3.40651803029922e-12	MCAT	protein_coding
ENSG00000100296.13	2835.83282449878	-0.12770579845856	0.051379850832951	-2.48552295088914	0.0129361245496326	0.0201080951476847	THOC5	protein_coding
ENSG00000100297.16	2792.97999315577	0.823215611368799	0.0619255915531736	13.2936253125968	2.52063289567614e-40	6.3464304027378e-39	MCM5	protein_coding
ENSG00000100299.18	612.799772793181	-0.663939550951156	0.126800221674637	-5.23610717854097	1.63998741731115e-07	4.70949411852054e-07	ARSA	protein_coding
ENSG00000100300.18	1766.86077531937	0.491608697096037	0.114413641746799	4.29676644839242	1.73307622052409e-05	3.96862509413689e-05	TSPO	protein_coding
ENSG00000100302.7	184.42277423727	-0.17274855602899	0.115984828356844	-1.48940648942037	0.136380360755138	0.174916167625107	RASD2	protein_coding
ENSG00000100304.13	4511.59848580231	0.667458099259314	0.0672196133894827	9.92951410463998	3.09761279758975e-23	3.07807648800807e-22	TTLL12	protein_coding
ENSG00000100307.13	460.736825877502	-1.30664389950252	0.118003116447524	-11.0729609423797	1.69699172309541e-28	2.30633971820328e-27	CBX7	protein_coding
ENSG00000100311.17	1444.49246625662	-0.0936508259258668	0.107401384215585	-0.871970381106846	0.383224535982662	0.439272525569866	PDGFB	protein_coding
ENSG00000100316.16	64857.5331298951	0.270650985412581	0.0550702288436051	4.91465154759404	8.89405045269725e-07	2.35658413780465e-06	RPL3	protein_coding
ENSG00000100319.13	225.846073575285	-0.00788002372826187	0.108636125696215	-0.0725359421441189	0.942175403095587	0.953025791614922	ZMAT5	protein_coding
ENSG00000100320.23	2840.05818769499	-0.254698710489393	0.0851731620272192	-2.99036344814812	0.0027864568367127	0.00478864498318679	RBFOX2	protein_coding
ENSG00000100324.14	705.060644277279	-0.296325856105293	0.0680550483540101	-4.35420829567058	1.33548679459072e-05	3.09856454861545e-05	TAB1	protein_coding
ENSG00000100325.15	1490.56166349688	0.454467088813084	0.0484139306434072	9.38711405525946	6.16667251351531e-21	5.30361598334578e-20	ASCC2	protein_coding
ENSG00000100330.16	889.058344494278	-1.19243333893371	0.062555182879417	-19.062102995243	5.21365044181974e-81	5.61128307762895e-79	MTMR3	protein_coding
ENSG00000100335.15	2619.99674439565	0.802053476494352	0.0945078609420849	8.48663241871337	2.12711252028313e-17	1.43083893694925e-16	MIEF1	protein_coding
ENSG00000100344.11	272.773976197135	0.152339294038978	0.104761470894725	1.4541538290548	0.145903662441805	0.186084091888351	PNPLA3	protein_coding
ENSG00000100345.22	18234.3649636598	0.335389709490432	0.0596987778799945	5.61803308879499	1.93143517473733e-08	6.12028276498251e-08	MYH9	protein_coding
ENSG00000100347.15	1296.01357599388	0.389058085114673	0.0573253937910315	6.7868366771785	1.14618835493098e-11	4.91365964331281e-11	SAMM50	protein_coding
ENSG00000100348.10	2999.08817652548	0.493029482240448	0.055538724289117	8.8772201477638	6.85520381966195e-19	5.14073012639321e-18	TXN2	protein_coding
ENSG00000100350.14	4347.01820903044	0.41183044184865	0.108811017300512	3.7848230084208	0.000153818008870094	0.000314825315329001	FOXRED2	protein_coding
ENSG00000100353.18	9513.4058585147	0.596941942575214	0.0761724307754163	7.83671909243928	4.62471071600089e-15	2.62261424388281e-14	EIF3D	protein_coding
ENSG00000100354.21	1110.12448073404	-1.09850137781016	0.135626502862171	-8.09945957927196	5.52038644544539e-16	3.34661110851812e-15	TNRC6B	protein_coding
ENSG00000100359.21	878.378083000132	0.00264991982373109	0.0694344969091069	0.0381643122898977	0.9695566748215	0.975364314198064	SGSM3	protein_coding
ENSG00000100360.15	467.421835961307	-1.1372476823614	0.0697461928435908	-16.3055162725762	9.01737964272608e-60	4.78516017638134e-58	IFT27	protein_coding
ENSG00000100364.18	1829.37658762932	0.119969379941808	0.0997674660408063	1.20248999701705	0.229173739371331	0.279036190153924	KIAA0930	protein_coding
ENSG00000100372.15	742.134033280556	0.764544686841592	0.0653195997518281	11.7046750094361	1.20620491064889e-31	1.89654626023117e-30	SLC25A17	protein_coding
ENSG00000100376.12	978.641731801944	-0.387954373653461	0.066221407957361	-5.85844344933378	4.6722565938829e-09	1.5690199412066e-08	FAM118A	protein_coding
ENSG00000100379.17	462.629087446051	-0.516690349302993	0.115206846312426	-4.48489274588593	7.29506199900374e-06	1.74969291479558e-05	KCTD17	protein_coding
ENSG00000100380.14	5362.37550487594	0.148238848868751	0.0673890886829403	2.19974556365054	0.0278249521319576	0.0408775106635306	ST13	protein_coding
ENSG00000100387.9	457.254343964419	-0.0340920934295547	0.0941374060369036	-0.362152462711687	0.717238101024954	0.756125398217864	RBX1	protein_coding
ENSG00000100393.14	2070.72629765008	-0.461686224719059	0.0669692576783038	-6.89400242327358	5.42440992516446e-12	2.39391443506464e-11	EP300	protein_coding
ENSG00000100395.15	1069.51683262485	0.595160220023196	0.0545911945793588	10.902128532066	1.12592099703052e-27	1.47450305035282e-26	L3MBTL2	protein_coding
ENSG00000100401.20	3384.0706770636	-0.049798717084115	0.0551370331068038	-0.903180934448393	0.366429874864093	0.421920272549381	RANGAP1	protein_coding
ENSG00000100403.12	2895.71509909859	0.0364296885785966	0.0833089864830097	0.437284020806401	0.661905382354334	0.707356126041625	ZC3H7B	protein_coding
ENSG00000100410.8	767.11232478773	0.639997135760348	0.0670801092214578	9.5407885167191	1.41750381190861e-21	1.26540366573594e-20	PHF5A	protein_coding
ENSG00000100412.16	6239.37139671373	0.95541265045063	0.0576128587074526	16.5833230963601	9.19978945178472e-62	5.3664268012071e-60	ACO2	protein_coding
ENSG00000100413.17	2529.75073264698	0.0403691376661332	0.0649360539841366	0.62167525110157	0.534155428452476	0.588103648534731	POLR3H	protein_coding
ENSG00000100416.15	734.251660604137	0.464385111817209	0.0751051682560643	6.18313123584159	6.28424280522272e-10	2.29436413741564e-09	TRMU	protein_coding
ENSG00000100417.12	501.265546321825	-0.0887020611228366	0.140351585525607	-0.631998995883469	0.527387533354702	0.581240619619233	PMM1	protein_coding
ENSG00000100418.8	1231.55309274719	0.960288176665986	0.0726251046446232	13.2225375972258	6.50323178385663e-40	1.59789214393378e-38	DESI1	protein_coding
ENSG00000100422.14	2218.5213043182	0.43014132392759	0.0457943328741537	9.39289420613792	5.8373762155602e-21	5.02606313816375e-20	CERK	protein_coding
ENSG00000100425.18	1019.62875184278	0.0483288765343588	0.0805179894915985	0.600224581357705	0.548356573517543	0.601704014436287	BRD1	protein_coding
ENSG00000100426.7	1303.86630610193	0.19651225619545	0.0690509364409413	2.84590284106465	0.00442857047713263	0.00738481643229875	ZBED4	protein_coding
ENSG00000100429.18	734.732710478481	0.381423006751584	0.09124096385789	4.18039212459066	2.91006840200057e-05	6.4746797769362e-05	HDAC10	protein_coding
ENSG00000100439.10	528.102184197658	-1.96524766219397	0.0990044348893211	-19.8500972647433	1.09987894517683e-87	1.48756193974668e-85	ABHD4	protein_coding
ENSG00000100441.10	1211.74522476986	-0.387342538360429	0.0896899285503755	-4.31868488046428	1.5696170488779e-05	3.61326364783866e-05	KHNYN	protein_coding
ENSG00000100442.11	1132.16452462369	0.0146770533480937	0.111430720253135	0.131714605404616	0.895210032729251	0.913012674688098	FKBP3	protein_coding
ENSG00000100445.17	596.154138220998	-0.0301111843408132	0.0990310142524465	-0.304058123287063	0.76108361004547	0.795054054157547	SDR39U1	protein_coding
ENSG00000100453.13	46.6054881018179	2.18000505033078	0.325626310306726	6.69480622827226	2.15957599311562e-11	9.04736839440406e-11	GZMB	protein_coding
ENSG00000100461.18	1221.26018501209	-0.391922138091811	0.0504656561859953	-7.7661159630492	8.09294635451869e-15	4.50909584892851e-14	RBM23	protein_coding
ENSG00000100462.16	4078.85219458136	0.221547625608786	0.0510541628493974	4.33946250891079	1.42831630819047e-05	3.30341376181521e-05	PRMT5	protein_coding
ENSG00000100478.15	214.929502795999	-0.228108336667448	0.092865787208913	-2.45632265146571	0.0140367066640153	0.021699675090648	AP4S1	protein_coding
ENSG00000100479.13	435.940491656784	0.679445825234602	0.091378027160831	7.4355492928156	1.04134325809223e-13	5.29436094924269e-13	POLE2	protein_coding
ENSG00000100483.14	229.116967824973	0.073695321244562	0.0959325334572606	0.768199468821434	0.442368689038789	0.498725337457938	VCPKMT	protein_coding
ENSG00000100485.12	1129.01896440854	-1.30616196203718	0.07400957162473	-17.6485545499459	1.04394011985175e-69	8.09874967091078e-68	SOS2	protein_coding
ENSG00000100490.9	186.85598675651	0.881014748183855	0.138961191127011	6.34000573137435	2.29756615044315e-10	8.77184698406763e-10	CDKL1	protein_coding
ENSG00000100503.25	3267.47160073742	-0.0200911575979105	0.0777104931656099	-0.258538541958471	0.795991307524012	0.826211298077253	NIN	protein_coding
ENSG00000100504.17	5762.38362491292	0.854686135077618	0.0705490844926961	12.1147728737161	8.82081404788283e-34	1.57486566698357e-32	PYGL	protein_coding
ENSG00000100519.12	2033.2083861832	0.229001368905764	0.0599598465089032	3.81924541570934	0.000133860533905484	0.000276048973940248	PSMC6	protein_coding
ENSG00000100522.10	3566.21297071866	0.518839003524807	0.0456760138078522	11.359113028283	6.68195935299571e-30	9.66134198598235e-29	GNPNAT1	protein_coding
ENSG00000100523.16	1342.45257123857	0.187965506125055	0.0712459310315592	2.63826303346073	0.00833319177805499	0.013350226025404	DDHD1	protein_coding
ENSG00000100526.20	858.651761320198	-0.288854903465167	0.133886668235691	-2.15745829866102	0.0309699730016388	0.0451507330278499	CDKN3	protein_coding
ENSG00000100528.12	3797.51472883776	0.124618343575046	0.0463949265076997	2.68603386093013	0.00723057607449201	0.0116892123234687	CNIH1	protein_coding
ENSG00000100532.12	290.919414911346	-0.776340072135381	0.0997418822990392	-7.78349129012637	7.05500119989993e-15	3.94373018793236e-14	CGRRF1	protein_coding
ENSG00000100554.12	809.989995068684	0.1233242134679	0.0573757510148982	2.14941349414107	0.0316016367043297	0.0460013157207611	ATP6V1D	protein_coding
ENSG00000100558.9	2214.31151839391	1.39719107936206	0.109002678738385	12.8179517745195	1.30091789000389e-37	2.80818193685445e-36	PLEK2	protein_coding
ENSG00000100564.9	519.342500759242	0.353683807217589	0.0805576713877052	4.39044228966589	1.13120335379769e-05	2.6487177656029e-05	PIGH	protein_coding
ENSG00000100567.13	2044.38321228222	0.587171910679308	0.05367764749579	10.9388532857249	7.51443144410763e-28	9.93452039448935e-27	PSMA3	protein_coding
ENSG00000100568.11	1953.03356895288	-0.084242843743019	0.0560180971194923	-1.5038505067982	0.132619863109034	0.17053675792136	VTI1B	protein_coding
ENSG00000100575.14	920.716015435272	0.588795137073103	0.0881156169424246	6.68207472754604	2.35582833908805e-11	9.83719248805537e-11	TIMM9	protein_coding
ENSG00000100577.19	517.9520017744	-1.035745563863	0.0869149350756118	-11.9167731410252	9.67849906803111e-33	1.61480896568471e-31	GSTZ1	protein_coding
ENSG00000100578.18	577.125185621118	-1.8682921326613	0.137908010147188	-13.5473793775089	8.21095363215009e-42	2.24486590984168e-40	KIAA0586	protein_coding
ENSG00000100580.8	1760.51520132069	0.547236603016627	0.0678552999067595	8.06475844581911	7.3380812043513e-16	4.41353384675722e-15	TMED8	protein_coding
ENSG00000100583.4	58.4379637505199	-1.48512618187621	0.273285732116538	-5.43433486400567	5.50012063059215e-08	1.66188896001067e-07	SAMD15	protein_coding
ENSG00000100591.8	2941.63570729375	0.70820232881347	0.0658343104184131	10.7573440704772	5.47246641964245e-27	6.91204167697484e-26	AHSA1	protein_coding
ENSG00000100592.16	664.178014330557	-1.8539953570032	0.0931322433641557	-19.9071265764952	3.52989145209806e-88	4.90430282385588e-86	DAAM1	protein_coding
ENSG00000100596.7	2001.5545410516	0.503327277192559	0.0626337654886791	8.03603732372651	9.27904905122292e-16	5.54385092454417e-15	SPTLC2	protein_coding
ENSG00000100599.16	958.476721457785	0.0302210025872072	0.0747150169241723	0.4044836477502	0.685857100235678	0.7285205770713	RIN3	protein_coding
ENSG00000100600.15	1577.57690701383	-0.13480127318721	0.122234836707188	-1.10280568795723	0.270111557492626	0.322836860339392	LGMN	protein_coding
ENSG00000100601.10	397.024933966093	-0.059855348871405	0.089876889767555	-0.665970407144779	0.505430015745819	0.559948309579076	ALKBH1	protein_coding
ENSG00000100603.14	2338.31833349388	0.180975805768034	0.0667921356666454	2.7095376418456	0.0067377059289539	0.0109475185745484	SNW1	protein_coding
ENSG00000100605.17	6299.44380614072	0.244861730598137	0.0793816750115452	3.08461279712887	0.00203817307587478	0.00357135967881155	ITPK1	protein_coding
ENSG00000100612.14	1028.87192008559	-0.0145597076635602	0.0582620142419651	-0.249900520141528	0.802664280969744	0.832120350431461	DHRS7	protein_coding
ENSG00000100614.18	963.302509249155	-0.720899325328055	0.0560037975799193	-12.8723293147988	6.44293726273684e-38	1.41070788232675e-36	PPM1A	protein_coding
ENSG00000100629.17	365.827668510308	0.48746371887386	0.107401788879624	4.53869273462669	5.66040453277395e-06	1.37598158858572e-05	CEP128	protein_coding
ENSG00000100632.11	2045.62067745205	0.168838111565971	0.0526293954825887	3.20805720867204	0.00133634913148535	0.00240445299935138	ERH	protein_coding
ENSG00000100644.17	3546.32183347883	0.189418106576507	0.0644664309408206	2.93824404131183	0.00330077087575181	0.00560569855474107	HIF1A	protein_coding
ENSG00000100647.8	451.505536287078	0.196298214663483	0.0694512458533275	2.82641747101327	0.00470718719585944	0.00781700987876995	SUSD6	protein_coding
ENSG00000100650.16	2044.58674810311	-0.0788380219677928	0.0942438288860569	-0.836532459468618	0.402855423900021	0.459054536494484	SRSF5	protein_coding
ENSG00000100664.11	7546.18515832098	0.0478292149758442	0.0624830219221823	0.765475380422728	0.443988521203165	0.500293192475704	EIF5	protein_coding
ENSG00000100697.15	2149.71367908677	0.469260766319505	0.0761194979153012	6.16479061437918	7.05764664821998e-10	2.55657771331467e-09	DICER1	protein_coding
ENSG00000100711.14	588.870632151798	0.178829085492629	0.0689849805017151	2.59229015058116	0.0095339325624903	0.0151383991015625	ZFYVE21	protein_coding
ENSG00000100714.17	8184.98191100606	0.828880865852251	0.0403224432439642	20.5563155198024	6.7573622884208e-94	1.05380375361158e-91	MTHFD1	protein_coding
ENSG00000100722.20	4585.44439630769	0.254400612148039	0.0715803922454507	3.5540544577584	0.000379340655753501	0.000733206429983655	ZC3H14	protein_coding
ENSG00000100726.15	1657.01886122387	0.95299917135073	0.0801817489798114	11.8854874516479	1.40811190727719e-32	2.32399290269085e-31	TELO2	protein_coding
ENSG00000100731.16	2346.79568549099	-0.00455249556975901	0.0965739280386912	-0.0471400062337229	0.96240164239962	0.969762266815678	PCNX1	protein_coding
ENSG00000100744.15	773.806462514885	0.226943926903693	0.0700639944447296	3.23909489749002	0.00119909670053046	0.00217053119438671	GSKIP	protein_coding
ENSG00000100749.8	735.806870818996	0.946808499434507	0.0816453989016526	11.5965934660323	4.28809489817701e-31	6.57321507811827e-30	VRK1	protein_coding
ENSG00000100764.14	2722.18342308525	0.233511205013678	0.0876722100057865	2.66345749694533	0.00773421818248468	0.0124528083104628	PSMC1	protein_coding
ENSG00000100784.12	505.980943653607	-0.300078544027337	0.119373692771846	-2.51377449301886	0.0119446784067821	0.0186771557285504	RPS6KA5	protein_coding
ENSG00000100796.17	2036.77125596549	-0.0931081089272647	0.0609166951870277	-1.52844977294652	0.126400905046693	0.163309242694109	PPP4R3A	protein_coding
ENSG00000100802.15	266.323148478274	-1.23231204054788	0.11647291823438	-10.5802452555373	3.6799369833267e-26	4.42838400914819e-25	C14orf93	protein_coding
ENSG00000100804.19	1715.02211359591	0.464722072225213	0.0604779054996144	7.68416280931184	1.54000718024778e-14	8.38771551522693e-14	PSMB5	protein_coding
ENSG00000100811.14	2808.07452388838	-0.24526733011676	0.0787167578003565	-3.11582103951504	0.00183433557475563	0.00323794763097602	YY1	protein_coding
ENSG00000100813.14	4656.56260139754	0.078400187902244	0.0456589916837286	1.71708101758593	0.0859643700108708	0.115447580569081	ACIN1	protein_coding
ENSG00000100814.18	2715.12090477542	0.12397044035556	0.0766410421766002	1.61754638030497	0.105760392600331	0.138908222766488	CCNB1IP1	protein_coding
ENSG00000100815.12	1465.62100871273	-0.206493106390046	0.0977187493130164	-2.11313701660875	0.0345890421983636	0.050054382342353	TRIP11	protein_coding
ENSG00000100823.12	6020.13363474566	-0.181387256968313	0.0404082556463775	-4.48886629889884	7.16032179257374e-06	1.71926469687203e-05	APEX1	protein_coding
ENSG00000100836.10	2524.27656339451	0.131210214277747	0.0501934086403976	2.61409252393639	0.00894648052976035	0.0142544893595004	PABPN1	protein_coding
ENSG00000100852.13	1491.80281020723	-0.419980448760736	0.0825747562697425	-5.08606343794474	3.65571818860775e-07	1.01067910775131e-06	ARHGAP5	protein_coding
ENSG00000100865.15	768.777737126674	0.104146340985281	0.0731792940759295	1.42316678919068	0.154687810570801	0.196125253770827	CINP	protein_coding
ENSG00000100867.15	686.732497052223	-1.97877699461243	0.370873768921022	-5.33544607473657	9.53099523060258e-08	2.81364110699825e-07	DHRS2	protein_coding
ENSG00000100883.12	1344.13827200961	0.330977921257713	0.0577762336943632	5.72861711631447	1.0125263810458e-08	3.30509198665591e-08	SRP54	protein_coding
ENSG00000100888.15	2057.71459858669	-0.0833000538156519	0.0590396129535069	-1.41091802009695	0.158268788079308	0.200333103214847	CHD8	protein_coding
ENSG00000100889.12	2345.40016919302	-0.649175434053853	0.0779311912248464	-8.3301104968466	8.07669356309584e-17	5.18857115278662e-16	PCK2	protein_coding
ENSG00000100890.16	648.778732230833	0.168976810348556	0.082162168920927	2.05662548308796	0.0397222650346899	0.0569542524181598	PRORP	protein_coding
ENSG00000100897.18	2106.98230040677	-0.885231212452296	0.0532409764280359	-16.6268778644365	4.45196250248635e-62	2.63718383432166e-60	DCAF11	protein_coding
ENSG00000100902.11	2240.8136209005	0.275088539659143	0.0624599294721715	4.40424031829409	1.06155214724249e-05	2.49480262437445e-05	PSMA6	protein_coding
ENSG00000100906.11	1239.05017452461	0.400468467555848	0.0757845106721561	5.28430498533236	1.2618288452462e-07	3.67464371987379e-07	NFKBIA	protein_coding
ENSG00000100908.14	369.40876619336	0.0940902114796985	0.0816398486416295	1.152503502214	0.249114231433197	0.30037181846103	EMC9	protein_coding
ENSG00000100911.16	1013.1049899225	0.270648228322642	0.0858561653435593	3.15234470628433	0.00161964947797412	0.00287860250864966	PSME2	protein_coding
ENSG00000100916.14	273.440995050114	0.290605780949546	0.115296450038276	2.52050935525831	0.011718512318543	0.0183385238341483	BRMS1L	protein_coding
ENSG00000100918.13	27.0265448240997	-0.81433885869128	0.274897747785177	-2.96233368680654	0.00305316702119273	0.00521299872471104	REC8	protein_coding
ENSG00000100926.15	920.827865356529	0.246153070122394	0.0778835115731241	3.16052865555867	0.00157483113443313	0.00280351126704036	TM9SF1	protein_coding
ENSG00000100934.15	2128.58745984025	0.508711585726199	0.0681712411356501	7.46226087792567	8.50502756775001e-14	4.35160148369345e-13	SEC23A	protein_coding
ENSG00000100938.18	842.725521760728	-0.378602847726689	0.0613982103317301	-6.16634989328069	6.98843573737394e-10	2.53270721779193e-09	GMPR2	protein_coding
ENSG00000100941.9	2874.42647691802	0.726551411953305	0.0930357276349545	7.80938065862272	5.74696853240232e-15	3.22789121943053e-14	PNN	protein_coding
ENSG00000100949.14	848.613158369573	0.169319259203382	0.0729728799426519	2.3203039175163	0.0203244423499651	0.0305847235559784	RABGGTA	protein_coding
ENSG00000100968.14	75.9464441852344	-3.36607482112913	0.21895159869636	-15.3736023905318	2.46096667251627e-53	1.05946348326947e-51	NFATC4	protein_coding
ENSG00000100979.15	21.4646199879875	-1.43394973779174	0.347624149850748	-4.12500034421487	3.70734202460032e-05	8.13836658459733e-05	PLTP	protein_coding
ENSG00000100982.12	896.889282700008	-0.379649825682876	0.0883743562314699	-4.29592748249841	1.73964449247346e-05	3.98247255519352e-05	PCIF1	protein_coding
ENSG00000100983.12	1315.08294499834	0.421368937660263	0.0680532498996325	6.1917533443548	5.94986092990254e-10	2.17748382642961e-09	GSS	protein_coding
ENSG00000100991.12	2043.3839885267	0.0213942680497269	0.0627340087662281	0.341031419328716	0.733079928830104	0.769905205628813	TRPC4AP	protein_coding
ENSG00000100994.12	7594.61863051066	0.219504027008332	0.105876830401686	2.07320172105226	0.0381535102971449	0.0548955091198706	PYGB	protein_coding
ENSG00000100997.20	1910.39000780762	0.335261010950024	0.0567834121938962	5.90420684486555	3.54347353628717e-09	1.20585406490931e-08	ABHD12	protein_coding
ENSG00000101000.6	1354.7392167466	1.19917676115379	0.0791228932144556	15.155876035821	6.92853827657697e-52	2.80129234076524e-50	PROCR	protein_coding
ENSG00000101003.10	468.192832267322	0.550234976347096	0.0736761268390733	7.46829400450085	8.12411697043494e-14	4.16228225474881e-13	GINS1	protein_coding
ENSG00000101004.15	44.0349514818678	0.482112512500373	0.190102645838529	2.53606418981603	0.0112106183114374	0.0175887362338258	NINL	protein_coding
ENSG00000101019.22	733.368878782492	0.372512538634069	0.0702423264330087	5.30324887501186	1.13759660861081e-07	3.33254532670098e-07	UQCC1	protein_coding
ENSG00000101040.19	805.642196759123	-0.867968537618509	0.0815809619312816	-10.6393515971242	1.95484943262507e-26	2.39007711030471e-25	ZMYND8	protein_coding
ENSG00000101049.17	14.2895941851321	-1.58677925092981	0.366871484425679	-4.32516376521833	1.52418587602405e-05	3.51503436596885e-05	SGK2	protein_coding
ENSG00000101052.13	583.722868901121	-0.357166527901311	0.10527733385107	-3.39262512485902	0.000692263069298045	0.00129353912313021	IFT52	protein_coding
ENSG00000101057.16	969.748164834152	1.30121009840724	0.0777737451753451	16.7307115720555	7.82972566184022e-63	4.76739829840255e-61	MYBL2	protein_coding
ENSG00000101076.17	463.011415101871	-0.479788485793611	0.100290018322564	-4.78401035136381	1.71831828838967e-06	4.42179801337924e-06	HNF4A	protein_coding
ENSG00000101079.21	890.362005600533	0.0961719486873162	0.0806057106525599	1.19311582155578	0.23282401599321	0.282827234434801	NDRG3	protein_coding
ENSG00000101084.18	946.665838688105	0.543411274043429	0.0806362354084174	6.73904568201983	1.59430275858112e-11	6.75325084794769e-11	RAB5IF	protein_coding
ENSG00000101096.20	122.342362232983	-1.01236402938541	0.153235162542522	-6.6066039451257	3.93236198887591e-11	1.61337686646955e-10	NFATC2	protein_coding
ENSG00000101104.13	2413.91415388929	-0.313711719190166	0.0906653240112879	-3.4601069660448	0.000539960849187699	0.00102245343304864	PABPC1L	protein_coding
ENSG00000101109.12	1566.9249681481	0.724601274848263	0.0754458336690611	9.60425830837373	7.67081935315228e-22	6.98231877154416e-21	STK4	protein_coding
ENSG00000101126.18	2913.0946252795	-0.449112328299007	0.0411571254933987	-10.9121403138575	1.00853463808549e-27	1.32304162007387e-26	ADNP	protein_coding
ENSG00000101132.10	206.748064598911	-0.587551775727874	0.0957212357335517	-6.13815493735763	8.34854188896793e-10	3.00354909814258e-09	PFDN4	protein_coding
ENSG00000101138.12	997.251721104798	0.115414158255562	0.0755105937188584	1.52844988459861	0.126400877344351	0.163309242694109	CSTF1	protein_coding
ENSG00000101144.13	2025.61560645688	0.671832121571228	0.0701253700660316	9.58044315400568	9.66294268155135e-22	8.73538635948724e-21	BMP7	protein_coding
ENSG00000101146.13	1059.94803237791	0.323409437120647	0.066712225365262	4.84782864534828	1.2482014227774e-06	3.25821850710451e-06	RAE1	protein_coding
ENSG00000101150.18	3618.78384425519	0.101769906152025	0.0720536391012529	1.41241868448884	0.157826718102092	0.19980663790211	TPD52L2	protein_coding
ENSG00000101152.11	2200.80699048646	0.198997361678657	0.0636309427818452	3.12736780218561	0.00176379121357845	0.00312063222008792	DNAJC5	protein_coding
ENSG00000101158.15	1621.19190295071	0.0144174506286943	0.0444583848652388	0.32429092222752	0.745717791672696	0.781031045102372	NELFCD	protein_coding
ENSG00000101160.14	1185.44196241655	0.068580078084704	0.0641563331246828	1.06895258417316	0.285091035593079	0.338358802280735	CTSZ	protein_coding
ENSG00000101161.8	2199.3245782818	-0.121603878219104	0.0681874138230472	-1.78337718650949	0.0745249243308953	0.101376450249139	PRPF6	protein_coding
ENSG00000101166.16	2458.83552367542	0.469983680155352	0.0525714117504339	8.93990981993124	3.8948808510047e-19	2.96293997241935e-18	PRELID3B	protein_coding
ENSG00000101181.17	1092.15611100712	0.28107344806216	0.0574761596338441	4.89026145540616	1.00702129160091e-06	2.657166160141e-06	MTG2	protein_coding
ENSG00000101182.15	2695.58844551324	0.328640369543501	0.0559853842383631	5.87011010131292	4.35505823894222e-09	1.46992833625782e-08	PSMA7	protein_coding
ENSG00000101187.16	2715.76107228863	1.36666403884098	0.132173311904185	10.3399394261354	4.64831250663352e-25	5.21204402339545e-24	SLCO4A1	protein_coding
ENSG00000101188.5	5703.31830615361	0.373771885642422	0.112864295998883	3.31169288156568	0.00092733288809211	0.00170218856701521	NTSR1	protein_coding
ENSG00000101189.7	813.583577443858	0.24802647923073	0.075107123677509	3.30230299186657	0.000958944240166915	0.00175540119759866	MRGBP	protein_coding
ENSG00000101190.13	441.752390687328	-0.214799020147904	0.0712862864579808	-3.01318852223443	0.00258518267890747	0.00446231611494725	TCFL5	protein_coding
ENSG00000101191.17	1935.53368674237	-0.192504752062381	0.0616383348942084	-3.12313355629711	0.00178936530582557	0.00316185338986382	DIDO1	protein_coding
ENSG00000101193.8	2035.17083553981	0.160329532123235	0.0529589579206201	3.02742988945425	0.0024664292131322	0.00426697279423811	GID8	protein_coding
ENSG00000101194.18	529.142498113005	1.60225823955647	0.134874734765933	11.8796025240538	1.51084051773973e-32	2.49084958280651e-31	SLC17A9	protein_coding
ENSG00000101199.13	1776.70127751693	0.411445995158435	0.087232917354532	4.71663688016114	2.39775072964289e-06	6.06903352122098e-06	ARFGAP1	protein_coding
ENSG00000101213.7	123.102793631014	0.264368396517771	0.161684065062086	1.63509246514958	0.102029665475782	0.13467951092299	PTK6	protein_coding
ENSG00000101216.11	830.05699778291	0.370612890621595	0.106473215986636	3.48080864457135	0.000499902496016749	0.000951670384482309	GMEB2	protein_coding
ENSG00000101220.18	2135.89061211171	0.71387348177923	0.0684248097273602	10.4329626143452	1.753346131e-25	2.01174090991539e-24	C20orf27	protein_coding
ENSG00000101224.17	3127.33815680965	-0.635504679941844	0.085892782785692	-7.39881348969062	1.37406681680325e-13	6.90784972408029e-13	CDC25B	protein_coding
ENSG00000101236.17	729.417870504293	-0.0967328433283153	0.134030339313842	-0.721723483082502	0.470464501328861	0.526477921491468	RNF24	protein_coding
ENSG00000101246.20	392.255692778475	0.398969921507171	0.106696235322083	3.73930645540401	0.000184528659045376	0.000373282792348177	ARFRP1	protein_coding
ENSG00000101247.18	297.807523101863	0.477709106394465	0.104987536221094	4.55015065205888	5.36075205163308e-06	1.30605004039902e-05	NDUFAF5	protein_coding
ENSG00000101255.11	8039.05172748845	0.207443007729895	0.131281354986819	1.58014066621054	0.114074656142481	0.148919703581236	TRIB3	protein_coding
ENSG00000101266.19	5190.31624173428	0.176153512040706	0.0578209366459237	3.04653508329365	0.00231495462112278	0.00402313525979298	CSNK2A1	protein_coding
ENSG00000101276.18	264.381214743807	-1.01871762382489	0.160221313599136	-6.35819043634645	2.04144290110155e-10	7.81547391220818e-10	SLC52A3	protein_coding
ENSG00000101290.14	1150.81945849424	-0.355267699508017	0.0587589812748789	-6.04618548177423	1.48315340840721e-09	5.22281878817683e-09	CDS2	protein_coding
ENSG00000101294.18	5470.60358159388	0.546239355898071	0.102100138994893	5.35003537973044	8.79370386856411e-08	2.60615170168001e-07	HM13	protein_coding
ENSG00000101298.15	419.682047822654	-0.819311200071574	0.0729894387421536	-11.2250650805237	3.07160225213862e-29	4.33056247411758e-28	SNPH	protein_coding
ENSG00000101310.17	2659.57787624023	1.0718490879234	0.0673021260278633	15.9259320794658	4.18727170180993e-57	2.03802781588411e-55	SEC23B	protein_coding
ENSG00000101311.16	2688.14397913417	0.68328422831456	0.0921932587133087	7.41143374093494	1.2494121829678e-13	6.30606551925262e-13	FERMT1	protein_coding
ENSG00000101333.16	47.6325860047282	-0.771027545548091	0.188888749642736	-4.08191354438215	4.46664135533558e-05	9.70757676814472e-05	PLCB4	protein_coding
ENSG00000101337.16	2253.42870650045	0.243478654348812	0.0666171860583318	3.65489250980393	0.000257289753126813	0.000510073848363871	TM9SF4	protein_coding
ENSG00000101343.15	635.326076159397	-0.777745814197684	0.0798451487174165	-9.74067713180971	2.02202459143339e-22	1.91941626278736e-21	CRNKL1	protein_coding
ENSG00000101346.14	2072.88129964892	0.456722979137822	0.0519899296664516	8.78483548771829	1.5659354347536e-18	1.14398619738716e-17	POFUT1	protein_coding
ENSG00000101347.10	803.582876075543	0.431481293495289	0.0654885147371328	6.58865596856533	4.43825857747184e-11	1.81218022547428e-10	SAMHD1	protein_coding
ENSG00000101350.8	901.600315124935	-0.148895463646057	0.0607982668066259	-2.4490083593934	0.0143250123474516	0.0221051255761413	KIF3B	protein_coding
ENSG00000101353.15	51.4840995590316	-0.846003172605101	0.205545811377424	-4.11588621989317	3.85694550453514e-05	8.44615247826487e-05	MROH8	protein_coding
ENSG00000101361.17	7055.72004086446	0.843049039903136	0.0586669088835482	14.3700947594931	7.97220944716423e-47	2.63674647423477e-45	NOP56	protein_coding
ENSG00000101363.12	838.800256063368	0.0333192805085986	0.0732746294034624	0.45471783043947	0.649312251527444	0.695698201072205	MANBAL	protein_coding
ENSG00000101365.21	2150.73397137366	1.18661413416058	0.0637040026647085	18.6269949222194	1.94122140484632e-77	1.78721004399194e-75	IDH3B	protein_coding
ENSG00000101367.9	2879.16150819336	0.517668364696659	0.0603597027106402	8.57639023138206	9.78970110868949e-18	6.76383372712936e-17	MAPRE1	protein_coding
ENSG00000101384.12	870.236717318154	1.02143883866922	0.143034085633561	7.1412267512657	9.25016101523624e-13	4.34317083858235e-12	JAG1	protein_coding
ENSG00000101391.21	595.791517422709	0.369890817835997	0.070652535382577	5.23535094435142	1.6467167188096e-07	4.72704200104567e-07	CDK5RAP1	protein_coding
ENSG00000101400.6	445.142362655357	-0.107269955492743	0.117489764641508	-0.913015323675652	0.361234482324965	0.416719995131529	SNTA1	protein_coding
ENSG00000101407.13	773.903402600029	0.32560205663973	0.0667728533216816	4.87626393724895	1.08113929523693e-06	2.84145345642407e-06	TTI1	protein_coding
ENSG00000101412.13	1657.14576202951	1.3252710761608	0.0824483488634013	16.0739553239142	3.88487282734225e-58	1.95304313882473e-56	E2F1	protein_coding
ENSG00000101413.12	897.845716191258	0.126368063961677	0.0669335062105077	1.88796420680915	0.0590307557890813	0.0819630272303561	RPRD1B	protein_coding
ENSG00000101417.12	195.488010830113	-0.340647515752076	0.15895214755056	-2.14308218543397	0.0321064996594569	0.046690013418435	PXMP4	protein_coding
ENSG00000101421.4	863.477840244511	-0.155340363685864	0.0611399806293264	-2.54073295553766	0.0110620373580088	0.0173770291851627	CHMP4B	protein_coding
ENSG00000101439.9	2114.2075034569	-0.401553067502848	0.0762980440797455	-5.26295362281046	1.41759346983542e-07	4.10245805709045e-07	CST3	protein_coding
ENSG00000101442.10	550.82072960717	0.516632917174438	0.0885700687325636	5.83304184548401	5.44259115251539e-09	1.81653462729619e-08	ACTR5	protein_coding
ENSG00000101444.13	8023.87139550621	0.571846279994286	0.0651987074745346	8.7708223390416	1.77366111117955e-18	1.29018861314408e-17	AHCY	protein_coding
ENSG00000101447.15	701.606415012826	-0.162951554362927	0.134812483845339	-1.20872748364959	0.226767559238042	0.276348665005581	FAM83D	protein_coding
ENSG00000101452.15	395.175458001745	0.286186690252412	0.0871083758830944	3.28540955276785	0.00101834231407609	0.00185830753265969	DHX35	protein_coding
ENSG00000101457.13	930.030616488436	0.643459666447315	0.173149678770268	3.71620479470277	0.000202237680207672	0.000407166179240397	DNTTIP1	protein_coding
ENSG00000101464.11	551.617633135535	0.655708766776872	0.087046067591448	7.53289361507346	4.96280447016141e-14	2.58685336689894e-13	PIGU	protein_coding
ENSG00000101473.17	210.737262635205	-0.440071558734803	0.10985168625086	-4.00605192104057	6.17420827300905e-05	0.000132268608125031	ACOT8	protein_coding
ENSG00000101474.12	2666.4559346876	0.15848089755834	0.0442135995554245	3.58443780085523	0.000337805051787626	0.000657330609430899	APMAP	protein_coding
ENSG00000101493.11	1064.99566106082	-0.176280520251798	0.130288596036617	-1.3530003823378	0.176055508234281	0.22025673971386	ZNF516	protein_coding
ENSG00000101544.9	2299.44912271312	0.145834137260761	0.0485999257026917	3.00070700010729	0.00269353607024694	0.00463782241568093	ADNP2	protein_coding
ENSG00000101546.13	1574.42729162351	0.310694590692241	0.0589497150155769	5.27050199666177	1.36051145892269e-07	3.94698113643041e-07	RBFA	protein_coding
ENSG00000101557.15	3813.34848807489	0.27120225961629	0.0506917405657137	5.35002855671764	8.79403541553609e-08	2.60615170168001e-07	USP14	protein_coding
ENSG00000101558.14	3780.1179121702	0.178223370645322	0.0400813960073819	4.44653600918736	8.72660445988303e-06	2.07577736903334e-05	VAPA	protein_coding
ENSG00000101574.15	212.875757261457	-0.630077411169718	0.118253049959361	-5.32821277240842	9.91838927187172e-08	2.92123228448671e-07	METTL4	protein_coding
ENSG00000101577.9	708.818106160755	0.250493502503622	0.0788594337721499	3.17645575832281	0.00149086527608163	0.00266458823697293	LPIN2	protein_coding
ENSG00000101596.16	3381.79898215456	0.21959788092365	0.0690576422471963	3.17992149424368	0.00147314956272504	0.00263569945763601	SMCHD1	protein_coding
ENSG00000101608.13	2438.07575843448	-0.0773360794760804	0.0609819996961486	-1.26817880458854	0.204734104380628	0.252212745224015	MYL12A	protein_coding
ENSG00000101624.11	523.017435027687	-0.0931845090285928	0.0930320896790898	-1.00163835242258	0.316518290714702	0.371304040297266	CEP76	protein_coding
ENSG00000101638.14	33.8900453150666	-1.39555567689445	0.259184158169001	-5.38441734538605	7.26796918560121e-08	2.17200573061289e-07	ST8SIA5	protein_coding
ENSG00000101639.18	2573.12434196452	-0.021254674789114	0.0556868255460757	-0.381682284466507	0.702697041993822	0.743565664528947	CEP192	protein_coding
ENSG00000101654.18	1629.51815143386	-0.737311459903667	0.0492965157464538	-14.9566647609716	1.40913291378861e-50	5.37051828464621e-49	RNMT	protein_coding
ENSG00000101665.9	693.006608042941	-1.48963474115329	0.27276799403034	-5.46117863442438	4.72983820330029e-08	1.4405364141299e-07	SMAD7	protein_coding
ENSG00000101670.12	779.420568922791	0.924217822943942	0.175586897356625	5.26359219769579	1.41267613068592e-07	4.08900176236231e-07	LIPG	protein_coding
ENSG00000101695.9	722.740218455856	0.0817875639332165	0.0829203960102727	0.986338318054874	0.323967122403025	0.379052942251219	RNF125	protein_coding
ENSG00000101745.17	1661.63923989874	-0.120273757098088	0.106682863642005	-1.12739528160483	0.25957539311793	0.311780158206643	ANKRD12	protein_coding
ENSG00000101751.10	442.247112581371	-0.270996028589329	0.0985376106710736	-2.75017860432942	0.00595627896845099	0.0097587705268907	POLI	protein_coding
ENSG00000101752.11	1557.59376029302	-0.026943812054048	0.0769042987096591	-0.350355084255698	0.72607223033433	0.763962953266752	MIB1	protein_coding
ENSG00000101773.19	4221.46246377767	0.671905901977275	0.0626297827740736	10.7282170273696	7.50298610941309e-27	9.37597193051188e-26	RBBP8	protein_coding
ENSG00000101782.15	1249.8120946054	0.170103942699069	0.0617475382110806	2.754829546687	0.0058722719484067	0.00962835877990556	RIOK3	protein_coding
ENSG00000101811.14	660.181921136034	0.553538133319943	0.0803646755246476	6.88782888385052	5.66502937340508e-12	2.49147176730215e-11	CSTF2	protein_coding
ENSG00000101843.19	423.91786018204	-0.726471155620886	0.124110363715527	-5.85342862491347	4.81540964473144e-09	1.61567300988871e-08	PSMD10	protein_coding
ENSG00000101844.18	80.762543322109	0.0563804950015428	0.174530244477343	0.323041402768803	0.746663886704161	0.781914771858277	ATG4A	protein_coding
ENSG00000101849.17	1086.94947945767	-0.553645211406357	0.0781633826694264	-7.08317875325162	1.40884754744024e-12	6.50889270481535e-12	TBL1X	protein_coding
ENSG00000101856.10	1431.30302002257	-0.181310030522468	0.0763726816698796	-2.37401681541286	0.0175957491349329	0.0267524705560266	PGRMC1	protein_coding
ENSG00000101868.12	1065.95735042812	0.587823911303209	0.0779083067897809	7.54507363238335	4.52032029058767e-14	2.36913768865059e-13	POLA1	protein_coding
ENSG00000101871.16	134.327601491847	0.0530122930211314	0.125873632839212	0.421154866395634	0.673641999284367	0.717890710205912	MID1	protein_coding
ENSG00000101882.10	280.397743884792	-0.438754859183759	0.111602626560723	-3.93140262648775	8.44517009977732e-05	0.000177999634029647	NKAP	protein_coding
ENSG00000101888.11	97.0125322043454	-1.39033133751386	0.18738490215381	-7.41965506043088	1.17425751413773e-13	5.93458253590176e-13	NXT2	protein_coding
ENSG00000101898.6	113.880022649023	-0.171190693780441	0.140290012594575	-1.22026287270474	0.222365239429186	0.271568479638504	MCTS2P	protein_coding
ENSG00000101901.12	652.48004187055	-0.296004145734369	0.0882104444021608	-3.35565870618285	0.000791762126789726	0.00146815100506277	ALG13	protein_coding
ENSG00000101911.13	2160.71975879234	0.682593155536181	0.0502910701857552	13.5728500708964	5.80212998645003e-42	1.59878504402042e-40	PRPS2	protein_coding
ENSG00000101928.13	2376.60113454976	-0.0301582911820565	0.0993586965285501	-0.303529456763664	0.761486402386316	0.795420455722102	MOSPD1	protein_coding
ENSG00000101935.10	246.105246420691	-0.0343420757341347	0.0972307030669998	-0.353201968625798	0.723937032129327	0.762083597054174	AMMECR1	protein_coding
ENSG00000101940.18	770.860286415918	-0.419209487304218	0.0808325705854621	-5.18614568691712	2.14690885581744e-07	6.08516469648701e-07	WDR13	protein_coding
ENSG00000101945.17	530.920648545094	0.212369011462042	0.0713218975002188	2.97761303197787	0.00290502505429804	0.00497785602700268	SUV39H1	protein_coding
ENSG00000101966.13	870.914717649746	-0.299099654029554	0.109469198590334	-2.73227225448935	0.00628991408022518	0.0102701663341967	XIAP	protein_coding
ENSG00000101972.19	2072.49446621721	-0.806209559258962	0.0953446712419764	-8.45573799518248	2.7732768981518e-17	1.8435837683538e-16	STAG2	protein_coding
ENSG00000101974.14	922.168381017717	-0.230629462978132	0.0672664632364713	-3.42859505140575	0.0006067140416749	0.00114107933779443	ATP11C	protein_coding
ENSG00000101986.12	173.072521159408	-0.128153270049544	0.132656918045208	-0.966050409869095	0.334018957102128	0.389442456621287	ABCD1	protein_coding
ENSG00000101997.13	551.03560797196	0.346049137114707	0.0661605543623303	5.23044494487695	1.69102533463815e-07	4.84967914979824e-07	CCDC22	protein_coding
ENSG00000102003.11	35.4640016508731	-0.478227089032395	0.240591306999808	-1.98771557873775	0.0468431549729446	0.066281264461764	SYP	protein_coding
ENSG00000102007.11	6857.2441488536	0.534075420392505	0.087625618524025	6.09496890736439	1.09458724534012e-09	3.90125393435941e-09	PLP2	protein_coding
ENSG00000102024.18	489.127135220203	-0.289184997566381	0.103411776188124	-2.79644164548827	0.00516687406986842	0.00852573271537455	PLS3	protein_coding
ENSG00000102030.16	1289.41823020043	0.809048500428324	0.0670584295786587	12.0648292170237	1.6199808348358e-33	2.83274223098346e-32	NAA10	protein_coding
ENSG00000102034.17	2026.35106691991	0.810123709766417	0.0839433064393731	9.65084345767959	4.87530653766949e-22	4.49121819259812e-21	ELF4	protein_coding
ENSG00000102043.16	23.605108310578	-0.389724610617072	0.301496408757069	-1.29263433758209	0.196137557680464	0.242698590723871	MTMR8	protein_coding
ENSG00000102054.18	2821.41595714062	0.277791601917063	0.0494962388003559	5.61237800386291	1.9956490002039e-08	6.31067735777286e-08	RBBP7	protein_coding
ENSG00000102057.10	37.4211563041562	-1.31156559507581	0.250977982036035	-5.22581935050977	1.73385580493721e-07	4.96598918044517e-07	KCND1	protein_coding
ENSG00000102078.16	156.823835174292	-0.499576237362697	0.124225225706076	-4.02153616162246	5.78198293039807e-05	0.000124389140097514	SLC25A14	protein_coding
ENSG00000102081.15	684.156190881517	-0.602434931144843	0.0877786650621145	-6.86311338545128	6.73757053920936e-12	2.94706040500105e-11	FMR1	protein_coding
ENSG00000102096.9	810.916069681026	0.599662668177987	0.106403603611861	5.63573645837632	1.74311781508871e-08	5.55265011431921e-08	PIM2	protein_coding
ENSG00000102098.19	235.967897767926	0.668479136430097	0.0967497931211073	6.90935985354845	4.86845560591703e-12	2.15790623623057e-11	SCML2	protein_coding
ENSG00000102100.16	576.63934414534	0.18560840610826	0.0825259019048119	2.24909273118089	0.0245065969187391	0.0363343345662679	SLC35A2	protein_coding
ENSG00000102103.17	741.287575779193	0.324500190515746	0.0802313796170199	4.04455453794674	5.24227044399585e-05	0.000113288488681545	PQBP1	protein_coding
ENSG00000102119.11	1077.05072084708	0.560794867415299	0.0775791590031486	7.22867938530422	4.87713307834578e-13	2.33805598608402e-12	EMD	protein_coding
ENSG00000102125.16	319.997057659879	0.0439327127817043	0.107386968404941	0.409106555797722	0.682461465411797	0.725493434678066	TAZ	protein_coding
ENSG00000102144.15	5852.80311927359	0.864154672179753	0.0834661613891537	10.3533534763951	4.0407911995209e-25	4.54752664965228e-24	PGK1	protein_coding
ENSG00000102158.20	2279.91397588784	-0.0729164843386776	0.0685212073191794	-1.06414476906434	0.287263122647565	0.340619311305976	MAGT1	protein_coding
ENSG00000102172.16	1536.13770994148	0.478792130575076	0.0660590670860627	7.24793963486191	4.23159115363374e-13	2.0388211727927e-12	SMS	protein_coding
ENSG00000102178.13	1208.99646820449	0.725991537331692	0.0608270075203762	11.9353485717425	7.74338349886937e-33	1.30046296717825e-31	UBL4A	protein_coding
ENSG00000102181.21	664.77590663245	-0.184384027452606	0.0743304401066258	-2.48059916217515	0.0131161775649583	0.0203734669910822	CD99L2	protein_coding
ENSG00000102189.17	552.414999548574	0.292727337263597	0.0983899114597368	2.97517634603612	0.00292820162984024	0.00501532057703108	EEA1	protein_coding
ENSG00000102218.6	97.2840354283792	-0.507171033340255	0.164925386845064	-3.07515442614488	0.002103935866992	0.00368025889848473	RP2	protein_coding
ENSG00000102221.14	625.92167254565	-0.0709139224265338	0.0887234239063253	-0.799269452240765	0.424134187869417	0.480578498903343	JADE3	protein_coding
ENSG00000102225.16	4013.32760512313	0.323143233469531	0.0596499057750452	5.4173301578746	6.04955697913468e-08	1.82070459456706e-07	CDK16	protein_coding
ENSG00000102226.10	2893.98205301546	-0.100168852969013	0.0910952682802753	-1.09960544449818	0.271504068749086	0.324348994191533	USP11	protein_coding
ENSG00000102241.12	1258.47833265388	0.087067477520662	0.0763690373703589	1.14008871289578	0.254249343819937	0.305887799858308	HTATSF1	protein_coding
ENSG00000102265.12	4317.91685811662	0.329497291777016	0.0717758874092342	4.59064044584178	4.41887994910385e-06	1.08732478283938e-05	TIMP1	protein_coding
ENSG00000102271.14	69.9780611662079	-0.900624003078698	0.309657275905222	-2.90845419487044	0.00363220381679108	0.00612771508246143	KLHL4	protein_coding
ENSG00000102287.19	53.5797352969199	-0.18250655696709	0.204772707771357	-0.891264070067737	0.372787519420479	0.428369297691969	GABRE	protein_coding
ENSG00000102302.8	696.822432192632	0.185438147523478	0.0811263325533711	2.28579478064637	0.0222662671781652	0.0332804799130618	FGD1	protein_coding
ENSG00000102309.15	196.529927716835	-0.855352949509157	0.117863968868933	-7.2571198621381	3.95419292386133e-13	1.91119324653297e-12	PIN4	protein_coding
ENSG00000102312.23	373.208828246828	0.258889283461878	0.0866587333214845	2.98745750761734	0.00281308397404093	0.0048316882867237	PORCN	protein_coding
ENSG00000102316.17	986.371068778214	-0.555669880112558	0.0593940290868899	-9.35565222052282	8.30854989904172e-21	7.05442045039192e-20	MAGED2	protein_coding
ENSG00000102317.18	5733.72105691368	0.284360576460733	0.0711141798239779	3.99864804972206	6.37053273867752e-05	0.000136302466533961	RBM3	protein_coding
ENSG00000102349.18	30.3782343467842	-2.22841079909044	0.291373842847023	-7.64794388307669	2.04218292660097e-14	1.09896766433953e-13	KLF8	protein_coding
ENSG00000102359.7	94.1284892466325	2.92244459777539	0.497885141711892	5.86971643244278	4.36541136662734e-09	1.47309741479721e-08	SRPX2	protein_coding
ENSG00000102362.15	94.3159120143148	-0.870210388546533	0.223202848080522	-3.89874231458103	9.66936075770067e-05	0.000202683912302756	SYTL4	protein_coding
ENSG00000102384.13	265.275052281314	0.100753394065276	0.11140653937439	0.904375942660659	0.365796090206474	0.421253985880909	CENPI	protein_coding
ENSG00000102387.15	19.2312286181314	0.166749629175461	0.335733919423186	0.496671976015853	0.619420387598285	0.66802637666111	TAF7L	protein_coding
ENSG00000102393.13	309.393781144784	0.767557821961819	0.0800700164676459	9.58608297866365	9.14926881803452e-22	8.28857589484419e-21	GLA	protein_coding
ENSG00000102401.20	596.239844804054	0.40966476751659	0.0642064887850333	6.38042626638827	1.76595737346634e-10	6.80340976523471e-10	ARMCX3	protein_coding
ENSG00000102471.14	849.097952766642	0.462425456151109	0.0646456225173038	7.15323695780532	8.47551119150181e-13	3.99048790941843e-12	NDFIP2	protein_coding
ENSG00000102531.16	2345.98972139669	0.0376141338006417	0.0691123998760871	0.544245806368767	0.586272334351115	0.637767818769171	FNDC3A	protein_coding
ENSG00000102543.14	125.430091660219	0.100419190667195	0.134187542880269	0.748349574869224	0.454249329329551	0.510612864088226	CDADC1	protein_coding
ENSG00000102547.19	85.6833436814094	-0.411397647046386	0.161157866412636	-2.55276181178165	0.0106872554298348	0.0168384870859964	CAB39L	protein_coding
ENSG00000102554.14	2479.93424357854	-0.380315631734517	0.158181156035732	-2.40430428798109	0.0162032797673675	0.0247733818211962	KLF5	protein_coding
ENSG00000102572.14	2333.95776773937	0.386931983534568	0.0838244832955968	4.61597815247008	3.91248107962821e-06	9.68174357836107e-06	STK24	protein_coding
ENSG00000102580.15	2660.74090134665	0.207955908277973	0.0605440143439474	3.43478889748847	0.00059301559451445	0.00111737853913997	DNAJC3	protein_coding
ENSG00000102595.20	1089.95312748453	0.589169943216166	0.0900649278003629	6.54161345159921	6.08586393619683e-11	2.4476383825499e-10	UGGT2	protein_coding
ENSG00000102606.18	1343.37145828962	0.0694324374042991	0.071113638884568	0.976358944547925	0.328886619156635	0.38404448353995	ARHGEF7	protein_coding
ENSG00000102678.7	546.226445780201	0.769279868424961	0.0750387333122553	10.2517704453218	1.16195432059541e-24	1.27389870026253e-23	FGF9	protein_coding
ENSG00000102699.6	3271.45054181914	-0.223553137567692	0.0560768749096597	-3.98654771557506	6.70416500979021e-05	0.000142960449064635	PARP4	protein_coding
ENSG00000102710.20	449.409754283594	-0.754644705532909	0.0972450744943182	-7.76023576985384	8.47716442265071e-15	4.71285936236343e-14	SUPT20H	protein_coding
ENSG00000102738.8	349.12324928052	-0.109057890599589	0.106431467813114	-1.02467712642174	0.305515559293815	0.359805370477566	MRPS31	protein_coding
ENSG00000102743.15	881.970235330232	0.911026402742226	0.0612316978129264	14.8783462696979	4.55622780316028e-50	1.6942294286058e-48	SLC25A15	protein_coding
ENSG00000102753.10	1690.25193490721	0.312005276927021	0.0527486911025074	5.91493874835104	3.31999108533118e-09	1.13460249904106e-08	KPNA3	protein_coding
ENSG00000102760.13	110.755180283666	-0.54444720152543	0.148396989542047	-3.66885610823773	0.000243638151585004	0.000484644262745491	RGCC	protein_coding
ENSG00000102763.18	1942.22219926748	0.450104428789653	0.0653862049239432	6.8837827384723	5.8283744927233e-12	2.56036353470222e-11	VWA8	protein_coding
ENSG00000102780.17	591.308334478999	0.637956496522399	0.0975608235394504	6.539064281929	6.19049154069507e-11	2.48751477193932e-10	DGKH	protein_coding
ENSG00000102781.14	226.916912473164	0.0647145144018354	0.096348089795285	0.67167407822342	0.501791207152786	0.556724139304249	KATNAL1	protein_coding
ENSG00000102786.15	587.828489662755	0.283909694728613	0.0929700917845769	3.05377449111771	0.00225981881431762	0.00393402562241897	INTS6	protein_coding
ENSG00000102796.11	66.8912004878982	0.0666031845748239	0.175506741229419	0.37949074837964	0.704323473143151	0.744604868400987	DHRS12	protein_coding
ENSG00000102804.15	16032.5035534862	-0.317791121199912	0.0493110560196861	-6.44462209596652	1.15888808514121e-10	4.55185983171757e-10	TSC22D1	protein_coding
ENSG00000102805.16	188.60591751255	-0.396235196267131	0.111608654395553	-3.55021927657	0.000384910402383011	0.000743219921619654	CLN5	protein_coding
ENSG00000102854.16	710.173492419916	0.193772736229039	0.138871675702704	1.39533663181157	0.162914350491398	0.205396800739155	MSLN	protein_coding
[truncated: 13,286 more rows]
