# Supplementary material for: FOXO1 links KRAS G12D and G12V alleles to glutamine and nitrogen metabolism in colorectal cancer
Source: EMBO Rep. 2025 Nov 20;27(1):142–62. doi: 10.1038/s44319-025-00641-z (PMC12795846; doi:10.1038/s44319-025-00641-z)
Supplement: Supplementary file 6 — Source data Fig. 4 [file 44319_2025_641_MOESM6_ESM.zip › Fig4/Fig 4C-D/data/sw_de2_G12D_LN_iFOXO1___G12G_LN_iFOXO1.csv]

GeneID	baseMean	log2FoldChange	lfcSE	stat	pvalue	padj	gene_name	gene_type
ENSG00000000003.15	550.711546528957	0.416564919604084	0.23502421173209	1.77243406768208	0.0763225308372666	0.149785484002002	TSPAN6	protein_coding
ENSG00000000419.13	584.580586113495	-0.462026409171922	0.108825613875003	-4.24556676245909	2.1804157228867e-05	0.000153724475325415	DPM1	protein_coding
ENSG00000000457.14	369.060075482238	-0.133554903300468	0.131268644225806	-1.01741664270356	0.308955268122605	0.439012185365543	SCYL3	protein_coding
ENSG00000000460.17	266.642313807623	0.127956358461945	0.128556373918773	0.995332666607358	0.319574495019443	0.449932821115771	C1orf112	protein_coding
ENSG00000001036.14	1800.84191030975	0.378097171103537	0.121701763971484	3.1067517738866	0.00189155156537107	0.00727851036897569	FUCA2	protein_coding
ENSG00000001084.13	1645.34815877285	0.595550679662213	0.166761101681237	3.57128055438615	0.000355240119564652	0.00175800133687417	GCLC	protein_coding
ENSG00000001167.14	574.46399651692	0.381316623083908	0.0879497072916511	4.33562128659985	1.45349003422782e-05	0.000107626270528487	NFYA	protein_coding
ENSG00000001460.18	101.774634975037	-0.305635032767621	0.199084515553505	-1.53520243358896	0.124734110753523	0.219279677566699	STPG1	protein_coding
ENSG00000001461.17	429.940180966531	-0.347536673749245	0.108195513418498	-3.21211723821654	0.00131760593979726	0.00535245930104426	NIPAL3	protein_coding
ENSG00000001497.17	1026.61052909688	0.0318321321734848	0.137919909217016	0.230801574291911	0.817468958144548	0.880123580596737	LAS1L	protein_coding
ENSG00000001561.7	313.71922550396	-0.0526186050343175	0.135389553683523	-0.388645974543317	0.6975380524239	0.790114678128222	ENPP4	protein_coding
ENSG00000001617.12	379.147536313279	0.278190949774448	0.180076346888191	1.54485002934436	0.122382542823554	0.21621884881748	SEMA3F	protein_coding
ENSG00000001629.10	1656.69484910211	0.122592037465687	0.142491192559098	0.860348174957141	0.389597144496203	0.521942283999055	ANKIB1	protein_coding
ENSG00000001630.17	5719.47430805928	-0.095369940633728	0.153361060891418	-0.621865420592332	0.534030364502997	0.654385148463475	CYP51A1	protein_coding
ENSG00000001631.16	516.620480080832	-0.154659282478698	0.130932812600797	-1.18121103034913	0.237518900467171	0.360507209810187	KRIT1	protein_coding
ENSG00000002016.18	241.793209218335	-0.298343729619762	0.136026383221719	-2.19327841080263	0.0282873261348533	0.0685569018543627	RAD52	protein_coding
ENSG00000002330.14	554.703720651494	0.188102595025314	0.183686606292435	1.02404088584362	0.305815963740029	0.436385446196324	BAD	protein_coding
ENSG00000002549.12	1742.60307858699	0.000489995942041745	0.0933383141432422	0.00524967636858932	0.995811383515385	0.997420558926398	LAP3	protein_coding
ENSG00000002586.20	1073.67545288321	0.220102204329141	0.0849868864530594	2.5898372503705	0.00960213163005458	0.0284035216004558	CD99	protein_coding
ENSG00000002586.20_PAR_Y	1073.77618917114	0.219807268382792	0.0848820212201552	2.58956213840251	0.00960980775290819	0.0284149274761006	CD99	protein_coding
ENSG00000002587.10	91.3752181118029	1.40729839552738	0.208064274572461	6.76376758297002	1.34448706044884e-11	2.72487595520939e-10	HS3ST1	protein_coding
ENSG00000002745.13	32.378986583662	0.0558133466716437	0.319814956487632	0.174517625081121	0.861458680493839	0.908288141535833	WNT16	protein_coding
ENSG00000002822.15	1333.39967200046	0.0847281587185559	0.114182174900279	0.742043657799941	0.458060884633258	0.585387538075233	MAD1L1	protein_coding
ENSG00000002834.18	1877.60441371174	1.03960386623125	0.225276388972853	4.61479283724015	3.93487607508424e-06	3.35637709248584e-05	LASP1	protein_coding
ENSG00000002919.15	255.119312434006	-0.193191760709412	0.167185822359568	-1.1555510986686	0.247864820105001	0.372561085569566	SNX11	protein_coding
ENSG00000003056.8	2767.81017337977	-0.383226382134348	0.0748000080621989	-5.1233468025255	3.00159535179602e-07	3.18940946095125e-06	M6PR	protein_coding
ENSG00000003137.8	342.543660892395	-0.46572195000999	0.103541046266485	-4.49794518022692	6.86133825123526e-06	5.52322877842942e-05	CYP26B1	protein_coding
ENSG00000003147.19	703.479596885762	-0.357078823404134	0.0920973334049933	-3.87718960150451	0.000105670010036781	0.000616449831100846	ICA1	protein_coding
ENSG00000003249.14	1443.92248814063	0.0911430413301043	0.106603002968195	0.854976302659101	0.392564266848272	0.524406073422674	DBNDD1	protein_coding
ENSG00000003393.15	687.128859474625	-0.0810574614250415	0.137750922642899	-0.58843498010661	0.556240364288619	0.67404949976845	ALS2	protein_coding
ENSG00000003402.20	206.245766460185	0.797773694314347	0.140406684247633	5.68187831362306	1.33223439021766e-08	1.78382707370638e-07	CFLAR	protein_coding
ENSG00000003509.16	251.467670560478	-0.162749502887668	0.11363413555029	-1.43222370724721	0.152079809050418	0.25622516213342	NDUFAF7	protein_coding
ENSG00000003756.17	2729.12196261178	-0.279650269656689	0.137874337957373	-2.02829818659329	0.0425298239449455	0.0948394035384515	RBM5	protein_coding
ENSG00000003989.18	229.746110888574	0.189654136111296	0.106437431505224	1.78183683530532	0.0747758434641716	0.147391738091032	SLC7A2	protein_coding
ENSG00000004059.11	2446.91236240166	0.122622967930962	0.143034580956272	0.857295956762016	0.391281342483323	0.52346648766726	ARF5	protein_coding
ENSG00000004139.14	1693.43565983185	-0.0102226045641096	0.0678037215157612	-0.150767602951312	0.8801590431853	0.920180330762845	SARM1	protein_coding
ENSG00000004142.12	2345.29848603138	-0.085526107438768	0.149821744167752	-0.570852434764119	0.568099675893137	0.68465125951618	POLDIP2	protein_coding
ENSG00000004399.13	1853.39300513201	0.478040860829162	0.138436987391594	3.45312961395885	0.000554122683482506	0.00257678306954853	PLXND1	protein_coding
ENSG00000004455.17	5794.77904878645	-0.387240048379466	0.0627077459092953	-6.17531443307811	6.60319219528604e-10	1.07944051755028e-08	AK2	protein_coding
ENSG00000004478.8	3705.26400998577	0.0850951730493076	0.160907647965611	0.528844800885375	0.596913116341212	0.708664912719218	FKBP4	protein_coding
ENSG00000004487.17	3426.55017124628	0.0495556761130938	0.110027770959502	0.450392438935565	0.652427495932718	0.753921030258085	KDM1A	protein_coding
ENSG00000004534.15	1332.1414171571	-0.227398970668373	0.105141724617662	-2.16278524529902	0.0305577009558781	0.0730008606744246	RBM6	protein_coding
ENSG00000004660.15	765.172971226405	-0.139079660061044	0.0787911402391374	-1.76516876946984	0.0775354056789252	0.151699069688935	CAMKK1	protein_coding
ENSG00000004700.16	800.437710613477	0.69693524114556	0.108133761792408	6.44512157529038	1.15507787465087e-10	2.07774346593789e-09	RECQL	protein_coding
ENSG00000004766.17	314.961076227707	-0.178792529615041	0.213340641681764	-0.838061272365266	0.401996292029869	0.533603715556022	VPS50	protein_coding
ENSG00000004776.13	43.5254571974709	-1.48365014205813	0.494859152143843	-2.99812610442915	0.00271645247043032	0.00987294086247775	HSPB6	protein_coding
ENSG00000004777.18	286.614697765261	0.0867744759477155	0.207882062513178	0.417421661583788	0.676370013383375	0.772727157598578	ARHGAP33	protein_coding
ENSG00000004779.10	1329.87803686815	-0.0229638305983935	0.0876102169131388	-0.262113614227905	0.79323385099165	0.861827838690607	NDUFAB1	protein_coding
ENSG00000004838.14	23.7647408888078	0.888666967295197	0.362029961758643	2.45467795808473	0.0141010850266122	0.0389902864044391	ZMYND10	protein_coding
ENSG00000004864.14	787.707547808332	-0.375955258727886	0.114940451572362	-3.27086985986999	0.00107217237995417	0.00450809392995994	SLC25A13	protein_coding
ENSG00000004866.21	976.847072733563	0.932827176223312	0.134558994997314	6.93247728434605	4.13533968997676e-12	8.82601337562328e-11	ST7	protein_coding
ENSG00000004897.12	2378.1444765421	-0.168923110109013	0.114890743568634	-1.47029347066678	0.141482288668839	0.241779497557456	CDC27	protein_coding
ENSG00000004961.15	487.34421321919	0.0501719413229342	0.1152996978097	0.435143736506075	0.663458098717806	0.762249202697411	HCCS	protein_coding
ENSG00000004975.12	2007.46123665353	0.14991992828445	0.0781857941062344	1.91748296475377	0.0551766031345782	0.116509176469835	DVL2	protein_coding
ENSG00000005001.10	293.094480587336	1.48904828417366	0.548766445286302	2.71344630664652	0.00665873581794053	0.0208713346033888	PRSS22	protein_coding
ENSG00000005007.13	3137.46534906413	-0.223678721596969	0.0915546532302999	-2.44311691110138	0.0145610194223057	0.0400390797268147	UPF1	protein_coding
ENSG00000005020.13	215.046275248652	-0.278842134999847	0.27437564950761	-1.01627872407866	0.309496677202726	0.439487645100015	SKAP2	protein_coding
ENSG00000005022.6	10341.4097965161	-0.10298850042799	0.0588376055914078	-1.75038564864763	0.0800517907168503	0.155565047511935	SLC25A5	protein_coding
ENSG00000005059.16	514.918109951436	0.582697683811321	0.156264574048757	3.72891736568206	0.000192304195441404	0.00103274989580734	MCUB	protein_coding
ENSG00000005073.6	286.862708639574	-0.186394206424407	0.139820185266131	-1.33309940957114	0.182499183125938	0.294293533678206	HOXA11	protein_coding
ENSG00000005075.15	3865.88454642107	-0.215347438183355	0.110510249809282	-1.94866483927962	0.0513354633588411	0.110260807526151	POLR2J	protein_coding
ENSG00000005100.13	2450.40773640222	-0.103421137486413	0.0802826699819253	-1.28821248109582	0.197672008475897	0.313293074588477	DHX33	protein_coding
ENSG00000005156.12	1105.68463390104	-0.270660721842911	0.0821526699880042	-3.29460651592252	0.000985595834768719	0.0041974588142054	LIG3	protein_coding
ENSG00000005175.10	822.26723924916	0.105854904587756	0.102024360226015	1.03754538968199	0.299481753603423	0.429404215047025	RPAP3	protein_coding
ENSG00000005189.19	159.13757508841	-0.931598453285064	0.242815097488577	-3.83665786403125	0.000124720035700959	0.000709497227949319	REXO5	protein_coding
ENSG00000005194.15	1209.52110415373	-0.519833299530166	0.087243787409444	-5.95839904439883	2.54720925473301e-09	3.82364125866885e-08	CIAPIN1	protein_coding
ENSG00000005206.17	1032.6209927247	-0.304147844710627	0.0855491461310739	-3.555241150445	0.000377632568317085	0.00185438268953715	SPPL2B	protein_coding
ENSG00000005238.20	142.772058346841	1.06491280876704	0.174711609750539	6.09526070011931	1.09259243115639e-09	1.73560026109707e-08	FAM214B	protein_coding
ENSG00000005249.13	189.354090286299	0.454847768733872	0.299399724599628	1.51919902178306	0.12871240748519	0.224346878094056	PRKAR2B	protein_coding
ENSG00000005302.19	317.389313010664	-0.0561598346209238	0.172186287428107	-0.326157416248215	0.744305258098209	0.824935555019294	MSL3	protein_coding
ENSG00000005339.15	1702.0178462797	-0.385905218267636	0.160613373021398	-2.40269668090604	0.0162746802005245	0.0438511397687016	CREBBP	protein_coding
ENSG00000005379.17	95.7876015976226	-1.31409535127727	0.353709040683763	-3.71518734363408	0.000203053196716705	0.00108343592337077	TSPOAP1	protein_coding
ENSG00000005436.14	369.123389081239	-0.290007091453925	0.153886252260531	-1.88455490463787	0.059489955510299	0.123651331307979	GCFC2	protein_coding
ENSG00000005448.17	327.911394045328	1.03817529195115	0.22663455161652	4.58083414265891	4.63125027074985e-06	3.88137910015069e-05	WDR54	protein_coding
ENSG00000005469.12	165.8800686635	0.0274725656706649	0.284935218399922	0.0964168831952029	0.92318948374188	0.950603361261453	CROT	protein_coding
ENSG00000005483.21	1602.44089789851	-0.326891498536066	0.0698782636219716	-4.67801404317211	2.89666712612077e-06	2.54824483549217e-05	KMT2E	protein_coding
ENSG00000005486.17	3409.55618430228	0.151993860580948	0.0947689504118826	1.60383606571937	0.108750192509991	0.197795312847368	RHBDD2	protein_coding
ENSG00000005513.10	970.56313846675	0.231735275889361	0.205518516077264	1.12756397969632	0.259504106104904	0.385460118064558	SOX8	protein_coding
ENSG00000005700.15	1351.77718533945	-0.2527849715198	0.12220784130673	-2.06848405811648	0.0385945281579816	0.0877207335184316	IBTK	protein_coding
ENSG00000005801.18	951.410661067497	-0.230319343117305	0.138168710254151	-1.66694284613101	0.0955257701046234	0.178657449846163	ZNF195	protein_coding
ENSG00000005810.18	1860.4924966399	-0.0509468359085154	0.107145953112503	-0.475490062186684	0.634437714894712	0.739994938589756	MYCBP2	protein_coding
ENSG00000005812.11	600.343968153491	0.378749087492964	0.0821702427788483	4.60932175303806	4.03984717212284e-06	3.43213972201596e-05	FBXL3	protein_coding
ENSG00000005882.12	160.632199928251	1.27581986127558	0.448791400966423	2.84279034430749	0.00447204774564601	0.0150158814124054	PDK2	protein_coding
ENSG00000005884.18	796.136269164098	1.1433715499732	0.0768281345519491	14.8821985154421	4.30129432636283e-50	7.80317736572847e-48	ITGA3	protein_coding
ENSG00000005889.15	406.267450082988	-0.194092080975305	0.117027220890544	-1.65852080822153	0.0972123911214744	0.181106015068635	ZFX	protein_coding
ENSG00000005893.16	1236.33802480994	-0.100944986535869	0.0825466251173325	-1.22288447761958	0.221373332145863	0.341577604916695	LAMP2	protein_coding
ENSG00000005981.13	20.2294240088734	7.76695967661359	0.958648614175085	8.10198811302413	5.40682278956395e-16	1.80745833297872e-14	ASB4	protein_coding
ENSG00000006007.12	1258.90063831515	-0.00326207908205	0.0582405757346169	-0.0560104195555041	0.95533350658827	0.971795763403112	GDE1	protein_coding
ENSG00000006015.17	490.021423327203	-0.0093551598230032	0.105948156951388	-0.0882994106947572	0.929638707325111	0.954410968170612	REX1BD	protein_coding
ENSG00000006016.11	14.9022969057094	1.10563155932219	0.436894612299376	2.53065963323112	0.0113848265997555	0.0326195455504551	CRLF1	protein_coding
ENSG00000006025.12	692.915074293145	-0.0463231777514529	0.156432172802729	-0.296123085945176	0.767136084169295	0.842944125595239	OSBPL7	protein_coding
ENSG00000006042.12	604.435349395888	1.07376946980052	0.342140322406311	3.13838913299834	0.00169879185813475	0.00665207361979797	TMEM98	protein_coding
ENSG00000006047.13	311.749991451245	0.266248071374225	0.16972678972319	1.56868619154614	0.116721077676964	0.20894617948526	YBX2	protein_coding
ENSG00000006062.17	544.178202484025	0.0761907263438434	0.206719134250768	0.368571233717618	0.712447340429384	0.801752525624292	MAP3K14	protein_coding
ENSG00000006118.15	1534.14875687336	-0.123273871400649	0.120040223659382	-1.0269380349577	0.304449642997101	0.435019968228304	TMEM132A	protein_coding
ENSG00000006125.18	8584.11571596463	-0.0845871932757503	0.0686916532703638	-1.23140424270796	0.218171710948511	0.337688312565815	AP2B1	protein_coding
ENSG00000006194.10	1806.77914963241	-0.0587848212393939	0.10674553264791	-0.550700528454808	0.581838982309377	0.696631140368948	ZNF263	protein_coding
ENSG00000006282.21	2493.98390396059	0.68853598284206	0.0759741831608324	9.06276256217819	1.27187679114555e-19	5.61437363355523e-18	SPATA20	protein_coding
ENSG00000006327.14	4544.34872118073	0.931598736140478	0.19223968012237	4.84602729024242	1.25958197669487e-06	1.18442107998185e-05	TNFRSF12A	protein_coding
ENSG00000006432.15	628.33348203556	0.186658530671201	0.13131116917096	1.42149774348732	0.155172109110988	0.260065378000796	MAP3K9	protein_coding
ENSG00000006451.8	1104.38655254371	-0.0815738859789307	0.0899421506986877	-0.906959477233413	0.364428226687032	0.496177402544049	RALA	protein_coding
ENSG00000006453.14	2393.25227688407	0.239534351133393	0.156008806503801	1.53538993407758	0.124688074789635	0.219250567443335	BAIAP2L1	protein_coding
ENSG00000006459.11	1032.89494272537	-0.492575052777052	0.331761357459079	-1.48472702351361	0.137616150165348	0.236667959521355	KDM7A	protein_coding
ENSG00000006468.14	31.4795642443	3.09546094179255	0.356387397241459	8.68566331400129	3.76538640219824e-18	1.48184889203971e-16	ETV1	protein_coding
ENSG00000006534.16	54.0273865106041	-6.49315484638056	0.661074733629645	-9.8221192190023	9.04223360375708e-23	5.05685214622144e-21	ALDH3B1	protein_coding
ENSG00000006555.11	901.714369635665	-0.425289467122078	0.100393787555918	-4.23621299161761	2.27321159129412e-05	0.000159812361210262	TTC22	protein_coding
ENSG00000006576.16	967.758974250968	0.59820856969141	0.158013225586779	3.78581329170375	0.000153206677734621	0.000846807703728514	PHTF2	protein_coding
ENSG00000006607.14	584.180072633242	0.457765421829404	0.10098085133636	4.53319036006757	5.80994107243893e-06	4.75470442059847e-05	FARP2	protein_coding
ENSG00000006611.16	44.2147311874288	-0.89576722711637	0.255482630229518	-3.50617662857017	0.000454593443816547	0.00217868984734457	USH1C	protein_coding
ENSG00000006625.18	1676.61992528508	-0.326286393147564	0.0830594388911073	-3.9283481504773	8.55313298384537e-05	0.000511605976146697	GGCT	protein_coding
ENSG00000006634.8	1612.52788689822	0.164700497419259	0.0943449947305931	1.74572586377867	0.0808585986221664	0.156728165096808	DBF4	protein_coding
ENSG00000006652.15	2228.58669921659	-0.0357087442927854	0.119785043268641	-0.298106869759205	0.765621598512207	0.841912100788556	IFRD1	protein_coding
ENSG00000006695.12	998.005045597591	0.0219038735489242	0.0648741725377483	0.337636268673469	0.735637307122423	0.819385832937644	COX10	protein_coding
ENSG00000006704.10	2605.2254748505	0.0768311218077357	0.156302675979603	0.491553463983956	0.62303504800177	0.730305881698111	GTF2IRD1	protein_coding
ENSG00000006712.15	1448.46180502193	-0.134589488842029	0.0595148855393827	-2.26144245464384	0.0237318723224386	0.0593636005832514	PAF1	protein_coding
ENSG00000006715.16	1161.7971764645	0.21456935443074	0.100903243147685	2.12648620338882	0.0334627968229423	0.0782909684756916	VPS41	protein_coding
ENSG00000006740.17	542.914599492855	0.246392707015923	0.116366891676818	2.11737809152987	0.0342277720447691	0.0796702138848358	ARHGAP44	protein_coding
ENSG00000006744.19	3567.24208043751	0.0219323454477226	0.105368507078464	0.208148962681899	0.835112657594404	0.891335808651526	ELAC2	protein_coding
ENSG00000006747.15	12.3907545263363	1.02763805592684	0.731748594659902	1.40435945272223	0.160211838638708	0.266143083371236	SCIN	protein_coding
ENSG00000006756.16	204.9714049007	-0.000162636811362148	0.155951093210616	-0.0010428706077905	0.999167909793956	0.999369449747522	ARSD	protein_coding
ENSG00000006757.12	170.977741439233	-0.219164722239961	0.196265915629983	-1.11667235513857	0.264134442134769	0.390311310340401	PNPLA4	protein_coding
ENSG00000006831.10	1614.99556708539	-0.0933148374547615	0.109461761844082	-0.852487991082036	0.393943301445429	0.525823288676734	ADIPOR2	protein_coding
ENSG00000007047.15	1146.41245659668	0.285559777342245	0.119040692903467	2.39884169335114	0.0164470234819096	0.0442433854099254	MARK4	protein_coding
ENSG00000007062.12	1874.72733820597	0.36379552150805	0.0683830130749917	5.31996917288649	1.0378483614974e-07	1.18944778317684e-06	PROM1	protein_coding
ENSG00000007080.11	1575.94133621931	-0.220136588097789	0.142429566095698	-1.54558210161141	0.122205526567866	0.216030350377022	CCDC124	protein_coding
ENSG00000007168.14	1411.70588729239	-0.215962620634773	0.100672016581232	-2.14521003918216	0.0319360573000948	0.0754538181969995	PAFAH1B1	protein_coding
ENSG00000007171.18	714.498206119086	0.591167376072237	0.231825573195155	2.55005247231539	0.0107706706905687	0.0312135829657984	NOS2	protein_coding
ENSG00000007202.15	6717.74762498308	0.317606358493027	0.0753679665970918	4.21407625591007	2.50802544655866e-05	0.000173710990632231	KIAA0100	protein_coding
ENSG00000007255.10	74.7348451736161	-0.214118202587626	0.171679080389936	-1.24720031177531	0.21232405863323	0.33066715831532	TRAPPC6A	protein_coding
ENSG00000007314.12	22.5336860925165	0.208177506990369	0.605999811871185	0.343527345903897	0.731201772043222	0.816250754983864	SCN4A	protein_coding
ENSG00000007341.19	229.96990735699	-0.0799139527736758	0.116079892551223	-0.688439237987852	0.491176221615537	0.616082417601411	ST7L	protein_coding
ENSG00000007376.8	3941.63946001426	-0.227727251964806	0.0982742266035476	-2.31726323203225	0.0204893968959865	0.0527336104194975	RPUSD1	protein_coding
ENSG00000007384.15	348.286064199336	0.594010620606789	0.138058567199033	4.30259876412036	1.68806383118532e-05	0.000122716299819755	RHBDF1	protein_coding
ENSG00000007392.17	1176.25898225286	0.0986553541826852	0.162629914677456	0.606624890496612	0.544099878046637	0.663429182361869	LUC7L	protein_coding
ENSG00000007516.14	179.627734385089	0.525802229229199	0.154637850341613	3.40021688136275	0.000673324237630428	0.00303526404817886	BAIAP3	protein_coding
ENSG00000007520.4	1267.96111688494	-0.14384792247802	0.105606389722325	-1.36211381580457	0.173161968841942	0.282791276154231	TSR3	protein_coding
ENSG00000007541.17	1070.4856247574	-0.19701046025872	0.135892630854965	-1.44975087331251	0.147128003518164	0.249450214307752	PIGQ	protein_coding
ENSG00000007545.16	1343.63820633991	0.146617522175691	0.145983054674595	1.00434617224931	0.315211785589045	0.445646314619144	CRAMP1	protein_coding
ENSG00000007866.21	211.471900246887	0.969671464728195	0.243129645991516	3.98828970763208	6.65513604095644e-05	0.00041062548214545	TEAD3	protein_coding
ENSG00000007923.16	2763.57684684422	-0.194900267098642	0.0564919142513075	-3.45005598910344	0.00056047029998297	0.00259898883495844	DNAJC11	protein_coding
ENSG00000007944.15	143.358937879353	-0.160404073642456	0.135584938318082	-1.18305230383443	0.23678841905384	0.3596920782033	MYLIP	protein_coding
ENSG00000007968.7	810.571128335513	0.143875286773623	0.0944507788264284	1.52328322287339	0.127687862679161	0.223101320791073	E2F2	protein_coding
ENSG00000008018.9	1950.87288558619	-0.0253596633561369	0.111943828418739	-0.226539182323443	0.820782088127059	0.882349641781915	PSMB1	protein_coding
ENSG00000008083.14	585.202600071883	0.852504788894712	0.203362869439529	4.19203756931749	2.76460199145768e-05	0.000189434450598455	JARID2	protein_coding
ENSG00000008086.13	51.6293594115054	-0.749312969108149	0.190930047259844	-3.92454189302315	8.68949373714014e-05	0.000518303563888118	CDKL5	protein_coding
ENSG00000008128.23	1115.01827860745	-0.0686302249317389	0.0770587573352221	-0.890622004624117	0.373131990153367	0.505483242466214	CDK11A	protein_coding
ENSG00000008130.15	2851.48925231012	0.067691614652278	0.0664105077953411	1.01929072521001	0.308064965857565	0.438375208733225	NADK	protein_coding
ENSG00000008256.16	702.393141057302	-0.217327154697871	0.100252636425728	-2.16779490740752	0.0301742944898666	0.0722938967355863	CYTH3	protein_coding
ENSG00000008277.14	870.998983030472	0.282516223287443	0.168457410170764	1.67707804008775	0.0935272223606037	0.175626225679922	ADAM22	protein_coding
ENSG00000008282.8	2187.09047434685	0.207877557485917	0.0995539806422737	2.0880888553606	0.0367898201727565	0.0844055158682798	SYPL1	protein_coding
ENSG00000008283.16	1663.51098898137	-0.162189068716009	0.0896298135464813	-1.80954374776088	0.070366570062116	0.140733140124232	CYB561	protein_coding
ENSG00000008294.21	2624.61118840378	0.0482039029533565	0.110611052733915	0.43579643952323	0.662984427350936	0.762058131762673	SPAG9	protein_coding
ENSG00000008300.17	627.778538280399	-0.587702340440501	0.439386766203858	-1.33755130023154	0.181042748713057	0.29260486272057	CELSR3	protein_coding
ENSG00000008311.15	116.27832042532	-0.0587120433820916	0.154485813381659	-0.380048122846354	0.703909693516084	0.795152297117873	AASS	protein_coding
ENSG00000008323.15	113.771677416567	1.02381223377082	0.28703770503643	3.56682141686187	0.000361337544555648	0.00178461398167657	PLEKHG6	protein_coding
ENSG00000008324.12	216.198267779449	-0.124412136199769	0.128573688813538	-0.967632937561556	0.333227721416403	0.464017184666331	SS18L2	protein_coding
ENSG00000008382.16	792.249447721929	0.185156425614812	0.181712074235989	1.01895499456106	0.308224333244128	0.438495124961537	MPND	protein_coding
ENSG00000008394.13	889.086038370972	-0.535066874539016	0.10969364122721	-4.87782945805151	1.07259599108123e-06	1.02875164173593e-05	MGST1	protein_coding
ENSG00000008405.12	343.15746984483	0.0990023751580329	0.104529587923292	0.947122983309615	0.343576114467839	0.474078311735792	CRY1	protein_coding
ENSG00000008441.17	1928.07742704302	0.0307639638160512	0.0953774317202591	0.322549719165028	0.747036278151612	0.82703815388728	NFIX	protein_coding
ENSG00000008513.16	82.1613570703216	0.34418417368076	0.271272472781879	1.26877662945738	0.204520742723488	0.321035197716008	ST3GAL1	protein_coding
ENSG00000008516.17	149.156388995749	3.26689373516675	0.800661716318218	4.08024221538819	4.49887970471075e-05	0.000291106283111253	MMP25	protein_coding
ENSG00000008517.18	3191.58918284542	-0.809068977971752	0.108929952599219	-7.4274243095333	1.1073270835319e-13	2.84010305079665e-12	IL32	protein_coding
ENSG00000008710.20	4917.37293769073	-0.567353444802701	0.281071172541579	-2.01854014295533	0.0435350377887028	0.0967040797588088	PKD1	protein_coding
ENSG00000008735.14	18.9109392630432	-0.769241689929656	0.479456007929635	-1.6044051533557	0.108624775828697	0.197663873422347	MAPK8IP2	protein_coding
ENSG00000008838.20	2379.40228624851	0.286408304626926	0.147790018972984	1.93794077987961	0.0526304479625392	0.112312515261904	MED24	protein_coding
ENSG00000008853.17	438.86981125026	0.612317709243904	0.211240795975918	2.89867166242693	0.00374747103926217	0.0129400525271686	RHOBTB2	protein_coding
ENSG00000008869.12	610.209087788874	-0.0383866396697942	0.0793520503608121	-0.483751075054154	0.628562540661973	0.734813073075639	HEATR5B	protein_coding
ENSG00000008952.17	1467.89630182812	0.000657132322317875	0.089962758148741	0.00730449283503956	0.994171909769363	0.996798872160174	SEC62	protein_coding
ENSG00000008988.10	11645.6810457339	-0.155962674368005	0.082773283507495	-1.88421514478017	0.0595358798046678	0.123729498180251	RPS20	protein_coding
ENSG00000009307.16	13677.3012998257	-0.10813235715883	0.0670804420676941	-1.61198038989827	0.106966207093982	0.195242858494488	CSDE1	protein_coding
ENSG00000009335.18	5083.66045623315	-0.167692660311694	0.0718706672929879	-2.33325592523133	0.019634717197258	0.0509817040019269	UBE3C	protein_coding
ENSG00000009413.16	1351.48693078035	-0.200754881004216	0.129493163429403	-1.55031258552629	0.121066508024489	0.214684154651603	REV3L	protein_coding
ENSG00000009780.16	203.821902526175	-0.0679440993307591	0.150812737519044	-0.450519634140181	0.652335800160195	0.753921030258085	FAM76A	protein_coding
ENSG00000009830.12	1258.69651918165	0.277876157590865	0.101808632184078	2.72939682647384	0.00634503002456944	0.0200145603573993	POMT2	protein_coding
ENSG00000009844.16	1021.94565375681	-0.115468595879312	0.0630693736277413	-1.8308188148633	0.0671275910868204	0.13553067928984	VTA1	protein_coding
ENSG00000009950.16	721.60755789808	-0.739132351802163	0.217582620196342	-3.39701926162662	0.000681241715654792	0.0030635283440389	MLXIPL	protein_coding
ENSG00000009954.11	6944.31172326394	0.0507784543353796	0.095937976279074	0.52928419281714	0.596608319390819	0.708368214483025	BAZ1B	protein_coding
ENSG00000010017.13	2522.26373640773	0.0970107808743531	0.216313852112605	0.448472346670859	0.653812339279655	0.755031833828634	RANBP9	protein_coding
ENSG00000010030.14	404.569642150649	-0.224566114296423	0.134103313464142	-1.67457543363736	0.0940175626122224	0.176391128946831	ETV7	protein_coding
ENSG00000010072.16	244.00844889299	-0.565186829396523	0.119823041892635	-4.71684594606558	2.39528918582726e-06	2.14781928441027e-05	SPRTN	protein_coding
ENSG00000010165.20	767.227750139479	0.0155678436065493	0.0741699671499434	0.209894168822767	0.833750273467454	0.890434996633056	EEF1AKNMT	protein_coding
ENSG00000010219.13	739.320628312456	-0.453987116720264	0.0799197164132296	-5.68053963521212	1.34270431549438e-08	1.79461539957721e-07	DYRK4	protein_coding
ENSG00000010244.18	4540.79041018591	-0.088274970841749	0.0835325524433468	-1.05677329687272	0.290615064012744	0.419442096852001	ZNF207	protein_coding
ENSG00000010256.11	5776.03097786429	0.00726775641474324	0.129403638370428	0.0561634626836279	0.955211587752992	0.971738191849381	UQCRC1	protein_coding
ENSG00000010270.13	489.435262735505	0.36393506916538	0.182288578783299	1.9964776268184	0.0458819586662969	0.100714182841941	STARD3NL	protein_coding
ENSG00000010278.14	2584.46591873543	0.78946102804454	0.0992861228783024	7.95137331540484	1.84455184090767e-15	6.00427859635502e-14	CD9	protein_coding
ENSG00000010292.13	3174.46725393035	0.241284942825251	0.187760693621692	1.28506631591063	0.198769111132663	0.314428891664132	NCAPD2	protein_coding
ENSG00000010310.9	42.0373800461473	0.436561118749069	0.217787996510598	2.00452332425871	0.0450140309664219	0.0991234874797257	GIPR	protein_coding
ENSG00000010318.21	136.304345281886	-0.387945527318658	0.192036073282834	-2.02017006850211	0.0433657498435634	0.09634242751984	PHF7	protein_coding
ENSG00000010319.7	58.5624905224305	0.0238729832317318	0.339946673572865	0.0702256709289869	0.944014042314575	0.964303570244566	SEMA3G	protein_coding
ENSG00000010322.16	3040.55122403471	0.294049588390659	0.0936045185891313	3.14140377860778	0.0016814004780652	0.00659786692474227	NISCH	protein_coding
ENSG00000010404.18	1620.65728428327	0.586995858557847	0.0768971186213584	7.63352215377817	2.28425431617961e-14	6.42354767627371e-13	IDS	protein_coding
ENSG00000010539.12	307.561949610705	-0.154047069591615	0.0970743837828045	-1.5868972182845	0.112535925056956	0.203026567405187	ZNF200	protein_coding
ENSG00000010626.15	72.0819249478985	-0.526828399984114	0.196272244610359	-2.68417167710074	0.00727097593306613	0.0224404643112638	LRRC23	protein_coding
ENSG00000010671.16	14.8769783898232	-4.1585384032483	0.585463715753064	-7.10298228797885	1.22093057663468e-12	2.78566921135237e-11	BTK	protein_coding
ENSG00000010704.18	40.0485043215134	0.198603774182896	0.507071598147257	0.391668109412075	0.695303456185344	0.788123606691038	HFE	protein_coding
ENSG00000010803.16	1532.36038395758	-0.156907546602765	0.117287108771173	-1.33780726839206	0.180959271910511	0.292539602888999	SCMH1	protein_coding
ENSG00000010810.17	1915.73370257093	-0.646464494079837	0.265475360786663	-2.43512050295069	0.0148868311000292	0.0407913979451158	FYN	protein_coding
ENSG00000010818.10	405.820639269788	0.477318077318038	0.216836215714793	2.20128393102866	0.0277159297240124	0.067435749194375	HIVEP2	protein_coding
ENSG00000011007.12	1474.5495214071	-0.00463588867135166	0.0776952261972863	-0.0596676127768785	0.952420367017686	0.970026385030473	ELOA	protein_coding
ENSG00000011009.11	1355.91586754416	0.26952664421137	0.28243149501561	0.954308032099867	0.339927743483405	0.470528064767761	LYPLA2	protein_coding
ENSG00000011021.23	550.960595761786	-0.607782012427841	0.171919546736209	-3.5352699792794	0.00040735872799294	0.00197711857671223	CLCN6	protein_coding
ENSG00000011052.21	13287.9769401009	0.0946215864121818	0.0983948850724677	0.961651475505999	0.336224704906355	0.466880158179928	NME1-NME2	protein_coding
ENSG00000011105.14	142.05545586845	0.562317457702493	0.169673678652208	3.31411131160252	0.000919349005838692	0.00395953555612518	TSPAN9	protein_coding
ENSG00000011114.15	1183.49196446315	-0.22137162078463	0.0867313778890864	-2.55238215018011	0.0106989097524971	0.0310429064712593	BTBD7	protein_coding
ENSG00000011132.12	365.836264731126	-0.229940511377524	0.141521631752714	-1.62477289535007	0.104210958432466	0.191506141771632	APBA3	protein_coding
ENSG00000011143.18	186.669860343785	0.0423665038746918	0.198692650001659	0.213226326561844	0.831150434779347	0.889126554564761	MKS1	protein_coding
ENSG00000011198.10	594.688590115124	-0.161006401819967	0.0825867467934984	-1.94954285125858	0.0512306306244216	0.110051532298757	ABHD5	protein_coding
ENSG00000011243.18	1222.78771783238	0.0506485802407208	0.181550107264264	0.278978520056707	0.780261309103517	0.852243485001966	AKAP8L	protein_coding
ENSG00000011258.16	254.300438890396	-0.0395184784459508	0.125260133995271	-0.315491267536428	0.752388680282275	0.831293375510927	MBTD1	protein_coding
ENSG00000011260.14	883.722954300433	0.45245449375295	0.129007651758394	3.50719114398199	0.000452863723820561	0.00217246074026271	UTP18	protein_coding
ENSG00000011275.19	3215.90702089416	0.156380922910405	0.120079825303298	1.30230804812896	0.192811101533276	0.307522027062186	RNF216	protein_coding
ENSG00000011295.16	1853.42909769574	-0.263667924607	0.0792627450380996	-3.3265050873555	0.000879424145130981	0.00380940529962988	TTC19	protein_coding
ENSG00000011304.21	11201.249610992	0.228022729950136	0.0994224840179777	2.29347246955633	0.0218208185817266	0.0554030546546792	PTBP1	protein_coding
ENSG00000011332.19	69.3756736238408	0.811836290505415	0.288117423883855	2.81772715985646	0.00483648890556077	0.0160474035970293	DPF1	protein_coding
ENSG00000011347.10	505.256907314718	-0.0598246976751769	0.166676362849926	-0.358927304701521	0.719649472616819	0.807475151202881	SYT7	protein_coding
ENSG00000011376.12	960.567287916934	0.214914679700757	0.162097268348391	1.32583776327956	0.184893441525264	0.297284353234958	LARS2	protein_coding
ENSG00000011405.13	1731.85961589019	-0.196635679249838	0.128830926132227	-1.52630804693602	0.126933165564565	0.222102129406664	PIK3C2A	protein_coding
ENSG00000011422.12	417.678859337016	0.421185329357708	0.153180445698606	2.74960245373893	0.00596676064713282	0.0190067519029439	PLAUR	protein_coding
ENSG00000011426.11	3064.54441868628	-0.0110077564755714	0.135091049744293	-0.0814839805924032	0.935057064147455	0.957783274060473	ANLN	protein_coding
ENSG00000011451.21	3100.19786716315	0.0173740363703107	0.0630237521484639	0.275674420802224	0.782798143841502	0.854170409138575	WIZ	protein_coding
ENSG00000011454.18	1026.37519681468	-0.851339246632032	0.143700339443237	-5.92440665018972	3.13426990443012e-09	4.61637614834677e-08	RABGAP1	protein_coding
ENSG00000011478.12	439.527690651722	0.195828632821151	0.133312498023731	1.46894429047673	0.141847900181403	0.242237327872637	QPCTL	protein_coding
ENSG00000011485.15	2985.20375470754	0.191055144450837	0.122055717431362	1.56531089629846	0.117510029454256	0.210103911751	PPP5C	protein_coding
ENSG00000011523.14	400.157889523285	0.470239144479443	0.107082574099774	4.39136944953619	1.12638959458095e-05	8.5709317693024e-05	CEP68	protein_coding
ENSG00000011566.15	540.40671208047	-0.0682871483861743	0.097840986232845	-0.697940106855244	0.485214650915212	0.610664394840498	MAP4K3	protein_coding
ENSG00000011638.10	289.007567832481	-0.291474103522791	0.146815798743933	-1.98530475613978	0.0471105752075225	0.102894863718559	TMEM159	protein_coding
ENSG00000012048.23	504.616269362982	-0.298110680738888	0.123187048830246	-2.41998394774185	0.0155211922477441	0.0421645828848504	BRCA1	protein_coding
ENSG00000012061.16	1649.89066600173	1.07023499703502	0.147161050447236	7.2725425225117	3.52783477877426e-13	8.57517486422318e-12	ERCC1	protein_coding
ENSG00000012171.20	218.256148174262	-2.22220114855096	0.191855150223822	-11.5827026064116	5.04306519079816e-31	4.51931552881406e-29	SEMA3B	protein_coding
ENSG00000012174.12	481.901514402779	-0.438635837601188	0.183649109876989	-2.38844521432744	0.0169198307920997	0.0452351618230877	MBTPS2	protein_coding
ENSG00000012211.13	388.963601610205	-0.362294597115051	0.133194996137098	-2.72003158994156	0.00652756800023267	0.0205207315239774	PRICKLE3	protein_coding
ENSG00000012232.9	1105.36355730151	0.223532737103101	0.100784483539152	2.21792809025275	0.0265597358629408	0.0650803213139692	EXTL3	protein_coding
ENSG00000012822.16	25.8883509768209	0.890712153174894	0.354415867238181	2.51318362271941	0.011964704113245	0.03396697297493	CALCOCO1	protein_coding
ENSG00000012963.15	1610.56715808046	0.195861918833661	0.171912971643111	1.13930855223809	0.254574482577728	0.379844533884281	UBR7	protein_coding
ENSG00000012983.11	1737.51777052812	-0.118429429757431	0.0892920399349934	-1.32631564743789	0.184735166007637	0.297126211431464	MAP4K5	protein_coding
ENSG00000013275.8	2979.67303249321	0.00477542944265546	0.0772469271776644	0.0618203159288419	0.950705924658441	0.968810887465335	PSMC4	protein_coding
ENSG00000013288.9	1302.47369117298	0.0734024305032258	0.0802138480728105	0.915084268698816	0.360147392837664	0.491338280984326	MAN2B2	protein_coding
ENSG00000013306.16	7536.00921458596	-0.172421236229249	0.108013908112371	-1.59628736004878	0.110424650832429	0.200106846848972	SLC25A39	protein_coding
ENSG00000013364.19	142.845925377005	-0.128385828522485	0.128506316933833	-0.999062393085235	0.317764467429934	0.448190406512534	MVP	protein_coding
ENSG00000013374.16	942.806183698062	0.123358650148603	0.104155844372748	1.18436608998274	0.236268177421115	0.359268670889963	NUB1	protein_coding
ENSG00000013375.16	762.996796080368	0.375691497499302	0.113800997537611	3.3013023227247	0.000962371232013412	0.0041150429570082	PGM3	protein_coding
ENSG00000013392.8	68.3361713536031	-0.0187305499472392	0.227270764754922	-0.0824151314289689	0.934316603842598	0.957395766906627	RWDD2A	protein_coding
ENSG00000013441.16	697.599862265492	-0.104729790921865	0.20678976068376	-0.506455399801089	0.61253699184441	0.721693354243422	CLK1	protein_coding
ENSG00000013503.10	689.322635348454	-0.550120696326576	0.0985402471393355	-5.58270059490218	2.36812225680265e-08	3.02907882134104e-07	POLR3B	protein_coding
ENSG00000013523.11	1121.4365594115	-0.319751242014556	0.0773167600746723	-4.13560063439986	3.5402742426104e-05	0.000235551174985567	ANGEL1	protein_coding
ENSG00000013561.18	528.963094958714	0.269923686600132	0.0848530205583566	3.18107339990915	0.0014673044838096	0.00586133767485273	RNF14	protein_coding
ENSG00000013563.14	245.476238229685	0.466154043424323	0.117294869957368	3.97420657522151	7.06142565765023e-05	0.000433178425085381	DNASE1L1	protein_coding
ENSG00000013573.17	1434.1514818015	-0.117760916727061	0.0657787414503063	-1.79025797895548	0.073412448218979	0.145296358045032	DDX11	protein_coding
ENSG00000013583.10	780.981317957203	0.0487780614740197	0.0653638045295651	0.746254931534113	0.455513430750914	0.583267862627408	HEBP1	protein_coding
ENSG00000013588.9	438.952416874231	-0.123033807429225	0.345341813627253	-0.356266755354515	0.721640803488798	0.809160216529688	GPRC5A	protein_coding
ENSG00000013619.14	476.475822927018	0.352599413670673	0.125991272878257	2.79860188420656	0.00513243746910123	0.0168390052511055	MAMLD1	protein_coding
ENSG00000013810.20	2347.64154902631	0.00911212821461642	0.155833539783713	0.0584734725737699	0.953371492150123	0.970596380866769	TACC3	protein_coding
ENSG00000014123.10	1095.2850039426	0.0562645168468591	0.129036357031777	0.436036154004281	0.662810498608454	0.761975964242609	UFL1	protein_coding
ENSG00000014138.9	1244.32293652651	0.46072624855066	0.0931908655468062	4.94389923140326	7.65752957290292e-07	7.53395568296984e-06	POLA2	protein_coding
ENSG00000014164.7	822.523491883279	-0.123653355466149	0.095168947036037	-1.29930359972698	0.193839759495065	0.308699310807042	ZC3H3	protein_coding
ENSG00000014216.16	3555.12572244118	0.270347214646548	0.142396335920361	1.89855457234339	0.0576230660994785	0.120667749819902	CAPN1	protein_coding
ENSG00000014641.21	2994.98177891025	0.000776184531960637	0.115711189070451	0.00670794707232727	0.994647872734218	0.997060765147859	MDH1	protein_coding
ENSG00000014824.14	781.872651685333	-0.0268662268614163	0.115214188100533	-0.233185055628509	0.81561770989754	0.879005039069638	SLC30A9	protein_coding
ENSG00000014914.21	134.300712760088	1.36411753488206	0.221847615731138	6.14889427766158	7.80249628192399e-10	1.26025987719763e-08	MTMR11	protein_coding
ENSG00000014919.13	810.202589686241	-0.0411991333235374	0.100791023029083	-0.40875796361001	0.682717291678651	0.777804571022987	COX15	protein_coding
ENSG00000015133.19	2120.68754301027	-0.0444249075997606	0.110780290593887	-0.401018153695039	0.688406758384877	0.782631940216541	CCDC88C	protein_coding
ENSG00000015153.15	153.215444140921	0.353510840121541	0.123824373326023	2.85493744588367	0.00430453063209595	0.0145532267461498	YAF2	protein_coding
ENSG00000015171.20	2029.46823431138	-0.0671074285473685	0.0701761523332371	-0.956271130806709	0.338935271267834	0.469602507890527	ZMYND11	protein_coding
ENSG00000015285.11	28.7021089050563	-1.25621057635761	0.30273779371992	-4.1495003346685	3.33201800759667e-05	0.000223981472575726	WAS	protein_coding
ENSG00000015475.19	643.092238104178	0.364437595200355	0.139290688350156	2.61638160825377	0.00888671765638882	0.0266207837004511	BID	protein_coding
ENSG00000015479.20	6391.94144774084	0.0916880151481713	0.108349063923648	0.846228032138633	0.397425546801753	0.529236633624822	MATR3	protein_coding
ENSG00000015532.10	411.636804811384	0.166991580871282	0.0926968281296945	1.80148106726629	0.0716270887715665	0.142659602699936	XYLT2	protein_coding
ENSG00000015568.13	1400.90803620526	-0.135568528936632	0.0727074971538928	-1.86457427697845	0.0622411012273702	0.128028017402981	RGPD5	protein_coding
ENSG00000015676.18	2239.7958305577	-0.219096825785733	0.0729924281518304	-3.00163772234009	0.00268531539753102	0.00977888662268578	NUDCD3	protein_coding
ENSG00000016391.11	859.388192773937	0.0648704117758441	0.0847614971099448	0.765328763503319	0.444075800359559	0.572698015270811	CHDH	protein_coding
ENSG00000016402.13	567.855266556102	1.24305806481902	0.0890949699195481	13.9520566193747	3.05662405268319e-44	4.45787641252109e-42	IL20RA	protein_coding
ENSG00000016864.18	396.120803414816	0.0644952975633689	0.208931992059114	0.308690387373136	0.757557056726445	0.835576390291585	GLT8D1	protein_coding
ENSG00000017260.20	2527.26277040507	-0.141268795302109	0.0613061120676331	-2.30431828960644	0.0212047830139955	0.0541717932536831	ATP2C1	protein_coding
ENSG00000017483.15	858.804349072082	-0.153103999462807	0.110771690003532	-1.3821581981635	0.166923132090897	0.274867003872502	SLC38A5	protein_coding
ENSG00000017797.13	2009.93723708539	0.922120474997548	0.126035196278086	7.31637274530017	2.54763385754317e-13	6.35882571557252e-12	RALBP1	protein_coding
ENSG00000018189.13	264.580312779121	0.099893024137997	0.0892114603913458	1.11973308922188	0.262827519990181	0.388998327268325	RUFY3	protein_coding
ENSG00000018408.15	388.441463946316	4.49887297386377	0.309015032046039	14.5587512169748	5.13879595642915e-48	8.58929535368989e-46	WWTR1	protein_coding
ENSG00000018510.16	964.91151656615	-0.0776329776374456	0.108740113583687	-0.713931364231093	0.475269621901234	0.601711565566192	AGPS	protein_coding
ENSG00000018610.15	356.024093461085	0.108911220813518	0.0912277808286787	1.19383832232035	0.232541217848327	0.354725508276427	CXorf56	protein_coding
ENSG00000018699.13	693.954354447768	-0.206414871507703	0.0796898595655985	-2.59022757265356	0.00959125031066006	0.028376976853894	TTC27	protein_coding
ENSG00000019144.19	533.158357285918	0.932763831393786	0.122446309046803	7.61773742838794	2.58160763276367e-14	7.21879607988579e-13	PHLDB1	protein_coding
ENSG00000019485.13	283.716799451276	0.392759312647856	0.119334765481219	3.29123965731233	0.000997468960387735	0.00424073971269733	PRDM11	protein_coding
ENSG00000019505.8	230.670536774432	0.0128161910498017	0.185914541912242	0.0689359257107029	0.945040621944107	0.96491200999787	SYT13	protein_coding
ENSG00000019995.6	532.500233452887	-0.286053055767609	0.0984375442805619	-2.90593449743438	0.00366158091045861	0.0126909780111795	ZRANB1	protein_coding
ENSG00000020129.16	1661.84696824619	-0.269892589219979	0.0660680426925549	-4.08507015223554	4.40635017864839e-05	0.000286114645384432	NCDN	protein_coding
ENSG00000020181.18	276.974347624736	0.00709381070899972	0.136694130027065	0.0518955035420699	0.958611957103615	0.974124324488048	ADGRA2	protein_coding
ENSG00000020256.20	522.798361737108	-0.153314459397776	0.0785049347373738	-1.95292767149818	0.050828166265442	0.109297456109383	ZFP64	protein_coding
ENSG00000020426.11	504.709602972593	-0.202167903698707	0.0814989498455429	-2.48061973905009	0.0131154205218693	0.036722190040152	MNAT1	protein_coding
ENSG00000020577.14	791.97862507431	0.304596067281116	0.327708009265101	0.929473978875844	0.352643504378805	0.483673683490605	SAMD4A	protein_coding
ENSG00000020922.13	226.785341044079	-0.381736172613572	0.155756617568819	-2.45085042659523	0.0142519161725486	0.0393342309801175	MRE11	protein_coding
ENSG00000021355.13	9744.63609841836	-0.370611470894217	0.302097878939283	-1.22679269445882	0.219900517340499	0.339904415623158	SERPINB1	protein_coding
ENSG00000021574.13	326.835021119166	0.178835332655022	0.102448077997747	1.74561920682353	0.0808771425056895	0.156728165096808	SPAST	protein_coding
ENSG00000021762.20	718.25087423631	0.14567207610059	0.119358422849894	1.22045912322239	0.222290876306224	0.342637972845446	OSBPL5	protein_coding
ENSG00000021776.11	1808.42471897435	-0.307912485633257	0.0814620330943755	-3.77982814738411	0.000156936639362798	0.00086466275820777	AQR	protein_coding
ENSG00000021826.17	842.21678860183	-0.503464891888073	0.162376611860473	-3.10059981003108	0.00193129112619672	0.00741225149466007	CPS1	protein_coding
ENSG00000022277.13	1226.73398771416	-0.170584346981148	0.0627006477690672	-2.72061538517795	0.00651605267129963	0.0204931922913855	RTF2	protein_coding
ENSG00000022567.10	335.286888445543	0.619729884136259	0.177057224571662	3.50016716705864	0.000464966475811633	0.00222049479748759	SLC45A4	protein_coding
ENSG00000022840.16	2345.19821889933	0.238874595390383	0.130814434253729	1.82605686255585	0.0678416970849158	0.136620155115095	RNF10	protein_coding
ENSG00000022976.15	424.035438923912	-0.262123145263335	0.140101621492833	-1.8709501179952	0.0613519953418174	0.126619351096681	ZNF839	protein_coding
ENSG00000023041.11	584.882306257267	0.369869945718227	0.131866465843824	2.8048825252986	0.00503349213136075	0.0165616641096999	ZDHHC6	protein_coding
ENSG00000023191.17	2728.57805727997	-0.385232374231778	0.136164706340356	-2.82916465349585	0.00466696814379878	0.0155768046011108	RNH1	protein_coding
ENSG00000023228.14	1877.07615029675	0.357947405017099	0.0940054800145235	3.80772913410789	0.000140248768727656	0.000784043849527474	NDUFS1	protein_coding
ENSG00000023287.13	308.309121805989	-0.269469059281143	0.183536450362437	-1.46820459232491	0.142048657223027	0.242524483513113	RB1CC1	protein_coding
ENSG00000023318.8	1432.68547394329	-0.316108261861872	0.0608825308196337	-5.19210120877452	2.07933910782641e-07	2.27109020323243e-06	ERP44	protein_coding
ENSG00000023330.15	2182.57341838132	-0.0091746151580494	0.0977635406887454	-0.0938449558333723	0.92523231964766	0.952113723511247	ALAS1	protein_coding
ENSG00000023445.16	121.072791740158	1.54414885261761	0.356597638714189	4.33022736265294	1.48955464894546e-05	0.000109968312445224	BIRC3	protein_coding
ENSG00000023516.9	1615.56472604301	-0.0847116460868332	0.117137349527183	-0.723182199603849	0.469567953372855	0.596320033666945	AKAP11	protein_coding
ENSG00000023572.10	369.191095240686	0.0545963192800686	0.114455374903484	0.477009658359056	0.633355244066772	0.739080060459468	GLRX2	protein_coding
ENSG00000023608.5	175.795523315496	-0.422163741230763	0.195493530501633	-2.15947678753102	0.0308131962816403	0.0734108116408842	SNAPC1	protein_coding
ENSG00000023697.13	298.699159661306	-0.181963137150696	0.210949775005487	-0.862589861240491	0.38836300674817	0.520898754700729	DERA	protein_coding
ENSG00000023734.11	4111.7973344538	-0.748003208160579	0.0599618688059499	-12.4746480230842	1.02658821385386e-35	1.1147099466635e-33	STRAP	protein_coding
ENSG00000023892.11	1159.35166655596	-0.142554877424959	0.0624193930196497	-2.28382351267149	0.0223819052414382	0.056595822262729	DEF6	protein_coding
ENSG00000023909.10	514.780024043242	-0.115331095464071	0.107492533334288	-1.07292192198509	0.283306149273731	0.411729413500979	GCLM	protein_coding
ENSG00000024048.10	832.592036200822	-0.25054246894397	0.103993788337372	-2.40920609730238	0.0159872669313591	0.0432432327205663	UBR2	protein_coding
ENSG00000024422.12	589.241890516802	1.28878953157581	0.172762857664678	7.45987620832991	8.66038082149272e-14	2.29238122954672e-12	EHD2	protein_coding
ENSG00000024526.17	673.145954521407	-0.65164546656583	0.230756156783584	-2.82395701007007	0.00474347468111549	0.0158073318450435	DEPDC1	protein_coding
ENSG00000024862.17	15.6153135809943	0.639339781418977	0.445291033106634	1.43577960004839	0.151065066430539	0.254789561022756	CCDC28A	protein_coding
ENSG00000025156.13	543.074271241475	-0.215708668207526	0.0830733361963005	-2.59660533793672	0.00941500321867759	0.0278840846303931	HSF2	protein_coding
ENSG00000025293.17	1089.86502027511	-0.107732689540952	0.0793643309188203	-1.35744468949343	0.174639956658586	0.284550273302643	PHF20	protein_coding
ENSG00000025434.19	119.646844281276	0.0441808132070961	0.154232060746867	0.28645673923535	0.774528322826094	0.847715603013258	NR1H3	protein_coding
ENSG00000025708.14	146.961230275438	0.0165824637611651	0.173324283778546	0.0956730551522272	0.923780241583242	0.951079996802015	TYMP	protein_coding
ENSG00000025770.19	2107.36148057469	0.499393829510645	0.1023192194385	4.88074315120054	1.05686816899058e-06	1.01563119392144e-05	NCAPH2	protein_coding
ENSG00000025772.8	3486.40969967842	0.637471499037962	0.127366559886224	5.00501465696656	5.58577806838988e-07	5.63916227938366e-06	TOMM34	protein_coding
ENSG00000025796.14	1923.54848898805	-0.33310648355636	0.15974600457104	-2.08522575854613	0.0370488127896051	0.0848688233843803	SEC63	protein_coding
ENSG00000025800.14	1617.83127420003	-0.102448466434347	0.0633926905931561	-1.6160927304986	0.106074265721879	0.194138875108104	KPNA6	protein_coding
ENSG00000026036.22	976.975843899787	-0.0345122450864359	0.0751337062567396	-0.459344371599399	0.645986888772616	0.748963616905521	RTEL1-TNFRSF6B	protein_coding
ENSG00000026103.22	183.035640544611	0.364174041712329	0.161967004160582	2.24844587081001	0.0245477729983042	0.0610452475965854	FAS	protein_coding
ENSG00000026297.16	1337.91976180114	-0.231477272089115	0.150000720143822	-1.54317440521067	0.122788465600804	0.216781535043622	RNASET2	protein_coding
ENSG00000026508.20	5756.24113984085	1.89414906423816	0.0680498721270812	27.8347189352669	1.64924014744922e-170	1.88723818718882e-167	CD44	protein_coding
ENSG00000026559.14	13.8438485477293	-2.95202119522425	0.893618302107348	-3.3034475550274	0.000955038313817482	0.0040930999586139	KCNG1	protein_coding
ENSG00000026652.15	47.901205741131	-2.54003560911523	0.423931155878375	-5.99162287058694	2.07757267173409e-09	3.16984318612476e-08	AGPAT4	protein_coding
ENSG00000026950.17	93.1385851495408	0.450017482861327	0.366770307239032	1.22697359622419	0.219832515030644	0.339834614319428	BTN3A1	protein_coding
ENSG00000027001.10	1507.29588586174	-0.157686694021834	0.24415537057091	-0.645845691016808	0.518379294157451	0.640588999824409	MIPEP	protein_coding
ENSG00000027697.15	791.789304440285	0.199159531891345	0.0747548227722318	2.66416967502095	0.00771786233705486	0.0236139284504377	IFNGR1	protein_coding
ENSG00000027847.14	266.313455454463	-0.168044567784774	0.201208857451348	-0.835174802507917	0.403619294687054	0.534889711669788	B4GALT7	protein_coding
ENSG00000027869.12	325.829280684185	-0.661704769212182	0.149951414607808	-4.41279444373928	1.0204487308051e-05	7.85317916164342e-05	SH2D2A	protein_coding
ENSG00000028116.18	626.103980847532	0.277152405182425	0.145362062563401	1.9066350620991	0.0565678614383699	0.118822861727929	VRK2	protein_coding
ENSG00000028137.19	126.319214235751	-1.79623312721017	0.208930930994357	-8.59725804437583	8.16432716554081e-18	3.10620283669015e-16	TNFRSF1B	protein_coding
ENSG00000028203.18	1165.37210924465	-0.369329720422999	0.113773647156248	-3.24617984616237	0.00116964923364348	0.00485076721485377	VEZT	protein_coding
ENSG00000028277.21	29.9316085848919	0.83658712138314	0.255634499859705	3.27259083512698	0.00106566623875621	0.00448454058493279	POU2F2	protein_coding
ENSG00000028310.18	1582.16174108581	-0.147571357354099	0.094137324906366	-1.56761791883168	0.11697032772964	0.209241293326854	BRD9	protein_coding
ENSG00000028528.15	1653.30774218879	-0.0823822160657872	0.0561845484887954	-1.46627886637224	0.142572330500308	0.243278961748403	SNX1	protein_coding
ENSG00000028839.10	299.975797637761	-0.730701802038986	0.205243388679501	-3.56017217772612	0.000370611715303607	0.00182677928325264	TBPL1	protein_coding
ENSG00000029153.14	1026.85287542318	0.389309561974737	0.0792069364008073	4.91509430442722	8.87397331019369e-07	8.64500504010749e-06	ARNTL2	protein_coding
ENSG00000029363.17	6575.71125495846	0.146406441455135	0.0724618459988837	2.0204624852835	0.0433354376564346	0.0962894653587932	BCLAF1	protein_coding
ENSG00000029364.12	2146.59399600189	-0.382761321132895	0.104649620615563	-3.65755096751847	0.00025463663655096	0.00131847358347793	SLC39A9	protein_coding
ENSG00000029639.11	239.248739957999	-0.241584718708277	0.124191520180373	-1.94525937324388	0.0517437691376288	0.11089983918333	TFB1M	protein_coding
ENSG00000029725.17	2526.85234681603	-0.030185239709066	0.138750676041269	-0.217550217197414	0.827779576286083	0.886601189942037	RABEP1	protein_coding
ENSG00000029993.15	960.043568495147	-0.0366093152225152	0.263934183188645	-0.138706228879603	0.889682295750958	0.926737958156722	HMGB3	protein_coding
ENSG00000030066.13	2669.44514275001	-0.254177316811066	0.0853850722301828	-2.97683553075706	0.00291240201591542	0.0104674782287407	NUP160	protein_coding
ENSG00000030110.13	887.154572071935	-0.477664606274384	0.138559972368343	-3.44734917386225	0.000566116401219169	0.00261954702792483	BAK1	protein_coding
ENSG00000030582.18	1170.35319430645	0.478916847305653	0.342451256652935	1.39849639328678	0.161964054987637	0.268334701191233	GRN	protein_coding
ENSG00000031003.10	1091.91085551053	-1.07586569170603	0.280468972750717	-3.83595262304564	0.000125078519983848	0.000710721185362767	FAM13B	protein_coding
ENSG00000031081.11	309.676157839138	0.644450996497723	0.102530178610252	6.28547619084401	3.26850256679543e-10	5.60164103498258e-09	ARHGAP31	protein_coding
ENSG00000031691.7	89.5755828666935	0.471562016215987	0.154620594259885	3.04980082681218	0.00228993172800855	0.00856346808061998	CENPQ	protein_coding
ENSG00000031698.13	7293.27326196209	-0.327158097279048	0.163051310658961	-2.00647327492714	0.0448057773255039	0.0988331470187124	SARS1	protein_coding
ENSG00000031823.14	2106.66768989831	-0.0708206094729713	0.0584496187439387	-1.21165220569237	0.225645541595778	0.346716285105905	RANBP3	protein_coding
ENSG00000032219.19	261.743627229102	0.174270815364168	0.135367104660728	1.28739412578074	0.19795695074761	0.313611032941582	ARID4A	protein_coding
ENSG00000032389.13	759.994410754194	-0.125500448574298	0.113814966287778	-1.10267087596348	0.270170118786087	0.396747353115679	EIPR1	protein_coding
ENSG00000032444.17	1233.59998658576	0.75959809859684	0.221464493238623	3.4298866038918	0.000603833543318744	0.0027698513075577	PNPLA6	protein_coding
ENSG00000032742.17	175.622160137104	0.10539250415332	0.176818827395207	0.596047975806089	0.551143177166936	0.669563569092311	IFT88	protein_coding
ENSG00000033011.13	1327.9238039749	-0.0484565374139484	0.11475721301593	-0.422252650970375	0.672840614684902	0.769699860354706	ALG1	protein_coding
ENSG00000033030.15	1228.44426268528	-0.913051654376543	0.219766610345465	-4.15464229502952	3.25796817345037e-05	0.000219499703569962	ZCCHC8	protein_coding
ENSG00000033050.9	6509.7691871938	-0.351407818786093	0.0710752199259051	-4.94416787105873	7.64697893711043e-07	7.53354030916919e-06	ABCF2	protein_coding
ENSG00000033100.16	2991.24047190324	0.0445538331327653	0.0973546190531481	0.457644779118722	0.647207666844815	0.749796205424278	CHPF2	protein_coding
ENSG00000033170.17	520.136884119907	-0.0328736951876304	0.232132546433814	-0.141616053813477	0.887383285630437	0.925319453037184	FUT8	protein_coding
ENSG00000033178.13	973.64698511857	0.38369409624206	0.0921818559331408	4.16236028617553	3.14974860819567e-05	0.00021298027407054	UBA6	protein_coding
ENSG00000033327.13	254.81093147937	-0.242149168803414	0.258227209906337	-0.937736843809934	0.348379664553195	0.478996431409123	GAB2	protein_coding
ENSG00000033627.17	1891.40105489295	0.416463591689498	0.108188604289852	3.8494219832408	0.000118396885622054	0.000679503113624103	ATP6V0A1	protein_coding
ENSG00000033800.14	700.239909939902	0.0821071728236964	0.078189774609915	1.05010115751484	0.293671606609632	0.422950800651069	PIAS1	protein_coding
ENSG00000033867.16	3045.09376098529	1.98662847298566	0.197536574629022	10.0570159056194	8.5552251249165e-24	5.07041948040868e-22	SLC4A7	protein_coding
ENSG00000034152.19	3657.25955261732	0.645559908461235	0.168088551665789	3.84059415149702	0.000122736886689	0.000700358237969147	MAP2K3	protein_coding
ENSG00000034510.6	9952.54766624607	0.580662798982092	0.0943792784934228	6.15243947878408	7.63000921936737e-10	1.23912682475228e-08	TMSB10	protein_coding
ENSG00000034533.12	192.054689571743	-0.504209753713946	0.151923935801072	-3.31883024919887	0.000903953622612487	0.00390000408642209	ASTE1	protein_coding
ENSG00000034677.13	322.948216884485	0.115482921042591	0.128707051498101	0.897254033080656	0.369583378664566	0.501801570479356	RNF19A	protein_coding
ENSG00000034693.15	260.877376201149	-0.362209800918448	0.153543467953445	-2.35900494984438	0.0183240113505872	0.0481944824701796	PEX3	protein_coding
ENSG00000034713.8	306.155078472204	0.407506000242853	0.117033284724287	3.48196670035262	0.000497745585173066	0.00235211668520792	GABARAPL2	protein_coding
ENSG00000035115.22	1017.22518558531	-0.313446141924221	0.0686417773291304	-4.56640480652589	4.9616019584842e-06	4.12570099130302e-05	SH3YL1	protein_coding
ENSG00000035141.8	2162.80762329149	-0.183701642660858	0.0619007553695769	-2.96768014483946	0.00300056395071204	0.0107247315410526	FAM136A	protein_coding
ENSG00000035403.18	4227.40538194526	0.450973042042368	0.0973176548362854	4.6340311303332	3.58613031586695e-06	3.09259562775865e-05	VCL	protein_coding
ENSG00000035499.13	493.090243850111	0.248981590074232	0.257204011739817	0.968031518598929	0.33302862885094	0.463870213744062	DEPDC1B	protein_coding
ENSG00000035664.11	35.8884414471878	0.0368223499919537	0.414151724636904	0.0889102901219032	0.929153205607786	0.954102511674013	DAPK2	protein_coding
ENSG00000035681.9	1945.13015149667	0.399131134764244	0.0691769353945314	5.76971403095426	7.940616693673e-09	1.11019373999135e-07	NSMAF	protein_coding
ENSG00000035687.10	1431.90680334471	-0.180962858464149	0.0767598854855658	-2.35751860909404	0.0183975331728044	0.0483365777955912	ADSS2	protein_coding
ENSG00000035862.12	234.669656431966	0.596894819614006	0.344298529667834	1.73365486105871	0.0829793400956239	0.159959496992046	TIMP2	protein_coding
ENSG00000035928.16	3194.87755090449	-0.0970858527548556	0.0802266957955479	-1.21014397753925	0.226223650594332	0.347404049369391	RFC1	protein_coding
ENSG00000036054.13	332.671585473793	-0.0334447646487333	0.0894067067531963	-0.374074449929761	0.70834892704171	0.798590271972147	TBC1D23	protein_coding
ENSG00000036257.13	1723.0422372914	-0.0158216176031074	0.0682758245652527	-0.231730890162833	0.816747037464816	0.879792102051166	CUL3	protein_coding
ENSG00000036448.10	47.8254587527115	-0.383078897515948	0.242392042944172	-1.58041036687074	0.114012918985122	0.205090730013612	MYOM2	protein_coding
ENSG00000036530.9	32.5289493192229	0.00547532985019502	0.225958090838752	0.0242316167120668	0.980667859040218	0.98877694666411	CYP46A1	protein_coding
ENSG00000036549.13	1208.80289899096	-0.44057202363441	0.163236879438079	-2.69897357233868	0.00695536994456096	0.0216369893967564	ZZZ3	protein_coding
ENSG00000036672.16	18.5469283646481	0.46326773724438	0.586150168311023	0.790356741821426	0.429319457766397	0.559145180680522	USP2	protein_coding
ENSG00000037042.9	933.659406960983	0.333074554239654	0.0848408929175097	3.92587280479827	8.64158139853134e-05	0.000516066498934373	TUBG2	protein_coding
ENSG00000037241.7	252.18818564	-0.210301630791623	0.208123929345684	-1.01046348419803	0.312273285719904	0.442543336035943	RPL26L1	protein_coding
ENSG00000037474.15	3662.53225173729	0.00210940872746067	0.0870007105181244	0.0242458793140687	0.980656482472738	0.98877694666411	NSUN2	protein_coding
ENSG00000037637.11	934.876749672456	-1.09640311147514	0.244571442257908	-4.48295639651564	7.36159757902215e-06	5.89086205409002e-05	FBXO42	protein_coding
ENSG00000037749.12	219.594315109258	-0.425684680939512	0.157481829019335	-2.7030717358969	0.00687019173851097	0.0214257803568321	MFAP3	protein_coding
ENSG00000037757.14	427.028357642042	0.0811528435275364	0.122727141664562	0.661246097862716	0.508454502887291	0.632105063091371	MRI1	protein_coding
ENSG00000037897.17	357.824315002061	0.448071678639919	0.107581938785494	4.16493403723949	3.11442596635196e-05	0.000210879384048483	METTL1	protein_coding
ENSG00000037965.6	38.8306283349617	1.64168238771276	0.255686212571063	6.42069187542323	1.35656362614881e-10	2.42259789947055e-09	HOXC8	protein_coding
ENSG00000038002.9	184.825463119178	-1.38488194884924	0.200129144998356	-6.91994136516503	4.51830620783081e-12	9.57468990707852e-11	AGA	protein_coding
ENSG00000038210.14	735.367661300234	0.133534928172167	0.118253035951677	1.12923044298613	0.25880063456911	0.384594150533686	PI4K2B	protein_coding
ENSG00000038219.13	554.767477817457	-0.0583982587908773	0.177714206780253	-0.328607711498766	0.742452218567996	0.824022704276632	BOD1L1	protein_coding
ENSG00000038274.17	505.3482107722	0.26971243192906	0.166038927385153	1.62439276244793	0.104292010755321	0.191617385911168	MAT2B	protein_coding
ENSG00000038358.15	2632.50367901145	0.0498805939057406	0.10030658183511	0.497281364723774	0.618990651168482	0.726592355936427	EDC4	protein_coding
ENSG00000038382.20	1857.46846814263	0.0875251055646709	0.135276657405059	0.647008192275143	0.51762664142779	0.639765197563959	TRIO	protein_coding
ENSG00000038532.16	742.239431970792	-0.203750826717447	0.0833993645699481	-2.44307409016958	0.0145627472723368	0.0400390797268147	CLEC16A	protein_coding
ENSG00000039068.19	3744.051151696	-0.904401358801185	0.262635215086485	-3.44356471200319	0.000574099186158607	0.00265144349372724	CDH1	protein_coding
ENSG00000039123.16	1741.14479786325	0.0180972345243691	0.069248945349748	0.261335886531807	0.793833494400104	0.862290402533476	MTREX	protein_coding
ENSG00000039319.17	466.399934673311	0.301227757133015	0.0823754957109414	3.65676412060735	0.000255419217449619	0.00132160566218453	ZFYVE16	protein_coding
ENSG00000039523.20	2142.49759569001	-0.0535858826910085	0.138432548332459	-0.387090199064434	0.698689433153775	0.791057463094266	RIPOR1	protein_coding
ENSG00000039560.14	1932.50572199414	0.262335233803189	0.0674929197493575	3.88685561059442	0.000101551116957872	0.000594987954259671	RAI14	protein_coding
ENSG00000039650.12	1315.53713662239	0.331832765288527	0.096191470395264	3.44971091433555	0.00056118715755551	0.00260069163731955	PNKP	protein_coding
ENSG00000040199.18	470.703592541317	0.365696163421742	0.111259918149033	3.28686349500896	0.00101309929854004	0.00429736674225311	PHLPP2	protein_coding
ENSG00000040275.17	203.979124532195	-0.449978982491421	0.252425462428673	-1.78262120691794	0.0746479853117738	0.147172310439281	SPDL1	protein_coding
ENSG00000040341.18	583.011148927819	0.04652110882885	0.114813424950979	0.40518875600752	0.685338769355911	0.780038219811671	STAU2	protein_coding
ENSG00000040487.13	544.520237551699	0.244974678398749	0.132443456037538	1.84965483178962	0.064363314484925	0.131196035390209	SLC66A1	protein_coding
ENSG00000040531.16	663.704109137997	0.0467903018163586	0.0790406320848966	0.59197782940427	0.553865434685677	0.671828294714948	CTNS	protein_coding
ENSG00000040608.14	2177.25617499847	0.55080130956857	0.181510476886417	3.03454279343469	0.00240900576751648	0.00894567393848607	RTN4R	protein_coding
ENSG00000040633.13	644.874046557687	0.198093465209356	0.148053342416965	1.33798711988185	0.180900635511281	0.292508462376719	PHF23	protein_coding
ENSG00000040933.16	804.352863169908	0.137142017594235	0.103532087287372	1.32463298275416	0.185292910854301	0.297733564686604	INPP4A	protein_coding
ENSG00000041353.10	53.6205760001186	-1.02354740439198	0.270926237343097	-3.77795600171338	0.000158120804973736	0.000869898333871782	RAB27B	protein_coding
ENSG00000041357.16	1765.75078632033	-0.00618208806954469	0.101451790047411	-0.0609362147938018	0.951410007788339	0.969329174430473	PSMA4	protein_coding
ENSG00000041802.11	1782.80955601053	-0.180560076954045	0.122915228290602	-1.46898052800387	0.141838070774366	0.242237327872637	LSG1	protein_coding
ENSG00000041880.14	509.195611685282	0.368556278896088	0.147174637784439	2.50421053820359	0.0122724980897434	0.034734718718231	PARP3	protein_coding
ENSG00000041982.16	15527.2214669499	2.44582213945641	0.57573449330459	4.24817718566404	2.15516914738151e-05	0.000152088691823754	TNC	protein_coding
ENSG00000041988.15	367.396103222961	-0.180146841774167	0.104737254475518	-1.7199881997697	0.0854345865789928	0.163800091500077	THAP3	protein_coding
ENSG00000042088.14	440.006285431063	-0.147249807793562	0.169054431267777	-0.871020100977554	0.383743177784383	0.516285024212759	TDP1	protein_coding
ENSG00000042286.15	2472.26704584011	0.306781634027937	0.0976248279326307	3.14245505497477	0.00167537432332961	0.00658116409660714	AIFM2	protein_coding
ENSG00000042317.17	217.201958651272	-0.432348595491162	0.195535401341823	-2.21110137869795	0.0270288175094438	0.0660014263411828	SPATA7	protein_coding
ENSG00000042429.12	722.117345380833	0.175007399954751	0.0818394531658916	2.13842337875846	0.0324823966958725	0.0763723934325587	MED17	protein_coding
ENSG00000042445.14	2283.07832412145	-0.278817699904742	0.149766990345535	-1.86167659015828	0.0626486902506262	0.12867985017252	RETSAT	protein_coding
ENSG00000042493.16	508.320102116027	1.53616085919407	0.137293493396616	11.1888831814948	4.62218704975394e-29	3.52613613087895e-27	CAPG	protein_coding
ENSG00000042753.12	1544.46179918517	-0.401190204624961	0.124160045601594	-3.23123435305672	0.00123256835988025	0.00505951625871375	AP2S1	protein_coding
ENSG00000043093.15	432.044171333934	-0.0463186304388668	0.116187524153126	-0.398654079054327	0.690148108367841	0.784072343063999	DCUN1D1	protein_coding
ENSG00000043143.20	666.521727083818	1.58537432390201	0.222901007046185	7.11245922533461	1.13993220183599e-12	2.61288619946259e-11	JADE2	protein_coding
ENSG00000043355.12	914.535695423545	-0.242200231694406	0.137451777076291	-1.76207421137942	0.078056759797913	0.152484879678759	ZIC2	protein_coding
ENSG00000043514.17	862.914984777843	-0.158410155344869	0.092440082662888	-1.71365224674844	0.0865926119697008	0.165614771877252	TRIT1	protein_coding
ENSG00000044090.10	1699.35199651944	0.738287282356787	0.0990522913607927	7.45351038541466	9.08888401554312e-14	2.39303077195079e-12	CUL7	protein_coding
ENSG00000044115.21	5495.99269713135	-0.330047158390521	0.242786696340832	-1.35941204095957	0.174016057683917	0.283844613388811	CTNNA1	protein_coding
ENSG00000044446.12	821.894378084988	0.281815069837402	0.0784924307388866	3.59034708422892	0.000330237924604962	0.00165130062736921	PHKA2	protein_coding
ENSG00000044459.15	99.6594894466039	0.37554456580243	0.249113159048714	1.50752600640014	0.131675882951776	0.228133767074328	CNTLN	protein_coding
ENSG00000044574.8	67624.6578034309	-0.0436020654499771	0.198899165772572	-0.219216934775047	0.826481064259637	0.885851489327306	HSPA5	protein_coding
ENSG00000046604.13	6801.6976092863	0.305196048164049	0.049705130483393	6.14013171670514	8.24530831964904e-10	1.32316296184573e-08	DSG2	protein_coding
ENSG00000046647.13	194.507462500983	-0.29646927599403	0.1544381251656	-1.9196637855849	0.0549003814098622	0.116008249126862	GEMIN8	protein_coding
ENSG00000046651.15	444.401068912158	-0.00724191168914195	0.0983866019995843	-0.073606685686457	0.941323351164555	0.962017461660066	OFD1	protein_coding
ENSG00000047056.16	484.098261582926	0.455838475052008	0.1383802008283	3.29410184638773	0.00098736715975256	0.00420379904650231	WDR37	protein_coding
ENSG00000047188.16	678.9111023978	-0.46107724264416	0.193961592052366	-2.37715744527235	0.0174466394613099	0.0463540290456236	YTHDC2	protein_coding
ENSG00000047230.15	380.264529330817	0.473911663470716	0.113563085740536	4.17311365203203	3.00464963692562e-05	0.000204376625509399	CTPS2	protein_coding
ENSG00000047249.18	617.116891767953	-0.470899944353038	0.139978098543568	-3.364097307026	0.000767944620657795	0.00339998338598374	ATP6V1H	protein_coding
ENSG00000047315.17	2724.33002921134	-0.0459107822415879	0.0695251124721256	-0.660348190878436	0.509030411320182	0.632466727508385	POLR2B	protein_coding
ENSG00000047346.12	32.9004587202514	-0.00127735165133225	0.302845071737439	-0.00421783865923261	0.996634661632163	0.997831245771971	FAM214A	protein_coding
ENSG00000047365.12	440.194410958846	0.62538375689999	0.172984173181377	3.61526575176484	0.000300039672806703	0.0015207462257828	ARAP2	protein_coding
ENSG00000047410.14	3761.48226561851	0.122666932551299	0.0918894939713351	1.33493968950971	0.18189608636024	0.2935755864918	TPR	protein_coding
ENSG00000047578.13	416.10113420702	0.368001733150379	0.117613001983994	3.12892050149746	0.00175449769900396	0.00683959847232255	KIAA0556	protein_coding
ENSG00000047579.20	365.869686843828	-0.305338962415063	0.0928712902717075	-3.28776483584703	0.00100986155955225	0.00428607719255328	DTNBP1	protein_coding
ENSG00000047597.7	401.282832081112	-0.243625190587777	0.113224708165332	-2.15169634380539	0.0314212783013269	0.0745253405629048	XK	protein_coding
ENSG00000047621.12	296.132706693039	-0.496658911299676	0.138141132063065	-3.59530071805795	0.000324017079766293	0.00162401552513591	C12orf4	protein_coding
ENSG00000047634.15	948.660431799367	-0.0946258940330949	0.0866249273293963	-1.0923633294753	0.27467343451083	0.401932127855902	SCML1	protein_coding
ENSG00000047644.19	415.475993355743	0.538020516927157	0.112175616177508	4.79623411273076	1.6167631343931e-06	1.49292168759974e-05	WWC3	protein_coding
ENSG00000047849.21	8281.31548231276	-0.226691653681754	0.147510388502692	-1.53678433080404	0.124346131786785	0.218856253722221	MAP4	protein_coding
ENSG00000047932.14	926.186022387559	-0.428832474875045	0.15835873754241	-2.70798114161651	0.00676938688367866	0.021164648861203	GOPC	protein_coding
ENSG00000048028.11	541.528809977995	0.792266638144041	0.106029890879185	7.4721065123681	7.89210838085236e-14	2.09648221917071e-12	USP28	protein_coding
ENSG00000048052.21	243.651549795859	10.7779248594027	0.933550627044972	11.5450887687995	7.81607366923798e-31	6.96238993434636e-29	HDAC9	protein_coding
ENSG00000048140.18	638.772823033686	0.982917945229369	0.187141153002937	5.25228112286955	1.50226935501193e-07	1.68662331510622e-06	TSPAN17	protein_coding
ENSG00000048162.21	1210.32732261347	-0.187815456903765	0.112386274150411	-1.67116009782835	0.0946900594043165	0.177451413920208	NOP16	protein_coding
ENSG00000048342.17	38.6810617272018	0.0406268266358413	0.20890832269934	0.194472034962012	0.845806290574501	0.898152700243697	CC2D2A	protein_coding
ENSG00000048392.12	451.356993379942	0.0037892568473783	0.21919366365154	0.0172872554080861	0.986207452796602	0.992076147403453	RRM2B	protein_coding
ENSG00000048405.10	1246.09492478851	-0.210904815359005	0.157079269239603	-1.34266486201498	0.179380517401208	0.290429318334825	ZNF800	protein_coding
ENSG00000048471.14	189.696155951622	0.204973312856742	0.195478827039238	1.04857040509864	0.294375882757726	0.423677982962841	SNX29	protein_coding
ENSG00000048544.6	899.684532494561	-0.166838971283877	0.13810018201573	-1.20810102382684	0.227008405976971	0.348141963640559	MRPS10	protein_coding
ENSG00000048649.13	944.392678101347	0.269591931806186	0.112908053706539	2.38771215122428	0.0169536145665766	0.0452948940898696	RSF1	protein_coding
ENSG00000048707.15	885.511062347517	-0.177557686522951	0.0817049381239071	-2.17315734642233	0.0297684768176389	0.0715289712710703	VPS13D	protein_coding
ENSG00000048828.17	9227.10177840752	-0.265959422574293	0.097019056668832	-2.74131115789063	0.00611945258102103	0.0194100163316138	FAM120A	protein_coding
ENSG00000048991.16	2642.10792696647	0.19608816399668	0.0511785641616435	3.83145106176388	0.000127389715363988	0.000722687221622161	R3HDM1	protein_coding
ENSG00000049130.16	10573.0973123925	1.06792571119549	0.126068562803584	8.47099139901615	2.43313206312407e-17	8.90577517855868e-16	KITLG	protein_coding
ENSG00000049167.15	457.842568397321	0.0699163208259906	0.100018184949921	0.699036088897213	0.484529477551059	0.6101117748476	ERCC8	protein_coding
ENSG00000049239.13	894.719431660601	0.00497247763606139	0.15209114340325	0.0326940643932008	0.973918557290569	0.98397259292682	H6PD	protein_coding
ENSG00000049245.13	1819.22086548186	0.153092987154917	0.0629104923069969	2.4335048342626	0.0149534357435179	0.0409512721135073	VAMP3	protein_coding
ENSG00000049246.14	320.111596989994	-0.178303140709721	0.0899216204745112	-1.98287285937271	0.0473816329762514	0.103365474725724	PER3	protein_coding
ENSG00000049283.18	184.158928760164	-2.13071790114515	0.187794685786152	-11.345996784869	7.76364716933453e-30	6.38077432547075e-28	EPN3	protein_coding
ENSG00000049323.16	341.311654435747	0.185255025150586	0.0795372080765328	2.32916178013601	0.0198504968139313	0.0514452945303209	LTBP1	protein_coding
ENSG00000049449.10	4172.75818960979	0.214581489230932	0.0652544959671615	3.28837861745063	0.00100766225734402	0.00427796339618998	RCN1	protein_coding
ENSG00000049540.17	8.48742652884071	-4.79284007781729	1.07961617255149	-4.43939262829884	9.02131075726252e-06	7.04837283744943e-05	ELN	protein_coding
ENSG00000049541.11	2758.22473881395	0.106246573726754	0.0984991763043569	1.07865443867732	0.280741803451839	0.408921479305743	RFC2	protein_coding
ENSG00000049618.24	1596.75769413511	0.402147266882922	0.0726511138801847	5.53532142048281	3.10658116994408e-08	3.89330256816244e-07	ARID1B	protein_coding
ENSG00000049656.14	3238.93274045355	0.24160681114423	0.118840903562279	2.03302738284562	0.042049756585085	0.0940225731188523	CLPTM1L	protein_coding
ENSG00000049759.19	813.230802986063	-1.81657769090774	0.300342382062336	-6.04835614086162	1.4633120179477e-09	2.2793957674335e-08	NEDD4L	protein_coding
ENSG00000049768.16	81.6983265443255	-0.279074645664802	0.172952886758188	-1.6135876705833	0.106616892940668	0.194889785053331	FOXP3	protein_coding
ENSG00000049769.14	165.001935000666	0.0317220201210927	0.151215509732744	0.209780201628508	0.833839226051302	0.890466067964046	PPP1R3F	protein_coding
ENSG00000049860.14	2703.8464429085	0.198496312267717	0.0703059224742946	2.82332277682995	0.0047528694629739	0.015831546379579	HEXB	protein_coding
ENSG00000049883.15	487.692677785436	-0.186345218499553	0.181344405436212	-1.02757632942308	0.304149163443483	0.434715887335248	PTCD2	protein_coding
ENSG00000050130.18	1093.37092566157	0.383197008323414	0.140655311193969	2.72436927600246	0.00644244286155859	0.0202960144024874	JKAMP	protein_coding
ENSG00000050327.15	1639.56817051248	0.410437635551467	0.0692942421520565	5.92311313039285	3.15903358952913e-09	4.6482476437028e-08	ARHGEF5	protein_coding
ENSG00000050344.9	1761.08424314172	-0.139505104598167	0.0975034157296172	-1.43077146122781	0.152495724789138	0.256678705811634	NFE2L3	protein_coding
ENSG00000050393.11	1052.11109143729	0.528381047084639	0.0839938024640386	6.29071469065664	3.16007670151426e-10	5.44089132080164e-09	MCUR1	protein_coding
ENSG00000050405.13	740.816684965243	-0.449048179606672	0.0604430045293393	-7.42928289391541	1.09188001646555e-13	2.81017424306947e-12	LIMA1	protein_coding
ENSG00000050426.16	2679.51606940992	-0.521249085153225	0.10972815871272	-4.7503675562251	2.0304724574196e-06	1.841787090035e-05	LETMD1	protein_coding
ENSG00000050555.18	26.8070828434787	0.962734809318821	0.319122443729035	3.01681949432636	0.00255441870915655	0.00938260067096613	LAMC3	protein_coding
ENSG00000050748.17	1359.21571565536	0.00550218968060396	0.0655579598778065	0.0839286288173015	0.933113177353256	0.956584082854872	MAPK9	protein_coding
ENSG00000050820.17	2893.1133401484	-0.409385364241723	0.153672444843469	-2.66401282714492	0.00772146183346528	0.023620083535807	BCAR1	protein_coding
ENSG00000051009.11	897.985512408083	-0.197838534412021	0.128627558763098	-1.53807268298074	0.124030844314471	0.218585812110185	FAM160A2	protein_coding
ENSG00000051108.15	4865.70565530192	0.445435677474242	0.191060979211914	2.3313796428322	0.0197333499936155	0.0511684355072379	HERPUD1	protein_coding
ENSG00000051128.19	838.56490713967	1.28824702823312	0.2025254412116	6.36091456227049	2.00555983842139e-10	3.52239765718496e-09	HOMER3	protein_coding
ENSG00000051180.17	357.179954426743	0.404502226021245	0.0989482977474566	4.08801601674489	4.35078121019646e-05	0.00028287684127134	RAD51	protein_coding
ENSG00000051341.14	618.179020206491	0.0466317789676809	0.143741738841338	0.324413627827008	0.745624903675707	0.825844394838792	POLQ	protein_coding
ENSG00000051382.9	894.634799314526	0.215486082547796	0.0828563932989144	2.60071762682698	0.00930289921875926	0.0276282548968382	PIK3CB	protein_coding
ENSG00000051523.11	2391.82827514336	0.227706535887299	0.154970650140685	1.46935265278027	0.141737162428583	0.242131606372025	CYBA	protein_coding
ENSG00000051596.10	1528.39146461083	0.208839706815798	0.235279586879395	0.887623569837573	0.374743270836578	0.506973526460979	THOC3	protein_coding
ENSG00000051620.11	493.479527029374	0.0753783173010687	0.107231117910532	0.702951892788809	0.482085730154343	0.607548908994918	HEBP2	protein_coding
ENSG00000051825.15	1141.67547411785	-0.194705106329942	0.103551647933584	-1.88027047579988	0.0600712249223211	0.124542448927463	MPHOSPH9	protein_coding
ENSG00000052126.14	115.056538893986	-0.42716973494703	0.166479897615307	-2.56589378697307	0.0102910334839332	0.0300942429933143	PLEKHA5	protein_coding
ENSG00000052344.16	652.874394376572	-0.0401398298468508	0.108067928621018	-0.371431472399333	0.710316187895697	0.800019958444608	PRSS8	protein_coding
ENSG00000052723.12	731.551420099719	-0.686065507178448	0.174973036804815	-3.92097845306169	8.81901491415837e-05	0.000524980236128013	SIKE1	protein_coding
ENSG00000052749.14	3552.1356315109	-0.161753028421711	0.127754035661358	-1.26612852254997	0.205467072488831	0.322242389642676	RRP12	protein_coding
ENSG00000052795.13	356.057896566489	-0.807992099936306	0.142324965390118	-5.67709324728498	1.37002798863892e-08	1.8294915941645e-07	FNIP2	protein_coding
ENSG00000052802.13	1388.78620585724	-0.00690285726870239	0.216590134189667	-0.031870598790329	0.974575245490288	0.984435482577139	MSMO1	protein_coding
ENSG00000052841.15	2929.94131635738	0.236666911522989	0.113151415080052	2.09159480113927	0.0364747779915329	0.0837861021312605	TTC17	protein_coding
ENSG00000053108.17	892.284189012777	2.70489946685632	0.45066334373656	6.00204011364522	1.94853543616604e-09	2.99137390592425e-08	FSTL4	protein_coding
ENSG00000053254.15	322.914761118355	0.497027198007316	0.145887145293701	3.40692935629591	0.000656981288884821	0.00296969117394427	FOXN3	protein_coding
ENSG00000053371.12	1353.04067580815	0.121462959415033	0.22846339480673	0.531651731419752	0.59496722849468	0.707040461023075	AKR7A2	protein_coding
ENSG00000053372.5	2341.76099313083	-0.256894928806755	0.0588287818020315	-4.3668238732403	1.26066302044846e-05	9.47631283081926e-05	MRTO4	protein_coding
ENSG00000053501.13	418.175755171707	0.144847015582075	0.101619718299837	1.42538296706051	0.154046528951303	0.258645165313722	USE1	protein_coding
ENSG00000053524.12	81.117219796016	0.057028448811372	0.198553110052607	0.287220123604522	0.773943778772941	0.847492650204363	MCF2L2	protein_coding
ENSG00000053747.16	804.560228627631	0.500989629460732	0.529134531934029	0.946809552628467	0.343735833195077	0.4742547073465	LAMA3	protein_coding
ENSG00000053770.12	1362.83354744955	-0.294073664069659	0.0908237592835755	-3.23784950534237	0.00120434321475137	0.00497523178634862	AP5M1	protein_coding
ENSG00000053900.11	565.89562139225	0.261079478901352	0.103872420672473	2.51346293088306	0.0119552341273358	0.0339465666879648	ANAPC4	protein_coding
ENSG00000053918.18	244.575660289337	-0.276083863127552	0.123892061881936	-2.22842253921521	0.0258523514621787	0.0636510394490847	KCNQ1	protein_coding
ENSG00000054116.12	584.469965403666	-0.138114856247346	0.0797435922100924	-1.73198688972361	0.0832758967223163	0.160343287553867	TRAPPC3	protein_coding
ENSG00000054118.15	4692.16543493028	-0.152812502443011	0.0705847011530508	-2.16495217726662	0.0303913477832531	0.0726734752650174	THRAP3	protein_coding
ENSG00000054148.18	1122.30509835308	-0.108649078238316	0.0925460510836294	-1.17400015415175	0.240394963881276	0.363759076665432	PHPT1	protein_coding
ENSG00000054179.12	754.334812489501	0.43045046360493	0.142918750876166	3.0118543645676	0.00259657138229644	0.0095139398726704	ENTPD2	protein_coding
ENSG00000054267.22	1474.72275441527	-0.0769619556737806	0.10177204819661	-0.756218991732392	0.449517907907668	0.577669868705369	ARID4B	protein_coding
ENSG00000054277.14	95.4279180546059	0.137654285904086	0.187199238283191	0.735335715927676	0.462135061568816	0.588790782450985	OPN3	protein_coding
ENSG00000054282.16	301.880936034145	-0.0188117821082598	0.16297299656137	-0.115428828733452	0.908105229651614	0.940081655970592	SDCCAG8	protein_coding
ENSG00000054392.13	44.4643899737087	0.552240403032483	0.342534188378837	1.61221980686411	0.106914116627535	0.195219639002234	HHAT	protein_coding
ENSG00000054523.18	2110.01818415167	0.132811337709832	0.0987403950548148	1.34505576604289	0.178607226430468	0.289460845449357	KIF1B	protein_coding
ENSG00000054598.9	437.502017623913	-0.0470983221027251	0.211483881923173	-0.222704074061941	0.823765830348795	0.884598209429011	FOXC1	protein_coding
ENSG00000054611.14	764.353776358187	-0.127134609827542	0.138191977914815	-0.919985456072646	0.357580359537559	0.488642791519449	TBC1D22A	protein_coding
ENSG00000054654.19	1922.07042621499	0.497215522539554	0.113917925688115	4.36468202467829	1.27307804540187e-05	9.55515085943403e-05	SYNE2	protein_coding
ENSG00000054690.14	813.135411020955	-0.226486200359238	0.0819746908446362	-2.76287959156186	0.0057293897966797	0.0184003459877822	PLEKHH1	protein_coding
ENSG00000054793.14	239.322050399199	0.679353216606661	0.120551867623113	5.63536036397672	1.74692645261646e-08	2.28761249200021e-07	ATP9A	protein_coding
ENSG00000054965.10	1156.49951837491	0.20242521089081	0.0728302481770715	2.77941124680306	0.00544575327703183	0.0176379328868116	FAM168A	protein_coding
ENSG00000054967.13	565.334140285732	0.348584012658431	0.112729648514748	3.09221236162044	0.00198670666986416	0.00758774028777901	RELT	protein_coding
ENSG00000055044.11	3258.43455151662	-0.595828340483454	0.167374172804576	-3.5598583132604	0.00037105493738422	0.00182792914604121	NOP58	protein_coding
ENSG00000055070.17	4418.46796657542	0.098424196170873	0.0742327053830897	1.32588723074202	0.184877053218205	0.297284353234958	SZRD1	protein_coding
ENSG00000055118.16	592.748265317209	0.00680200766803291	0.145932054191121	0.0466107854489912	0.962823435829515	0.976676538111139	KCNH2	protein_coding
ENSG00000055130.17	2711.84810950581	0.0678702794259714	0.0760728132739944	0.892175226667644	0.37229901845103	0.504676526196238	CUL1	protein_coding
ENSG00000055147.19	144.944997783793	-0.474682102557598	0.215164996254846	-2.20613069421094	0.0273748501386908	0.0667396794465878	FAM114A2	protein_coding
ENSG00000055163.20	1946.75843217933	0.42544577011249	0.0686642365078719	6.19603146776	5.79045547952782e-10	9.52863005679821e-09	CYFIP2	protein_coding
ENSG00000055208.19	726.298705879459	-0.615875197635684	0.148025716797998	-4.16059594885214	3.17418225948283e-05	0.000214437489973055	TAB2	protein_coding
ENSG00000055211.14	331.992036493987	0.0782734996609553	0.115368958851549	0.678462390925044	0.497478561938029	0.621785505578064	GINM1	protein_coding
ENSG00000055332.18	1361.53737252179	0.241603503240688	0.0978164782130634	2.46996730667841	0.0135125400894017	0.0376146231979678	EIF2AK2	protein_coding
ENSG00000055483.19	4238.14220820302	-0.530017862393528	0.200974489072188	-2.63723950656818	0.00835837940062555	0.0252363003782638	USP36	protein_coding
ENSG00000055609.19	2446.7981623423	-0.250252892864225	0.141372321707269	-1.77016894001648	0.076699001828736	0.15036562351137	KMT2C	protein_coding
ENSG00000055732.13	604.598417070033	0.510296025715522	0.145299939378038	3.51201815981386	0.000444717610308781	0.00213613793056294	MCOLN3	protein_coding
ENSG00000055917.15	2442.65214069521	-0.0170029607443329	0.0966189423464462	-0.175979578449177	0.860309986097781	0.907335792498446	PUM2	protein_coding
ENSG00000055950.16	782.610889474383	-0.0186377407727529	0.144119651044212	-0.129321301000343	0.897103417197677	0.931870011467959	MRPL43	protein_coding
ENSG00000055955.17	32.7480611304674	0.56978212097716	0.290850935002217	1.95901766990303	0.0501107174779923	0.108004496262332	ITIH4	protein_coding
ENSG00000056050.7	235.284287201632	0.174744014009735	0.215438842167761	0.811107283400934	0.417304063561056	0.547329858008664	HPF1	protein_coding
ENSG00000056097.16	4763.62554414087	-0.134698104717343	0.112164763098569	-1.20089501369492	0.229791928729008	0.351504856737555	ZFR	protein_coding
ENSG00000056277.16	314.535328028119	-0.374307388032597	0.143211627900435	-2.61366617725222	0.00895765105785262	0.0267954991225851	ZNF280C	protein_coding
ENSG00000056558.11	78.7811491216467	0.789544746702029	0.168167445831113	4.69499160672842	2.66617671213601e-06	2.36364986708792e-05	TRAF1	protein_coding
ENSG00000056586.16	1355.40823620175	-0.155731849147163	0.128296580220388	-1.21384255823223	0.22480785132893	0.345836773150896	RC3H2	protein_coding
ENSG00000056736.10	620.638023771157	0.0445443802528608	0.144387207031781	0.308506419429916	0.757697016308258	0.835649071360614	IL17RB	protein_coding
ENSG00000056972.20	637.71405777878	-0.163599035513699	0.0767662167823377	-2.13113322983685	0.0330781678200085	0.0775280958705604	TRAF3IP2	protein_coding
ENSG00000057019.16	16143.7464922398	3.27059012987904	0.120179521106312	27.2142050473462	4.41062251490625e-163	3.8595541489262e-160	DCBLD2	protein_coding
ENSG00000057252.13	915.299340274342	0.999916840873678	0.089464031973521	11.1767468871694	5.29972258830346e-29	4.00196310779707e-27	SOAT1	protein_coding
ENSG00000057294.15	1059.37180443811	0.536852340934292	0.0675623514487728	7.94602806773748	1.92586806909054e-15	6.25528676763993e-14	PKP2	protein_coding
ENSG00000057468.7	39.8058002981276	-0.13035760091755	0.21964289281231	-0.593497924055042	0.552847971870066	0.670867642510736	MSH4	protein_coding
ENSG00000057608.17	8220.2170868232	-0.199976902971856	0.0778871644207264	-2.56752064937981	0.0102428688591172	0.0299887654296845	GDI2	protein_coding
ENSG00000057657.17	156.466208388674	0.0025776774998417	0.252421598507815	0.0102117945337467	0.991852308411574	0.995264414160578	PRDM1	protein_coding
ENSG00000057663.16	464.217007073282	-0.0506153931878375	0.0750742876680028	-0.674204108491464	0.500181557970485	0.62421987050075	ATG5	protein_coding
ENSG00000057757.10	1392.47551519247	-0.294828718424669	0.0716865531159952	-4.11274786705967	3.90977324121133e-05	0.000256898351308568	PITHD1	protein_coding
ENSG00000057935.14	596.453905683477	0.110440143099984	0.0861821904536759	1.28147291822835	0.200027606336803	0.316049991701145	MTA3	protein_coding
ENSG00000058056.9	1419.66503750493	0.11347619102819	0.0892318713794119	1.27170022632039	0.203479650169257	0.319839737523021	USP13	protein_coding
ENSG00000058063.16	910.23172788258	-0.77064429072783	0.163436398284366	-4.71525497880204	2.41408243345412e-06	2.16336688434118e-05	ATP11B	protein_coding
ENSG00000058085.15	1776.35624343241	1.81758333248201	0.189327296778298	9.60021805313366	7.97754741180414e-22	4.14944039503491e-20	LAMC2	protein_coding
ENSG00000058262.10	12398.0112115814	-0.0709400665212383	0.0841590897204173	-0.842928158525792	0.399268624076005	0.531072966000952	SEC61A1	protein_coding
ENSG00000058272.19	1178.68410012051	-0.163921393076171	0.12614678604158	-1.29944961912973	0.193789672651512	0.308652587833393	PPP1R12A	protein_coding
ENSG00000058453.17	404.565024485189	-0.257826468071315	0.111193766165181	-2.31871333225918	0.0204105851420422	0.0525580516830568	CROCC	protein_coding
ENSG00000058600.16	1874.61022702123	0.0294052614125864	0.11160504344384	0.263476098437999	0.792183643594608	0.86125293299082	POLR3E	protein_coding
ENSG00000058668.15	403.485054367965	0.294844327068612	0.106053494506698	2.78014721193362	0.00543342611333754	0.0176133464506448	ATP2B4	protein_coding
ENSG00000058673.16	3132.86169983046	-0.059276583901965	0.0982790278071722	-0.603145810704073	0.546411693243016	0.665282398811843	ZC3H11A	protein_coding
ENSG00000058729.11	671.54117687858	-0.389787572538506	0.128713694324503	-3.0283302377741	0.00245909198014799	0.00909533871125847	RIOK2	protein_coding
ENSG00000058799.15	92.2708138662065	0.661415067419727	0.217224437766362	3.04484649250707	0.00232799098988858	0.00869256876646147	YIPF1	protein_coding
ENSG00000058804.12	2715.08568357877	-0.0690208798690427	0.0547998749031564	-1.25950798229043	0.207846908877293	0.32502161426034	NDC1	protein_coding
ENSG00000058866.15	91.6338186699089	-1.04266073374991	0.308383468144909	-3.38105262263918	0.000722087126611545	0.00322478778008806	DGKG	protein_coding
ENSG00000059122.17	688.642881896822	0.1375464145651	0.0770423765127163	1.78533452355792	0.0742070722033387	0.14648413032071	FLYWCH1	protein_coding
ENSG00000059145.19	564.779211229793	-0.0245547597218599	0.120341847719416	-0.204041737659793	0.838320882999638	0.893136249767429	UNKL	protein_coding
ENSG00000059377.18	31.6082611878686	-0.518743492058103	0.293073169103906	-1.77001358958994	0.0767248769124832	0.150396530366333	TBXAS1	protein_coding
ENSG00000059378.13	1251.88155963098	0.472336695266313	0.110235757387132	4.28478659249862	1.82914680853478e-05	0.000131387677082392	PARP12	protein_coding
ENSG00000059573.9	4379.03608280863	-0.159140401828852	0.044834023388969	-3.54954540769605	0.000385896906370296	0.00189209043479384	ALDH18A1	protein_coding
ENSG00000059588.10	951.972237678991	0.0993250368935045	0.119585191952336	0.830579733760791	0.406211087450615	0.537165082345091	TARBP1	protein_coding
ENSG00000059691.12	515.103908559869	0.273595528274761	0.271572672434605	1.007448672291	0.313719211670727	0.444119531497902	GATB	protein_coding
ENSG00000059728.11	242.937045554988	-0.238081609854206	0.217854881916537	-1.09284496064411	0.274461877323432	0.40166206463978	MXD1	protein_coding
ENSG00000059758.8	447.921093920804	0.229428074292086	0.215373053894996	1.0652589548363	0.286758761388773	0.415205697334961	CDK17	protein_coding
ENSG00000059769.20	405.721510609428	-0.0599081784472209	0.094127954102511	-0.636454696359143	0.524480100274527	0.645607444905574	DNAJC25	protein_coding
ENSG00000059804.16	14.1609653065223	6.66285255753814	1.00744634178	6.61360539139574	3.75070744996542e-11	7.18089112299686e-10	SLC2A3	protein_coding
ENSG00000059915.17	63.4528827826106	-0.106232620251635	0.181254600058749	-0.58609613337925	0.557810914541175	0.675485745304678	PSD	protein_coding
ENSG00000060069.17	499.131496630478	0.567885473898851	0.0932333274302644	6.09101369168243	1.12197953779745e-09	1.77748323794195e-08	CTDP1	protein_coding
ENSG00000060138.13	6135.47669285226	-0.300589756927713	0.0695114050273135	-4.32432284759028	1.5300109443651e-05	0.000112675459447402	YBX3	protein_coding
ENSG00000060140.9	17.8469550005261	0.884482920426252	0.459535367822769	1.92473307248763	0.0542627607248949	0.114922099735697	STYK1	protein_coding
ENSG00000060237.18	3249.6808273273	-0.169329015160716	0.152889882702701	-1.10752269651473	0.268068004971629	0.394595254498115	WNK1	protein_coding
ENSG00000060339.14	2777.14494629956	-0.256107972839971	0.116597431468454	-2.19651470546554	0.0280551237837195	0.068127329645219	CCAR1	protein_coding
ENSG00000060491.16	1872.54340182259	0.181274537964335	0.1432933802685	1.26505870420996	0.205850284816647	0.3226878363736	OGFR	protein_coding
ENSG00000060642.11	174.208107453581	-0.506703018751738	0.18257375252489	-2.7753333200656	0.00551451580084912	0.0178141014231122	PIGV	protein_coding
ENSG00000060656.20	1560.42005740362	-0.167514679121028	0.186353738894319	-0.898906993307094	0.368702202683631	0.500863667878309	PTPRU	protein_coding
ENSG00000060688.13	1162.08480910196	0.151233973818173	0.109719745209668	1.37836606828765	0.168090294189046	0.276330115632251	SNRNP40	protein_coding
ENSG00000060749.16	1606.53613989797	0.102385359982018	0.105303063744781	0.972292318390334	0.330905144256477	0.461907190199808	QSER1	protein_coding
ENSG00000060762.19	306.04581071576	-0.325688563860814	0.131691930148952	-2.47310950255219	0.0133943095001801	0.0373414070698424	MPC1	protein_coding
ENSG00000060971.19	1091.73883336751	-0.347813401550415	0.0766192912248691	-4.53950168410749	5.63873300767471e-06	4.62158634832887e-05	ACAA1	protein_coding
ENSG00000061273.18	1158.61293647667	0.535116236290878	0.0993732838305527	5.38491046751899	7.24807179533442e-08	8.53700047722841e-07	HDAC7	protein_coding
ENSG00000061656.10	28.2080323922289	0.504734048158875	0.273958381722536	1.84237490740498	0.065420329582562	0.133004349169085	SPAG4	protein_coding
ENSG00000061676.15	4080.78763705113	-0.0235703033096891	0.0774733104632109	-0.304237719658072	0.760946789850715	0.838010397232694	NCKAP1	protein_coding
ENSG00000061794.13	1184.32355245227	0.0736668497558557	0.0761799455261102	0.967011058449849	0.333538505511183	0.464276111910205	MRPS35	protein_coding
ENSG00000061936.10	1613.53543905611	-0.0649971906840517	0.120504935763545	-0.539373680191731	0.589629038143042	0.70328759045843	SFSWAP	protein_coding
ENSG00000061938.19	966.530941834134	0.468010080043797	0.121866182344306	3.84036055812052	0.00012285373921728	0.00070075622108752	TNK2	protein_coding
ENSG00000061987.16	678.093627405236	0.0357430287771431	0.0999181782678317	0.357722982912414	0.720550631873264	0.808364343872298	MON2	protein_coding
ENSG00000062038.14	3210.30233904379	-0.133826638691106	0.0976529796006623	-1.37043067439796	0.17055250224358	0.279574548030358	CDH3	protein_coding
ENSG00000062194.16	1713.43401596383	0.0108038736857159	0.105173058470117	0.1027247266826	0.918181448402521	0.947133521523139	GPBP1	protein_coding
ENSG00000062282.15	363.882968910442	-1.21026169855007	0.1668931359021	-7.25171644722415	4.115227230136e-13	9.88984172463701e-12	DGAT2	protein_coding
ENSG00000062485.19	10989.9983093486	0.121400302289303	0.0801390984046267	1.51486982891105	0.129805372347485	0.225793348812112	CS	protein_coding
ENSG00000062582.14	1674.5221138374	-0.271361606297831	0.108583242207781	-2.49911128808036	0.0124505205022681	0.035151630858178	MRPS24	protein_coding
ENSG00000062598.18	585.130494101183	0.344510495426105	0.0904155465955728	3.81030152886311	0.000138797401497447	0.00077797669354786	ELMO2	protein_coding
ENSG00000062650.19	1471.33754355661	-0.45313652437834	0.135920993920975	-3.33382291658193	0.000856611750099924	0.00373037365178176	WAPL	protein_coding
ENSG00000062716.13	1727.56253293391	0.617937152547163	0.0947645451854924	6.52076313285324	6.99505756578894e-11	1.28626052346942e-09	VMP1	protein_coding
ENSG00000062725.10	687.902536020136	-0.163277851109158	0.160363907726404	-1.01817081801053	0.308596785045923	0.438625176238972	APPBP2	protein_coding
ENSG00000062822.15	1572.41213317552	0.192265573537644	0.156624740043382	1.22755557956163	0.219613845567787	0.339567151716702	POLD1	protein_coding
ENSG00000063046.18	25283.6263167987	-0.0119144713467573	0.0752112300196551	-0.158413462240196	0.874131006387296	0.916712925697385	EIF4B	protein_coding
ENSG00000063169.11	218.609676306508	-0.120645679760403	0.11494769797942	-1.0495702122021	0.293915758416887	0.423261454231327	BICRA	protein_coding
ENSG00000063176.16	427.18199888463	-0.0468669760329521	0.14335398401225	-0.326931800018527	0.74371946859678	0.824629891900281	SPHK2	protein_coding
ENSG00000063177.13	21836.0445837049	-0.103724071047606	0.089571664317623	-1.15800093520422	0.246863654769114	0.371356429198639	RPL18	protein_coding
ENSG00000063180.9	75.0746435772842	0.576918566260441	0.274068616500068	2.10501506384733	0.0352899968159179	0.0816190908945264	CA11	protein_coding
ENSG00000063241.8	1636.16810299667	0.299137843334195	0.16677836688259	1.79362497022642	0.0728730482278768	0.144523177779649	ISOC2	protein_coding
ENSG00000063244.13	4525.98868414796	0.227345585350057	0.106220718405143	2.1403130082676	0.0323294794179899	0.0760970468072812	U2AF2	protein_coding
ENSG00000063245.15	4159.3579868796	0.268189096022028	0.0962550479029779	2.78623409228734	0.00533243475713926	0.0173540361949691	EPN1	protein_coding
ENSG00000063322.15	975.884035815021	-0.0318555827027239	0.0825441771921784	-0.385921621443486	0.699554717147293	0.791735846947894	MED29	protein_coding
ENSG00000063438.18	161.661068686508	-0.0658150876707942	0.211399126441504	-0.311330934893933	0.755549052373469	0.833918066709283	AHRR	protein_coding
ENSG00000063587.15	1029.64977954125	-0.0876189036692421	0.117997747241135	-0.742547258043729	0.457755830222859	0.585165913069971	ZNF275	protein_coding
ENSG00000063601.17	725.890139670458	0.193308543309774	0.10805011842681	1.78906368752123	0.0736045593814558	0.145584553298569	MTMR1	protein_coding
ENSG00000063660.9	3175.01247284857	-0.105395501898565	0.195820810378129	-0.538224214755554	0.590422264583948	0.703832166676081	GPC1	protein_coding
ENSG00000063761.16	339.130430562177	-0.279787938764396	0.127188733356351	-2.19978555789608	0.0278221131089869	0.0676440331521227	ADCK1	protein_coding
ENSG00000063854.13	247.391209265999	0.482090959639097	0.224494427256543	2.14745178991987	0.0317573313506233	0.0751306021051136	HAGH	protein_coding
ENSG00000063978.16	3450.91349518951	-0.310092735023739	0.160644559472288	-1.93030337312626	0.0535692593555489	0.113744833310469	RNF4	protein_coding
ENSG00000064012.22	297.607257354059	-0.413448658460912	0.107969028790647	-3.82932645678043	0.000128494459071468	0.000727906920467308	CASP8	protein_coding
ENSG00000064042.18	746.627578160346	-0.444063093115798	0.133932815693326	-3.31556602328586	0.000914577343052488	0.0039412666730153	LIMCH1	protein_coding
ENSG00000064102.15	2372.61642264316	0.489821700869886	0.139974233844818	3.49937047280377	0.000466358124336551	0.00222571172846664	INTS13	protein_coding
ENSG00000064115.11	1958.65202742334	-0.0927356036056543	0.0950562014658682	-0.975587096639379	0.32926912139251	0.460401113810977	TM7SF3	protein_coding
ENSG00000064199.7	31.9426157944994	0.239774508391648	0.606842291050043	0.395118323043631	0.692755566943387	0.786322651426357	SPA17	protein_coding
ENSG00000064270.13	343.986292097519	-2.32152378928549	0.356882729014282	-6.50500458707426	7.76910093434191e-11	1.41981751227605e-09	ATP2C2	protein_coding
ENSG00000064309.14	363.328453351221	-1.22585558237415	0.175563538678372	-6.98240415750498	2.90170922291806e-12	6.3200331478959e-11	CDON	protein_coding
ENSG00000064313.12	1204.5192290748	-0.10070431408677	0.0614338084797332	-1.63923280322092	0.101164784562127	0.18699395317423	TAF2	protein_coding
ENSG00000064393.16	2240.01061556636	0.15030793955566	0.117662746107681	1.27744714897358	0.201444428004165	0.317743009531807	HIPK2	protein_coding
ENSG00000064419.13	3497.03997443951	-0.183243018987331	0.0973954895704552	-1.88143229009362	0.0599131378556257	0.124290297523277	TNPO3	protein_coding
ENSG00000064489.23	236.017061688716	-0.362102314851846	0.109541262928977	-3.30562479534878	0.000947648929737982	0.00406611637692017	BORCS8-MEF2B	protein_coding
ENSG00000064490.14	612.016687250866	0.192432703833194	0.0871750133500448	2.20742958834425	0.0272840611382123	0.0665809864652308	RFXANK	protein_coding
ENSG00000064545.15	1579.21485662473	-0.0157219675588402	0.131154993866851	-0.11987319045435	0.904583602226272	0.937414536169838	TMEM161A	protein_coding
ENSG00000064547.14	974.755193773537	0.50598529223048	0.0971823767296896	5.2065539993724	1.92379729120698e-07	2.11674619112389e-06	LPAR2	protein_coding
ENSG00000064601.19	2928.05663598975	0.103745586335581	0.221677999127254	0.468001275471752	0.639783677590318	0.744129944318496	CTSA	protein_coding
ENSG00000064607.17	2148.29427028169	0.0156469426618387	0.102534049240478	0.152602406495633	0.878711827120793	0.919315271557149	SUGP2	protein_coding
ENSG00000064651.14	1999.57450066102	1.11128939233521	0.0864401105958584	12.8561773541791	7.94075437738781e-38	9.30131197779694e-36	SLC12A2	protein_coding
ENSG00000064652.11	236.906594456112	-0.0314791152810587	0.12555945633128	-0.25071082816736	0.802037688343455	0.868917970417103	SNX24	protein_coding
ENSG00000064666.15	2539.77246015501	0.608258742438731	0.182818227619848	3.32712306840402	0.000877476111159296	0.00380231128156297	CNN2	protein_coding
ENSG00000064687.13	417.602983202227	0.82364948102195	0.136938584139134	6.01473635936745	1.80179695534255e-09	2.78044932652238e-08	ABCA7	protein_coding
ENSG00000064703.12	1002.93249663686	-0.145724922439061	0.097300478182587	-1.49767940673019	0.134216564741534	0.231942097194236	DDX20	protein_coding
ENSG00000064726.10	3205.02456221123	0.17574615748601	0.0521752145608747	3.36838399161656	0.000756102089419906	0.00335754468125687	BTBD1	protein_coding
ENSG00000064763.11	453.756202904911	0.172033677978091	0.0882275643147511	1.94988583572774	0.0511897277304747	0.109979547908513	FAR2	protein_coding
ENSG00000064932.16	2107.07926622931	0.150241967528902	0.131955795212951	1.13857801611851	0.254879202000129	0.380261057963486	SBNO2	protein_coding
ENSG00000064933.18	614.259281713807	-0.324211813448007	0.201484088382107	-1.60911869543342	0.107590390019405	0.196261758666912	PMS1	protein_coding
ENSG00000064961.19	1396.27218891371	0.277866878177716	0.191338962614456	1.45222318748331	0.146439557334894	0.248562546842534	HMG20B	protein_coding
ENSG00000064995.18	276.215450662567	-0.258737353346324	0.109971189304912	-2.35277398545664	0.0186339563354462	0.0488972895477329	TAF11	protein_coding
ENSG00000064999.15	1284.94692965963	0.0110831682820923	0.140543482558293	0.0788593542748973	0.937144493104723	0.959121930224441	ANKS1A	protein_coding
ENSG00000065000.19	6931.63581893199	0.00720726976331348	0.0948879912317718	0.0759555521173288	0.939454460265461	0.960635451670951	AP3D1	protein_coding
ENSG00000065029.15	426.957704076115	-0.267845505068143	0.112757530200543	-2.37541124385901	0.0175294076407601	0.0465323818815038	ZNF76	protein_coding
ENSG00000065054.14	1421.06589683086	0.193871674588197	0.133924444828847	1.44761977423883	0.14772341777559	0.250203069888384	SLC9A3R2	protein_coding
ENSG00000065057.9	674.973337566901	0.085036241465667	0.204070340110907	0.416700640668566	0.676897385695152	0.7730328197145	NTHL1	protein_coding
ENSG00000065060.17	1997.97703719206	-1.06182443152114	0.206348535442734	-5.14578128331723	2.6640967814672e-07	2.84706204893003e-06	UHRF1BP1	protein_coding
ENSG00000065135.12	1611.4344813711	0.0920369271792834	0.0631813636289082	1.45671004696664	0.14519643525348	0.246935197305449	GNAI3	protein_coding
ENSG00000065150.21	7039.04232564494	-0.547208510273591	0.0556841073089047	-9.82701414674712	8.61347013577648e-23	4.83524459395513e-21	IPO5	protein_coding
ENSG00000065154.12	1626.24782301604	0.255734405980022	0.120010057067638	2.13094145798039	0.0330939653719893	0.0775529030991986	OAT	protein_coding
ENSG00000065183.16	2485.74109764927	-0.268773377710392	0.0670092209691543	-4.01099093263767	6.04644327254197e-05	0.000377294002191	WDR3	protein_coding
ENSG00000065243.20	984.581209476959	0.078718502664206	0.0892602567927044	0.881898680249372	0.377831600830921	0.510177261864463	PKN2	protein_coding
ENSG00000065268.11	1163.78314340935	0.0280384409382907	0.169362870849377	0.165552466120079	0.868509157500751	0.913237194207347	WDR18	protein_coding
ENSG00000065308.5	845.688384311556	0.171467813478566	0.0673528299133503	2.54581453665956	0.0109023094817914	0.0315101526813929	TRAM2	protein_coding
ENSG00000065320.9	179.702670441668	0.275946667135141	0.261359508386064	1.05581261932713	0.291053831687062	0.41995313289784	NTN1	protein_coding
ENSG00000065328.16	1356.37021610671	0.243012602050531	0.1083788166204	2.24225184983972	0.0249450997927797	0.0618884764038343	MCM10	protein_coding
ENSG00000065357.20	491.877801716	-1.24810084917083	0.109432227669144	-11.4052402638126	3.93688816028824e-30	3.32756524275272e-28	DGKA	protein_coding
ENSG00000065361.16	780.031662916602	0.0994307346149555	0.103256304832732	0.962950734834319	0.335572247038169	0.466452321709942	ERBB3	protein_coding
ENSG00000065413.20	44.9671379007118	0.192788187964648	0.272022083964519	0.708722560885147	0.478496661584812	0.60430565733387	ANKRD44	protein_coding
ENSG00000065427.15	6224.47253973506	-0.177936313611068	0.0654451754517971	-2.71886067051842	0.0065507195086316	0.0205674342360497	KARS1	protein_coding
ENSG00000065457.10	726.751933086431	0.051406241479302	0.0953329091989745	0.539228708231375	0.589729053736116	0.70328759045843	ADAT1	protein_coding
ENSG00000065485.20	1126.12549962076	0.172764179773001	0.100065711133925	1.72650729021232	0.0842561889156474	0.161895513602321	PDIA5	protein_coding
ENSG00000065491.8	343.782367910984	-0.361879651914596	0.150528245502546	-2.40406477007981	0.0162139002577745	0.0437190466258208	TBC1D22B	protein_coding
ENSG00000065518.8	1380.49292825925	0.253280493939252	0.163669002184201	1.54751657649992	0.121738730429181	0.215439609072626	NDUFB4	protein_coding
ENSG00000065526.12	2971.22641080415	0.0855441267525169	0.0716207610189874	1.19440404619323	0.232319954845112	0.354515144103075	SPEN	protein_coding
ENSG00000065548.18	2521.08564814161	-0.240216822003965	0.100574762238358	-2.388440366726	0.016920054003315	0.0452351618230877	ZC3H15	protein_coding
ENSG00000065559.15	930.979485598781	0.75645410833422	0.0906084663921229	8.34860293364355	6.90751311020485e-17	2.47010012085114e-15	MAP2K4	protein_coding
ENSG00000065600.13	628.681363483068	0.167391603790327	0.0830405501231812	2.01578148918836	0.0438228300243116	0.0970985142941482	PACC1	protein_coding
ENSG00000065613.15	2730.0722536481	0.0184266921590002	0.109283416774626	0.168613799813758	0.866100425303812	0.911568552909262	SLK	protein_coding
ENSG00000065615.14	250.247379145838	0.0698723384060353	0.169635686874545	0.411896457009721	0.680415317779176	0.7759186099872	CYB5R4	protein_coding
ENSG00000065618.21	2167.82341299552	-0.345701887533057	0.0888342537711856	-3.89153814950139	9.96107228322773e-05	0.000585488961282872	COL17A1	protein_coding
ENSG00000065621.15	1472.24781139153	-0.118769759857313	0.0575230939401849	-2.064731775047	0.0389483863261685	0.0883207947907296	GSTO2	protein_coding
ENSG00000065665.21	182.261307946934	0.234426097458192	0.168458831312826	1.39159280419598	0.164045739118583	0.271119255096994	SEC61A2	protein_coding
ENSG00000065675.15	64.0317097193318	-1.19448337579546	0.459360642522575	-2.60031719138142	0.00931376279818309	0.0276433900721866	PRKCQ	protein_coding
ENSG00000065717.15	683.882406739998	0.646226917120784	0.237076044674916	2.72582123599584	0.00641417270309812	0.0202197993497113	TLE2	protein_coding
ENSG00000065802.12	475.868151944607	0.528438634586765	0.183228243108629	2.88404574328355	0.0039260172033214	0.0134477163059197	ASB1	protein_coding
ENSG00000065809.13	912.158973179104	-0.410859028587335	0.190042992106541	-2.16192675158999	0.0306238226160218	0.0730993148766956	FAM107B	protein_coding
ENSG00000065833.9	1238.04672758601	-0.523142666491397	0.174283579334805	-3.001675020034	0.00268498644122263	0.00977888662268578	ME1	protein_coding
ENSG00000065882.16	1860.80725528494	-0.089203058148423	0.0660508911511715	-1.3505201306711	0.176849200869005	0.287520077828122	TBC1D1	protein_coding
ENSG00000065883.16	2791.78153377655	-0.516361898255091	0.257884329987393	-2.00230040452762	0.0452524325371002	0.0995821281689205	CDK13	protein_coding
ENSG00000065911.12	11914.9027705456	-0.363119407967593	0.187271021656569	-1.93900478971865	0.0525007549357378	0.112100076133779	MTHFD2	protein_coding
ENSG00000065923.10	688.779718708055	0.143934701489289	0.0845302054852884	1.70276057727483	0.0886128832166044	0.168676295678849	SLC9A7	protein_coding
ENSG00000065970.9	680.936568992682	0.169085777811256	0.0967112252984536	1.74835731105104	0.0804021750097601	0.155981058352268	FOXJ2	protein_coding
ENSG00000065978.19	25928.2936252249	0.147399746182232	0.143668268480566	1.02597287307162	0.304904370841024	0.435502392763425	YBX1	protein_coding
ENSG00000065989.16	33.8722976377394	2.56605160635479	0.354177919621305	7.24509198399063	4.32145816909829e-13	1.03353716597277e-11	PDE4A	protein_coding
ENSG00000066027.12	1208.75960486463	-0.0171316724509171	0.0809988707361862	-0.21150507772775	0.832493170381988	0.889723849150953	PPP2R5A	protein_coding
ENSG00000066032.18	15.5789595254676	3.33063152571436	0.494545641079994	6.73473032426469	1.64234253568879e-11	3.29709683682948e-10	CTNNA2	protein_coding
ENSG00000066044.15	2461.88276841013	0.0887939883847348	0.0633635841935449	1.40134099916937	0.161112126490255	0.267369923434743	ELAVL1	protein_coding
ENSG00000066084.13	1163.2175754506	0.191313872035511	0.120542548259476	1.58710658433813	0.112488506895639	0.203006069219887	DIP2B	protein_coding
ENSG00000066117.15	2064.04086663754	0.300967180856824	0.0634577068846249	4.74279950588231	2.10784859713961e-06	1.90964407619055e-05	SMARCD1	protein_coding
ENSG00000066135.13	1856.95672135341	-0.693915123910697	0.168252327069853	-4.12425275772029	3.71940278359423e-05	0.000245910381372212	KDM4A	protein_coding
ENSG00000066136.20	1202.63993739509	-0.25534347762434	0.0699801881895032	-3.64879666989294	0.000263471526157914	0.00135525671615669	NFYC	protein_coding
ENSG00000066185.13	29.299825615757	-0.153668876812033	0.249803157427453	-0.615159865850218	0.538449149605198	0.658194249336329	ZMYND12	protein_coding
ENSG00000066230.12	799.989709305282	-0.203956285435456	0.0936001351982789	-2.17901699611227	0.0293304056397615	0.0706933108063986	SLC9A3	protein_coding
ENSG00000066248.15	421.858037550737	0.00984172841738244	0.172949853941321	0.056905098172107	0.95462079314197	0.971396840991825	NGEF	protein_coding
ENSG00000066279.18	753.344850748424	-0.0957502850705645	0.293004790112989	-0.326787439323573	0.743828660294792	0.824629891900281	ASPM	protein_coding
ENSG00000066322.15	5385.85848595209	0.219669949243195	0.141451517284994	1.55296990417295	0.120430324774377	0.213865140249796	ELOVL1	protein_coding
ENSG00000066379.15	280.618646110128	-0.447626524148455	0.123975134536798	-3.61061535299717	0.000305471404755538	0.00154249579672212	ZNRD1	protein_coding
ENSG00000066422.5	1110.14866725405	-0.503384661197516	0.14586787254634	-3.45096320670336	0.000558589714582128	0.00259350205809105	ZBTB11	protein_coding
ENSG00000066427.24	167.770277140688	0.753280385920473	0.195473284741997	3.85362320439195	0.000116382657233496	0.000669492810906995	ATXN3	protein_coding
ENSG00000066455.13	979.407007435768	-0.405104998887188	0.124548921276965	-3.25257733855709	0.00114363469114307	0.00475613912928271	GOLGA5	protein_coding
ENSG00000066468.23	493.977561752233	0.196938194691139	0.107084414046114	1.8390929851503	0.065901510617682	0.13370852045126	FGFR2	protein_coding
ENSG00000066557.6	653.65935856676	-0.0407880299957962	0.0805143130211208	-0.50659352934051	0.612440049436773	0.72163629112249	LRRC40	protein_coding
ENSG00000066583.12	549.945466722301	0.374445534375355	0.087067508754337	4.30063452753498	1.70309743133621e-05	0.000123647034595204	ISOC1	protein_coding
ENSG00000066651.20	445.076806717883	0.22327103151137	0.130403160926635	1.71215965874464	0.086867249520968	0.166054639408111	TRMT11	protein_coding
ENSG00000066654.14	1158.87198248755	-0.329877306297034	0.0932904597090555	-3.53602401923863	0.000406197759654891	0.0019721272430242	THUMPD1	protein_coding
ENSG00000066697.15	551.396596690842	1.29583910388858	0.167361774778031	7.74274236519793	9.72950664735703e-15	2.87174882710483e-13	MSANTD3	protein_coding
ENSG00000066735.14	96.6468875493678	-1.63196285724181	0.204508650646198	-7.97992090840754	1.46427086705886e-15	4.79790603928801e-14	KIF26A	protein_coding
ENSG00000066739.12	391.763376237949	-0.521951254133726	0.142440037335785	-3.66435774587232	0.000247960006338805	0.00128703874888209	ATG2B	protein_coding
ENSG00000066777.9	583.710474050524	-0.0617334108285619	0.0937812727992225	-0.658270132041476	0.51036456676619	0.633420932355569	ARFGEF1	protein_coding
ENSG00000066827.16	171.112601643186	-0.354872070798859	0.140308520296563	-2.52922680710184	0.0114314129156558	0.0327303976438608	ZFAT	protein_coding
ENSG00000066855.16	804.451913802237	-0.00343989896000335	0.0772626752187854	-0.0445221311618134	0.964488211349921	0.97783184297972	MTFR1	protein_coding
ENSG00000066923.17	84.7587766340466	-0.191342394850879	0.167352220608988	-1.14335139476842	0.252892724299285	0.378090621017538	STAG3	protein_coding
ENSG00000066926.12	1593.41852320275	0.559091553012815	0.0775088960620801	7.21325656044715	5.46293457131811e-13	1.29199705378264e-11	FECH	protein_coding
ENSG00000066933.16	630.523935633562	-0.344311942148536	0.145855173019929	-2.36064264996272	0.0182433004901324	0.048041660132981	MYO9A	protein_coding
ENSG00000067057.17	8127.30992805314	0.53828504429329	0.107883784740099	4.98948980692568	6.05389684626087e-07	6.08498442466059e-06	PFKP	protein_coding
ENSG00000067064.11	1543.14179421025	-0.105260724576317	0.226422031428937	-0.464887289951521	0.642012172925827	0.745739780748625	IDI1	protein_coding
ENSG00000067066.17	267.302860014834	1.20099939270436	0.267493482577258	4.48982674692826	7.12811271148926e-06	5.71632370329457e-05	SP100	protein_coding
ENSG00000067082.15	2401.42190999865	1.63095836709646	0.289662704859298	5.63054317913894	1.79642958619476e-08	2.34830285801699e-07	KLF6	protein_coding
ENSG00000067113.17	249.562586404294	0.155526339650885	0.109515542555645	1.4201302940344	0.155569752286518	0.26055568959854	PLPP1	protein_coding
ENSG00000067141.17	1204.80413345439	0.0366785957094013	0.153204017364687	0.239410143025764	0.810787565674282	0.875846040735649	NEO1	protein_coding
ENSG00000067167.8	3362.84525678957	0.420856485764861	0.067627538459746	6.22315251079806	4.8726330289648e-10	8.1386888230212e-09	TRAM1	protein_coding
ENSG00000067177.15	777.16217344929	0.782514033451394	0.138153392631018	5.6640956732879	1.47801928595784e-08	1.95962699624856e-07	PHKA1	protein_coding
ENSG00000067182.8	1813.95408572129	-0.405479949603263	0.21255572086125	-1.9076407257368	0.0564376676234928	0.118619006931926	TNFRSF1A	protein_coding
ENSG00000067191.16	435.105935768981	0.153742803038805	0.118509461627568	1.29730403739377	0.19452659578111	0.309528039238399	CACNB1	protein_coding
ENSG00000067208.14	99.6778930861259	0.0645691003466497	0.130507943120444	0.494752264136595	0.62077500410098	0.728399507888167	EVI5	protein_coding
ENSG00000067221.14	47.6984118493653	-1.05691239075936	0.240792336838395	-4.38931074234597	1.1371048928896e-05	8.64156224074731e-05	STOML1	protein_coding
ENSG00000067225.18	41047.2546678373	0.0188971543079802	0.0869501149690159	0.217333287192479	0.827948617563689	0.886657809724097	PKM	protein_coding
ENSG00000067248.10	753.350479883082	-0.246472638557092	0.12070001405322	-2.04202659370375	0.0411488934543861	0.0923413695923138	DHX29	protein_coding
ENSG00000067334.14	1896.59339921913	0.155996631964657	0.0825927334972079	1.88874523652774	0.0589259739845181	0.122736318817375	DNTTIP2	protein_coding
ENSG00000067365.15	427.790150238739	-0.401544199555876	0.13471742153786	-2.98064047672578	0.00287646275131816	0.0103733963366325	METTL22	protein_coding
ENSG00000067369.14	523.109016807428	0.178560487226326	0.0978707506513477	1.82445200468958	0.0680837660096697	0.137033432980631	TP53BP1	protein_coding
ENSG00000067533.6	716.020457397245	-0.446067861806224	0.180976047724788	-2.46478949791501	0.0137093765959162	0.0380415381907946	RRP15	protein_coding
ENSG00000067560.12	8331.75201037345	-0.105966043630446	0.0423542303908792	-2.50189987286998	0.0123528855279665	0.0349223726936582	RHOA	protein_coding
ENSG00000067596.12	538.679232691868	0.236989652557871	0.271344701554177	0.873389644980972	0.382450733196844	0.51500787547249	DHX8	protein_coding
ENSG00000067601.8	51.7823581095258	0.233422736779567	0.21329660297153	1.09435749809257	0.273798216778989	0.400888018976796	PMS2P4	transcribed_unprocessed_pseudogene
ENSG00000067606.17	1506.02094641111	0.17682378794246	0.104782185313316	1.68753674504619	0.0915001905737751	0.172779491619126	PRKCZ	protein_coding
ENSG00000067704.10	2730.07353906448	0.304573976508969	0.109148840463292	2.79044628615547	0.00526354330901793	0.0171900044489464	IARS2	protein_coding
ENSG00000067715.14	23.5337049426162	-1.95604083273781	0.308062878074113	-6.3494856795671	2.16035974710438e-10	3.7764408458196e-09	SYT1	protein_coding
ENSG00000067798.16	171.361619439179	3.56582599599387	0.353681164988723	10.0820353159252	6.63375305686547e-24	3.97918187394882e-22	NAV3	protein_coding
ENSG00000067829.19	1037.52198717127	-0.495542796754146	0.0625101287234639	-7.92740003698214	2.23781518387309e-15	7.15908358608518e-14	IDH3G	protein_coding
ENSG00000067836.13	298.404527704756	0.659515135671984	0.130247377420598	5.0635578906304	4.11503345222259e-07	4.25105816911551e-06	ROGDI	protein_coding
ENSG00000067900.8	1852.15634602081	-0.360999306244013	0.176084465310006	-2.05014852166802	0.040349939673657	0.0908774720038338	ROCK1	protein_coding
ENSG00000067955.15	1866.13810403422	0.353298694897991	0.071805643668755	4.92020789518698	8.64523348169885e-07	8.44983530050934e-06	CBFB	protein_coding
ENSG00000067992.16	387.153016004264	0.343527058708834	0.186542177930209	1.84155166686945	0.0655407564625968	0.133194575565245	PDK3	protein_coding
ENSG00000068001.14	1420.24042284048	0.615952588864928	0.162702564304568	3.78575833452696	0.000153240544396152	0.000846807703728514	HYAL2	protein_coding
ENSG00000068024.17	655.406763456322	-0.563758434716059	0.223397552808954	-2.52356584764461	0.0116171301562979	0.0331490544696615	HDAC4	protein_coding
ENSG00000068028.17	325.365497264199	-0.0168066888105017	0.130577270342205	-0.12871067657071	0.897586587004178	0.932204408627994	RASSF1	protein_coding
ENSG00000068078.19	780.249117252281	0.858102632173983	0.173632814425849	4.94205334983175	7.73040542230473e-07	7.59560839248383e-06	FGFR3	protein_coding
ENSG00000068097.15	1227.8026570145	0.331986626377383	0.0937294986063358	3.54196524374603	0.000397157800706888	0.00193844702739988	HEATR6	protein_coding
ENSG00000068120.15	3198.13645478581	-0.810240504397913	0.151284162606239	-5.3557523169613	8.52011568757791e-08	9.88652425650616e-07	COASY	protein_coding
ENSG00000068137.15	853.074969014255	-0.158601257646157	0.157459612451473	-1.00725040013061	0.313814458596452	0.444177344060972	PLEKHH3	protein_coding
ENSG00000068305.17	1358.18302450947	-0.164261183225832	0.165673395150957	-0.991475928142608	0.321453240880712	0.45176555610217	MEF2A	protein_coding
ENSG00000068308.13	1464.83065607258	0.583282873242601	0.0979108890230995	5.95728298519474	2.56465935524515e-09	3.83470034075297e-08	OTUD5	protein_coding
ENSG00000068323.17	728.941432702854	-0.0779767267429512	0.138078295729103	-0.564728340042193	0.572258554912441	0.688413251081795	TFE3	protein_coding
ENSG00000068354.16	375.01485280186	0.546929530096135	0.126809553781882	4.31299940568262	1.61054551397565e-05	0.000117847885223324	TBC1D25	protein_coding
ENSG00000068366.20	1453.72951285374	-0.154809813672162	0.102106759264319	-1.51615637189515	0.129479816897346	0.225332446907454	ACSL4	protein_coding
ENSG00000068383.19	492.546631374173	0.127694009469493	0.0942292354856522	1.35514215743517	0.17537226935147	0.28543084013922	INPP5A	protein_coding
ENSG00000068394.11	247.754363301907	0.113393787385514	0.157920810409766	0.718042081289251	0.472731340367284	0.599365159746332	GPKOW	protein_coding
ENSG00000068400.13	664.165102809936	-0.266864845295494	0.115895350550871	-2.30263633551336	0.0212993129755076	0.0543666060095489	GRIPAP1	protein_coding
ENSG00000068438.15	1412.76433330154	0.00358807284124349	0.0728736758615953	0.0492368855944375	0.960730516447251	0.975351611456309	FTSJ1	protein_coding
ENSG00000068489.13	1217.94172371882	-0.11565610885646	0.209246222143182	-0.552727345191058	0.580450125671036	0.695455546833306	PRR11	protein_coding
ENSG00000068615.19	116.157258742625	0.828612009645208	0.259653347846619	3.19122405513785	0.00141671369017049	0.00568493463579187	REEP1	protein_coding
ENSG00000068650.18	2162.73749336217	-0.0359270623732491	0.116985684015059	-0.307106486368231	0.758762320718578	0.836409654168919	ATP11A	protein_coding
ENSG00000068654.16	4418.76509343793	-0.182089234383181	0.0741361632530121	-2.45614591305118	0.0140436122868591	0.0388530363361198	POLR1A	protein_coding
ENSG00000068697.7	1304.99958691788	0.102378660360642	0.132793734882039	0.770960018946565	0.440730630033817	0.569866045404873	LAPTM4A	protein_coding
ENSG00000068724.17	706.475908894043	0.613742945068824	0.130320693006476	4.70948190122291	2.48347264483365e-06	2.22287238655507e-05	TTC7A	protein_coding
ENSG00000068745.15	1437.37277643389	-0.085418022287144	0.10429286568041	-0.819020761677933	0.412774568318503	0.543006946188052	IP6K2	protein_coding
ENSG00000068784.13	317.827077388304	0.111681121556757	0.17702432223303	0.630880096858913	0.528118926499277	0.648583930537707	SRBD1	protein_coding
ENSG00000068796.19	1337.79392557434	0.110774912822606	0.0877613074620381	1.2622295180655	0.206866210007527	0.323794375007573	KIF2A	protein_coding
ENSG00000068878.15	1572.16819528526	0.249892530303374	0.121140944936027	2.062824674476	0.0391292888244834	0.0885842794936866	PSME4	protein_coding
ENSG00000068885.15	215.171663359786	0.142771773852196	0.249884877626294	0.571350196171985	0.567762281974525	0.684443412208511	IFT80	protein_coding
ENSG00000068903.20	954.072162870786	-0.245534602504738	0.12646148604237	-1.94157612873909	0.0521884350498804	0.111657887434478	SIRT2	protein_coding
ENSG00000068912.14	654.461637088235	0.311187991623956	0.0812727281032027	3.82893498085606	0.000128698999776105	0.000728510776510404	ERLEC1	protein_coding
ENSG00000068971.14	350.186014463813	-0.22168044461676	0.247740933326473	-0.894807497655744	0.370890001660927	0.503133290598938	PPP2R5B	protein_coding
ENSG00000068976.14	26.1531936457176	-0.363787431824944	0.378093863306303	-0.962161693511091	0.335968387997721	0.466671619972454	PYGM	protein_coding
ENSG00000069011.16	2006.72648347963	0.431372777616087	0.0862597758021192	5.00085669832553	5.70761251805089e-07	5.75246909339601e-06	PITX1	protein_coding
ENSG00000069020.18	56.5980700316492	0.348783692632977	0.199424216525663	1.74895355593935	0.0802990479070474	0.155862296015819	MAST4	protein_coding
ENSG00000069248.12	1429.54194038607	-0.330443376690197	0.0806659177099693	-4.09644352994645	4.19545768741322e-05	0.00027349530481139	NUP133	protein_coding
ENSG00000069275.13	4157.70148604982	-0.493540705240386	0.139445015798049	-3.53932123293066	0.000401157371399607	0.0019544430358755	NUCKS1	protein_coding
ENSG00000069329.18	3687.93368299031	-0.101992061644731	0.0515811905902415	-1.97731111821267	0.0480064736944046	0.104407061795024	VPS35	protein_coding
ENSG00000069345.12	1547.56674914783	-0.161606281071603	0.0986530669996248	-1.63812728774279	0.101395143706577	0.187373187301744	DNAJA2	protein_coding
ENSG00000069399.15	140.900029875466	0.23525435691055	0.198146421983714	1.18727532173095	0.235119039003341	0.358015170835337	BCL3	protein_coding
ENSG00000069424.15	1865.20431538974	-0.43887938055535	0.0883725439391892	-4.96624133460899	6.8262997783842e-07	6.78343590536028e-06	KCNAB2	protein_coding
ENSG00000069431.11	10.6146115609842	6.83391981959367	1.03507891115829	6.60231770343601	4.04778874593749e-11	7.67261195738189e-10	ABCC9	protein_coding
ENSG00000069493.15	87.0109625096277	0.013267399494149	0.165422625261822	0.0802030524733247	0.936075762462474	0.958300395182146	CLEC2D	protein_coding
ENSG00000069509.6	149.183584589701	0.116517847203796	0.170285194007389	0.684251193317135	0.493816560680446	0.618663900680673	FUNDC1	protein_coding
ENSG00000069535.14	405.108208376973	0.861873039390221	0.15433107632408	5.58457220618597	2.34276168243193e-08	3.00438989550495e-07	MAOB	protein_coding
ENSG00000069667.16	35.6949265365558	-1.61587119166212	0.378685503922315	-4.2670532009422	1.98071937156534e-05	0.000141116769020143	RORA	protein_coding
ENSG00000069702.11	76.7425065609997	-0.249468260629604	0.264047288928046	-0.94478629809975	0.344767988494096	0.475370154494223	TGFBR3	protein_coding
ENSG00000069812.11	147.811945395039	0.224742873348459	0.204516072075142	1.09890079086736	0.271811341662537	0.398763857847327	HES2	protein_coding
ENSG00000069849.11	2625.88709439428	0.172922644759063	0.0891887827278041	1.93883848921683	0.0525210078053413	0.112127226192919	ATP1B3	protein_coding
ENSG00000069869.16	357.340398328258	0.00730014096624546	0.215144990471318	0.0339312616587217	0.972931964336167	0.983242928088643	NEDD4	protein_coding
ENSG00000069943.10	117.317644131155	-0.0120195324247805	0.213743166682571	-0.056233528357099	0.955155771644723	0.971738191849381	PIGB	protein_coding
ENSG00000069956.12	2770.00341590489	-0.29214065538575	0.21509319651668	-1.35820500190993	0.174398643878421	0.284281637775081	MAPK6	protein_coding
ENSG00000069966.18	556.017020973857	0.445669541710977	0.0721271475074537	6.17894311798371	6.4532139419397e-10	1.05608372497574e-08	GNB5	protein_coding
ENSG00000069974.16	221.634615666734	-0.528957101377439	0.157913000972369	-3.34967417578236	0.000809066702330496	0.00355454112931732	RAB27A	protein_coding
ENSG00000069998.12	1099.88376422724	-0.166659878599483	0.131800817528547	-1.26448288959502	0.206056758266321	0.322935138639885	HDHD5	protein_coding
ENSG00000070010.19	1300.18596400729	-0.0880065308810825	0.083086655083648	-1.05921379061994	0.289502425890784	0.418242020739177	UFD1	protein_coding
ENSG00000070018.9	830.962298400802	-0.342991818012189	0.0809451354705811	-4.23733700633371	2.26186507624499e-05	0.000159089857561326	LRP6	protein_coding
ENSG00000070047.13	2780.26013676129	0.0208960410035461	0.0732740619865877	0.285176506351879	0.77550891857527	0.848394666327821	PHRF1	protein_coding
ENSG00000070061.16	1756.8895850064	-0.0504029305934574	0.0849044143313365	-0.593643227980606	0.552750761905765	0.670804399911092	ELP1	protein_coding
ENSG00000070081.17	1076.55661104526	0.527094227707667	0.194146263158577	2.71493367491262	0.00662890448881808	0.0207865900454591	NUCB2	protein_coding
ENSG00000070087.14	2228.01094508517	-0.0420878973077947	0.148102394847346	-0.284181071826529	0.776271620241381	0.84904173389536	PFN2	protein_coding
ENSG00000070159.14	945.219770221734	0.797498304492607	0.107010104330912	7.45255141539225	9.1552159717021e-14	2.4062366218205e-12	PTPN3	protein_coding
ENSG00000070182.21	193.084627896573	0.439603625496221	0.299641409319275	1.46709904513836	0.142349113865348	0.242953811135948	SPTB	protein_coding
ENSG00000070214.16	1546.26731278791	-0.0780067781469879	0.123535213705821	-0.631453783961131	0.527743858659615	0.648283867995081	SLC44A1	protein_coding
ENSG00000070269.14	506.704589485476	-0.341448350665392	0.114874551654333	-2.97235850541414	0.00295521389491312	0.0105931956387295	TMEM260	protein_coding
ENSG00000070366.14	804.119053669175	0.127745720287069	0.0778954642014986	1.63996352799976	0.101012750513192	0.18675934335499	SMG6	protein_coding
ENSG00000070367.16	1988.37088395175	0.00482443830110511	0.0930959371331196	0.0518222217818868	0.958670348918057	0.974124324488048	EXOC5	protein_coding
ENSG00000070371.16	134.373759798482	0.0336983177853849	0.205566523940577	0.163929014994319	0.869787025409188	0.913638736759432	CLTCL1	protein_coding
ENSG00000070404.10	726.172442610111	0.123359647145896	0.129550778483076	0.952210774727313	0.340990097656565	0.471559792947761	FSTL3	protein_coding
ENSG00000070413.20	1747.77091637684	-0.250529031742543	0.0658270446000457	-3.80586783539677	0.000141307830078754	0.000789667648479166	DGCR2	protein_coding
ENSG00000070423.18	3441.67794373047	-0.154475638555335	0.0961122370271695	-1.6072421507749	0.108001258909169	0.196794062657129	RNF126	protein_coding
ENSG00000070444.15	1568.56407299802	0.637642718921332	0.130899220599322	4.87124916406596	1.10894885344782e-06	1.06038003721766e-05	MNT	protein_coding
ENSG00000070476.15	902.92958656401	0.0209356614394891	0.131889680391947	0.158736160230831	0.873876747616758	0.916575512765064	ZXDC	protein_coding
ENSG00000070495.15	393.206628004877	0.509705854761916	0.236487493352705	2.1553184379257	0.0311369239380382	0.0740516195846933	JMJD6	protein_coding
ENSG00000070501.12	567.888284865258	-0.254749093042297	0.0965359649777967	-2.63890347085554	0.00831746603063271	0.0251280716230082	POLB	protein_coding
ENSG00000070540.13	332.447049933109	-0.392397611047849	0.299516303106507	-1.3101043481707	0.190160537692979	0.304240498894468	WIPI1	protein_coding
ENSG00000070610.14	1926.29866883111	0.269697743541044	0.087608144765785	3.07845513978254	0.00208076854774441	0.00789026584660869	GBA2	protein_coding
ENSG00000070614.15	1714.13603824883	0.106056452806248	0.0764446688672042	1.38736231548709	0.165331310040768	0.272728827696437	NDST1	protein_coding
ENSG00000070669.17	12249.7848261261	-0.346766451947278	0.260993999266258	-1.32863764271269	0.183967546771244	0.296139268058792	ASNS	protein_coding
ENSG00000070718.12	567.337551598934	0.237921646404924	0.105982331469374	2.24491802648896	0.0247733954752657	0.0615181873943146	AP3M2	protein_coding
ENSG00000070756.16	53217.9072968744	-0.249686500673925	0.0764691997615939	-3.2651904486037	0.0010939049915009	0.00458374325743906	PABPC1	protein_coding
ENSG00000070759.17	90.9688348635361	0.49849405981599	0.157387161168685	3.16731082836999	0.00153855773579259	0.00610824256142263	TESK2	protein_coding
ENSG00000070761.8	1231.22482402056	0.00478690933817515	0.0832942619931408	0.0574698571501761	0.954170916919859	0.971077961284793	CFAP20	protein_coding
ENSG00000070770.9	3438.81355309952	-0.36291347302375	0.178226967091545	-2.03624333032241	0.0417259272020397	0.0934670822251984	CSNK2A2	protein_coding
ENSG00000070778.13	445.375287630243	0.306168348217151	0.137923173137047	2.2198470442159	0.026429152249576	0.0648671949949995	PTPN21	protein_coding
ENSG00000070785.17	657.148995389877	-0.0741604888672226	0.106852206551674	-0.694047331922511	0.487652526374792	0.61305831001026	EIF2B3	protein_coding
ENSG00000070814.22	6494.20503358824	0.0297536717907638	0.110763141095438	0.268624304949306	0.78821880688984	0.858395585552881	TCOF1	protein_coding
ENSG00000070831.17	2400.09578754714	-0.0617307848037219	0.0620795180956471	-0.994382474242344	0.320036697150189	0.450413047001534	CDC42	protein_coding
ENSG00000070882.13	1643.21465381256	-0.514900629063849	0.148084500709633	-3.47707306704215	0.000506919652494891	0.00239091209591439	OSBPL3	protein_coding
ENSG00000070950.10	925.725760760748	0.233015697458179	0.0711812255754308	3.27355556994804	0.00106203505682494	0.00447052447802143	RAD18	protein_coding
ENSG00000070961.15	3365.3913536129	-0.448621363402593	0.244608310056968	-1.83403974827393	0.0666480941019718	0.134852317066898	ATP2B1	protein_coding
ENSG00000071051.14	715.826924925472	0.177504906553957	0.0759904748124436	2.33588363531175	0.0194973070880288	0.050706632909356	NCK2	protein_coding
ENSG00000071054.16	3205.12315627591	0.41098743360372	0.0836792413686321	4.9114622322303	9.03997013910119e-07	8.79519920139106e-06	MAP4K4	protein_coding
ENSG00000071073.13	302.903923362009	-1.78712076248488	0.305007143509929	-5.85927510391803	4.64892003117588e-09	6.66255629901468e-08	MGAT4A	protein_coding
ENSG00000071082.11	9448.8355322426	-0.138266100376481	0.0977954555316659	-1.41382950388436	0.157411968560667	0.2627831269564	RPL31	protein_coding
ENSG00000071127.17	6150.91084696517	0.225798485306646	0.0966164757118281	2.33705984039535	0.0194360727985895	0.0505739057113552	WDR1	protein_coding
ENSG00000071189.21	985.334950181989	-0.0522962353911111	0.0881882956197688	-0.593006532483524	0.553176780478966	0.671157147574023	SNX13	protein_coding
ENSG00000071205.12	710.598778751197	0.208004692669921	0.0848580316648573	2.45120807764462	0.0142377622150716	0.0393189490409897	ARHGAP10	protein_coding
ENSG00000071242.12	982.279487355605	-0.463065516376927	0.220470077300759	-2.10035539537289	0.0356975896567115	0.0824262063755851	RPS6KA2	protein_coding
ENSG00000071243.16	711.034887216108	-0.804650699365364	0.131654374896848	-6.11184170670982	9.84878497186139e-10	1.5686351738909e-08	ING3	protein_coding
ENSG00000071282.12	175.490861787153	0.327414530532083	0.207011041518279	1.5816283427721	0.11373443980412	0.204782561913107	LMCD1	protein_coding
ENSG00000071462.12	2339.92664212286	-0.0957609455770849	0.0997230203085283	-0.96026920645619	0.336919743878939	0.4675390027932	BUD23	protein_coding
ENSG00000071537.14	4568.17473691197	-0.00148971042446767	0.160527590668962	-0.00928008959867673	0.992595666063452	0.995741663521472	SEL1L	protein_coding
ENSG00000071539.14	1534.89901614591	0.315035080722934	0.112756783479349	2.79393461751798	0.00520710054407837	0.0170355899920189	TRIP13	protein_coding
ENSG00000071553.17	2578.75319515671	-0.185010951428459	0.1122068554149	-1.64883821709785	0.0991807831922257	0.184169409302506	ATP6AP1	protein_coding
ENSG00000071564.17	8177.32602273208	0.128973362350237	0.0939279108074207	1.37311009306562	0.169718123812946	0.278441143440261	TCF3	protein_coding
ENSG00000071575.11	351.828595048552	0.840326835656164	0.121983844136659	6.88883713743879	5.62502912710304e-12	1.18189171320318e-10	TRIB2	protein_coding
ENSG00000071626.17	5231.75653973429	-0.187118572322482	0.051631904226959	-3.62408815099987	0.000289982697911723	0.00147690649649249	DAZAP1	protein_coding
ENSG00000071655.18	3181.83146885973	0.535933098311264	0.114775878563356	4.6693878976969	3.02098492862601e-06	2.64665322722265e-05	MBD3	protein_coding
ENSG00000071859.15	1154.94070138105	0.077242325880576	0.0689072680258065	1.12096050378384	0.262304674785182	0.388570177409172	FAM50A	protein_coding
ENSG00000071889.17	486.004130547884	0.11450754258075	0.0940918582587747	1.21697609867399	0.223613309838654	0.344426547645456	FAM3A	protein_coding
ENSG00000071894.17	3206.42447912862	0.274139225694556	0.0773497548672274	3.54415118916824	0.000393879307638537	0.00192678348583718	CPSF1	protein_coding
ENSG00000071994.11	1996.94594087772	-0.293387766164412	0.051997323987341	-5.64236279228213	1.67732194347693e-08	2.20617517516913e-07	PDCD2	protein_coding
ENSG00000072042.13	2781.70128782124	-0.58632874985905	0.164002999618104	-3.57510991399164	0.000350080790163848	0.00173709200616324	RDH11	protein_coding
ENSG00000072062.14	1759.7251880887	0.182460805518384	0.185946032088207	0.981256784397692	0.326466128068432	0.457364738963728	PRKACA	protein_coding
ENSG00000072071.16	3828.93456161521	-0.359493916082952	0.0708870564181571	-5.07136188533949	3.9497886854482e-07	4.10028307639409e-06	ADGRL1	protein_coding
ENSG00000072110.14	6173.1639270311	0.245434263952496	0.071690257444731	3.42353720994393	0.000618117887022979	0.00282492217737445	ACTN1	protein_coding
ENSG00000072121.16	1133.75882606541	-0.0040042919992314	0.123130496475135	-0.0325207167506227	0.974056795188359	0.984045425142412	ZFYVE26	protein_coding
ENSG00000072134.15	805.182803253797	0.153764065322376	0.114061464571745	1.34808075540409	0.177632410396066	0.288257852847375	EPN2	protein_coding
ENSG00000072135.13	1207.82258549627	-0.0620382097017853	0.135984347582185	-0.456215813105188	0.648234795347615	0.75073108723948	PTPN18	protein_coding
ENSG00000072195.15	204.10304356063	0.0335335132103797	0.214150695127219	0.156588393002687	0.875569250733295	0.917315879562539	SPEG	protein_coding
ENSG00000072210.19	1677.64329239538	0.00757954809621231	0.109624480188062	0.0691410174370678	0.944877371936447	0.96491200999787	ALDH3A2	protein_coding
ENSG00000072274.13	15527.3096546984	-0.420099400705824	0.0592147105378671	-7.0945107539988	1.29809881639634e-12	2.94817068591022e-11	TFRC	protein_coding
ENSG00000072310.17	5095.32974488724	-1.03376625265616	0.216083721329589	-4.78410056201954	1.7175468371553e-06	1.57814865654862e-05	SREBF1	protein_coding
ENSG00000072364.13	2728.81758008037	-0.146703432238133	0.190577286453656	-0.769784453163612	0.441427763417693	0.570538860142529	AFF4	protein_coding
ENSG00000072401.15	363.984723114964	0.197118503210352	0.127406279307578	1.54716474165672	0.121823525631685	0.215538388118096	UBE2D1	protein_coding
ENSG00000072415.9	767.072293903135	-0.0108413296644766	0.0845335350945917	-0.128248861855184	0.89795203313194	0.932491060723961	MPP5	protein_coding
ENSG00000072422.17	63.8491671578944	-1.15232099293289	0.220358633638129	-5.22929813961917	1.70154774820907e-07	1.88897196286254e-06	RHOBTB1	protein_coding
ENSG00000072501.19	4253.93475501906	0.269100767175494	0.0874228509616022	3.07815135534402	0.00208289095640424	0.00789630118946725	SMC1A	protein_coding
ENSG00000072506.13	1189.39731626576	-0.133505210339517	0.176811461810049	-0.755071017301713	0.450206372053523	0.578048506013138	HSD17B10	protein_coding
ENSG00000072518.20	1967.5800318308	-0.173225355428425	0.0782507185822603	-2.21372223242044	0.0268478925864155	0.065678219061917	MARK2	protein_coding
ENSG00000072571.20	243.399290693838	-0.440923731376737	0.532511610234037	-0.828007733358064	0.407666120298128	0.538391442254523	HMMR	protein_coding
ENSG00000072609.17	24.0908701598496	0.386817951076799	0.344777797389833	1.12193405145353	0.261890481204708	0.388152117007197	CHFR	protein_coding
ENSG00000072682.18	1464.84772871084	0.109239279336441	0.214959006977751	0.508186564835351	0.611322511995618	0.720969016571039	P4HA2	protein_coding
ENSG00000072736.19	1259.66435218036	-0.0489884541584753	0.0671030394692044	-0.730048214596264	0.465360713716084	0.592443814911465	NFATC3	protein_coding
ENSG00000072756.17	763.521165930746	-0.245693762148693	0.110497359391387	-2.22352609602582	0.0261803457219932	0.0643414543136247	TRNT1	protein_coding
ENSG00000072778.20	3989.66597650769	0.647727875600417	0.0617386564962201	10.4914475364406	9.45683273130853e-26	6.09003652428336e-24	ACADVL	protein_coding
ENSG00000072786.13	518.357883585092	0.424440592420575	0.131563524184222	3.2261266567035	0.00125477816271598	0.00513227383793315	STK10	protein_coding
ENSG00000072803.17	1055.28339108722	-0.107419792383659	0.104776935588335	-1.02522365041967	0.305257671336321	0.435714173747756	FBXW11	protein_coding
ENSG00000072849.11	841.734162568637	0.283531678087981	0.0658263914907752	4.30726448263103	1.65285933813601e-05	0.000120529095657408	DERL2	protein_coding
ENSG00000072864.16	985.045227279042	0.0112149974529063	0.149198939054259	0.0751680777624551	0.940080982731101	0.961143965574423	NDE1	protein_coding
ENSG00000072954.7	374.071053009406	-0.198271267566363	0.175088903085594	-1.1324033909187	0.257464879913299	0.383196353535791	TMEM38A	protein_coding
ENSG00000072958.9	592.146821760537	0.51572607541179	0.177255546109251	2.90950600267213	0.00362000435222937	0.0125723594263278	AP1M1	protein_coding
ENSG00000073008.15	3264.86682344899	-0.289430817706449	0.204401010206768	-1.41599504529683	0.156776955126422	0.262105415201242	PVR	protein_coding
ENSG00000073050.12	1159.87288641954	0.152783614376533	0.0998200425208009	1.53059055594667	0.12587061725338	0.220632274111933	XRCC1	protein_coding
ENSG00000073060.16	3714.77925924615	-0.149488441118701	0.112426872429417	-1.32965044644955	0.183633468778972	0.295705940848234	SCARB1	protein_coding
ENSG00000073111.14	4390.87326759937	0.128597865582662	0.0879525344171925	1.46212802660891	0.143706129871803	0.244764413553119	MCM2	protein_coding
ENSG00000073150.14	135.153781690607	0.668339651091647	0.159147249401394	4.1995048837193	2.67499261035817e-05	0.000184057308379686	PANX2	protein_coding
ENSG00000073169.14	1058.80966806337	0.435475791121332	0.12809848496453	3.39953896599098	0.000674995612163093	0.00304187662118696	SELENOO	protein_coding
ENSG00000073331.18	165.040445343676	-1.20058279692615	0.370334160841747	-3.24189049748287	0.0011873963674594	0.00491694436022844	ALPK1	protein_coding
ENSG00000073350.14	2446.6655679825	0.158166686221948	0.0833376504090124	1.89790191402905	0.0577090041934115	0.120776469665333	LLGL2	protein_coding
ENSG00000073417.15	894.737977818178	0.0607346562336032	0.0843415900271721	0.720103287287286	0.471461403680046	0.597973894858183	PDE8A	protein_coding
ENSG00000073536.18	2543.5899078643	-0.289391714678398	0.10843790908209	-2.66873196954878	0.00761381823011868	0.0233580449559178	NLE1	protein_coding
ENSG00000073578.17	5003.1169678119	0.430147575796919	0.219317303312558	1.96130250235613	0.0498437455645078	0.107555141520529	SDHA	protein_coding
ENSG00000073584.20	2542.8995294537	0.0803237895531275	0.0913624725759	0.879177054740916	0.379305283411812	0.511702674892003	SMARCE1	protein_coding
ENSG00000073605.18	30.0194722378992	0.217224713731176	0.240821912797611	0.902013903999401	0.367049481804475	0.49892435044987	GSDMB	protein_coding
ENSG00000073614.13	592.827633644315	0.123276620239039	0.100655610402449	1.22473670117488	0.220674441240743	0.340701258021675	KDM5A	protein_coding
ENSG00000073670.14	142.010110326531	0.150476822127816	0.134157533305388	1.12164273164803	0.262014375123055	0.388297055621695	ADAM11	protein_coding
ENSG00000073711.11	49.3390729651225	0.670940614405618	0.19181168726032	3.49791310419496	0.00046891388584552	0.0022357573608455	PPP2R3A	protein_coding
ENSG00000073792.16	992.567555720057	0.28598805397844	0.163084079341803	1.7536233771725	0.0794950626362927	0.154725703490448	IGF2BP2	protein_coding
ENSG00000073803.14	329.529172852235	-0.422872927866583	0.127853170811981	-3.3074887793628	0.000941364829884248	0.00404148433170507	MAP3K13	protein_coding
ENSG00000073905.8	33.1343960901795	0.057333054478773	0.24002967675312	0.23885819142998	0.811215545652257	0.87592672259004	VDAC1P1	processed_pseudogene
ENSG00000073910.22	338.439114927686	0.165487976217104	0.276146332859949	0.599276385469994	0.548988592491453	0.667644803225079	FRY	protein_coding
ENSG00000073921.18	2182.01975193529	-0.42625575493582	0.125398912040327	-3.39919819080043	0.000675837236371374	0.00304310379819825	PICALM	protein_coding
ENSG00000073969.18	1394.46935087515	-0.00404144470722778	0.13704776617569	-0.029489314711243	0.976474340862021	0.985751377216573	NSF	protein_coding
ENSG00000074047.22	354.430756920695	0.603375015611241	0.136455894484305	4.4217585315132	9.79008313978871e-06	7.5786403453255e-05	GLI2	protein_coding
ENSG00000074054.19	1864.25085383575	-0.235975697494307	0.189509165068691	-1.24519411717514	0.213060404520811	0.331570936044732	CLASP1	protein_coding
ENSG00000074071.15	1646.44214004758	-0.0425878055908756	0.126760354755091	-0.335971019276162	0.736892720744977	0.820264599955274	MRPS34	protein_coding
ENSG00000074181.9	156.341168134746	-0.1260015399306	0.233176474154572	-0.540369865302423	0.588941985479208	0.702743320445071	NOTCH3	protein_coding
ENSG00000074201.9	1620.5700720511	-0.353789764195095	0.0591679926055566	-5.97941131032845	2.23945448314774e-09	3.38558179789693e-08	CLNS1A	protein_coding
ENSG00000074266.21	349.072791710463	0.262267756446372	0.157902298491285	1.66094958054615	0.0967235733261344	0.180421301166091	EED	protein_coding
ENSG00000074319.13	665.815398911646	0.0671763431111157	0.0910571026587235	0.737738640366019	0.46067328643621	0.587733774358925	TSG101	protein_coding
ENSG00000074356.17	1378.80306521803	-0.0313786649663958	0.0639983951269346	-0.49030393503086	0.62391884290494	0.731044105961296	NCBP3	protein_coding
ENSG00000074416.14	411.292750112745	-0.0542058941667279	0.146891041680637	-0.36902110262503	0.712111995528625	0.801496409584915	MGLL	protein_coding
ENSG00000074582.15	902.124722079029	0.0202644110411462	0.139821918514319	0.144930145834545	0.884766024778453	0.923633641024861	BCS1L	protein_coding
ENSG00000074590.13	411.481813763484	1.04604328844641	0.183254684191121	5.70813942936082	1.14217838966876e-08	1.54604601680732e-07	NUAK1	protein_coding
ENSG00000074603.19	455.666480798687	-0.189219025088014	0.14799016426588	-1.27859189849983	0.201040804360736	0.317246526537638	DPP8	protein_coding
ENSG00000074621.14	129.586689081708	-0.0910793019659655	0.199685879365303	-0.456112882170031	0.648308807101868	0.750758353919305	SLC24A1	protein_coding
ENSG00000074660.16	55.0994588528333	1.07555222367024	0.285817106778631	3.76307854974989	0.000167834457040374	0.000916558510621369	SCARF1	protein_coding
ENSG00000074695.6	5958.16270511277	0.5719784649642	0.081676638150285	7.00296287797449	2.50605251460316e-12	5.52296847514617e-11	LMAN1	protein_coding
ENSG00000074696.13	2707.32976665443	-0.0295725693691552	0.0507064421049483	-0.583211287195977	0.559751073720991	0.676980241680769	HACD3	protein_coding
ENSG00000074755.15	1462.3515039337	-0.330570025524768	0.0770290270393255	-4.29149942859855	1.77470659774318e-05	0.00012790957048463	ZZEF1	protein_coding
ENSG00000074800.16	30373.7988262469	0.236327650987158	0.0859027200689767	2.7511078903834	0.00593940779666435	0.0189376646707251	ENO1	protein_coding
ENSG00000074842.8	1294.6773332286	0.130788549586209	0.0974087914191164	1.34267705902921	0.179376566209702	0.290429318334825	MYDGF	protein_coding
ENSG00000074855.11	501.323642633019	0.208710751377216	0.0876250597376009	2.38186144468505	0.0172253771977101	0.0458644551983418	ANO8	protein_coding
ENSG00000074935.14	1650.8721565495	-0.937309084803271	0.282158532787872	-3.32192358509301	0.000893991734997184	0.00386038346874255	TUBE1	protein_coding
ENSG00000074964.17	349.126585489497	0.0279709039048342	0.130322300897822	0.21462868374895	0.830056828655323	0.888467792709497	ARHGEF10L	protein_coding
ENSG00000074966.11	25.4880763025977	0.447474362269777	0.30118711488984	1.48570221018068	0.137357905778565	0.2363331258804	TXK	protein_coding
ENSG00000075073.15	24.0971731661414	0.825877133402036	0.271864065688704	3.03783117239077	0.00238287413233027	0.00886412492936861	TACR2	protein_coding
ENSG00000075089.9	390.583172841839	-0.246008035395505	0.0891648213863852	-2.75902571855618	0.00579739721969976	0.0185731128061024	ACTR6	protein_coding
ENSG00000075131.10	488.789190814374	0.0189573998874979	0.0906631739772447	0.20909702424775	0.834372497669296	0.890843700231713	TIPIN	protein_coding
ENSG00000075142.14	726.650382810832	0.459430417901174	0.113316336220802	4.05440586259296	5.02618857500554e-05	0.000320310161265768	SRI	protein_coding
ENSG00000075151.20	1799.36184789582	-0.206854229114612	0.149749760875689	-1.38133261719413	0.167176713733099	0.275193182858645	EIF4G3	protein_coding
ENSG00000075188.9	384.464458735572	-0.116070155191687	0.132189667561031	-0.878057697952061	0.379912407920908	0.512335869842392	NUP37	protein_coding
ENSG00000075213.11	70.1219650034249	2.74958523484299	0.296779220356872	9.26474984177351	1.95535143406786e-20	9.20500251050427e-19	SEMA3A	protein_coding
ENSG00000075218.19	665.235750050995	0.0820933747935736	0.261669497252722	0.313729248748804	0.753726684231994	0.832338961816876	GTSE1	protein_coding
ENSG00000075223.14	669.311806279061	2.06348891309511	0.140514770927731	14.6852099567269	8.0185462710777e-49	1.40333993327708e-46	SEMA3C	protein_coding
ENSG00000075234.17	728.175762448707	0.49107509332177	0.208650399799035	2.35357849203623	0.0185936818275938	0.0488088249280546	TTC38	protein_coding
ENSG00000075239.14	1636.57832207326	0.344305473410351	0.10503260474932	3.27808183213299	0.00104515091840692	0.00440777155574879	ACAT1	protein_coding
ENSG00000075240.17	809.938083117572	0.0903276298361212	0.140115003345918	0.644667792021666	0.519142492615875	0.641319026752513	GRAMD4	protein_coding
ENSG00000075275.18	1163.75134661436	0.209066826376266	0.118836925666948	1.75927494928804	0.0785308193573901	0.153296341639338	CELSR1	protein_coding
ENSG00000075292.19	1379.4795816662	-0.494721706353863	0.194635846269842	-2.54178105336251	0.0110289236438806	0.0318266281525448	ZNF638	protein_coding
ENSG00000075303.13	732.678263539814	0.361612293716108	0.0789948267885941	4.57767056928747	4.70182369632692e-06	3.93609056311532e-05	SLC25A40	protein_coding
ENSG00000075336.12	884.779733649788	0.537361127268703	0.0972598227674877	5.52500623565123	3.29473909241823e-08	4.10146767688816e-07	TIMM21	protein_coding
ENSG00000075391.17	520.496928373083	0.133289187509493	0.154738334077772	0.861384402926954	0.389026363438946	0.521549310503497	RASAL2	protein_coding
ENSG00000075399.14	202.18380371385	0.273497104805224	0.239559721556351	1.14166564825001	0.253593024852725	0.37876002386638	VPS9D1	protein_coding
ENSG00000075407.18	1208.24675480268	-0.250633360223697	0.195251868224393	-1.28364129113303	0.199267495118766	0.315083254399103	ZNF37A	protein_coding
ENSG00000075413.18	3276.84715758625	-0.390620040866063	0.21767860633128	-1.79448062191095	0.0727364888694694	0.144366645553333	MARK3	protein_coding
ENSG00000075415.13	9180.03285637877	-0.274309373912345	0.0810814865738045	-3.38313202561542	0.000716641720246961	0.00320335403557506	SLC25A3	protein_coding
ENSG00000075420.13	1105.5228975645	-0.227698590206345	0.135431152449971	-1.68128666180004	0.0927072474071232	0.174478859210376	FNDC3B	protein_coding
ENSG00000075426.12	1197.20328738683	-1.04466344168457	0.144886757070307	-7.21020652824494	5.58670776935223e-13	1.31708185066377e-11	FOSL2	protein_coding
ENSG00000075539.15	1004.19429605328	0.200771358146876	0.0695008075102264	2.88876295598917	0.00386760506094588	0.0132782120670738	FRYL	protein_coding
ENSG00000075568.17	2886.30862505159	-0.146597142042787	0.171788717534896	-0.853357217787067	0.393461238775692	0.525274108231823	TMEM131	protein_coding
ENSG00000075618.18	13779.4605100524	1.05331409093633	0.161356712566096	6.52786037956033	6.67158416636178e-11	1.23594627719549e-09	FSCN1	protein_coding
ENSG00000075624.17	41110.2073281259	0.758920505243306	0.223252571889789	3.39938079467212	0.000675386132067893	0.00304271474883161	ACTB	protein_coding
ENSG00000075643.6	2795.26538474049	0.045892059553625	0.231309846522826	0.198400804131338	0.842731488343907	0.896239064157835	MOCOS	protein_coding
ENSG00000075651.16	156.5916292164	-1.50478300041226	0.214913957419491	-7.00179280341049	2.52707625444971e-12	5.56106307118252e-11	PLD1	protein_coding
ENSG00000075702.18	1358.32513769916	0.463254116162802	0.166813708480667	2.77707462043799	0.0054850584728961	0.0177420591091112	WDR62	protein_coding
ENSG00000075711.21	1222.38374576003	0.2084951254588	0.0947810592255111	2.19975517431949	0.0278242698882656	0.0676440331521227	DLG1	protein_coding
ENSG00000075785.14	4242.30663907701	0.0798102195836126	0.0842637286647976	0.947147970404904	0.343563383526647	0.474078311735792	RAB7A	protein_coding
ENSG00000075790.11	690.589444180789	0.577869462682764	0.119755858156629	4.82539619838028	1.39725223092465e-06	1.30398520622553e-05	BCAP29	protein_coding
ENSG00000075826.17	169.693462783952	-0.904122547128019	0.222840240823666	-4.05726786053625	4.96501269318629e-05	0.000316721821714576	SEC31B	protein_coding
ENSG00000075856.12	2671.55010717182	-0.461976287579942	0.160356811188486	-2.88092712842068	0.00396507301964431	0.013562756091108	SART3	protein_coding
ENSG00000075914.13	517.342773592782	-0.229590341405616	0.0678854723777815	-3.38202465658557	0.000719536859761722	0.00321532902547773	EXOSC7	protein_coding
ENSG00000075945.13	584.639985906338	0.7345429032491	0.0759636176436188	9.66966721747228	4.0569512272876e-22	2.14011370415356e-20	KIFAP3	protein_coding
ENSG00000075975.16	1242.00740000944	-0.223700384575255	0.0733143632603016	-3.05124909536498	0.00227891425878288	0.00853502731965108	MKRN2	protein_coding
ENSG00000076003.5	2909.42409135593	-0.122637330551344	0.103979454272157	-1.1794381054391	0.238223769212973	0.361355846926907	MCM6	protein_coding
ENSG00000076043.11	571.220772570014	-0.30146054023585	0.0880801617320568	-3.42257023951551	0.000620320685480006	0.00283150982424074	REXO2	protein_coding
ENSG00000076053.11	477.497470816062	-0.201295935117494	0.0722175326235829	-2.78735547732851	0.00531401513973866	0.01731113152552	RBM7	protein_coding
ENSG00000076067.13	301.120301703481	0.82857395995289	0.106652800633487	7.76889078422129	7.91763982296028e-15	2.36511666679432e-13	RBMS2	protein_coding
ENSG00000076108.11	2758.96989190287	0.130078385497524	0.0916991590683292	1.41853411546116	0.156034885786484	0.261128918996484	BAZ2A	protein_coding
ENSG00000076201.15	2657.73494822911	0.140750935021851	0.0924157031151797	1.52301968472208	0.127753780684069	0.223167376827691	PTPN23	protein_coding
ENSG00000076248.11	1389.19173292951	0.995956509341714	0.177116917404925	5.62315855500554	1.87497160378624e-08	2.43713991862342e-07	UNG	protein_coding
ENSG00000076321.11	264.156360718154	-0.0501982061431827	0.112684448256017	-0.445475901245335	0.655975871432899	0.756809140952056	KLHL20	protein_coding
ENSG00000076351.13	423.523541852541	0.0493892120635978	0.0885862218220576	0.557527017720718	0.577167404899421	0.692674478837213	SLC46A1	protein_coding
ENSG00000076356.7	127.915595017228	-3.56295233736639	0.18895939294002	-18.8556508460913	2.64069141077745e-79	9.35307748255365e-77	PLXNA2	protein_coding
ENSG00000076382.17	1502.65411074824	-0.00539319883993975	0.214454771172922	-0.0251484208555614	0.979936578121756	0.988290043694673	SPAG5	protein_coding
ENSG00000076513.17	339.647697620768	0.464873612679641	0.172137469430404	2.70059513607287	0.00692155381862432	0.021558069598467	ANKRD13A	protein_coding
ENSG00000076554.15	1141.27408738055	0.253315723155554	0.0841607852916328	3.00990208536871	0.0026133192152563	0.00956823446865684	TPD52	protein_coding
ENSG00000076555.15	456.179187972334	0.178838410583925	0.0991660234125602	1.80342424178798	0.0713216133013983	0.142184443778022	ACACB	protein_coding
ENSG00000076604.15	1279.88630089808	0.270180848842585	0.130186311534037	2.07533991599376	0.0379550425053509	0.086558211299954	TRAF4	protein_coding
ENSG00000076641.4	22.7336365551456	-0.916800181714973	0.308263037676686	-2.97408404401872	0.00293864575181521	0.010539253003186	PAG1	protein_coding
ENSG00000076650.7	305.555998401474	0.0190509087950445	0.106524474239642	0.178840674230287	0.858062806692282	0.905905499814736	GPATCH1	protein_coding
ENSG00000076662.10	140.390952887127	0.326574011387154	0.231344399259513	1.41163569307254	0.158057257095093	0.263446471321749	ICAM3	protein_coding
ENSG00000076685.19	746.097898550568	0.0438607754971666	0.157512504232411	0.278459006863669	0.7806600288452	0.852525223102423	NT5C2	protein_coding
ENSG00000076716.9	413.787874573575	0.0899001465066017	0.161914581864928	0.555231934462815	0.578736028513498	0.693792985749601	GPC4	protein_coding
ENSG00000076770.14	681.138143821627	-0.101318721456567	0.103758870275925	-0.976482503974171	0.328825413956438	0.459953630278887	MBNL3	protein_coding
ENSG00000076826.10	875.703506471559	0.0788989219110165	0.123156433125693	0.640639874901965	0.521756686213562	0.643452154778561	CAMSAP3	protein_coding
ENSG00000076864.19	513.929876406938	0.848456155434849	0.227329441087167	3.73227572890358	0.000189757622740635	0.00102054750393698	RAP1GAP	protein_coding
ENSG00000076924.12	1604.04254707827	-0.0574194792201893	0.0758532249188192	-0.756981384531002	0.449061015184792	0.577441500749914	XAB2	protein_coding
ENSG00000076928.18	2717.51280982656	0.127136928332372	0.149706917878336	0.849238833676969	0.395748408599973	0.527769628007564	ARHGEF1	protein_coding
ENSG00000076944.16	1232.84314485542	0.172602735790814	0.0642944658076849	2.68456598281874	0.0072624046518432	0.0224186618802282	STXBP2	protein_coding
ENSG00000076984.18	1243.36123474893	0.231377736052571	0.115684136588599	2.00008179924795	0.045491431777935	0.0999749651541676	MAP2K7	protein_coding
ENSG00000077044.11	2004.55771370442	0.0901771089425199	0.195351445048337	0.461614752428409	0.644357613418226	0.747648143000998	DGKD	protein_coding
ENSG00000077097.15	2685.25105286883	0.0754214437337129	0.0888802109623355	0.848574085469644	0.396118331974017	0.528089039215363	TOP2B	protein_coding
ENSG00000077147.16	3703.04000345083	0.114747153730626	0.0696875758933027	1.64659413474668	0.0996414968298006	0.184821310079815	TM9SF3	protein_coding
ENSG00000077150.20	2047.23304191542	-0.401424884286696	0.150897204034731	-2.66025395801437	0.0078081752448318	0.0238363256601924	NFKB2	protein_coding
ENSG00000077152.11	788.615357281013	0.0648154189509502	0.172693295588711	0.375320991645881	0.707421756268726	0.797726352808791	UBE2T	protein_coding
ENSG00000077157.22	336.853582881933	-0.090904871002075	0.122244316813467	-0.743632696976719	0.457098716565005	0.584426343585819	PPP1R12B	protein_coding
ENSG00000077232.18	2478.22278500805	0.337879334750985	0.100364473361372	3.36652326699726	0.000761221603034233	0.00337528980336409	DNAJC10	protein_coding
ENSG00000077235.18	3419.85425157828	0.0962239383013401	0.0752685636976948	1.27840805741703	0.201105584512431	0.317281437608116	GTF3C1	protein_coding
ENSG00000077238.14	498.96358012094	0.965559332389714	0.160440539451817	6.01817555393903	1.76393836167209e-09	2.73336948627437e-08	IL4R	protein_coding
ENSG00000077254.14	603.382393500672	0.0272349122837233	0.0856548414305531	0.317961154662866	0.750514403021729	0.829653879716968	USP33	protein_coding
ENSG00000077312.9	3253.42080268141	-0.401929955306638	0.101874585621259	-3.94534076242429	7.96865736800531e-05	0.000480315020285442	SNRPA	protein_coding
ENSG00000077348.9	408.73959785255	-0.00540576432169488	0.15789413616237	-0.0342366376173455	0.972688451062162	0.983135985623658	EXOSC5	protein_coding
ENSG00000077380.16	914.448310452784	-0.317192010269509	0.126939143501436	-2.49877225826659	0.012462437213609	0.0351785988595156	DYNC1I2	protein_coding
ENSG00000077454.16	1059.13839910577	-0.143179035054352	0.106565700916466	-1.34357522000991	0.179085787049592	0.290110004154386	LRCH4	protein_coding
ENSG00000077458.13	306.493008816534	0.0798789739748517	0.180511071741806	0.442515648508843	0.658116109092577	0.758748759115025	FAM76B	protein_coding
ENSG00000077463.15	368.633913332361	-0.376361748785791	0.0858671642769641	-4.38306949990614	1.17018761304765e-05	8.86339660473362e-05	SIRT6	protein_coding
ENSG00000077514.9	854.328390107185	-0.0172548459939345	0.0816087305532386	-0.211433824260728	0.832548765337044	0.889723849150953	POLD3	protein_coding
ENSG00000077549.19	1758.81719859798	-0.0113794029365531	0.126679161676372	-0.0898285304857335	0.928423475786841	0.953766575316978	CAPZB	protein_coding
ENSG00000077585.14	459.968452886864	0.506031408590184	0.0946531907844215	5.34616323439853	8.98381945536801e-08	1.039216937932e-06	GPR137B	protein_coding
ENSG00000077684.16	703.054916954531	-0.250460457448986	0.0678621397714675	-3.69072443475016	0.000223616287364096	0.00117711107247993	JADE1	protein_coding
ENSG00000077713.19	519.414402182671	0.424617321793575	0.104110343690909	4.07853155354295	4.53210520567983e-05	0.000293128682781274	SLC25A43	protein_coding
ENSG00000077721.16	451.716979814053	0.635450525498006	0.183329717113635	3.46616214491909	0.000527944788274371	0.00247750999065285	UBE2A	protein_coding
ENSG00000077984.6	16.7339560004423	-6.93607442399712	1.05904037229957	-6.54939566556497	5.77703850672983e-11	1.07963850284061e-09	CST7	protein_coding
ENSG00000078043.16	1503.80260727091	0.669569553844989	0.077602878115066	8.62815362146984	6.23502984221012e-18	2.40290942830875e-16	PIAS2	protein_coding
ENSG00000078061.13	281.697478621912	-0.295911604491537	0.141797793136742	-2.08685620520325	0.036901134703844	0.0845984093383176	ARAF	protein_coding
ENSG00000078070.13	745.074064705783	-0.00402148922316957	0.095620376731578	-0.0420568226211715	0.966453400250802	0.979023546621106	MCCC1	protein_coding
ENSG00000078081.8	2385.63029635913	-1.6598336011304	0.494377535818006	-3.35742116272336	0.000786731756051422	0.0034707655999469	LAMP3	protein_coding
ENSG00000078114.19	369.918922935457	0.13648300274299	0.133960989469437	1.01882647540558	0.308285354206195	0.438495124961537	NEBL	protein_coding
ENSG00000078124.12	505.133976686213	0.155964491754164	0.115067165662068	1.3554213389787	0.175283354729512	0.285348564779626	ACER3	protein_coding
ENSG00000078140.14	1439.11681739234	-0.0101420561790188	0.0699165802963189	-0.145059385571132	0.884663984664663	0.923633641024861	UBE2K	protein_coding
ENSG00000078142.13	533.024785253373	0.521458637906898	0.11091839246303	4.70128196350036	2.58533224816692e-06	2.30576865732364e-05	PIK3C3	protein_coding
ENSG00000078177.14	344.431318240313	1.70451649533274	0.135646422260881	12.5658787524417	3.25241136826288e-36	3.55756408193225e-34	N4BP2	protein_coding
ENSG00000078237.7	453.72835025574	-0.276895139142693	0.157738580684767	-1.75540529108763	0.0791900076794196	0.154273252257602	TIGAR	protein_coding
ENSG00000078246.17	990.186003252402	-0.227718910089225	0.170769392367691	-1.33348785125916	0.182371759679631	0.294151826628449	TULP3	protein_coding
ENSG00000078269.15	1143.27589840844	0.77975081072128	0.122538638445805	6.36330565290343	1.97457196138948e-10	3.47219234821217e-09	SYNJ2	protein_coding
ENSG00000078304.19	3345.37750748471	0.264326399553306	0.0550319117640519	4.80314768432178	1.56190595282098e-06	1.44675672192807e-05	PPP2R5C	protein_coding
ENSG00000078319.10	721.101448256237	0.0647083931388554	0.0957083343664848	0.676099877478539	0.498977234452786	0.623030496870878	PMS2P1	transcribed_unprocessed_pseudogene
ENSG00000078369.18	8747.40731931904	0.2817046769198	0.0488421128609273	5.76765951386918	8.03799928368249e-09	1.12126735970294e-07	GNB1	protein_coding
ENSG00000078399.19	1472.57849366192	0.121092436950217	0.144149759376547	0.840046056781133	0.400882563553352	0.532477301582249	HOXA9	protein_coding
ENSG00000078403.17	1567.17641794349	0.180174117389459	0.111266903521749	1.61929658943229	0.105383464157057	0.193135938499492	MLLT10	protein_coding
ENSG00000078487.17	54.8813618407534	-0.447816275990909	0.360752220688138	-1.24134031700954	0.214480056868385	0.333257293291633	ZCWPW1	protein_coding
ENSG00000078579.9	27.5450207385346	-0.93564916201735	0.540669809530169	-1.73053709588558	0.0835343594309784	0.160778513506952	FGF20	protein_coding
ENSG00000078618.22	2965.96521143656	-0.0400175381197671	0.0630978456123174	-0.634214016840461	0.525941161190605	0.646603364782763	NRDC	protein_coding
ENSG00000078668.14	2229.34024498408	-0.0385792471164361	0.112474308737631	-0.343004971974799	0.731594719725916	0.816321860984302	VDAC3	protein_coding
ENSG00000078674.18	3122.68297038018	0.0916024396285728	0.109799940778937	0.834266748950245	0.404130684739626	0.535338207140399	PCM1	protein_coding
ENSG00000078687.17	1024.01148363447	-0.240520740334958	0.101947008257074	-2.35927217921344	0.0183108201679103	0.0481768236324431	TNRC6C	protein_coding
ENSG00000078699.22	583.492116058364	-0.193090371083822	0.100083198690715	-1.92929855969657	0.0536938084583473	0.113960492884345	CBFA2T2	protein_coding
ENSG00000078747.16	2549.42383621046	0.130208897695122	0.0467945376542484	2.78256617593272	0.00539308656289978	0.0175092875839584	ITCH	protein_coding
ENSG00000078804.13	439.533669941448	0.591328418527746	0.167887400220341	3.52217270475133	0.000428025202087747	0.00206730613839524	TP53INP2	protein_coding
ENSG00000078808.18	2970.12241446338	0.279685138999048	0.157826910455687	1.77210044973652	0.0763778843157179	0.14985457756273	SDF4	protein_coding
ENSG00000078900.15	800.320313392344	0.542253242752083	0.0920118179323556	5.89329995795466	3.78558314713796e-09	5.4833821710637e-08	TP73	protein_coding
ENSG00000078902.16	1468.91429931702	-0.0131856462962323	0.121579175232104	-0.108453164541213	0.913636230585017	0.943881754502694	TOLLIP	protein_coding
ENSG00000078967.13	608.714243775553	0.0122585240149293	0.112245861166745	0.109211367684362	0.913034844134002	0.94357644924702	UBE2D4	protein_coding
ENSG00000079134.12	1080.72605921312	0.499590265605799	0.0846187099753554	5.90401656739156	3.54756513236669e-09	5.16881282165396e-08	THOC1	protein_coding
ENSG00000079150.18	150.120928558962	0.160396851209894	0.254429479392996	0.63041771571659	0.528421323024883	0.64879461879483	FKBP7	protein_coding
ENSG00000079156.17	744.631197784642	-0.559092148222751	0.239566489601443	-2.33376608369931	0.0196079736481194	0.0509445530422493	OSBPL6	protein_coding
ENSG00000079246.16	9893.48801605058	0.11739503510665	0.103304010374576	1.13640346275987	0.255787747241241	0.381280309609138	XRCC5	protein_coding
ENSG00000079277.22	363.34177404111	-0.00025668234194223	0.115124615050626	-0.00222960434507732	0.998221034590277	0.998690975221263	MKNK1	protein_coding
ENSG00000079308.19	544.83538504554	0.572514146608392	0.222076098303953	2.57800884913242	0.0099371453142388	0.0292086492184581	TNS1	protein_coding
ENSG00000079313.15	1702.26318313237	0.0697532176378773	0.0717181068859346	0.972602605766179	0.330750847073748	0.461778470302118	REXO1	protein_coding
ENSG00000079332.15	2515.6005166902	-0.134903683182119	0.0663200016931405	-2.0341326860381	0.0419382191932606	0.0938555572794809	SAR1A	protein_coding
ENSG00000079335.20	303.422801144883	-0.511915528701509	0.157573171890591	-3.24874801058743	0.0011591411274381	0.00481132324644984	CDC14A	protein_coding
ENSG00000079387.14	575.378655443139	-0.0724261672134288	0.143316179035506	-0.505359323007668	0.613306483425906	0.722119304989071	SENP1	protein_coding
ENSG00000079432.7	2732.36780733846	0.131127263373812	0.142415733583821	0.920735792837345	0.35718838419758	0.488241698366553	CIC	protein_coding
ENSG00000079435.10	160.306895183283	0.696692558731905	0.186146988575564	3.74270120652041	0.000182052655506363	0.000984089863122333	LIPE	protein_coding
ENSG00000079459.13	2366.79375102192	-0.0259578659648293	0.149705071111745	-0.173393364513708	0.862342240461288	0.908838842319378	FDFT1	protein_coding
ENSG00000079462.7	1626.09102306548	0.211623306506557	0.195273473114076	1.08372787727767	0.278485471462581	0.406191771102789	PAFAH1B3	protein_coding
ENSG00000079482.13	159.133149146523	-0.0777305408378516	0.119931610057102	-0.648123883276831	0.516904827812503	0.639032345926934	OPHN1	protein_coding
ENSG00000079616.13	2062.47560872001	-0.124769122638936	0.150280203772284	-0.830243235682563	0.406401274767895	0.537293402368219	KIF22	protein_coding
ENSG00000079691.18	1445.72466601743	0.231620987930736	0.114897849670634	2.01588618581375	0.0438118784578191	0.0970985142941482	CARMIL1	protein_coding
ENSG00000079739.17	787.358796240391	-0.296824737577863	0.0853956373717014	-3.47587706718406	0.00050918563326841	0.00239855778356582	PGM1	protein_coding
ENSG00000079785.15	2567.78866513224	-0.380576220271882	0.0699696994331792	-5.43915756898929	5.35330944252721e-08	6.44824544672347e-07	DDX1	protein_coding
ENSG00000079805.17	3777.21674441626	-0.240629990924448	0.0940772441962557	-2.55779166343847	0.0105339180417891	0.0306478710717103	DNM2	protein_coding
ENSG00000079819.19	2555.06442791436	0.213963342800061	0.0650558367537286	3.28891846568707	0.00100573153885453	0.00427098554724521	EPB41L2	protein_coding
ENSG00000079950.14	263.072669173878	0.242729028824225	0.129999651002804	1.86715138811404	0.061880449908892	0.127492512100962	STX7	protein_coding
ENSG00000079974.17	371.997063382607	-0.0431968084109181	0.118083375458239	-0.365816172202793	0.714502251426844	0.803457214621341	RABL2B	protein_coding
ENSG00000079999.14	1983.1887930235	0.431655474332601	0.0774891044655744	5.57053120318832	2.53963826249575e-08	3.23179288219733e-07	KEAP1	protein_coding
ENSG00000080031.10	20.2436709019987	-1.69804141967461	0.561102667774089	-3.02625796881485	0.00247600958379714	0.00914200014111844	PTPRH	protein_coding
ENSG00000080189.15	489.833192088046	-0.207070683949607	0.0864669067626852	-2.39479694257975	0.0166295719422339	0.0446111540811019	SLC35C2	protein_coding
ENSG00000080200.10	694.16349377712	-0.0393125335828749	0.105390909888215	-0.373016359993214	0.709136267799109	0.799235632985798	CRYBG3	protein_coding
ENSG00000080298.15	239.968021455266	-0.0680040935726584	0.141036757668747	-0.482172837044224	0.629683171173305	0.735718414575408	RFX3	protein_coding
ENSG00000080345.18	2594.90605232636	0.461973186714402	0.086261773913225	5.35547978852282	8.53296853679668e-08	9.89372096285171e-07	RIF1	protein_coding
ENSG00000080371.6	828.588328771181	-0.306234742410727	0.13029248550986	-2.35036380810735	0.0187550697259399	0.0491197917681482	RAB21	protein_coding
ENSG00000080493.17	27.1515330113688	-3.67998333994354	0.391207877740824	-9.4067209515181	5.11856059427967e-21	2.50472721712185e-19	SLC4A4	protein_coding
ENSG00000080503.24	2105.50651764344	-0.728427436842225	0.184730420904658	-3.94319156138434	8.04043804375143e-05	0.000483857428555203	SMARCA2	protein_coding
ENSG00000080546.13	140.331707681544	-0.251824646286507	0.163813554032668	-1.53726379830748	0.124228722818753	0.218727243537907	SESN1	protein_coding
ENSG00000080603.17	5006.35377699241	0.0211963567189028	0.0896227132248071	0.236506527823304	0.813039642475824	0.877068725269787	SRCAP	protein_coding
ENSG00000080608.10	2722.23064330939	-0.243584197110088	0.101145797977071	-2.40824831067433	0.0160292745284896	0.0433311807897167	PUM3	protein_coding
ENSG00000080709.16	78.9111602286135	-0.383327011800296	0.254193773640016	-1.5080110197473	0.131551706677135	0.22801330513575	KCNN2	protein_coding
ENSG00000080802.18	994.985258280452	-0.349595256182265	0.138395737669833	-2.52605507993523	0.0115351394649357	0.0329740074328179	CNOT4	protein_coding
ENSG00000080815.19	824.133367275614	0.0212971442795478	0.108187066259675	0.196854809136145	0.843941158700081	0.896997680981728	PSEN1	protein_coding
ENSG00000080819.9	6645.88656250812	-0.0529755529078191	0.131774620001573	-0.402016358743337	0.687671987100231	0.782002145508969	CPOX	protein_coding
ENSG00000080822.17	4391.5084679057	1.05775947443679	0.120988547252614	8.74264133635953	2.27722727314984e-18	9.13100617665147e-17	CLDND1	protein_coding
ENSG00000080823.23	106.347684266751	0.156287758823762	0.317795872460045	0.491786622695709	0.622870194317602	0.730252823196745	MOK	protein_coding
ENSG00000080824.19	45290.909194635	0.418442964875255	0.2381370392055	1.75715195868443	0.0788919113672816	0.153793221530557	HSP90AA1	protein_coding
ENSG00000080839.12	598.322168056053	-0.0682986183835274	0.0810452930994987	-0.842721591489313	0.399384168693434	0.531084195359214	RBL1	protein_coding
ENSG00000080845.17	927.509805930849	0.252872625243192	0.0920649697749081	2.74667580798046	0.00602026103471414	0.0191361972547879	DLGAP4	protein_coding
ENSG00000080854.16	3103.243594182	-0.435798751696222	0.205688900066254	-2.11872761026894	0.034113493563171	0.0794788301089636	IGSF9B	protein_coding
ENSG00000080947.15	81.5477825440433	0.549975017593561	0.180274511038589	3.05076416197205	0.00228259789199859	0.00854452094649497	CROCCP3	transcribed_unprocessed_pseudogene
ENSG00000080986.13	648.464207381507	0.0418492526148266	0.183831389884915	0.227650199680401	0.819918190727211	0.881739536272536	NDC80	protein_coding
ENSG00000081014.11	405.995971397375	-0.11262823287959	0.141412993773102	-0.796448967485284	0.425771126218551	0.556032944748237	AP4E1	protein_coding
ENSG00000081019.13	332.903771955804	-0.119688040352163	0.0930148245065465	-1.28676306155627	0.198176885438902	0.313926030006294	RSBN1	protein_coding
ENSG00000081026.19	450.634967360917	0.689867573508534	0.0930260663135934	7.41585236102505	1.20845060267541e-13	3.09413273070559e-12	MAGI3	protein_coding
ENSG00000081059.20	3475.46969366462	0.459692330540913	0.0952605500489601	4.8256317048836	1.39560200854041e-06	1.30326274193642e-05	TCF7	protein_coding
ENSG00000081087.15	185.936326440175	-0.0199901799896991	0.176286513654549	-0.113395968728906	0.909716635586945	0.941225808248114	OSTM1	protein_coding
ENSG00000081154.12	1992.74061027269	0.146216682761112	0.0969940931485525	1.50748028065144	0.131687594640176	0.228133767074328	PCNP	protein_coding
ENSG00000081177.18	1138.48342957188	0.0436841503598403	0.0838832493007682	0.520773226168293	0.602524756417712	0.713940021612607	EXD2	protein_coding
ENSG00000081181.8	717.273183834777	-0.655487923779003	0.0745107451165875	-8.79722679934761	1.40238693699538e-18	5.69997488380965e-17	ARG2	protein_coding
ENSG00000081189.16	987.939353493381	-5.89894834790368	0.138433254986945	-42.6122202245405	0	0	MEF2C	protein_coding
ENSG00000081237.20	969.420822953985	-5.13967375791293	0.197461997560687	-26.028672966976	2.34623034249709e-149	1.83697487236772e-146	PTPRC	protein_coding
ENSG00000081307.13	1169.28699220921	-0.0451858217150165	0.0907832770297626	-0.497732877611398	0.618672331574815	0.726405064766334	UBA5	protein_coding
ENSG00000081320.11	433.490392059669	0.123365740314359	0.114737834925783	1.07519668986395	0.282286677116867	0.410769501006604	STK17B	protein_coding
ENSG00000081377.17	637.003445181646	-0.437932502946713	0.10705544943996	-4.09070724785777	4.30059710590361e-05	0.000279858628816369	CDC14B	protein_coding
ENSG00000081386.12	284.927166618295	0.134462423945116	0.123007629870136	1.0931226305805	0.274339960993601	0.401562654702431	ZNF510	protein_coding
ENSG00000081692.12	406.587439311672	-0.363540386317767	0.138629841607333	-2.62238189197019	0.0087317526855721	0.0262288679042081	JMJD4	protein_coding
ENSG00000081721.12	620.153709828817	-0.0747317771661905	0.0819209242063234	-0.912242847480255	0.361640892898124	0.493059290876408	DUSP12	protein_coding
ENSG00000081760.17	1374.52542859512	-0.112874425445284	0.122643606697719	-0.920344961180788	0.357392520572482	0.488430972534336	AACS	protein_coding
ENSG00000081791.9	1548.21893774318	0.297058609301198	0.0842977779180922	3.52391980711324	0.000425212919283468	0.00205572550772209	DELE1	protein_coding
ENSG00000081803.16	188.40625781837	-0.874374491818193	0.172463705715965	-5.06990434995189	3.98015680312378e-07	4.12604965876441e-06	CADPS2	protein_coding
ENSG00000081842.18	53.6838609281661	1.01755147543969	0.306385171686848	3.32115118312487	0.000896469628235267	0.00386996000859775	PCDHA6	protein_coding
ENSG00000081853.15	17.320545569161	0.285678332950433	0.433330047904738	0.659262689794445	0.5097270967565	0.632735338063226	PCDHGA2	protein_coding
ENSG00000081870.11	283.955667244607	0.577493671750193	0.210740196988319	2.74031096109397	0.00613810803129259	0.0194608898281135	HSPB11	protein_coding
ENSG00000081913.14	573.792108426365	0.618857168646451	0.119746558984391	5.16805805440407	2.36538843005017e-07	2.55723243353389e-06	PHLPP1	protein_coding
ENSG00000081923.15	219.668947779799	0.061406181461932	0.113838736485473	0.539413765100669	0.589601385099907	0.70328759045843	ATP8B1	protein_coding
ENSG00000082014.17	1424.93565572486	0.148949483067962	0.168008204048547	0.886560771906841	0.375315421665989	0.50747997925131	SMARCD3	protein_coding
ENSG00000082068.9	316.181792957539	0.244548874989822	0.100662089302351	2.4294039263907	0.0151236725671574	0.041303424473845	WDR70	protein_coding
ENSG00000082146.13	321.496308593073	0.157969168860521	0.130616651009796	1.20941065047422	0.226505118910016	0.347729104002288	STRADB	protein_coding
ENSG00000082153.18	1611.60390430699	-3.09169470860754	0.0690705958256599	-44.7613730799607	0	0	BZW1	protein_coding
ENSG00000082196.20	57.3801673446955	0.322505118828712	0.192142368373676	1.6784695721118	0.0932554657324525	0.17522651360818	C1QTNF3	protein_coding
ENSG00000082212.13	2952.94960659903	0.209157144008213	0.099189098897277	2.108670673829	0.034973017864287	0.0810750527893305	ME2	protein_coding
ENSG00000082213.18	902.904456296132	-0.383471376278629	0.0972304745312041	-3.9439422478141	8.01529686128945e-05	0.000482539684777587	C5orf22	protein_coding
ENSG00000082258.13	1089.96251206038	-0.414609779382339	0.159453857032413	-2.6001865812381	0.00931730862226531	0.0276433900721866	CCNT2	protein_coding
ENSG00000082269.16	1013.0929481811	-0.75086318221834	0.28641219295091	-2.6216173776758	0.00875136207434999	0.026278817565206	FAM135A	protein_coding
ENSG00000082438.17	81.4362398405338	-2.00163154406227	0.189880297510964	-10.5415441744117	5.55787194927421e-26	3.59473491814796e-24	COBLL1	protein_coding
ENSG00000082458.12	1012.27323376229	0.174185767881188	0.06692255738457	2.60279604797873	0.00924669430491238	0.02747779154612	DLG3	protein_coding
ENSG00000082497.12	76.8346431597704	2.7284609996468	0.252442545780519	10.8082454612029	3.14630094669442e-27	2.13718597639389e-25	SERTAD4	protein_coding
ENSG00000082512.15	601.296978539981	0.2839275544755	0.100360358669457	2.82908070716081	0.00466819250446842	0.0155773960736815	TRAF5	protein_coding
ENSG00000082515.18	441.440220188014	-0.0249753649354171	0.100179885458216	-0.249305185578736	0.80312472042887	0.869968931850278	MRPL22	protein_coding
ENSG00000082516.9	2542.75655051826	-0.019851445997036	0.105924683595716	-0.187410953926502	0.851338434771572	0.900939784851811	GEMIN5	protein_coding
ENSG00000082641.16	5259.38268752067	-0.574826400129368	0.245736705585872	-2.33919633112562	0.0193252748853532	0.0503358323302934	NFE2L1	protein_coding
ENSG00000082701.16	1537.73622781008	-0.185559395453682	0.135438141165194	-1.37006749987328	0.17066583189883	0.279698679665859	GSK3B	protein_coding
ENSG00000082781.12	526.164396617468	1.3511329131785	0.248462016544198	5.43798578137257	5.38862736499057e-08	6.48553565385111e-07	ITGB5	protein_coding
ENSG00000082805.20	1109.08369045556	0.177020290634842	0.117003095873024	1.51295390360397	0.130291368277566	0.226400466592346	ERC1	protein_coding
ENSG00000082898.17	5303.19270393093	0.0795864008196473	0.071660695037988	1.11060045925396	0.266740365016663	0.393107754110152	XPO1	protein_coding
ENSG00000082996.20	455.073706492609	0.239441341065344	0.109157164964056	2.19354671902838	0.0282680124146534	0.0685212567509179	RNF13	protein_coding
ENSG00000083093.10	617.041821500566	-0.362146711187631	0.138164523332284	-2.62112662826384	0.00876397026623381	0.0263060576433604	PALB2	protein_coding
ENSG00000083097.14	214.410686661096	-0.435146717720782	0.161781014666797	-2.68972671865736	0.00715105533614732	0.0221208357622224	DOP1A	protein_coding
ENSG00000083099.11	661.968529372497	-0.113970821073662	0.110219135425108	-1.0340384238552	0.301118200679045	0.43133696228228	LYRM2	protein_coding
ENSG00000083123.15	326.976110439954	0.199918549572676	0.201379743279074	0.99274408794745	0.320834683681322	0.451174829620092	BCKDHB	protein_coding
ENSG00000083168.11	1897.48778746251	-0.200047013057312	0.121475666275348	-1.64680729228409	0.0995976620073226	0.184763040281947	KAT6A	protein_coding
ENSG00000083223.18	462.615057894298	0.792107251695876	0.161272976795764	4.91159317223367	9.03393417206488e-07	8.79507884447887e-06	TUT7	protein_coding
ENSG00000083307.12	556.563406094624	-0.260984997166573	0.0787649255598059	-3.31346719763492	0.000921469151695404	0.00396637011013334	GRHL2	protein_coding
ENSG00000083312.17	7704.38361504498	0.0295510878710946	0.152324826240717	0.19400046991943	0.846175513951398	0.898287800295511	TNPO1	protein_coding
ENSG00000083444.17	3539.81628274057	0.420167646226262	0.195167766869406	2.15285368565708	0.0313301793650311	0.0743685572417748	PLOD1	protein_coding
ENSG00000083457.12	132.670248990998	-0.44606806009345	0.131375723065364	-3.39536140837463	0.000685380633156651	0.00307841856848984	ITGAE	protein_coding
ENSG00000083520.15	2012.67428020148	-0.11030490094992	0.128283888192354	-0.859849997565744	0.389871734652919	0.522169075780752	DIS3	protein_coding
ENSG00000083535.16	187.613816352781	-0.223419204066166	0.19994937022524	-1.11737888353681	0.263832360005278	0.389942393188129	PIBF1	protein_coding
ENSG00000083544.15	567.604488489874	-0.0575126178662537	0.104158806274005	-0.552162797593499	0.580836820396168	0.695806775665437	TDRD3	protein_coding
ENSG00000083635.8	366.310919716209	-0.392456096333246	0.120293915075837	-3.26247671036252	0.00110443247359407	0.00461893097474991	NUFIP1	protein_coding
ENSG00000083642.19	510.510959681434	0.0995896738909695	0.129845936586294	0.766983368977307	0.443091403708577	0.571968180416347	PDS5B	protein_coding
ENSG00000083720.13	1173.37743855513	0.363772551592267	0.181962082917652	1.99916678111942	0.0455903114798104	0.100147884461556	OXCT1	protein_coding
ENSG00000083750.13	169.897933399238	0.632174953545343	0.17692703043966	3.57308293692829	0.000352802958825175	0.00174768458724053	RRAGB	protein_coding
ENSG00000083799.18	57.4567955973528	0.942326325160689	0.333777867688282	2.82321392873399	0.00475448350216276	0.015833377340088	CYLD	protein_coding
ENSG00000083807.10	358.494668803443	-0.363870667911275	0.0966785011759347	-3.76371854637161	0.000167405291494207	0.000914550538475144	SLC27A5	protein_coding
ENSG00000083812.12	476.80812243628	0.513930754001892	0.117142679762456	4.38722039690444	1.14808438760973e-05	8.7137261990216e-05	ZNF324	protein_coding
ENSG00000083817.9	76.670776707663	0.164599248876144	0.205544661400951	0.800795543675369	0.423250019293312	0.55342069851519	ZNF416	protein_coding
ENSG00000083828.16	136.993871284867	0.296229894769238	0.149683394850491	1.97904313344258	0.0478111501231305	0.104104020672086	ZNF586	protein_coding
ENSG00000083838.16	153.22088578524	0.359573165571373	0.149332727856323	2.40786578222377	0.0160460789550626	0.0433529732174921	ZNF446	protein_coding
ENSG00000083845.9	19369.5925970775	-0.146883973629582	0.0771248776904501	-1.90449538499261	0.0568456971435693	0.119271733527184	RPS5	protein_coding
ENSG00000083857.14	5419.46501342466	0.921852923377286	0.0914036385952292	10.0855166987346	6.40274282245794e-24	3.8561620334771e-22	FAT1	protein_coding
ENSG00000083896.13	1095.31207999288	-0.225086622130105	0.101127938052054	-2.22576101585543	0.0260301933443055	0.0640253234440954	YTHDC1	protein_coding
ENSG00000083937.9	792.888467284922	0.258679735140065	0.0770070842884879	3.35916802369747	0.000781775183946288	0.00345094588616765	CHMP2B	protein_coding
ENSG00000084070.12	1035.55893851952	-0.298934951075024	0.0880504298599355	-3.39504249497191	0.000686179492928467	0.00308107640712462	SMAP2	protein_coding
ENSG00000084072.17	592.948731156874	-0.241305361859633	0.0892056692303498	-2.70504513829189	0.00682951086303466	0.0213212599367269	PPIE	protein_coding
ENSG00000084073.10	1072.23351135415	-0.0246386262738444	0.116375979631448	-0.211715736803013	0.832328810202996	0.889723849150953	ZMPSTE24	protein_coding
ENSG00000084090.13	4227.09109251791	0.0579968059566815	0.0562123614543742	1.03174469913981	0.302191731643812	0.432624790677832	STARD7	protein_coding
ENSG00000084092.7	2924.56962203638	-0.224496645138992	0.125341759376841	-1.79107622435744	0.0732810639121441	0.145099042560503	NOA1	protein_coding
ENSG00000084093.19	995.562802356423	0.123748868663754	0.117048474868447	1.05724460573141	0.290399967178856	0.419172318237208	REST	protein_coding
ENSG00000084112.15	1509.73523069342	0.479795801295398	0.0862886001416094	5.56036139777443	2.69216583332317e-08	3.41129973905584e-07	SSH1	protein_coding
ENSG00000084207.18	7371.24806256168	-0.693811407175735	0.182515496662752	-3.80138355296889	0.000143890359949443	0.000802893096252033	GSTP1	protein_coding
ENSG00000084234.17	5382.09200040881	-0.040642994956019	0.0955998303577323	-0.425136684907639	0.670737036559639	0.767943058251458	APLP2	protein_coding
ENSG00000084444.14	385.902342144169	0.527269138476801	0.122480976885476	4.30490637717411	1.67056369635139e-05	0.000121581729681621	FAM234B	protein_coding
ENSG00000084463.8	3476.7738460114	-0.39216307525197	0.0808506869546464	-4.85046064570801	1.23175072396377e-06	1.16118655067712e-05	WBP11	protein_coding
ENSG00000084623.11	7572.50255282097	-0.388143973636461	0.0458212627048643	-8.47082665828098	2.43657602693828e-17	8.90577517855868e-16	EIF3I	protein_coding
ENSG00000084628.10	331.859862400772	-0.0574935171925727	0.0971088242264648	-0.592052448894795	0.553815467354027	0.671822465331363	NKAIN1	protein_coding
ENSG00000084652.16	3979.03748102129	0.3227798104242	0.0703405345581233	4.58881656859578	4.45765909757263e-06	3.74856623716735e-05	TXLNA	protein_coding
ENSG00000084676.15	633.036826760854	-0.420826767671513	0.0801786234211388	-5.24861552512715	1.5324652741532e-07	1.71864857913734e-06	NCOA1	protein_coding
ENSG00000084693.16	773.266021132485	0.642444312228772	0.215051026563728	2.98740407099797	0.00281357578225608	0.0101762103906738	AGBL5	protein_coding
ENSG00000084710.14	166.907580756437	0.135875932170829	0.392523564807371	0.34615993625124	0.729222521798046	0.814881014869504	EFR3B	protein_coding
ENSG00000084731.15	343.052555828188	1.37116449515015	0.203147566027765	6.74959844196583	1.48254893253128e-11	2.99652145656731e-10	KIF3C	protein_coding
ENSG00000084733.11	2427.82983933754	-0.216535269079139	0.10281581782569	-2.10605015510595	0.0351999958961223	0.08147107369914	RAB10	protein_coding
ENSG00000084754.12	3702.67884381834	0.013845912902489	0.0839194931754007	0.164990425687505	0.868951517974216	0.913343963820009	HADHA	protein_coding
ENSG00000084764.12	184.135488461608	0.0280297348496018	0.138818337912345	0.20191665792239	0.839981879152932	0.894137419268624	MAPRE3	protein_coding
ENSG00000084774.14	6689.28326607685	0.173804914777715	0.0675678094326013	2.57230353088604	0.0101024277311085	0.0296125546656098	CAD	protein_coding
ENSG00000085063.17	1052.24370193908	0.518565390968603	0.144221668437087	3.59561358974858	0.000323627876759982	0.00162261149129811	CD59	protein_coding
ENSG00000085117.12	99.4277770017615	-0.235464560963463	0.322622509129213	-0.729845420888339	0.465484677159802	0.592550920539895	CD82	protein_coding
ENSG00000085185.15	630.334494703033	0.603701541914927	0.11643655581344	5.18481105609312	2.16233969368911e-07	2.35138635111983e-06	BCORL1	protein_coding
ENSG00000085224.23	2039.70336842936	0.0685793819876269	0.137320370467278	0.499411571307759	0.617489469064674	0.725517205734625	ATRX	protein_coding
ENSG00000085231.14	813.082054170257	-0.0145750780995246	0.155061087850537	-0.0939957167950058	0.925112559175988	0.952099098451445	AK6	protein_coding
ENSG00000085274.15	460.089824292299	-0.245172206794136	0.0875817369887227	-2.79935309830296	0.00512051097878975	0.0168040417649407	MYNN	protein_coding
ENSG00000085276.19	28.65669114823	-2.48295279354811	0.409095226221015	-6.06937611197322	1.28408102762738e-09	2.02137453618888e-08	MECOM	protein_coding
ENSG00000085365.18	649.803914724875	0.0209133379210856	0.135758646887309	0.154047925495643	0.877571947471874	0.918702342758029	SCAMP1	protein_coding
ENSG00000085377.15	1581.83957495985	-0.00861125283044953	0.0761031447958935	-0.113152391449061	0.909909739294257	0.941360128085498	PREP	protein_coding
ENSG00000085382.12	321.448022885344	0.520224242994055	0.111304616939107	4.67387838258914	2.95564395590717e-06	2.59705608317041e-05	HACE1	protein_coding
ENSG00000085415.16	4133.5109660348	0.786781087890903	0.057592208654716	13.6612417941446	1.73008035572434e-42	2.29791744390672e-40	SEH1L	protein_coding
ENSG00000085433.15	280.518277379974	0.0635065334432477	0.105554641541168	0.601646052850071	0.547409766923501	0.66627947085207	WDR47	protein_coding
ENSG00000085449.15	1032.49439817762	0.555149927951715	0.0817162532602944	6.79362924513158	1.09347184866397e-11	2.23748104824282e-10	WDFY1	protein_coding
ENSG00000085465.13	31.0623217257759	-0.710375895560091	0.386729834441794	-1.8368789586287	0.0662277661803787	0.134189961822343	OVGP1	protein_coding
ENSG00000085491.17	623.252582045321	0.806572182934867	0.163221320648716	4.94158593821677	7.74896468140702e-07	7.60881838947926e-06	SLC25A24	protein_coding
ENSG00000085511.20	896.006257337781	0.00342745026527408	0.100373853731728	0.0341468434044062	0.972760054611093	0.983135985623658	MAP3K4	protein_coding
ENSG00000085514.16	218.944811679274	-0.0373446282503123	0.125405280553387	-0.297791513128622	0.76586229239789	0.842052288374798	PILRA	protein_coding
ENSG00000085552.17	461.472016315993	0.247216867867219	0.212678543873053	1.16239684250792	0.245074305270965	0.369124951589148	IGSF9	protein_coding
ENSG00000085644.14	952.32346212052	-0.936793191567409	0.298204198859564	-3.14144869572605	0.00168114259570812	0.00659786692474227	ZNF213	protein_coding
ENSG00000085719.13	2632.839133869	-0.0993881005842769	0.0990246503261235	-1.00367030084889	0.315537556758221	0.446022110826235	CPNE3	protein_coding
ENSG00000085721.13	2596.00719797101	-0.325611405956766	0.138997705835302	-2.34256676396215	0.0191516071318665	0.0499823346830957	RRN3	protein_coding
ENSG00000085733.16	3251.80392274621	0.109183043882595	0.0747524644262375	1.46059457331112	0.144126736432908	0.245388823642491	CTTN	protein_coding
ENSG00000085741.13	55.950673665538	-1.18571868770282	0.20734857108952	-5.71848014901874	1.07481070428948e-08	1.46956654751933e-07	WNT11	protein_coding
ENSG00000085760.15	1497.32663910095	-0.289347624968875	0.105963334730082	-2.7306390998917	0.00632116513306761	0.0199560566551325	MTIF2	protein_coding
ENSG00000085788.14	1381.84888767598	0.0782303474109654	0.0839976796102532	0.931339386682488	0.35167803411615	0.482616460840576	DDHD2	protein_coding
ENSG00000085831.15	167.309356672249	0.595326810368021	0.170034063926096	3.50122085317432	0.000463131869758412	0.00221244370408675	TTC39A	protein_coding
ENSG00000085832.17	1037.70499492514	-0.149633632515417	0.240355181566337	-0.622552139464146	0.53357887065391	0.653993514035393	EPS15	protein_coding
ENSG00000085840.13	1261.36225786276	-0.0391277165477147	0.0718946051970246	-0.544237171071273	0.586278275885485	0.700351371723478	ORC1	protein_coding
ENSG00000085871.9	157.773473221687	-0.385798789765957	0.207877311513576	-1.85589657166968	0.0634683017515082	0.129995106272262	MGST2	protein_coding
ENSG00000085872.15	4341.31263473103	0.00116322961535215	0.0872268468922197	0.0133356834139548	0.989359979468196	0.993955903387399	CHERP	protein_coding
ENSG00000085978.22	904.502400949696	0.130488052422904	0.183920923788532	0.709479105123115	0.478027213532187	0.604002065312842	ATG16L1	protein_coding
ENSG00000085982.13	198.217522121757	-0.060464098865017	0.143103163075297	-0.422521051007114	0.672644738674135	0.769534963663496	USP40	protein_coding
ENSG00000085998.14	1736.2212445297	0.599603750134051	0.162187066280222	3.69698869266231	0.00021817205603965	0.00115212194023636	POMGNT1	protein_coding
ENSG00000085999.13	1154.67463662595	0.272090158534519	0.0797669287646618	3.411064745106	0.000647097238340562	0.00293392822845297	RAD54L	protein_coding
ENSG00000086015.22	3453.01251887039	0.3930836224866	0.0637083658967873	6.17004716654368	6.82696245126226e-10	1.11479575658592e-08	MAST2	protein_coding
ENSG00000086061.16	2838.72898201115	0.405498856288171	0.186234811393677	2.17735262947697	0.0294542671973752	0.0709343821965605	DNAJA1	protein_coding
ENSG00000086062.13	573.246851603478	0.767297492033266	0.166164757609742	4.61769091756122	3.88033629545053e-06	3.31555903108111e-05	B4GALT1	protein_coding
ENSG00000086065.14	383.593647776008	0.41298124104496	0.119428022460033	3.45799279380319	0.000544215940804293	0.00254104090878991	CHMP5	protein_coding
ENSG00000086102.19	1408.38818681921	-0.599730712217296	0.116609299890214	-5.14307789157413	2.70273497853388e-07	2.88420986661908e-06	NFX1	protein_coding
ENSG00000086189.10	1036.24439970455	0.0957039161541727	0.0867031111691343	1.10381178787783	0.269674790331375	0.396176395513484	DIMT1	protein_coding
ENSG00000086200.17	909.571272679824	-0.0915932138628243	0.0805539479690133	-1.13704189766164	0.255520771141103	0.38098897378922	IPO11	protein_coding
ENSG00000086232.13	3424.1373553086	0.292633648385329	0.0900760048220526	3.24874142634805	0.00115916795612236	0.00481132324644984	EIF2AK1	protein_coding
ENSG00000086300.16	448.70174725362	0.489898884191066	0.204263476932262	2.39836749843208	0.0164683334542253	0.0442766904870875	SNX10	protein_coding
ENSG00000086475.15	1739.50218768947	-0.217986513037018	0.102125858759086	-2.13448891089618	0.0328027804268873	0.0770497730362328	SEPHS1	protein_coding
ENSG00000086504.17	1378.80741078291	0.194465666894684	0.157536288028282	1.23441823676697	0.217047096897825	0.336437700682718	MRPL28	protein_coding
ENSG00000086544.3	415.750081784089	0.227332488104016	0.176518215491103	1.28786985225031	0.197791271507714	0.313381931510145	ITPKC	protein_coding
ENSG00000086589.12	1712.60435879188	-0.182538166719671	0.0850902807340562	-2.14522933929648	0.0319345149058576	0.0754538181969995	RBM22	protein_coding
ENSG00000086598.11	6085.66588155613	0.0229842496140776	0.074162493359473	0.309917433636848	0.756623744974015	0.834856462708311	TMED2	protein_coding
ENSG00000086619.14	218.552023131017	0.0739184585712036	0.108312179438346	0.682457494203408	0.494949711431314	0.619613894408166	ERO1B	protein_coding
ENSG00000086666.19	359.398381122363	0.316393537376825	0.0799330249835849	3.9582330012132	7.55062827029144e-05	0.00045808787173269	ZFAND6	protein_coding
ENSG00000086712.13	1304.32114225254	-0.114173321819216	0.101047631282845	-1.12989607346292	0.258520018691045	0.384459042092171	TXLNG	protein_coding
ENSG00000086730.17	17.4808483532602	-0.675378862945065	0.385907599219304	-1.75010511405157	0.0801001774787164	0.15561677267592	LAT2	protein_coding
ENSG00000086758.16	9033.59166258552	-0.346937650311662	0.12299006538534	-2.82085914195323	0.00478952281364161	0.0159251098291758	HUWE1	protein_coding
ENSG00000086827.9	804.09657216482	-0.320199354125098	0.0705045478537675	-4.54154184194215	5.58442993339748e-06	4.58212794755769e-05	ZW10	protein_coding
ENSG00000086848.15	815.559104923471	0.0835273930385851	0.0632687866168412	1.32019906663346	0.186768563529018	0.299813224458581	ALG9	protein_coding
ENSG00000087008.16	415.085778025467	0.43287865920868	0.126170826843184	3.43089341680149	0.000601596922024736	0.00276214685556789	ACOX3	protein_coding
ENSG00000087053.20	1013.60318265697	-0.229408652868189	0.080248662731008	-2.85872243924066	0.00425350777694116	0.0144036379899332	MTMR2	protein_coding
ENSG00000087074.8	1706.50914050804	-0.330334207252324	0.322081983440918	-1.0256215008466	0.305070028745401	0.435534449175699	PPP1R15A	protein_coding
ENSG00000087076.9	59.3883094547739	1.1804583959184	0.24823209488472	4.75546240894677	1.97992700899669e-06	1.8047422907987e-05	HSD17B14	protein_coding
ENSG00000087077.14	6237.62336053137	-0.54018224066801	0.0897615717871101	-6.01796771060532	1.76620412287797e-09	2.73403252153306e-08	TRIP6	protein_coding
ENSG00000087086.15	4917.417808059	0.54656971116412	0.180697905864433	3.0247705890636	0.00248821783886203	0.00918024022096019	FTL	protein_coding
ENSG00000087087.20	3460.35394433477	0.554826639159972	0.163361099490531	3.39632042689656	0.000682983552340332	0.00306950553613739	SRRT	protein_coding
ENSG00000087088.20	767.299696958618	0.0395256879249768	0.152906012155326	0.258496623957636	0.796023654104955	0.863786408816494	BAX	protein_coding
ENSG00000087095.13	269.266930716855	-0.0744271766590556	0.104485423665305	-0.712321145363455	0.476265932901385	0.602460205598725	NLK	protein_coding
ENSG00000087111.21	898.14965955978	-0.259822578969109	0.139409476721794	-1.86373684973807	0.0623586678436801	0.128163517939014	PIGS	protein_coding
ENSG00000087152.15	1241.33522004531	0.17911493528522	0.117364403158681	1.52614362161455	0.126974100443877	0.222102129406664	ATXN7L3	protein_coding
ENSG00000087157.19	490.694676112227	-0.228962799071925	0.161955081019177	-1.41374261079721	0.157437489304863	0.262796240002148	PGS1	protein_coding
ENSG00000087191.13	2299.78481001132	0.175895923672744	0.159071646788577	1.10576540335015	0.268828073105504	0.395361978795599	PSMC5	protein_coding
ENSG00000087206.17	471.805537549783	-0.34047230387409	0.190608328169242	-1.78624043946172	0.0740603359562122	0.146260224011226	UIMC1	protein_coding
ENSG00000087253.13	49.6909610681269	1.03652483868624	0.374510192580286	2.767681251997	0.00564566424664602	0.0181746161724965	LPCAT2	protein_coding
ENSG00000087263.17	2324.22198597418	-0.349136897768622	0.160342723143615	-2.17744148860381	0.0294476429819175	0.0709299120788543	OGFOD1	protein_coding
ENSG00000087266.17	3044.09929958116	-0.317839837073931	0.18616783346238	-1.70727580142441	0.0877708016647309	0.167502045614437	SH3BP2	protein_coding
ENSG00000087269.16	4146.61045346158	-0.0464302947165769	0.0583209256461922	-0.796117246119332	0.425963890983286	0.556137867809675	NOP14	protein_coding
ENSG00000087274.17	2323.4028308259	0.331946224556992	0.0858628163444824	3.86600671500479	0.000110631892948151	0.000640622825806418	ADD1	protein_coding
ENSG00000087299.12	1355.60676293214	0.311195757323912	0.0961883758492144	3.23527406068011	0.00121526023062148	0.00500227205056037	L2HGDH	protein_coding
ENSG00000087301.9	366.594896248295	0.63261970490099	0.153847631698789	4.11198858192089	3.92265703714262e-05	0.00025751741431833	TXNDC16	protein_coding
ENSG00000087302.9	3821.39726327472	-0.133543544231012	0.0534688932089365	-2.49759320263418	0.0125039590538261	0.0352690358143188	RTRAF	protein_coding
ENSG00000087338.5	575.867234471835	0.0301053935313399	0.0981454315988301	0.306742688283198	0.759039234526073	0.836590920412674	GMCL1	protein_coding
ENSG00000087365.16	12821.9192023332	-0.15831649571311	0.0421275687892263	-3.75802592609137	0.000171259140280921	0.000931901500705303	SF3B2	protein_coding
ENSG00000087448.11	2554.02815725415	0.830516845980738	0.0659372651508852	12.5955610090933	2.23366133088931e-36	2.49834180137664e-34	KLHL42	protein_coding
ENSG00000087460.26	11159.6257137122	0.156498962015404	0.101977333748485	1.53464457505224	0.124871157076789	0.21939096878166	GNAS	protein_coding
ENSG00000087470.18	1840.89670763848	0.390018691711691	0.0799810264929827	4.876390174186	1.08044797923021e-06	1.03561495741164e-05	DNM1L	protein_coding
ENSG00000087502.18	561.275235188807	-0.025816474102335	0.133009884302819	-0.194094403116385	0.846101963962058	0.898273823572621	ERGIC2	protein_coding
ENSG00000087510.7	37.8620594542493	0.174682696753885	0.280479468420343	0.622800298851451	0.533415761922986	0.653847468223989	TFAP2C	protein_coding
ENSG00000087586.17	844.267189869075	-0.423935975968677	0.218995142715967	-1.93582364755238	0.0528893036156556	0.112722377041698	AURKA	protein_coding
ENSG00000087842.11	399.585131015871	-0.788040734522316	0.0916711600807494	-8.59638662615553	8.22653197004824e-18	3.11394121085083e-16	PIR	protein_coding
ENSG00000087903.13	161.074634179806	-0.624736457409975	0.181681228847714	-3.4386406420315	0.000584642759164005	0.0026951179688019	RFX2	protein_coding
ENSG00000087995.16	930.715488323677	0.0267546350431616	0.0614211269323701	0.435593359799808	0.66313178936666	0.76207238082839	METTL2A	protein_coding
ENSG00000088002.12	51.5272494080748	-1.42473886924437	0.24838412106719	-5.73603039970083	9.69212725579781e-09	1.33007458539897e-07	SULT2B1	protein_coding
ENSG00000088035.18	236.756701541678	0.42068199320731	0.228290585261813	1.84274788522205	0.0653658290017963	0.132911710255703	ALG6	protein_coding
ENSG00000088038.19	2032.69052441889	-0.770632293376067	0.116010204747138	-6.64279745954914	3.07784660139389e-11	5.95397217715677e-10	CNOT3	protein_coding
ENSG00000088053.11	13.5309492378879	-1.41811260532217	0.58764734946287	-2.41320344015569	0.0158129904926587	0.0428555377243196	GP6	protein_coding
ENSG00000088179.9	590.477184392833	-0.645385242268024	0.186787326045429	-3.45518754367231	0.000549910165369639	0.00256119712587312	PTPN4	protein_coding
ENSG00000088205.13	3693.93797487436	-0.118161096748718	0.0974829258167447	-1.21212095101501	0.225466084939221	0.346634299251328	DDX18	protein_coding
ENSG00000088247.17	10073.0418518253	0.0076214523947113	0.0643050567888328	0.118520265361694	0.905655438826601	0.938133159806735	KHSRP	protein_coding
ENSG00000088256.9	2357.40178811239	-0.0766385968062022	0.0561246348672012	-1.3655072676649	0.172093670429053	0.281449586774692	GNA11	protein_coding
ENSG00000088280.19	180.711615052718	0.813698426933807	0.230003940851004	3.53775863110501	0.00040353876280785	0.00196241995277201	ASAP3	protein_coding
ENSG00000088298.13	884.729975736114	-0.0749029595439106	0.0811390074571597	-0.923143650524174	0.355932349602585	0.486882724844879	EDEM2	protein_coding
ENSG00000088305.18	197.609279753004	-0.871777527484346	0.137434977130763	-6.34319985846756	2.2504117617582e-10	3.92463368908734e-09	DNMT3B	protein_coding
ENSG00000088325.16	2952.23822849897	-0.407671436373984	0.15445216648151	-2.63946725812219	0.00830364438308682	0.0250965082980088	TPX2	protein_coding
ENSG00000088340.17	15.6812038961009	2.11331704946346	0.421214130953387	5.01720358877828	5.24290012214298e-07	5.31290069598086e-06	FER1L4	transcribed_unitary_pseudogene
ENSG00000088356.6	414.629654355119	-0.767541023458842	0.194078130194484	-3.95480429809219	7.65973247899664e-05	0.000464139227525678	PDRG1	protein_coding
ENSG00000088367.23	1155.15731306033	0.507875495651642	0.113398019410845	4.47869811386732	7.50996519988819e-06	5.99033705537521e-05	EPB41L1	protein_coding
ENSG00000088387.19	683.34329976094	-0.313741779862131	0.0970303488113594	-3.23343967846688	0.00122309162698563	0.00502643886375424	DOCK9	protein_coding
ENSG00000088448.14	1037.08247022821	-0.0018832270561387	0.11595203782009	-0.0162414312981777	0.987041782419621	0.992781173446537	ANKRD10	protein_coding
ENSG00000088451.11	403.277187651355	-0.252039643063323	0.160589788238048	-1.569462453551	0.116540221580561	0.208722891431787	TGDS	protein_coding
ENSG00000088538.13	23.138980963843	0.517048719777519	0.603619213546529	0.856580950661975	0.391676517188677	0.523659255146014	DOCK3	protein_coding
ENSG00000088543.15	66.8179002664801	1.33512891051427	0.273618481892323	4.87952751320244	1.06340288716228e-06	1.02125121687709e-05	C3orf18	protein_coding
ENSG00000088682.14	1934.90236492671	-0.246375199520971	0.0760772365980028	-3.23848775978593	0.00120165177094638	0.00496825229143925	COQ9	protein_coding
ENSG00000088727.12	113.045735667091	-0.100111087168087	0.147516669874266	-0.678642537507221	0.49736438346373	0.621783363339383	KIF9	protein_coding
ENSG00000088766.12	928.489564647387	-0.107257039247666	0.0830256262674628	-1.29185462452451	0.196407494179348	0.311820478485803	CRLS1	protein_coding
ENSG00000088808.18	977.372414606333	0.335198518520063	0.0991265822301676	3.38151998161045	0.000720859898754171	0.00322027382999011	PPP1R13B	protein_coding
ENSG00000088826.18	786.094724657193	0.535708386526452	0.248107537388941	2.15917820217876	0.0308363444782004	0.0734424368328064	SMOX	protein_coding
ENSG00000088832.17	4514.28849397742	-0.262756921556072	0.133091902814889	-1.97425174634048	0.0483531247078954	0.105020841778305	FKBP1A	protein_coding
ENSG00000088833.17	1227.75290689718	-0.118289207509227	0.0768077466193255	-1.54006871332252	0.123543605088775	0.217881999917085	NSFL1C	protein_coding
ENSG00000088836.14	1034.96571757241	0.215957282599448	0.0891018736037907	2.42371202607642	0.0153627823731359	0.0418182526226478	SLC4A11	protein_coding
ENSG00000088876.13	318.923279623412	-0.35660780999209	0.0953546790423791	-3.73980399885359	0.000184163800292409	0.00099369629784181	ZNF343	protein_coding
ENSG00000088881.21	124.220184125707	0.183186836328661	0.155009624067412	1.18177717951884	0.237294124976045	0.36031327414486	EBF4	protein_coding
ENSG00000088888.18	2140.92192355567	-0.280991013947158	0.0748511120884805	-3.75399918727997	0.000174035427325095	0.000944872633900769	MAVS	protein_coding
ENSG00000088899.15	169.402828181268	0.30048594514627	0.152359245038265	1.97221996650615	0.048584501317168	0.105371488787606	LZTS3	protein_coding
ENSG00000088930.8	3732.36427885682	0.0310941903458529	0.0714109014743512	0.435426380340837	0.663252965487037	0.76207238082839	XRN2	protein_coding
ENSG00000088970.16	406.583374744762	-0.810430969730319	0.138708882824141	-5.84267534443203	5.13690699352134e-09	7.34069437421935e-08	KIZ	protein_coding
ENSG00000088986.11	1827.81689925262	0.190460533621997	0.0949801690630345	2.00526631507253	0.0449345839150842	0.0990241356020544	DYNLL1	protein_coding
ENSG00000088992.18	92.5753575251636	0.693602955769789	0.207646955938624	3.34029917575485	0.000836881825818628	0.00365837615071346	TESC	protein_coding
ENSG00000089006.16	4442.79960194997	-0.40140705981996	0.13104548349123	-3.06311250968694	0.0021904768657706	0.0082599578847157	SNX5	protein_coding
ENSG00000089009.15	25724.3543236449	-0.0289552513252853	0.0900251359030308	-0.321635185938225	0.747729084584531	0.827558802342049	RPL6	protein_coding
ENSG00000089022.14	1100.71951094148	-0.0389624097271221	0.053988373944024	-0.72168148215612	0.470490329688146	0.597389394370166	MAPKAPK5	protein_coding
ENSG00000089048.14	855.706386632476	0.183988265000727	0.109017137969424	1.68770037837839	0.091468759136161	0.172742066892158	ESF1	protein_coding
ENSG00000089050.16	569.686292723141	0.134909032701991	0.25171139258608	0.53596713011651	0.591981267738411	0.704956239103154	RBBP9	protein_coding
ENSG00000089053.13	2690.75965102104	0.178209755768546	0.0683942003936352	2.60562671605019	0.00917063448406851	0.0273117835005011	ANAPC5	protein_coding
ENSG00000089057.15	823.546031372043	-0.773124193747862	0.0996985722709563	-7.75461650189633	8.86108441261136e-15	2.63108765912189e-13	SLC23A2	protein_coding
ENSG00000089060.11	453.211540596973	0.0547265068338035	0.128471697549706	0.425981036115988	0.670121664547433	0.767471256519401	SLC8B1	protein_coding
ENSG00000089063.15	696.003183401044	-0.239064220493775	0.240912311708875	-0.992328780534331	0.321037168185514	0.451308723674892	TMEM230	protein_coding
ENSG00000089091.16	28.7024965541339	0.727002622230755	0.298513693073921	2.43540795313107	0.01487500862606	0.0407740240135008	DZANK1	protein_coding
ENSG00000089094.19	1845.04573329499	0.561399041030418	0.119829261403148	4.68499124885426	2.79971894467355e-06	2.47026210088753e-05	KDM2B	protein_coding
ENSG00000089123.16	191.314119390918	-0.209217947348273	0.103370752883013	-2.02395688831879	0.0429745877698593	0.0956591302804768	TASP1	protein_coding
ENSG00000089154.11	6831.39238017479	0.134098625816931	0.0770220510501334	1.74104200016235	0.0816762167177874	0.15789673812785	GCN1	protein_coding
ENSG00000089157.16	86022.9837441497	-0.0815752910985764	0.0565889336883265	-1.44154140715686	0.149431788061305	0.252492875874599	RPLP0	protein_coding
ENSG00000089159.16	3548.22265948098	1.42349297270215	0.110009034673804	12.9397824180809	2.683885301588e-38	3.16868871003358e-36	PXN	protein_coding
ENSG00000089177.19	274.154938541714	0.214864797249329	0.153493239982827	1.39983231361439	0.16156353887705	0.26790984331011	KIF16B	protein_coding
ENSG00000089195.15	744.952265310852	-0.161234491467228	0.0839267402308858	-1.92113372953204	0.0547148502690081	0.115698381322212	TRMT6	protein_coding
ENSG00000089220.5	4531.60674113974	0.0210670809358933	0.134455589219819	0.156684307868014	0.875493654825476	0.917315879562539	PEBP1	protein_coding
ENSG00000089234.16	501.120436155365	-0.109069693220531	0.0992167386284806	-1.099307382285	0.271634013410633	0.398582322301892	BRAP	protein_coding
ENSG00000089248.7	2766.03420565396	-0.335009564830148	0.0952535826121155	-3.51702850059036	0.000436406920516633	0.00210132368430263	ERP29	protein_coding
ENSG00000089280.19	2666.28086205079	-0.0622352277822788	0.159115800068062	-0.391131664835657	0.695699916105662	0.788512910627644	FUS	protein_coding
ENSG00000089289.16	1335.78001985832	-0.0934766746221271	0.120694387214399	-0.774490651798718	0.438640694230812	0.568052491283848	IGBP1	protein_coding
ENSG00000089327.15	5860.57689860638	-0.0138472033257758	0.0744594090008572	-0.185969825863329	0.852468423996377	0.901755854180697	FXYD5	protein_coding
ENSG00000089335.21	213.437940261666	-0.204057579276523	0.196012191485218	-1.0410453438143	0.297854504175451	0.427567654551193	ZNF302	protein_coding
ENSG00000089351.14	3404.3520347195	0.148029473344158	0.116003108456831	1.27608195429733	0.201926549984634	0.318239152195299	GRAMD1A	protein_coding
ENSG00000089505.17	129.072202648795	0.518443507125872	0.133943516827121	3.87061292257258	0.000108562054191414	0.000630847311777917	CMTM1	protein_coding
ENSG00000089597.18	11519.0353430991	-0.137293083986487	0.0849110570411151	-1.61690466201602	0.105898861934483	0.193933443858399	GANAB	protein_coding
ENSG00000089639.11	385.344658791495	0.124538711918357	0.136644420316108	0.911407224899879	0.362080848248966	0.493444828250238	GMIP	protein_coding
ENSG00000089682.16	247.302731431492	-0.347830854120881	0.203791155187493	-1.70680054196105	0.0878591316734185	0.167649107590274	RBM41	protein_coding
ENSG00000089685.15	1739.15032999155	-0.314061303384305	0.182263711940192	-1.72311482105314	0.084867763126449	0.162923324850827	BIRC5	protein_coding
ENSG00000089693.10	5417.04772438708	-0.133795606186869	0.0753145300117209	-1.77649128482972	0.0756519771216043	0.148724568740714	MLF2	protein_coding
ENSG00000089723.10	170.207774605815	-0.319490693164846	0.177231058934646	-1.80267891579127	0.0714386553083006	0.142398691728029	OTUB2	protein_coding
ENSG00000089737.17	5933.43554579038	-0.173996308932374	0.0641974367037777	-2.71033109523102	0.00672160734257517	0.0210417994166978	DDX24	protein_coding
ENSG00000089775.11	543.154856203809	-0.137861150846463	0.148001032910113	-0.931487761509019	0.351601312407004	0.482603782134064	ZBTB25	protein_coding
ENSG00000089818.18	1123.91722631964	-0.45171019711918	0.104168800778324	-4.33632905192449	1.44882006983484e-05	0.000107333901189557	NECAP1	protein_coding
ENSG00000089820.16	3050.09864311594	0.550241017034195	0.0887672977769477	6.19869063060619	5.69348176423401e-10	9.38982646615799e-09	ARHGAP4	protein_coding
ENSG00000089847.12	21.2939409973633	-0.359498746983068	0.37068784851958	-0.969815299904761	0.332138565116446	0.463020644238801	ANKRD24	protein_coding
ENSG00000089876.12	513.84422114074	-0.44529695811646	0.113685701660749	-3.91691260740316	8.96902442881034e-05	0.000532415033531455	DHX32	protein_coding
ENSG00000089902.10	2623.88451791121	-0.152544227967439	0.126174698419383	-1.20899221379874	0.226665836731293	0.347867635119645	RCOR1	protein_coding
ENSG00000089916.18	1262.57762554695	0.153514756297343	0.146137255149286	1.05048337017498	0.293495932806537	0.422779654926894	GPATCH2L	protein_coding
ENSG00000090006.18	1488.8948259345	-0.0757857109031557	0.16276028325297	-0.465627789461177	0.641481947996297	0.745470516540654	LTBP4	protein_coding
ENSG00000090013.11	562.108317479193	-0.393047620180732	0.0911591556778121	-4.31166367501141	1.62030765969826e-05	0.000118387508574024	BLVRB	protein_coding
ENSG00000090020.11	2596.84081181543	-0.751469898139167	0.271223254101752	-2.7706691324382	0.00559412389449985	0.0180409642915084	SLC9A1	protein_coding
ENSG00000090054.15	1439.63603431429	-0.147376314326444	0.096118874278586	-1.53327133128189	0.125209015245565	0.219776909828086	SPTLC1	protein_coding
ENSG00000090060.18	4333.51635975306	-0.0128927788652856	0.0722882775983847	-0.178352276380337	0.858446326253745	0.906141172876656	PAPOLA	protein_coding
ENSG00000090061.17	2701.77988565273	-0.14141875319621	0.0898623159705863	-1.57372700301313	0.115550576292056	0.207274855048911	CCNK	protein_coding
ENSG00000090097.21	1468.42734229768	0.315111113151673	0.112341398644797	2.8049420512201	0.00503256266619684	0.0165616641096999	PCBP4	protein_coding
ENSG00000090238.12	14.8843776074511	3.05553178449844	0.461349676663071	6.62302790932685	3.51914543739679e-11	6.77242011988547e-10	YPEL3	protein_coding
ENSG00000090263.16	218.361946301449	-0.560092487238872	0.171301366385931	-3.26963233893313	0.0010768735129959	0.00452147061228535	MRPS33	protein_coding
ENSG00000090266.13	1156.58299889619	0.14907475585157	0.124886321240443	1.19368361859709	0.232601750798359	0.354781466715512	NDUFB2	protein_coding
ENSG00000090273.14	2874.65911524407	0.14837064684993	0.167748158991261	0.884484501899418	0.37643472498658	0.508706665052722	NUDC	protein_coding
ENSG00000090316.16	1727.75940931716	0.117852610165742	0.122133566010154	0.964948572417379	0.334570571079938	0.465509625086869	MAEA	protein_coding
ENSG00000090372.15	3852.52434571553	0.251155924551874	0.0822891061486341	3.05211632871824	0.00227234018754708	0.00851898503778991	STRN4	protein_coding
ENSG00000090432.7	952.064695016387	0.0805255180820805	0.0939329409517498	0.857266016225807	0.391297885376441	0.52346648766726	MUL1	protein_coding
ENSG00000090447.12	1006.87170355638	0.191606354653316	0.0932193923791075	2.05543449451038	0.0398370566173442	0.0899129197753926	TFAP4	protein_coding
ENSG00000090470.15	1052.11151161693	-0.259722752191166	0.109532746345009	-2.37118816845043	0.0177310015358783	0.0469669478005209	PDCD7	protein_coding
ENSG00000090487.11	1849.66206222698	0.060727554711399	0.0664034597099442	0.914523956683311	0.360441595589585	0.491694559925783	SPG21	protein_coding
ENSG00000090520.11	2994.30697154253	0.0681763715007871	0.0925862756800024	0.736355048305636	0.461514653414486	0.588495414281494	DNAJB11	protein_coding
ENSG00000090539.15	29.1704096431833	-0.334234769437849	0.250246622511487	-1.33562150043606	0.181673018972234	0.293311029979482	CHRD	protein_coding
ENSG00000090554.13	20.3648587528442	1.45063818156779	0.420920714331952	3.44634543317764	0.000568223516658612	0.00262757010687396	FLT3LG	protein_coding
ENSG00000090565.17	1198.18844824779	0.300614289992518	0.10232471596748	2.93784631748265	0.00330500811453812	0.0116560693958912	RAB11FIP3	protein_coding
ENSG00000090581.10	908.082882521442	0.37986779488468	0.133042820644692	2.85522956476671	0.00430057310794738	0.0145431519785918	GNPTG	protein_coding
ENSG00000090615.15	1557.97165693994	0.0645411028951322	0.132939542084275	0.485492140887754	0.62732728622216	0.733945789212808	GOLGA3	protein_coding
ENSG00000090621.14	4220.4050202875	-0.384426325869428	0.0738695521203489	-5.20412422757238	1.94913592904249e-07	2.14145835158317e-06	PABPC4	protein_coding
ENSG00000090674.16	471.168179719466	0.138393801515392	0.137213627326319	1.00860099839986	0.313166028324052	0.443640632658803	MCOLN1	protein_coding
ENSG00000090686.16	1535.38330240999	0.10346826159679	0.0960382768188276	1.07736482810889	0.281317310710335	0.409599326037677	USP48	protein_coding
ENSG00000090776.6	404.909199349907	-0.0705968690768557	0.158194927716901	-0.446265061059307	0.655405791128121	0.756386078263919	EFNB1	protein_coding
ENSG00000090857.14	2697.79377878768	0.0874834764476211	0.0546868194062098	1.59971776375949	0.109661209296207	0.199052053436199	PDPR	protein_coding
ENSG00000090861.17	7899.83803231969	0.374058100525107	0.144439245128355	2.58972622151759	0.00960522887823631	0.0284070347500285	AARS1	protein_coding
ENSG00000090863.12	3996.19011518197	-0.0130011159076859	0.0548771312747507	-0.236913184156691	0.812724141649231	0.876919150734312	GLG1	protein_coding
ENSG00000090889.12	1037.60906932694	0.052150932532133	0.206536673514349	0.252502045495131	0.800653033244372	0.8677338279574	KIF4A	protein_coding
ENSG00000090905.19	962.606225554593	0.234444718518143	0.123730487669078	1.89480153949748	0.0581186991814208	0.121411847917823	TNRC6A	protein_coding
ENSG00000090924.15	244.655170331561	0.713148085937426	0.139273662153669	5.1204806056623	3.04757960222615e-07	3.23134669727129e-06	PLEKHG2	protein_coding
ENSG00000090971.5	428.079937982873	-0.504892550861663	0.0939351225913204	-5.37490703086936	7.66222067547176e-08	8.99630582228239e-07	NAT14	protein_coding
ENSG00000090975.12	743.082234212768	0.741670041880324	0.130474011758119	5.68442735749765	1.3125169580447e-08	1.76059533524553e-07	PITPNM2	protein_coding
ENSG00000090989.18	380.181643672331	-0.550019763952038	0.156850722587989	-3.50664475672715	0.000453794533931407	0.00217622420591992	EXOC1	protein_coding
ENSG00000091009.8	1894.72446948904	-0.222234998548547	0.106747738431035	-2.08187079009756	0.0373542734972167	0.0854238543496688	RBM27	protein_coding
ENSG00000091039.17	1661.46565212347	0.327699264119984	0.119608086787296	2.73977515168139	0.00614812288412293	0.019484336605073	OSBPL8	protein_coding
ENSG00000091073.19	517.202011997548	0.281385025466296	0.136219268799703	2.06567710974903	0.0388589780617285	0.0881750139559594	DTX2	protein_coding
ENSG00000091127.14	813.552811625644	0.334054185080265	0.0791353595086345	4.22130116239399	2.42896158546682e-05	0.000169083914578402	PUS7	protein_coding
ENSG00000091136.14	5558.61155168626	-0.816056989909759	0.15886053032442	-5.13693985688726	2.79248274992831e-07	2.97358435131951e-06	LAMB1	protein_coding
ENSG00000091140.14	3482.70066311983	-0.163001343514662	0.0767800880101471	-2.12296374931375	0.0337568896800008	0.0788703456698117	DLD	protein_coding
ENSG00000091157.13	460.879771505416	0.478283890996128	0.110210961133381	4.33971254834892	1.42669215335632e-05	0.000105852730540293	WDR7	protein_coding
ENSG00000091164.13	3035.21057152315	0.345706147034088	0.0997441067830427	3.46593055152669	0.000528399747828056	0.00247886302386949	TXNL1	protein_coding
ENSG00000091317.8	619.19773480819	0.46192366412018	0.143571131460423	3.21738541321946	0.00129364690038569	0.00526519597541383	CMTM6	protein_coding
ENSG00000091409.15	4431.40894702574	0.944747259995611	0.184045246314049	5.13323369615058	2.84805907014782e-07	3.02842935865039e-06	ITGA6	protein_coding
ENSG00000091436.17	2666.91544506685	0.49135447162584	0.20198570302635	2.43262005312198	0.0149900212694578	0.0410288052262105	MAP3K20	protein_coding
ENSG00000091483.7	1507.57186506139	0.0851784562886966	0.162722070375428	0.523459762355379	0.600654345193123	0.712092288738676	FH	protein_coding
ENSG00000091490.11	4527.81955234852	0.0408609430249434	0.116410327482818	0.351007886572387	0.725582431760796	0.81211077081285	SEL1L3	protein_coding
ENSG00000091527.16	5330.55101917193	-0.0599296999288644	0.147829241064311	-0.405398143813733	0.685184875160999	0.779922733406918	CDV3	protein_coding
ENSG00000091542.9	2892.77128204699	-0.348548436619026	0.092250095255113	-3.77829893459875	0.000157903266621496	0.000869264292121536	ALKBH5	protein_coding
ENSG00000091622.16	240.408295369353	-0.675839020736869	0.162078898456136	-4.16981499241726	3.04847008068972e-05	0.000207073246211599	PITPNM3	protein_coding
ENSG00000091640.8	999.17780496822	0.285294722031603	0.228993084314421	1.24586610502122	0.212813555651784	0.331272782940132	SPAG7	protein_coding
ENSG00000091651.9	746.323518112423	-0.102411136135463	0.0735117294424364	-1.39312646991465	0.163581549976361	0.270472283811087	ORC6	protein_coding
ENSG00000091732.17	452.003329084129	0.0776002566989085	0.118513741718373	0.65477855625647	0.512610338906296	0.635307123350001	ZC3HC1	protein_coding
ENSG00000091947.10	602.643223837255	-0.504524814292948	0.0712460549201442	-7.08144212136998	1.42661952482632e-12	3.22039333100399e-11	TMEM101	protein_coding
ENSG00000091986.16	16.6241595840089	3.79370092758087	0.542064315076975	6.9986177323666	2.58500090505124e-12	5.67175124831006e-11	CCDC80	protein_coding
ENSG00000092010.15	1178.89017819627	0.329518714562799	0.226544448119604	1.45454332382858	0.145795731217645	0.247869405439278	PSME1	protein_coding
ENSG00000092020.10	272.905994809996	-0.410707324565676	0.114610733458272	-3.5834979165822	0.000339023469464869	0.00168842086767974	PPP2R3C	protein_coding
ENSG00000092036.18	755.533875962463	0.0678712282279611	0.100954446738376	0.672295579053091	0.501395543661915	0.625367662238169	HAUS4	protein_coding
ENSG00000092068.20	3259.68295682946	-0.495099573643545	0.093826645738408	-5.27674808949156	1.31496451836625e-07	1.48642949659698e-06	SLC7A8	protein_coding
ENSG00000092094.11	748.702682824286	0.0158459391137141	0.0720200750223311	0.220021141449809	0.825854689621817	0.885562918100926	OSGEP	protein_coding
ENSG00000092098.17	1800.4552924282	-0.18245835628686	0.0808769507949905	-2.25599944722646	0.0240706657504769	0.0600696567193581	RNF31	protein_coding
ENSG00000092108.21	1722.63200528028	-0.0272479909032983	0.0940765318963195	-0.289636430617233	0.772094393432267	0.846276385947232	SCFD1	protein_coding
ENSG00000092140.16	373.987115717648	-0.221784155271639	0.156976792393134	-1.41284677747907	0.157700780888555	0.263029130675876	G2E3	protein_coding
ENSG00000092148.13	4039.19708580853	0.199816305268082	0.0990799900764742	2.01671704966719	0.0437250496394429	0.0969668811026167	HECTD1	protein_coding
ENSG00000092199.17	12521.4910157697	-0.261647315303495	0.050513741717907	-5.17972548469403	2.22212663956222e-07	2.41319193148149e-06	HNRNPC	protein_coding
ENSG00000092201.10	7155.2973981748	0.139936045489021	0.0704524935001576	1.98624688122228	0.0470059176142598	0.102756800944854	SUPT16H	protein_coding
ENSG00000092203.15	1539.07762073438	-0.238209643760529	0.101333996159523	-2.35073768713841	0.0187362369912264	0.0490817611838371	TOX4	protein_coding
ENSG00000092208.17	235.166105821572	-0.503215204995716	0.128784044960547	-3.90743438094273	9.3281363688649e-05	0.000551531624098705	GEMIN2	protein_coding
ENSG00000092295.12	28.1744645623999	-0.331353764676503	0.273029564724465	-1.21361862408893	0.224893391805997	0.345896825527917	TGM1	protein_coding
ENSG00000092330.18	385.197735650639	0.266880294069414	0.110826053637322	2.40810067046851	0.0160357585098906	0.0433388356628278	TINF2	protein_coding
ENSG00000092439.16	1882.97422812987	-0.0510033359436708	0.0974251684458123	-0.523512935695243	0.600617351523423	0.712092288738676	TRPM7	protein_coding
ENSG00000092445.12	1412.37499329186	0.237994813138539	0.144278265503895	1.64955416054759	0.0990341570887902	0.183924109969144	TYRO3	protein_coding
ENSG00000092470.12	1037.04485705706	0.550917633827003	0.0959456130089383	5.7419783620089	9.35767818588142e-09	1.2913248672836e-07	WDR76	protein_coding
ENSG00000092531.10	196.949485710378	-0.112340692995471	0.187684395173365	-0.598561712558475	0.549465194410737	0.667961447418005	SNAP23	protein_coding
ENSG00000092621.13	3836.25675299381	0.0325343512890976	0.150689272116434	0.215903566538958	0.829062916970527	0.887659417939655	PHGDH	protein_coding
ENSG00000092820.18	5656.87988682785	-0.0245176544109007	0.1031286215044	-0.237738603049733	0.812083840995633	0.876609768423992	EZR	protein_coding
ENSG00000092841.19	2241.28864317277	0.508138746894288	0.264087696533613	1.92412881616244	0.0543384389102135	0.115049618165149	MYL6	protein_coding
ENSG00000092847.13	2058.15924304954	0.168792690158199	0.098041262696485	1.72164949242591	0.0851330318840275	0.16339039895585	AGO1	protein_coding
ENSG00000092853.14	1107.31006312759	0.587093566077417	0.160474487358124	3.65848538133806	0.00025371020950942	0.00131413407961773	CLSPN	protein_coding
ENSG00000092871.17	646.687691402517	0.154634307362525	0.135839012285881	1.13836448572733	0.254968317156332	0.38027959555019	RFFL	protein_coding
ENSG00000092929.12	21.6440619824185	-0.022854040422078	0.357248016733718	-0.063972476687289	0.948992142326034	0.967528415409641	UNC13D	protein_coding
ENSG00000092931.11	455.161438481921	-0.303314753792277	0.139441947827559	-2.17520450996118	0.0296147943741243	0.0712172132411046	MFSD11	protein_coding
ENSG00000092964.18	1815.85156092087	-0.677203102186663	0.0937696456040803	-7.22198636695279	5.12336104260385e-13	1.21555213508413e-11	DPYSL2	protein_coding
ENSG00000092969.12	471.272366128306	-2.37661597911589	0.154795093540992	-15.3533030327381	3.36602580802293e-53	6.50298700261677e-51	TGFB2	protein_coding
ENSG00000092978.11	171.890246422592	-0.217110271797621	0.127465809149233	-1.70328241939322	0.0885152290188668	0.168555113528503	GPATCH2	protein_coding
ENSG00000093000.19	6828.66715408241	1.83220970167087	0.251128363398068	7.29590905972894	2.96649231382964e-13	7.35492327675495e-12	NUP50	protein_coding
ENSG00000093009.11	1109.44395167381	0.272078540440983	0.0698587327379891	3.894696192979	9.83218838005973e-05	0.000578345726934632	CDC45	protein_coding
ENSG00000093010.14	1383.21450744481	-0.377145627253214	0.0814676614441192	-4.62939061423664	3.66743391963219e-06	3.1572191544241e-05	COMT	protein_coding
ENSG00000093100.13	1371.95456361741	0.357017262950269	0.121467485082411	2.93920025353325	0.00329060389909063	0.0116080207737425	AC016026.1	lncRNA
ENSG00000093144.19	730.553431511142	0.0366746294598614	0.0968899369974289	0.378518457090488	0.705045485179025	0.796012191676015	ECHDC1	protein_coding
ENSG00000093167.18	754.811611562056	-0.161682172789234	0.0968345157348834	-1.66967502818822	0.0949836770336389	0.17788961092187	LRRFIP2	protein_coding
ENSG00000093183.14	769.970212901272	0.0633001181748586	0.0808594359482856	0.782841451124427	0.433720222749157	0.563363639064651	SEC22C	protein_coding
ENSG00000093217.11	623.851669840875	-0.144053456613943	0.069553928531452	-2.07110453220198	0.0383490284141203	0.0872560640392251	XYLB	protein_coding
ENSG00000094631.21	431.362454299632	-0.530136454338454	0.186316275054963	-2.84535773475541	0.00443615707844332	0.014907158117198	HDAC6	protein_coding
ENSG00000094804.12	2776.32929875583	-0.022726924025407	0.116029001071416	-0.195872788833359	0.844709736059681	0.897379452068982	CDC6	protein_coding
ENSG00000094841.14	98.5672841742059	0.0327145767960535	0.184312436312854	0.177495221974731	0.859119417961751	0.906722984150337	UPRT	protein_coding
ENSG00000094880.11	782.868570963808	-0.029185248422073	0.0989359104272095	-0.294991457561262	0.768000405379099	0.843407310949663	CDC23	protein_coding
ENSG00000094914.14	1382.7966787967	-0.166618881139429	0.0757884779292236	-2.19847245507462	0.0279154553650809	0.0678435409264734	AAAS	protein_coding
ENSG00000094916.16	2192.54410932283	0.280903977556475	0.138447028096191	2.02896357848366	0.0424620001391034	0.0947449698619023	CBX5	protein_coding
ENSG00000094975.14	815.812027081264	0.673519154867383	0.0931379150194529	7.2314175674505	4.77978191919879e-13	1.13948775368592e-11	SUCO	protein_coding
ENSG00000095002.15	1867.4020009765	0.702289905700009	0.123424191215059	5.69005070064676	1.27001657211217e-08	1.70820673840331e-07	MSH2	protein_coding
ENSG00000095015.6	383.520391936773	0.776819753430466	0.0953869892892605	8.14387537774952	3.82823243070581e-16	1.28843406423483e-14	MAP3K1	protein_coding
ENSG00000095059.16	960.099810171981	0.132660562738329	0.080052375070254	1.6571721029127	0.0974846849473722	0.181454225885524	DHPS	protein_coding
ENSG00000095066.11	1242.41934475573	0.013703585899975	0.0802894107440117	0.170677375422102	0.864477453569468	0.910440113224736	HOOK2	protein_coding
ENSG00000095139.14	5261.81688591077	-0.129020959421049	0.102156599334637	-1.26297234110556	0.206599119934366	0.323548741264404	ARCN1	protein_coding
ENSG00000095203.14	290.150239683522	-0.0632830954411435	0.112519980980263	-0.562416513847829	0.573832270323919	0.689748614523159	EPB41L4B	protein_coding
ENSG00000095209.12	737.315855415159	-0.104115825584086	0.118876099835522	-0.87583480386841	0.381119846482373	0.513498671884049	TMEM38B	protein_coding
ENSG00000095261.14	840.002229191928	-0.383276191190281	0.0702007314552952	-5.45971791525216	4.76891673169654e-08	5.80543414899491e-07	PSMD5	protein_coding
ENSG00000095319.14	10009.1873141046	0.29634864332163	0.0861467689715777	3.44004362391588	0.000581620430697717	0.00268284822544472	NUP188	protein_coding
ENSG00000095321.17	1504.6211013065	0.8385223140067	0.115975779460033	7.23015027715907	4.82459863609454e-13	1.14833166896868e-11	CRAT	protein_coding
ENSG00000095380.11	1924.12115512959	0.408945036005923	0.0945564001213789	4.32487949499954	1.5261526568407e-05	0.000112446988227649	NANS	protein_coding
ENSG00000095383.20	407.186094288254	0.453214278050242	0.147953208699726	3.06322709749439	0.0021896382096834	0.00825936546900624	TBC1D2	protein_coding
ENSG00000095397.16	159.957976236535	0.130679789455167	0.146704816373593	0.890766865638429	0.373054254413859	0.505423960715899	WHRN	protein_coding
ENSG00000095485.18	725.752270590349	-0.467874354941888	0.123270330786927	-3.79551471919555	0.000147337452773671	0.000818138091624164	CWF19L1	protein_coding
ENSG00000095539.15	196.028138139496	0.695245875308415	0.171190807819745	4.06123368516651	4.88140800080665e-05	0.000311923648711339	SEMA4G	protein_coding
ENSG00000095564.14	2304.95344025301	-0.326845333927731	0.14870080562277	-2.19800647722706	0.0279486443619815	0.0679131057707999	BTAF1	protein_coding
ENSG00000095574.12	244.125228237745	-0.25308540350177	0.134442906069558	-1.88247495461626	0.0597715573073553	0.124115254955921	IKZF5	protein_coding
ENSG00000095587.9	141.025524659118	0.0462072445387258	0.235660918734664	0.196075126867988	0.84455136425114	0.897379452068982	TLL2	protein_coding
ENSG00000095637.22	151.353351868377	1.31699767030035	0.242395589940317	5.43325755482857	5.53344492115929e-08	6.6544483950821e-07	SORBS1	protein_coding
ENSG00000095739.11	6914.94183264239	-1.25646280285749	0.103770531663724	-12.1080887098965	9.56981197010573e-34	9.42784919650946e-32	BAMBI	protein_coding
ENSG00000095752.7	26.4109551009865	-0.300794033478899	0.407932211780536	-0.737362789189894	0.460901757912682	0.587974834980624	IL11	protein_coding
ENSG00000095787.23	4450.54210436109	-0.422716314314267	0.195226153097184	-2.16526478449758	0.0303674135725698	0.0726499430935606	WAC	protein_coding
ENSG00000095794.19	181.484066127583	-0.165176951417948	0.111494480708001	-1.48148096990145	0.138478452293378	0.237903390266347	CREM	protein_coding
ENSG00000095906.17	1345.06932889141	0.117400049415576	0.110921343566062	1.05840810831556	0.289869424419381	0.418568972788072	NUBP2	protein_coding
ENSG00000095932.7	32.8867405380014	4.10616780078214	0.431302432697589	9.52039100521657	1.72528672429706e-21	8.75951034492938e-20	SMIM24	protein_coding
ENSG00000095951.17	232.928589522791	0.338120633170535	0.125460458123447	2.69503745026851	0.00703807201231931	0.0218349028686678	HIVEP1	protein_coding
ENSG00000096060.15	1003.03995922463	0.396035416303456	0.0852145478705357	4.64750944762557	3.35966711126492e-06	2.92100572455739e-05	FKBP5	protein_coding
ENSG00000096063.16	3468.2720850299	-0.0721389733212688	0.0388450049703389	-1.85709780128365	0.063297240980016	0.129686983954665	SRPK1	protein_coding
ENSG00000096070.19	1482.40883124911	0.512426237405501	0.0718853732555359	7.12837972731872	1.01557282976002e-12	2.33864727794274e-11	BRPF3	protein_coding
ENSG00000096080.11	1314.3223326442	-0.397188846099622	0.0567389513902984	-7.00028527787588	2.5544184210167e-12	5.61292886721483e-11	MRPS18A	protein_coding
ENSG00000096092.6	244.362308129843	0.598427118497649	0.239655142423894	2.49703433210363	0.0125236831003369	0.0353112793405254	TMEM14A	protein_coding
ENSG00000096093.16	118.809066269393	-0.131328519153033	0.239756050066112	-0.547758937123043	0.583857437476563	0.698344484322299	EFHC1	protein_coding
ENSG00000096384.20	60635.8140813843	-0.205513657861079	0.0411120771756211	-4.99886339926765	5.76692377400084e-07	5.8043814656317e-06	HSP90AB1	protein_coding
ENSG00000096401.8	1944.59092042684	0.0644013966902728	0.07177930177181	0.897214031072746	0.369604719530942	0.501801570479356	CDC5L	protein_coding
ENSG00000096433.11	9926.21146197596	0.0373829718595625	0.0968037862218699	0.386172621119203	0.699368829191803	0.791585688431656	ITPR3	protein_coding
ENSG00000096654.15	373.411191915043	-0.392463322141287	0.144259948643125	-2.72052864175195	0.00651776252402992	0.0204942370127815	ZNF184	protein_coding
ENSG00000096696.14	7160.79199107668	-0.425145712085267	0.135789168325211	-3.13092507546005	0.00174256611957283	0.00680199779448057	DSP	protein_coding
ENSG00000096717.12	1055.86568782507	-0.0439015453809995	0.0847553423783251	-0.51797968303915	0.604472444729129	0.715028738533916	SIRT1	protein_coding
ENSG00000096746.17	1485.1481968498	-0.31608158761625	0.107182826647205	-2.94899469909151	0.0031880944433909	0.0113026913584087	HNRNPH3	protein_coding
ENSG00000096872.16	191.909610154519	0.0978870184231051	0.187881957525623	0.521002759989635	0.60236484870018	0.713835695790956	IFT74	protein_coding
ENSG00000096968.14	367.597854378386	0.238292345998087	0.156934565030332	1.51841849468937	0.128908932182817	0.224601695379666	JAK2	protein_coding
ENSG00000097007.19	2241.31571125208	-0.228884555375774	0.0534381441470927	-4.2831681194944	1.84250845137505e-05	0.000132092316735688	ABL1	protein_coding
ENSG00000097021.19	2691.38133068746	0.442573531670583	0.095536077084968	4.63252778609453	3.61227834925568e-06	3.11334025049406e-05	ACOT7	protein_coding
ENSG00000097033.14	846.156565785768	0.383453582768984	0.0841770123618964	4.55532421512453	5.23048406444637e-06	4.32992103187002e-05	SH3GLB1	protein_coding
ENSG00000097046.13	552.719601478485	0.138909362845847	0.129422133991475	1.0733045311631	0.283134502848291	0.411692299722238	CDC7	protein_coding
ENSG00000097096.9	186.494413348402	0.0826425417869097	0.166065810801606	0.497649343883554	0.618731218018314	0.726405064766334	SYDE2	protein_coding
ENSG00000099139.14	80.0432667736	0.706590948537398	0.15372317391169	4.59651548011438	4.29615069337155e-06	3.62916171008491e-05	PCSK5	protein_coding
ENSG00000099194.6	41587.5344619038	-1.29039546818014	0.293043131450808	-4.40343188318936	1.06551749493901e-05	8.15781690927057e-05	SCD	protein_coding
ENSG00000099203.7	308.434621507981	0.361605804649324	0.177118656952463	2.04160200213338	0.0411910265501088	0.0924080396560728	TMED1	protein_coding
ENSG00000099204.20	1345.51998394761	-0.460651749349158	0.179542127289775	-2.56570285928317	0.0102966992545012	0.030098977816852	ABLIM1	protein_coding
ENSG00000099219.14	1786.40613573976	-0.0447523016667469	0.0774471199968319	-0.577843329339782	0.563369898846662	0.680527049552817	ERMP1	protein_coding
ENSG00000099246.17	1034.84369732296	-0.0168108970216485	0.11489677687166	-0.14631304270986	0.883674270066899	0.922770376326796	RAB18	protein_coding
ENSG00000099250.18	16.6366222296985	1.05032449906809	0.534907332802165	1.96356347101442	0.0495807370907332	0.107141639302985	NRP1	protein_coding
ENSG00000099251.14	78.8032517520194	-0.105007076631922	0.295027433915623	-0.355923092433341	0.721898161496681	0.809376317671153	HSD17B7P2	transcribed_unprocessed_pseudogene
ENSG00000099256.19	798.967665061218	0.406797682872671	0.0931767673588308	4.36587031728695	1.26617588375741e-05	9.5129456801895e-05	PRTFDC1	protein_coding
ENSG00000099282.10	224.258381180763	-0.472568516335713	0.105575711647755	-4.47611016738776	7.60152710458379e-06	6.0600384355728e-05	TSPAN15	protein_coding
ENSG00000099290.17	1480.29341845038	-0.0719589408116972	0.0961403816011597	-0.748477794796158	0.454172013857308	0.581934787092275	WASHC2A	protein_coding
ENSG00000099308.10	568.557906875629	0.41042702557596	0.168767730279929	2.43190463541341	0.0150196612835664	0.0410721472893995	MAST3	protein_coding
ENSG00000099326.9	293.489170896617	-0.396412233223085	0.164045700485777	-2.4164743851818	0.0156716288377394	0.0425111507276097	MZF1	protein_coding
ENSG00000099330.9	189.923727919355	0.503775198999025	0.195612826828924	2.57536894264919	0.0100133212968584	0.0293977042849943	OCEL1	protein_coding
ENSG00000099331.13	2654.46554924901	0.613944664755001	0.13843241229979	4.43497772346434	9.20818100605518e-06	7.17177490293596e-05	MYO9B	protein_coding
ENSG00000099337.5	855.600945545673	0.16039414104811	0.104886126247314	1.5292217072629	0.12620949101552	0.221115579831218	KCNK6	protein_coding
ENSG00000099338.23	51.0492829755481	0.286168438007979	0.184272776781171	1.55296101250925	0.120432449137319	0.213865140249796	CATSPERG	protein_coding
ENSG00000099341.11	5106.09537046321	-0.329175545852455	0.0530604993097092	-6.20377776566119	5.51236136684896e-10	9.11132085480502e-09	PSMD8	protein_coding
ENSG00000099364.17	854.824813844862	0.321825852437009	0.161816790858319	1.98882854325536	0.0467201311060523	0.102252268697018	FBXL19	protein_coding
ENSG00000099377.14	2062.53150013264	-0.341377050078853	0.137838825563011	-2.47663928275997	0.0132625865885264	0.03704360459837	HSD3B7	protein_coding
ENSG00000099381.18	2084.03864920704	-0.0639996932470879	0.0645148363271799	-0.992015122266148	0.321190148635	0.451438459098097	SETD1A	protein_coding
ENSG00000099385.11	1334.96599668707	0.458755567628555	0.255461899347174	1.79578860409671	0.0725281438237669	0.14399154778091	BCL7C	protein_coding
ENSG00000099617.4	149.776826156349	0.593931640116066	0.289764335201128	2.04970580559479	0.0403931481475857	0.0909472486519578	EFNA2	protein_coding
ENSG00000099622.14	3766.52423576528	-0.340468771148998	0.136291118042677	-2.49809948027858	0.0124861149032856	0.0352320647384818	CIRBP	protein_coding
ENSG00000099624.8	5321.72357179092	-0.101955245382829	0.102713718423047	-0.992615659798287	0.3208972903361	0.451174829620092	ATP5F1D	protein_coding
ENSG00000099625.13	2114.42939695752	1.14406689070872	0.166373949010312	6.87647854435316	6.13501702015922e-12	1.28360778047663e-10	CBARP	protein_coding
ENSG00000099783.12	3037.77846551337	-0.033786477035641	0.185743184808701	-0.181898878661082	0.85566208451659	0.904485835946053	HNRNPM	protein_coding
ENSG00000099785.10	156.009406168767	1.17098280646719	0.262009888509046	4.4692313451626	7.85011892518367e-06	6.2248597617821e-05	MARCHF2	protein_coding
ENSG00000099795.7	1240.59729374073	0.0508173103054489	0.179972999184577	0.282360745976854	0.777666911023897	0.850211837546057	NDUFB7	protein_coding
ENSG00000099797.15	2644.46731462282	0.451536177751744	0.130656124116029	3.45591284608103	0.000548432617312302	0.00255558076637156	TECR	protein_coding
ENSG00000099800.8	1333.48502577801	-0.444668895201642	0.0744816282456326	-5.97018225400726	2.36988701981392e-09	3.57187834921498e-08	TIMM13	protein_coding
ENSG00000099804.9	1576.55630612418	-0.101148545077957	0.0856943631110711	-1.18034070627091	0.237864734325053	0.360884833025954	CDC34	protein_coding
ENSG00000099810.21	3506.77456517858	0.685934088939244	0.0725712213810928	9.45187466719352	3.3281576067255e-21	1.64649040664637e-19	MTAP	protein_coding
ENSG00000099812.9	376.910579398795	-0.121479948828018	0.190508342281597	-0.637662095912074	0.523693664462253	0.644927155216815	MISP	protein_coding
ENSG00000099814.16	10607.5970625831	0.205380885062468	0.158341344479648	1.29707680414995	0.194604761732673	0.309586187096059	CEP170B	protein_coding
ENSG00000099817.12	2260.53197840186	-0.117567640140633	0.142928053493235	-0.822565180643125	0.410755306173922	0.541126101190512	POLR2E	protein_coding
ENSG00000099821.14	4708.50167404677	0.187621282208028	0.105489362772575	1.77858010776425	0.0753086277649761	0.148127878703132	POLRMT	protein_coding
ENSG00000099822.3	136.31648481074	0.535632943809216	0.207543078706223	2.58082778355333	0.0098563737220855	0.0290113604055686	HCN2	protein_coding
ENSG00000099840.14	38.3631149433502	0.074446937366779	0.291338684539465	0.255533992969252	0.798310692246341	0.865762911559129	IZUMO4	protein_coding
ENSG00000099849.15	477.01848864024	0.56662835073964	0.154373566132785	3.67050114170618	0.000242075388510258	0.00126266251033612	RASSF7	protein_coding
ENSG00000099860.9	1013.42467970995	0.221392468162041	0.167030780115008	1.32545910406215	0.185018924916004	0.297389684176172	GADD45B	protein_coding
ENSG00000099875.14	4751.63009771434	-0.119776432862282	0.186232276652292	-0.643156143582523	0.520122787370425	0.642156742046845	MKNK2	protein_coding
ENSG00000099889.14	495.392818916011	0.580782292869654	0.0973559173496439	5.96555719139118	2.43800633023774e-09	3.66711649834344e-08	ARVCF	protein_coding
ENSG00000099899.15	1193.6029102981	0.170784207870565	0.103847217896364	1.64457181742703	0.100058142685321	0.185386091740795	TRMT2A	protein_coding
ENSG00000099901.17	5018.54411757574	0.0733937574125151	0.151433629622944	0.484659567331636	0.627917851931436	0.734521189378945	RANBP1	protein_coding
ENSG00000099904.16	2329.07381398501	0.112466316703684	0.126081086762601	0.892015762169369	0.372384483950339	0.504746385717106	ZDHHC8	protein_coding
ENSG00000099910.17	541.216072507113	0.324565914900102	0.108440897362425	2.99302129357483	0.00276230475803316	0.0100078045739165	KLHL22	protein_coding
ENSG00000099917.17	2896.97644144839	0.065315082472286	0.114717706273803	0.569354850212879	0.569115350484436	0.685408027348321	MED15	protein_coding
ENSG00000099940.12	767.675114739865	0.0245791765352873	0.073286705250498	0.33538383873684	0.737335557543572	0.820393674259566	SNAP29	protein_coding
ENSG00000099942.13	1826.2264376911	-0.352912691557895	0.128775203399355	-2.74053297717147	0.00613396261930842	0.0194518925441978	CRKL	protein_coding
ENSG00000099949.21	1548.53925121935	-0.135864587625456	0.0776671023976664	-1.74931964024884	0.0802357828661465	0.155780149558444	LZTR1	protein_coding
ENSG00000099953.10	458.455204831496	0.177955689275669	0.217021083099404	0.819992632670434	0.412220307097895	0.542527584569432	MMP11	protein_coding
ENSG00000099956.20	2806.13243340619	0.220403161248756	0.11268960474252	1.95584288144719	0.0504836656554164	0.108732575405964	SMARCB1	protein_coding
ENSG00000099968.18	988.673260504942	-0.339177362467745	0.123268887105559	-2.75152449601736	0.00593185831920785	0.0189220694966156	BCL2L13	protein_coding
ENSG00000099974.8	831.191333734116	-0.0596302420513866	0.185835888255938	-0.3208758147364	0.748304502624321	0.827949258537702	DDTL	protein_coding
ENSG00000099977.14	1326.02875093915	-0.0393123841839475	0.185121674684388	-0.212359704777794	0.831826419741247	0.889529855515117	DDT	protein_coding
ENSG00000099984.11	94.7539798441611	0.618834457918453	0.168809049915509	3.66588437188757	0.000246485285032441	0.00128072479921152	GSTT2	polymorphic_pseudogene
ENSG00000099991.18	2782.65967833421	0.161892512838508	0.094973235494035	1.70461195721478	0.0882668198066676	0.168189728633788	CABIN1	protein_coding
ENSG00000099992.16	388.976870436969	0.706176772387373	0.170448917782949	4.1430405166117	3.42731366063963e-05	0.000229350958235155	TBC1D10A	protein_coding
ENSG00000099995.19	6415.17878653298	0.0645826946993081	0.0669535256469304	0.964589901357481	0.334750259528068	0.465657832498554	SF3A1	protein_coding
ENSG00000099999.15	272.52816042439	0.156587187407462	0.144720976556678	1.08199371738026	0.279255319608199	0.40715496760674	RNF215	protein_coding
ENSG00000100003.18	371.687996304989	0.48203079766496	0.1074872130573	4.48454084866816	7.30711074740036e-06	5.85355839947914e-05	SEC14L2	protein_coding
ENSG00000100014.20	1758.62397787109	-0.0684551334695909	0.15641743119998	-0.43764389265587	0.661644447890166	0.761047151226638	SPECC1L	protein_coding
ENSG00000100023.19	1374.28781086635	-0.19434011359523	0.0653390259470011	-2.97433441620122	0.00293624880219732	0.0105372411459666	PPIL2	protein_coding
ENSG00000100027.16	15.0964380088479	1.54219810800767	0.607969379641962	2.53663779731124	0.011192268562423	0.0321731762578946	YPEL1	protein_coding
ENSG00000100028.12	2494.30708490827	-0.221930628595476	0.120827065415616	-1.8367625484579	0.0662449569625151	0.134204001058746	SNRPD3	protein_coding
ENSG00000100029.18	5496.39907929088	-0.0247968717196181	0.0812686551179002	-0.305122210816017	0.760273075510124	0.83751645966296	PES1	protein_coding
ENSG00000100030.15	3865.19641005322	0.0403901890843749	0.068724653428959	0.587710334925536	0.556726737394736	0.674474056965885	MAPK1	protein_coding
ENSG00000100031.19	31.6798841819288	-1.63249054596011	0.386839444954114	-4.22007260959066	2.44223646070689e-05	0.000169895440246822	GGT1	protein_coding
ENSG00000100033.16	169.024561792367	-1.49065139931262	0.220313954765867	-6.76603259605941	1.32361736420256e-11	2.68990873085756e-10	PRODH	protein_coding
ENSG00000100034.14	1036.4685981201	0.0620192047385501	0.110185621713486	0.562861140810345	0.573529442907384	0.689551765351188	PPM1F	protein_coding
ENSG00000100036.13	977.696372930183	-0.107724728294859	0.196511702986994	-0.548184798449328	0.583565019026017	0.698210912221321	SLC35E4	protein_coding
ENSG00000100038.20	636.832098835798	-0.577205982775958	0.10954838805541	-5.26895916062229	1.3719948194225e-07	1.54502611156162e-06	TOP3B	protein_coding
ENSG00000100056.12	712.171733096762	-0.0695866638086762	0.112141430963163	-0.620525912778251	0.53491159929426	0.654979418149759	ESS2	protein_coding
ENSG00000100058.12	480.1896965289	-0.215194317223396	0.0991993050291833	-2.16931275032712	0.0300589478767359	0.0720548329356906	CRYBB2P1	transcribed_unprocessed_pseudogene
ENSG00000100065.15	735.201432292826	0.56731645890602	0.158995410641105	3.56813103358438	0.000359536699605029	0.00177749017724308	CARD10	protein_coding
ENSG00000100068.13	201.638625137879	-0.111966518014034	0.112397200287651	-0.996168211730231	0.319168421781579	0.449701595228525	LRP5L	protein_coding
ENSG00000100075.10	2600.76643311865	0.0410561733817634	0.164973442656064	0.248865348996549	0.803464939643381	0.870125778819083	SLC25A1	protein_coding
ENSG00000100077.15	29.4605740734935	-0.896808705349236	0.353071128271627	-2.54002277031074	0.0110845251984376	0.03193751633778	GRK3	protein_coding
ENSG00000100083.19	1460.98848246451	0.0300786232486901	0.0954324139775653	0.315182462593486	0.752623120307569	0.831428897794104	GGA1	protein_coding
ENSG00000100084.14	2501.39075274482	-0.10818158243263	0.0654084851292244	-1.65393805129259	0.0981401002608338	0.182377530478471	HIRA	protein_coding
ENSG00000100092.24	674.630151090948	0.984515704062185	0.210271650784539	4.68211335379203	2.83932390995279e-06	2.49927707008626e-05	SH3BP1	protein_coding
ENSG00000100097.12	33.3753489589341	2.94084334728674	0.313659587598406	9.37590771512475	6.85830679065513e-21	3.30175313326167e-19	LGALS1	protein_coding
ENSG00000100099.21	1162.31776735559	-0.458623980403893	0.131712234756131	-3.48201502505099	0.000497655767970095	0.00235211668520792	HPS4	protein_coding
ENSG00000100101.15	344.781177715568	0.0084376699049174	0.0876763238782807	0.0962365839679963	0.923332675839711	0.950685000400854	Z83844.1	protein_coding
ENSG00000100104.13	571.825503839487	0.0574622394118403	0.099521772946173	0.577383598691707	0.563680351298324	0.680846777031005	SRRD	protein_coding
ENSG00000100105.18	1464.30639076502	-0.0720746792970818	0.0662798722164299	-1.08742936410211	0.276847099796975	0.404277751701169	PATZ1	protein_coding
ENSG00000100106.22	920.346491654547	0.27633255377426	0.110883995801606	2.4920869037645	0.0126994960825174	0.0357324955028426	TRIOBP	protein_coding
ENSG00000100109.17	735.204253715998	-0.130557365439735	0.0851163695485979	-1.53386905635339	0.12506186990651	0.219570444556739	TFIP11	protein_coding
ENSG00000100116.17	819.489191499691	-0.271589827228236	0.118799309426555	-2.2861229458252	0.0222470669573505	0.0562835659961813	GCAT	protein_coding
ENSG00000100124.15	527.39114411448	0.0204817414426087	0.0732425778817425	0.279642552664906	0.779751756700329	0.851783458119701	ANKRD54	protein_coding
ENSG00000100129.18	13029.960314481	0.141524753687086	0.0585122907975236	2.41871838818991	0.0155752930259959	0.0422961042451105	EIF3L	protein_coding
ENSG00000100138.15	3003.77816835181	-0.0918948445495862	0.091157402823904	-1.00808976235432	0.313411371968132	0.44381795044245	SNU13	protein_coding
ENSG00000100139.13	2138.45761957387	-0.100306013702273	0.179234450645224	-0.559635791786583	0.575727886382815	0.691302081841756	MICALL1	protein_coding
ENSG00000100142.16	785.682908496712	-0.127429901773708	0.161200751811541	-0.790504388730679	0.429233260188141	0.559130821239823	POLR2F	protein_coding
ENSG00000100147.13	222.718857806282	0.153737949354359	0.153823778122671	0.999442031853855	0.317580607108444	0.448058527252012	CCDC134	protein_coding
ENSG00000100150.20	923.636933087077	-0.200568623452623	0.102696314160294	-1.95302650433554	0.0508164546771139	0.109288069940255	DEPDC5	protein_coding
ENSG00000100151.16	949.753257515897	0.038922669521329	0.0689855031786879	0.564215200699639	0.572607684052056	0.688777545723165	PICK1	protein_coding
ENSG00000100162.15	556.056731086472	-0.348772308254505	0.102058895141911	-3.41736315849337	0.000632308723648001	0.0028747630113043	CENPM	protein_coding
ENSG00000100167.20	2886.78979762573	0.30611832065181	0.129029766749268	2.37246279183518	0.0176699427602108	0.0468218860885101	SEPTIN3	protein_coding
ENSG00000100196.11	2838.48217241574	-0.343322744704424	0.0999265672556509	-3.43575041286139	0.000590915083164804	0.00271897704211557	KDELR3	protein_coding
ENSG00000100197.22	41.9714581122221	-0.0041489584417457	0.265033687961077	-0.0156544568868355	0.987510060679284	0.993021235579556	CYP2D6	protein_coding
ENSG00000100201.22	5492.86405548695	-0.237784529328356	0.102699289819623	-2.31534735776646	0.0205939299720302	0.0529019689628598	DDX17	protein_coding
ENSG00000100207.19	1897.99083166372	0.00911709674424276	0.0898790692807314	0.101437373764587	0.919203269491968	0.947679522971967	TCF20	protein_coding
ENSG00000100209.11	69.3067563423406	-0.687245206075957	0.17454891183124	-3.93726433963914	8.24158038417846e-05	0.000494361894334834	HSCB	protein_coding
ENSG00000100211.10	331.470325001168	-0.787706810675728	0.10541430134999	-7.47248523765701	7.86941999205231e-14	2.0941948443966e-12	CBY1	protein_coding
ENSG00000100216.6	2955.91039175315	-0.0612004196121369	0.137969538916802	-0.443579213880259	0.657346836643176	0.757979345934724	TOMM22	protein_coding
ENSG00000100219.16	4658.78236318755	-1.00541343500288	0.200749929707681	-5.00828785577609	5.49163605938696e-07	5.55360829499935e-06	XBP1	protein_coding
ENSG00000100220.12	1877.94629480605	-0.0596199693571977	0.055893838929026	-1.066664421331	0.286123398667956	0.414570482803034	RTCB	protein_coding
ENSG00000100221.10	2123.15469945675	0.33875028411657	0.174919001808416	1.93661226404433	0.0527927576844086	0.112576496647399	JOSD1	protein_coding
ENSG00000100225.18	2085.9894937879	-0.0290727788607026	0.109549991816233	-0.26538366985432	0.790713914862547	0.860157966910073	FBXO7	protein_coding
ENSG00000100226.16	1227.95259199946	0.109557051699882	0.0768720313402607	1.42518741588792	0.154103032972543	0.258681642800672	GTPBP1	protein_coding
ENSG00000100227.18	2135.57596545678	-0.0319203076623202	0.0868730104348271	-0.367436416702367	0.713293511787579	0.802522635104525	POLDIP3	protein_coding
ENSG00000100228.12	211.811344562106	1.36293062721941	0.267119989495771	5.10231611566078	3.35521696371779e-07	3.53235722238258e-06	RAB36	protein_coding
ENSG00000100239.16	1951.48041351875	0.101999304952969	0.0489721486015918	2.08280232470041	0.0372692456059137	0.0852949688667034	PPP6R2	protein_coding
ENSG00000100241.21	3583.65335061522	0.274306777631457	0.0902457026644163	3.03955500963278	0.00236927929849222	0.00882237768319656	SBF1	protein_coding
ENSG00000100242.15	2103.65124940324	0.123971839413898	0.167272183314752	0.741138406620921	0.458609524613955	0.585703578997011	SUN2	protein_coding
ENSG00000100243.21	3571.74898882842	0.412705265949969	0.170227038989426	2.42444013830026	0.0153320107936847	0.0417574135054657	CYB5R3	protein_coding
ENSG00000100246.13	154.20616429665	-0.395369705994361	0.179803097981593	-2.19890374766978	0.0278847670879777	0.0677800318955484	DNAL4	protein_coding
ENSG00000100253.13	23.6243881699956	-0.774050448506478	0.567583171493102	-1.36376567767194	0.172641325780882	0.282221138716087	MIOX	protein_coding
ENSG00000100258.18	2861.09162801042	0.291987025769768	0.145315454480638	2.00933222700462	0.0445019123687921	0.098260425458194	LMF2	protein_coding
ENSG00000100263.14	594.202655437127	-0.2403326421705	0.0967995473077614	-2.48278683996727	0.0130359067992195	0.0365301231934478	RHBDD3	protein_coding
ENSG00000100266.19	1426.58141960935	0.275717203017953	0.0894558666291214	3.08215898417327	0.00205505046675484	0.00780866685656321	PACSIN2	protein_coding
ENSG00000100271.17	194.190109914941	-0.671624825858253	0.184148590394745	-3.64718961149006	0.00026512428133959	0.00136140449057913	TTLL1	protein_coding
ENSG00000100280.16	3435.87169330393	0.090175528799116	0.0769210639864799	1.17231255166941	0.241071594107469	0.364597502434192	AP1B1	protein_coding
ENSG00000100281.14	774.375139874139	-0.48702209164807	0.0855878189259486	-5.69032016190816	1.26801395731821e-08	1.70705661801499e-07	HMGXB4	protein_coding
ENSG00000100284.21	370.386598354404	0.142914540200962	0.143131391910413	0.998484946547671	0.318044260442239	0.448542512167116	TOM1	protein_coding
ENSG00000100288.20	355.075901000497	-0.161035940503401	0.109837320004969	-1.46613137043143	0.142612500907269	0.243319596685002	CHKB	protein_coding
ENSG00000100290.3	74.8025286749185	-0.515768787004269	0.187653951851783	-2.74851012682987	0.00598667855477419	0.0190538789432651	BIK	protein_coding
ENSG00000100292.17	130.198831861302	0.404335407401852	0.143949387103813	2.80887203159994	0.00497154037560842	0.016402003687636	HMOX1	protein_coding
ENSG00000100294.13	951.571484712394	0.131749568886822	0.122341864323407	1.07689685469028	0.281526348431668	0.40982346210681	MCAT	protein_coding
ENSG00000100296.13	2485.61970740736	0.0753877555225038	0.0596112246502892	1.26465705015738	0.205994292561099	0.322871256573482	THOC5	protein_coding
ENSG00000100297.16	3368.11716593756	-0.00886108016065026	0.0887208019869218	-0.0998760151193906	0.920442758284311	0.948694413651868	MCM5	protein_coding
ENSG00000100299.18	376.810756908041	0.535980577322271	0.18359615185107	2.9193453779851	0.00350767358162314	0.0122459873739089	ARSA	protein_coding
ENSG00000100300.18	2084.16873336395	-0.196279247091332	0.151735278163705	-1.29356369505297	0.195816169526701	0.31104766021134	TSPO	protein_coding
ENSG00000100302.7	139.061941171643	0.504146203154215	0.282196382562727	1.78650838319004	0.0740169810933067	0.146225313511823	RASD2	protein_coding
ENSG00000100304.13	5336.25749526595	-0.0684984560772403	0.0673480395230998	-1.01708166358348	0.309114582414462	0.439154667939789	TTLL12	protein_coding
ENSG00000100307.13	218.627884875472	0.409272069902042	0.313223752566273	1.3066444244692	0.191333501568179	0.305593892638343	CBX7	protein_coding
ENSG00000100311.17	2046.49072684106	-1.07896385906163	0.293741806496741	-3.67317091131731	0.000239559137973326	0.00125129274455449	PDGFB	protein_coding
ENSG00000100316.16	68326.5052516072	-0.0671723267024835	0.0559271799990877	-1.20106765089138	0.229724960197519	0.351438554905212	RPL3	protein_coding
ENSG00000100319.13	233.278356974847	-0.266574697316238	0.122775971759325	-2.17122856774286	0.0299138988925273	0.0717972184455043	ZMAT5	protein_coding
ENSG00000100320.23	2218.92745682669	0.284648045804313	0.115830523006175	2.45745282345947	0.0139926187650404	0.0387335684311017	RBFOX2	protein_coding
ENSG00000100324.14	603.145892607059	-0.0369265048197545	0.0977882001270598	-0.37761718460688	0.705714996861942	0.796526274151613	TAB1	protein_coding
ENSG00000100325.15	1728.11739714346	-0.177516945729006	0.0474095816210899	-3.74432635047846	0.00018087842381389	0.000978453611874702	ASCC2	protein_coding
ENSG00000100330.16	477.567228463101	0.192730178762997	0.0823757471450033	2.33964711025613	0.0193019682248469	0.0503108974938923	MTMR3	protein_coding
ENSG00000100335.15	4078.13256858265	-0.680783375753472	0.221540533035198	-3.07295178189948	0.00211952732124185	0.00801884242899131	MIEF1	protein_coding
ENSG00000100344.11	308.876949826363	-0.362910656403511	0.0956792468958834	-3.79299240093752	0.000148842713104889	0.00082557203584949	PNPLA3	protein_coding
ENSG00000100345.22	18037.061290369	0.177257781945542	0.068889789581456	2.57306319299976	0.0100802800524671	0.0295651116049884	MYH9	protein_coding
ENSG00000100347.15	1520.86744555014	-0.262854208197011	0.0726047634287368	-3.62034384224678	0.000294211774484121	0.00149511785176532	SAMM50	protein_coding
ENSG00000100348.10	3378.79032677966	-0.0679461788406582	0.090359337310321	-0.751955258451163	0.452077965507319	0.580001018963939	TXN2	protein_coding
ENSG00000100350.14	4191.4612632996	0.331169177921708	0.177891360011922	1.86163722566128	0.0626542424256361	0.12867985017252	FOXRED2	protein_coding
ENSG00000100353.18	10911.7463108382	-0.0356740778991817	0.0836014911755621	-0.426715808504738	0.669586334795151	0.76715698678471	EIF3D	protein_coding
ENSG00000100354.21	730.230619030834	-0.257938562462044	0.173455895725123	-1.48705560790394	0.137000124748793	0.235869905452523	TNRC6B	protein_coding
ENSG00000100359.21	801.823826227918	0.0909467592772479	0.120165211579551	0.756847660664587	0.44914113520998	0.57747826511527	SGSM3	protein_coding
ENSG00000100360.15	233.314597340205	0.516808667333168	0.108379578477824	4.76850597309635	1.85597171251462e-06	1.69799724448754e-05	IFT27	protein_coding
ENSG00000100364.18	1514.77056001715	0.535207462305444	0.138342445524881	3.86871476989457	0.00010941053994995	0.000635281495821804	KIAA0930	protein_coding
ENSG00000100372.15	869.498853510315	0.031691609122102	0.077449221324744	0.409192094898144	0.682398695198639	0.777584296420908	SLC25A17	protein_coding
ENSG00000100376.12	813.30642533186	-0.0549657559403892	0.0727188838932988	-0.755866330691228	0.449729342514821	0.577884918307893	FAM118A	protein_coding
ENSG00000100379.17	334.751154615827	0.202421205171254	0.146306350498119	1.38354353370229	0.166498268515998	0.274349605941957	KCTD17	protein_coding
ENSG00000100380.14	5359.02668831871	-0.0292338352849915	0.0766492459139132	-0.381397558924778	0.702908272079611	0.794383002009899	ST13	protein_coding
ENSG00000100387.9	391.656011468019	0.247690019661388	0.191128069746064	1.29593743080476	0.194997042185314	0.31000891111762	RBX1	protein_coding
ENSG00000100393.14	1908.8982435791	-0.41003495653261	0.130944210297815	-3.13137141077136	0.0017399196287388	0.00679344997299697	EP300	protein_coding
ENSG00000100395.15	1273.63580690891	-0.141872506479925	0.0677343500435668	-2.09454296658449	0.0362116397391852	0.0832974103541238	L3MBTL2	protein_coding
ENSG00000100401.20	3128.83674821041	0.000103405494042572	0.0634681612163989	0.00162924987995168	0.998700047250208	0.999035835040958	RANGAP1	protein_coding
ENSG00000100403.12	2679.24613880665	0.0860123015208332	0.0843758386201127	1.01939492309035	0.308015515438246	0.438367198604739	ZC3H7B	protein_coding
ENSG00000100410.8	919.464023600813	-0.126190719216459	0.066143233700073	-1.90784018496393	0.0564118751772087	0.118619006931926	PHF5A	protein_coding
ENSG00000100412.16	7210.96626329475	0.214565952231876	0.0825203669056677	2.60015751598821	0.00931809785392082	0.0276433900721866	ACO2	protein_coding
ENSG00000100413.17	2233.54169703853	0.232785389145556	0.0670992004820163	3.46927217423323	0.000521870472385093	0.00245132464389032	POLR3H	protein_coding
ENSG00000100416.15	883.779932348268	-0.27093726819271	0.07014098369723	-3.86275261496525	0.000112116530587061	0.000647451661172154	TRMU	protein_coding
ENSG00000100417.12	330.858724279552	1.16197041612758	0.220069269269746	5.28002124050914	1.29168911652122e-07	1.46457067815317e-06	PMM1	protein_coding
ENSG00000100418.8	1684.6373662446	-0.263990791113748	0.118447597299897	-2.22875598265916	0.0258301451432154	0.0636174237004092	DESI1	protein_coding
ENSG00000100422.14	2138.45288907027	0.34959482278753	0.0654949540076497	5.33773674757749	9.41139711976276e-08	1.08530188801233e-06	CERK	protein_coding
ENSG00000100425.18	1011.43990328415	-0.101986850523509	0.13193216422636	-0.77302491868872	0.439507633449485	0.568761897947932	BRD1	protein_coding
ENSG00000100426.7	1424.31359160022	-0.23107596888667	0.103340361374503	-2.23606697144454	0.0253473845684801	0.062656645536841	ZBED4	protein_coding
ENSG00000100429.18	807.776699145854	-0.0919415191317156	0.107412022079754	-0.855970471009741	0.392014113069081	0.523859319620521	HDAC10	protein_coding
ENSG00000100439.10	270.027178406212	-0.734158102862091	0.236668196062762	-3.10205644474258	0.0019218131065691	0.00738349477616787	ABHD4	protein_coding
ENSG00000100441.10	872.273174006548	0.385825821674068	0.15897296726931	2.42699012480817	0.015224670256847	0.0415316073968836	KHNYN	protein_coding
ENSG00000100442.11	860.11252968687	0.721202785197898	0.244597290456818	2.94853137518799	0.00319287727795944	0.0113115604636639	FKBP3	protein_coding
ENSG00000100445.17	461.230767236447	0.594546181030884	0.142720957706158	4.16579450268943	3.10270096944295e-05	0.000210276900325436	SDR39U1	protein_coding
ENSG00000100453.13	38.0447122436649	4.08775455996928	0.515579531444071	7.92846556285899	2.2187016400091e-15	7.11323396482227e-14	GZMB	protein_coding
ENSG00000100461.18	1024.45165541446	-0.0856941827955698	0.0840252628240418	-1.01986212140774	0.307793856183087	0.438157072208575	RBM23	protein_coding
ENSG00000100462.16	3981.18788969382	0.109040051937294	0.111913685444207	0.974322769413701	0.329896302599738	0.461061386459386	PRMT5	protein_coding
ENSG00000100478.15	150.939728114744	0.683993243206605	0.128835981205679	5.30902343278351	1.10214164492829e-07	1.2602197624868e-06	AP4S1	protein_coding
ENSG00000100479.13	465.073795960784	0.247512138805404	0.211484953277837	1.17035342216633	0.241858771594246	0.365379413652483	POLE2	protein_coding
ENSG00000100483.14	258.642165563203	-0.42056560916501	0.125006255527361	-3.36435650672665	0.000767223683896063	0.00339881462824235	VCPKMT	protein_coding
ENSG00000100485.12	641.278552313466	-0.132383777448365	0.22827910886586	-0.579920686155102	0.56196810510286	0.679054303591109	SOS2	protein_coding
ENSG00000100490.9	214.566197462424	0.179489219417764	0.155882119808917	1.15144199756704	0.24955044445813	0.374338248639623	CDKL1	protein_coding
ENSG00000100503.25	2564.4052828613	0.557010248074294	0.0970252697944791	5.74087811612547	9.41868653158209e-09	1.29772303950899e-07	NIN	protein_coding
ENSG00000100504.17	6098.89737387954	0.421177396897828	0.0779493172927568	5.40322111245693	6.54546911000915e-08	7.76478456782265e-07	PYGL	protein_coding
ENSG00000100519.12	2122.61015953525	-0.0786505509640627	0.0696424523561288	-1.12934780874558	0.258751140299852	0.384594150533686	PSMC6	protein_coding
ENSG00000100522.10	4073.3602452973	-0.0852136415065055	0.0960911387244718	-0.886800204864301	0.375186477311188	0.507425032548274	GNPNAT1	protein_coding
ENSG00000100523.16	1262.15056983947	0.190800491699702	0.0752099391762196	2.53690527860486	0.0111837209381703	0.0321548188396252	DDHD1	protein_coding
ENSG00000100526.20	737.331444755989	-0.0392607082026015	0.212361294286737	-0.1848769491374	0.853325551237021	0.902529036630069	CDKN3	protein_coding
ENSG00000100528.12	4672.11790331448	-0.591445798274597	0.16053758393687	-3.68415783874746	0.000229460027796411	0.00120318906362334	CNIH1	protein_coding
ENSG00000100532.12	223.707936084884	-0.281983857109296	0.17823628066975	-1.5820788901659	0.113631562042582	0.204646866458287	CGRRF1	protein_coding
ENSG00000100554.12	735.925120364084	0.231182383609614	0.0689493588703422	3.35293014173413	0.000799608859210698	0.00351972350352763	ATP6V1D	protein_coding
ENSG00000100558.9	2205.25394485158	1.11862653630845	0.191299604505754	5.84751097211391	4.9898293369269e-09	7.13737511693506e-08	PLEK2	protein_coding
ENSG00000100564.9	572.390987571072	-0.12167298493675	0.0841107092939272	-1.44658136827214	0.148014207601013	0.250609987738752	PIGH	protein_coding
ENSG00000100567.13	2179.22332804316	0.172820161198195	0.100655524475951	1.71694660673579	0.0859889281071751	0.16468053237905	PSMA3	protein_coding
ENSG00000100568.11	1737.73289442845	0.0765290189949635	0.0702267645063056	1.08974149005672	0.275827034134191	0.403104721463821	VTI1B	protein_coding
ENSG00000100575.14	1290.73461821728	-0.565531491787668	0.182199558875867	-3.10391251920081	0.00190979790592692	0.00734492079849245	TIMM9	protein_coding
ENSG00000100577.19	334.204768021667	-0.126223461250333	0.0994790251513473	-1.26884497569509	0.204496360489828	0.321030799772761	GSTZ1	protein_coding
ENSG00000100578.18	318.261010806917	-0.786958935065514	0.178901053431977	-4.39885020221379	1.08825907334517e-05	8.31908631813091e-05	KIAA0586	protein_coding
ENSG00000100580.8	2157.45612466773	-0.254773438893656	0.099546557571621	-2.55933952020745	0.0104871262976272	0.0305356216096109	TMED8	protein_coding
ENSG00000100583.4	29.1655857367013	-0.0298597166645968	0.454359927912031	-0.0657182001102393	0.947602182143988	0.966376229627337	SAMD15	protein_coding
ENSG00000100591.8	3439.8131692121	-0.00502074681117588	0.14436792354023	-0.0347774400854133	0.972257209951243	0.982828095626168	AHSA1	protein_coding
ENSG00000100592.16	322.113642851204	-0.462096198633385	0.139556915087014	-3.3111666186177	0.000929078711404063	0.00399681171510898	DAAM1	protein_coding
ENSG00000100596.7	2080.13274876887	0.178488118547167	0.0829729038122567	2.15116152799754	0.0314634524676312	0.0746134734430865	SPTLC2	protein_coding
ENSG00000100599.16	995.497501775413	-0.245082309039966	0.106778688628081	-2.29523617670196	0.0217195929983003	0.0552025739693689	RIN3	protein_coding
ENSG00000100600.15	1454.97453737571	-0.0791410558787831	0.265878838029737	-0.297658348687125	0.765963936076077	0.842101804232334	LGMN	protein_coding
ENSG00000100601.10	361.440955618157	0.0344484102550438	0.0785699130655511	0.438442769133566	0.661065348579611	0.76061629866736	ALKBH1	protein_coding
ENSG00000100603.14	2527.15499615444	-0.216251136072672	0.0783307461141378	-2.76074398369149	0.00576698642348055	0.0184944026599713	SNW1	protein_coding
ENSG00000100605.17	6640.57701308993	-0.0921704397982289	0.111239247406903	-0.828578419459075	0.407343003695849	0.538108029746865	ITPK1	protein_coding
ENSG00000100612.14	966.021158658508	-0.0087494280974599	0.0719526002412345	-0.121599887538822	0.903215902559928	0.936519116643305	DHRS7	protein_coding
ENSG00000100614.18	693.277734084791	-0.0358548443171965	0.0787717332535906	-0.455173992449407	0.648984069380376	0.751189465927675	PPM1A	protein_coding
ENSG00000100629.17	341.475309898015	0.514558932220643	0.123110627858646	4.17964672238901	2.91962299484508e-05	0.000198956993455407	CEP128	protein_coding
ENSG00000100632.11	2181.46476140273	-0.190974898408742	0.0567025290035694	-3.36801376878129	0.000757118148949954	0.00336105329268263	ERH	protein_coding
ENSG00000100644.17	4689.95699587034	-0.711795797013085	0.152535406495072	-4.66643000053945	3.06477987370164e-06	2.68028603181573e-05	HIF1A	protein_coding
ENSG00000100647.8	426.819157130925	0.183661477982756	0.0897955055579875	2.04533040759097	0.040822294823471	0.0917329996667604	SUSD6	protein_coding
ENSG00000100650.16	1816.30169294741	0.0873406711246467	0.104856631654433	0.832953240501636	0.404871101231708	0.536080329499145	SRSF5	protein_coding
ENSG00000100664.11	8944.1494344622	-0.563554085717771	0.146616793877074	-3.84372124649148	0.000121182647593044	0.000692818241965459	EIF5	protein_coding
ENSG00000100697.15	2389.78189250733	-0.0491685677100049	0.108397035282776	-0.453596978752589	0.650118928447933	0.752093411586551	DICER1	protein_coding
ENSG00000100711.14	611.169987902333	-0.107789868049551	0.0784700564148047	-1.37364331025528	0.16955244422965	0.278272524311593	ZFYVE21	protein_coding
ENSG00000100714.17	9701.55688965204	0.0457307877685868	0.0744624178269509	0.61414588866647	0.539118926874743	0.658559135834183	MTHFD1	protein_coding
ENSG00000100722.20	4231.47469536013	0.316654202887817	0.0714328515066705	4.43289321662103	9.29769213906173e-06	7.23770111254224e-05	ZC3H14	protein_coding
ENSG00000100726.15	1909.01781167984	0.222176984951324	0.115797511631264	1.9186680423566	0.0550263584005855	0.116241423965792	TELO2	protein_coding
ENSG00000100731.16	2112.89915128086	0.125504960121417	0.145784171854116	0.860895655030426	0.38929551492803	0.521679135219294	PCNX1	protein_coding
ENSG00000100744.15	825.039346531196	-0.138366413908545	0.120905622455391	-1.14441670369463	0.252450864157574	0.377622831091813	GSKIP	protein_coding
ENSG00000100749.8	864.242080631941	0.158519874593411	0.0953629242466728	1.66227992530275	0.0964566609602773	0.180036297170023	VRK1	protein_coding
ENSG00000100764.14	2923.04210685922	-0.152534419261044	0.130434076046589	-1.16943688247971	0.242227657240868	0.365825241534534	PSMC1	protein_coding
ENSG00000100784.12	298.210811776842	1.32904694292519	0.154016445390847	8.62925345116541	6.17537131990287e-18	2.38609931830844e-16	RPS6KA5	protein_coding
ENSG00000100796.17	2097.67302247477	-0.335533701637322	0.0965061255127856	-3.47681248060123	0.000507412565680575	0.00239247839209643	PPP4R3A	protein_coding
ENSG00000100802.15	138.890450590383	0.218985413605952	0.21618401535646	1.01295839678467	0.311080033147037	0.441356850080622	C14orf93	protein_coding
ENSG00000100804.19	1785.25657955568	0.139122603983343	0.0863386055056393	1.61136033143662	0.107101208037007	0.195465289014663	PSMB5	protein_coding
ENSG00000100811.14	2290.11209914899	0.161334365019843	0.086212480406471	1.87135742132914	0.0612955564410954	0.126553589163703	YY1	protein_coding
ENSG00000100813.14	4459.28147582671	0.0265181570621782	0.0689662366207325	0.384509266585186	0.70060102907475	0.792478458166448	ACIN1	protein_coding
ENSG00000100814.18	3245.65168950894	-0.522357871912073	0.156263636355136	-3.34279864526463	0.00082938056942848	0.00362771695113733	CCNB1IP1	protein_coding
ENSG00000100815.12	1466.05599140766	-0.366844990757226	0.129054592927181	-2.84255664549821	0.00447532775249529	0.0150214295230415	TRIP11	protein_coding
ENSG00000100823.12	5740.79188801524	-0.217556112171411	0.0425422512766409	-5.11388338987285	3.15602229777308e-07	3.33681504631645e-06	APEX1	protein_coding
ENSG00000100836.10	2536.77487499632	-0.0613973744839383	0.0928754949608823	-0.66107184149918	0.508566242426875	0.632138320717094	PABPN1	protein_coding
ENSG00000100852.13	1374.34406466635	-0.36574578576548	0.0972807276673615	-3.75969418131923	0.000170121189250328	0.000927004692779443	ARHGAP5	protein_coding
ENSG00000100865.15	865.474506926705	-0.389479068333975	0.0842928235090902	-4.62054837078714	3.82727096905917e-06	3.27397831717793e-05	CINP	protein_coding
ENSG00000100867.15	775.567531672365	-2.30116865414831	0.544418815260977	-4.22683527762574	2.37001031695049e-05	0.000165367136374088	DHRS2	protein_coding
ENSG00000100883.12	1538.30746321024	-0.242588141044297	0.0871133729609019	-2.78474053751971	0.00535705708806723	0.0174151182784284	SRP54	protein_coding
ENSG00000100888.15	1740.36803913462	0.23255648897908	0.0709316168427505	3.27860126880568	0.00104322925340493	0.00440507475834564	CHD8	protein_coding
ENSG00000100889.12	2324.67749038821	-0.770048935041558	0.177672642189457	-4.334088386103	1.46365365057389e-05	0.000108217254999688	PCK2	protein_coding
ENSG00000100890.16	628.481200314771	0.0803445802557086	0.152697954854479	0.526166708206911	0.598772382971428	0.710314032622246	PRORP	protein_coding
ENSG00000100897.18	1292.80702549826	0.222974114113256	0.0929237233139861	2.39953917214267	0.0164157233133039	0.0441671730889327	DCAF11	protein_coding
ENSG00000100902.11	2381.05600797423	-0.0876144835036232	0.113510525351642	-0.771862197203333	0.440196049062278	0.569372787222889	PSMA6	protein_coding
ENSG00000100906.11	1241.46594775265	0.198756881325491	0.0615188824477846	3.23082724225672	0.00123432519522175	0.00506282689391215	NFKBIA	protein_coding
ENSG00000100908.14	355.505143287381	0.0273053328180754	0.0910629043893854	0.299851328059093	0.764290561484224	0.840821357242961	EMC9	protein_coding
ENSG00000100911.16	944.440610603808	0.299962525560582	0.275246462339439	1.08979611585584	0.275802965321866	0.403104721463821	PSME2	protein_coding
ENSG00000100916.14	233.303013757816	0.622936578986656	0.187355991341331	3.32488208424447	0.000884559373536627	0.00382743026199269	BRMS1L	protein_coding
ENSG00000100926.15	881.243094678541	0.192755327404065	0.170574251131958	1.1300376588196	0.258460356479298	0.384435606551983	TM9SF1	protein_coding
ENSG00000100934.15	1910.20349243888	0.680191188266588	0.0771498522482745	8.81649372545365	1.18099816242361e-18	4.85318471387119e-17	SEC23A	protein_coding
ENSG00000100938.18	683.778716716215	0.0243535217285358	0.0632905116908586	0.384789458607795	0.700393409748293	0.792443897430454	GMPR2	protein_coding
ENSG00000100941.9	3589.87157244696	-0.175634428216202	0.116809103860463	-1.50360222287135	0.132683818454841	0.229618948735948	PNN	protein_coding
ENSG00000100949.14	777.284531371597	0.252219357065956	0.112637353563465	2.23921593580273	0.0251418694566704	0.0622520722432472	RABGGTA	protein_coding
ENSG00000100979.15	15.9186164463917	-0.927267520497275	0.748875894707512	-1.23821253568248	0.215637264610655	0.334496344978947	PLTP	protein_coding
ENSG00000100982.12	755.979790976093	-0.085846928113409	0.0965440453722996	-0.889199616427511	0.373895808940161	0.506241381067974	PCIF1	protein_coding
ENSG00000100983.12	1401.95549714078	0.029842328931542	0.0898046866437281	0.332302578482702	0.739660793076991	0.822270548112781	GSS	protein_coding
ENSG00000100991.12	1876.94066716131	0.0923666575561247	0.0706083062759251	1.30815568915039	0.190820507964279	0.305066725037788	TRPC4AP	protein_coding
ENSG00000100994.12	7744.66646818668	-0.0211381016344937	0.245518165815471	-0.0860958763042443	0.931390201686704	0.955673930217368	PYGB	protein_coding
ENSG00000100997.20	1910.14710704057	0.143755156762327	0.0730017056612274	1.96920271191249	0.0489298176045035	0.105873449699577	ABHD12	protein_coding
ENSG00000101000.6	1827.40669031396	-0.0819744133741733	0.104383844897899	-0.785317052215837	0.432267700330312	0.561853587602771	PROCR	protein_coding
ENSG00000101003.10	458.954881017495	0.407519929705837	0.142138844715155	2.86705531146325	0.00414310596004667	0.0140810701991442	GINS1	protein_coding
ENSG00000101004.15	45.0299549038985	0.214568464475508	0.199077081115352	1.07781600610861	0.281115875048416	0.40938617300247	NINL	protein_coding
ENSG00000101019.22	817.974442092871	-0.138511379292764	0.0784034949454138	-1.76664802237705	0.0772871932231382	0.151305169044082	UQCC1	protein_coding
ENSG00000101040.19	701.755592562885	-0.691383669098967	0.10837097995008	-6.37978607757767	1.77335523327172e-10	3.1330679869537e-09	ZMYND8	protein_coding
ENSG00000101052.13	465.686062872762	0.098442377322078	0.124227952043443	0.792433391219814	0.428108015950933	0.558055980133726	IFT52	protein_coding
ENSG00000101057.16	1254.58273174213	0.100184115033981	0.109924436356675	0.91139075490831	0.362089523069347	0.493444828250238	MYBL2	protein_coding
ENSG00000101076.17	485.621102804759	-0.738451965859346	0.17319126511632	-4.26379451275088	2.00984289169866e-05	0.000142781389001477	HNF4A	protein_coding
ENSG00000101079.21	889.253330810326	-0.0766540304977195	0.097760736177754	-0.784098335331097	0.432982412135441	0.56258593439836	NDRG3	protein_coding
ENSG00000101084.18	1188.00717074016	-0.320955226577707	0.0808824332604426	-3.96816976987112	7.24267320213453e-05	0.000442109177492628	RAB5IF	protein_coding
ENSG00000101096.20	65.7977222322101	0.472367054527927	0.262422900472724	1.80002223006077	0.0718571281624455	0.142983766525487	NFATC2	protein_coding
ENSG00000101104.13	2285.07056778526	-0.329594552070331	0.287194949198951	-1.14763352555343	0.251119883678992	0.376056941326556	PABPC1L	protein_coding
ENSG00000101109.12	1786.59324249706	0.0817604555613831	0.132037970536524	0.619219268738813	0.535771919727271	0.655709015044252	STK4	protein_coding
ENSG00000101126.18	2597.42791456648	-0.311663963465071	0.125578697103758	-2.48182192245203	0.0130712580561473	0.0366192156013649	ADNP	protein_coding
ENSG00000101132.10	146.316700104771	0.17792875506687	0.126618411063355	1.40523604405241	0.159951099296554	0.265769301143253	PFDN4	protein_coding
ENSG00000101138.12	1024.18917355419	-0.135521683242619	0.0710257075272163	-1.90806523385478	0.0563827854657496	0.1185848037026	CSTF1	protein_coding
ENSG00000101144.13	3037.55816047315	-0.67280711830363	0.088285892346453	-7.62077723203374	2.52152783107194e-14	7.06407683898797e-13	BMP7	protein_coding
ENSG00000101146.13	1259.60774844877	-0.346684604805187	0.0981623869478813	-3.53174587114774	0.000412825881689512	0.00199804631606217	RAE1	protein_coding
ENSG00000101150.18	3489.55548973785	0.0294135978815307	0.083654077193931	0.351609854153823	0.725130874013645	0.811788597368075	TPD52L2	protein_coding
ENSG00000101152.11	2157.50053183487	0.0749727142057673	0.071854980925215	1.04338924372963	0.296768053202413	0.426543145839526	DNAJC5	protein_coding
ENSG00000101158.15	1437.01833285235	0.192734604515685	0.0910868774852455	2.11594260157732	0.0343496895872717	0.0799039847224791	NELFCD	protein_coding
ENSG00000101160.14	944.585028927541	0.611216868047129	0.18194809229048	3.35929253422082	0.000781423004746397	0.00345041514354628	CTSZ	protein_coding
ENSG00000101161.8	2012.93876464534	-0.0442499449881329	0.0888412212699811	-0.498078981305997	0.618428374591507	0.726276190133675	PRPF6	protein_coding
ENSG00000101166.16	3379.21549245599	-0.59918035409862	0.127465376828545	-4.70073026108559	2.59232758497826e-06	2.30918953018782e-05	PRELID3B	protein_coding
ENSG00000101181.17	1285.43443134617	-0.356983147636478	0.0620081074627195	-5.75703988145588	8.56016927715911e-09	1.18788319185652e-07	MTG2	protein_coding
ENSG00000101182.15	2709.65999467132	0.121811977404657	0.113520389288292	1.07304051869756	0.283252936787921	0.411692299722238	PSMA7	protein_coding
ENSG00000101187.16	3724.95728523675	-0.0335201092068382	0.151031138963097	-0.221941709749196	0.824359260449473	0.884915751870098	SLCO4A1	protein_coding
ENSG00000101188.5	8134.34545250944	-0.753727517268035	0.205935089612555	-3.6600247130593	0.00025219092459306	0.00130763060099211	NTSR1	protein_coding
ENSG00000101189.7	777.485791835358	0.199307543645114	0.0790454014964632	2.52143122650889	0.0116878520140222	0.0333336822393777	MRGBP	protein_coding
ENSG00000101190.13	381.077448450947	0.0265593978624008	0.0902171906818679	0.294393980367411	0.768456866189445	0.843533378205001	TCFL5	protein_coding
ENSG00000101191.17	1799.48982892556	-0.159669873789741	0.0758226692296289	-2.10583293112751	0.035218867205428	0.0814799173480477	DIDO1	protein_coding
ENSG00000101193.8	2056.26720027243	-0.0487032887228569	0.0646121925234078	-0.753778610828175	0.450982169497415	0.578944662879147	GID8	protein_coding
ENSG00000101194.18	598.978305279837	0.736673876509616	0.15367518954042	4.79370729076509	1.63727114177037e-06	1.51092093703325e-05	SLC17A9	protein_coding
ENSG00000101199.13	1863.28358287643	0.0698176532697079	0.103840893649462	0.672352199754681	0.50135950567364	0.625367662238169	ARFGAP1	protein_coding
ENSG00000101213.7	136.582515514265	-0.212698881307548	0.219636076359998	-0.968415047439295	0.332837127415359	0.463733736764154	PTK6	protein_coding
ENSG00000101216.11	964.968474948073	-0.252385124193304	0.144736310687158	-1.74375816956413	0.0812012673976642	0.157244214242079	GMEB2	protein_coding
ENSG00000101220.18	2684.4273808664	-0.201869650636695	0.136445692902058	-1.47948715963939	0.139010160631988	0.238486351004665	C20orf27	protein_coding
ENSG00000101224.17	2724.71619038644	-0.44812841422634	0.0958966065871842	-4.67303724474259	2.96777922637434e-06	2.60617967954809e-05	CDC25B	protein_coding
ENSG00000101236.17	457.94391242851	1.39256215614787	0.167312471396572	8.32312226652342	8.56759896016327e-17	3.02735396986672e-15	RNF24	protein_coding
ENSG00000101246.20	563.439002233679	-0.751080260663788	0.131642616771238	-5.70544918572212	1.16036671709225e-08	1.56923775304221e-07	ARFRP1	protein_coding
ENSG00000101247.18	346.30399464278	-0.166298915326649	0.107622741387466	-1.54520237249799	0.122297320684959	0.216093947322658	NDUFAF5	protein_coding
ENSG00000101255.11	7829.79875435856	0.101531971403728	0.231994123581006	0.437648893155157	0.661640822437226	0.761047151226638	TRIB3	protein_coding
ENSG00000101266.19	5766.564489619	-0.293692944409528	0.130128381616042	-2.25694764479666	0.0240113464184542	0.059961858203949	CSNK2A1	protein_coding
ENSG00000101276.18	145.403045184799	0.378234805137753	0.274881939919155	1.37599001683775	0.168824724059722	0.277353572072051	SLC52A3	protein_coding
ENSG00000101290.14	901.656475954741	0.155982361409527	0.0645810865230566	2.41529478377293	0.0157224794232205	0.0426335406306651	CDS2	protein_coding
ENSG00000101294.18	5849.86098535721	0.128029146933811	0.128931046702565	0.993004789832858	0.320707620255892	0.451097399429075	HM13	protein_coding
ENSG00000101298.15	273.353605593717	0.129339813103107	0.0983960447400889	1.31448183150812	0.18868410826261	0.302271662283482	SNPH	protein_coding
ENSG00000101310.17	3568.6947627092	-0.143389763130646	0.0848679084463567	-1.68956400311527	0.0911113975087437	0.17239546544646	SEC23B	protein_coding
ENSG00000101311.16	3278.880404779	-0.142017552255708	0.144404634797931	-0.983469488042655	0.325376425145739	0.456158675004053	FERMT1	protein_coding
ENSG00000101333.16	57.5012459065868	-1.30763792123301	0.195139800504063	-6.70103135216529	2.06953628479276e-11	4.09393906550227e-10	PLCB4	protein_coding
ENSG00000101337.16	2327.17057908705	-0.0353006792654742	0.0795348242625353	-0.443839281632794	0.657158785891793	0.757821247978784	TM9SF4	protein_coding
ENSG00000101343.15	388.585830732398	0.385678983956159	0.188277721563429	2.04845788845084	0.0405151543402111	0.091180550070345	CRNKL1	protein_coding
ENSG00000101346.14	2418.47697400291	-0.193175275055538	0.0481250695354354	-4.01402588963116	5.96917949212446e-05	0.000374006022099224	POFUT1	protein_coding
ENSG00000101347.10	769.666174307164	0.371292506536626	0.194431147737544	1.90963490601733	0.0561802375080024	0.118175510911912	SAMHD1	protein_coding
ENSG00000101350.8	833.376082143828	-0.0990797711948713	0.0673209425815004	-1.47175258389947	0.141087702109111	0.241299224715467	KIF3B	protein_coding
ENSG00000101353.15	37.9174398733487	-0.251121966630521	0.234945101897403	-1.06885380713398	0.285135549284194	0.413523272238661	MROH8	protein_coding
ENSG00000101361.17	9020.92032583646	-0.158588339617411	0.0820628760391302	-1.93252232034606	0.0532950698338537	0.113311846875997	NOP56	protein_coding
ENSG00000101363.12	857.976302180707	-0.199883528458981	0.0842241019756865	-2.3732343090661	0.0176330740715011	0.0467491730329088	MANBAL	protein_coding
ENSG00000101365.21	3103.06151577507	-0.271651073546752	0.0833917840319337	-3.2575280250957	0.00112387160213951	0.00468573821564667	IDH3B	protein_coding
ENSG00000101367.9	2944.18527240174	0.241834116512008	0.0684426254952669	3.53338456498475	0.000410275211397048	0.00198867841145079	MAPRE1	protein_coding
ENSG00000101384.12	1297.86620337034	-0.450026516237435	0.242330774357271	-1.85707538562129	0.0633004295842175	0.129686983954665	JAG1	protein_coding
ENSG00000101391.21	704.245435314298	-0.296503537628521	0.0883273760783464	-3.35687021162637	0.000788301074234605	0.00347562738005749	CDK5RAP1	protein_coding
ENSG00000101400.6	395.161312512122	0.0580007738564823	0.175740565437875	0.330036344835739	0.741372500076325	0.823341344616306	SNTA1	protein_coding
ENSG00000101407.13	888.523490747691	-0.255007105910853	0.0645979731533798	-3.94760227701527	7.89377988244273e-05	0.000476574145824749	TTI1	protein_coding
ENSG00000101412.13	1867.94142243705	0.564362702377204	0.0978510948325952	5.76756655960491	8.04243259480398e-09	1.12126735970294e-07	E2F1	protein_coding
ENSG00000101413.12	977.467835047755	-0.282944702998716	0.102489395931594	-2.76072173542292	0.00576737926456084	0.0184944026599713	RPRD1B	protein_coding
ENSG00000101417.12	162.505967600058	-0.00557614203825403	0.270234702818378	-0.0206344410251473	0.983537266344412	0.990461709595145	PXMP4	protein_coding
ENSG00000101421.4	754.570656422821	0.0536581568910887	0.130436082342441	0.411375103632883	0.680797506571953	0.776235434028081	CHMP4B	protein_coding
ENSG00000101439.9	1584.27423044316	0.236896354934605	0.155064809884919	1.52772479526733	0.126580881165668	0.221635733076797	CST3	protein_coding
ENSG00000101442.10	558.379770358015	0.268753502076881	0.104062874545242	2.58260694076866	0.00980569672090009	0.028902227941373	ACTR5	protein_coding
ENSG00000101444.13	9089.47481245338	-0.0201246569183931	0.0673993041614712	-0.298588496851239	0.765254043457882	0.841570130145594	AHCY	protein_coding
ENSG00000101447.15	738.220496574594	-0.454527994582137	0.222825935621995	-2.03983433666897	0.041366828617348	0.0927604676683252	FAM83D	protein_coding
ENSG00000101452.15	452.258195735919	-0.278674406756681	0.0979320610930253	-2.84558911194536	0.00443293541315074	0.0149026773346961	DHX35	protein_coding
ENSG00000101457.13	755.309803398824	1.26578483241181	0.208739943868675	6.06393203405361	1.32833305894801e-09	2.08661906915635e-08	DNTTIP1	protein_coding
ENSG00000101464.11	619.590229704023	0.0708687889662989	0.10777790295709	0.657544700925514	0.510830738303132	0.633724259311906	PIGU	protein_coding
ENSG00000101473.17	177.639909844188	-0.152108109735257	0.123438487302066	-1.23225837467559	0.217852583615165	0.337334759431581	ACOT8	protein_coding
ENSG00000101474.12	2675.01216011408	-0.0307407397880131	0.117928250303746	-0.260673245883277	0.794344499603801	0.86265650285488	APMAP	protein_coding
ENSG00000101493.11	888.247341637653	0.171483753419845	0.233993515676095	0.732856861115848	0.463645736511685	0.590563744870949	ZNF516	protein_coding
ENSG00000101544.9	2196.45690930295	0.100698806623349	0.166870339566187	0.603455394680301	0.546205780557912	0.66512385633103	ADNP2	protein_coding
ENSG00000101546.13	1217.28304046901	1.0453888883545	0.132313243833675	7.9008635724222	2.76977683882845e-15	8.80410261846411e-14	RBFA	protein_coding
ENSG00000101557.15	3497.33571357184	0.354673400335527	0.0685779371857108	5.17182952550851	2.31813027230921e-07	2.51161732926962e-06	USP14	protein_coding
ENSG00000101558.14	3109.44549300345	0.628948765669915	0.0715039996428043	8.79599419349695	1.41786923875743e-18	5.74719967186797e-17	VAPA	protein_coding
ENSG00000101574.15	171.035232744461	-0.231113860254023	0.275129309460292	-0.84001904670712	0.400897707353414	0.532477301582249	METTL4	protein_coding
ENSG00000101577.9	586.375667036195	0.694253845546059	0.0691969845990175	10.0330072122235	1.09140914952806e-23	6.41731324441872e-22	LPIN2	protein_coding
ENSG00000101596.16	2850.83884980002	0.588379398090996	0.0937390569435345	6.27677957593938	3.4565756944512e-10	5.91034712996047e-09	SMCHD1	protein_coding
ENSG00000101608.13	1822.38635559474	0.660717885020896	0.0836602790085487	7.89762947065216	2.84257678569743e-15	9.01624142090298e-14	MYL12A	protein_coding
ENSG00000101624.11	359.192193352015	0.976663714595231	0.118256232144939	8.25887732832713	1.47048956992928e-16	5.15919878355377e-15	CEP76	protein_coding
ENSG00000101639.18	1915.98176899436	0.750755300619911	0.0689416236361586	10.8897246833356	1.29029744191702e-27	8.84537545896661e-26	CEP192	protein_coding
ENSG00000101654.18	1009.14082785443	0.405828459175977	0.138625608567164	2.92751435590166	0.00341683286421612	0.01199075387782	RNMT	protein_coding
ENSG00000101665.9	665.706020785714	-1.52948742239666	0.236150001138508	-6.47676229101341	9.37116486314406e-11	1.70006644517233e-09	SMAD7	protein_coding
ENSG00000101670.12	1081.01647928824	-0.323172861854435	0.275889566763127	-1.17138486114592	0.241444114639156	0.364938289917912	LIPG	protein_coding
ENSG00000101695.9	708.512856814663	-0.0366012411649676	0.258869301951636	-0.141388881914649	0.887562736984914	0.925319453037184	RNF125	protein_coding
ENSG00000101745.17	1132.90106456011	0.964778935149154	0.0963152557854183	10.0168859780489	1.28487542134318e-23	7.49561049721613e-22	ANKRD12	protein_coding
ENSG00000101751.10	292.733047749427	0.856167003418008	0.118724942868211	7.21134904540136	5.54002414977434e-13	1.30814919447688e-11	POLI	protein_coding
ENSG00000101752.11	1237.56917574783	0.505811184902582	0.135301889083033	3.73838967312696	0.000185202734443621	0.000998939767071537	MIB1	protein_coding
ENSG00000101773.19	4114.00924634413	0.544473828589325	0.111793077865383	4.87037157385503	1.11388580272367e-06	1.06348657856943e-05	RBBP8	protein_coding
ENSG00000101782.15	1187.72001916754	0.140329497662633	0.141707687934746	0.990274414238213	0.322040008857089	0.452333790176381	RIOK3	protein_coding
ENSG00000101811.14	758.548308790776	-0.0753242609746768	0.104875269019652	-0.718227106149902	0.472617267184433	0.599271604725164	CSTF2	protein_coding
ENSG00000101843.19	304.610704648596	-0.0389888240824461	0.16184312304517	-0.24090504031836	0.809628715564186	0.874848316462035	PSMD10	protein_coding
ENSG00000101844.18	97.5984521153432	-0.602408795867695	0.16780141230083	-3.5900102842264	0.000330664915111496	0.00165232491676138	ATG4A	protein_coding
ENSG00000101849.17	902.967039295503	-0.236526075310816	0.184830971167653	-1.27968853821729	0.200654697253384	0.316738038661008	TBL1X	protein_coding
ENSG00000101856.10	1207.23621439912	0.131501135456279	0.183326421406349	0.717305964123972	0.473185327989118	0.599787401087774	PGRMC1	protein_coding
ENSG00000101868.12	1064.17940825619	0.382493903224255	0.16476363853402	2.32147035976799	0.0202614720034408	0.052201187655557	POLA1	protein_coding
ENSG00000101871.16	168.77098058117	-0.701161492348592	0.112671014765446	-6.22308669011493	4.87467850316745e-10	8.1386888230212e-09	MID1	protein_coding
ENSG00000101882.10	238.90483702012	-0.179199114201241	0.140444930340808	-1.27593864560573	0.20197720855841	0.318251557516672	NKAP	protein_coding
ENSG00000101888.11	46.5241499445774	0.233800422144471	0.411004020089937	0.56885191072659	0.569456642741368	0.685652530750352	NXT2	protein_coding
ENSG00000101898.6	102.322638589409	-0.0479254236239483	0.156458659595696	-0.306313653381616	0.759365844641489	0.836826898650773	MCTS2P	protein_coding
ENSG00000101901.12	518.619234122415	0.181939263651499	0.119853374833088	1.51801535755563	0.129010527162881	0.224675002021939	ALG13	protein_coding
ENSG00000101911.13	2280.07319076963	0.285842885724709	0.0983193374264651	2.90729060230391	0.00364574337533355	0.0126451911932036	PRPS2	protein_coding
ENSG00000101928.13	1382.06582549528	2.00638151316248	0.191996056790714	10.4501183341986	1.46342519500709e-25	9.34331038666328e-24	MOSPD1	protein_coding
ENSG00000101935.10	254.970363749802	-0.294796611194478	0.107034660967465	-2.75421633076492	0.00588328661325324	0.0187891308842325	AMMECR1	protein_coding
ENSG00000101940.18	590.943561483876	0.144749927645237	0.0905035954573934	1.59938317272026	0.109735488930421	0.199149095196895	WDR13	protein_coding
ENSG00000101945.17	561.502688848229	-0.130162256312543	0.0773279218154023	-1.6832504127457	0.0923266253537904	0.17381053894748	SUV39H1	protein_coding
ENSG00000101966.13	792.695032372963	-0.210529900719732	0.164835112228726	-1.2772151386508	0.201526303773366	0.317743009531807	XIAP	protein_coding
ENSG00000101972.19	1405.97691234489	0.0273013002448252	0.110968873708187	0.24602664992905	0.805661602758883	0.871750717735112	STAG2	protein_coding
ENSG00000101974.14	698.077650441891	0.417106800298472	0.107738176670495	3.87148560694642	0.000108174045743059	0.00062908409088106	ATP11C	protein_coding
ENSG00000101986.12	132.165773423531	0.516884822415208	0.158566334377999	3.25973873611173	0.00111514885418265	0.00465589513186111	ABCD1	protein_coding
ENSG00000101997.13	542.821113738235	0.198720833675766	0.0930166006208161	2.13640180730593	0.0326466768772775	0.0767101508808055	CCDC22	protein_coding
ENSG00000102003.11	31.6911674845352	-0.353371791437942	0.311222620489311	-1.13543093648644	0.256194803664576	0.381764389393392	SYP	protein_coding
ENSG00000102007.11	5994.34734415382	0.808661762174077	0.146245689438801	5.52947416964705	3.21192088365684e-08	4.00792399966535e-07	PLP2	protein_coding
ENSG00000102024.18	405.462045732378	0.0613084416989148	0.158253753411897	0.38740592483354	0.698455718222424	0.790853041884364	PLS3	protein_coding
ENSG00000102030.16	1766.9057728738	-0.365053910715481	0.0831955701021888	-4.38790082533345	1.14449939013469e-05	8.69095095847044e-05	NAA10	protein_coding
ENSG00000102034.17	2246.32200764028	0.234211442633645	0.124769565602956	1.87715202422806	0.0604972607981945	0.125220154672873	ELF4	protein_coding
ENSG00000102054.18	2522.62750048832	0.445868916553132	0.102335144746817	4.35694812037679	1.31888513090022e-05	9.86908209621309e-05	RBBP7	protein_coding
ENSG00000102057.10	21.6987589197702	-0.197929279770957	0.366251224429055	-0.54041943499167	0.58890780772395	0.702743320445071	KCND1	protein_coding
ENSG00000102078.16	113.985401205687	0.209479947027688	0.148233723557678	1.41317334544442	0.157604761702585	0.262957428789553	SLC25A14	protein_coding
ENSG00000102081.15	457.255594792447	0.341494262522426	0.128322783502445	2.66121302236185	0.00778596806397498	0.0237880593386099	FMR1	protein_coding
ENSG00000102096.9	720.390600617906	0.817167398390699	0.22575036478215	3.61978329106696	0.000294849848647954	0.00149750302099248	PIM2	protein_coding
ENSG00000102098.19	268.416131042569	0.0441310083403158	0.0924031047500158	0.477592267702545	0.632940435381851	0.738755295970528	SCML2	protein_coding
ENSG00000102100.16	724.322269553963	-0.592680237111407	0.0894917457128824	-6.62273634724828	3.52609625050094e-11	6.77702943442532e-10	SLC35A2	protein_coding
ENSG00000102103.17	764.131537150713	0.0432280865286922	0.0981536654737314	0.440412350573512	0.659638481368054	0.759615396387558	PQBP1	protein_coding
ENSG00000102119.11	1336.86880737691	-0.279262963314166	0.0938590944559835	-2.9753426125918	0.00292661483456934	0.0105058692758334	EMD	protein_coding
ENSG00000102125.16	342.659865368662	-0.311421423262429	0.146239140423899	-2.1295353785568	0.0332099910628219	0.0778002877244943	TAZ	protein_coding
ENSG00000102144.15	6982.16121789444	0.0523134666304055	0.0914057566004187	0.572321356729144	0.567104283672842	0.683871864779279	PGK1	protein_coding
ENSG00000102158.20	1864.52381356758	0.352235854737902	0.134751820109557	2.61395990385529	0.00894995391827825	0.026783245722854	MAGT1	protein_coding
ENSG00000102172.16	1557.68074635713	0.232858816968399	0.0905902500984526	2.57046223755128	0.0101562898794725	0.0297587095227561	SMS	protein_coding
ENSG00000102178.13	1346.45326605741	0.152347977969561	0.0829680203616608	1.83622529868098	0.0663243425497277	0.13432823958744	UBL4A	protein_coding
ENSG00000102181.21	633.00360807124	-0.215166408374584	0.0711942305842036	-3.02224501352115	0.00250907370696144	0.0092401331841009	CD99L2	protein_coding
ENSG00000102189.17	623.966396471078	-0.238666612555194	0.146521796246173	-1.62888129049556	0.103338151509917	0.190286519308956	EEA1	protein_coding
ENSG00000102218.6	72.9403909119286	0.101203481448644	0.214855432825263	0.471030590745876	0.637618889763016	0.742540989832052	RP2	protein_coding
ENSG00000102221.14	553.203374687691	0.111514624401733	0.0912692395419543	1.22182046176108	0.221775528923307	0.341985360035567	JADE3	protein_coding
ENSG00000102225.16	4390.0760709408	-0.126864913148336	0.0657885616980651	-1.92837341133219	0.0538086965723949	0.114171754416053	CDK16	protein_coding
ENSG00000102226.10	1877.10330199076	1.22300323248382	0.126413168479413	9.67465056999178	3.86409393721232e-22	2.04563207864664e-20	USP11	protein_coding
ENSG00000102241.12	1180.2078412696	0.0966347638490872	0.121907243643901	0.792690909585024	0.427957927873604	0.558055416757592	HTATSF1	protein_coding
ENSG00000102265.12	3573.71032289131	0.786186449026879	0.189665794401662	4.14511457644252	3.39643838838643e-05	0.000227591970565931	TIMP1	protein_coding
ENSG00000102271.14	23.3648456094058	5.84079781768936	0.827018422986777	7.06247606503774	1.63561495910799e-12	3.68657698965007e-11	KLHL4	protein_coding
ENSG00000102287.19	35.2135389111532	1.00981667896642	0.244771279204468	4.12555215729732	3.6984634916574e-05	0.000244634694983973	GABRE	protein_coding
ENSG00000102302.8	693.320767445584	0.018327834945571	0.0780601568364825	0.234791162205367	0.814370827563266	0.878122675473408	FGD1	protein_coding
ENSG00000102309.15	128.913354619526	0.0578905358625956	0.245804923860817	0.235514142488762	0.813809703407216	0.877744169805997	PIN4	protein_coding
ENSG00000102312.23	333.369560804536	0.428384163136185	0.149332632380777	2.86865741470268	0.0041221801792444	0.0140227652290052	PORCN	protein_coding
ENSG00000102316.17	676.251259874978	0.321183493027173	0.139157641877551	2.3080550136786	0.0209960768573215	0.0537493786490303	MAGED2	protein_coding
ENSG00000102317.18	5467.04498500516	0.242335824807361	0.0877787330310465	2.76075783324019	0.00576674189206627	0.0184944026599713	RBM3	protein_coding
ENSG00000102359.7	78.8414784669603	7.01889056473868	0.717507804571378	9.78231946749568	1.34101512530549e-22	7.33416948678107e-21	SRPX2	protein_coding
ENSG00000102362.15	60.29676594646	0.115249186987948	0.286700235382029	0.401984975123504	0.687695083863157	0.782002145508969	SYTL4	protein_coding
ENSG00000102384.13	212.037985561426	0.636183281798769	0.187984492015922	3.38423278950523	0.000713774578804487	0.00319341673211896	CENPI	protein_coding
ENSG00000102390.11	136.702239498692	-4.86446275680693	0.262814382377279	-18.5091192985923	1.74327512974614e-76	5.84317701689183e-74	PBDC1	protein_coding
ENSG00000102393.13	365.286115325576	0.0108361758471845	0.207971683501089	0.0521040925608884	0.958445752005764	0.974052595434513	GLA	protein_coding
ENSG00000102401.20	751.15048251552	-0.429014144213616	0.1307388375108	-3.2814590704784	0.00103271511387053	0.00436687607559351	ARMCX3	protein_coding
ENSG00000102471.14	882.410781277136	0.142849140401682	0.0789608680865127	1.80911309441495	0.0704334351825145	0.140812736675723	NDFIP2	protein_coding
ENSG00000102531.16	2111.43620193335	0.171189843530587	0.10733339004211	1.59493558773672	0.110726640442013	0.200507547561216	FNDC3A	protein_coding
ENSG00000102543.14	195.051069324406	-1.13235960365929	0.20995181440843	-5.39342613851602	6.91267485184877e-08	8.18082347622135e-07	CDADC1	protein_coding
ENSG00000102547.19	95.2031798201403	-0.809563046593118	0.184612338346262	-4.38520552767545	1.15876317638716e-05	8.78581091332076e-05	CAB39L	protein_coding
ENSG00000102554.14	6894.51616990586	-2.53645024603235	0.574420026887044	-4.41567168153615	1.00696822727564e-05	7.76148152795462e-05	KLF5	protein_coding
ENSG00000102572.14	4060.13583080631	-1.17796729410098	0.224458386457922	-5.24804313480979	1.53723309872129e-07	1.72187605283616e-06	STK24	protein_coding
ENSG00000102580.15	2367.69237662032	0.387298570998824	0.106041648949968	3.6523250518441	0.000259876639668465	0.00134043957708292	DNAJC3	protein_coding
ENSG00000102595.20	1155.98210767099	0.190818577324623	0.147072471973588	1.29744591060447	0.194477804505777	0.309483506614029	UGGT2	protein_coding
ENSG00000102606.18	1306.56784114589	-0.0267808859188698	0.103148383299732	-0.25963456781527	0.795145669214214	0.863238688993027	ARHGEF7	protein_coding
ENSG00000102678.7	975.395212029746	-1.00755479759678	0.23214981627226	-4.34010594440937	1.42414037705163e-05	0.000105716128987126	FGF9	protein_coding
ENSG00000102699.6	2171.07591933429	0.919205610878192	0.0849125065030677	10.8253265476857	2.61146608480847e-27	1.78202612282618e-25	PARP4	protein_coding
ENSG00000102710.20	417.389903888518	-0.723221768375639	0.145762810922148	-4.96163434143647	6.99024972520377e-07	6.9278641738481e-06	SUPT20H	protein_coding
ENSG00000102738.8	333.920404823736	-0.154826541746764	0.132738164581447	-1.16640562444845	0.243450485578039	0.367299130168247	MRPS31	protein_coding
ENSG00000102743.15	1083.0176337995	0.00229782030681312	0.0625238980247573	0.0367510724603777	0.970683486188607	0.981770977736042	SLC25A15	protein_coding
ENSG00000102753.10	1673.33693170155	0.15218050556184	0.0600972776285435	2.53223626039196	0.0113337596256101	0.032523342629355	KPNA3	protein_coding
ENSG00000102760.13	72.0425357711413	0.515651937362887	0.270854389903024	1.90379759969004	0.0569365492730862	0.119411829548348	RGCC	protein_coding
ENSG00000102763.18	2276.05462329118	-0.210010101273799	0.0907024440897881	-2.31537422592389	0.0205924607945655	0.0529019689628598	VWA8	protein_coding
ENSG00000102780.17	623.729362094676	0.249701044803456	0.158777140473309	1.57265110115415	0.11579962820218	0.207596441206994	DGKH	protein_coding
ENSG00000102781.14	167.337826449307	0.904967792900665	0.223707444631538	4.0453181805872	5.22521065688758e-05	0.000332180486033588	KATNAL1	protein_coding
ENSG00000102786.15	579.576011137415	0.138203424580042	0.077902336837694	1.77406006276785	0.0760532158706584	0.149454113512802	INTS6	protein_coding
ENSG00000102796.11	71.5276980813956	-0.286748378133436	0.20131408919467	-1.42438305873441	0.154335615607307	0.258955179085755	DHRS12	protein_coding
ENSG00000102804.15	10252.8189380917	0.924827154541771	0.0722366115226014	12.8027482885519	1.58249834964736e-37	1.8108650345657e-35	TSC22D1	protein_coding
ENSG00000102805.16	149.168376695812	0.0768629275574571	0.203360371946475	0.377964137367371	0.705457235453119	0.796315257952702	CLN5	protein_coding
ENSG00000102854.16	851.000161932384	-0.472803831040398	0.147181995458799	-3.21237546458425	0.00131642207781966	0.00534911085212929	MSLN	protein_coding
ENSG00000102858.13	1772.67029857781	0.116936782533085	0.0930507445565684	1.25669905265504	0.208862631300915	0.326284307170081	MGRN1	protein_coding
ENSG00000102870.6	1915.78704162174	-0.513159637183507	0.069458588098378	-7.3879940729099	1.49060386262175e-13	3.7969560034865e-12	ZNF629	protein_coding
ENSG00000102871.16	102.839099565215	-0.223996693946007	0.181283859318708	-1.23561300376007	0.216602448724395	0.33581844994519	TRADD	protein_coding
ENSG00000102878.17	165.620090578753	0.763517829598777	0.214396004197304	3.56125027822873	0.000369093048319157	0.00181989664792701	HSF4	protein_coding
ENSG00000102879.16	215.714592279984	0.0690601093763411	0.366176012886064	0.188598124798058	0.850407802633134	0.900440517271424	CORO1A	protein_coding
ENSG00000102882.12	1250.10442275342	0.650665928060764	0.178942467224738	3.6361738951748	0.000276717564990849	0.00141458779958896	MAPK3	protein_coding
ENSG00000102890.16	845.210089807794	0.300130919912707	0.109296242743525	2.74603144974522	0.00603209808503966	0.0191656324461875	ELMO3	protein_coding
ENSG00000102893.16	1105.32449896463	-0.223830410081023	0.175613141818012	-1.27456526182407	0.202463159565839	0.318680785723717	PHKB	protein_coding
ENSG00000102897.10	777.335173673404	-1.23177675043821	0.146396769875843	-8.41396126077688	3.96391679230283e-17	1.43472569835272e-15	LYRM1	protein_coding
ENSG00000102898.12	2921.29913136584	0.17070975975267	0.150097575499428	1.13732523116817	0.255402350849346	0.380850578511916	NUTF2	protein_coding
ENSG00000102900.13	1747.65218895429	-0.112195663712621	0.0733029191505452	-1.53057565800619	0.125874301585639	0.220632274111933	NUP93	protein_coding
ENSG00000102901.13	654.661917970612	0.183895941385059	0.116775251219674	1.57478523457954	0.115306025747716	0.20688607393837	CENPT	protein_coding
ENSG00000102908.22	1672.03090278936	0.419786692183622	0.248624347108991	1.68843758491439	0.0913272607463523	0.172628942058734	NFAT5	protein_coding
ENSG00000102910.14	2088.01379267898	-0.240756285188852	0.0655345361014697	-3.67373143247828	0.000239033974637917	0.00124898820046142	LONP2	protein_coding
ENSG00000102921.8	931.108705696929	-0.107417077857656	0.138041702008372	-0.778149474360596	0.436480899042856	0.566141690210011	N4BP1	protein_coding
ENSG00000102931.8	936.904672778938	0.0909201474090378	0.0857734027668682	1.06000396948409	0.289142793457445	0.417925397927804	ARL2BP	protein_coding
ENSG00000102934.10	87.3667731600329	-0.569180535928323	0.235089516074722	-2.42112258101469	0.0154726587713064	0.0420634634287197	PLLP	protein_coding
ENSG00000102967.12	847.347525673812	-0.169759313051277	0.0698847797735611	-2.42913140173479	0.0151350458507569	0.0413268983252313	DHODH	protein_coding
[truncated: 12,877 more rows]
