# Supplementary material for: FOXO1 links KRAS G12D and G12V alleles to glutamine and nitrogen metabolism in colorectal cancer
Source: EMBO Rep. 2025 Nov 20;27(1):142–62. doi: 10.1038/s44319-025-00641-z (PMC12795846; doi:10.1038/s44319-025-00641-z)
Supplement: Supplementary file 6 — Source data Fig. 4 [file 44319_2025_641_MOESM6_ESM.zip › Fig4/Fig 4C-D/data/sw_de2_G12D_LN___G12G_LN.csv]

GeneID	baseMean	log2FoldChange	lfcSE	stat	pvalue	padj	gene_name	gene_type
ENSG00000000003.15	860.648098313878	0.601728844252274	0.0826743174076125	7.27830435279612	3.3804202156916e-13	2.64659233968737e-12	TSPAN6	protein_coding
ENSG00000000419.13	381.828714323515	-0.215351466840696	0.0847789750514018	-2.54015180898481	0.0110804362039633	0.0202978841948225	DPM1	protein_coding
ENSG00000000457.14	379.877963546108	0.0216104909841195	0.0894040480836991	0.241717141978717	0.808999345997899	0.849487926385357	SCYL3	protein_coding
ENSG00000000460.17	293.643996594147	-0.217741051526688	0.0845795516299248	-2.57439354229977	0.0100415983367928	0.0185686353438091	C1orf112	protein_coding
ENSG00000001036.14	1543.61729790523	0.0118217346500359	0.0654367533096997	0.180658942446088	0.856635287602165	0.88713856686213	FUCA2	protein_coding
ENSG00000001084.13	2528.88012736484	-0.714077211428415	0.169564217848246	-4.21124940444386	2.5396217193531e-05	7.46947564515617e-05	GCLC	protein_coding
ENSG00000001167.14	905.257224563606	0.157008336059963	0.0550882931288847	2.85012163460259	0.00437025126710181	0.00867403911758834	NFYA	protein_coding
ENSG00000001460.18	144.747182176964	0.784014021484737	0.117028833576645	6.6993235557737	2.09386518436441e-11	1.37390387043937e-10	STPG1	protein_coding
ENSG00000001461.17	969.422199805776	-0.190506421647651	0.0696045655857104	-2.73698169142459	0.00620057438303296	0.0119810345669646	NIPAL3	protein_coding
ENSG00000001497.17	958.704208347894	-0.339219678188521	0.0713924938534402	-4.75147539858877	2.01937731743363e-06	7.0215422642759e-06	LAS1L	protein_coding
ENSG00000001561.7	361.763145491175	-0.145370339846694	0.0907475910045953	-1.60191954670546	0.109173401474341	0.156717970050788	ENPP4	protein_coding
ENSG00000001617.12	365.187534056619	-0.308157445553133	0.0766018989111335	-4.02284342729714	5.74997231732474e-05	0.000160444960476175	SEMA3F	protein_coding
ENSG00000001629.10	2008.76755861933	-0.0242653984594516	0.0518655897121809	-0.467851587036959	0.639890726636679	0.705138976043281	ANKIB1	protein_coding
ENSG00000001630.17	4910.31647191435	-0.135257586455816	0.0762442818818523	-1.77400302183199	0.076062650471522	0.114246056496775	CYP51A1	protein_coding
ENSG00000001631.16	910.020398760503	0.153851684772191	0.0801507546434768	1.9195288360858	0.054917440518275	0.0853150997661087	KRIT1	protein_coding
ENSG00000002016.18	269.670749048135	0.314421386666353	0.1034360816548	3.03976505718458	0.00236762764641592	0.00496614897232432	RAD52	protein_coding
ENSG00000002330.14	560.78846331635	0.0239624581779664	0.0814232886328513	0.294294894990257	0.768532573232636	0.816380445134381	BAD	protein_coding
ENSG00000002549.12	1187.35828268907	-0.174340033666684	0.0666287103765692	-2.61659024587685	0.00888128836709163	0.0166124252499372	LAP3	protein_coding
ENSG00000002586.20	1348.24088267896	0.361615693396545	0.051913309655921	6.96576072289201	3.26633895374463e-12	2.3159125178484e-11	CD99	protein_coding
ENSG00000002586.20_PAR_Y	1348.24088267896	0.361615693396545	0.051913309655921	6.96576072289201	3.26633895374463e-12	2.3159125178484e-11	CD99	protein_coding
ENSG00000002587.10	69.8390009263839	1.10176995503807	0.163165119922216	6.75248457245832	1.45334521246984e-11	9.68896808313229e-11	HS3ST1	protein_coding
ENSG00000002745.13	141.85501436323	-0.586655593523371	0.150522809563157	-3.89745311840742	9.72096330794512e-05	0.0002620389199061	WNT16	protein_coding
ENSG00000002822.15	934.410782514932	0.143841399152013	0.0772453409066451	1.86213689348401	0.062583796846484	0.0958423300950531	MAD1L1	protein_coding
ENSG00000002834.18	3814.30570658111	0.285504972273415	0.0629706095739706	4.53394010642437	5.78934516309278e-06	1.88013318244683e-05	LASP1	protein_coding
ENSG00000002919.15	263.867013941486	-0.0779689111204371	0.10204264010952	-0.764081672492546	0.444818573383446	0.52319606126213	SNX11	protein_coding
ENSG00000003056.8	2176.34895297766	-0.672722433141898	0.0524669108953396	-12.8218418363497	1.23726096717558e-37	4.13314943481647e-36	M6PR	protein_coding
ENSG00000003137.8	262.836164999539	-0.681438730063957	0.104781776086465	-6.50340885137927	7.8520006315901e-11	4.80034973110312e-10	CYP26B1	protein_coding
ENSG00000003147.19	840.561318969026	-0.109092202586476	0.057800160466969	-1.88740310935328	0.0591061272343296	0.091114550491359	ICA1	protein_coding
ENSG00000003249.14	1366.98827077125	-0.0168757821600254	0.0512692072843671	-0.329160192909226	0.742034609356042	0.793454588535137	DBNDD1	protein_coding
ENSG00000003393.15	675.61149737645	-0.0224124237282476	0.0556716350868584	-0.402582458612539	0.68725541617364	0.746911320329856	ALS2	protein_coding
ENSG00000003402.20	542.724130929305	0.311652641492681	0.0741168793043563	4.20488078313307	2.61219809339871e-05	7.6715399450514e-05	CFLAR	protein_coding
ENSG00000003509.16	255.259251367253	-0.0854192264332173	0.0975461903510735	-0.875679779249085	0.38120414102867	0.459138414816324	NDUFAF7	protein_coding
ENSG00000003756.17	3096.84564514626	-0.224395399701277	0.0466651194108296	-4.80863228326383	1.51966451812702e-06	5.38243642574889e-06	RBM5	protein_coding
ENSG00000003989.18	216.569394409464	0.10535614832597	0.131845906791518	0.79908546946827	0.424240854510295	0.503297832174605	SLC7A2	protein_coding
ENSG00000004059.11	2925.32401069998	0.111210536672891	0.0542250879010529	2.05090560435462	0.0402761402750505	0.0647310123393632	ARF5	protein_coding
ENSG00000004139.14	1497.00729469395	0.134120546328551	0.0451767138934583	2.96879818759842	0.00298966875339371	0.00614862430585779	SARM1	protein_coding
ENSG00000004142.12	1938.5345499952	0.091681910402658	0.0621091290278777	1.47614226503654	0.139905704762405	0.194774439221623	POLDIP2	protein_coding
ENSG00000004399.13	2179.08527691597	-0.311522673499558	0.0529334726342327	-5.88517355836753	3.97636494169543e-09	1.99530857289377e-08	PLXND1	protein_coding
ENSG00000004455.17	3938.18777278694	-0.371527869869469	0.0480647420955159	-7.72973813385196	1.07768036759552e-14	9.70542553273155e-14	AK2	protein_coding
ENSG00000004478.8	2510.55254409383	-0.244079054163557	0.0655086376609413	-3.72590642820048	0.000194614595183213	0.000495628372055809	FKBP4	protein_coding
ENSG00000004487.17	3719.16049777237	-0.231002948461072	0.0384099411365344	-6.01414481839309	1.80838794077952e-09	9.49187944376436e-09	KDM1A	protein_coding
ENSG00000004534.15	1493.62696580589	-0.268650940826158	0.0667364433457957	-4.02555076892755	5.6842114581673e-05	0.000158667494028959	RBM6	protein_coding
ENSG00000004660.15	665.080331161855	-0.823306415357942	0.0926843519573026	-8.88290631559057	6.51358166097455e-19	7.87974529293072e-18	CAMKK1	protein_coding
ENSG00000004700.16	698.270626268197	0.59157071137881	0.0807515023760705	7.3258167832443	2.37448015057197e-13	1.88781591733652e-12	RECQL	protein_coding
ENSG00000004766.17	652.486830560382	-0.110549178517416	0.0773889426206524	-1.42848803425716	0.153151436296668	0.210859905943578	VPS50	protein_coding
ENSG00000004776.13	19.8250392865979	1.56784054661789	0.344401872795999	4.55235778449606	5.30480197187172e-06	1.73007095228345e-05	HSPB6	protein_coding
ENSG00000004777.18	428.962558855957	-0.0790499892053466	0.103429471190195	-0.764288826924222	0.444695142214957	0.52319606126213	ARHGAP33	protein_coding
ENSG00000004779.10	828.609528810938	-0.138439365132786	0.0779703964028841	-1.77553753116054	0.0758091742432989	0.113932007743418	NDUFAB1	protein_coding
ENSG00000004838.14	37.2466305099464	1.37399574668739	0.275810990535348	4.98165698190803	6.30421118567682e-07	2.37081446298957e-06	ZMYND10	protein_coding
ENSG00000004864.14	878.003428361781	-0.687600935185567	0.069942562361787	-9.83093715710416	8.28442161521183e-23	1.2860896459099e-21	SLC25A13	protein_coding
ENSG00000004866.21	1131.63307358584	0.0727454647731233	0.0753300980822358	0.965689234782478	0.334199707892793	0.411964740378533	ST7	protein_coding
ENSG00000004897.12	2555.70773117463	-0.147032652762351	0.0468171174485551	-3.14057466105036	0.00168616722559688	0.00363632198210222	CDC27	protein_coding
ENSG00000004961.15	321.026022799702	0.145001224316516	0.0802799442397016	1.80619488079822	0.0708879042784124	0.107268716310067	HCCS	protein_coding
ENSG00000004975.12	1551.69103034587	-0.0458897977779266	0.0590392317344532	-0.777276336933547	0.436995752811389	0.515609453976049	DVL2	protein_coding
ENSG00000005001.10	66.5404437087846	1.23760028062095	0.195187021342564	6.34058695146997	2.28891445325236e-10	1.32317126802126e-09	PRSS22	protein_coding
ENSG00000005007.13	3429.59293255469	-0.132949005960055	0.0462606854937917	-2.87390912047546	0.00405425604680682	0.00810851209361364	UPF1	protein_coding
ENSG00000005020.13	550.891235018991	0.106541110900054	0.0920622192625995	1.15727289384753	0.247160884367046	0.319149750633677	SKAP2	protein_coding
ENSG00000005022.6	7110.99979285179	-0.470728541092333	0.0578319791906401	-8.13958899003959	3.9662199154824e-16	3.9662199154824e-15	SLC25A5	protein_coding
ENSG00000005059.16	540.354299446202	0.264405107520627	0.0708464016496504	3.73208944087469	0.000189898046477027	0.000484980085530051	MCUB	protein_coding
ENSG00000005073.6	217.268605530082	-0.184699280095592	0.142513556985272	-1.29601200056132	0.194971350473751	0.260187070822857	HOXA11	protein_coding
ENSG00000005075.15	3829.70657191253	0.117424575500812	0.0714877182445198	1.6425839064994	0.10046905276837	0.14574448122013	POLR2J	protein_coding
ENSG00000005100.13	2016.42334019231	-0.199787253308297	0.0665703771677948	-3.00114347864848	0.0026896779820395	0.00558611475703417	DHX33	protein_coding
ENSG00000005156.12	1372.76814824633	-0.320597736474066	0.0572370672565706	-5.60122577624316	2.12841293946943e-08	9.70037267470531e-08	LIG3	protein_coding
ENSG00000005175.10	854.487600002369	-0.246855489496203	0.0848658065511006	-2.90877444672093	0.00362848540081515	0.00732931206355632	RPAP3	protein_coding
ENSG00000005187.12	29.9139692813444	-1.4877565782532	0.24097270749295	-6.17396299245518	6.65991361644209e-10	3.66688129042575e-09	ACSM3	protein_coding
ENSG00000005189.19	214.514308904774	-0.328302176822948	0.0955686457700541	-3.4352498581268	0.00059200772134666	0.00138576058804356	REXO5	protein_coding
ENSG00000005194.15	769.128282526009	-0.316815211240259	0.057207165998545	-5.53803366606758	3.05886471563133e-08	1.36738800060152e-07	CIAPIN1	protein_coding
ENSG00000005206.17	873.778706993397	0.0133683407700832	0.0647223060824685	0.206549203501022	0.836361934402223	0.870562608299712	SPPL2B	protein_coding
ENSG00000005238.20	211.165918665747	1.81473994324563	0.123512758015933	14.6927327378726	7.17604021256683e-49	3.59970746819313e-47	FAM214B	protein_coding
ENSG00000005249.13	385.535179571595	-0.113440259676053	0.09470724483568	-1.19779917442298	0.230995208698556	0.300996962165249	PRKAR2B	protein_coding
ENSG00000005302.19	514.70475772856	-0.171676389263081	0.0877940410902785	-1.95544466493513	0.0505306086150444	0.0792758122118667	MSL3	protein_coding
ENSG00000005339.15	2935.735073454	-0.0266847523710387	0.0557339593717378	-0.478788025682064	0.632089436130387	0.697890544623456	CREBBP	protein_coding
ENSG00000005379.17	157.986367152633	-0.28916782814925	0.161576062158896	-1.78966998134216	0.0735069809413381	0.110829009839104	TSPOAP1	protein_coding
ENSG00000005436.14	441.031019682815	-0.0731456214533798	0.0936277309521216	-0.781238856368145	0.43466202424123	0.513445974788291	GCFC2	protein_coding
ENSG00000005448.17	475.651340609014	0.809960894276078	0.0865385375579777	9.359539889768	8.00846724199037e-21	1.09627018245913e-19	WDR54	protein_coding
ENSG00000005469.12	242.43020827606	0.379068510282474	0.120441177252823	3.14733315406537	0.00164767109673175	0.00355878469700827	CROT	protein_coding
ENSG00000005483.21	2347.00233623476	0.0772807907409129	0.0622364693894453	1.24172838689366	0.214336792691844	0.281973911451768	KMT2E	protein_coding
ENSG00000005486.17	2763.49205144669	0.451879572273462	0.0608330666712957	7.42818991380363	1.10093815181387e-13	9.0714005018371e-13	RHBDD2	protein_coding
ENSG00000005513.10	609.905064174899	-0.727095278463342	0.0836590139420162	-8.69117676867778	3.58704411450867e-18	4.14639099129358e-17	SOX8	protein_coding
ENSG00000005700.15	1337.32048222885	-0.0597726993542112	0.0525501783557533	-1.13744046594025	0.255354198962752	0.328333861904182	IBTK	protein_coding
ENSG00000005801.18	1070.70611624348	0.0474343703059364	0.07476906333615	0.634411723103698	0.525812160901168	0.601463810285819	ZNF195	protein_coding
ENSG00000005810.18	1954.39879786824	-0.139553426410853	0.0587071102839304	-2.37711285287111	0.017448748825052	0.0306468753584111	MYCBP2	protein_coding
ENSG00000005812.11	1045.76240540158	-0.00851379470917693	0.0592942017435089	-0.143585619821738	0.885827696699293	0.909636078393275	FBXL3	protein_coding
ENSG00000005882.12	863.813030442655	0.755687460383152	0.0642201216224158	11.7671446470662	5.7642654032695e-32	1.56284660581603e-30	PDK2	protein_coding
ENSG00000005884.18	1397.80060063121	0.594588007688204	0.0921171966833285	6.45469064513785	1.08440187353564e-10	6.48698565351618e-10	ITGA3	protein_coding
ENSG00000005889.15	549.235510892863	-0.109134356286467	0.0592385916959171	-1.84228478702995	0.0654335038473886	0.0997896572835992	ZFX	protein_coding
ENSG00000005893.16	1427.96535496389	-0.0177250488139374	0.0518510242537826	-0.341845683263323	0.732467028065365	0.786116958129948	LAMP2	protein_coding
ENSG00000005981.13	28.7926912266059	8.29235495898444	0.953458465301514	8.69713287024215	3.40374804261238e-18	3.94414746848989e-17	ASB4	protein_coding
ENSG00000006007.12	1581.6068555285	0.245358790178031	0.050382497653686	4.86992113540208	1.11642798482932e-06	4.04445800196932e-06	GDE1	protein_coding
ENSG00000006015.17	568.303532222484	-0.158827248454311	0.0636594021585739	-2.49495350362664	0.0125973635998581	0.0228137085432899	REX1BD	protein_coding
ENSG00000006025.12	484.868304461597	-0.13249193117995	0.0766104313400668	-1.729424164078	0.0837332083510016	0.124300309292985	OSBPL7	protein_coding
ENSG00000006042.12	962.990335136068	0.665225740111113	0.0599350209403913	11.0991158370115	1.26690965955836e-28	2.86496457521275e-27	TMEM98	protein_coding
ENSG00000006047.13	378.932169991179	0.0986627230738341	0.083683947450973	1.17899222107844	0.238401273380441	0.309377231824285	YBX2	protein_coding
ENSG00000006062.17	567.373377057632	-0.534834746369876	0.0900987215896661	-5.93609694936247	2.91887239536951e-09	1.48991166352968e-08	MAP3K14	protein_coding
ENSG00000006118.15	1399.74263216257	-0.0544835902142589	0.0591305955946109	-0.921411152151907	0.356835808501194	0.434546216267467	TMEM132A	protein_coding
ENSG00000006125.18	7303.81660787864	-0.109029295563346	0.0481730120095158	-2.26328583194693	0.0236180750980697	0.0402254320405081	AP2B1	protein_coding
ENSG00000006194.10	1551.663366555	-0.330512232049919	0.0528376439775656	-6.25524166426215	3.96900829003848e-10	2.23401782407136e-09	ZNF263	protein_coding
ENSG00000006282.21	3227.20128784999	0.807566228870977	0.0519453411344875	15.5464611692543	1.68143509025634e-54	9.77135863771607e-53	SPATA20	protein_coding
ENSG00000006327.14	2470.43113798806	0.371330693663563	0.11589084219325	3.20414181686905	0.00135465731620654	0.00298024609565438	TNFRSF12A	protein_coding
ENSG00000006432.15	691.892803930758	0.298648050398097	0.0797609747922684	3.74428786979978	0.00018090614514859	0.000464093725685206	MAP3K9	protein_coding
ENSG00000006451.8	1038.06773284977	-0.279920123543938	0.0745625049171445	-3.75416737749076	0.000173918624314906	0.000447509910517886	RALA	protein_coding
ENSG00000006453.14	1959.3535844396	-0.307686115407202	0.0659855740944782	-4.66293003629333	3.11738758527614e-06	1.05627654154571e-05	BAIAP2L1	protein_coding
ENSG00000006459.11	3939.92763962894	-0.122298103884604	0.120641345797267	-1.01373292113403	0.310710210693953	0.387895952965845	KDM7A	protein_coding
ENSG00000006468.14	169.145133330744	3.00279926078366	0.149035734216929	20.1481830955583	2.79173565970277e-90	3.18464660440168e-88	ETV1	protein_coding
ENSG00000006534.16	77.8959583324437	-7.27896155587624	0.66449896132677	-10.9540600956587	6.35344860811033e-28	1.38001563561212e-26	ALDH3B1	protein_coding
ENSG00000006555.11	751.652745330965	-0.452513791081385	0.0621806089310341	-7.27741009392942	3.40289634261694e-13	2.66283555265757e-12	TTC22	protein_coding
ENSG00000006576.16	847.146833684292	0.107911471434557	0.0892254675393979	1.20942455568427	0.226499779438019	0.295827037854761	PHTF2	protein_coding
ENSG00000006607.14	505.284163878164	-0.14130599917296	0.084509602777888	-1.67207032725437	0.0945104549989863	0.138194170811279	FARP2	protein_coding
ENSG00000006611.16	107.576534924013	-0.853583155085015	0.138341586731308	-6.17011251101865	6.82414161161522e-10	3.75193790856388e-09	USH1C	protein_coding
ENSG00000006625.18	1277.15064986	-0.808063692359587	0.0644417521366302	-12.5394432269054	4.54175236618723e-36	1.43032692104874e-34	GGCT	protein_coding
ENSG00000006634.8	1371.03858906264	-0.272494281516071	0.0724880090239994	-3.75916355249671	0.000170482368415847	0.000439181745333565	DBF4	protein_coding
ENSG00000006652.15	1717.09794013396	-0.392186496854465	0.0579784875720585	-6.76434507483549	1.33913567569759e-11	8.97028682285464e-11	IFRD1	protein_coding
ENSG00000006695.12	537.754117594489	-0.293805535486073	0.0697231760700182	-4.21388628640531	2.51013699880688e-05	7.38981261357789e-05	COX10	protein_coding
ENSG00000006704.10	1991.66030220482	0.0186032818031527	0.0595196892303359	0.312556769763357	0.754617426301133	0.804841634811098	GTF2IRD1	protein_coding
ENSG00000006712.15	1397.56806247427	-0.0410710120769231	0.0572333264028413	-0.717606587949152	0.472999894434001	0.550748402713111	PAF1	protein_coding
ENSG00000006715.16	1678.10239205646	0.236299126948877	0.0566321768342745	4.1725241754413	3.01243624415739e-05	8.76966316824647e-05	VPS41	protein_coding
ENSG00000006740.17	587.708011587388	0.185147561605595	0.0636405932206206	2.90926831815899	0.00362275788865805	0.00732062347268521	ARHGAP44	protein_coding
ENSG00000006744.19	2947.19231751697	-0.329857861271829	0.0495812834076201	-6.6528705713401	2.87430947974547e-11	1.85361666616752e-10	ELAC2	protein_coding
ENSG00000006747.15	113.745647400196	2.60465552384809	0.226486188428357	11.5002841538481	1.31481856562988e-30	3.32482855676521e-29	SCIN	protein_coding
ENSG00000006756.16	438.420715926863	0.960800645520422	0.112924605255421	8.50833742874033	1.76445074117494e-17	1.95485909453914e-16	ARSD	protein_coding
ENSG00000006757.12	184.031804893539	0.634714374235659	0.105383890007211	6.02287858411974	1.71341979662559e-09	9.03343542212741e-09	PNPLA4	protein_coding
ENSG00000006831.10	1484.06290016279	-0.213688638172174	0.0597718880854866	-3.57506923432891	0.000350135228002518	0.000853853129253963	ADIPOR2	protein_coding
ENSG00000006837.12	23.9136752449313	0.917573108232674	0.263636453988179	3.48044852808488	0.00050057499719335	0.00118543056385939	CDKL3	protein_coding
ENSG00000007047.15	1239.57834237276	0.253108666766942	0.0462309167110517	5.4748788207878	4.37811104981016e-08	1.91270667140643e-07	MARK4	protein_coding
ENSG00000007062.12	1659.62243431568	-0.0285349138757848	0.0580190895915579	-0.491819400763862	0.622847020266075	0.69001108640368	PROM1	protein_coding
ENSG00000007080.11	1407.22031705242	-0.0081820066116083	0.0663029097863889	-0.123403431885096	0.901787639595666	0.922391714251678	CCDC124	protein_coding
ENSG00000007168.14	1656.88318083329	-0.191605055458435	0.0497460942211489	-3.85166028526068	0.000117319700951582	0.000310642240752285	PAFAH1B1	protein_coding
ENSG00000007171.18	402.764387384051	-0.526892438495008	0.102958039170264	-5.11754538782226	3.09537589061476e-07	1.21697188448985e-06	NOS2	protein_coding
ENSG00000007202.15	7815.60982112268	0.0796669605224524	0.0335713547193616	2.37306361892229	0.0176412250708451	0.0309565708854847	KIAA0100	protein_coding
ENSG00000007255.10	131.370477531859	0.92305459544167	0.124736899505462	7.40001233878071	1.36171844344548e-13	1.11190159220893e-12	TRAPPC6A	protein_coding
ENSG00000007314.12	13.5640465026278	2.14715133048277	0.418004252031854	5.13667341909993	2.79644296624542e-07	1.10650620966545e-06	SCN4A	protein_coding
ENSG00000007341.19	226.061245713977	-0.140243894504894	0.0917499854240417	-1.52854405215137	0.126377514829034	0.178339020284718	ST7L	protein_coding
ENSG00000007376.8	2218.34705236568	-0.45351483979059	0.087658635644797	-5.17364702809526	2.29568319190293e-07	9.1684442830148e-07	RPUSD1	protein_coding
ENSG00000007384.15	718.36956913158	-0.133224384399428	0.0541696099002275	-2.4593934614779	0.0139171997570515	0.0249766782727645	RHBDF1	protein_coding
ENSG00000007392.17	1152.40731959787	-0.255987910630704	0.0680731187140481	-3.76048454171788	0.000169584554708675	0.000437161389774622	LUC7L	protein_coding
ENSG00000007516.14	127.460183549563	-0.524716560240879	0.112517177448296	-4.66343514955305	3.10974213389577e-06	1.05391788868827e-05	BAIAP3	protein_coding
ENSG00000007520.4	789.410465505055	-0.114987154090929	0.0834780278519475	-1.37745412834698	0.168371887731486	0.228834795787211	TSR3	protein_coding
ENSG00000007541.17	1095.60874023228	0.0771249518317184	0.0690630993661369	1.11673169231577	0.264109062857479	0.338122833818703	PIGQ	protein_coding
ENSG00000007545.16	1615.596112084	0.0214897870916389	0.0484307271530238	0.443722164726927	0.657243468531045	0.720908078018383	CRAMP1	protein_coding
ENSG00000007866.21	608.915743463945	0.286008007656098	0.0730636781511406	3.91450327842047	9.05905069823215e-05	0.000245615106959111	TEAD3	protein_coding
ENSG00000007923.16	1919.43198682649	-0.260192497039114	0.0439095577795801	-5.9256460369117	3.11071992941496e-09	1.58207024151223e-08	DNAJC11	protein_coding
ENSG00000007944.15	166.995508897727	-0.308467304129814	0.0997645373074778	-3.09195343811505	0.00198844036147398	0.00423364877183732	MYLIP	protein_coding
ENSG00000007968.7	530.31540004899	-0.394201898486249	0.0699837952771891	-5.6327596542158	1.77348539104181e-08	8.16248506337236e-08	E2F2	protein_coding
ENSG00000008018.9	1918.01126242281	-0.0331270838595389	0.0569909864482055	-0.581268827302111	0.561059286555997	0.633918783049329	PSMB1	protein_coding
ENSG00000008083.14	646.109960356896	0.221024033416766	0.0635382542230528	3.47859783243107	0.000504044413359457	0.00119236312837721	JARID2	protein_coding
ENSG00000008086.13	174.851193571253	-0.0709858048086862	0.123729154702849	-0.573719306328145	0.566157761579599	0.638788887707951	CDKL5	protein_coding
ENSG00000008128.23	1033.466405192	0.0423218408732425	0.0833104715698977	0.508001456188306	0.611452321992457	0.679440490560924	CDK11A	protein_coding
ENSG00000008130.15	2009.06412125974	-0.350880822820884	0.0548600448876986	-6.39592664459454	1.59576604366892e-10	9.38327494177216e-10	NADK	protein_coding
ENSG00000008256.16	1653.18191503558	-0.192489208353613	0.050403371010171	-3.81897489187322	0.000134007400256655	0.0003515696701793	CYTH3	protein_coding
ENSG00000008277.14	1315.21335917941	0.0607709527260437	0.0633482419782189	0.959315536284947	0.33739981095	0.41511201475034	ADAM22	protein_coding
ENSG00000008282.8	2575.41664677046	-0.0475042727225757	0.0538199271937737	-0.882652117895681	0.377424260119203	0.455476342436778	SYPL1	protein_coding
ENSG00000008283.16	1690.4410621841	-0.414446918637076	0.0614874414517431	-6.74035069360211	1.58004795551395e-11	1.04927721064747e-10	CYB561	protein_coding
ENSG00000008294.21	2151.41597322537	-0.330862281783865	0.0481397961202934	-6.8729473003395	6.28888041121511e-12	4.3527531834927e-11	SPAG9	protein_coding
ENSG00000008300.17	544.660268421305	-0.50902907156722	0.118433847241749	-4.2980033446704	1.72343563359443e-05	5.2092068218556e-05	CELSR3	protein_coding
ENSG00000008311.15	332.417930643075	0.35827857862492	0.147144907200371	2.43486903788687	0.0148971803387451	0.0265651432626997	AASS	protein_coding
ENSG00000008323.15	193.60502122022	0.767391385810515	0.0928751828645636	8.26260968906595	1.42521667784688e-16	1.47999574098732e-15	PLEKHG6	protein_coding
ENSG00000008324.12	187.240129566351	0.0691651381127718	0.100761908605958	0.686421476822663	0.4924473650944	0.57022664099612	SS18L2	protein_coding
ENSG00000008382.16	704.507244798554	0.405565525387582	0.0856226209886903	4.73666328716044	2.17265696539061e-06	7.52562241723243e-06	MPND	protein_coding
ENSG00000008394.13	611.390549422958	-0.739964756057533	0.0741032457388145	-9.98559170627457	1.76246367250073e-23	2.86307389836617e-22	MGST1	protein_coding
ENSG00000008405.12	488.304819090386	-0.10338196044884	0.0788876022525936	-1.3104969285011	0.190027782609866	0.254494117070349	CRY1	protein_coding
ENSG00000008441.17	2560.89073773208	0.159295617252623	0.0467909401831293	3.40441155123567	0.000663067700121637	0.00153853285850131	NFIX	protein_coding
ENSG00000008513.16	128.127653780195	0.972617030401325	0.144246419483426	6.74274643269797	1.55420317753372e-11	1.0343443791711e-10	ST3GAL1	protein_coding
ENSG00000008516.17	36.9943948619086	-0.30987396567303	0.205898677245545	-1.50498278968295	0.132328501506885	0.185529763583943	MMP25	protein_coding
ENSG00000008517.18	1960.54079924117	-0.78023909578037	0.0950295193130445	-8.21049187053258	2.2028422240854e-16	2.25407111301762e-15	IL32	protein_coding
ENSG00000008710.20	4221.75916894355	-0.230826015949349	0.07311328949205	-3.15710067968488	0.00159346318474329	0.00345100274227329	PKD1	protein_coding
ENSG00000008735.14	24.2410276789245	-0.496194481047146	0.247937184676579	-2.00129109997924	0.0453610283080083	0.0720461877004257	MAPK8IP2	protein_coding
ENSG00000008838.20	2261.3548687705	0.185992293969856	0.0516913066336543	3.59813489119201	0.000320507386414774	0.000787085592535085	MED24	protein_coding
ENSG00000008853.17	380.682435625329	0.526312158782798	0.101486720970749	5.18601994180592	2.14835815263994e-07	8.61581134131644e-07	RHOBTB2	protein_coding
ENSG00000008869.12	967.818439540779	-0.253487518393216	0.068775238803658	-3.68573810578661	0.000228040763975918	0.0005743911948363	HEATR5B	protein_coding
ENSG00000008952.17	1528.1866036852	-0.088690792391564	0.0552245809079808	-1.60600209061518	0.108273450610579	0.155614665366581	SEC62	protein_coding
ENSG00000008988.10	12097.1082180588	-0.327315736081201	0.0488588116006098	-6.69921607502045	2.09540566300652e-11	1.37432909754261e-10	RPS20	protein_coding
ENSG00000009307.16	13752.7789760713	-0.156410377129677	0.0377603893663965	-4.14218125803724	3.44018285914289e-05	9.91184584299355e-05	CSDE1	protein_coding
ENSG00000009335.18	4171.29455145202	-0.244116098278068	0.0508534741505852	-4.80038192779517	1.58363321545933e-06	5.58972072383076e-06	UBE3C	protein_coding
ENSG00000009413.16	1617.83172482656	-0.216936917662036	0.0599833408928397	-3.61661945521831	0.000298475607296138	0.00073662249236547	REV3L	protein_coding
ENSG00000009780.16	244.306872022768	0.00448099798846331	0.0894315410125131	0.0501053424522378	0.960038442426507	0.968214446106284	FAM76A	protein_coding
ENSG00000009830.12	1174.66837859546	-0.0960840559671061	0.0586413670367067	-1.63850300261524	0.101316808202434	0.146891248947231	POMT2	protein_coding
ENSG00000009844.16	1051.2458857494	-0.113671591182918	0.0650671570490099	-1.74698874729225	0.080639290048027	0.12015917433378	VTA1	protein_coding
ENSG00000009950.16	1001.26800581988	-0.287214338131993	0.100023657069288	-2.87146407707364	0.00408575216982529	0.00816539666961566	MLXIPL	protein_coding
ENSG00000009954.11	6415.65693763759	0.147239085462101	0.0484763934074147	3.03733580641293	0.00238679396451346	0.00500158212729723	BAZ1B	protein_coding
ENSG00000010017.13	1806.71223597536	-0.123812663703113	0.0630789061646718	-1.96282198330915	0.0496668624974135	0.0780877674793434	RANBP9	protein_coding
ENSG00000010030.14	418.360270672425	-0.496433196509236	0.0747364400687054	-6.64245174178571	3.08507690872422e-11	1.97959101643137e-10	ETV7	protein_coding
ENSG00000010072.16	244.782551482607	-0.388349900350282	0.0873726290783711	-4.44475466111867	8.79922231884889e-06	2.78136337664764e-05	SPRTN	protein_coding
ENSG00000010165.20	645.387956082033	0.248075735883383	0.0605264349893782	4.09863452104717	4.15594672208203e-05	0.00011830236510178	EEF1AKNMT	protein_coding
ENSG00000010219.13	1137.55125329243	-0.681069223850862	0.061925211638908	-10.998254278439	3.89601133982683e-28	8.5834870720076e-27	DYRK4	protein_coding
ENSG00000010244.18	4525.47966373957	-0.270018839245193	0.0486683857879722	-5.54813632861284	2.88730709943945e-08	1.2959641309055e-07	ZNF207	protein_coding
ENSG00000010256.11	3934.56469316862	0.0501022169730941	0.0548531689307588	0.913387830634509	0.361038603582816	0.438900733752397	UQCRC1	protein_coding
ENSG00000010270.13	600.529232022885	0.331449025535483	0.0684556162005701	4.84180910101461	1.28662340466502e-06	4.61005128707337e-06	STARD3NL	protein_coding
ENSG00000010278.14	5250.97608321755	0.0549003805860272	0.186737733690776	0.293997252194022	0.768760003070278	0.816476141191881	CD9	protein_coding
ENSG00000010292.13	6279.18641310427	-0.139082259483692	0.0623718252394352	-2.22988919996774	0.0257547995609661	0.0434990034260669	NCAPD2	protein_coding
ENSG00000010310.9	64.0881528763113	-0.95306237669422	0.160082741845149	-5.95356105042315	2.62369918557408e-09	1.34773073575186e-08	GIPR	protein_coding
ENSG00000010318.21	116.483018530139	-0.295038163115877	0.123139349880362	-2.39596979684013	0.0165764561775595	0.0292615113634132	PHF7	protein_coding
ENSG00000010319.7	110.585636891936	-0.134297282016118	0.121130180419041	-1.10870207203132	0.267558727760904	0.341743751141903	SEMA3G	protein_coding
ENSG00000010322.16	3243.92503292136	0.154953933869648	0.0556927921945021	2.78229781204874	0.00539754852500249	0.0105498473518262	NISCH	protein_coding
ENSG00000010361.14	21.734430763576	1.45878734940473	0.29311468817065	4.97684834052202	6.46279183266409e-07	2.42926517507998e-06	FUZ	protein_coding
ENSG00000010404.18	2863.96708014308	0.085914967283158	0.0366340204368696	2.34522354518017	0.0190156746477924	0.0330782095985545	IDS	protein_coding
ENSG00000010539.12	265.558063144165	-0.0468094487180348	0.089882644055235	-0.52078406471075	0.602517205176294	0.67164422437314	ZNF200	protein_coding
ENSG00000010626.15	98.1630915418308	0.310826038264387	0.140981233248399	2.20473343226281	0.0274728056606604	0.0460371280929457	LRRC23	protein_coding
ENSG00000010704.18	169.083170583521	0.433945030104967	0.148948531850471	2.91338910638342	0.00357528796890974	0.00723039195288378	HFE	protein_coding
ENSG00000010803.16	1233.39330183867	-0.179861953163587	0.055369042857484	-3.24842084820824	0.00116047490463213	0.00258106781215118	SCMH1	protein_coding
ENSG00000010810.17	3069.55037644395	-0.584403771790215	0.101397750645593	-5.76347865775474	8.23976769525736e-09	3.9828130102625e-08	FYN	protein_coding
ENSG00000010818.10	399.20305946026	-0.225849252308241	0.0956525122377846	-2.36114292269499	0.0182187076651003	0.0318320964423127	HIVEP2	protein_coding
ENSG00000011007.12	1452.39819246327	-0.0747888743937831	0.0462481145396662	-1.61712266842009	0.105851804611682	0.152575607545854	ELOA	protein_coding
ENSG00000011009.11	1652.71103233633	0.0837379376920656	0.0617906852740483	1.35518706938884	0.175357963379493	0.237196375583131	LYPLA2	protein_coding
ENSG00000011021.23	630.148966105887	-0.154074211212576	0.0808079822597584	-1.9066706890082	0.0565632448901864	0.0875803309178434	CLCN6	protein_coding
ENSG00000011052.21	9412.6740844206	-0.139718946600815	0.0697716288112539	-2.00251805757298	0.0452290429822465	0.0718662053164049	NME1-NME2	protein_coding
ENSG00000011105.14	270.443084014108	0.389138734745572	0.0998523168396855	3.89714277106199	9.73342432822715e-05	0.000262283000270688	TSPAN9	protein_coding
ENSG00000011114.15	1684.23630969952	0.0216314872416519	0.051147770944777	0.422921406780501	0.672352603795587	0.734238412881297	BTBD7	protein_coding
ENSG00000011132.12	322.997651365627	0.199095092539214	0.0875604580085983	2.27380140610575	0.0229779296805299	0.0392785122744101	APBA3	protein_coding
ENSG00000011143.18	324.544775418331	0.271905485020551	0.0764929164447333	3.55464921012659	0.000378483687607185	0.000916598331365097	MKS1	protein_coding
ENSG00000011198.10	458.352367533416	-0.104458754853269	0.0640042050179458	-1.63206081262911	0.102666675954096	0.148540662316148	ABHD5	protein_coding
ENSG00000011243.18	1073.3924296862	-0.0465376124263962	0.052465952551638	-0.887005956493271	0.375075693587381	0.45293246693801	AKAP8L	protein_coding
ENSG00000011258.16	481.334344684115	0.107216318127185	0.0832997591017729	1.28711438404272	0.198054422605997	0.263866952862043	MBTD1	protein_coding
ENSG00000011260.14	819.822419061507	-0.0791719442995266	0.083707854467514	-0.945812609857923	0.344244172769798	0.422015623360523	UTP18	protein_coding
ENSG00000011275.19	2928.40337683185	0.1362055899521	0.0439996700396346	3.09560480406801	0.00196411947774026	0.00418649687988928	RNF216	protein_coding
ENSG00000011295.16	1448.22282779314	-0.174640259441731	0.0537240250056687	-3.25069202136854	0.00115124495143095	0.0025612788575609	TTC19	protein_coding
ENSG00000011304.21	11026.1489886982	-0.312632705513864	0.0481327429913899	-6.4952189732837	8.29127239545573e-11	5.05085422824439e-10	PTBP1	protein_coding
ENSG00000011332.19	85.5309241949208	0.433071524775572	0.136370450717313	3.17569915254808	0.00149475880999906	0.00326052205013958	DPF1	protein_coding
ENSG00000011347.10	568.882140061193	-0.50792282532642	0.0751700959820067	-6.75697986933527	1.40897757718508e-11	9.4217345586844e-11	SYT7	protein_coding
ENSG00000011376.12	1089.10845139353	0.385577125256981	0.0575761648179376	6.69681849210034	2.13005915584966e-11	1.39468159013966e-10	LARS2	protein_coding
ENSG00000011405.13	2117.12422509215	0.103573812520007	0.0620129306156718	1.67019702974385	0.0948803874985225	0.138695583054319	PIK3C2A	protein_coding
ENSG00000011422.12	217.087804243998	-0.561422177061249	0.258958226915865	-2.1680028618811	0.0301584687923217	0.0501068528861533	PLAUR	protein_coding
ENSG00000011426.11	4309.48207696329	-0.525962918612312	0.0710092942772652	-7.40695882089209	1.29228566690323e-13	1.0585744292718e-12	ANLN	protein_coding
ENSG00000011451.21	2639.22995870947	0.02904409208454	0.0585257526781563	0.496261743855885	0.61970975356674	0.686980291169579	WIZ	protein_coding
ENSG00000011454.18	1147.73047786458	-0.537182179620459	0.0504745978002557	-10.6426242710494	1.88737380856346e-26	3.73113692578656e-25	RABGAP1	protein_coding
ENSG00000011478.12	321.168580536791	0.0750632362804453	0.078063375548066	0.961567902405483	0.336266701300232	0.413982508595697	QPCTL	protein_coding
ENSG00000011485.15	2246.98899161795	0.00124824480936	0.0444850774216065	0.028059854713296	0.977614412753437	0.981438197940217	PPP5C	protein_coding
ENSG00000011523.14	597.584745059276	0.253204159833743	0.06725385469103	3.76490181859441	0.000166614536585795	0.000430153204261733	CEP68	protein_coding
ENSG00000011566.15	694.013695139354	-0.0742074248264783	0.0660636089061247	-1.12327234396059	0.261321845762909	0.33517908153295	MAP4K3	protein_coding
ENSG00000011638.10	305.216409578901	-0.46640807124748	0.0969132679804932	-4.81263382162863	1.48954065436009e-06	5.28546683805193e-06	TMEM159	protein_coding
ENSG00000012048.23	583.406424443212	-0.367238825969926	0.0801742144222642	-4.58051043738003	4.63842466381629e-06	1.52729826433121e-05	BRCA1	protein_coding
ENSG00000012061.16	1286.33692563113	0.366686420348874	0.0757728782125532	4.83928325013957	1.30308219193846e-06	4.66468288141616e-06	ERCC1	protein_coding
ENSG00000012171.20	574.310681596349	-2.25891339405063	0.108150098683967	-20.886836179887	7.05404725162708e-97	9.05269397292142e-95	SEMA3B	protein_coding
ENSG00000012174.12	489.145272459601	0.306731342004146	0.0737175426384678	4.16090025556665	3.16995521674021e-05	9.18481850193777e-05	MBTPS2	protein_coding
ENSG00000012211.13	375.409993536125	-0.432268656946152	0.0887745134716139	-4.86928781743616	1.12001174665995e-06	4.05553277652555e-06	PRICKLE3	protein_coding
ENSG00000012232.9	1387.76856093052	-0.0517349665830674	0.0478286817543376	-1.08167243347399	0.279398106381546	0.354754213392101	EXTL3	protein_coding
ENSG00000012822.16	807.839395151212	0.88241842377527	0.112301520938559	7.8575821271205	3.91619234222312e-15	3.64186969023165e-14	CALCOCO1	protein_coding
ENSG00000012963.15	1575.62659386876	0.0678144585906947	0.0631963645213421	1.07307531223245	0.283237326758911	0.358882247168605	UBR7	protein_coding
ENSG00000012983.11	1914.15130220416	-0.335344453189501	0.0548346699301926	-6.11555524299521	9.62213416029001e-10	5.20846629414644e-09	MAP4K5	protein_coding
ENSG00000013275.8	2370.57241889953	-0.0752128128883045	0.0673501747124543	-1.11674265448336	0.264104374380813	0.338122833818703	PSMC4	protein_coding
ENSG00000013288.9	1356.70395337389	0.189676214844372	0.0621884142556476	3.05002494620043	0.00228822359109855	0.00481584423632134	MAN2B2	protein_coding
ENSG00000013306.16	5220.0805116952	-0.141264105826972	0.0586628830375629	-2.4080661998238	0.0160372727046958	0.0284106752159571	SLC25A39	protein_coding
ENSG00000013364.19	458.746790685877	0.12902045521319	0.074056942108322	1.74217907923437	0.0814771135429944	0.12127851812895	MVP	protein_coding
ENSG00000013374.16	1785.99527174007	0.204674165118063	0.053837203355687	3.80172357330375	0.000143692993002951	0.000374999507243763	NUB1	protein_coding
ENSG00000013375.16	657.69045940902	0.50040447024736	0.0798603725552504	6.26599218406051	3.70458915606126e-10	2.09251399495921e-09	PGM3	protein_coding
ENSG00000013392.8	113.759663469143	0.941798455233459	0.12406836875106	7.59096347210913	3.17535467564589e-14	2.72729849441979e-13	RWDD2A	protein_coding
ENSG00000013441.16	1318.0436312893	-0.404243624766289	0.0611341263624491	-6.61240535882738	3.78124862839354e-11	2.40128778875301e-10	CLK1	protein_coding
ENSG00000013503.10	643.900886467925	-0.693522902356809	0.0653156722141733	-10.6180167614706	2.45726178373776e-26	4.83910888357564e-25	POLR3B	protein_coding
ENSG00000013523.11	1219.07677155916	-0.136427397205069	0.0632771394292392	-2.1560297831989	0.0310813396141516	0.051462491136215	ANGEL1	protein_coding
ENSG00000013561.18	620.942019739644	0.419371027999052	0.080164994573494	5.23134854845626	1.68277874057065e-07	6.82507047795312e-07	RNF14	protein_coding
ENSG00000013563.14	312.936201909859	0.709465911701153	0.0835418165351204	8.49234480558485	2.02509134809449e-17	2.22919276344926e-16	DNASE1L1	protein_coding
ENSG00000013573.17	1310.50072513221	-0.668631351155294	0.0558159996776615	-11.9792058731664	4.56677190015873e-33	1.29518024424391e-31	DDX11	protein_coding
ENSG00000013583.10	621.710566609216	-0.0853196960102441	0.0764187580698376	-1.11647582563789	0.264218512350297	0.338206723480557	HEBP1	protein_coding
ENSG00000013588.9	1961.63890900503	-0.934866569367268	0.170225849063536	-5.49191896830153	3.97589817024356e-08	1.74723173373774e-07	GPRC5A	protein_coding
ENSG00000013619.14	484.640815463003	-0.194744745503656	0.0789620404395767	-2.46630842388982	0.0136513731706651	0.0245482422732652	MAMLD1	protein_coding
ENSG00000013810.20	2247.67045002501	-0.0325128478983607	0.068975555768137	-0.471367682888318	0.637378189931914	0.702671925331196	TACC3	protein_coding
ENSG00000014123.10	1352.39115574209	0.355885579677714	0.069373117931039	5.13002140153892	2.89709238953592e-07	1.14368681873502e-06	UFL1	protein_coding
ENSG00000014138.9	1083.82272200587	0.893842684057654	0.070750967160884	12.6336461524986	1.37744561143513e-36	4.39672699210161e-35	POLA2	protein_coding
ENSG00000014164.7	709.096958372103	-0.0938600289018018	0.0737297721516278	-1.27302751877187	0.203008276950761	0.269332028963558	ZC3H3	protein_coding
ENSG00000014216.16	3753.89911623828	0.0542121557519061	0.0487048110526277	1.11307598941976	0.265675794794338	0.339648616954409	CAPN1	protein_coding
ENSG00000014641.21	2221.19532105748	-0.256394358310299	0.0546576559820188	-4.69091390224724	2.7198741450393e-06	9.29768298193235e-06	MDH1	protein_coding
ENSG00000014824.14	919.513481306657	0.33793337668321	0.0621197256730644	5.44003330700059	5.32706110292726e-08	2.30634638698566e-07	SLC30A9	protein_coding
ENSG00000014914.21	441.063609485202	0.824477468709136	0.08816086439512	9.35196670729074	8.60328547450689e-21	1.17352166791325e-19	MTMR11	protein_coding
ENSG00000014919.13	1082.91190357897	0.59542025468538	0.0634247942241906	9.38781531684154	6.12576243449233e-21	8.4682891823323e-20	COX15	protein_coding
ENSG00000015133.19	1968.04913792458	-0.0964979813800314	0.0650063030922356	-1.48444038177518	0.137692128437313	0.192192402604425	CCDC88C	protein_coding
ENSG00000015153.15	229.695175800145	0.149213209661453	0.0905476458879029	1.64789717278986	0.0993737736809338	0.144345983275456	YAF2	protein_coding
ENSG00000015171.20	2714.8083638916	-0.037854396466831	0.044053434933277	-0.859283652322798	0.390184041110856	0.468671260674455	ZMYND11	protein_coding
ENSG00000015475.19	729.821995536524	0.120076667583723	0.0714889912941452	1.67965256482164	0.0930249340234514	0.136306753944924	BID	protein_coding
ENSG00000015479.20	7496.48993236914	-0.0201475467712027	0.0441332816822421	-0.456515944503385	0.648019007851428	0.712566420629204	MATR3	protein_coding
ENSG00000015532.10	413.148613975198	-0.303117370760769	0.0726621375741603	-4.17159996774663	3.0246830514859e-05	8.80032476721761e-05	XYLT2	protein_coding
ENSG00000015568.13	1841.85617265665	-0.456518522705811	0.0753903333873066	-6.05539864587831	1.40070345576886e-09	7.43309208092366e-09	RGPD5	protein_coding
ENSG00000015676.18	2264.65034852174	0.000496644094210978	0.0496109569120038	0.0100107743354334	0.992012691125128	0.99310898025918	NUDCD3	protein_coding
ENSG00000016391.11	728.719959137707	-0.139038760970197	0.0612473197767446	-2.27011992487203	0.0232003077222406	0.0395956075782508	CHDH	protein_coding
ENSG00000016402.13	756.080194906813	1.82690331499512	0.0827535127154984	22.0764443109008	5.32359805584026e-108	7.66200094018131e-106	IL20RA	protein_coding
ENSG00000016864.18	550.943411319722	0.217892240952921	0.0879189367849038	2.47833116414955	0.0131998566274935	0.0238133224604435	GLT8D1	protein_coding
ENSG00000017260.20	2563.58425193084	-0.293933559040745	0.0442312748758136	-6.64537840851322	3.02439045873689e-11	1.94551433018162e-10	ATP2C1	protein_coding
ENSG00000017483.15	595.330140142441	-0.899691941585219	0.0929957579528306	-9.67454818790295	3.86796334189575e-22	5.77196080089095e-21	SLC38A5	protein_coding
ENSG00000017797.13	3748.99832081658	0.400411257968517	0.0541503453250268	7.39443590922879	1.42009829334071e-13	1.15711712790724e-12	RALBP1	protein_coding
ENSG00000018189.13	399.911187319409	-0.0608553360134857	0.0965440821097964	-0.630337299641804	0.528473924009443	0.603970198867935	RUFY3	protein_coding
ENSG00000018408.15	211.617660546906	1.25825598519176	0.120473389588834	10.4442648246727	1.55656725087361e-25	2.88114611339586e-24	WWTR1	protein_coding
ENSG00000018510.16	847.109651838586	0.199327383957453	0.0583054606263116	3.41867437142762	0.000629269837147332	0.00146540987329032	AGPS	protein_coding
ENSG00000018610.15	403.303616251677	-0.102711937988663	0.0814046800710213	-1.26174487632716	0.20704060324667	0.273802085873656	CXorf56	protein_coding
ENSG00000018699.13	719.863237778591	-0.409957832069236	0.0706369123374356	-5.80373374916007	6.48542330809266e-09	3.17367394167865e-08	TTC27	protein_coding
ENSG00000019144.19	657.416696623959	1.90448302574648	0.130064447711682	14.6426103309046	1.50189521925332e-48	7.48517358462821e-47	PHLDB1	protein_coding
ENSG00000019169.10	79.1330834170378	0.373920705288931	0.177323558431285	2.108691640281	0.0349712068914627	0.0569901149342355	MARCO	protein_coding
ENSG00000019485.13	395.092880073892	0.316676951457222	0.0705492822776458	4.48873385006163	7.16477443321463e-06	2.28726215322358e-05	PRDM11	protein_coding
ENSG00000019505.8	338.246756659748	-0.478333869654649	0.0865679381907303	-5.52553150336979	3.28489625047886e-08	1.4614870793479e-07	SYT13	protein_coding
ENSG00000019995.6	826.952866968277	-0.294077383744829	0.0624434155033988	-4.70950189662226	2.4832290358418e-06	8.53038749764972e-06	ZRANB1	protein_coding
ENSG00000020129.16	1717.10216937913	-0.18079970818487	0.0618687966479978	-2.92230846534043	0.00347447246599781	0.00704965427883613	NCDN	protein_coding
ENSG00000020181.18	321.290589909101	0.282791287337195	0.0824383555906274	3.4303363441828	0.000602833496656669	0.00140960155610579	ADGRA2	protein_coding
ENSG00000020256.20	730.10905540863	-0.136883938642975	0.0688893873274144	-1.98701053897314	0.0469212289615945	0.0742409253065402	ZFP64	protein_coding
ENSG00000020426.11	601.203367664659	-0.249391439254595	0.0768985820625713	-3.24312142780043	0.00118227811887423	0.00262539048747847	MNAT1	protein_coding
ENSG00000020577.14	600.967458163846	0.601075094816298	0.0720799318132931	8.33900753920313	7.49166368525763e-17	7.91843656506297e-16	SAMD4A	protein_coding
ENSG00000020922.13	549.661711739486	-0.768037721674853	0.0692706506311066	-11.0874910900571	1.44277590718839e-28	3.2531111230895e-27	MRE11	protein_coding
ENSG00000021355.13	4869.71760689067	-1.19516419659258	0.1660033695968	-7.19963817298092	6.03725500135251e-13	4.60950555383384e-12	SERPINB1	protein_coding
ENSG00000021574.13	637.020250127761	0.13389326308147	0.0604924404536391	2.21338835195589	0.0268708830197645	0.045190739161775	SPAST	protein_coding
ENSG00000021762.20	746.243104140617	-0.444512619039685	0.0747534460674428	-5.94638297528978	2.74132354156485e-09	1.40487129917134e-08	OSBPL5	protein_coding
ENSG00000021776.11	1868.44595962941	-0.423874432836073	0.0452546496902922	-9.36642832807081	7.50285218294881e-21	1.03164217515546e-19	AQR	protein_coding
ENSG00000021826.17	1178.03832307479	0.0167082594160549	0.0975412466096215	0.17129429853326	0.863992363321151	0.892266791519965	CPS1	protein_coding
ENSG00000022277.13	1265.80641195608	-0.0117543817489326	0.0629660096838435	-0.186678206352159	0.85191294451531	0.883227369431519	RTF2	protein_coding
ENSG00000022567.10	400.446152934367	0.0534150593170191	0.085544024331406	0.624416021276763	0.532354406076677	0.607773582443533	SLC45A4	protein_coding
ENSG00000022840.16	2649.37643565583	0.161226068802737	0.0471311046905477	3.42079970035312	0.000624372988716978	0.00145488637104576	RNF10	protein_coding
ENSG00000022976.15	502.766093538108	0.25940893563682	0.0750696622496799	3.45557616569569	0.000549118024435331	0.00129085904080356	ZNF839	protein_coding
ENSG00000023041.11	732.308780641577	0.286412753594581	0.0911280493274842	3.14297031164695	0.00167242801665958	0.00360820838562027	ZDHHC6	protein_coding
ENSG00000023191.17	2373.29750552941	-0.499426109135591	0.0675496959714384	-7.39346198311181	1.43054364053495e-13	1.16501174321725e-12	RNH1	protein_coding
ENSG00000023228.14	1942.8694540618	0.410829209485024	0.0458058300195929	8.96892839425235	2.99413124506244e-19	3.67700328341001e-18	NDUFS1	protein_coding
ENSG00000023287.13	1313.31768478245	0.215556092436259	0.0647943753562801	3.32677167193905	0.000878583311277958	0.00199560221145731	RB1CC1	protein_coding
ENSG00000023318.8	1389.8558361724	-0.342388328280791	0.0676672833179629	-5.05987992264943	4.19520586307936e-07	1.61960817977995e-06	ERP44	protein_coding
ENSG00000023330.15	1465.95446030117	0.113787979822032	0.0706622366381803	1.61030821037654	0.10733058772565	0.154490237496496	ALAS1	protein_coding
ENSG00000023445.16	55.7238834081536	1.72838139466475	0.259895905761047	6.65028327246467	2.9252945772416e-11	1.88570684342908e-10	BIRC3	protein_coding
ENSG00000023516.9	1879.37635664472	-0.0265388739822269	0.0624952006876731	-0.424654592515958	0.671088489657181	0.733169887962584	AKAP11	protein_coding
ENSG00000023572.10	348.774651473484	-0.214904491622915	0.093216984415809	-2.30542205339211	0.021142947562164	0.0364234089312721	GLRX2	protein_coding
ENSG00000023608.5	157.808081985392	-0.154108582495474	0.107035783547197	-1.43978562484685	0.149928059434061	0.206964155188646	SNAPC1	protein_coding
ENSG00000023697.13	355.992780356261	0.0442448434688683	0.0833505080265632	0.530828719781382	0.595537476224667	0.665549864576188	DERA	protein_coding
ENSG00000023734.11	3004.48305887401	-0.635297547031632	0.0368546592055395	-17.2379167444897	1.37917986783063e-66	1.10048549039336e-64	STRAP	protein_coding
ENSG00000023892.11	887.278611102141	-0.240663628577345	0.0706969709618806	-3.40415756577618	0.000663684573817718	0.0015397322140393	DEF6	protein_coding
ENSG00000023909.10	505.964600149235	-0.352786948536121	0.116875546414582	-3.01848384335856	0.00254042947366998	0.00529973095292844	GCLM	protein_coding
ENSG00000024048.10	1145.4932134396	-0.292961220727267	0.0506407037448715	-5.78509378943882	7.24718838240146e-09	3.52405118689556e-08	UBR2	protein_coding
ENSG00000024422.12	1005.70182013656	0.355090622181442	0.0613297504027948	5.78985924203696	7.04454341109502e-09	3.43310026996403e-08	EHD2	protein_coding
ENSG00000024526.17	999.576974079625	0.0968550005021196	0.0837789450749487	1.15607806251885	0.247649228278095	0.319574167545053	DEPDC1	protein_coding
ENSG00000024862.17	124.052843267451	0.45485140739548	0.122036824452121	3.72716521785547	0.000193645525904853	0.000493323589567368	CCDC28A	protein_coding
ENSG00000025156.13	500.081705967773	-0.420271270361664	0.064356441917515	-6.53036833360554	6.56081419300744e-11	4.04956066422103e-10	HSF2	protein_coding
ENSG00000025293.17	1079.46715851305	0.00143871379265259	0.0574256451056925	0.0250535068435822	0.980012284692952	0.983332628633794	PHF20	protein_coding
ENSG00000025434.19	214.927132120519	0.701675286197669	0.0969361194870635	7.23853285968715	4.53564327011229e-13	3.51706477138616e-12	NR1H3	protein_coding
ENSG00000025708.14	102.072265426683	-0.548007214007304	0.149311057403223	-3.67023865169865	0.000242324118862656	0.000607783620600146	TYMP	protein_coding
ENSG00000025770.19	1537.49628847338	-0.255023942146884	0.0655539895360332	-3.89028866056587	0.000100125045680926	0.000268909261159095	NCAPH2	protein_coding
ENSG00000025772.8	2507.58080132961	0.233196880624183	0.0573763828563555	4.0643356903136	4.8169457789948e-05	0.000135962179245821	TOMM34	protein_coding
ENSG00000025796.14	1665.47284839691	-0.227260978959849	0.0743793615060471	-3.05543062427838	0.0022473758922902	0.00473779448888009	SEC63	protein_coding
ENSG00000025800.14	1779.0161366526	-0.116484834509816	0.0529195678907421	-2.201167529378	0.0277241660799706	0.0464330785896191	KPNA6	protein_coding
ENSG00000026025.16	17.7846794738183	3.24726533291286	0.423393193943252	7.66962100327975	1.72505297980178e-14	1.51978351767434e-13	VIM	protein_coding
ENSG00000026036.22	969.755754180583	-0.676116075699796	0.0599310090594179	-11.2815733676279	1.61825497900975e-29	3.82813005787253e-28	RTEL1-TNFRSF6B	protein_coding
ENSG00000026103.22	186.303938162042	0.110257966810936	0.133554198201062	0.825567210137009	0.409049642071876	0.487956697469374	FAS	protein_coding
ENSG00000026297.16	1222.79670311628	-0.450007018963758	0.0589446954031484	-7.63439383113212	2.2688536846521e-14	1.97403088947132e-13	RNASET2	protein_coding
ENSG00000026508.20	7630.31263101729	1.08868357075227	0.0522146399521666	20.8501594907023	1.519153665847e-96	1.93346830198709e-94	CD44	protein_coding
ENSG00000026652.15	71.338536657022	-1.14650523236515	0.181836543683322	-6.30514202008727	2.87929756284601e-10	1.64409278709042e-09	AGPAT4	protein_coding
ENSG00000026950.17	471.65824272915	0.650097262671268	0.112817698132153	5.76236949906347	8.29411695323703e-09	4.00531204389621e-08	BTN3A1	protein_coding
ENSG00000027001.10	1349.39778919527	0.23172258887644	0.108256118942708	2.14050338345377	0.0323141076616845	0.0532631122754941	MIPEP	protein_coding
ENSG00000027697.15	890.434338554973	0.317705487972715	0.0672220032320336	4.72621273835109	2.28746003064249e-06	7.90017593000547e-06	IFNGR1	protein_coding
ENSG00000027847.14	304.24117271735	0.100656964418614	0.105974394461028	0.949823444904238	0.342201970982487	0.420047055087701	B4GALT7	protein_coding
ENSG00000027869.12	252.0400978499	-0.249318244983837	0.141614874088024	-1.76053713700206	0.0783167765731183	0.117140477780305	SH2D2A	protein_coding
ENSG00000028116.18	797.703847446234	0.115380271429151	0.07177329374002	1.60756550823884	0.107930371450557	0.155179508947678	VRK2	protein_coding
ENSG00000028137.19	105.867406917088	-1.1761567479141	0.132152617068169	-8.89998831659454	5.58525664402328e-19	6.77801042694709e-18	TNFRSF1B	protein_coding
ENSG00000028203.18	1372.41145334932	-0.279171945416186	0.0553967231764736	-5.03950286963449	4.66742631463064e-07	1.78846392747728e-06	VEZT	protein_coding
ENSG00000028277.21	70.2289388807002	0.956149262226608	0.153162902339817	6.24269485377883	4.30095467932803e-10	2.41556170903179e-09	POU2F2	protein_coding
ENSG00000028310.18	1059.66136432497	-0.359150876500537	0.0506260252231399	-7.09419463443039	1.30106915257477e-12	9.60060610908071e-12	BRD9	protein_coding
ENSG00000028528.15	2040.32894126196	-0.127477118211999	0.0476117649024029	-2.67742896053755	0.00741895833575474	0.014103438880462	SNX1	protein_coding
ENSG00000028839.10	325.391016607562	0.0134090893032563	0.0788379588263465	0.170084176491581	0.864943937529508	0.892950099748906	TBPL1	protein_coding
ENSG00000029153.14	966.877581800463	-0.149104680685756	0.0576108029708043	-2.58813751930031	0.00964964479445713	0.0179106339441533	ARNTL2	protein_coding
ENSG00000029363.17	5969.86973278928	0.081227056329741	0.0550270010375213	1.47613089570981	0.139908756277246	0.194774439221623	BCLAF1	protein_coding
ENSG00000029364.12	2102.43266387814	-0.116244696690883	0.069841720446802	-1.66440196414442	0.0960321278279617	0.140206178285041	SLC39A9	protein_coding
ENSG00000029639.11	230.790662835445	0.189732680080475	0.0870166321860511	2.18041856268128	0.0292264494016335	0.0487054778471114	TFB1M	protein_coding
ENSG00000029725.17	2184.90766352358	-0.258844772562995	0.0540340153063819	-4.79040417587517	1.66445697617993e-06	5.85184848086336e-06	RABEP1	protein_coding
ENSG00000029993.15	1651.20579670034	0.247986424589435	0.0777114425347506	3.19111853416621	0.00141723123002268	0.00310555872101938	HMGB3	protein_coding
ENSG00000030066.13	2132.5708139438	-0.565301176490532	0.0609255512686124	-9.27855661080843	1.71789896708109e-20	2.28605012339221e-19	NUP160	protein_coding
ENSG00000030110.13	527.584560621543	-0.271533693425192	0.069646436663983	-3.89874495281412	9.66925542303612e-05	0.000260873394384647	BAK1	protein_coding
ENSG00000030419.16	18.2454751930461	0.924565028037523	0.307224231616051	3.0094144045024	0.00261751822440724	0.00544653163840989	IKZF2	protein_coding
ENSG00000030582.18	3947.74403104625	0.849724880762227	0.0564180127424204	15.0612338056233	2.91299439078131e-51	1.58516302537216e-49	GRN	protein_coding
ENSG00000031003.10	1055.12042947828	-0.404978639539548	0.0485484278196367	-8.3417457109856	7.32017350831582e-17	7.74249121071866e-16	FAM13B	protein_coding
ENSG00000031081.11	310.394255649921	0.830231597340411	0.0865726370576576	9.59000009191674	8.80849343725753e-22	1.28700947754996e-20	ARHGAP31	protein_coding
ENSG00000031691.7	101.847491694754	0.0147962583627354	0.141684447554737	0.104431069309982	0.916827267729008	0.93405265434154	CENPQ	protein_coding
ENSG00000031698.13	5938.66973802537	-0.465425554288703	0.0939378314740688	-4.95461250260159	7.24745742766135e-07	2.708343712351e-06	SARS1	protein_coding
ENSG00000031823.14	2198.16026305527	-0.26819874574488	0.0650461122942785	-4.1232094630269	3.7362964601392e-05	0.000107168868478569	RANBP3	protein_coding
ENSG00000032219.19	617.074972164171	0.0672249768770731	0.118541537860083	0.567100596893052	0.570645837395302	0.643051799786891	ARID4A	protein_coding
ENSG00000032389.13	731.15817928369	-0.0305063568298194	0.067181117774738	-0.454091236351691	0.64976316065918	0.71412736755291	EIPR1	protein_coding
ENSG00000032444.17	1858.10163670194	0.535792593509644	0.0522912910251013	10.2463064691298	1.2295242070316e-24	2.14193131089215e-23	PNPLA6	protein_coding
ENSG00000032742.17	261.61981099849	0.637038540158284	0.132782110063634	4.79762326305097	1.60559403663053e-06	5.66204446166939e-06	IFT88	protein_coding
ENSG00000033011.13	1156.98278309178	-0.0597459422438362	0.059317733471135	-1.00721889977319	0.313829592639604	0.390954192416268	ALG1	protein_coding
ENSG00000033030.15	1075.39431688605	-0.441929312565585	0.0531505093685606	-8.31467690179831	9.20025728357129e-17	9.67126021617733e-16	ZCCHC8	protein_coding
ENSG00000033050.9	4603.45425863592	-0.335129290149152	0.0758623101489721	-4.41759932555512	9.98032112251181e-06	3.13155960241813e-05	ABCF2	protein_coding
ENSG00000033100.16	2460.33453622921	-0.194111664872767	0.049598251709861	-3.91367957903593	9.09002410594708e-05	0.000246411496623103	CHPF2	protein_coding
ENSG00000033170.17	694.620031607888	-0.0985356625187604	0.0554501844298128	-1.77701234958892	0.0755662079622592	0.113611207909674	FUT8	protein_coding
ENSG00000033178.13	1252.84099019747	0.0872352065724298	0.0667552852729516	1.30679100861811	0.19128369968932	0.255905346583638	UBA6	protein_coding
ENSG00000033327.13	502.484240939996	-0.643055789385767	0.0994227667131307	-6.46789272361738	9.9379005559437e-11	5.98294247699503e-10	GAB2	protein_coding
ENSG00000033627.17	2322.03609660504	-0.0819187552909183	0.047823536778415	-1.71293803865824	0.0867239393022347	0.12813476592674	ATP6V0A1	protein_coding
ENSG00000033800.14	1112.10140011119	-0.160111391741241	0.0639156124048553	-2.50504353657853	0.0122436321543754	0.0222244148016716	PIAS1	protein_coding
ENSG00000033867.16	2225.18679944606	1.69120766283986	0.0539044263603159	31.3741890421993	4.55270159689596e-216	1.52416531722169e-213	SLC4A7	protein_coding
ENSG00000034152.19	1833.08658623095	0.163771392324638	0.06958338636581	2.3535990539993	0.0185926534714944	0.0324229264478557	MAP2K3	protein_coding
ENSG00000034510.6	16018.2524354601	0.511146208491212	0.0924944891764589	5.52623419019115	3.27177339496727e-08	1.45622284053457e-07	TMSB10	protein_coding
ENSG00000034533.12	168.11735912643	-0.365582426436741	0.102361875293576	-3.57147058304906	0.000354982424456228	0.000865125706065186	ASTE1	protein_coding
ENSG00000034677.13	488.126876963474	-0.0130754691718211	0.0726595585707102	-0.179955251986515	0.857187698347867	0.887381725904622	RNF19A	protein_coding
ENSG00000034693.15	275.475776969538	-0.0963687380476559	0.0888050938593144	-1.08517128758767	0.277845798482153	0.352980143262264	PEX3	protein_coding
ENSG00000034713.8	476.242249429365	0.486202316745804	0.085521176117065	5.68516873622352	1.30683564708697e-08	6.12082389450711e-08	GABARAPL2	protein_coding
ENSG00000035115.22	1102.11203804626	-0.397986937875324	0.0521925739606211	-7.62535563345855	2.43362528109408e-14	2.10905060938935e-13	SH3YL1	protein_coding
ENSG00000035141.8	1526.71650098214	-0.247878062397979	0.0598463614097558	-4.14190698580334	3.44430031432204e-05	9.91814226637235e-05	FAM136A	protein_coding
ENSG00000035403.18	6093.2045909793	-0.176984737112589	0.0655523821335313	-2.69989787330792	0.00693607641076663	0.0132593229772568	VCL	protein_coding
ENSG00000035499.13	665.793936241973	0.0183368348161013	0.0707163708389566	0.259301129265528	0.79540290817221	0.838756832775407	DEPDC1B	protein_coding
ENSG00000035664.11	80.2698988081645	-0.192452328889171	0.153008190315702	-1.25779102734359	0.208467341524166	0.27547597901769	DAPK2	protein_coding
ENSG00000035681.9	1678.34112139233	-0.338987103087113	0.0443389565188469	-7.64535590599707	2.08368175531037e-14	1.82053009954617e-13	NSMAF	protein_coding
ENSG00000035687.10	1561.50857310631	-0.351747988637233	0.0561532539674346	-6.26407133665353	3.75053762026804e-10	2.11646314958329e-09	ADSS2	protein_coding
ENSG00000035862.12	1082.44911141503	0.497648710658297	0.0722212212224041	6.89061611303685	5.55512622981056e-12	3.86574532033812e-11	TIMP2	protein_coding
ENSG00000035928.16	2583.28755572246	-0.329807604891306	0.0501828355382059	-6.57211975676848	4.96039400940435e-11	3.10024625587772e-10	RFC1	protein_coding
ENSG00000036054.13	648.957167910996	0.0272907402391418	0.0815397276722714	0.334692560524976	0.737857013959705	0.790469952413904	TBC1D23	protein_coding
ENSG00000036257.13	1776.08768872364	-0.0784321139475965	0.0493669663958065	-1.5887570104826	0.112115262311481	0.160328260711004	CUL3	protein_coding
ENSG00000036448.10	113.499262713738	0.821771636206761	0.132595552862973	6.19758067644996	5.73376508159692e-10	3.18657460326931e-09	MYOM2	protein_coding
ENSG00000036530.9	33.320190480525	-0.0848501341623444	0.295927493021105	-0.286726093936439	0.774322056036296	0.821194109424899	CYP46A1	protein_coding
ENSG00000036549.13	1257.32016585396	-0.113904278738993	0.0518330367893643	-2.19752277301193	0.0279831318849352	0.0468260600921441	ZZZ3	protein_coding
ENSG00000036672.16	54.9212440652126	0.349606337185617	0.174199215224872	2.00693405383206	0.0447566852707091	0.0711817570142436	USP2	protein_coding
ENSG00000037042.9	819.017764956842	0.236249721210548	0.0674728796848183	3.50140267191983	0.000462815983502349	0.00110515023345042	TUBG2	protein_coding
ENSG00000037241.7	207.312892436863	0.409049725910952	0.130091096321808	3.14433299031535	0.00166465899585428	0.00359396446602493	RPL26L1	protein_coding
ENSG00000037474.15	2745.65626305327	-0.278709847448123	0.0457398294360685	-6.0933731254438	1.10555963381734e-09	5.93227120584915e-09	NSUN2	protein_coding
ENSG00000037637.11	758.419878225451	-0.176358673077865	0.0748466983649462	-2.35626523187375	0.0184597320001357	0.0322276241698321	FBXO42	protein_coding
ENSG00000037749.12	219.878004742219	0.143941329317994	0.0903632926369355	1.59291815423688	0.111178553093181	0.159151302996374	MFAP3	protein_coding
ENSG00000037757.14	365.379652939853	-0.0581824200088846	0.0795593590723097	-0.731308304733878	0.464590859018873	0.542598151743565	MRI1	protein_coding
ENSG00000037897.17	363.683651730012	-0.485374009133141	0.100689804679811	-4.82048813856188	1.4320737194671e-06	5.08976120004464e-06	METTL1	protein_coding
ENSG00000037965.6	40.3088799468405	0.713777343005537	0.213412076906469	3.34459676955564	0.000824022776198006	0.00188054990418632	HOXC8	protein_coding
ENSG00000038002.9	273.769993909221	-0.698905096673173	0.107158659078785	-6.52215231770793	6.93055792091229e-11	4.26070227473251e-10	AGA	protein_coding
ENSG00000038210.14	621.672363416115	-0.146603308660419	0.0658743998795461	-2.2254974455705	0.0260478624202697	0.0439313417229388	PI4K2B	protein_coding
ENSG00000038219.13	1283.58519553514	0.1356647905964	0.0767809172705853	1.76690765647277	0.0772436945688361	0.115737779369534	BOD1L1	protein_coding
ENSG00000038274.17	1144.79225384031	0.186660500461192	0.0481564889452158	3.87612354118138	0.000106133811553956	0.000283711282404256	MAT2B	protein_coding
ENSG00000038358.15	2133.67930873227	-0.247285374906707	0.0537829767337257	-4.5978372697925	4.26899214117351e-06	1.4129052003884e-05	EDC4	protein_coding
ENSG00000038382.20	2101.09566478508	-0.302142497251461	0.068275660242621	-4.42533248565861	9.62938555542577e-06	3.02889279381733e-05	TRIO	protein_coding
ENSG00000038532.16	910.793815226275	-0.131126961729366	0.0668152123506502	-1.96253154208661	0.0497006320587218	0.0781249090236108	CLEC16A	protein_coding
ENSG00000039068.19	4566.05513975907	-0.653046181805742	0.059501299987415	-10.9753262860453	5.02242047694547e-28	1.09558548524091e-26	CDH1	protein_coding
ENSG00000039123.16	1584.21363091045	-0.272883821859979	0.0626491426462637	-4.35574710735891	1.32613815361844e-05	4.07391333846479e-05	MTREX	protein_coding
ENSG00000039139.9	20.3896489628858	-0.486923201479931	0.287494650321659	-1.69367743342405	0.0903265949120772	0.132807863437654	DNAH5	protein_coding
ENSG00000039319.17	728.857574530182	0.0429399693183062	0.0793225786327255	0.541333502496486	0.588277732402117	0.659345868098448	ZFYVE16	protein_coding
ENSG00000039523.20	1324.98414743191	0.119778731349132	0.0868004948630458	1.3799314340099	0.167607757062238	0.227971895680631	RIPOR1	protein_coding
ENSG00000039560.14	1364.87530829708	-0.136830201275488	0.0654188161412664	-2.09160314029552	0.0364740313890876	0.0591823920969285	RAI14	protein_coding
ENSG00000039650.12	921.179550731895	-0.176921423505577	0.0630026321584312	-2.80815923786607	0.00498255827142368	0.00979966760918578	PNKP	protein_coding
ENSG00000040199.18	457.149637259182	-0.048013752244811	0.0696098372722363	-0.689755272046314	0.4903481007738	0.568070469564171	PHLPP2	protein_coding
ENSG00000040275.17	322.34148063181	0.0150774310458871	0.10087681896169	0.149463783662857	0.881187684777069	0.905893881546519	SPDL1	protein_coding
ENSG00000040341.18	716.159833537245	0.766075311046752	0.0746857511628558	10.2573154734199	1.09714429232705e-24	1.92218681477093e-23	STAU2	protein_coding
ENSG00000040487.13	448.445340722896	0.170908198537376	0.0776119807607424	2.2020852561957	0.0276592867451183	0.0463294557183838	SLC66A1	protein_coding
ENSG00000040531.16	679.013802978267	0.148333004659185	0.0787749189457395	1.88299787095125	0.0597006564903897	0.091902250095162	CTNS	protein_coding
ENSG00000040608.14	1539.54699537007	-0.367093880847846	0.0965949712506357	-3.80034153015424	0.000144496799844336	0.000376905609350063	RTN4R	protein_coding
ENSG00000040633.13	836.466458909172	0.327627747278311	0.0669462692536312	4.89389104024703	9.88615873952207e-07	3.61545582020042e-06	PHF23	protein_coding
ENSG00000040933.16	1018.88009998108	-0.00981161126419521	0.0597141416992805	-0.164309675815259	0.869487365017239	0.89636612965381	INPP4A	protein_coding
ENSG00000041353.10	148.754124855916	-1.328315114405	0.111242462471118	-11.9407201611514	7.2591929984536e-33	2.04372161199608e-31	RAB27B	protein_coding
ENSG00000041357.16	1652.63022904049	-0.0306055785232968	0.0790249206950472	-0.387290214961455	0.69854136874608	0.756577491196956	PSMA4	protein_coding
ENSG00000041802.11	1424.16714273807	-0.362990032441203	0.0490139973056424	-7.40584429744961	1.30318664505038e-13	1.06580320413042e-12	LSG1	protein_coding
ENSG00000041880.14	716.880173942302	0.803350622050736	0.0982505629814807	8.17654980971621	2.92086811871104e-16	2.95541189409659e-15	PARP3	protein_coding
ENSG00000041982.16	1217.48838270332	2.16603971044031	0.330993601539794	6.54405311874252	5.98735148450298e-11	3.71047134250889e-10	TNC	protein_coding
ENSG00000041988.15	363.773729770124	0.0528205990577884	0.100761149549336	0.524215923439082	0.600128366862999	0.669417416318281	THAP3	protein_coding
ENSG00000042088.14	499.289014449328	0.150822466954559	0.0801955841119821	1.88068294064617	0.0600150616334083	0.0923216411102275	TDP1	protein_coding
ENSG00000042286.15	1968.7952310986	0.0443779397765393	0.0986528654893331	0.449839338740117	0.652826290195136	0.716982232848744	AIFM2	protein_coding
ENSG00000042317.17	267.427410699133	0.131468400618749	0.105557551172969	1.24546656452196	0.212960298463919	0.280642529209683	SPATA7	protein_coding
ENSG00000042429.12	703.245664290427	0.0540544835004657	0.0577733527638361	0.935630025167965	0.349463709920086	0.427291872391372	MED17	protein_coding
ENSG00000042445.14	1956.79374717073	0.0556024428420094	0.0552730073467766	1.00596015145632	0.314434739103965	0.391549687248408	RETSAT	protein_coding
ENSG00000042493.16	802.998071368211	1.12290019566782	0.0720064225999927	15.5944449831331	7.94105556232937e-55	4.72170871273638e-53	CAPG	protein_coding
ENSG00000042753.12	1234.0079392372	-0.385612538719675	0.0860741125483052	-4.48000597744494	7.46409488658871e-06	2.37852681425584e-05	AP2S1	protein_coding
ENSG00000043093.15	674.532516277087	0.0317599080888485	0.0744692183130075	0.42648370438583	0.669755419707522	0.731949133425515	DCUN1D1	protein_coding
ENSG00000043143.20	1680.36830888143	0.953982486348178	0.0490214555265838	19.4605092015443	2.37414340137015e-84	2.48719784905444e-82	JADE2	protein_coding
ENSG00000043355.12	1392.96115151023	0.378138665958413	0.051081667789213	7.40262959930736	1.33513782467e-13	1.09077572943862e-12	ZIC2	protein_coding
ENSG00000043514.17	688.703421909294	-0.348367524788128	0.07409624429649	-4.70155441879299	2.58188432515413e-06	8.8554607143371e-06	TRIT1	protein_coding
ENSG00000044090.10	2045.92186844261	0.775330245300186	0.0683678136439532	11.3405739334881	8.26009492820033e-30	1.99153049845772e-28	CUL7	protein_coding
ENSG00000044115.21	6616.93402644745	-0.37768072554548	0.0621137268144462	-6.08047117626244	1.19829892865067e-09	6.40663277346488e-09	CTNNA1	protein_coding
ENSG00000044446.12	999.269638959232	-0.00372532867020602	0.0589246729694804	-0.0632218811317888	0.949589821008238	0.959685210889018	PHKA2	protein_coding
ENSG00000044459.15	128.959762306122	0.631933324649936	0.137568687040225	4.59358403606162	4.35697444838794e-06	1.44016755752682e-05	CNTLN	protein_coding
ENSG00000044574.8	63155.83066263	-0.300822357501278	0.105428581474435	-2.85332832230342	0.00432638972766171	0.00859917421347319	HSPA5	protein_coding
ENSG00000046604.13	6799.31136714705	-0.14286651931659	0.0346711191924808	-4.12062035042622	3.77853624394773e-05	0.000108279602078145	DSG2	protein_coding
ENSG00000046647.13	187.861059538427	0.114723947815058	0.0943686192521498	1.21570018427968	0.224099153950645	0.293114232277894	GEMIN8	protein_coding
ENSG00000046651.15	685.989422577356	-0.0643361873632418	0.070814264819086	-0.908520162252703	0.363603466255528	0.441704928637306	OFD1	protein_coding
ENSG00000047056.16	480.721708934073	0.0887664110477863	0.0843662883788699	1.05215498694403	0.292728447592431	0.369156212045169	WDR37	protein_coding
ENSG00000047188.16	882.700751598686	-0.316176392260039	0.0983064912478391	-3.21623107738564	0.00129886201958259	0.00286322288885941	YTHDC2	protein_coding
ENSG00000047230.15	490.370328488497	0.402219409146641	0.0771001355913506	5.21684438116298	1.81997038464784e-07	7.36210767627442e-07	CTPS2	protein_coding
ENSG00000047249.18	514.493770340359	-0.185339864269337	0.0809909119445179	-2.28840322722014	0.0221140498849602	0.0379323199185105	ATP6V1H	protein_coding
ENSG00000047315.17	2782.76515126978	-0.0967551216090503	0.0470190999949635	-2.05778336079198	0.0396109340226687	0.0638017345412717	POLR2B	protein_coding
ENSG00000047346.12	252.951749663694	-0.165226182078282	0.108088616380032	-1.52861779169565	0.12635922275153	0.178329548238046	FAM214A	protein_coding
ENSG00000047365.12	537.615189152399	0.105455250566363	0.0762124597021967	1.38370091948788	0.166450051912161	0.226642864672615	ARAP2	protein_coding
ENSG00000047410.14	4974.06372103907	-0.0663628672514743	0.0753813028269235	-0.88036243422118	0.378663000119731	0.456720723828623	TPR	protein_coding
ENSG00000047578.13	709.870189477005	0.637808916440053	0.0650096663562447	9.8109858454732	1.00977165120777e-22	1.56286265614066e-21	KIAA0556	protein_coding
ENSG00000047579.20	395.560482179553	0.0226773144629889	0.0769841215948804	0.294571321893176	0.768321372369803	0.816274032806677	DTNBP1	protein_coding
ENSG00000047597.7	359.468568722785	-0.0784467566772859	0.0744797292376424	-1.05326318288545	0.292220387802041	0.368747457567308	XK	protein_coding
ENSG00000047621.12	310.956318792712	-0.232799258195674	0.0959719037342547	-2.4257022017641	0.0152788018119568	0.0272141508101011	C12orf4	protein_coding
ENSG00000047634.15	658.922436679084	-0.281064247459201	0.0882786906185506	-3.18382891148296	0.00145340888372236	0.00317707548748394	SCML1	protein_coding
ENSG00000047644.19	915.372505229245	0.430026712025989	0.088127010704847	4.87962440330836	1.06288062700168e-06	3.86593331502737e-06	WWC3	protein_coding
ENSG00000047849.21	8311.8553032615	-0.112461522627103	0.0602546023613918	-1.86643871537958	0.0619800107707782	0.0950121606480175	MAP4	protein_coding
ENSG00000047932.14	947.437693373138	0.0422124416971171	0.0803372212635168	0.525440649218557	0.599276901789677	0.668709824473663	GOPC	protein_coding
ENSG00000048028.11	758.246774923048	0.639129919965744	0.0611843339199405	10.4459733238584	1.52879025482426e-25	2.83997224659754e-24	USP28	protein_coding
ENSG00000048052.21	50.2148830969696	8.51486563658401	0.925352323179052	9.20175529179108	3.52149538433552e-20	4.58032338840937e-19	HDAC9	protein_coding
ENSG00000048140.18	982.296792443314	0.466553305258793	0.0548520181481763	8.5056725533499	1.80545872134446e-17	1.99854507708492e-16	TSPAN17	protein_coding
ENSG00000048162.21	670.236640360249	-0.5609384181236	0.088055835057111	-6.37025834528499	1.88710057971993e-10	1.0995591724437e-09	NOP16	protein_coding
ENSG00000048342.17	67.9658581368911	0.465138813630993	0.165857247452068	2.80445274943693	0.00504020745646207	0.009899144857737	CC2D2A	protein_coding
ENSG00000048392.12	617.396936115768	0.664668113264787	0.0789670290550765	8.41703330134411	3.86137940766046e-17	4.17007313309756e-16	RRM2B	protein_coding
ENSG00000048405.10	1015.81178314178	-0.283378024961596	0.0623627892521785	-4.54402422277316	5.51903115888932e-06	1.79575490908294e-05	ZNF800	protein_coding
ENSG00000048471.14	370.348179273952	0.290380307595556	0.0878169902696461	3.30665292335719	0.000944177984477781	0.00213295305280297	SNX29	protein_coding
ENSG00000048544.6	810.997560188821	0.0966780991555842	0.0574254465849572	1.68354109379986	0.0922703911795297	0.135389300295053	MRPS10	protein_coding
ENSG00000048649.13	1563.37699389642	0.0667864592914259	0.0628148961925969	1.06322645327076	0.287679268766259	0.36388178554418	RSF1	protein_coding
ENSG00000048707.15	1446.09833239238	0.00582115498707262	0.0714360828221126	0.0814876006228987	0.935054185354394	0.948855723145602	VPS13D	protein_coding
ENSG00000048740.18	29.4128798534679	2.93606353246864	0.307561803671399	9.54625541084921	1.34468948824078e-21	1.93354044060766e-20	CELF2	protein_coding
ENSG00000048828.17	7615.88709003671	-0.589026698132249	0.0548612439759773	-10.736663178658	6.84747115019394e-27	1.41166071904935e-25	FAM120A	protein_coding
ENSG00000048991.16	2636.77616541438	-0.0545062092648123	0.0429146279601137	-1.27010792952632	0.20404618745848	0.27051577882753	R3HDM1	protein_coding
ENSG00000049130.16	13155.7651235408	1.13662538626386	0.0471120102565918	24.1260217951498	1.33327059267705e-128	2.53486013916377e-126	KITLG	protein_coding
ENSG00000049167.15	375.372051954324	0.150706027068269	0.0805178531567537	1.87170945522941	0.0612468107193991	0.0940004868525759	ERCC8	protein_coding
ENSG00000049239.13	1473.36119831256	0.27654822167094	0.0715058121539548	3.86749291198204	0.000109960023584617	0.00029271985535058	H6PD	protein_coding
ENSG00000049245.13	1793.04652478862	0.130740093750546	0.0494638484863717	2.64314439234479	0.00821399980073201	0.0154753605249906	VAMP3	protein_coding
ENSG00000049246.14	397.039419326041	0.264695219306	0.0836892882375573	3.16283272184901	0.00156242080627535	0.00339369258344716	PER3	protein_coding
ENSG00000049283.18	199.088032899453	-1.35514754540282	0.0989326171019837	-13.6976821709455	1.04817123986158e-42	4.23670264930926e-41	EPN3	protein_coding
ENSG00000049323.16	550.920750027353	0.249505639932086	0.0643813660849434	3.87543252193335	0.000106435472656142	0.000284418927451775	LTBP1	protein_coding
ENSG00000049449.10	5440.16498841884	0.216146656730474	0.0616088133941824	3.5083723386707	0.000450857559530569	0.00107808179368112	RCN1	protein_coding
ENSG00000049541.11	1499.26841505242	-0.327255913458265	0.0671978191368887	-4.87003771345037	1.11576950728975e-06	4.04302362641462e-06	RFC2	protein_coding
ENSG00000049618.24	2758.37146497972	-0.0523941396948447	0.0717272711601045	-0.73046330701602	0.465107033850706	0.543036263934865	ARID1B	protein_coding
ENSG00000049656.14	2584.73614737204	-0.18240122530079	0.0667494878999825	-2.73262359067234	0.00628320932904008	0.0121270113632306	CLPTM1L	protein_coding
ENSG00000049759.19	1318.88370547406	-0.59874187736267	0.0488510674275721	-12.2564748098981	1.55101651364553e-34	4.62004918958243e-33	NEDD4L	protein_coding
ENSG00000049768.16	115.187795080881	-0.37883544580157	0.127380128143428	-2.97405451951662	0.00293892852366226	0.00605316293492026	FOXP3	protein_coding
ENSG00000049769.14	115.95167702111	0.729327943866937	0.120438782951625	6.05559045012829	1.39903535207238e-09	7.42679918025326e-09	PPP1R3F	protein_coding
ENSG00000049860.14	1819.99580242237	-0.340381595159847	0.06438745127947	-5.28645859396484	1.24707027361903e-07	5.13636860490321e-07	HEXB	protein_coding
ENSG00000049883.15	645.805583375865	0.716104350585657	0.0700351376371251	10.2249295817198	1.53339359755159e-24	2.65926367142955e-23	PTCD2	protein_coding
ENSG00000050130.18	1146.45207970545	0.295502470298978	0.056687612687574	5.21282263071476	1.85988709120896e-07	7.51568123973182e-07	JKAMP	protein_coding
ENSG00000050327.15	2990.47765266954	0.086751150258246	0.0394995915963394	2.19625435991307	0.0280737424743176	0.0469380715892524	ARHGEF5	protein_coding
ENSG00000050344.9	1486.34250728821	-0.635059653345237	0.0673580788282974	-9.42811410883717	4.175281868781e-21	5.83478591463044e-20	NFE2L3	protein_coding
ENSG00000050393.11	1091.97993776183	0.0329007617356777	0.0549904322605093	0.598299747487255	0.549639945070246	0.6236704357561	MCUR1	protein_coding
ENSG00000050405.13	890.396467732729	-0.418196841267189	0.100180055935099	-4.17445206397286	2.98704103624991e-05	8.70066804581967e-05	LIMA1	protein_coding
ENSG00000050426.16	1801.45717833691	-0.554895445806963	0.0543829376987656	-10.2034842045607	1.91284555965697e-24	3.2987482215809e-23	LETMD1	protein_coding
ENSG00000050438.17	24.1720338963329	1.17968585766779	0.297263625212939	3.96848372155439	7.23313972595738e-05	0.000198875828922949	SLC4A8	protein_coding
ENSG00000050555.18	27.2992499007756	0.282069361738937	0.255518296132029	1.10391062404858	0.269631909817324	0.344049333928808	LAMC3	protein_coding
ENSG00000050748.17	1043.72115328878	-0.0639798188039453	0.0575093158935355	-1.11251225666444	0.26591796324751	0.339845363818395	MAPK9	protein_coding
ENSG00000050820.17	2197.11080931555	-0.980224732271196	0.0933793665598739	-10.4972304737437	8.89516565256438e-26	1.68493912730002e-24	BCAR1	protein_coding
ENSG00000051009.11	949.62502800497	-0.12222082471466	0.0638997943385648	-1.91269511865858	0.0557870944687012	0.0864829127056572	FAM160A2	protein_coding
ENSG00000051108.15	5132.3990900679	-0.0913364012674291	0.172417834720596	-0.529738709544985	0.596293105265573	0.666200944652483	HERPUD1	protein_coding
ENSG00000051128.19	871.692988485992	0.795109374915677	0.0615377667477298	12.9206732212948	3.44117316641638e-38	1.16727019301349e-36	HOMER3	protein_coding
ENSG00000051180.17	241.357820209574	-0.298008022980879	0.105199694596966	-2.83278410762109	0.00461445397559119	0.00911943565402597	RAD51	protein_coding
ENSG00000051341.14	486.52795086942	-0.17569364669341	0.100165390309149	-1.75403546226048	0.0794244308907112	0.118601399759231	POLQ	protein_coding
ENSG00000051382.9	1320.85988434163	-0.0720869132395008	0.0668326534704317	-1.07861815289728	0.280757985564059	0.356239019336451	PIK3CB	protein_coding
ENSG00000051523.11	1809.60427840306	0.0857984290839023	0.0802663872837653	1.06892102643887	0.285105256517112	0.360981743843092	CYBA	protein_coding
ENSG00000051596.10	1539.21004061982	-0.0659054140636821	0.082353025206355	-0.800279211340937	0.423549044900985	0.502748211151161	THOC3	protein_coding
ENSG00000051620.11	828.48185411908	0.221423422133349	0.0746280561793041	2.96702652419821	0.00300695017365098	0.00618003905968572	HEBP2	protein_coding
ENSG00000051825.15	1089.92701049135	-0.185556528851705	0.0584619424674841	-3.17397132253875	0.00150368546687056	0.00327813546129997	MPHOSPH9	protein_coding
ENSG00000052126.14	271.812574524256	-0.256009926257624	0.0988530925516656	-2.58980189338862	0.00960311784773271	0.0178350234991659	PLEKHA5	protein_coding
ENSG00000052344.16	935.417794657994	-0.130618969592054	0.0744438949393269	-1.75459612502154	0.0793284147501198	0.118469510003088	PRSS8	protein_coding
ENSG00000052723.12	570.834068105365	0.168158525241649	0.0766729793142922	2.19319148343442	0.028293585894591	0.0472787785130969	SIKE1	protein_coding
ENSG00000052749.14	2127.34063066437	-0.521544363846658	0.0844747639574071	-6.1739665127638	6.65976524960194e-10	3.66688129042575e-09	RRP12	protein_coding
ENSG00000052795.13	329.40502458743	-0.88547952579759	0.0804364026273333	-11.0084426562445	3.47966418403878e-28	7.69925695893638e-27	FNIP2	protein_coding
ENSG00000052802.13	1433.30310915852	0.142870971975782	0.0865286995728305	1.65113971065205	0.0987100503121145	0.143544360227249	MSMO1	protein_coding
ENSG00000052841.15	2742.1176232054	-0.251440076064835	0.0843340386814158	-2.98147794172038	0.00286860711451098	0.00592099578655262	TTC17	protein_coding
ENSG00000053108.17	339.158311415571	1.64675697981916	0.0858039398786153	19.1920905048042	4.30950192168538e-82	4.42442197293033e-80	FSTL4	protein_coding
ENSG00000053254.15	1512.86074207264	0.178462583630052	0.0598399617346036	2.98233117897957	0.00286062367656644	0.00590610063267505	FOXN3	protein_coding
ENSG00000053371.12	1239.56791247973	0.206995451632466	0.0759523914830225	2.72533158720533	0.00642369383466589	0.0123594309162737	AKR7A2	protein_coding
ENSG00000053372.5	1417.15188838827	-0.514274267869687	0.0735225646306324	-6.99478140423056	2.65672827759332e-12	1.89854364152841e-11	MRTO4	protein_coding
ENSG00000053501.13	381.031596429991	0.188239851914472	0.0791732884826645	2.37756768124755	0.0174272444701564	0.0306159667853534	USE1	protein_coding
ENSG00000053524.12	80.0069815998165	0.410263681030228	0.150370364478849	2.72835463591588	0.00636511370655193	0.0122589733717984	MCF2L2	protein_coding
ENSG00000053747.16	1136.05201634172	-0.535324706841175	0.200172222031607	-2.67432064952873	0.00748808170822625	0.0142207989032784	LAMA3	protein_coding
ENSG00000053770.12	1106.87041569164	0.04332801490405	0.0566930943621149	0.764255600996158	0.444714938279861	0.52319606126213	AP5M1	protein_coding
ENSG00000053900.11	597.904925948255	-0.161008267702471	0.0757140429311731	-2.1265311092796	0.0334590617845451	0.0548217418323219	ANAPC4	protein_coding
ENSG00000053918.18	347.428303205293	-0.368231339398183	0.0902914461622741	-4.07825275869863	4.53754213142495e-05	0.000128594311416901	KCNQ1	protein_coding
ENSG00000054116.12	565.848225468568	0.398125615061508	0.0851219214971053	4.67712203929803	2.90929130210021e-06	9.91438062676329e-06	TRAPPC3	protein_coding
ENSG00000054118.15	4136.53811320848	-0.395717127261584	0.0510402833303996	-7.75303547396052	8.97215408706338e-15	8.12293785660059e-14	THRAP3	protein_coding
ENSG00000054148.18	928.388359791698	-0.132303399436819	0.0882508134038643	-1.49917484421765	0.133828279233302	0.187359590926623	PHPT1	protein_coding
ENSG00000054179.12	772.470031322252	0.24083812611338	0.0721789648825661	3.33668024340913	0.000847854321427665	0.00192921934840219	ENTPD2	protein_coding
ENSG00000054267.22	1739.91341211154	-0.198449168680552	0.0628042970433814	-3.15980240242917	0.0015787617041316	0.00342385480971514	ARID4B	protein_coding
ENSG00000054277.14	156.73571637077	0.523019170535052	0.118957515695763	4.39668874619647	1.09914783901326e-05	3.41888037180453e-05	OPN3	protein_coding
ENSG00000054282.16	246.414343426279	0.295248468386549	0.119133363262425	2.47830213385466	0.0132009307691433	0.0238133224604435	SDCCAG8	protein_coding
ENSG00000054392.13	133.143232185935	1.33156498871578	0.134969541879734	9.86567021100423	5.86415034680967e-23	9.19632539112718e-22	HHAT	protein_coding
ENSG00000054523.18	2560.34659393039	-0.399942078775485	0.0531993403673899	-7.51780146170085	5.57050063759345e-14	4.69287252838836e-13	KIF1B	protein_coding
ENSG00000054598.9	343.940992665852	-0.794906323197614	0.0845941135459654	-9.39670965126539	5.62960153489486e-21	7.8104381655298e-20	FOXC1	protein_coding
ENSG00000054611.14	838.317427172267	-0.377243864510284	0.0672743440514046	-5.60754429983041	2.05217496280802e-08	9.37232930819795e-08	TBC1D22A	protein_coding
ENSG00000054654.19	5254.67647192157	0.131142632900333	0.0778981753363117	1.68351353974785	0.0922757205127845	0.135389300295053	SYNE2	protein_coding
ENSG00000054690.14	829.891873178582	-0.325741868757749	0.0766988949226231	-4.24702166943045	2.16631014531521e-05	6.44535862400584e-05	PLEKHH1	protein_coding
ENSG00000054793.14	1081.52021307017	0.866262664136339	0.102897232606692	8.4187168322348	3.80630162221427e-17	4.11925825594517e-16	ATP9A	protein_coding
ENSG00000054965.10	1816.15512807125	0.0899871222748802	0.0508251572941178	1.77052324214439	0.076640016070129	0.114956291758059	FAM168A	protein_coding
ENSG00000054967.13	307.500675453778	-0.274064204324393	0.10151988822945	-2.69961097381201	0.00694205989868043	0.0132672775427747	RELT	protein_coding
ENSG00000055044.11	2157.66321504214	-0.856300677097281	0.0495726019315343	-17.273668190343	7.42680997220199e-67	6.0196249248374e-65	NOP58	protein_coding
ENSG00000055070.17	3992.51629346279	-0.130605102399959	0.0477224563674341	-2.73676403817897	0.00620467802679345	0.0119859560477445	SZRD1	protein_coding
ENSG00000055118.16	634.020815802062	-0.343452478549814	0.0684416814914802	-5.01817709713295	5.21640797931356e-07	1.98513074587103e-06	KCNH2	protein_coding
ENSG00000055130.17	2795.37889141596	-0.152462334259523	0.0426670465701227	-3.57330414255305	0.000352504926900128	0.000859223785100028	CUL1	protein_coding
ENSG00000055147.19	259.138033526765	0.510957118850655	0.0925688500494398	5.51975225551316	3.39477937817089e-08	1.5053153591659e-07	FAM114A2	protein_coding
ENSG00000055163.20	3062.81170030757	0.752740781392886	0.0723686776604279	10.4014720971542	2.44132084887734e-25	4.44927113286521e-24	CYFIP2	protein_coding
ENSG00000055208.19	1136.112231138	0.0139861965214563	0.0591336002575235	0.23651860296933	0.813030273640002	0.852806652550679	TAB2	protein_coding
ENSG00000055211.14	420.513969440515	-0.0797453131616743	0.0696886052093194	-1.14430921557618	0.252495422779605	0.325146710494683	GINM1	protein_coding
ENSG00000055332.18	1522.94104535496	0.0771530551434992	0.0591249845325895	1.30491459327102	0.191921931455581	0.256651419278911	EIF2AK2	protein_coding
ENSG00000055483.19	2467.62913745015	-0.401617366335035	0.0550991838323745	-7.28898938969506	3.12288642805965e-13	2.45494900419186e-12	USP36	protein_coding
ENSG00000055609.19	3180.45879482676	-0.536436304424335	0.0802281976552179	-6.68638109919506	2.28756842214964e-11	1.49084019048263e-10	KMT2C	protein_coding
ENSG00000055732.13	595.802206743862	-0.383214797879061	0.141104929164668	-2.71581439534159	0.00661129705797652	0.0126776210550166	MCOLN3	protein_coding
ENSG00000055917.15	2825.62739662535	-0.0361307339791959	0.0492081993226247	-0.734242148189801	0.462801169703146	0.540918185597181	PUM2	protein_coding
ENSG00000055950.16	942.520634899277	0.146343677053313	0.063635196667311	2.29972852631238	0.0214636049365358	0.0369317894997376	MRPL43	protein_coding
ENSG00000055955.17	64.0363181693845	1.30584189041857	0.210783121064126	6.19519192915498	5.82140494407514e-10	3.23061751851377e-09	ITIH4	protein_coding
ENSG00000056050.7	277.809213892782	-0.027872511954868	0.0903863290659769	-0.308370881336742	0.757800136392688	0.807552606287747	HPF1	protein_coding
ENSG00000056097.16	4087.74385380654	-0.151498482075602	0.0528206198793588	-2.86816933276477	0.00412854505285635	0.00823996809408863	ZFR	protein_coding
ENSG00000056277.16	306.478406701635	-0.285473158003206	0.0984829494101979	-2.89870642291756	0.0037470556374563	0.00754703855830853	ZNF280C	protein_coding
ENSG00000056558.11	123.187985182161	1.3703704179598	0.127893096684718	10.7149678401957	8.65873468629721e-27	1.76615250554937e-25	TRAF1	protein_coding
ENSG00000056586.16	1443.85286081475	0.190048010245645	0.0540068572284936	3.51896073940362	0.000433240816040203	0.00103923809455126	RC3H2	protein_coding
ENSG00000056736.10	438.625035829937	-0.594899928820596	0.0900375220497293	-6.60724457179111	3.91538917459436e-11	2.47829812119824e-10	IL17RB	protein_coding
ENSG00000056972.20	1016.33704141853	-0.350627816021063	0.0694089909632506	-5.05161955468718	4.38079597610928e-07	1.68745017589002e-06	TRAF3IP2	protein_coding
ENSG00000057019.16	13831.4718291019	3.54294536240786	0.0728947235140951	48.603591475627	0	0	DCBLD2	protein_coding
ENSG00000057252.13	719.323609261659	0.417531260234273	0.0753449477902105	5.54159598592917	2.99727204281238e-08	1.34180201916601e-07	SOAT1	protein_coding
ENSG00000057294.15	1177.54084535588	0.00094572558421153	0.0513947598586343	0.0184012064033927	0.985318790035636	0.987498982594611	PKP2	protein_coding
ENSG00000057468.7	28.5975662618428	0.490981800914002	0.347147389477066	1.41433240115561	0.157264327788992	0.215737631208843	MSH4	protein_coding
ENSG00000057608.17	6786.81149003454	-0.414004989892608	0.0535626639648866	-7.72935771387345	1.08090547198941e-14	9.72878098692983e-14	GDI2	protein_coding
ENSG00000057657.17	488.158378325673	-0.817044930315491	0.107627759940551	-7.59139585146796	3.16477490094987e-14	2.71972843050379e-13	PRDM1	protein_coding
ENSG00000057663.16	628.865796893665	-0.0197106058546074	0.0695144867429785	-0.283546736487964	0.776757760419029	0.823380335245942	ATG5	protein_coding
ENSG00000057757.10	1069.75112609327	-0.332209950764369	0.0666314588075611	-4.98578234229912	6.17115869064032e-07	2.32588947224329e-06	PITHD1	protein_coding
ENSG00000057935.14	938.804992941573	0.0174956871004193	0.0596162265088729	0.293471897249574	0.769161477062785	0.816733554903599	MTA3	protein_coding
ENSG00000058056.9	1564.04702536405	-0.220760978545933	0.0461556366825083	-4.7829689808958	1.72724788395524e-06	6.05913836284981e-06	USP13	protein_coding
ENSG00000058063.16	1091.79125393966	-0.903185335575647	0.0611368189070151	-14.7731817213017	2.1816576940329e-49	1.11991761627022e-47	ATP11B	protein_coding
ENSG00000058085.15	2020.09292109658	-0.480681050151515	0.200192304013335	-2.40109654824442	0.0163460230628113	0.0288871050379792	LAMC2	protein_coding
ENSG00000058091.17	40.9575145131404	1.69242771220675	0.245079883655149	6.90561659719147	4.99858329086948e-12	3.48791040685953e-11	CDK14	protein_coding
ENSG00000058262.10	8817.83025077274	0.016344008865253	0.0589232669559195	0.277377845961595	0.781489990855224	0.827257757710369	SEC61A1	protein_coding
ENSG00000058272.19	1398.13236302751	-0.207820657191522	0.0671278488624028	-3.0958932948605	0.00196220959707958	0.0041830049550146	PPP1R12A	protein_coding
ENSG00000058453.17	863.043881904653	-0.207142644833941	0.0633417521482195	-3.27023863105694	0.00107456793435965	0.00240283812823269	CROCC	protein_coding
ENSG00000058600.16	1542.52145089409	-0.501509588262109	0.0558120362240003	-8.98568879030524	2.57118682845205e-19	3.1702383633436e-18	POLR3E	protein_coding
ENSG00000058668.15	911.879833485031	-0.404408779225677	0.0861175109581748	-4.69601100549792	2.65291253609161e-06	9.08578445996384e-06	ATP2B4	protein_coding
ENSG00000058673.16	3692.73076032843	0.0711303363237607	0.0484651548217995	1.46765932318381	0.142196785117882	0.197442114400449	ZC3H11A	protein_coding
ENSG00000058729.11	545.5491586311	-0.228738735729798	0.0840623893076714	-2.72105917537754	0.00650731116190539	0.012510935317521	RIOK2	protein_coding
ENSG00000058799.15	308.498109285108	0.859806846717853	0.0857956158110839	10.0215708995095	1.22539563251314e-23	2.01184357576785e-22	YIPF1	protein_coding
ENSG00000058804.12	2460.57945903404	-0.569529386246208	0.0588748216123037	-9.67356453318217	3.90533530805588e-22	5.82208748732436e-21	NDC1	protein_coding
ENSG00000058866.15	98.928434648914	0.233035868887782	0.152507883769423	1.52802506420003	0.126506315044267	0.178504421081337	DGKG	protein_coding
ENSG00000059122.17	824.917640328627	0.344032513740741	0.0596172907107136	5.7706834651397	7.89506552586597e-09	3.82459921668248e-08	FLYWCH1	protein_coding
ENSG00000059145.19	435.612560227641	-0.29537354076141	0.0941025838359702	-3.13884623270573	0.00169614426814062	0.00365681390583306	UNKL	protein_coding
ENSG00000059377.18	30.0543421944575	-0.476116512061258	0.219845458972935	-2.16568727089274	0.0303350923937296	0.0503622706838547	TBXAS1	protein_coding
ENSG00000059378.13	1209.49683536232	0.0694339003969919	0.0547741643938282	1.26763961012275	0.204926679839578	0.271545409493788	PARP12	protein_coding
ENSG00000059573.9	3366.43064706752	-0.141099266910078	0.0460332372092276	-3.06516064183716	0.00217553111325639	0.00460018936484256	ALDH18A1	protein_coding
ENSG00000059588.10	1484.41970339388	-0.377048697402427	0.0776431713369467	-4.85617332355161	1.19675958398752e-06	4.31012572343496e-06	TARBP1	protein_coding
ENSG00000059691.12	703.11566186493	0.556472372038202	0.0746974222912883	7.44968641445477	9.3562352329342e-14	7.76744057073783e-13	GATB	protein_coding
ENSG00000059728.11	311.08779888291	-0.210252447057431	0.0870627909220302	-2.41495183913555	0.0157372903824221	0.027937091860438	MXD1	protein_coding
ENSG00000059758.8	489.379277279108	0.055619013442125	0.0680002410308575	0.817923769077317	0.413400717042624	0.492367183572888	CDK17	protein_coding
ENSG00000059769.20	280.182757155088	-0.105380137856503	0.090803316600911	-1.16053181537034	0.245832348100348	0.317548914674162	DNAJC25	protein_coding
ENSG00000059804.16	78.0028387126005	3.43995250997236	0.259078918905611	13.2776241482837	3.12141556168331e-40	1.15830842529935e-38	SLC2A3	protein_coding
ENSG00000059915.17	93.0577421576166	0.327949185193321	0.157282994901331	2.08508990688443	0.0370611402659959	0.06005277357916	PSD	protein_coding
ENSG00000060069.17	802.365311775809	0.569644381405989	0.0550776142584332	10.3425754560305	4.52217938485462e-25	8.13569655686462e-24	CTDP1	protein_coding
ENSG00000060138.13	4744.92395172401	-0.18987042343379	0.0457647208038609	-4.14883823387756	3.34166835631467e-05	9.64063182601084e-05	YBX3	protein_coding
ENSG00000060140.9	65.6916765330358	1.1565912001641	0.192552981129223	6.00661279498919	1.89439200286496e-09	9.91289053486929e-09	STYK1	protein_coding
ENSG00000060237.18	4699.82580321353	-0.321388655815407	0.0555008224209152	-5.79070078237784	7.00933507741069e-09	3.41810513591275e-08	WNK1	protein_coding
ENSG00000060339.14	2643.03124500429	-0.152047127869438	0.0619746648249312	-2.45337555755965	0.0141522497212668	0.0253512441209152	CCAR1	protein_coding
ENSG00000060491.16	1764.99295621074	-0.439698695474691	0.0868941241855005	-5.06016603074366	4.18891560228127e-07	1.61758526266629e-06	OGFR	protein_coding
ENSG00000060642.11	226.766808516473	0.47525753577073	0.101805114702896	4.66830706058041	3.03691785285833e-06	1.03037089521961e-05	PIGV	protein_coding
ENSG00000060656.20	2003.97906936072	-0.691966350092052	0.0591912075496872	-11.690357043505	1.42785080014816e-31	3.81751776428501e-30	PTPRU	protein_coding
ENSG00000060688.13	935.289184090666	0.157749795195083	0.0566596124795443	2.78416650399851	0.00536654772597552	0.0104919176056904	SNRNP40	protein_coding
ENSG00000060749.16	1668.31960306676	-0.142524079441707	0.0524294578075801	-2.71839697379249	0.00655990815010574	0.0125963323580584	QSER1	protein_coding
ENSG00000060762.19	169.665269568961	0.006333625879047	0.116241721343101	0.0544866834890769	0.956547417865785	0.965576182166563	MPC1	protein_coding
ENSG00000060971.19	1137.1946619364	-0.366480901905311	0.0677434400216448	-5.40983601937274	6.30824838909942e-08	2.70077912683156e-07	ACAA1	protein_coding
ENSG00000061273.18	1833.31889967319	0.227947623796218	0.048262589927354	4.7230706876554	2.32310057914979e-06	8.01069165224065e-06	HDAC7	protein_coding
ENSG00000061455.11	15.8418164096318	2.41857272532325	0.380158357557536	6.36201382198261	1.99125518075905e-10	1.15805626071334e-09	PRDM6	protein_coding
ENSG00000061656.10	19.545830807708	0.717612874908212	0.31021064757915	2.31330832938322	0.0207056930671449	0.0357234677609267	SPAG4	protein_coding
ENSG00000061676.15	4477.9033595601	-0.206825222136108	0.0352319178298035	-5.87039352030814	4.34761937971553e-09	2.1752221717875e-08	NCKAP1	protein_coding
ENSG00000061794.13	1017.60067011641	-0.410686272668358	0.0576185566684048	-7.12767372900124	1.02079391799532e-12	7.61638872922867e-12	MRPS35	protein_coding
ENSG00000061936.10	1496.72741532435	0.0714641836683285	0.0485477396061361	1.47203936265852	0.141010248372019	0.196059753063298	SFSWAP	protein_coding
ENSG00000061938.19	1092.14444361251	-0.107548296434542	0.0699031999495264	-1.5385318055854	0.123918638024831	0.175351192279923	TNK2	protein_coding
ENSG00000061987.16	963.197421391964	-0.146696430991662	0.0780493110336511	-1.87953524571683	0.0601714456279076	0.0925344779977808	MON2	protein_coding
ENSG00000062038.14	3516.78883480888	-0.0800478867867578	0.0528802470859376	-1.51375780556905	0.130087277876422	0.182836915149849	CDH3	protein_coding
ENSG00000062194.16	1840.72800868614	-0.144937242366038	0.0537201936337372	-2.69800297732016	0.00697568167785455	0.0133282255383325	GPBP1	protein_coding
ENSG00000062282.15	482.945364662118	-0.592243277011362	0.106272692805484	-5.57286412319835	2.50585013492441e-08	1.1330032906e-07	DGAT2	protein_coding
ENSG00000062485.19	7321.29145939975	-0.181922368186703	0.0392077982348864	-4.6399536922946	3.48487259316371e-06	1.1707469008447e-05	CS	protein_coding
ENSG00000062582.14	1545.836506277	-0.225867333371226	0.0690583502999218	-3.2706737474944	0.00107291610967158	0.00239984140725379	MRPS24	protein_coding
ENSG00000062598.18	782.764486336241	0.392696900459158	0.0596096458579821	6.58780797649333	4.46367414005704e-11	2.80459329893425e-10	ELMO2	protein_coding
ENSG00000062650.19	1348.51228156979	-0.327517496752751	0.0478048104246887	-6.85114100114924	7.32632582008191e-12	5.03684900130631e-11	WAPL	protein_coding
ENSG00000062716.13	1787.69409830432	0.7542453931816	0.0724923440174271	10.4044834444901	2.36535447197355e-25	4.31593114554415e-24	VMP1	protein_coding
ENSG00000062725.10	775.977041881388	0.273621919078524	0.0786234949263361	3.48015461961957	0.000501124482932027	0.00118654935995591	APPBP2	protein_coding
ENSG00000062822.15	1081.06777662429	-0.533562607388254	0.0638156308410484	-8.36100184792107	6.21878724326377e-17	6.62305142090332e-16	POLD1	protein_coding
ENSG00000063046.18	21778.5545850563	-0.386090010228738	0.0399688463167748	-9.65977369396068	4.4684998383385e-22	6.61681706830893e-21	EIF4B	protein_coding
ENSG00000063169.11	519.612814360344	-0.158210963264017	0.0735814813434882	-2.15014648217623	0.031543629854254	0.0521326357325082	BICRA	protein_coding
ENSG00000063176.16	416.387951229352	0.180070486543037	0.0786664333604411	2.28903839732982	0.0220771215148762	0.0378858559537658	SPHK2	protein_coding
ENSG00000063177.13	18963.4133179459	-0.260170636266359	0.06841944085932	-3.80258349087223	0.000143194985504419	0.000373802604165845	RPL18	protein_coding
ENSG00000063180.9	215.47181838399	0.879465801565965	0.110206729071059	7.98014612155764	1.46160158449628e-15	1.40679152507767e-14	CA11	protein_coding
ENSG00000063241.8	1831.34533333118	-0.0771756324835058	0.0833382765969161	-0.926052657133561	0.354418615710573	0.432163783685813	ISOC2	protein_coding
ENSG00000063244.13	3855.85953166621	0.0248829070617643	0.0536945398202446	0.463415966410473	0.643066236297647	0.707878487418425	U2AF2	protein_coding
ENSG00000063245.15	3489.20322080832	0.311004174788707	0.0605712544244968	5.13451764774625	2.82868551810833e-07	1.11811491218861e-06	EPN1	protein_coding
ENSG00000063322.15	1106.49282875898	0.0713652728258253	0.0499719975029605	1.42810526678661	0.15326156180179	0.210922971559211	MED29	protein_coding
ENSG00000063438.18	184.691594848057	0.0771782877026684	0.113442650875522	0.680328669217669	0.496296375478194	0.57392537225833	AHRR	protein_coding
ENSG00000063587.15	846.949804684465	-0.128519462593959	0.0687138716031458	-1.87035688130364	0.0614342754918391	0.0942600221753833	ZNF275	protein_coding
ENSG00000063601.17	837.770775231389	-0.251872296578101	0.0625386917341496	-4.027463472514	5.63818233234583e-05	0.000157496840047389	MTMR1	protein_coding
ENSG00000063660.9	3337.47607446423	-0.331256045327473	0.0627303080912364	-5.28063794690259	1.28734856167203e-07	5.29092315259154e-07	GPC1	protein_coding
ENSG00000063761.16	317.277731564628	0.231559080116285	0.0825166313177775	2.80621101974624	0.00501278528490988	0.00985282621411769	ADCK1	protein_coding
ENSG00000063854.13	356.531768535145	0.435740285870826	0.099383823970088	4.38441859514253	1.16295960324274e-05	3.60571328567307e-05	HAGH	protein_coding
ENSG00000063978.16	2609.79870894935	-0.132492082225836	0.0637555906954562	-2.0781249264667	0.0376978543713172	0.0609754182668086	RNF4	protein_coding
ENSG00000064012.22	445.922575706681	-0.197096930432683	0.0736816289867471	-2.67498063144252	0.00747335676069894	0.0141945848686191	CASP8	protein_coding
ENSG00000064042.18	711.904484020039	-0.692614316476797	0.0767130196368151	-9.0286410280271	1.73816842208322e-19	2.15869304032916e-18	LIMCH1	protein_coding
ENSG00000064102.15	1093.74141525197	0.342668931724699	0.0816026140694306	4.19923963995986	2.67812772090452e-05	7.84986046858196e-05	INTS13	protein_coding
ENSG00000064115.11	1808.11444644926	0.0440911505568811	0.0430749072900364	1.02359246556242	0.306027805435311	0.383156764528763	TM7SF3	protein_coding
ENSG00000064199.7	88.1325420541147	1.58164362145422	0.160521613799807	9.85315051359219	6.64283868213838e-23	1.03752247165245e-21	SPA17	protein_coding
ENSG00000064270.13	303.127305038517	-0.29734224223222	0.232769008074506	-1.27741336654683	0.201456348215185	0.267558490267257	ATP2C2	protein_coding
ENSG00000064309.14	413.482510147217	-0.576284827559403	0.0809433425274077	-7.11960748796939	1.08234850907048e-12	8.06004208882274e-12	CDON	protein_coding
ENSG00000064313.12	1157.24986751828	0.0349719632191614	0.0480147526377183	0.728358708479298	0.466394032761021	0.544208827437469	TAF2	protein_coding
ENSG00000064393.16	2975.29280875793	0.0476072966623771	0.062002360409012	0.767830391429056	0.442587956339352	0.521049960066205	HIPK2	protein_coding
ENSG00000064419.13	3014.42593802251	-0.163171653223685	0.0373765855354505	-4.36561154225609	1.2676759226382e-05	3.90444184172566e-05	TNPO3	protein_coding
ENSG00000064489.23	237.656915846992	0.254154799781557	0.0916490068527702	2.77313206666652	0.00555195838554189	0.010828287631376	BORCS8-MEF2B	protein_coding
ENSG00000064490.14	739.297989917298	0.438532725375648	0.0629728557786517	6.96383735425755	3.31126880480487e-12	2.34453055604574e-11	RFXANK	protein_coding
ENSG00000064545.15	1246.05190274384	-0.371536764973461	0.0774987263678804	-4.79410155993797	1.63405482094666e-06	5.7531879841286e-06	TMEM161A	protein_coding
ENSG00000064547.14	832.43400867256	0.180636818947496	0.0749613723430074	2.40973201665707	0.0159642418062127	0.0282975741040141	LPAR2	protein_coding
ENSG00000064601.19	2410.09847486242	0.263062070074986	0.0582891409007917	4.51305450740333	6.39005909718931e-06	2.05829136366274e-05	CTSA	protein_coding
ENSG00000064607.17	2181.2133162368	-0.286252699585004	0.0654421213330948	-4.37413540016532	1.21914695643133e-05	3.76476100441998e-05	SUGP2	protein_coding
ENSG00000064651.14	2687.186702408	0.44495490523202	0.0648142157677919	6.86508198797233	6.64530759457647e-12	4.57886966248222e-11	SLC12A2	protein_coding
ENSG00000064652.11	335.48374996128	0.070539487165215	0.0794825684015259	0.887483741200553	0.374818515919109	0.452757482559752	SNX24	protein_coding
ENSG00000064666.15	3941.63514643837	0.486059648329801	0.0476094556604372	10.2093090876002	1.80142973159774e-24	3.11708065916913e-23	CNN2	protein_coding
ENSG00000064687.13	485.2832663753	0.648850711524832	0.0879819461848787	7.37481653521718	1.64571523081197e-13	1.33319382190975e-12	ABCA7	protein_coding
ENSG00000064703.12	820.489101202365	-0.200407380523701	0.0562202268123951	-3.56468466753885	0.000364293891725899	0.000885296817512837	DDX20	protein_coding
ENSG00000064726.10	2771.5235516892	0.114694093945061	0.0432028879561549	2.65477840419974	0.0079360522362356	0.014999411443057	BTBD1	protein_coding
ENSG00000064763.11	505.472278113756	-0.469714792872274	0.0627880748124422	-7.48095548836917	7.37841687348223e-14	6.16536190187881e-13	FAR2	protein_coding
ENSG00000064932.16	1377.63902888733	-0.166822889990803	0.0628093234391412	-2.65602112642474	0.00790686607475553	0.0149497529221897	SBNO2	protein_coding
ENSG00000064933.18	384.532457248814	0.124988088219868	0.084170801166648	1.48493404467431	0.137561296511176	0.192027190561286	PMS1	protein_coding
ENSG00000064961.19	2337.46117098344	0.0499664824206813	0.0607202351891612	0.822896720755793	0.410566727678209	0.489413081991209	HMG20B	protein_coding
ENSG00000064995.18	236.145027089036	-0.206621326021976	0.0872621347865642	-2.36782341536056	0.0178930737235136	0.0313378068170259	TAF11	protein_coding
ENSG00000064999.15	1221.09539888549	-0.0163277769293978	0.0508200282108728	-0.321286262605903	0.74799346588051	0.79876302690368	ANKS1A	protein_coding
ENSG00000065000.19	5326.53747120627	-0.0657849111398022	0.0436940791887174	-1.50557952842245	0.132175146984987	0.185348503329886	AP3D1	protein_coding
ENSG00000065029.15	588.430824407841	0.448719912147996	0.0674458370757073	6.6530408933069	2.87098381351643e-11	1.8522476216235e-10	ZNF76	protein_coding
ENSG00000065054.14	1153.47366396269	-0.0412965551910404	0.0742342860977099	-0.556300294134767	0.578005586125242	0.649871214596534	SLC9A3R2	protein_coding
ENSG00000065057.9	484.478014288955	-0.00438910356975621	0.0746971295372286	-0.0587586644486614	0.953144332534886	0.962708908049928	NTHL1	protein_coding
ENSG00000065060.17	1746.40770246971	-0.627258186941741	0.0468734701562304	-13.3819447301656	7.71032526710308e-41	2.9174203713363e-39	UHRF1BP1	protein_coding
ENSG00000065135.12	1695.4074860758	-0.190100514441713	0.0543909746485221	-3.49507460879593	0.000473929255724869	0.00112927596134349	GNAI3	protein_coding
ENSG00000065150.21	5333.8383171276	-0.81683908746312	0.0473022443464204	-17.268505939823	8.12179366685492e-67	6.54846190940135e-65	IPO5	protein_coding
ENSG00000065154.12	1548.74775910903	-0.00124497146932758	0.053374820814127	-0.0233250707044635	0.981390973621715	0.984267078721876	OAT	protein_coding
ENSG00000065183.16	1663.79157966611	-0.465240209880742	0.0614258034988391	-7.57401911542816	3.61851136820489e-14	3.09928114963044e-13	WDR3	protein_coding
ENSG00000065243.20	1325.54305938673	0.108440633609777	0.0616156792766313	1.75995192916593	0.0784159574605536	0.117273047061166	PKN2	protein_coding
ENSG00000065268.11	865.419758467644	-0.311726662706458	0.0852994020789148	-3.65449997431475	0.000257683689200355	0.00064326938137226	WDR18	protein_coding
ENSG00000065308.5	1197.66864134311	0.037777634488479	0.0597451028373362	0.632313490050113	0.52718205033218	0.602806918259249	TRAM2	protein_coding
ENSG00000065320.9	299.39844115628	-0.520256580485611	0.0854873147217699	-6.08577520745455	1.15929002424295e-09	6.20760305053597e-09	NTN1	protein_coding
ENSG00000065328.16	746.192643647068	-0.294597280180505	0.0814034227662142	-3.61897903269462	0.000295767598472458	0.000730290366598662	MCM10	protein_coding
ENSG00000065357.20	607.254669657295	-1.00350098866814	0.0920722826535747	-10.8990562604367	1.16458899892413e-27	2.49391729886679e-26	DGKA	protein_coding
ENSG00000065361.16	2160.18715656495	0.00714235593743881	0.0581100590153051	0.122910836066397	0.902177704752899	0.922729405140111	ERBB3	protein_coding
ENSG00000065413.20	115.133593275014	-0.31931673414823	0.128006725205265	-2.49453092121675	0.0126123737074521	0.0228372198818062	ANKRD44	protein_coding
ENSG00000065427.15	4143.75268462421	-0.27894697474495	0.0603324277494492	-4.62349991787785	3.77318891181261e-06	1.25772963727087e-05	KARS1	protein_coding
ENSG00000065457.10	637.754563089122	0.143203182859849	0.0635322629127801	2.25402301593514	0.0241947200791733	0.0411166066231812	ADAT1	protein_coding
ENSG00000065485.20	732.713608472427	-0.148199635062821	0.0767199592818562	-1.93169595565556	0.0533970442596695	0.0832470623201974	PDIA5	protein_coding
ENSG00000065491.8	340.399249571446	-0.102810699077399	0.0738391047267753	-1.39236112704544	0.163813069673481	0.223437370839615	TBC1D22B	protein_coding
ENSG00000065518.8	1300.04643841536	0.207018968764716	0.0635072427614203	3.25976943358147	0.0011150281737726	0.0024850121383644	NDUFB4	protein_coding
ENSG00000065526.12	3463.52385093874	-0.140233268059829	0.0507671802627924	-2.76228199663487	0.00573988791012232	0.0111594841327968	SPEN	protein_coding
ENSG00000065548.18	1877.20062787482	-0.400334418766375	0.0780585469589126	-5.12864297841846	2.91838206263244e-07	1.15120603905071e-06	ZC3H15	protein_coding
ENSG00000065559.15	921.026895301314	0.260044915087755	0.0501143981001901	5.18902600741339	2.11396873588517e-07	8.48231332272841e-07	MAP2K4	protein_coding
ENSG00000065600.13	491.005914209251	0.310307596147918	0.0756630084554306	4.10117972418061	4.11049141251301e-05	0.000117095019890308	PACC1	protein_coding
ENSG00000065613.15	3258.78305527499	-0.336824824500153	0.0604321598497455	-5.57360228953609	2.49525028548014e-08	1.1285419793361e-07	SLK	protein_coding
ENSG00000065615.14	317.186141134266	0.0692913376086366	0.0938810600856224	0.738075790212007	0.460468394521581	0.538601448854614	CYB5R4	protein_coding
ENSG00000065618.21	8142.25576842131	-1.1890444083894	0.11565505855202	-10.2809546186394	8.58727953150937e-25	1.52179637267255e-23	COL17A1	protein_coding
ENSG00000065621.15	1321.17792057592	0.0167354657443171	0.0524120611508846	0.319305621203081	0.749494770518182	0.800042937962155	GSTO2	protein_coding
ENSG00000065665.21	256.394092896429	0.250536874687372	0.132094032632968	1.89665550890937	0.057873419296086	0.0894074456055442	SEC61A2	protein_coding
ENSG00000065675.15	137.657412570654	-0.981331632812296	0.138739173730592	-7.0732123193834	1.51387584121035e-12	1.11016161293325e-11	PRKCQ	protein_coding
ENSG00000065717.15	976.541504838627	0.437620243866415	0.0712582799359735	6.14132482933383	8.18360390739994e-10	4.46747607848136e-09	TLE2	protein_coding
ENSG00000065802.12	422.626116131446	0.10943551843237	0.0902654988725199	1.21237371752549	0.225369356928375	0.294550462250444	ASB1	protein_coding
ENSG00000065809.13	866.959596313319	-0.134953336925232	0.0626938302766058	-2.15257763530823	0.0313518877713585	0.0518546957017422	FAM107B	protein_coding
ENSG00000065833.9	1007.17520854691	-0.344777308802415	0.0724544812820259	-4.75853670748652	1.95001434060893e-06	6.79570510191842e-06	ME1	protein_coding
ENSG00000065882.16	1887.99188466302	-0.348041341797512	0.0461495655404575	-7.54159519643578	4.64256976639117e-14	3.93048787259065e-13	TBC1D1	protein_coding
ENSG00000065883.16	2794.26153800494	-0.213051928412318	0.069543680804444	-3.06356991674653	0.0021871309088025	0.00462217867374207	CDK13	protein_coding
ENSG00000065911.12	9920.90800545119	-0.273817798816713	0.0835860589798466	-3.27587880274069	0.00105333752359463	0.00235981929929551	MTHFD2	protein_coding
ENSG00000065923.10	680.764252920051	-0.117063924641904	0.0608115767609316	-1.92502695830627	0.0542259857185077	0.084360054557533	SLC9A7	protein_coding
ENSG00000065970.9	847.861797944211	0.0363493070840184	0.0612383339027681	0.593571130490462	0.552798994891508	0.626470271640976	FOXJ2	protein_coding
ENSG00000065978.19	20101.9785976897	-0.111886250645977	0.0574072420495809	-1.94899191550335	0.0512963901951238	0.0803462580354868	YBX1	protein_coding
ENSG00000065989.16	90.2734224464035	2.9766266373788	0.205540990876522	14.4819124627408	1.57648973386969e-47	7.53973350981157e-46	PDE4A	protein_coding
ENSG00000066027.12	1167.69773319621	-0.401233592598761	0.0593931844418957	-6.75554941815398	1.42294995565826e-11	9.51103703000745e-11	PPP2R5A	protein_coding
ENSG00000066032.18	36.7718137711255	3.03965483320225	0.300736231835599	10.1073781986598	5.12370724771405e-24	8.61409297104764e-23	CTNNA2	protein_coding
ENSG00000066044.15	1994.59674296549	0.0284483165380025	0.0542614535738425	0.524282242076102	0.600082246200689	0.669414457913119	ELAVL1	protein_coding
ENSG00000066084.13	1294.85226254359	-0.120322634179993	0.0468654555220627	-2.56740562616208	0.0102462676140551	0.0189040998270574	DIP2B	protein_coding
ENSG00000066117.15	2490.35873264106	0.322880309189499	0.0505882910225287	6.38251070876676	1.74207840443264e-10	1.01968861376901e-09	SMARCD1	protein_coding
ENSG00000066135.13	1880.13716873628	-0.0285819413987957	0.0601296494645103	-0.475338566802478	0.634545674207058	0.700200872942727	KDM4A	protein_coding
ENSG00000066136.20	1394.09585422014	-0.174951650298063	0.0523313746847889	-3.34315028702879	0.000828330262429891	0.00188954022239969	NFYC	protein_coding
ENSG00000066185.13	51.4915644049262	1.23134090513927	0.1852533499045	6.64679427267597	2.99545243260569e-11	1.92931691602374e-10	ZMYND12	protein_coding
ENSG00000066230.12	831.253295642023	-0.289592710276982	0.055853594559277	-5.18485359021323	2.16184627021921e-07	8.66539108833311e-07	SLC9A3	protein_coding
ENSG00000066248.15	522.910767775092	-0.335377384931484	0.101565983910226	-3.3020640574695	0.000959761490096634	0.00216498124322369	NGEF	protein_coding
ENSG00000066279.18	2846.87975288041	-0.313269279551643	0.122229162883947	-2.5629667434529	0.010378198887189	0.0191268864124833	ASPM	protein_coding
ENSG00000066322.15	4297.5787419719	-0.334220505807396	0.0881533439266769	-3.7913536902853	0.000149828403439982	0.000389635098348826	ELOVL1	protein_coding
ENSG00000066379.15	230.39192639977	-0.556908732354906	0.0973300697378108	-5.7218569128237	1.05366031635508e-08	5.00813854070007e-08	ZNRD1	protein_coding
ENSG00000066422.5	1035.98801311515	-0.507797816796643	0.0576857330035565	-8.80283200640504	1.33406180669686e-18	1.58156673003323e-17	ZBTB11	protein_coding
ENSG00000066427.24	711.480588621178	0.00836641219744899	0.0626884942710111	0.13346009175591	0.893829524037712	0.916058666639642	ATXN3	protein_coding
ENSG00000066455.13	1133.69415465939	0.254850523241312	0.0653758511514489	3.89823640920451	9.68957968137106e-05	0.000261284410949246	GOLGA5	protein_coding
ENSG00000066468.23	562.883248541964	-0.348807077716643	0.075146687973621	-4.64168264926174	3.45583348631128e-06	1.16175148852202e-05	FGFR2	protein_coding
ENSG00000066557.6	571.157665544598	-0.0962895961701049	0.0629812721686797	-1.52886076851889	0.126298963698518	0.178260841440489	LRRC40	protein_coding
ENSG00000066583.12	439.521970448413	0.196207360738042	0.0748802278311807	2.62028263562975	0.00878569184554536	0.0164558081271465	ISOC1	protein_coding
ENSG00000066651.20	365.998477841084	-0.49703552687131	0.07628392715949	-6.5155996207712	7.23998537511629e-11	4.43815096984629e-10	TRMT11	protein_coding
ENSG00000066654.14	1318.91412231557	-0.274333238394368	0.0599882438269896	-4.5731166790874	4.80522368769272e-06	1.57783464372e-05	THUMPD1	protein_coding
ENSG00000066697.15	503.119501610747	0.468529061327383	0.0742823651392967	6.30740634669861	2.83750166343755e-10	1.62142952196432e-09	MSANTD3	protein_coding
ENSG00000066735.14	146.489224556046	-1.75581289350053	0.130211323354582	-13.4843333764394	1.9340563876642e-41	7.48353476633887e-40	KIF26A	protein_coding
ENSG00000066739.12	1392.61435546185	-0.221529955399546	0.083982532888346	-2.63780988475386	0.00834433477096046	0.0156997868628944	ATG2B	protein_coding
ENSG00000066777.9	884.62880358851	0.0406238478431257	0.0621450439488954	0.653694088245114	0.51330891273576	0.589526232838445	ARFGEF1	protein_coding
ENSG00000066827.16	280.98959451896	-0.138409033794469	0.111696598979477	-1.23915172940852	0.215289312894596	0.283009425401347	ZFAT	protein_coding
ENSG00000066855.16	841.266892781346	0.169700276504142	0.0690182915384318	2.45877248945878	0.0139412934526163	0.0250106529178724	MTFR1	protein_coding
ENSG00000066923.17	77.057921137296	0.0705592440450811	0.141346277717031	0.499194214270982	0.617642570134246	0.685083231062186	STAG3	protein_coding
ENSG00000066926.12	1873.97915413971	0.848521616906447	0.0460438402535126	18.4285587873335	7.75208225379993e-76	7.02247451226582e-74	FECH	protein_coding
ENSG00000066933.16	900.688874559691	-0.641303889848671	0.0854695271944704	-7.50330452149923	6.22287565699754e-14	5.22531543717351e-13	MYO9A	protein_coding
ENSG00000067057.17	5269.30191373491	-0.116524735705202	0.0833192177687949	-1.3985337215785	0.161952853596324	0.221341315706727	PFKP	protein_coding
ENSG00000067064.11	1303.7333393602	0.164214699007547	0.088227888241005	1.86125614339737	0.0627080133052868	0.0959943742446736	IDI1	protein_coding
ENSG00000067066.17	871.873880518394	0.270392636672443	0.0725535608490399	3.72680035973755	0.000193925941340919	0.000493956251513424	SP100	protein_coding
ENSG00000067082.15	1726.01268617816	0.452733332312728	0.0725282834967795	6.24216251212991	4.31562215196383e-10	2.42291582720536e-09	KLF6	protein_coding
ENSG00000067113.17	273.511052555614	-0.0681734267058834	0.0814648408600099	-0.836844778510441	0.402679823675666	0.481315529696154	PLPP1	protein_coding
ENSG00000067141.17	3097.11672386391	0.0140730800068689	0.0587101099460206	0.239704541855023	0.810559313694328	0.850777905595192	NEO1	protein_coding
ENSG00000067167.8	3697.71562124414	-0.169625678746855	0.0596144443916604	-2.84537884195368	0.00443586309668737	0.00879533784745068	TRAM1	protein_coding
ENSG00000067177.15	798.285693525686	0.0673030072811295	0.058852630891514	1.14358536333223	0.252795634584597	0.325451661311052	PHKA1	protein_coding
ENSG00000067182.8	1748.23893250335	-0.398926033655715	0.0892057902208628	-4.47197466294533	7.75006116645836e-06	2.46389227835381e-05	TNFRSF1A	protein_coding
ENSG00000067191.16	566.303538388046	0.108333454525899	0.0612557737586965	1.76854274917258	0.0769702121147475	0.115395372524057	CACNB1	protein_coding
ENSG00000067208.14	187.393705036177	0.0209175592128679	0.111942385884323	0.186860044545444	0.851770367182818	0.883198468530528	EVI5	protein_coding
ENSG00000067221.14	54.1697043877493	0.280407641018014	0.174687357787803	1.60519710509694	0.108450434364593	0.155839944874007	STOML1	protein_coding
ENSG00000067225.18	30724.1636464676	-0.00668418673555528	0.0851367097760107	-0.0785112174658963	0.93742140751965	0.95044372083762	PKM	protein_coding
ENSG00000067248.10	688.593862140847	-0.190308290172246	0.0677228310407266	-2.810105355132	0.00495252850433119	0.00974682926092017	DHX29	protein_coding
ENSG00000067334.14	1282.85344365245	-0.216510802097735	0.0786548078228003	-2.75267091854712	0.00591112815928286	0.0114634647592188	DNTTIP2	protein_coding
ENSG00000067365.15	379.185212862893	0.0273035394693809	0.0991838176839343	0.275282199323967	0.783099439238105	0.828733601172816	METTL22	protein_coding
ENSG00000067369.14	878.28335740068	-0.0530413229242361	0.0790994522338904	-0.670564984032978	0.502497695581149	0.579443243126147	TP53BP1	protein_coding
ENSG00000067533.6	460.278738896105	-0.405114880337653	0.0764913022895697	-5.29622150769544	1.18223416729507e-07	4.88500299875074e-07	RRP15	protein_coding
ENSG00000067560.12	7615.64580001595	-0.129946581695827	0.0387809121789539	-3.35078713714083	0.000805822186670786	0.00184146930920464	RHOA	protein_coding
ENSG00000067596.12	1344.36019979955	-0.0472139639001834	0.0478971183283143	-0.985737045317672	0.324262165704238	0.401934751436354	DHX8	protein_coding
ENSG00000067601.8	54.4555743604877	0.178628398505032	0.188810458538379	0.946072584579433	0.344111565838348	0.421953827049172	PMS2P4	transcribed_unprocessed_pseudogene
ENSG00000067606.17	1692.82294796944	-0.0778163289919424	0.0910328466212944	-0.854815946991815	0.392653048430726	0.471232617349843	PRKCZ	protein_coding
ENSG00000067704.10	3008.91496154616	0.324906072690755	0.0634451654681937	5.12105327952273	3.03833778348744e-07	1.19546249018157e-06	IARS2	protein_coding
ENSG00000067715.14	86.6785724274397	-1.45054907916122	0.156527446716142	-9.26705897012268	1.91349241659349e-20	2.5315964961804e-19	SYT1	protein_coding
ENSG00000067798.16	212.906244262436	4.22901516276043	0.209196031653415	20.2155611143085	7.14284880822978e-91	8.39693676692662e-89	NAV3	protein_coding
ENSG00000067829.19	695.059378600109	-0.664925565986439	0.0754722263771306	-8.81020208233745	1.2492045628853e-18	1.4878383811627e-17	IDH3G	protein_coding
ENSG00000067836.13	472.597748676353	0.710891252939641	0.0783982400957346	9.0676940205743	1.2156237306317e-19	1.528212689937e-18	ROGDI	protein_coding
ENSG00000067900.8	2167.81557850304	-0.284027783267067	0.0548319922540284	-5.17996468104258	2.2192791541413e-07	8.88173050254054e-07	ROCK1	protein_coding
ENSG00000067955.15	1701.10639332413	0.237402564351582	0.0612688711255894	3.87476641874064	0.000106727022457255	0.000285099071264826	CBFB	protein_coding
ENSG00000067992.16	571.700149527151	0.151199071289807	0.0772973178573951	1.9560713810116	0.0504567459433745	0.0791679966915912	PDK3	protein_coding
ENSG00000068001.14	885.730914047999	0.659974644929411	0.0649864235951258	10.1555772485826	3.12952664236098e-24	5.34309426744558e-23	HYAL2	protein_coding
ENSG00000068024.17	687.414777299913	-0.0653069167467997	0.0643473347148547	-1.01491253734435	0.310147521305176	0.387338563628231	HDAC4	protein_coding
ENSG00000068028.17	221.17539640733	-0.227330566966268	0.089874861018542	-2.52941216698369	0.011425376687351	0.0208744573478711	RASSF1	protein_coding
ENSG00000068078.19	994.752703189908	0.0586451100292668	0.0654749722831334	0.895687435737548	0.370419722644259	0.44825268966852	FGFR3	protein_coding
ENSG00000068079.8	56.7447640167857	-0.531051686431409	0.225760610370017	-2.35227786442031	0.0186588307438978	0.0325235985801953	IFI35	protein_coding
ENSG00000068097.15	1209.9183113614	-0.172875267884253	0.0588821856057803	-2.93595195398593	0.00332525821381823	0.00677098723956111	HEATR6	protein_coding
ENSG00000068120.15	1926.5518704989	-0.332170327273537	0.062996940701885	-5.27280092608685	1.34357278881759e-07	5.50585975194009e-07	COASY	protein_coding
ENSG00000068137.15	607.43655096544	-0.0821112472771435	0.0639740388462558	-1.28350888513504	0.199313848724793	0.265246566744021	PLEKHH3	protein_coding
ENSG00000068305.17	1458.75294780478	-0.0488619467219963	0.0507662142808108	-0.962489470885476	0.335803789687	0.413577923958718	MEF2A	protein_coding
ENSG00000068308.13	1984.33601731483	0.163093456261726	0.0582652714049784	2.79915380687287	0.00512367254309688	0.0100489756958344	OTUD5	protein_coding
ENSG00000068323.17	1054.2403070858	0.179406674692185	0.0588382174624749	3.04915210605428	0.00229488257064737	0.00482803163770074	TFE3	protein_coding
ENSG00000068354.16	444.602543820108	0.119388541825944	0.0713245839134823	1.67387645710999	0.0941548820105908	0.137765813108133	TBC1D25	protein_coding
ENSG00000068366.20	1211.8964859533	-0.176473557451592	0.0533195753930018	-3.30973298550974	0.000933850101515748	0.00211241062916312	ACSL4	protein_coding
ENSG00000068383.19	445.319645816874	-0.0215701199129601	0.0764841594059089	-0.282020748878018	0.777927600491245	0.824279967494507	INPP5A	protein_coding
ENSG00000068394.11	340.671675031481	-0.020797894196901	0.0908449141591327	-0.228938453950977	0.818916752238354	0.85738785671838	GPKOW	protein_coding
ENSG00000068400.13	1009.56683313107	0.0803061111889681	0.0757620990390428	1.05997737929071	0.289154890500053	0.365538114734922	GRIPAP1	protein_coding
ENSG00000068438.15	1240.95446174187	-0.0430705350955624	0.0555850183183314	-0.7748587011144	0.438423158056121	0.517016359144212	FTSJ1	protein_coding
ENSG00000068489.13	2015.92518307235	-0.12559984319452	0.0604972982203615	-2.07612318052655	0.037882559763807	0.0612227327487279	PRR11	protein_coding
ENSG00000068615.19	131.708159404773	0.873765472134711	0.129350936506363	6.75499919625034	1.42836048065235e-11	9.54305917659269e-11	REEP1	protein_coding
ENSG00000068650.18	2444.18934415521	-0.216716772847775	0.0499454362364673	-4.33907057737421	1.43086568528885e-05	4.37295724418501e-05	ATP11A	protein_coding
ENSG00000068654.16	3922.26890183968	-0.296999785672233	0.0610737885500334	-4.86296646603023	1.15639444353045e-06	4.1745134623462e-06	POLR1A	protein_coding
ENSG00000068697.7	1678.82469272236	0.067228355405255	0.0745434239746578	0.901868358342519	0.367126801566422	0.445212437524443	LAPTM4A	protein_coding
ENSG00000068724.17	767.094489178099	0.171006127179774	0.0682528721811739	2.50547884235328	0.0122285714259429	0.0221996934998846	TTC7A	protein_coding
ENSG00000068745.15	2062.4524340318	0.13348292298573	0.0530361015661487	2.51683134778006	0.0118415496636378	0.0215657361423868	IP6K2	protein_coding
ENSG00000068784.13	360.003845738312	0.243643131727761	0.0907207185523043	2.68563935136041	0.00723911805549131	0.0137853861820905	SRBD1	protein_coding
ENSG00000068796.19	1364.53592194884	0.05875127724348	0.0436145100110269	1.34705806000402	0.177961534204893	0.240235591405623	KIF2A	protein_coding
ENSG00000068831.19	34.0033404922758	0.46578021282829	0.208022002331609	2.23909109424775	0.0251499896161239	0.0425802374767269	RASGRP2	protein_coding
ENSG00000068878.15	2039.71011244642	-0.319051572544324	0.0514159210130777	-6.20530696052634	5.45902429464144e-10	3.03827156261215e-09	PSME4	protein_coding
ENSG00000068885.15	466.183955784938	0.565591941471895	0.100574569488674	5.62360787967967	1.87009884288423e-08	8.58150243754982e-08	IFT80	protein_coding
ENSG00000068903.20	944.249327130337	-0.101246467240733	0.0737971489241073	-1.37195635220074	0.170077025981653	0.230928072660683	SIRT2	protein_coding
ENSG00000068912.14	721.67633534975	0.617267590455949	0.0725718435528916	8.50560713682399	1.8064771086378e-17	1.99854507708492e-16	ERLEC1	protein_coding
ENSG00000068971.14	261.077326015718	0.443937507219936	0.0870859597937942	5.09769322484485	3.43817401152648e-07	1.34249188076845e-06	PPP2R5B	protein_coding
ENSG00000069011.16	1388.21115272023	0.216305947224222	0.0797513002844686	2.71225605667457	0.00668269488608464	0.0128065581440646	PITX1	protein_coding
ENSG00000069020.18	275.101406289126	0.0940263114621293	0.108045913813627	0.870244029999316	0.384167058687693	0.462092689509526	MAST4	protein_coding
ENSG00000069248.12	1614.10089455377	-0.369904406169782	0.0547677376265298	-6.75405671660606	1.43767506524291e-11	9.5969640245951e-11	NUP133	protein_coding
ENSG00000069275.13	5326.24798051843	-0.126611142909672	0.0478505266203181	-2.64597177611647	0.00814566125175187	0.0153635252023244	NUCKS1	protein_coding
ENSG00000069329.18	3756.61877233267	-0.090442443452012	0.0530289588756031	-1.70552930643376	0.0880957513150794	0.12981289544084	VPS35	protein_coding
ENSG00000069345.12	1297.81906759229	-0.296297659107755	0.0673669418292278	-4.39826495106245	1.09119718121163e-05	3.39689439875868e-05	DNAJA2	protein_coding
ENSG00000069399.15	124.394703551944	0.665746725695419	0.165269764034027	4.0282427314312	5.61953091248974e-05	0.000157032799949813	BCL3	protein_coding
ENSG00000069424.15	1276.4916788027	-0.841182887239487	0.087135656143082	-9.65371610742465	4.74060052189004e-22	6.99954439473698e-21	KCNAB2	protein_coding
ENSG00000069493.15	89.3550265372827	0.387730177387902	0.15860932183271	2.44456109456703	0.0145028515076159	0.025930741165905	CLEC2D	protein_coding
ENSG00000069509.6	190.743920053962	0.328833253113323	0.11448991440339	2.87215913145611	0.00407677622736201	0.00815084099522784	FUNDC1	protein_coding
ENSG00000069535.14	455.819274385749	-0.872960087892425	0.120937599212437	-7.21826870698005	5.26535974314563e-13	4.04825462029169e-12	MAOB	protein_coding
ENSG00000069667.16	93.6464579583562	-0.582344536015208	0.14233426477311	-4.09138682764479	4.28801191433422e-05	0.000121791559352171	RORA	protein_coding
ENSG00000069702.11	141.769499123489	-1.06144691974257	0.127109135969619	-8.35067370764182	6.78746892168227e-17	7.20379196374272e-16	TGFBR3	protein_coding
ENSG00000069812.11	254.916937692193	0.676485917624779	0.142913481398897	4.73353466029273	2.20643264496329e-06	7.63574443425498e-06	HES2	protein_coding
ENSG00000069849.11	1953.13105923919	-0.245512595168127	0.0495638069033311	-4.95346525029792	7.29033825354859e-07	2.72238625374996e-06	ATP1B3	protein_coding
ENSG00000069869.16	275.878990122274	-0.200718269348229	0.083507687896521	-2.40359030891803	0.0162349564574091	0.0287212325610684	NEDD4	protein_coding
ENSG00000069943.10	222.507436440548	0.0574551043739795	0.106101464524793	0.541510945502111	0.58815545538579	0.659309507420379	PIGB	protein_coding
ENSG00000069956.12	1824.49302099384	-0.222517221444195	0.0602922373770945	-3.69064461901576	0.000223686470527809	0.000564161750102892	MAPK6	protein_coding
ENSG00000069966.18	639.839156645787	0.387096770295523	0.0596150008019312	6.49327795166251	8.39885231739139e-11	5.10427488902239e-10	GNB5	protein_coding
ENSG00000069974.16	164.579851469087	-0.20523875245299	0.107092362807897	-1.9164648820117	0.0553059491009435	0.0858147724085169	RAB27A	protein_coding
ENSG00000069998.12	1056.75845957014	-0.275012339331857	0.0678047129230273	-4.05594725611558	4.99315270075294e-05	0.000140485593747091	HDHD5	protein_coding
ENSG00000070010.19	1274.2725479736	0.0386780358302655	0.0502840541129179	0.76919087994397	0.44178000370692	0.520297648905366	UFD1	protein_coding
ENSG00000070018.9	1154.6132447494	-0.441622264500198	0.0576940457031822	-7.65455532053007	1.93982296774713e-14	1.69927609233821e-13	LRP6	protein_coding
ENSG00000070047.13	2183.44340912839	-0.0214181745336245	0.0452988502536495	-0.472819385341881	0.636342042543784	0.701831086097133	PHRF1	protein_coding
ENSG00000070061.16	1780.88196776555	-0.240303969153004	0.0420499841756794	-5.71472198774308	1.09883519994586e-08	5.20358612520489e-08	ELP1	protein_coding
ENSG00000070081.17	1177.66131885553	0.514633476787968	0.0745847058529864	6.89998667826565	5.20074161768126e-12	3.62568677737852e-11	NUCB2	protein_coding
ENSG00000070087.14	2975.46675514783	0.0297211945560475	0.0584701927685033	0.508313606451075	0.611233429372589	0.679246270193236	PFN2	protein_coding
ENSG00000070159.14	919.965605536659	0.186581500830316	0.0550535110285657	3.3890935808527	0.000701240744630296	0.00161857126308552	PTPN3	protein_coding
ENSG00000070182.21	678.320027459023	0.142889756322133	0.12367326729495	1.1553811057757	0.24793439573211	0.319915349331755	SPTB	protein_coding
ENSG00000070214.16	2151.90433084064	-0.342234092167338	0.0443050912666551	-7.72448678883346	1.123048872887e-14	1.00845204912302e-13	SLC44A1	protein_coding
ENSG00000070269.14	723.525590503507	0.174908483388658	0.0836373783747449	2.09127171113571	0.0365037141815894	0.059218076308488	TMEM260	protein_coding
ENSG00000070366.14	1199.64935770553	0.145302115935487	0.0559801460094116	2.59560087447894	0.0094425680856123	0.0175580232454032	SMG6	protein_coding
ENSG00000070367.16	1902.18477439974	0.0696429606381261	0.0610540851233063	1.1406765083364	0.254004565887904	0.326789499972742	EXOC5	protein_coding
ENSG00000070371.16	226.693621028479	0.635097086940971	0.100599560401276	6.31311990238993	2.73465454782712e-10	1.56814628995216e-09	CLTCL1	protein_coding
ENSG00000070404.10	379.742119508743	-0.452410342549193	0.0917641452403009	-4.93014282827432	8.21695188574586e-07	3.04404760742089e-06	FSTL3	protein_coding
ENSG00000070413.20	1829.1264482969	0.00918194546395182	0.0533928417585806	0.171969596701157	0.863461431195335	0.891838097948234	DGCR2	protein_coding
ENSG00000070423.18	2029.47186952675	-0.388956139053997	0.0844250444516439	-4.60711796576879	4.08288397068675e-06	1.35392793170922e-05	RNF126	protein_coding
ENSG00000070444.15	1638.05809985253	0.0513377150974284	0.0554648968080757	0.925589301555387	0.354659455310137	0.432306127257885	MNT	protein_coding
ENSG00000070476.15	807.585684280628	0.0416648108745871	0.0555554747243793	0.749967686916432	0.453274166347578	0.531679652810777	ZXDC	protein_coding
ENSG00000070495.15	209.867703103158	-0.0478147686924787	0.116576327529394	-0.410158474759144	0.681689700050516	0.741857210146135	JMJD6	protein_coding
ENSG00000070501.12	468.313418660366	0.100745447919329	0.0994334841284887	1.01319438620037	0.31096732139247	0.388142061066951	POLB	protein_coding
ENSG00000070540.13	440.27092700267	0.677686053036455	0.0814700713720998	8.31822093221506	8.92934523579137e-17	9.39289048027234e-16	WIPI1	protein_coding
ENSG00000070610.14	1317.84811570594	0.0552290320974332	0.0571595978701324	0.966224993795696	0.333931608834961	0.411700166204339	GBA2	protein_coding
ENSG00000070614.15	1894.01552075522	-0.0494271523094389	0.0474926039684734	-1.04073367596878	0.297999169242023	0.374505239621932	NDST1	protein_coding
ENSG00000070669.17	10821.9539327743	0.0233728807585428	0.103405950376674	0.226030326817781	0.821177833235887	0.858995967384367	ASNS	protein_coding
ENSG00000070718.12	528.098857282983	-0.0939303300474637	0.0692570279547658	-1.35625701566075	0.17501740680192	0.236795016106823	AP3M2	protein_coding
ENSG00000070731.11	21.9382571454628	0.664164870551966	0.282110420622693	2.35427273152824	0.0185589886576508	0.0323752180933192	ST6GALNAC2	protein_coding
ENSG00000070756.16	42840.1718126483	-0.466234800314732	0.0409921213725184	-11.3737660970945	5.6496190213347e-30	1.37447287406879e-28	PABPC1	protein_coding
ENSG00000070759.17	378.159062541314	0.0625787193171371	0.0812518342033915	0.77018223564638	0.441191799996158	0.519707639658301	TESK2	protein_coding
ENSG00000070761.8	887.991592442063	-0.0951362910705074	0.0714094341343359	-1.33226501825426	0.182773117954309	0.246040735707724	CFAP20	protein_coding
ENSG00000070770.9	3014.52591631973	-0.500319722494106	0.0517316189149582	-9.67144916374227	3.9869192992998e-22	5.93796491385076e-21	CSNK2A2	protein_coding
ENSG00000070778.13	652.637743703543	0.233241798986183	0.0797904306058209	2.92318010086246	0.00346476045689948	0.00703087508713295	PTPN21	protein_coding
ENSG00000070785.17	352.511368141632	-0.392163662818062	0.0767838905198605	-5.10736900882389	3.26675407327169e-07	1.27977646218224e-06	EIF2B3	protein_coding
ENSG00000070814.22	4281.62725399339	-0.356588228675733	0.0548882726381214	-6.49661961539071	8.21448080937887e-11	5.01001997878949e-10	TCOF1	protein_coding
ENSG00000070831.17	2651.25102041982	-0.011867891881765	0.0539467093540612	-0.219992878599397	0.825876700908241	0.86332481631733	CDC42	protein_coding
ENSG00000070882.13	2078.54619726125	-0.419649495249905	0.0539577343534858	-7.7773742778137	7.40452948912542e-15	6.74732272973559e-14	OSBPL3	protein_coding
ENSG00000070950.10	630.269681457383	-0.324332919997841	0.0744718005375563	-4.35511049359252	1.32999813460716e-05	4.08464769603447e-05	RAD18	protein_coding
ENSG00000070961.15	1819.525402425	-0.899479731682475	0.0740783962021591	-12.1422678918129	6.30537929127503e-34	1.83212907708746e-32	ATP2B1	protein_coding
ENSG00000071051.14	930.603470201817	0.0582986355913802	0.0606068026507876	0.961915709813849	0.336091946491501	0.413800445792222	NCK2	protein_coding
ENSG00000071054.16	4196.76749317039	0.348810336877594	0.0465233887752671	7.4975264283205	6.50333657768284e-14	5.45486837125903e-13	MAP4K4	protein_coding
ENSG00000071073.13	275.336570117917	-1.1127039468291	0.0985558280480953	-11.2900877489062	1.46889953695442e-29	3.49090322053982e-28	MGAT4A	protein_coding
ENSG00000071082.11	9798.33035405056	-0.397576292728648	0.0738924199005624	-5.38047465847876	7.4289696859976e-08	3.1525525809965e-07	RPL31	protein_coding
ENSG00000071127.17	5638.59706404716	-0.256555704586629	0.0750253353714412	-3.41958757420348	0.000627161417533748	0.00146094173801539	WDR1	protein_coding
ENSG00000071189.21	1461.52674050521	-0.226555502607623	0.061659208634232	-3.67431739112273	0.000238486133346734	0.000598644898702479	SNX13	protein_coding
ENSG00000071205.12	580.605114744643	-0.0430687553235945	0.0640070188624578	-0.67287550785865	0.501026495066589	0.578179694569163	ARHGAP10	protein_coding
ENSG00000071242.12	1219.91206724073	0.160838906091652	0.0908180365948466	1.77100179790474	0.0765604027472083	0.114881633275554	RPS6KA2	protein_coding
ENSG00000071243.16	764.615858904518	-0.488788207303948	0.091732164836432	-5.32842769137203	9.90666223567701e-08	4.14482385855767e-07	ING3	protein_coding
ENSG00000071282.12	161.059225798242	-0.146751929272365	0.128462146033152	-1.14237488477339	0.253298226202572	0.325962453707663	LMCD1	protein_coding
ENSG00000071462.12	1635.86952527505	-0.317757290898869	0.0573199155435708	-5.54357569939773	2.96356464090384e-08	1.3278701038673e-07	BUD23	protein_coding
ENSG00000071537.14	6631.37440855108	0.0113617543850753	0.0683148350355078	0.166314598859381	0.867909377816845	0.895291340235744	SEL1L	protein_coding
ENSG00000071539.14	925.842841025665	-0.39281766091336	0.090703067871653	-4.33080898067534	1.48562520007553e-05	4.52952446667257e-05	TRIP13	protein_coding
ENSG00000071553.17	2436.53882566797	-0.0732554569304478	0.0433000966495915	-1.69180816207575	0.0906825568502409	0.133259264937554	ATP6AP1	protein_coding
ENSG00000071564.17	7842.00174371836	-0.171081400205433	0.051001957539709	-3.3544085062271	0.000795348505035273	0.0018191544597569	TCF3	protein_coding
ENSG00000071575.11	471.816401169252	1.2994120375939	0.0709570492796946	18.3126560473498	6.55909371296868e-75	5.87267692905335e-73	TRIB2	protein_coding
ENSG00000071626.17	4344.08849404352	-0.539809515893481	0.0568369167108015	-9.49751582479656	2.14956917841617e-21	3.04819202095847e-20	DAZAP1	protein_coding
ENSG00000071655.18	3243.74774397439	0.124591028988429	0.0583092857104837	2.13672706620085	0.0326201972320869	0.0536470565329067	MBD3	protein_coding
ENSG00000071859.15	718.865456086829	0.0577851210786642	0.0576119817239326	1.00300526643158	0.315858320257148	0.393195225281714	FAM50A	protein_coding
ENSG00000071889.17	528.335695133643	0.206831720632994	0.0649499722374787	3.18447742943983	0.00145015619226536	0.0031709879826068	FAM3A	protein_coding
ENSG00000071894.17	3423.7387268722	-0.144653028171848	0.0447462732938039	-3.23273912046387	0.00122609474916168	0.00271681426432947	CPSF1	protein_coding
ENSG00000071909.19	16.7603297880918	3.35064013983978	0.475941709197045	7.04002207642738	1.92209376425926e-12	1.39426490671656e-11	MYO3B	protein_coding
ENSG00000071994.11	1349.94394283743	-0.271819160517915	0.0492145919803414	-5.52314160455687	3.32991145283285e-08	1.47910690434456e-07	PDCD2	protein_coding
ENSG00000072042.13	2500.10477937937	-0.323943410959151	0.0475943499669172	-6.80634174401633	1.00111742664738e-11	6.79172174906151e-11	RDH11	protein_coding
ENSG00000072062.14	1751.90607855117	0.141630401191386	0.0612507587530075	2.31230443630107	0.0207609123903684	0.0358107135765763	PRKACA	protein_coding
ENSG00000072071.16	3791.68996009518	-0.682620811533922	0.0519793898929522	-13.132528352867	2.14377432536136e-39	7.65988970082715e-38	ADGRL1	protein_coding
ENSG00000072110.14	5578.04084245452	-0.0596571672173711	0.0558023248012946	-1.06908031932008	0.285033478952532	0.360920537400838	ACTN1	protein_coding
ENSG00000072121.16	1781.20978695758	-0.114830675876049	0.0567733435907549	-2.02261604854198	0.0431127482913264	0.0689016525203847	ZFYVE26	protein_coding
ENSG00000072134.15	839.527187517287	-0.118106348165885	0.0559023409124058	-2.11272634094066	0.0346241973899833	0.0564843898099304	EPN2	protein_coding
ENSG00000072135.13	1378.72563851766	-0.267673118111543	0.0693377328481092	-3.8604250112692	0.000113189974690704	0.000300487090197698	PTPN18	protein_coding
ENSG00000072195.15	466.852102957301	0.692233614011034	0.123699695887846	5.5960817772637	2.19250314675495e-08	9.96886579864959e-08	SPEG	protein_coding
ENSG00000072210.19	1923.36448171666	-0.589338285572586	0.0476763851892966	-12.361219988316	4.23677433652129e-35	1.29714363384549e-33	ALDH3A2	protein_coding
ENSG00000072274.13	8939.4262945651	-0.796143310373401	0.0839933669851685	-9.47864502817209	2.57606246563421e-21	3.63290860538158e-20	TFRC	protein_coding
ENSG00000072310.17	4707.52273321395	-0.482248962492259	0.0828751052615627	-5.81898461510522	5.92061828914425e-09	2.91488240578074e-08	SREBF1	protein_coding
ENSG00000072364.13	3097.30104257033	-0.0140427971830763	0.0569470531065411	-0.246593922196535	0.805222508705696	0.846162148949683	AFF4	protein_coding
ENSG00000072401.15	593.049589411235	0.207750965649794	0.0765394710863345	2.71429842277661	0.00664163065995815	0.0127326169753959	UBE2D1	protein_coding
ENSG00000072415.9	1147.51972918383	0.00914611793107016	0.0554804580121744	0.164852963705944	0.869059715277757	0.89617782344164	MPP5	protein_coding
ENSG00000072422.17	125.57386853006	-0.359467970770337	0.136878845838012	-2.62617622591401	0.00863500987162909	0.0161972170551873	RHOBTB1	protein_coding
ENSG00000072501.19	4699.44926484389	-0.0544837787086337	0.0463492309492157	-1.17550556056326	0.239792513849626	0.310999217894916	SMC1A	protein_coding
ENSG00000072506.13	784.144909424089	0.102866843226778	0.076688142147832	1.34136569677854	0.17980174925766	0.242485939098693	HSD17B10	protein_coding
ENSG00000072518.20	1856.38260051723	-0.115379767530629	0.0428468646584315	-2.69284038518147	0.00708461769050618	0.013514568615607	MARK2	protein_coding
ENSG00000072571.20	775.64823559253	0.494771822757119	0.136781365770563	3.61724581392942	0.000297754501032403	0.000734960621237219	HMMR	protein_coding
ENSG00000072609.17	27.5361024297815	-0.187551874334609	0.259827131264551	-0.721833295167498	0.470396976375273	0.548007673513821	CHFR	protein_coding
ENSG00000072682.18	1342.07801058871	-0.355673076998158	0.0915538581451742	-3.8848507774973	0.000102392759052227	0.000274473192237475	P4HA2	protein_coding
ENSG00000072736.19	1198.36722927338	0.144249622012548	0.0605214892488899	2.38344468721404	0.0171514617696116	0.0301727794439135	NFATC3	protein_coding
ENSG00000072756.17	577.427895555663	-0.24133489037709	0.064896451920963	-3.71876864194378	0.000200196307156112	0.000508749691452826	TRNT1	protein_coding
ENSG00000072778.20	4554.16206001719	0.503602151971951	0.0607585155658496	8.28858551401162	1.14603154380445e-16	1.19653462878567e-15	ACADVL	protein_coding
ENSG00000072786.13	699.013977486794	0.343859837401252	0.05738057012042	5.99261800082539	2.06489502162645e-09	1.07575721695018e-08	STK10	protein_coding
ENSG00000072803.17	1087.53408659435	0.149124428792732	0.0527681236518405	2.82603243156118	0.00471284921606259	0.00930008686921628	FBXW11	protein_coding
ENSG00000072849.11	770.181005612389	0.351744772673829	0.0795657343713484	4.42080721623418	9.83328739676983e-06	3.08731143547921e-05	DERL2	protein_coding
ENSG00000072864.16	1156.15822894832	-0.17844748846921	0.0585960347627004	-3.04538505364533	0.00232382587134885	0.00488358602876258	NDE1	protein_coding
ENSG00000072954.7	146.458029009119	-0.0127461022121422	0.105196296145466	-0.121164933359601	0.903560398561949	0.923775485484566	TMEM38A	protein_coding
ENSG00000072958.9	570.229903208942	0.307115345018912	0.0663217720948782	4.63068665565149	3.64455064430972e-06	1.21827827050944e-05	AP1M1	protein_coding
ENSG00000073008.15	1731.34433346839	-0.28652414901881	0.0947597587183797	-3.0236901496377	0.00249712047558013	0.00521644809060418	PVR	protein_coding
ENSG00000073050.12	1035.89915824451	0.0622253558797664	0.0598850815859178	1.03907942064821	0.298767801057411	0.375287449941609	XRCC1	protein_coding
ENSG00000073060.16	2503.13940952711	-0.319177301472968	0.0525220023541958	-6.07702081349666	1.2243587641003e-09	6.53783806072976e-09	SCARB1	protein_coding
ENSG00000073111.14	3586.19044027642	-0.255958158564076	0.0683233485420411	-3.74627655151559	0.000179478725148317	0.000460815666436159	MCM2	protein_coding
ENSG00000073150.14	614.149971012812	1.13146848233707	0.105685889727195	10.7059559725305	9.54404315714063e-27	1.93392453447323e-25	PANX2	protein_coding
ENSG00000073169.14	782.053245773691	0.218861715372425	0.0850699819087397	2.5727255426857	0.0100901187835342	0.0186517620053328	SELENOO	protein_coding
ENSG00000073331.18	401.558466590488	0.549066102635962	0.108183519967042	5.07532110993648	3.86842153147997e-07	1.49870922225891e-06	ALPK1	protein_coding
ENSG00000073350.14	1849.42010894077	-0.18717561946805	0.0777555661283248	-2.40723113196993	0.0160739932244876	0.0284691771888568	LLGL2	protein_coding
ENSG00000073417.15	888.451918329444	-0.0363453856423411	0.075114028396922	-0.483869477087324	0.628478503563516	0.694850237266002	PDE8A	protein_coding
ENSG00000073536.18	1757.27026057304	-0.657775984361946	0.0853933783154896	-7.70289216023008	1.33020615288194e-14	1.18548465013784e-13	NLE1	protein_coding
ENSG00000073578.17	4485.85415907773	0.195893014570343	0.0487747220568037	4.01628151447391	5.91236254085095e-05	0.000164618302529569	SDHA	protein_coding
ENSG00000073584.20	3026.97357781479	0.392600545709913	0.0692145007413243	5.67222968460296	1.40950821698208e-08	6.57770501258306e-08	SMARCE1	protein_coding
ENSG00000073605.18	76.489139791307	0.418271899491475	0.174249502556654	2.40041947526066	0.016376293400977	0.0289313890530052	GSDMB	protein_coding
ENSG00000073614.13	1248.2770046203	0.129690620256471	0.0507490244586558	2.55552932573368	0.01060264264951	0.0194985307860585	KDM5A	protein_coding
ENSG00000073670.14	136.240839788242	0.68851372169648	0.121864385715825	5.64983541050315	1.6060153257458e-08	7.42275990890914e-08	ADAM11	protein_coding
ENSG00000073711.11	96.4226583133136	-0.117978288725681	0.143134971921428	-0.824245026508571	0.409800347612243	0.488726504548017	PPP2R3A	protein_coding
ENSG00000073792.16	1235.13159265506	0.192102804425368	0.0542468764714044	3.54126941348655	0.000398206748940187	0.00096043601153937	IGF2BP2	protein_coding
ENSG00000073803.14	406.769954332979	-0.168786625184166	0.0900420905952138	-1.87453027876651	0.0608573727417867	0.0934679904481415	MAP3K13	protein_coding
ENSG00000073910.22	436.947113798942	1.455825116714	0.0867925555431545	16.773617363878	3.80615433005608e-63	2.81801810975306e-61	FRY	protein_coding
ENSG00000073921.18	2050.88895184837	-0.243792418551825	0.0561335421014663	-4.34307918982109	1.40499460778841e-05	4.2998642607197e-05	PICALM	protein_coding
ENSG00000073969.18	1890.57512584828	-0.060563140932407	0.0728046860506768	-0.831857730836874	0.40548925309883	0.484335259266422	NSF	protein_coding
ENSG00000074047.22	516.840743661736	-0.387558245152575	0.0901912169819355	-4.29707302020549	1.73068196741362e-05	5.23008286855765e-05	GLI2	protein_coding
ENSG00000074054.19	2313.08974352324	0.0981646377769782	0.0540417758873728	1.81645840028575	0.0693000837008017	0.105144954580527	CLASP1	protein_coding
ENSG00000074071.15	1170.10609628729	-0.248347534642079	0.0747965793007724	-3.32030604826757	0.000899188143534144	0.00203906813338371	MRPS34	protein_coding
ENSG00000074181.9	142.091015800561	-0.0866384346946909	0.138481103529109	-0.625633624276247	0.531555278945705	0.606951234208041	NOTCH3	protein_coding
ENSG00000074201.9	1906.58916808548	-0.467108817239919	0.0599131177642367	-7.79643648454471	6.36798512655047e-15	5.84427717216194e-14	CLNS1A	protein_coding
ENSG00000074266.21	328.363994897549	-0.396864456998052	0.0890694983417851	-4.45567185609567	8.36308696922818e-06	2.64894157396368e-05	EED	protein_coding
ENSG00000074319.13	1056.49307264832	0.247567225187128	0.0540291870706272	4.58210161229164	4.60326106057511e-06	1.51604406186605e-05	TSG101	protein_coding
ENSG00000074356.17	1848.86474083296	-0.194892231286984	0.0561748473752761	-3.46938604007245	0.000521649317650761	0.00123098367940878	NCBP3	protein_coding
ENSG00000074416.14	354.115023857659	-0.985529741193292	0.0856895726087515	-11.5011629908939	1.30149827434384e-30	3.29655812909459e-29	MGLL	protein_coding
ENSG00000074582.15	553.102395849989	-0.0820929153878	0.0741893683949866	-1.10653207007687	0.268496291037887	0.342788070926176	BCS1L	protein_coding
ENSG00000074590.13	414.954780592763	1.17392864576507	0.102657328823986	11.43541001128	2.78219325661871e-30	6.91060905676259e-29	NUAK1	protein_coding
ENSG00000074603.19	477.809135830832	0.225196393558118	0.087018640425264	2.58790981400736	0.00965602581234487	0.0179203178488926	DPP8	protein_coding
ENSG00000074621.14	338.33740039089	0.965781787273044	0.12534332940703	7.70509122297875	1.3074985689894e-14	1.16592229081857e-13	SLC24A1	protein_coding
ENSG00000074660.16	42.6046092406887	0.987848069521189	0.206171983294833	4.79137879810048	1.65639068246413e-06	5.82516933316912e-06	SCARF1	protein_coding
ENSG00000074695.6	5190.44914671806	0.462509044486814	0.0581270505448763	7.95686414760953	1.7645427155404e-15	1.69097435092235e-14	LMAN1	protein_coding
ENSG00000074696.13	2357.83490910003	-0.00479760274267436	0.0397258407129224	-0.120767808977136	0.903874948153336	0.923974391076095	HACD3	protein_coding
ENSG00000074755.15	1691.49987851579	-0.256387701529953	0.0849672006487735	-3.01749027356775	0.00254877220237143	0.00531281698924202	ZZEF1	protein_coding
ENSG00000074800.16	18619.844908689	-0.22252918066651	0.0782188308511598	-2.84495662035596	0.00444174717010484	0.0088045960123072	ENO1	protein_coding
ENSG00000074842.8	933.84972698254	-0.064864943904676	0.0882946604986223	-0.734641750003537	0.4625577043266	0.540715701125675	MYDGF	protein_coding
ENSG00000074855.11	523.72294514006	0.414160784078371	0.0707266449411835	5.85579571069415	4.74731490236808e-09	2.3644453265352e-08	ANO8	protein_coding
ENSG00000074935.14	1157.82482739653	-0.421258463251545	0.0724604689944892	-5.81363147516452	6.11319168111056e-09	3.00488834628479e-08	TUBE1	protein_coding
ENSG00000074964.17	475.586053672117	-0.409647862746021	0.0752034338253958	-5.44719625033511	5.11699953884643e-08	2.2191437031325e-07	ARHGEF10L	protein_coding
ENSG00000074966.11	34.8353886541661	0.785922979535745	0.21473842369166	3.65990848784585	0.000252305337738411	0.000630558617522157	TXK	protein_coding
ENSG00000075043.18	15.1517239600985	2.07731437332483	0.411511875614806	5.04800589344181	4.46445378783618e-07	1.71709761070622e-06	KCNQ2	protein_coding
ENSG00000075073.15	31.5940363161646	0.990243448293514	0.230719051069981	4.29198821554252	1.77080348963433e-05	5.3439885832586e-05	TACR2	protein_coding
ENSG00000075089.9	607.455864912149	-0.120434854648358	0.0805687091001933	-1.49480928754348	0.134964221755793	0.188812592209231	ACTR6	protein_coding
ENSG00000075131.10	339.282802049271	-0.29149870997349	0.0817033991969347	-3.56776722680623	0.000360036124082628	0.000875640605001969	TIPIN	protein_coding
ENSG00000075142.14	841.625439362734	0.100554397175002	0.0555482191937131	1.81021819663271	0.0702619568353128	0.106394703565764	SRI	protein_coding
ENSG00000075151.20	2052.01905353268	-0.163993970204119	0.0554616001889124	-2.9568921496229	0.00310756792555879	0.00636051914588056	EIF4G3	protein_coding
ENSG00000075188.9	384.401142016791	-0.0970227369279634	0.0913420618288837	-1.06219122915926	0.288148880768979	0.364415928705122	NUP37	protein_coding
ENSG00000075213.11	214.720666969517	3.76857705809834	0.151474221239307	24.8793294810511	1.24559979764764e-136	2.52397853733863e-134	SEMA3A	protein_coding
ENSG00000075218.19	1131.93150997589	0.00236498766400294	0.0999821255647586	0.0236541046776519	0.981128514912905	0.984196139243013	GTSE1	protein_coding
ENSG00000075223.14	987.579365538783	1.91256941680593	0.186260962286958	10.2682247172082	9.79912440017583e-25	1.72267712057886e-23	SEMA3C	protein_coding
ENSG00000075234.17	828.786612409892	0.173042345772537	0.0713450273249867	2.4254296656767	0.0152902782337204	0.0272314426736781	TTC38	protein_coding
ENSG00000075239.14	1655.95057372946	0.354035856966811	0.0560796006607023	6.31309518605222	2.73509151611137e-10	1.56814628995216e-09	ACAT1	protein_coding
ENSG00000075240.17	971.486885242352	-0.311046222084589	0.060079330513103	-5.17725845857672	2.25170179658781e-07	9.00213075479031e-07	GRAMD4	protein_coding
ENSG00000075275.18	1827.55764629447	-0.078400625542581	0.0741979133375662	-1.05664191910485	0.290675041546849	0.367128322793528	CELSR1	protein_coding
ENSG00000075292.19	1921.79094622923	0.278542002138836	0.0816037095112014	3.41334975832933	0.000641695294340478	0.00149321661118818	ZNF638	protein_coding
ENSG00000075303.13	806.252917163649	-0.229440382052685	0.0669855895162197	-3.42522001686839	0.00061430172986928	0.00143467495298558	SLC25A40	protein_coding
ENSG00000075336.12	539.028791872204	0.409020040522437	0.0621099664558742	6.58541718603283	4.53609875046756e-11	2.84777500029353e-10	TIMM21	protein_coding
ENSG00000075391.17	680.945106655557	-1.06332633762421	0.066000976428093	-16.1107667669536	2.14349364140978e-58	1.37540841990461e-56	RASAL2	protein_coding
ENSG00000075399.14	294.035867407157	0.60020083616721	0.0821106468719898	7.30965908846049	2.67820997083377e-13	2.11835816902106e-12	VPS9D1	protein_coding
ENSG00000075407.18	1288.51693464072	-0.260084573723474	0.0677283725316322	-3.8401125555173	0.000122977914582028	0.000324624594542893	ZNF37A	protein_coding
ENSG00000075413.18	2559.24256795083	-0.366427931431995	0.0560454295570853	-6.53805197547409	6.23252670855656e-11	3.85620374896629e-10	MARK3	protein_coding
ENSG00000075415.13	8339.36217076682	-0.438060101145944	0.0622025452352594	-7.04247871994844	1.88849684446286e-12	1.37183261343057e-11	SLC25A3	protein_coding
ENSG00000075420.13	987.504234422323	-0.232093801743002	0.0846796166233774	-2.74084615634559	0.00612811932640458	0.0118559092495767	FNDC3B	protein_coding
ENSG00000075426.12	2822.23414077734	-0.85242537961871	0.0679736559955063	-12.5405256953527	4.48013655495615e-36	1.41381358496567e-34	FOSL2	protein_coding
ENSG00000075539.15	1445.39780821941	-0.143257242767607	0.0726849284062024	-1.97093463402769	0.0487313529861205	0.0767736916609981	FRYL	protein_coding
ENSG00000075568.17	3106.53323755683	-0.326785959745055	0.0606057135529702	-5.39199921240824	6.96780734911091e-08	2.97159327544469e-07	TMEM131	protein_coding
ENSG00000075618.18	9620.28869528347	0.324930667717003	0.073378030964038	4.42817371150568	9.50343498173665e-06	2.99228989406552e-05	FSCN1	protein_coding
ENSG00000075624.17	45579.8718026265	0.141326362204489	0.0599034802139727	2.35923458369492	0.0183126754843032	0.031978138389644	ACTB	protein_coding
ENSG00000075643.6	1703.11468879372	0.244939962310164	0.188315102071034	1.30069208266563	0.193363873400582	0.258220920080556	MOCOS	protein_coding
ENSG00000075651.16	152.308143465667	-0.738456524573923	0.132162985889213	-5.58746853065911	2.30403492838667e-08	1.04667073442934e-07	PLD1	protein_coding
ENSG00000075702.18	1067.15795238463	-0.114898583262645	0.063452370885919	-1.81078471392694	0.0701741834324354	0.106307380678846	WDR62	protein_coding
ENSG00000075711.21	1528.99334364309	-0.0223364058687465	0.0498594732593539	-0.447987200999081	0.654162433694381	0.718125718494358	DLG1	protein_coding
ENSG00000075785.14	3371.36484210093	0.0186992586548627	0.0459465843610117	0.406978209913034	0.684023992275111	0.744029487288933	RAB7A	protein_coding
ENSG00000075790.11	737.536083506909	0.255741097835295	0.0745035663641753	3.43260209296862	0.000597818759411968	0.00139893768347429	BCAP29	protein_coding
ENSG00000075826.17	179.551165764444	-0.582822366167751	0.163040387763808	-3.57471160466123	0.000350614151674762	0.000854885676977728	SEC31B	protein_coding
ENSG00000075856.12	2574.39496602757	-0.347155213559217	0.0814214609739219	-4.26368195076241	2.01085612962067e-05	6.01662422891892e-05	SART3	protein_coding
ENSG00000075914.13	414.575509745345	-0.171008708722886	0.0802446621122463	-2.13109139251754	0.0330816136939414	0.0542937882539773	EXOSC7	protein_coding
ENSG00000075945.13	1029.92863000612	0.371464607194616	0.0864007103068245	4.29932353421029	1.71320223220887e-05	5.17929218217837e-05	KIFAP3	protein_coding
ENSG00000075975.16	1070.04743218594	-0.450680216614601	0.0737187048152559	-6.11351240833702	9.74617890357865e-10	5.26450912364473e-09	MKRN2	protein_coding
ENSG00000076003.5	2080.21213618303	-0.264244832564666	0.0717450237841019	-3.68311025110037	0.000230405448420724	0.000580062760451063	MCM6	protein_coding
ENSG00000076043.11	756.281421379192	-0.110789106606331	0.0694367203373798	-1.5955406025519	0.110591397960525	0.158472832287344	REXO2	protein_coding
ENSG00000076053.11	577.113739802709	-0.266194042207643	0.0628710875818792	-4.23396592051902	2.29605754359092e-05	6.80771778423183e-05	RBM7	protein_coding
ENSG00000076067.13	855.700544337596	0.768076389911892	0.0888328115759093	8.64631408469557	5.3189586491266e-18	6.06306167257954e-17	RBMS2	protein_coding
ENSG00000076108.11	3718.66950639577	-0.0427017998077822	0.045224074546205	-0.944227167416199	0.345053575116378	0.422705039916651	BAZ2A	protein_coding
ENSG00000076201.15	2043.43788144161	-0.13631487081414	0.05246681071034	-2.5981161989569	0.00937367677026074	0.0174467757145293	PTPN23	protein_coding
ENSG00000076248.11	1627.71869255935	0.393748337193454	0.0608678329830896	6.46890677548593	9.87144703192441e-11	5.94758545741925e-10	UNG	protein_coding
ENSG00000076258.10	26.1038436194544	1.26488219607363	0.324237967060066	3.90109217480786	9.5759677972695e-05	0.000258583033627828	FMO4	protein_coding
ENSG00000076321.11	315.193673936052	0.241082456844069	0.0817495507178541	2.94903708616243	0.00318765721314088	0.00651405534532505	KLHL20	protein_coding
ENSG00000076351.13	368.993251907533	-0.253897201141075	0.101115207215528	-2.51096949838504	0.0120400099525505	0.0218780121851655	SLC46A1	protein_coding
ENSG00000076356.7	121.841651490512	-3.35276706244122	0.176748854891745	-18.9691020317768	3.07107796552831e-80	2.99332915627443e-78	PLXNA2	protein_coding
ENSG00000076382.17	1769.77904382768	-0.0841320990294598	0.080524888599139	-1.04479621758035	0.296117163427374	0.372535276266773	SPAG5	protein_coding
ENSG00000076513.17	695.295625861678	-0.243791314009162	0.0766518038879654	-3.1805032842474	0.00147019472740567	0.00321057838939979	ANKRD13A	protein_coding
ENSG00000076554.15	1006.36723850744	-0.0111365937116825	0.0583270528178909	-0.190933592109535	0.848577621590709	0.880599418631868	TPD52	protein_coding
ENSG00000076555.15	590.414916675953	0.0408132423968769	0.0972462206408457	0.419689753780872	0.674712111186004	0.7357715983759	ACACB	protein_coding
ENSG00000076604.15	940.741576665595	0.134573576601222	0.0625601766940239	2.15110608237903	0.0314678275398103	0.0520241056482102	TRAF4	protein_coding
ENSG00000076641.4	43.220257685195	-1.33546332995736	0.206821069622145	-6.45709517118933	1.06731781853686e-10	6.40058193359331e-10	PAG1	protein_coding
ENSG00000076650.7	347.645075082919	-0.0781565619012071	0.0869585931427114	-0.898779051921195	0.368770360203431	0.446642827143754	GPATCH1	protein_coding
ENSG00000076662.10	56.3417170512983	0.326567396343123	0.185689117372549	1.75867816576418	0.0786321880056415	0.117532339637667	ICAM3	protein_coding
ENSG00000076685.19	1030.76765287364	0.13308435941098	0.0508729530484761	2.61601403960501	0.00889628995392775	0.0166346363878688	NT5C2	protein_coding
ENSG00000076716.9	492.829735036324	0.26933407979538	0.0691179417244748	3.89673177579605	9.74994976097255e-05	0.000262682341355804	GPC4	protein_coding
ENSG00000076770.14	896.412305461956	-0.400101509870012	0.0744530754970535	-5.37387484934516	7.70623548633079e-08	3.26571344219852e-07	MBNL3	protein_coding
ENSG00000076826.10	1146.2668390965	-0.0651053945015495	0.0722020064746193	-0.901711706923762	0.367210032501112	0.445278307127333	CAMSAP3	protein_coding
ENSG00000076864.19	609.624951541491	0.0419336443623205	0.0621336376461112	0.674894404238138	0.499742855951206	0.577130857266484	RAP1GAP	protein_coding
ENSG00000076924.12	1540.65137222987	-0.244569619407657	0.0697069491339932	-3.50854000133526	0.00045057347108922	0.00107762563360366	XAB2	protein_coding
ENSG00000076928.18	2111.88929062848	-0.805589787419185	0.088279486657906	-9.12544712160533	7.14407438814641e-20	9.09245831218634e-19	ARHGEF1	protein_coding
ENSG00000076944.16	1394.32057304508	0.141857032903053	0.0510932790642013	2.77643235081473	0.00549590708323243	0.0107325601168881	STXBP2	protein_coding
ENSG00000076984.18	1399.09428454664	-0.306160535612113	0.0471852015906791	-6.48848633238841	8.67030203905213e-11	5.26301345689408e-10	MAP2K7	protein_coding
ENSG00000077044.11	1308.52709985235	-0.307794453997203	0.0626587165339542	-4.91223681274117	9.00432052442782e-07	3.31658780378351e-06	DGKD	protein_coding
ENSG00000077097.15	4663.31277423972	-0.118232682867867	0.0604437977903671	-1.95607634182626	0.0504561616393576	0.0791679966915912	TOP2B	protein_coding
ENSG00000077147.16	3615.17918961219	-0.141297614216649	0.0502310196012306	-2.81295532797003	0.00490884702073	0.00966704888330916	TM9SF3	protein_coding
ENSG00000077150.20	1295.73536934892	-0.197410392979091	0.0662650307264406	-2.9791036209438	0.0028909299599879	0.00596227686940052	NFKB2	protein_coding
ENSG00000077152.11	597.040970835408	0.067937989877933	0.0752180282889264	0.903214181804535	0.366412232536665	0.444415876275076	UBE2T	protein_coding
ENSG00000077157.22	377.191653405292	-0.0214353062554595	0.0794805866713609	-0.269692350713149	0.787396945817361	0.832275942255765	PPP1R12B	protein_coding
ENSG00000077232.18	2386.41803547323	0.19763869644775	0.0580736572966765	3.40324177342729	0.00066591326153006	0.00154373991081784	DNAJC10	protein_coding
ENSG00000077235.18	3771.28281712419	-0.0107948325325311	0.0382022737831174	-0.282570419598992	0.777506158287707	0.824003498563807	GTF3C1	protein_coding
ENSG00000077238.14	405.981423345256	-0.549985173929341	0.0778729278670624	-7.06259786286995	1.63418145354348e-12	1.19498548834613e-11	IL4R	protein_coding
ENSG00000077254.14	1016.15988535383	0.158403028558767	0.0624508182829367	2.53644440399666	0.0111984522469325	0.0204963352273306	USP33	protein_coding
ENSG00000077312.9	2631.75008994853	-0.09139190467868	0.0723411885274348	-1.2633453574518	0.206465092333691	0.273252184766143	SNRPA	protein_coding
ENSG00000077348.9	516.809887369065	0.0466959579383477	0.0874477441838676	0.533986992736654	0.593350533326038	0.663683774928892	EXOSC5	protein_coding
ENSG00000077380.16	1229.15210302024	-0.0612224160848307	0.0485655044888664	-1.26061526034113	0.207447497818638	0.274245983896216	DYNC1I2	protein_coding
ENSG00000077454.16	1448.46572154077	-0.530461657604904	0.0519710418145774	-10.2068698083346	1.84728242723861e-24	3.18925441473931e-23	LRCH4	protein_coding
ENSG00000077458.13	364.819059417649	0.257648569501936	0.0912189773250597	2.82450622729306	0.00473535280926885	0.00934210008490139	FAM76B	protein_coding
ENSG00000077463.15	388.054316724357	-0.0405605514643285	0.0739897687326541	-0.548191353467873	0.583560518543981	0.655064653806932	SIRT6	protein_coding
ENSG00000077514.9	705.910111285695	-0.0756449249423249	0.0599089386723002	-1.26266508168506	0.206709568010299	0.273449409021804	POLD3	protein_coding
ENSG00000077549.19	1791.80494865086	-0.0718126436637516	0.0485708241779706	-1.47851400257528	0.139270251958831	0.194025862146372	CAPZB	protein_coding
ENSG00000077585.14	706.95731939123	0.0371571860322494	0.0651819428453827	0.570053367700154	0.568641502073878	0.641121541250291	GPR137B	protein_coding
ENSG00000077684.16	809.859732989302	-0.0415348716914792	0.0580692639049703	-0.715264305045275	0.474445740575621	0.552097960168095	JADE1	protein_coding
ENSG00000077713.19	422.310367232406	0.242535302861819	0.06901455561373	3.51426305226499	0.000440975890067796	0.00105688086459459	SLC25A43	protein_coding
ENSG00000077721.16	708.619977302133	0.440220667505947	0.0689393043323393	6.38562677371608	1.70696862222872e-10	1.00065918470964e-09	UBE2A	protein_coding
ENSG00000077984.6	10.6521766787752	-6.85881416056916	0.996968095098692	-6.87967267386846	5.99902421174558e-12	4.16148526400369e-11	CST7	protein_coding
ENSG00000078043.16	1438.89061422807	0.404445944050085	0.0503854643341317	8.02703615804745	9.98556614072438e-16	9.71432208257458e-15	PIAS2	protein_coding
ENSG00000078061.13	308.684303445206	-0.400815610863528	0.0824967980668924	-4.85855960783505	1.18242811800737e-06	4.26249836547601e-06	ARAF	protein_coding
ENSG00000078070.13	859.845542322956	0.0271250030334371	0.0657250412846013	0.412704237278163	0.679823319982408	0.740106193102436	MCCC1	protein_coding
ENSG00000078081.8	1611.74810901176	-0.358997830365439	0.398851251615416	-0.900079488058359	0.368077951006881	0.446014670352188	LAMP3	protein_coding
ENSG00000078114.19	1029.40741089635	0.806081828682898	0.0811869187962632	9.92871561865456	3.1225153311622e-23	5.00382269509863e-22	NEBL	protein_coding
ENSG00000078124.12	599.418520188737	-0.128305930976703	0.0678316996880738	-1.89153348016814	0.058553166096762	0.0903706913098953	ACER3	protein_coding
ENSG00000078140.14	1448.59550198128	0.0614330987879143	0.0580119862541851	1.05897251162439	0.289612298700125	0.365996175938119	UBE2K	protein_coding
ENSG00000078142.13	824.084686208469	0.547192651698971	0.0642600057708084	8.51529104511139	1.66172422857267e-17	1.84237243484659e-16	PIK3C3	protein_coding
ENSG00000078177.14	630.725486772032	0.123117704738477	0.0821398397148632	1.49887929128987	0.133904949617637	0.187432850764553	N4BP2	protein_coding
ENSG00000078237.7	352.147956111145	0.358299950255945	0.0872027758660471	4.10881358646578	3.97696921399305e-05	0.000113564483396056	TIGAR	protein_coding
ENSG00000078246.17	1145.17498494989	0.331875524211712	0.0578267179509289	5.73913816954539	9.51595610059048e-09	4.5567700232927e-08	TULP3	protein_coding
ENSG00000078269.15	1156.81103905888	-0.00481778576646057	0.0722897111370383	-0.0666455252162729	0.946863902404196	0.957747395535279	SYNJ2	protein_coding
ENSG00000078304.19	4650.90960672424	0.208106200438713	0.0588241439173977	3.53776844982122	0.000403523758027001	0.000972346404884339	PPP2R5C	protein_coding
ENSG00000078319.10	682.987573099237	0.291101525373424	0.0679711835335387	4.28271967972703	1.846227058352e-05	5.55527485318891e-05	PMS2P1	transcribed_unprocessed_pseudogene
ENSG00000078369.18	8951.33391155556	0.305463028635489	0.0349345793344567	8.74385879134385	2.25280985484777e-18	2.62827816398906e-17	GNB1	protein_coding
ENSG00000078399.19	2847.52542949284	0.364768259279005	0.0548984671098406	6.64441611000136	3.04421431291954e-11	1.95500001747126e-10	HOXA9	protein_coding
ENSG00000078401.7	137.465382057203	2.19264110578168	0.173123610238943	12.6651766489586	9.2212557640285e-37	2.9770930558918e-35	EDN1	protein_coding
ENSG00000078403.17	1728.58411767573	0.0770721985339771	0.0544733679574585	1.41486016789282	0.157109498718813	0.215563795274176	MLLT10	protein_coding
ENSG00000078487.17	101.998937391277	0.461528102174814	0.140332381666147	3.28882113091188	0.00100607939463927	0.00226250331154275	ZCWPW1	protein_coding
ENSG00000078579.9	98.1733146429987	-1.02412597534086	0.212354914026351	-4.82270909546167	1.41621443174261e-06	5.0380462575274e-06	FGF20	protein_coding
ENSG00000078618.22	3149.12613769995	0.288844941209153	0.0480035888696364	6.0171530506515	1.77511234338896e-09	9.33631492082992e-09	NRDC	protein_coding
ENSG00000078668.14	1796.63962423266	-0.235379133541278	0.0546548828277851	-4.30664418919252	1.65749901138318e-05	5.02470172742144e-05	VDAC3	protein_coding
ENSG00000078674.18	4434.63967304169	0.0941632839736979	0.0465929937859406	2.02097517936509	0.0432823345346816	0.0691430735823347	PCM1	protein_coding
ENSG00000078687.17	1200.39290507534	-0.149217968207333	0.0634723396291969	-2.35091331246113	0.0187273962451972	0.0326320323801807	TNRC6C	protein_coding
ENSG00000078699.22	813.780139751201	-0.0164823225970968	0.071653865554143	-0.230026984163784	0.818070801543097	0.856676889960811	CBFA2T2	protein_coding
ENSG00000078747.16	2897.12706051146	0.273321193061621	0.0499003615632535	5.47733893100473	4.3176971840929e-08	1.88791983631547e-07	ITCH	protein_coding
ENSG00000078804.13	351.845399135853	0.79414552712497	0.09687238763488	8.1978523138933	2.44719743137283e-16	2.4974712023288e-15	TP53INP2	protein_coding
ENSG00000078808.18	2657.2814693085	0.110960078028753	0.0540686842107341	2.05220599776912	0.0401496468418674	0.0645546629113341	SDF4	protein_coding
ENSG00000078814.17	15.7916971850926	1.19874147408903	0.414713186005979	2.89053137093101	0.00384591144216899	0.0077229151400968	MYH7B	protein_coding
ENSG00000078900.15	614.288140475179	0.0886131487509505	0.0814032032933439	1.0885707830394	0.276343206755364	0.351506185184819	TP73	protein_coding
ENSG00000078902.16	1120.88872383259	-0.346795555883578	0.0749783978128548	-4.62527295860837	3.74105400400692e-06	1.24836905009115e-05	TOLLIP	protein_coding
ENSG00000078967.13	787.083646792617	-0.248966013003461	0.0601728610242758	-4.13751330359743	3.51090098834697e-05	0.000101004810798698	UBE2D4	protein_coding
ENSG00000079101.16	28.9080128366606	3.22309585569251	0.324918861853777	9.91969452713088	3.41800636943197e-23	5.46030063166519e-22	CLUL1	protein_coding
ENSG00000079134.12	1015.43138239735	0.127583676653758	0.0550109620599621	2.31924096354998	0.0203819744951135	0.0352241507378238	THOC1	protein_coding
ENSG00000079150.18	141.19779633867	0.924252998296497	0.168018110331978	5.50091294605275	3.77829736305601e-08	1.66673673420403e-07	FKBP7	protein_coding
ENSG00000079156.17	520.03129314193	-0.563561760645534	0.0789323969413398	-7.13980295143395	9.34648064549373e-13	7.00417527691501e-12	OSBPL6	protein_coding
ENSG00000079246.16	9007.88797007446	0.0476311580182668	0.0385358346161936	1.23602248381695	0.216450206306642	0.284341309999341	XRCC5	protein_coding
ENSG00000079263.19	19.5601654910913	0.322305992053299	0.279524008486548	1.15305298388639	0.248888637814633	0.320877774997518	SP140	protein_coding
ENSG00000079277.22	553.154542459011	0.109515636199385	0.0661932138939677	1.65448434600583	0.0980291413542255	0.142702408247951	MKNK1	protein_coding
ENSG00000079308.19	1091.55254099713	0.562190823053599	0.114857801074046	4.89466817052477	9.84717396500026e-07	3.60220195050656e-06	TNS1	protein_coding
ENSG00000079313.15	1422.36745300742	-0.153614602541005	0.0630886047945759	-2.43490251593284	0.014895802158241	0.0265651432626997	REXO1	protein_coding
ENSG00000079332.15	2073.45338741342	-0.110838131026202	0.0656373501458706	-1.68864420607899	0.0912876337557646	0.134105652946559	SAR1A	protein_coding
ENSG00000079335.20	463.17735753372	0.476815794510567	0.0913241157649338	5.22113781794373	1.7782713520831e-07	7.19910063671917e-07	CDC14A	protein_coding
ENSG00000079337.16	41.0901146165775	0.4650763296524	0.206898544502419	2.24784727592398	0.0245859301137386	0.0416940120858467	RAPGEF3	protein_coding
ENSG00000079387.14	818.512156730509	0.302095513146578	0.0757144616255148	3.98993146964114	6.60923883678857e-05	0.000182831467732251	SENP1	protein_coding
ENSG00000079432.7	2281.19714717065	0.0379036679363355	0.0658675579426408	0.575452758842874	0.564985131564674	0.637746172109945	CIC	protein_coding
ENSG00000079435.10	290.490811685587	-0.0985450028158007	0.0958172089892499	-1.02846872555907	0.303729394836642	0.380712410913583	LIPE	protein_coding
ENSG00000079459.13	3145.67878454607	0.420519008024073	0.099787595348136	4.21414111199873	2.50730494404087e-05	7.38429836263711e-05	FDFT1	protein_coding
ENSG00000079462.7	1690.24954878228	0.181002849305804	0.074834486840503	2.4187090330636	0.0155756935606864	0.0276853278894934	PAFAH1B3	protein_coding
ENSG00000079482.13	256.672719728539	0.161782050963744	0.114995953998051	1.40684993983776	0.159471890413758	0.218318704984609	OPHN1	protein_coding
ENSG00000079616.13	2553.0123255168	-0.283788122063616	0.0614852389733466	-4.61554881793069	3.92057865138613e-06	1.30296671203239e-05	KIF22	protein_coding
ENSG00000079691.18	1186.04603529638	-0.395409691783882	0.0479804625304804	-8.24105627436773	1.70696914529629e-16	1.76424998909818e-15	CARMIL1	protein_coding
ENSG00000079739.17	644.514665979052	-0.616631801761732	0.0615963964568846	-10.0108421471271	1.36584861996573e-23	2.23766688802896e-22	PGM1	protein_coding
ENSG00000079785.15	1947.5557261075	-0.260544520251581	0.061448755417415	-4.24002924846451	2.23490664054502e-05	6.63662982344646e-05	DDX1	protein_coding
ENSG00000079805.17	4373.80362318845	-0.573250912319587	0.0398408572906373	-14.3885185034485	6.10905347567432e-47	2.8337175760658e-45	DNM2	protein_coding
ENSG00000079819.19	1825.10523238715	0.120921030047467	0.0603155260117702	2.00480768457313	0.0449836107040435	0.0715057395584506	EPB41L2	protein_coding
ENSG00000079950.14	418.794818894217	0.0882675434556753	0.0695864247469157	1.26845924009895	0.204633997755699	0.271248370239091	STX7	protein_coding
ENSG00000079974.17	353.043467342522	0.30475490434654	0.0773354778593394	3.94068689794403	8.12486188473213e-05	0.000222006517077492	RABL2B	protein_coding
ENSG00000079999.14	2143.98072832858	0.128886402341287	0.0589128675901529	2.18774620237346	0.0286880945641685	0.0478964284787721	KEAP1	protein_coding
ENSG00000080189.15	834.902936545992	-0.0641716968330893	0.0561103692612481	-1.14366912351455	0.252760883014461	0.325434127449435	SLC35C2	protein_coding
ENSG00000080200.10	1047.04586783687	-0.189536363521913	0.0699091565204539	-2.71118080886098	0.0067044056237702	0.0128465654605028	CRYBG3	protein_coding
ENSG00000080298.15	528.004548085416	0.118217913157064	0.0631815579580921	1.87108259083255	0.0613336342257159	0.0941149827696318	RFX3	protein_coding
ENSG00000080345.18	2700.81799587632	0.0853625119045481	0.0533204119305569	1.60093496681387	0.109391323893798	0.157001527303307	RIF1	protein_coding
ENSG00000080371.6	699.34723564831	-0.044722404599836	0.0774605915880889	-0.577356868608179	0.563698404446955	0.636629319998336	RAB21	protein_coding
ENSG00000080493.17	33.4126825312283	-3.63466941045592	0.356645323949062	-10.1912717380112	2.16907910631304e-24	3.7239485214293e-23	SLC4A4	protein_coding
ENSG00000080503.24	2377.08355389001	-0.237310473884358	0.0565461444716563	-4.1967578179147	2.707631982109e-05	7.92879492764377e-05	SMARCA2	protein_coding
ENSG00000080546.13	228.110461119981	-0.154344948074612	0.0927417473285627	-1.66424455566707	0.0960635673852282	0.140238784503983	SESN1	protein_coding
ENSG00000080603.17	5147.20230942255	-0.0923912876197868	0.0574307733645704	-1.60874183311597	0.107672804427252	0.154852557730639	SRCAP	protein_coding
ENSG00000080608.10	1337.15199240066	-0.604324080933545	0.0661234545377859	-9.13933013872115	6.28403567065889e-20	8.03772004386603e-19	PUM3	protein_coding
ENSG00000080709.16	98.8256438480941	0.4458256681423	0.137468066812223	3.2431216825889	0.00118227706156881	0.00262539048747847	KCNN2	protein_coding
ENSG00000080802.18	1041.63096183503	0.00239734612379592	0.0574850482264128	0.0417038203456599	0.966734808417135	0.973435075822144	CNOT4	protein_coding
ENSG00000080815.19	1657.33012522937	0.062190848334202	0.0467745463895982	1.32958741739999	0.183654246080529	0.247054104615667	PSEN1	protein_coding
ENSG00000080819.9	9079.63204884198	-0.23800062769794	0.0595527837852502	-3.99646519558481	6.42953294073379e-05	0.000178148267879274	CPOX	protein_coding
ENSG00000080822.17	3536.7018387307	0.216772639463163	0.0483652716973178	4.48198949071932	7.39503861932128e-06	2.35832666675394e-05	CLDND1	protein_coding
ENSG00000080823.23	263.369376046527	0.29737098120803	0.0849875230579629	3.49899574088326	0.00046701404095588	0.00111365999236924	MOK	protein_coding
ENSG00000080824.19	36045.447981974	0.223962550776214	0.159193555315553	1.40685689400099	0.15946982788891	0.218318704984609	HSP90AA1	protein_coding
ENSG00000080839.12	527.835346134721	-0.521709889875454	0.0741326748522737	-7.03751606042922	1.95696986168195e-12	1.41756048306219e-11	RBL1	protein_coding
ENSG00000080845.17	1186.25549866357	0.395879131807369	0.0454878244018884	8.70296913542725	3.23311869143328e-18	3.75207444220592e-17	DLGAP4	protein_coding
ENSG00000080854.16	2821.81527520633	-0.608239844927847	0.0582883603553407	-10.4350138041259	1.71588814570823e-25	3.16463202921039e-24	IGSF9B	protein_coding
ENSG00000080947.15	200.399736747199	0.19189471760938	0.123311902000342	1.55617352823613	0.119666834328891	0.169990706453733	CROCCP3	transcribed_unprocessed_pseudogene
ENSG00000080986.13	1179.82874198374	0.380538207890597	0.0867135733522315	4.3884503103666	1.14161210057873e-05	3.54219534693424e-05	NDC80	protein_coding
ENSG00000081014.11	386.768424458584	-0.0944259515146093	0.0848613329681335	-1.11270879459397	0.265833517186851	0.339817051905715	AP4E1	protein_coding
ENSG00000081019.13	544.698237060354	0.052042029573829	0.0668775255824154	0.778169184948327	0.436469280543314	0.515185630441254	RSBN1	protein_coding
ENSG00000081026.19	605.905230382226	0.749533512694354	0.0814302952433708	9.20460266604981	3.42937609324053e-20	4.47183673462355e-19	MAGI3	protein_coding
ENSG00000081059.20	2808.83942641971	-0.116557162894301	0.0804936365330993	-1.44802953269942	0.147608791345469	0.204110208020133	TCF7	protein_coding
ENSG00000081087.15	144.770878469241	0.264461524780262	0.115382241725333	2.29204703276448	0.0219029293309083	0.03761627207494	OSTM1	protein_coding
ENSG00000081154.12	2478.58812203245	-0.0551031611527165	0.062178952997456	-0.886202782394405	0.375508264593389	0.453412833208263	PCNP	protein_coding
ENSG00000081177.18	1309.40558512321	0.283222004753989	0.0514550691241096	5.50425856140349	3.70725128198903e-08	1.63774153019596e-07	EXD2	protein_coding
ENSG00000081181.8	509.430867876408	-0.368134080612197	0.0950008032327322	-3.87506282141999	0.000106597195657286	0.000284801667786642	ARG2	protein_coding
ENSG00000081189.16	1345.05039182892	-5.36920964799025	0.112450786148247	-47.747195301168	0	0	MEF2C	protein_coding
ENSG00000081237.20	1597.02568518181	-4.89736502353007	0.110952142565829	-44.139436249502	0	0	PTPRC	protein_coding
ENSG00000081307.13	989.980604971147	-0.339911039935265	0.0606623908471332	-5.60332415502427	2.10279436616015e-08	9.58929026913424e-08	UBA5	protein_coding
ENSG00000081320.11	465.049943968812	-0.313555948401373	0.0803599533457401	-3.90189311151454	9.54433043674806e-05	0.000257864366185825	STK17B	protein_coding
ENSG00000081377.17	1061.93287814032	-0.24918674260356	0.0902945763605914	-2.75970886234	0.00578528929454565	0.0112406579782997	CDC14B	protein_coding
ENSG00000081386.12	479.673416018211	0.368192545642644	0.0750246829474356	4.90761881527191	9.21888074005185e-07	3.39075145442557e-06	ZNF510	protein_coding
ENSG00000081692.12	351.316481482445	0.218863025818749	0.0954997283084684	2.29176595258796	0.0219191523461847	0.0376399360092825	JMJD4	protein_coding
ENSG00000081721.12	611.920850542914	-0.122714214761591	0.0680890550607953	-1.80226050504038	0.0715044292503842	0.108084826310946	DUSP12	protein_coding
ENSG00000081760.17	1084.42966637923	-0.296859316648297	0.0479801320989601	-6.18713004032623	6.12694209391103e-10	3.3916214322872e-09	AACS	protein_coding
ENSG00000081791.9	1626.48758324239	-0.14045223095509	0.053482755177234	-2.62612183103977	0.00863638996231863	0.0161978328364032	DELE1	protein_coding
ENSG00000081803.16	358.530305544675	-1.20046197823388	0.0877312161815874	-13.6834074629622	1.27571566585724e-42	5.10286266342896e-41	CADPS2	protein_coding
ENSG00000081842.18	216.689248474162	1.2098016233548	0.131394727524654	9.20738332615217	3.34171551308965e-20	4.36122194081192e-19	PCDHA6	protein_coding
ENSG00000081853.15	76.8933692854096	2.08060318250599	0.20158981207885	10.3209738679263	5.6645650892129e-25	1.00965627747545e-23	PCDHGA2	protein_coding
ENSG00000081870.11	261.127016150847	0.427559584560386	0.115207837930013	3.71120222584267	0.000206277224699095	0.000522994609872583	HSPB11	protein_coding
ENSG00000081913.14	1145.40604237689	0.714887315974894	0.0789847328900762	9.05095566974708	1.41722480290757e-19	1.77585532667019e-18	PHLPP1	protein_coding
ENSG00000081923.15	262.444052733799	-0.423501815121061	0.089625541866256	-4.72523575648818	2.29848539017242e-06	7.93647421718727e-06	ATP8B1	protein_coding
ENSG00000082014.17	1671.62767593546	0.0226490641420372	0.0660579600646497	0.342866539019234	0.731698865575187	0.785511504347011	SMARCD3	protein_coding
ENSG00000082068.9	573.119092762295	0.0190299575177344	0.0695149094472208	0.273753611549805	0.784273974799858	0.829691503188694	WDR70	protein_coding
ENSG00000082146.13	315.263195501399	0.556942121862635	0.112618880018037	4.94537080970291	7.59990585978955e-07	2.83043652335572e-06	STRADB	protein_coding
ENSG00000082153.18	1495.41464256477	-3.2533837246586	0.0698433390037473	-46.5811596505151	0	0	BZW1	protein_coding
ENSG00000082196.20	108.222673865266	0.0212533145362357	0.147312844298758	0.144273329575612	0.885284637867034	0.909351114335842	C1QTNF3	protein_coding
ENSG00000082212.13	2182.23858733798	0.309325188376705	0.0562111793618891	5.50291226564134	3.73568348303612e-08	1.64888293604919e-07	ME2	protein_coding
ENSG00000082213.18	641.423881476072	-0.18989819188529	0.0720818139579875	-2.63448131308087	0.00842659421040657	0.0158390761430808	C5orf22	protein_coding
ENSG00000082258.13	993.373687215383	-0.412670657062903	0.0569295836974356	-7.24879105486049	4.20507997206753e-13	3.27061775605252e-12	CCNT2	protein_coding
ENSG00000082269.16	868.081448742607	-0.185531300941993	0.0908590715080265	-2.04196782844741	0.0411547226740586	0.0660121580231749	FAM135A	protein_coding
ENSG00000082438.17	114.704906392053	-2.37606315201488	0.163328089401003	-14.547792487679	6.03182868029561e-48	2.96773679477803e-46	COBLL1	protein_coding
ENSG00000082458.12	1392.09575597213	0.316375264561306	0.0572672905143214	5.52453698647026	3.30355640948278e-08	1.46867115202179e-07	DLG3	protein_coding
ENSG00000082497.12	230.734950378665	4.09112819861982	0.151695120171667	26.9694120284822	3.37757314706496e-160	8.52698794504923e-158	SERTAD4	protein_coding
ENSG00000082512.15	566.555946623889	-0.477753720735693	0.103086897626107	-4.63447568738069	3.57843285779568e-06	1.19877889950084e-05	TRAF5	protein_coding
ENSG00000082515.18	362.777996186142	-0.123263461700043	0.0840336959083544	-1.46683375481273	0.142421284860509	0.197664724842452	MRPL22	protein_coding
ENSG00000082516.9	1681.87373918554	-0.289126600204084	0.0454184450010639	-6.36584101893651	1.94222528414054e-10	1.13039566801831e-09	GEMIN5	protein_coding
ENSG00000082641.16	6188.19210163989	0.0758120304731688	0.0918322261774829	0.825549304735878	0.409059802878547	0.487956697469374	NFE2L1	protein_coding
ENSG00000082701.16	1673.49459395857	-0.038286871187998	0.0480580479575644	-0.796679699138125	0.425637077053338	0.504526707714086	GSK3B	protein_coding
ENSG00000082781.12	1255.20217536074	0.866816706997589	0.0589900218575085	14.6942937076952	7.01258452704852e-49	3.52920920642311e-47	ITGB5	protein_coding
ENSG00000082805.20	1348.02709135915	0.231533211995484	0.0527600663606363	4.38841775544522	1.14178296767413e-05	3.54219534693424e-05	ERC1	protein_coding
ENSG00000082898.17	5973.71046303017	-0.201244102674631	0.0414184177812971	-4.85880710695582	1.18095118295507e-06	4.25817097108594e-06	XPO1	protein_coding
ENSG00000082996.20	774.185381203347	0.348185918727119	0.0649776732882802	5.35854703787801	8.38938958385473e-08	3.53382384002634e-07	RNF13	protein_coding
ENSG00000083093.10	479.692568478253	0.0972154591087081	0.0824235506304093	1.17946216057382	0.238214195646437	0.309186566620744	PALB2	protein_coding
ENSG00000083097.14	413.289199717956	-0.221569432275941	0.11600160248557	-1.91005492621107	0.0561261416481375	0.0869559941027482	DOP1A	protein_coding
ENSG00000083099.11	684.040070473022	0.0365680343576762	0.0713075046591754	0.512821680305018	0.608076062724437	0.676518665363121	LYRM2	protein_coding
ENSG00000083123.15	405.91106430591	0.350594315461527	0.0948888464785106	3.6947895192395	0.000220069010924974	0.000555948616838025	BCKDHB	protein_coding
ENSG00000083168.11	2443.69875332965	-0.100290773650083	0.0663976954107365	-1.51045564201714	0.130927199862831	0.183816107018652	KAT6A	protein_coding
ENSG00000083223.18	576.997898390409	0.180098404567769	0.0813127883024598	2.21488413234405	0.0267680185072178	0.0450282447169104	TUT7	protein_coding
ENSG00000083307.12	1125.22480361863	-0.0098957761477618	0.05712853893642	-0.17321948595211	0.862478907585828	0.890955869723665	GRHL2	protein_coding
ENSG00000083312.17	5933.4519864567	-0.0901819912610376	0.0562913289468709	-1.60205830894761	0.109142716092902	0.156688526878967	TNPO1	protein_coding
ENSG00000083444.17	3148.81904834557	0.170589817128575	0.0410582652677953	4.15482281133733	3.25539716379741e-05	9.41643807709993e-05	PLOD1	protein_coding
ENSG00000083457.12	136.228168033168	0.104745057636345	0.115563928338366	0.906381940648955	0.364733728144009	0.442579960179924	ITGAE	protein_coding
ENSG00000083520.15	1753.23380424104	-0.359627802172532	0.0466028968349844	-7.71685510121685	1.19235069902946e-14	1.06756981192173e-13	DIS3	protein_coding
ENSG00000083535.16	218.476905937788	-0.0370790047338498	0.107759195980917	-0.344091326928756	0.730777605226793	0.784796033507156	PIBF1	protein_coding
ENSG00000083544.15	684.083336588661	-0.152007769107723	0.0730573228096741	-2.08066437780272	0.0374646367981998	0.0606186583828014	TDRD3	protein_coding
ENSG00000083635.8	221.881763822259	-0.218532141724829	0.100324217102894	-2.178259128608	0.0293867501834879	0.0489438592871743	NUFIP1	protein_coding
ENSG00000083642.19	682.237772300024	-0.315958049580103	0.0766419170432518	-4.12252278869533	3.74745524131452e-05	0.000107468921259299	PDS5B	protein_coding
ENSG00000083720.13	995.788308374242	0.246767848009011	0.0561795406725397	4.39248603770856	1.12061828989075e-05	3.48074257045534e-05	OXCT1	protein_coding
ENSG00000083750.13	325.628052674273	0.435507002566753	0.107571422211442	4.04853811182978	5.15385425598452e-05	0.000144702562519893	RRAGB	protein_coding
ENSG00000083799.18	434.195263358212	0.315228370090555	0.0761053085636818	4.14200239168316	3.44286752269549e-05	9.91587055348992e-05	CYLD	protein_coding
ENSG00000083807.10	246.150907947283	-0.445140315119774	0.126301657981268	-3.52442178697127	0.000424408086818016	0.00101916178652697	SLC27A5	protein_coding
ENSG00000083812.12	483.98047439189	0.119745149153379	0.0736752017312626	1.62531145269423	0.10409621236096	0.150298300239901	ZNF324	protein_coding
ENSG00000083817.9	141.303495607843	0.47803240631393	0.113909475379564	4.19659913910632	2.70952885334479e-05	7.93284112956459e-05	ZNF416	protein_coding
ENSG00000083828.16	161.896030711638	-0.194723077009003	0.10576991376714	-1.84100629445251	0.065620636296547	0.100025517070853	ZNF586	protein_coding
ENSG00000083838.16	317.212542653111	0.593223642942128	0.0840380082070803	7.05899218220819	1.67714506947077e-12	1.22349758739222e-11	ZNF446	protein_coding
ENSG00000083845.9	15715.0176986919	-0.265518562990453	0.0687132427528969	-3.86415416232497	0.000111474804738547	0.000296393645195724	RPS5	protein_coding
ENSG00000083857.14	7753.84782402296	0.789517347004105	0.0574824843221608	13.7349204077411	6.27249635916958e-43	2.56223989207458e-41	FAT1	protein_coding
ENSG00000083896.13	1327.29358725443	-0.21951575926057	0.0628867332762409	-3.4906529219177	0.000481841770688486	0.00114569354672022	YTHDC1	protein_coding
ENSG00000083937.9	1059.77200955961	0.190115618463943	0.0803113503960448	2.36723224707856	0.0179216825536616	0.0313736400280083	CHMP2B	protein_coding
ENSG00000084070.12	853.389304925056	-0.538506561109273	0.0738003838626458	-7.29679891789614	2.94694705732264e-13	2.31900790407606e-12	SMAP2	protein_coding
ENSG00000084072.17	493.110841215116	-0.337110495641994	0.0720976459051709	-4.6757489985927	2.92882662068018e-06	9.96992262565757e-06	PPIE	protein_coding
ENSG00000084073.10	1019.81852465872	-0.0481898621281715	0.0722839825248262	-0.666674143357008	0.504980298278116	0.581836348598872	ZMPSTE24	protein_coding
ENSG00000084090.13	3652.04776278162	-0.071238504504617	0.0438075675883432	-1.62616891159173	0.103913727653874	0.150069810998598	STARD7	protein_coding
ENSG00000084092.7	2363.13522326596	-0.406227546632846	0.0632822010927912	-6.41930178814721	1.36900776440073e-10	8.09939284355405e-10	NOA1	protein_coding
ENSG00000084093.19	1538.17490274119	0.0305669730572501	0.0617724388797405	0.494831896094605	0.620718787363038	0.687950293299085	REST	protein_coding
ENSG00000084112.15	1435.00280363345	0.307252588589143	0.0585823450216558	5.24479838551294	1.56453315126529e-07	6.36728608073083e-07	SSH1	protein_coding
ENSG00000084207.18	8112.69580394165	-0.668239514182989	0.0870305473144129	-7.67821799130895	1.61316816539177e-14	1.42447188916476e-13	GSTP1	protein_coding
ENSG00000084234.17	6598.72278116027	-0.0151180241728179	0.0407083459537836	-0.371374071301777	0.710358935025845	0.766449071631613	APLP2	protein_coding
ENSG00000084444.14	522.779948208652	0.0958728550977923	0.0726077321614885	1.32042211268298	0.186694124761678	0.25053063099772	FAM234B	protein_coding
ENSG00000084463.8	2527.4745742048	-0.414306929142795	0.0560803066815141	-7.387743642268	1.49341317175307e-13	1.2149267218699e-12	WBP11	protein_coding
ENSG00000084623.11	4465.1503414504	-0.391297706718765	0.0569395644602143	-6.8721584091529	6.32376735692471e-12	4.37296889522409e-11	EIF3I	protein_coding
ENSG00000084628.10	299.309253873684	-0.278763822814066	0.143199187444743	-1.94668578633964	0.0515724166972216	0.0807539620881762	NKAIN1	protein_coding
ENSG00000084652.16	3132.19119636659	0.0623828479503206	0.0466831754673053	1.33630258280118	0.181450392663477	0.244473844883424	TXLNA	protein_coding
ENSG00000084676.15	1041.02105689125	-0.0451023068044555	0.0511803407906227	-0.881242799632143	0.37818641846301	0.456253101788512	NCOA1	protein_coding
ENSG00000084693.16	1233.98364729389	0.742800619315347	0.064299642524626	11.5521733893134	7.19768958826356e-31	1.85049114623137e-29	AGBL5	protein_coding
ENSG00000084710.14	304.622249108085	0.949767692242528	0.158488870180093	5.99264598935745	2.06453954829549e-09	1.07575721695018e-08	EFR3B	protein_coding
ENSG00000084731.15	1081.26545080668	1.22564876213182	0.114446603743309	10.7093502300934	9.20052900909797e-27	1.86923676438138e-25	KIF3C	protein_coding
ENSG00000084733.11	2072.79397768788	-0.0996769037284463	0.066271082114	-1.50407840869388	0.132561178977465	0.185805238577679	RAB10	protein_coding
ENSG00000084754.12	4206.70517356716	0.0876146066492614	0.0480128723549955	1.82481493715811	0.0680289609900658	0.103379317075885	HADHA	protein_coding
ENSG00000084764.12	272.259583096995	-0.0598146022497376	0.102621275316953	-0.582867461596008	0.559982526468912	0.633073770930939	MAPRE3	protein_coding
ENSG00000084774.14	5844.92048927266	-0.0502716896127287	0.0603155608542323	-0.833477943349028	0.404575232278715	0.48335597960374	CAD	protein_coding
ENSG00000085063.17	1616.48132652581	0.0484079593980825	0.0556048594996684	0.870570662953859	0.383988620679267	0.461950219393853	CD59	protein_coding
ENSG00000085117.12	178.924484029023	0.451540460799063	0.104930091855922	4.30325040998789	1.68310435360467e-05	5.09630496372628e-05	CD82	protein_coding
ENSG00000085185.15	1031.43362507453	0.472446662231613	0.0566965797927766	8.33289528148583	7.88889354184178e-17	8.32686501332168e-16	BCORL1	protein_coding
ENSG00000085224.23	2607.53103121689	0.173397824001829	0.083697907072517	2.07171039356569	0.0382924574729671	0.0618462344083579	ATRX	protein_coding
ENSG00000085231.14	520.729707584692	-0.311272584951085	0.0819808392530259	-3.79689434491361	0.000146520200287349	0.000381601739290577	AK6	protein_coding
ENSG00000085274.15	466.702772971364	-0.381917114292567	0.0791340770449877	-4.82620292741201	1.39160716622093e-06	4.96082184254683e-06	MYNN	protein_coding
ENSG00000085276.19	39.8815907302637	-2.68085597772359	0.287834642827249	-9.31387532574588	1.23251350241499e-20	1.657703749973e-19	MECOM	protein_coding
ENSG00000085365.18	1363.27850300246	0.0323792176889712	0.049883106112443	0.649101874610299	0.516272530256749	0.592355607655636	SCAMP1	protein_coding
ENSG00000085377.15	1516.7797687792	-0.320827222001418	0.0557744211318581	-5.75222862901507	8.80745765745199e-09	4.23461904229662e-08	PREP	protein_coding
ENSG00000085382.12	464.767850325421	0.280380345631606	0.0818571037995169	3.42524145880252	0.000614253247041644	0.00143467495298558	HACE1	protein_coding
ENSG00000085415.16	3010.41426797912	0.229781336323159	0.0581633600746451	3.95062004719577	7.79489875723563e-05	0.000213444951745072	SEH1L	protein_coding
ENSG00000085433.15	328.892044956567	0.0257492398644937	0.0791583763501587	0.325287620233536	0.744963399469348	0.796144091035945	WDR47	protein_coding
ENSG00000085449.15	1149.71102829444	0.22532125503119	0.0560582283593246	4.01941448429151	5.83429530834099e-05	0.000162621081897649	WDFY1	protein_coding
ENSG00000085491.17	966.838120314925	0.487544698412517	0.0587746126962229	8.29515799504109	1.08440979466067e-16	1.13604835631118e-15	SLC25A24	protein_coding
ENSG00000085511.20	1009.6744747126	-0.311902766702429	0.0550854220131164	-5.66216532984283	1.49474702922293e-08	6.95021263587958e-08	MAP3K4	protein_coding
ENSG00000085514.16	218.62958581276	-0.380049729137925	0.114299796351842	-3.3250254267124	0.000884104717193091	0.00200695941108102	PILRA	protein_coding
ENSG00000085552.17	709.390238676041	0.0066911199010478	0.0749464801253084	0.0892786411030969	0.928860468206232	0.944125880164739	IGSF9	protein_coding
ENSG00000085644.14	1074.4676335369	0.0955180604719637	0.0970570781105538	0.984143169477685	0.325045123740346	0.402678377089642	ZNF213	protein_coding
ENSG00000085719.13	2651.12272463476	0.0283525560395459	0.0413015173685772	0.68647734625646	0.492412144898011	0.57022664099612	CPNE3	protein_coding
ENSG00000085721.13	1877.69127567661	-0.0075718322925879	0.0712499203004461	-0.106271449296491	0.915366983449753	0.933058746698848	RRN3	protein_coding
ENSG00000085733.16	2724.67791585568	-0.0797262765751556	0.0439742108667243	-1.81302347452664	0.0698282007964445	0.105852376441111	CTTN	protein_coding
ENSG00000085741.13	46.3697827697076	-1.42852127736352	0.238809300209093	-5.98184943430913	2.20618161968133e-09	1.14317620939073e-08	WNT11	protein_coding
ENSG00000085760.15	1324.97323708888	-0.166919246793517	0.0518436395608664	-3.21966683294964	0.00128339658277656	0.00283278018844188	MTIF2	protein_coding
ENSG00000085788.14	1348.37274547488	-0.15406728358701	0.0532030492756777	-2.895835589962	0.00378150460541059	0.00760746844197559	DDHD2	protein_coding
ENSG00000085831.15	121.402082503326	0.423102194502648	0.130691837898011	3.23740335515696	0.00120622788318661	0.00267587286100169	TTC39A	protein_coding
ENSG00000085832.17	1354.85179765282	-0.134405259646941	0.0656176615609931	-2.04830919678551	0.0405297124160946	0.065090997101664	EPS15	protein_coding
ENSG00000085840.13	814.052013145007	-0.779173941414952	0.0768519144670434	-10.1386406157662	3.7224340831377e-24	6.3133793921058e-23	ORC1	protein_coding
ENSG00000085871.9	209.522641266033	-0.0284858397756894	0.104323416167804	-0.273053172739952	0.784812342040588	0.830096696741678	MGST2	protein_coding
ENSG00000085872.15	3202.36653193623	-0.173920065803918	0.0531354979796588	-3.27314267141144	0.00106358776927936	0.00238105126426837	CHERP	protein_coding
ENSG00000085978.22	533.553835806877	-0.0200915933768749	0.066766058363437	-0.300925258572365	0.763471488974636	0.812484343183567	ATG16L1	protein_coding
ENSG00000085982.13	473.339259981457	0.875245670198868	0.130678602438335	6.69769689809686	2.11729846547209e-11	1.38750622843703e-10	USP40	protein_coding
ENSG00000085998.14	1813.88385982143	0.241378523633974	0.0519333682555589	4.64785034635486	3.3541210651326e-06	1.13076760952369e-05	POMGNT1	protein_coding
ENSG00000085999.13	780.01331886786	-0.197656283694904	0.0667760316952643	-2.9599884670733	0.00307650559092317	0.00630783998138954	RAD54L	protein_coding
ENSG00000086015.22	3405.66198762114	0.0535419073311769	0.0574413140888427	0.932114945148458	0.351277125200177	0.429100319511599	MAST2	protein_coding
ENSG00000086061.16	2203.18273213434	0.0839670612920811	0.105751213044062	0.794005656058959	0.427192138622888	0.506019455025957	DNAJA1	protein_coding
ENSG00000086062.13	1007.45445544629	-0.0619350107374246	0.0671790817588989	-0.921938929735675	0.356560431476621	0.43427955114995	B4GALT1	protein_coding
ENSG00000086065.14	660.999721781957	0.388115302992056	0.0930668303711984	4.17028603471347	3.0421756436555e-05	8.8445355696233e-05	CHMP5	protein_coding
ENSG00000086102.19	1065.9678783355	-0.426688090382632	0.0554860645745402	-7.69000457420112	1.47129766696088e-14	1.30443201331017e-13	NFX1	protein_coding
ENSG00000086189.10	775.618215053759	-0.400777436090765	0.0676924625649757	-5.92056221482669	3.2084288931448e-09	1.62961098134663e-08	DIMT1	protein_coding
ENSG00000086200.17	769.830818243024	-0.257532603213249	0.0653500544044532	-3.94081696733369	8.12045713245556e-05	0.000221925536539158	IPO11	protein_coding
ENSG00000086232.13	5313.10840271712	0.490046851769423	0.0444976609857876	11.0128676634473	3.31288049032102e-28	7.35134863846451e-27	EIF2AK1	protein_coding
ENSG00000086300.16	547.532281255893	0.154946075786067	0.0687458524769962	2.25389707456046	0.02420264377091	0.0411255339371084	SNX10	protein_coding
ENSG00000086475.15	1793.74353530902	-0.0824737327198495	0.0623502804245089	-1.32274838474392	0.185919067182522	0.249664600157903	SEPHS1	protein_coding
ENSG00000086504.17	1257.80356727552	0.258210237640798	0.0601437713373339	4.29321660247327	1.76103052993832e-05	5.31619084264464e-05	MRPL28	protein_coding
ENSG00000086544.3	408.132355075223	-0.114277917827262	0.0998253934048887	-1.14477803622326	0.252301115878391	0.324923664870984	ITPKC	protein_coding
ENSG00000086589.12	1862.26833496289	-0.275064543848855	0.0600605871560126	-4.57978446221898	4.65455343705995e-06	1.53195389892548e-05	RBM22	protein_coding
ENSG00000086598.11	4930.33983712093	0.00683713369786201	0.0512346260204895	0.133447518385862	0.893839467196717	0.916058666639642	TMED2	protein_coding
ENSG00000086619.14	479.934303096881	0.230203974405434	0.0732333153140675	3.14343237661963	0.00166978992210697	0.00360302154973342	ERO1B	protein_coding
ENSG00000086666.19	655.114045252923	0.0956199557175484	0.0656872899473518	1.45568428525804	0.145479916040187	0.2015464831791	ZFAND6	protein_coding
ENSG00000086712.13	1122.91892828377	-0.346544557021721	0.0611080038570323	-5.67101746331779	1.41951925981269e-08	6.62222993818839e-08	TXLNG	protein_coding
ENSG00000086758.16	11622.4946243218	-0.0869733696084883	0.0551658921638929	-1.57657868289519	0.114892500939854	0.163934449594529	HUWE1	protein_coding
ENSG00000086827.9	874.870629665114	-0.262960600648347	0.0677178691891569	-3.88317889793338	0.000103099655152804	0.000276031761014113	ZW10	protein_coding
ENSG00000086848.15	792.017396574405	-0.302026792282557	0.0701639927356471	-4.30458388279707	1.67299894604004e-05	5.06769940381915e-05	ALG9	protein_coding
ENSG00000087008.16	358.221558321374	0.245354459347846	0.0759805667594031	3.22917385079234	0.00124148399148276	0.00274854132674448	ACOX3	protein_coding
ENSG00000087053.20	1041.62600545566	-0.191156475481554	0.0527912350878903	-3.62098888505458	0.000293479124291416	0.000724988532898269	MTMR2	protein_coding
ENSG00000087074.8	1772.18677567084	-0.100507249004008	0.0964871103668201	-1.04166503299668	0.297567006041938	0.374108289433125	PPP1R15A	protein_coding
ENSG00000087076.9	135.397043236396	1.5046865614505	0.151727891282033	9.91700700996083	3.5112738862475e-23	5.59768300706124e-22	HSD17B14	protein_coding
ENSG00000087077.14	5263.64386810735	-0.674446429517818	0.0667181862401524	-10.1088843616064	5.04555437806652e-24	8.49197130297535e-23	TRIP6	protein_coding
ENSG00000087086.15	11819.2279924503	0.518161776416424	0.0793241285251124	6.53220887579476	6.48066856518788e-11	4.00490754028464e-10	FTL	protein_coding
ENSG00000087087.20	2948.18066699319	0.0585852720477309	0.0670640246898492	0.873572266482217	0.382351234965481	0.460304019580082	SRRT	protein_coding
ENSG00000087088.20	806.352791710857	0.369261996214461	0.064621841914371	5.71419794415273	1.10222639706615e-08	5.21483456676459e-08	BAX	protein_coding
ENSG00000087095.13	363.190219512522	0.0959994080049601	0.0767026096772631	1.25157942355405	0.210723156204093	0.278177883536096	NLK	protein_coding
ENSG00000087111.21	1021.25689874403	-0.143862083946353	0.0683648244778713	-2.10432901781119	0.0353497564996461	0.0575339516058497	PIGS	protein_coding
ENSG00000087152.15	1379.19173782123	0.16376752847149	0.0459563456273296	3.56354549596955	0.000365879245693449	0.000888588611209448	ATXN7L3	protein_coding
ENSG00000087157.19	464.98871721177	0.0351284794219868	0.0750627183698981	0.467988372721579	0.639792904641818	0.705132092713376	PGS1	protein_coding
ENSG00000087191.13	1929.49163455489	0.0646410721383337	0.057768184252505	1.11897358337917	0.263151408944199	0.337177111052555	PSMC5	protein_coding
ENSG00000087206.17	461.262417336553	-0.197132311256657	0.0819726865968383	-2.40485360966881	0.0161789453191412	0.0286385928637671	UIMC1	protein_coding
ENSG00000087253.13	101.70211063999	0.885395251718904	0.140385474491831	6.30688648468704	2.84704478075109e-10	1.62627928870797e-09	LPCAT2	protein_coding
ENSG00000087263.17	1530.91093478759	-0.279346990764781	0.0660468956146021	-4.22952491809503	2.3418533938685e-05	6.92749563303397e-05	OGFOD1	protein_coding
ENSG00000087266.17	2144.06865329728	-0.121701930644151	0.0669355458668183	-1.81819583403864	0.0690342065240873	0.104793176980872	SH3BP2	protein_coding
ENSG00000087269.16	3062.45187463809	-0.470175275862463	0.0464850915012545	-10.1145391065816	4.76253264642453e-24	8.02439855086846e-23	NOP14	protein_coding
ENSG00000087274.17	3447.02756202272	0.128373958444467	0.0360779158417369	3.55824208381675	0.000373345143844414	0.000906006179515281	ADD1	protein_coding
ENSG00000087299.12	976.956742721542	-0.0591739078761885	0.0693805614952768	-0.852888858217396	0.39372094095183	0.472403778002196	L2HGDH	protein_coding
ENSG00000087301.9	564.983792759508	0.213475874620543	0.0873828681735395	2.44299459473665	0.0145659554395806	0.0260317643924267	TXNDC16	protein_coding
ENSG00000087302.9	3710.93250970959	-0.14093389980992	0.0438043701654417	-3.21734793304039	0.00129381592629412	0.00285414199468979	RTRAF	protein_coding
ENSG00000087338.5	681.269628321168	-0.419295859550635	0.0732412129383003	-5.72486231083936	1.03517662619693e-08	4.92788873058197e-08	GMCL1	protein_coding
ENSG00000087365.16	8465.94611367695	-0.165064001447811	0.055218109572034	-2.98930917279012	0.00279609044048005	0.00578371964854167	SF3B2	protein_coding
ENSG00000087448.11	2694.0057728541	1.35785542000782	0.0801260640372306	16.9464884656869	2.04297281167695e-64	1.57308906499125e-62	KLHL42	protein_coding
ENSG00000087460.26	13225.2104666341	0.24276399663665	0.0484670643792794	5.0088446607143	5.47577453500067e-07	2.07906626822017e-06	GNAS	protein_coding
ENSG00000087470.18	2041.20435535383	-0.0354385677225575	0.0575035531255618	-0.616284834524497	0.537706546236922	0.613156668792936	DNM1L	protein_coding
ENSG00000087502.18	607.254280541365	-0.186369501721024	0.0614965345345865	-3.03056917160442	0.00244093268313481	0.0051053053538335	ERGIC2	protein_coding
ENSG00000087510.7	75.4231514878667	-0.188378248994155	0.150760881924661	-1.24951676183675	0.211476126669727	0.279020934776713	TFAP2C	protein_coding
ENSG00000087586.17	1088.65106085211	-0.213807520829036	0.0999851443748224	-2.13839287992142	0.0324848698703442	0.0534644646792028	AURKA	protein_coding
ENSG00000087589.16	26.305932049091	1.854008273406	0.276698657736145	6.70045994648065	2.07764543677697e-11	1.36500596102241e-10	CASS4	protein_coding
ENSG00000087842.11	419.655367049256	-0.498364583553126	0.118737709420665	-4.19718879524209	2.70248638212257e-05	7.91523208153054e-05	PIR	protein_coding
ENSG00000087884.14	39.6110174368831	1.2386650620264	0.280294749325769	4.41915185712871	9.90890051100125e-06	3.11041720076273e-05	AAMDC	protein_coding
ENSG00000087903.13	249.371261826248	-0.651329454079315	0.0992431101648779	-6.56296898592987	5.27468216333402e-11	3.28335106367599e-10	RFX2	protein_coding
ENSG00000087995.16	680.326917927277	-0.110946716889352	0.0713462507956746	-1.55504620988547	0.11993506428037	0.170223700769075	METTL2A	protein_coding
ENSG00000088002.12	90.5306146527497	-1.70641640138996	0.18327079725815	-9.31090182898236	1.26751497731474e-20	1.70180738017846e-19	SULT2B1	protein_coding
ENSG00000088035.18	270.736143010061	-0.0514292631167285	0.106507400077264	-0.482870327126756	0.629187811858261	0.695434745038199	ALG6	protein_coding
ENSG00000088038.19	1942.44625442927	-0.652636852548673	0.0536266219106997	-12.1700161094514	4.48993892027264e-34	1.30708996922871e-32	CNOT3	protein_coding
ENSG00000088179.9	656.905192530023	-0.429428433285976	0.0711972869956687	-6.03152804561359	1.62416530296779e-09	8.57755338330042e-09	PTPN4	protein_coding
ENSG00000088205.13	2364.91267693644	-0.373118744856768	0.0446018381991456	-8.36554635239038	5.98370006599243e-17	6.39035929377832e-16	DDX18	protein_coding
ENSG00000088247.17	8741.16238031462	-0.0747531243214649	0.0435894209537638	-1.71493731015048	0.0863567212081038	0.127699555773034	KHSRP	protein_coding
ENSG00000088256.9	2394.93238849095	-0.0891461561480406	0.0503905682429345	-1.76910400609622	0.0768765194989053	0.115273043796202	GNA11	protein_coding
ENSG00000088280.19	379.159112376478	1.12058155923283	0.0732564735216559	15.2966899082519	8.04452760125253e-53	4.5546222448268e-51	ASAP3	protein_coding
ENSG00000088298.13	704.089300866498	0.422895805885844	0.0708235292821117	5.97112019370458	2.35630063580688e-09	1.21807026255538e-08	EDEM2	protein_coding
ENSG00000088305.18	214.170461402118	-0.634411444249147	0.0947605085325448	-6.69489277836941	2.15829823397407e-11	1.41077219028866e-10	DNMT3B	protein_coding
ENSG00000088325.16	4516.90111024176	-0.0882387843230486	0.0919957135689052	-0.959161909831347	0.337477185909936	0.415174042419957	TPX2	protein_coding
ENSG00000088340.17	42.6806109579461	1.98829667209514	0.225867860005769	8.80291986670592	1.33301742946993e-18	1.58154610276093e-17	FER1L4	transcribed_unitary_pseudogene
ENSG00000088356.6	299.9952998716	-0.299472500534395	0.091161138675719	-3.28508951165789	0.0010194997717053	0.00228967427216882	PDRG1	protein_coding
ENSG00000088367.23	1352.64644504902	0.200270592135576	0.0459164815050671	4.36162758057747	1.29098481480781e-05	3.97305478577944e-05	EPB41L1	protein_coding
ENSG00000088387.19	870.273471925875	-0.876676568547132	0.0544276851771503	-16.107180852791	2.27146127519074e-58	1.44547535693956e-56	DOCK9	protein_coding
ENSG00000088448.14	1053.74748813329	-0.195291254516279	0.0664564693778077	-2.93863421190855	0.0032966189157333	0.00671444667402365	ANKRD10	protein_coding
ENSG00000088451.11	259.663190311358	-0.221410949845272	0.0871943814190404	-2.53928001141738	0.0111080879152537	0.0203406128293588	TGDS	protein_coding
ENSG00000088538.13	28.14020507439	0.771557234617064	0.260968835078364	2.95651101168988	0.00311141121226742	0.00636753922510542	DOCK3	protein_coding
ENSG00000088543.15	185.031309609642	1.43383626526089	0.130607228733592	10.9782305249396	4.86356854538118e-28	1.06390561930213e-26	C3orf18	protein_coding
ENSG00000088682.14	1250.89116870134	0.187891605158154	0.0566820241579232	3.31483583992457	0.000916969572951963	0.00207666638580298	COQ9	protein_coding
ENSG00000088727.12	113.14958495511	0.271042050853079	0.125345860116985	2.16235343233606	0.0305909440862932	0.0507378071005833	KIF9	protein_coding
ENSG00000088766.12	684.579415957033	-0.0824417255419324	0.0629770120894513	-1.30907648373082	0.19050844417699	0.254960462355579	CRLS1	protein_coding
ENSG00000088808.18	1295.62444486671	-0.303001871606191	0.0484875234539198	-6.24906883301948	4.12906929571699e-10	2.32156506586498e-09	PPP1R13B	protein_coding
ENSG00000088826.18	698.863990683787	0.471480958166909	0.121284398004189	3.88739991231703	0.000101323745123596	0.000271796842867685	SMOX	protein_coding
ENSG00000088827.12	18.6789914879546	0.840874167602407	0.329930592296411	2.54863958431282	0.0108143999590017	0.0198571311993116	SIGLEC1	protein_coding
ENSG00000088832.17	3196.06736433611	-0.229191691717292	0.0603440849669426	-3.79808048863192	0.00014582097560535	0.000380037743158299	FKBP1A	protein_coding
ENSG00000088833.17	1263.86190770207	-0.00708718602572089	0.0571006250598502	-0.12411748589954	0.901222253467277	0.921935877733232	NSFL1C	protein_coding
ENSG00000088836.14	1055.20934025997	-0.0677337280250068	0.0652425823288858	-1.03818281875422	0.299184949982574	0.375750141064397	SLC4A11	protein_coding
ENSG00000088876.13	319.854645092421	-0.214073330064836	0.0824818459581079	-2.59539935822439	0.00944810683246856	0.0175662012821461	ZNF343	protein_coding
ENSG00000088881.21	146.313428522418	0.148014279158491	0.110061382184559	1.34483391195551	0.178678876221718	0.241098282118151	EBF4	protein_coding
ENSG00000088888.18	2478.00848830298	-0.206275592131495	0.0471184751623192	-4.37780703685536	1.198794130241e-05	3.70785892864257e-05	MAVS	protein_coding
ENSG00000088899.15	219.352072885359	0.406126259421966	0.0946675363203203	4.29002671040032	1.78651630254375e-05	5.38823953371989e-05	LZTS3	protein_coding
ENSG00000088930.8	3624.21223243383	-0.148705072263931	0.0442910871643834	-3.3574491344505	0.000786652159338804	0.00180033337105329	XRN2	protein_coding
ENSG00000088970.16	711.502926282141	-0.243377300348588	0.0899961274754024	-2.70430858722346	0.00684466917304321	0.0131006593667494	KIZ	protein_coding
ENSG00000088986.11	1957.37380514325	0.330599853264019	0.105547328322496	3.13224274378487	0.00173476381283183	0.00373015396783164	DYNLL1	protein_coding
ENSG00000088992.18	56.5840207743305	2.0365706887268	0.200151967204534	10.1751220193886	2.56078839103783e-24	4.37693021331659e-23	TESC	protein_coding
ENSG00000089006.16	3870.56180777821	-0.603354151944835	0.0705194618431959	-8.55585303935569	1.17000277100791e-17	1.30849983104733e-16	SNX5	protein_coding
ENSG00000089009.15	25842.2805610459	-0.250888157240319	0.0522207146372207	-4.80438000481701	1.55231762948946e-06	5.48673203904926e-06	RPL6	protein_coding
ENSG00000089022.14	880.628293205758	-0.0611236789391314	0.0547736205486659	-1.1159327852871	0.26445090682567	0.338419807637969	MAPKAPK5	protein_coding
ENSG00000089048.14	594.514651780722	-0.0988991853486741	0.0743312346613274	-1.33051987901566	0.183347041070598	0.24668394482677	ESF1	protein_coding
ENSG00000089050.16	876.27160388616	0.146317297721162	0.0626865969635555	2.33410816360358	0.0195900589451889	0.0339852323708358	RBBP9	protein_coding
ENSG00000089053.13	2860.04507278762	-0.106826945816607	0.0467035652871332	-2.28734027391348	0.0221759694821892	0.0380342944677262	ANAPC5	protein_coding
ENSG00000089057.15	825.299700755342	-0.956862251217278	0.0848756052163212	-11.2737016576028	1.76970012697731e-29	4.17996655758445e-28	SLC23A2	protein_coding
ENSG00000089060.11	587.017647288352	-0.0041135716313238	0.060927659141553	-0.0675156684054898	0.94617118890258	0.957235337610021	SLC8B1	protein_coding
ENSG00000089063.15	949.244693284523	0.773762986871339	0.0691462449168387	11.1902387150876	4.55206453534733e-29	1.05416231344885e-27	TMEM230	protein_coding
ENSG00000089091.16	51.8629889627467	0.768712538305045	0.206012541501678	3.73138709275514	0.000190428354558736	0.000486175327073133	DZANK1	protein_coding
ENSG00000089094.19	1725.4165982074	-0.0699901218212993	0.0610706894344193	-1.14605095291184	0.251774069980403	0.324299153370543	KDM2B	protein_coding
ENSG00000089123.16	149.769555022013	-0.396095581212182	0.111148482786933	-3.5636616108515	0.000365717357027366	0.000888475674116019	TASP1	protein_coding
ENSG00000089154.11	5690.1694233779	-0.277481239712718	0.0360997531864367	-7.68651348610807	1.51198754899837e-14	1.3381958766997e-13	GCN1	protein_coding
ENSG00000089157.16	79982.5473813829	-0.278686858268429	0.0582545157348307	-4.78395287906927	1.71880994580252e-06	6.03091209053517e-06	RPLP0	protein_coding
ENSG00000089159.16	3706.8190803304	0.738208313774704	0.0444457784347094	16.6091885387749	5.97965996647507e-62	4.32332222928244e-60	PXN	protein_coding
ENSG00000089177.19	415.667729334079	-0.145721836197059	0.082057297840733	-1.77585467754366	0.0757568728101816	0.113875631164158	KIF16B	protein_coding
ENSG00000089195.15	483.423362547928	-0.181703971476303	0.0698077381674142	-2.60292019547371	0.00924334670453294	0.0172187660880377	TRMT6	protein_coding
ENSG00000089220.5	4153.92051151884	-0.0288281019405352	0.0613249109756298	-0.47008795417561	0.638292179946032	0.703528454850336	PEBP1	protein_coding
ENSG00000089234.16	608.223492918385	-0.109007831498408	0.0679804256405199	-1.60351793139456	0.108820353495517	0.156298586441985	BRAP	protein_coding
ENSG00000089248.7	2647.64125972716	-0.150923807547302	0.0819051648055895	-1.8426653301478	0.0653778889568488	0.0997147162459614	ERP29	protein_coding
ENSG00000089280.19	3484.14879298893	0.364420770265285	0.102673895774617	3.54930303867341	0.000386252297603599	0.000933650193548175	FUS	protein_coding
ENSG00000089289.16	1403.12686713502	-0.242364505362693	0.0635390918127101	-3.81441563686643	0.000136505557958592	0.000357636201524721	IGBP1	protein_coding
ENSG00000089327.15	4392.48952528578	-0.229310437039764	0.0710061670393446	-3.22944395678621	0.00124031188196752	0.0027467361205493	FXYD5	protein_coding
ENSG00000089335.21	427.566872150951	0.255937928252418	0.0904958868970706	2.8281719427041	0.00468146549764132	0.0092417085839862	ZNF302	protein_coding
ENSG00000089351.14	2158.81681936767	0.198168341734553	0.077515102450112	2.55651267263811	0.0105727219911211	0.0194504740966748	GRAMD1A	protein_coding
ENSG00000089356.18	16.0057329472919	1.73671115064723	0.384035305434809	4.52226950509383	6.11800927574327e-06	1.97644939891853e-05	FXYD3	protein_coding
ENSG00000089472.16	22.517485662638	2.1251746791146	0.321863962871536	6.60271084763475	4.03706491185358e-11	2.54902827562711e-10	HEPH	protein_coding
ENSG00000089505.17	113.089667765154	0.243977124118202	0.118824682103413	2.05325290839717	0.0400480554772576	0.0644249508356594	CMTM1	protein_coding
ENSG00000089597.18	12014.0382184711	0.0577505099498899	0.0422804097235133	1.36589286450962	0.171972592703735	0.23315251850834	GANAB	protein_coding
ENSG00000089639.11	538.806583088588	0.276696720159298	0.0666257694807258	4.15299849166236	3.28146902591034e-05	9.48472653885495e-05	GMIP	protein_coding
ENSG00000089682.16	312.693379313822	0.194718109886757	0.093707113949995	2.07794372997833	0.037714542161593	0.06099600391604	RBM41	protein_coding
ENSG00000089685.15	1826.11052100671	-0.198266070731216	0.0928163806775016	-2.13611077359403	0.0326703858198243	0.0537112261633594	BIRC5	protein_coding
ENSG00000089692.9	25.3261457891176	0.0641254098728211	0.255691431915424	0.250792173177051	0.801974793135376	0.843376933507565	LAG3	protein_coding
ENSG00000089693.10	4389.92858209875	0.0516079741366522	0.0592927985972707	0.87039194231975	0.3840862486152	0.462031575431501	MLF2	protein_coding
ENSG00000089723.10	326.221172432071	-0.179969573620884	0.0808980958498728	-2.22464536068765	0.02610505496437	0.0440133398786181	OTUB2	protein_coding
ENSG00000089737.17	4422.46366697625	-0.0641985103419563	0.037987543145434	-1.68998848112326	0.0910301583822377	0.133740167819735	DDX24	protein_coding
ENSG00000089775.11	527.092154599474	-0.0554054921972122	0.0811880306020232	-0.682434242909588	0.494964409310999	0.572686093417685	ZBTB25	protein_coding
ENSG00000089818.18	793.480652084787	-0.358075601019644	0.0666373488696946	-5.37349710175055	7.722404715946e-08	3.2707654737505e-07	NECAP1	protein_coding
ENSG00000089820.16	2226.54417844191	0.41347876522073	0.058474160410623	7.07113641849936	1.53669975033779e-12	1.12530557086077e-11	ARHGAP4	protein_coding
ENSG00000089847.12	39.2435583260276	0.907360990994724	0.253099444726447	3.5849979519924	0.000337080850344825	0.000824760898524039	ANKRD24	protein_coding
ENSG00000089876.12	740.338726914154	0.0107093673058929	0.0599500804795276	0.178638080553538	0.858221891452609	0.887974813784612	DHX32	protein_coding
ENSG00000089902.10	2785.98733732981	-0.470163252091099	0.0604430465969716	-7.77861604538405	7.33222253400746e-15	6.68934994216321e-14	RCOR1	protein_coding
ENSG00000089916.18	1025.43470823218	0.236474210131998	0.0642622869275737	3.67982873685331	0.000233390645350307	0.000587194239241092	GPATCH2L	protein_coding
ENSG00000090006.18	2401.85230195876	-0.141678182989728	0.17208315612071	-0.823312322853645	0.410330407771243	0.489244989135734	LTBP4	protein_coding
ENSG00000090013.11	456.557562817655	0.164729410279851	0.0980705384390929	1.67970333294496	0.0930150510017479	0.136305241738217	BLVRB	protein_coding
ENSG00000090020.11	1843.24266054338	-0.311808755196625	0.0949527669812933	-3.28383010953282	0.00102406634708405	0.00229892445263765	SLC9A1	protein_coding
ENSG00000090054.15	1467.55058868329	-0.152277078395706	0.065642676091505	-2.31978778841121	0.0203523600041139	0.0351808669955499	SPTLC1	protein_coding
ENSG00000090060.18	4832.70241713666	0.0206207617740374	0.0669159585417491	0.308159103200652	0.757961270050244	0.807600367148687	PAPOLA	protein_coding
ENSG00000090061.17	2496.90672378531	-0.00650892957283236	0.0388819140077046	-0.167402499052454	0.867053358963672	0.894767923878613	CCNK	protein_coding
ENSG00000090097.21	1038.04809623803	0.438372036836001	0.0790541272475165	5.54521379337311	2.93595211462642e-08	1.31626383013819e-07	PCBP4	protein_coding
ENSG00000090238.12	451.390517684897	1.55661941237416	0.127399850169794	12.2183771040511	2.47985811412787e-34	7.3300988402244e-33	YPEL3	protein_coding
ENSG00000090263.16	225.55009500371	-0.000152894707445464	0.0991218231558266	-0.0015424928898362	0.998769269226095	0.998834128585094	MRPS33	protein_coding
ENSG00000090266.13	856.949455078437	0.0441838858479188	0.0741110554350762	0.596184814647867	0.551051768969261	0.624904067903286	NDUFB2	protein_coding
ENSG00000090273.14	1877.53897628589	0.154136932504671	0.0538841926854393	2.86052225751026	0.00422943863492259	0.00842169058414893	NUDC	protein_coding
ENSG00000090316.16	1666.02677660545	-0.252749837395677	0.0590804231397334	-4.27806410251817	1.88525735904799e-05	5.66275859749152e-05	MAEA	protein_coding
ENSG00000090339.9	30.5821857560558	1.47462300029036	0.269276674611017	5.47623741425256	4.34464694994042e-08	1.89862551160847e-07	ICAM1	protein_coding
ENSG00000090372.15	2926.53897719501	0.124629752260096	0.043035924964646	2.89594687142147	0.00378016392359259	0.00760576488415545	STRN4	protein_coding
ENSG00000090432.7	562.4493687065	0.0896076254717558	0.0625567674707224	1.43242096890147	0.152023381018736	0.209574797931119	MUL1	protein_coding
ENSG00000090447.12	1200.56096473037	-0.316901046043932	0.0706534287942917	-4.48528898670429	7.28151769398e-06	2.32308623342225e-05	TFAP4	protein_coding
ENSG00000090470.15	882.623456114123	-0.347015071261241	0.0571997852660785	-6.06671982503111	1.30549002352383e-09	6.9565904367706e-09	PDCD7	protein_coding
ENSG00000090487.11	2058.20585270377	-0.16333646254444	0.0513034136187583	-3.1837347853344	0.00145388153903131	0.00317765763569149	SPG21	protein_coding
ENSG00000090520.11	2849.43890142547	-0.243459026672083	0.0739941455671542	-3.29024715139294	0.00100099419133407	0.00225271234057352	DNAJB11	protein_coding
ENSG00000090539.15	58.3413959548289	-0.0872401013854347	0.176726162811326	-0.493645649278159	0.621556455737009	0.688779550863492	CHRD	protein_coding
ENSG00000090554.13	57.7349044240127	1.57770604326425	0.17761789079967	8.88258517293001	6.53241954483591e-19	7.89633131793352e-18	FLT3LG	protein_coding
ENSG00000090565.17	1340.22990479331	0.117061259507883	0.0581215583971183	2.0140764070374	0.0440015121255129	0.0701618644370365	RAB11FIP3	protein_coding
ENSG00000090581.10	812.602284718887	0.335515937457856	0.0681051997150061	4.92643643747996	8.3742836693231e-07	3.09711739931738e-06	GNPTG	protein_coding
ENSG00000090615.15	1733.41489722613	0.00634790764470815	0.0604578684864045	0.104997212168266	0.91637802086072	0.933842080548907	GOLGA3	protein_coding
ENSG00000090621.14	3918.81549543531	-0.602485688211926	0.052747909598773	-11.4219822699086	3.24741310059845e-30	7.98884372990673e-29	PABPC4	protein_coding
ENSG00000090674.16	385.709106227298	-0.0652796735736443	0.0836966075108818	-0.779956028267418	0.435416757819451	0.514140321301913	MCOLN1	protein_coding
ENSG00000090686.16	1535.54747614397	-0.117938238142026	0.0642230375663673	-1.83638523824336	0.066300701227113	0.100984960565428	USP48	protein_coding
ENSG00000090776.6	448.19301442638	-0.0156768876398229	0.071491299708975	-0.219283852771456	0.826428939440247	0.863667594149009	EFNB1	protein_coding
ENSG00000090857.14	3615.93739332304	-0.028426938889239	0.0470487143056774	-0.604202246729803	0.545709187389539	0.620169838816242	PDPR	protein_coding
ENSG00000090861.17	10054.6926919619	0.434218549057548	0.0576924501044248	7.52643627149829	5.21439116854509e-14	4.40008898605997e-13	AARS1	protein_coding
ENSG00000090863.12	5480.19011023979	0.0632552583309674	0.0570630875252489	1.10851447186377	0.267639692636586	0.341818814612989	GLG1	protein_coding
ENSG00000090889.12	1254.72744668469	-0.0601840845707714	0.0891482261380177	-0.675101313598719	0.499611399133214	0.577022314883118	KIF4A	protein_coding
ENSG00000090905.19	1229.13819760479	-0.0942100508155582	0.0626885369896515	-1.50282739619702	0.132883559280681	0.18617238108829	TNRC6A	protein_coding
ENSG00000090924.15	423.676427094395	0.375534596690848	0.0884436727584952	4.24603123070528	2.17590314934278e-05	6.47139986478927e-05	PLEKHG2	protein_coding
ENSG00000090971.5	307.902838886447	-0.102071046199405	0.098924074230614	-1.03181199311964	0.302160199856768	0.37920846530798	NAT14	protein_coding
ENSG00000090975.12	649.930745580348	-0.356051623247006	0.0707373315823424	-5.03343305836384	4.81773099533447e-07	1.84284792171264e-06	PITPNM2	protein_coding
ENSG00000090989.18	678.723158143435	0.239510939849275	0.0823312223895006	2.90911434201928	0.00362454269373849	0.00732326915292217	EXOC1	protein_coding
ENSG00000091009.8	1762.50106837947	-0.227631569733313	0.0461365831750858	-4.93386276286354	8.06190957633278e-07	2.99136153758077e-06	RBM27	protein_coding
ENSG00000091039.17	1763.80369558202	-0.101610046507265	0.0607069766023471	-1.67377873506776	0.0941740930749608	0.137780831593615	OSBPL8	protein_coding
ENSG00000091073.19	691.618447752547	0.0228026443773654	0.0817430366984525	0.278955190537925	0.780279212972851	0.826260048118126	DTX2	protein_coding
ENSG00000091127.14	733.281505186387	-0.21692061825531	0.0708507146203819	-3.06165744999991	0.0022011519313765	0.00464862037070736	PUS7	protein_coding
ENSG00000091136.14	4855.10319989353	-0.756976307277276	0.0660939238729043	-11.4530392950025	2.27042785192134e-30	5.66687016524937e-29	LAMB1	protein_coding
ENSG00000091140.14	3068.74753045265	-0.155690554955586	0.0642021157119489	-2.42500660965928	0.0153081080437144	0.0272537414882314	DLD	protein_coding
ENSG00000091157.13	610.01942002564	0.805465270594824	0.0699707126129172	11.5114630181161	1.15502115259301e-30	2.94492148177688e-29	WDR7	protein_coding
ENSG00000091164.13	2636.84312903441	0.44423909260456	0.0447241266838363	9.93287349678114	2.99497907209414e-23	4.80444559481768e-22	TXNL1	protein_coding
ENSG00000091317.8	1108.79262314447	0.185296008559581	0.0690123578225237	2.68496852456628	0.007253663692939	0.0138113774568819	CMTM6	protein_coding
ENSG00000091409.15	8991.46606536822	0.740373027841217	0.0721861895050152	10.2564359321083	1.10718000404051e-24	1.9375650070709e-23	ITGA6	protein_coding
ENSG00000091436.17	1982.18075235918	-0.299051465061222	0.086962385287407	-3.43885996310784	0.000584169331617287	0.00136845264784092	MAP3K20	protein_coding
ENSG00000091483.7	1204.69351142341	0.0852026292101947	0.0516173518796807	1.65065866627178	0.0988082923424512	0.143673657074285	FH	protein_coding
ENSG00000091490.11	3826.08975597848	0.0387780699740668	0.0603957090229697	0.642066640186618	0.520829915011885	0.596651096569444	SEL1L3	protein_coding
ENSG00000091527.16	3959.0088059802	-0.204868463145449	0.055720249338622	-3.67673270628109	0.00023624034963092	0.000593491253558919	CDV3	protein_coding
ENSG00000091542.9	2135.54841790324	0.157697470813357	0.0627635968759569	2.51256267426838	0.0119857812960436	0.0217923296291703	ALKBH5	protein_coding
ENSG00000091622.16	356.651799517712	-0.904389758969874	0.0780657974805366	-11.5849679137058	4.91150483027442e-31	1.27550041123484e-29	PITPNM3	protein_coding
ENSG00000091640.8	768.706126104923	-0.00629798344604201	0.0865001982764726	-0.0728088902861511	0.941958196310721	0.954038554632365	SPAG7	protein_coding
ENSG00000091651.9	484.976662024508	-0.340321095612377	0.0678080858208202	-5.01888663413475	5.19718067957262e-07	1.97914397787879e-06	ORC6	protein_coding
ENSG00000091732.17	562.075797352084	0.282559333677005	0.065617607212796	4.306151133501	1.66119582304239e-05	5.03491747192537e-05	ZC3HC1	protein_coding
ENSG00000091947.10	530.280649267755	-0.260961802421348	0.0798141033654645	-3.26962017259553	0.00107691982535799	0.00240600106057058	TMEM101	protein_coding
ENSG00000091986.16	35.9973792724621	4.52589315746583	0.415259669593289	10.8989470658168	1.1659873085611e-27	2.49391729886679e-26	CCDC80	protein_coding
ENSG00000092010.15	1409.87832609701	0.159161776404762	0.061493295090608	2.58827854598203	0.00964569466897331	0.0179054602100035	PSME1	protein_coding
ENSG00000092020.10	314.065608422802	-0.689649950234469	0.0897131012075314	-7.68728246991614	1.50293074994008e-14	1.33094499994694e-13	PPP2R3C	protein_coding
ENSG00000092036.18	837.251560240963	-0.0550483688110889	0.0522941116654547	-1.05266859036165	0.292492909001363	0.368970412731077	HAUS4	protein_coding
ENSG00000092068.20	7000.46395259456	-0.541838064667578	0.084234340402292	-6.43250795435486	1.25515460952177e-10	7.46020107550571e-10	SLC7A8	protein_coding
ENSG00000092094.11	709.240142129826	-0.386850873779677	0.0573919533657652	-6.74050718075816	1.57834703047323e-11	1.04859983905469e-10	OSGEP	protein_coding
ENSG00000092098.17	1378.65304767251	-0.205313580017989	0.0654564463065792	-3.13664415963493	0.00170893399778178	0.00368078091829922	RNF31	protein_coding
ENSG00000092108.21	1730.01395258566	-0.0874951525898502	0.0513566077504747	-1.70367858046546	0.0884411519050223	0.130247082273821	SCFD1	protein_coding
ENSG00000092140.16	670.225961266173	-0.307850315589234	0.0747588881702914	-4.11790922957535	3.82325217981404e-05	0.000109479515747743	G2E3	protein_coding
ENSG00000092148.13	4793.41012341507	0.0900246106573813	0.0459909098092229	1.95744356941006	0.0502953402425322	0.078955075163718	HECTD1	protein_coding
ENSG00000092199.17	9864.78702365296	-0.199322015186759	0.0522587247623422	-3.81413852123677	0.000136658803887046	0.000357976795349635	HNRNPC	protein_coding
ENSG00000092201.10	6829.29156001718	0.00132860129888501	0.0369470506346488	0.0359596037048504	0.97131456967983	0.976769255130559	SUPT16H	protein_coding
ENSG00000092203.15	1947.00264633066	0.0928390896446216	0.0552922574245631	1.67906130024235	0.093140097472848	0.136436554844655	TOX4	protein_coding
ENSG00000092208.17	203.347631163682	-0.151460800374789	0.0974490059049742	-1.55425700824986	0.120123124027828	0.170450208239984	GEMIN2	protein_coding
ENSG00000092295.12	28.0744652391911	0.00849335875934362	0.275350542192656	0.0308456220630973	0.975392656568686	0.979782591556831	TGM1	protein_coding
ENSG00000092330.18	480.236906083111	0.233393393858449	0.0666830451142707	3.50004102929759	0.000465186552096605	0.00110964574075089	TINF2	protein_coding
ENSG00000092439.16	2077.8477624929	-0.505297803997786	0.054448524305709	-9.28028464390915	1.69026401552328e-20	2.25173579922652e-19	TRPM7	protein_coding
ENSG00000092445.12	1250.04222980859	-0.142202196721374	0.0647154036278373	-2.1973469800041	0.0279956747984397	0.0468368703852223	TYRO3	protein_coding
ENSG00000092470.12	804.162582408566	-0.0175014092464882	0.0671051856298509	-0.260805615575303	0.794242413682293	0.837764440047306	WDR76	protein_coding
ENSG00000092529.25	26.1193169937212	1.00808978869323	0.303945425499648	3.31668024625162	0.000910938064757954	0.00206391734548661	CAPN3	protein_coding
ENSG00000092531.10	409.048736589516	0.214159996376433	0.0824365339599959	2.5978772528253	0.00938020185084298	0.0174543524485089	SNAP23	protein_coding
ENSG00000092621.13	3633.53622740348	-0.0771317595610144	0.0921144240998886	-0.837347248432808	0.402397408128311	0.481089984098749	PHGDH	protein_coding
ENSG00000092820.18	10660.6522180173	-0.426249187245658	0.0412939735304619	-10.322309790101	5.58628286013961e-25	9.96856964613557e-24	EZR	protein_coding
ENSG00000092841.19	3047.8148182313	0.384297578895152	0.082861845818166	4.63781098647577	3.52118566866193e-06	1.1819149803268e-05	MYL6	protein_coding
ENSG00000092847.13	2782.26612967538	-0.0868684926044165	0.0507244739392798	-1.71255581099576	0.0867942886879042	0.128201807576609	AGO1	protein_coding
ENSG00000092853.14	662.422482695793	0.0545122800624247	0.0684551222772695	0.796321418310072	0.425845239587786	0.504692344690928	CLSPN	protein_coding
ENSG00000092871.17	752.726272201841	0.367702945973733	0.0667716586307402	5.5068715307373	3.65266613884866e-08	1.61638709584993e-07	RFFL	protein_coding
ENSG00000092929.12	44.2231621502492	0.0302824958478825	0.193719894275192	0.156321042612506	0.875779970625391	0.901297216494989	UNC13D	protein_coding
ENSG00000092931.11	409.673193695116	0.0456558075155781	0.086027665243781	0.530710758988993	0.595619229239695	0.665592927239772	MFSD11	protein_coding
ENSG00000092964.18	3741.13028215776	-0.285978629292546	0.0669243820742718	-4.27316054969578	1.92721585977914e-05	5.78653231440802e-05	DPYSL2	protein_coding
ENSG00000092969.12	482.535351278897	-1.35038732061127	0.120247874501059	-11.2300306863168	2.90377681261294e-29	6.81679312717061e-28	TGFB2	protein_coding
ENSG00000092978.11	237.150603133776	-0.0807456462503175	0.103781026898677	-0.778038613253951	0.436546249968407	0.515236990306059	GPATCH2	protein_coding
ENSG00000093000.19	4241.62198448808	-0.119233153400171	0.0915135218609247	-1.3029020299467	0.192608210830766	0.257435032702117	NUP50	protein_coding
ENSG00000093009.11	725.986568782718	-0.183493874076178	0.0988184983980541	-1.85687778149634	0.0633285443045878	0.0968384055496627	CDC45	protein_coding
ENSG00000093010.14	1114.41012619589	-0.352541440964536	0.0683672845042887	-5.15658100977261	2.51499702475869e-07	1.00002463674887e-06	COMT	protein_coding
ENSG00000093100.13	1141.63750847166	-0.187792121168621	0.0677035070848458	-2.7737428865137	0.00554154561385356	0.0108120869698904	AC016026.1	lncRNA
ENSG00000093144.19	628.605124021509	0.197806629136738	0.0675262336391046	2.92933010589514	0.00339693454657061	0.00690597914418315	ECHDC1	protein_coding
ENSG00000093167.18	812.82083157997	-0.117625650620526	0.0649632707994765	-1.81064852759036	0.0701952752543563	0.106325094808408	LRRFIP2	protein_coding
ENSG00000093183.14	725.597620232684	0.366743351108952	0.0674772291172399	5.4350683320405	5.47754371297739e-08	2.36683987597789e-07	SEC22C	protein_coding
ENSG00000093217.11	534.764572733252	-0.510809508236765	0.0750400049412423	-6.80716250800808	9.95424701811764e-12	6.75607774698156e-11	XYLB	protein_coding
ENSG00000094631.21	680.333806806241	0.21545187815524	0.0974831819045402	2.2101440878922	0.0270951639145695	0.0454934064854307	HDAC6	protein_coding
ENSG00000094804.12	1162.52202070108	0.0395109928746933	0.0858117162825861	0.460438208048186	0.645201714982269	0.709874002338139	CDC6	protein_coding
ENSG00000094841.14	148.520536408059	0.296604173093269	0.121425075072491	2.44269293567409	0.0145781350500833	0.0260505082120309	UPRT	protein_coding
ENSG00000094880.11	820.872685401808	-0.214875105183784	0.0588293480801802	-3.65251549092343	0.000259683925253966	0.000647423093558535	CDC23	protein_coding
ENSG00000094914.14	1295.0800407605	0.216600770101816	0.0513052929388189	4.22180164452254	2.42357343182437e-05	7.15548904334649e-05	AAAS	protein_coding
ENSG00000094916.16	1902.06876539914	0.380884963864124	0.0720455079563907	5.28672744031002	1.24523965080416e-07	5.13020080855648e-07	CBX5	protein_coding
ENSG00000094975.14	862.886953232154	0.571701219219267	0.0566242680220705	10.0963992858404	5.73078486945048e-24	9.60327388351876e-23	SUCO	protein_coding
ENSG00000095002.15	2011.18164952744	-0.106813460361292	0.0814040002947191	-1.31214018935899	0.1894728379363	0.253861293215505	MSH2	protein_coding
ENSG00000095015.6	590.035613784938	0.69264167413386	0.0690076452121039	10.0371730118444	1.04629800410281e-23	1.73071850302721e-22	MAP3K1	protein_coding
ENSG00000095059.16	1179.81865149791	-0.297208050645914	0.0677602927786331	-4.38616833632739	1.15364852471925e-05	3.57756489743788e-05	DHPS	protein_coding
ENSG00000095066.11	1222.50769882326	0.244543766234984	0.0683592611045589	3.57733191207175	0.000347119292317796	0.000847975428568221	HOOK2	protein_coding
ENSG00000095139.14	3716.87980278573	0.104661821896194	0.0455352528830314	2.29847898649084	0.0215345425285348	0.037041433590912	ARCN1	protein_coding
ENSG00000095203.14	287.073090973286	-0.62837939393399	0.0870013032224919	-7.22264346232849	5.09865684158163e-13	3.92596576801785e-12	EPB41L4B	protein_coding
ENSG00000095209.12	523.861929071502	-0.315483833813977	0.0687615686569199	-4.58808372141795	4.47333248490939e-06	1.47546198902559e-05	TMEM38B	protein_coding
ENSG00000095261.14	706.653464633814	-0.33492994377651	0.0642261129502452	-5.21485620710028	1.83959879707168e-07	7.43760080727325e-07	PSMD5	protein_coding
ENSG00000095319.14	7120.07135236068	-0.240089366965595	0.0546103690397964	-4.39640623542819	1.10057870613949e-05	3.42263975657274e-05	NUP188	protein_coding
ENSG00000095321.17	1659.39431127676	1.38300124648368	0.0650835116282573	21.2496408365774	3.32196884638714e-100	4.29901850708924e-98	CRAT	protein_coding
ENSG00000095380.11	1403.69543547412	0.215728457769033	0.0850883721304731	2.53534592762262	0.0112336332467348	0.0205509565217054	NANS	protein_coding
ENSG00000095383.20	356.248065530283	0.452310096568952	0.0839347865752151	5.38882762468968	7.0918784826992e-08	3.02032435380442e-07	TBC1D2	protein_coding
ENSG00000095397.16	269.809301263473	0.412146846239953	0.107145812070705	3.84659781166229	0.000119769330188021	0.000316534697939854	WHRN	protein_coding
ENSG00000095485.18	656.053625415756	-0.191781413227135	0.0716691481763321	-2.67592706355715	0.00745228610225396	0.0141563100992613	CWF19L1	protein_coding
ENSG00000095539.15	321.535924149486	0.278633134656825	0.0757817121945105	3.67678594990901	0.000236191067454463	0.000593464258247468	SEMA4G	protein_coding
ENSG00000095564.14	2111.44676213505	-0.448254523028224	0.0531333715731624	-8.43640276828652	3.2725368048819e-17	3.55660316126896e-16	BTAF1	protein_coding
ENSG00000095574.12	436.395990486972	-0.115099063506407	0.0733026225832496	-1.57019025309346	0.116370856445561	0.165752052280951	IKZF5	protein_coding
ENSG00000095587.9	161.968266079682	0.431747345990124	0.116886673669928	3.6937260034392	0.000220991919160903	0.000558072350150346	TLL2	protein_coding
ENSG00000095637.22	342.362137005834	0.339403107000523	0.0779694307958775	4.3530278922912	1.34270059653347e-05	4.11986236035375e-05	SORBS1	protein_coding
ENSG00000095739.11	12339.0608743755	-0.940558449991857	0.0747412059406677	-12.5842022235834	2.57935413188969e-36	8.17326206401258e-35	BAMBI	protein_coding
ENSG00000095787.23	3967.12626249763	-0.106255923313278	0.0495847540921443	-2.14291520163275	0.032119908091423	0.0529940630606293	WAC	protein_coding
ENSG00000095794.19	183.6801291591	0.19185645672132	0.0979991518506966	1.95773588952705	0.0502610116236562	0.0789332632066393	CREM	protein_coding
ENSG00000095906.17	1182.53969268411	-0.0111104852755566	0.0739799539542545	-0.150182376193782	0.880620729950622	0.905371469473235	NUBP2	protein_coding
ENSG00000095932.7	30.0809081100006	4.06194500156354	0.4173419326356	9.73289450190525	2.18291327387106e-22	3.29254303796419e-21	SMIM24	protein_coding
ENSG00000095951.17	436.053379668818	0.511108654274987	0.0883330080857176	5.78615701368408	7.20149052547254e-09	3.50515025576097e-08	HIVEP1	protein_coding
ENSG00000096060.15	937.962463931923	-0.0124444468636436	0.0534511325578116	-0.232819142797096	0.815901847544306	0.85521974218502	FKBP5	protein_coding
ENSG00000096063.16	3050.39402575058	-0.253554412998725	0.0415152716571376	-6.1074973829572	1.01205471339837e-09	5.45524766760059e-09	SRPK1	protein_coding
ENSG00000096070.19	1710.6842685547	0.147490550918441	0.0566567630169596	2.60322939512608	0.00923501392841743	0.0172074064727923	BRPF3	protein_coding
ENSG00000096080.11	1041.96364562024	-0.152916153036789	0.0675859908014884	-2.26254215146346	0.0236639276272973	0.040294613606853	MRPS18A	protein_coding
ENSG00000096092.6	214.459068632611	0.503921479874291	0.101105100041822	4.98413511945334	6.22395762281278e-07	2.34406816804394e-06	TMEM14A	protein_coding
ENSG00000096093.16	295.827821957412	0.0937911880752222	0.120773754046917	0.776585846944751	0.43740315429805	0.51597154930601	EFHC1	protein_coding
ENSG00000096384.20	46645.1546108317	-0.439341337544529	0.0411745185404812	-10.6702240394769	1.4028771918803e-26	2.80940295903206e-25	HSP90AB1	protein_coding
ENSG00000096401.8	1973.33752084549	-0.21243962285339	0.060431464539951	-3.51538101005225	0.000439123491765929	0.00105302114188653	CDC5L	protein_coding
ENSG00000096433.11	7794.8024191606	-0.206896607527855	0.0627652835168572	-3.29635422537823	0.000979484313069851	0.00220720784625047	ITPR3	protein_coding
ENSG00000096654.15	551.074104211935	0.0905515414108382	0.0752450453658126	1.20342197908994	0.228813066747268	0.298468679307803	ZNF184	protein_coding
ENSG00000096696.14	14483.090337112	-0.668416793112413	0.0747162890915359	-8.94606519193595	3.6837955075849e-19	4.50241673149265e-18	DSP	protein_coding
ENSG00000096717.12	1227.85836828226	-0.0619848919181046	0.0563868945257029	-1.09927834188226	0.271646676283397	0.346247211948709	SIRT1	protein_coding
ENSG00000096746.17	2029.67521928826	-0.0287453534398615	0.0640947872524487	-0.448481922978274	0.653805429520052	0.717904001041626	HNRNPH3	protein_coding
ENSG00000096872.16	408.256085284065	0.492321982791958	0.111925800200734	4.39864608436123	1.08928293742865e-05	3.39230682232583e-05	IFT74	protein_coding
ENSG00000096968.14	634.086217962295	0.777185661343373	0.0780973144610964	9.95150302806536	2.48402760357881e-23	4.01406349371603e-22	JAK2	protein_coding
ENSG00000097007.19	2328.73809872467	-0.380423675971448	0.0719103704454589	-5.29024775724085	1.22150778473215e-07	5.03647118738288e-07	ABL1	protein_coding
ENSG00000097021.19	2525.25200273234	-0.508460674648594	0.109260845428082	-4.65364031054725	3.26125502065602e-06	1.10235573569145e-05	ACOT7	protein_coding
ENSG00000097033.14	1020.44404635238	0.201380587191209	0.0542176391135025	3.71430018871953	0.000203766797257401	0.000517140520396171	SH3GLB1	protein_coding
ENSG00000097046.13	489.108058959405	-0.160736575624584	0.0880831442813607	-1.82482785935922	0.0680270103278207	0.103379317075885	CDC7	protein_coding
ENSG00000097096.9	185.523711357235	-0.237728355947161	0.115595247498635	-2.05655821576893	0.0397287410030353	0.0639647267586769	SYDE2	protein_coding
ENSG00000099139.14	102.28437439413	0.326566258336063	0.1308148189522	2.49640110311502	0.0125460647444162	0.0227331917948006	PCSK5	protein_coding
ENSG00000099194.6	56738.439365071	-0.238672433774942	0.0704327345329571	-3.38865777905105	0.000702356082186259	0.00162090269229258	SCD	protein_coding
ENSG00000099203.7	353.744239498317	-0.380759445424972	0.109432555176059	-3.47939829068592	0.000502541087986249	0.00118935496465164	TMED1	protein_coding
ENSG00000099204.20	1740.26504950553	-0.4520453724546	0.0758789470287948	-5.95745447394066	2.56197049930905e-09	1.31734042368479e-08	ABLIM1	protein_coding
ENSG00000099219.14	1620.40247714499	-0.184561152517358	0.0536231088121994	-3.44182119622595	0.000577812042742253	0.00135500311530847	ERMP1	protein_coding
ENSG00000099246.17	1016.88684443855	0.180395908901059	0.0508072527932783	3.55059364526249	0.000384363367760397	0.00092952196349091	RAB18	protein_coding
ENSG00000099251.14	102.235781822992	0.0588840917447759	0.124280888784311	0.473798444159576	0.635643644172777	0.701261703579108	HSD17B7P2	transcribed_unprocessed_pseudogene
ENSG00000099256.19	772.487151983808	0.143551805335201	0.0604912835597846	2.37309901340292	0.0176395346000377	0.0309565708854847	PRTFDC1	protein_coding
ENSG00000099282.10	327.769659930334	-0.463421744785247	0.0756128172743287	-6.12887816497988	8.85008618207384e-10	4.81424681045345e-09	TSPAN15	protein_coding
ENSG00000099290.17	1723.80781864713	0.174045570583685	0.0639895063807109	2.71990800410596	0.00653000807027035	0.0125451751849006	WASHC2A	protein_coding
ENSG00000099308.10	570.944641931808	-0.451743420202721	0.0738053638868139	-6.12073969170458	9.31419578770174e-10	5.04887768851133e-09	MAST3	protein_coding
ENSG00000099326.9	427.369977364123	-0.671165955967247	0.0958599245835602	-7.0015281034589	2.53185628528927e-12	1.81098870382976e-11	MZF1	protein_coding
ENSG00000099330.9	247.128638344714	0.399871039426773	0.0854741184279623	4.67827041426329	2.89304854281487e-06	9.86121017249866e-06	OCEL1	protein_coding
ENSG00000099331.13	3187.12807832465	0.00143746719840837	0.041369185343333	0.0347472928576785	0.972281249429495	0.977418314309577	MYO9B	protein_coding
ENSG00000099337.5	597.033529181569	-0.123930589304641	0.0687774946367109	-1.80190613163876	0.0715601753630559	0.108147860705698	KCNK6	protein_coding
ENSG00000099338.23	81.957033330985	-0.00563974518794241	0.169646873603633	-0.0332440266545627	0.973479989315985	0.978371848558779	CATSPERG	protein_coding
ENSG00000099341.11	3843.91211669198	-0.23167552676188	0.068445707914826	-3.38480722633738	0.000712282588374443	0.0016422067104482	PSMD8	protein_coding
ENSG00000099364.17	983.661493111697	0.321262995132729	0.0589586843921662	5.44895121803998	5.0667706759088e-08	2.19983841017749e-07	FBXL19	protein_coding
ENSG00000099377.14	1406.67097864019	-0.541659030480449	0.0635341528544794	-8.52547812703322	1.52179895964905e-17	1.69088773294339e-16	HSD3B7	protein_coding
ENSG00000099381.18	2186.19932186976	-0.167630523735897	0.0597654379387551	-2.80480708445034	0.00503467032251439	0.00989079257133839	SETD1A	protein_coding
ENSG00000099385.11	1407.21404137703	0.375945767098312	0.0875653587588077	4.2933161289709	1.76024095875471e-05	5.31523740486716e-05	BCL7C	protein_coding
ENSG00000099617.4	203.605424525971	0.0153876835683318	0.0944380728007927	0.162939406872379	0.870566143218052	0.897116436027788	EFNA2	protein_coding
ENSG00000099622.14	3592.48350566744	0.0268568696686242	0.0576581374916816	0.465794956913045	0.641362275223974	0.706457266179043	CIRBP	protein_coding
ENSG00000099624.8	2848.83151480328	-0.381930440895264	0.0902885288404662	-4.23011035621269	2.33576696851944e-05	6.91347517109347e-05	ATP5F1D	protein_coding
ENSG00000099625.13	1106.29436756567	0.152338953150481	0.088688719241798	1.71768128407796	0.0858547649687729	0.127082216505104	CBARP	protein_coding
ENSG00000099783.12	3723.59662751058	0.129431466139083	0.0853549578708344	1.51639072137964	0.129420583860514	0.182016163602915	HNRNPM	protein_coding
ENSG00000099785.10	327.574653063799	1.44862458038112	0.10321745725225	14.0346857880917	9.56192866600796e-45	4.15970908069273e-43	MARCHF2	protein_coding
ENSG00000099795.7	945.999523699491	0.285004603156988	0.0811238279247817	3.51320457191991	0.000442736457299124	0.00106019926020938	NDUFB7	protein_coding
ENSG00000099797.15	2547.83237648874	0.161599485057114	0.0833958198699606	1.9377408281266	0.0526548501130376	0.0822481683477816	TECR	protein_coding
ENSG00000099800.8	942.410192671161	-0.752406102266607	0.0854374437793947	-8.80651467299713	1.29097209072154e-18	1.53521005383102e-17	TIMM13	protein_coding
ENSG00000099804.9	1415.08549639279	0.102692857879073	0.0678695187368638	1.5130924720009	0.130256171550073	0.183057587321694	CDC34	protein_coding
ENSG00000099810.21	3332.61792501732	0.306248179558015	0.0546779207788124	5.60094779018527	2.13182944616332e-08	9.71306907423525e-08	MTAP	protein_coding
ENSG00000099812.9	770.660123442278	-0.315821017130707	0.0777937874576141	-4.05972028682602	4.91315367887246e-05	0.000138348083113249	MISP	protein_coding
ENSG00000099814.16	8750.68804268863	-0.510108930572616	0.0619979229834053	-8.2278390311423	1.90621003093055e-16	1.96096422687578e-15	CEP170B	protein_coding
ENSG00000099817.12	2235.58399428846	0.160780753676629	0.0631313101446643	2.54676725872159	0.0108725920618842	0.0199568435939233	POLR2E	protein_coding
ENSG00000099821.14	2948.48012262412	-0.153247867740674	0.0662670973354937	-2.31257854806615	0.0207458220963254	0.0357886927616681	POLRMT	protein_coding
ENSG00000099822.3	192.731248196792	0.137268834366867	0.10623064092618	1.29217740917383	0.196295713208756	0.261772946260378	HCN2	protein_coding
ENSG00000099840.14	55.7645989287055	-0.00833327946356167	0.178556514702742	-0.0466702627873018	0.962776031367991	0.970654722295716	IZUMO4	protein_coding
ENSG00000099849.15	502.605175125577	-0.201030005740856	0.0884809117636571	-2.27201553118972	0.0230855722795154	0.0394275050576175	RASSF7	protein_coding
ENSG00000099860.9	1372.68184278775	-0.236183164301218	0.0552020029190378	-4.27852526741859	1.88135636282793e-05	5.65324643659513e-05	GADD45B	protein_coding
ENSG00000099866.15	19.2702959336535	0.618624844873657	0.29866690737757	2.07128687374662	0.038331995214146	0.0619035996537174	MADCAM1	protein_coding
ENSG00000099875.14	4893.57726895496	-0.149410926643291	0.0816448401175527	-1.83001064645566	0.0672483468633707	0.10229400846463	MKNK2	protein_coding
ENSG00000099889.14	587.267941658079	0.370668295532466	0.0584576766963387	6.34079759033053	2.28578687107297e-10	1.32185947482252e-09	ARVCF	protein_coding
ENSG00000099899.15	978.04768156866	-0.220352030219207	0.0583852509829683	-3.77410435871015	0.00016058353369669	0.00041555812786574	TRMT2A	protein_coding
ENSG00000099901.17	3047.7912184479	-0.0676662371973587	0.0493764133708586	-1.37041620842583	0.170557015313369	0.231502764546227	RANBP1	protein_coding
ENSG00000099904.16	1499.76853112853	-0.480475142343284	0.0679265056275077	-7.07345590509384	1.51121959016293e-12	1.10928416055811e-11	ZDHHC8	protein_coding
ENSG00000099910.17	416.339778018744	0.109527477697447	0.07246399813749	1.51147439435558	0.130667627629494	0.183535339793343	KLHL22	protein_coding
ENSG00000099917.17	2387.97441979761	-0.313070061374791	0.0459824984894279	-6.80846129852581	9.86481176310899e-12	6.69832897495055e-11	MED15	protein_coding
ENSG00000099940.12	725.36088267525	0.368029811499984	0.0700328252616855	5.25510444744731	1.47940488193552e-07	6.02720507455213e-07	SNAP29	protein_coding
ENSG00000099942.13	1677.07723295836	-0.128104707891054	0.0497618795710113	-2.57435428475417	0.0100427379077004	0.0185686353438091	CRKL	protein_coding
ENSG00000099949.21	1532.12402615839	-0.274340793578202	0.045736568898388	-5.99828102951272	1.99417189788958e-09	1.03996773543852e-08	LZTR1	protein_coding
ENSG00000099953.10	398.733311709393	0.737173419994073	0.0921725494905881	7.99775447319429	1.26708714591242e-15	1.22647027322761e-14	MMP11	protein_coding
ENSG00000099956.20	3199.72033796008	0.0616262294884334	0.0612044215872709	1.00689178804772	0.313986778698979	0.391118368677851	SMARCB1	protein_coding
ENSG00000099968.18	928.235191247147	0.128165833188228	0.0603790174033433	2.12268828974237	0.033779980944258	0.0552828593561715	BCL2L13	protein_coding
ENSG00000099974.8	545.749723699308	-0.304616293733772	0.0855421692987809	-3.56100735147143	0.00036943473860325	0.000896940718034062	DDTL	protein_coding
ENSG00000099977.14	921.84830362607	-0.301063816649395	0.0763557050388695	-3.94291188191028	8.04982381319215e-05	0.000220034232735462	DDT	protein_coding
ENSG00000099984.11	101.517735185279	0.218252263097277	0.168040826350126	1.29880498589391	0.194010863149845	0.259039994148398	GSTT2	polymorphic_pseudogene
ENSG00000099991.18	3000.64731706866	-0.0413244050023094	0.0481604048917402	-0.858057674041624	0.390860617512678	0.469410708078861	CABIN1	protein_coding
ENSG00000099992.16	344.177990777796	-0.0368083730402943	0.0880918561741047	-0.417840815699766	0.676063506753387	0.736984356480651	TBC1D10A	protein_coding
ENSG00000099994.11	32.8705106344161	1.54560428606156	0.276348031854897	5.59296288700588	2.23227020396457e-08	1.01466827452935e-07	SUSD2	protein_coding
ENSG00000099995.19	5397.02137232424	-0.206013173766324	0.0403307242066126	-5.10809507686812	3.25422903133837e-07	1.27584335750028e-06	SF3A1	protein_coding
ENSG00000099999.15	399.043127690807	0.657086244366117	0.0687373141321137	9.55938201343148	1.18461940589942e-21	1.71136386968585e-20	RNF215	protein_coding
ENSG00000100003.18	273.655490722695	0.197741306404722	0.0953617796447311	2.07359077338326	0.0381173328278194	0.0615892273159604	SEC14L2	protein_coding
ENSG00000100014.20	2112.36411738415	0.191874514967785	0.0428266031976637	4.48026461688309	7.45505548659219e-06	2.37648218781867e-05	SPECC1L	protein_coding
ENSG00000100023.19	1681.82179396574	-0.256443640500504	0.0494136492179828	-5.18973288876585	2.10595960008966e-07	8.45458233612636e-07	PPIL2	protein_coding
ENSG00000100027.16	327.705551368489	0.987836996491799	0.136110213812384	7.25762577857268	3.93943616053765e-13	3.07020834373886e-12	YPEL1	protein_coding
ENSG00000100028.12	2123.12204055157	-0.341725005523596	0.0602276979239971	-5.67388456312621	1.39595217988104e-08	6.51839404795878e-08	SNRPD3	protein_coding
ENSG00000100029.18	3357.7413190707	-0.426424181832126	0.0708226373487901	-6.02101528261445	1.7332639032709e-09	9.12868129629681e-09	PES1	protein_coding
ENSG00000100030.15	4088.09166035371	-0.228723772397035	0.0388139723063212	-5.89282051813556	3.79658714251093e-09	1.90882931748836e-08	MAPK1	protein_coding
ENSG00000100031.19	20.3185544385177	0.347092455415844	0.363577963843781	0.954657569854758	0.339750893553464	0.417504289875786	GGT1	protein_coding
ENSG00000100033.16	194.432652572002	-1.16402095050721	0.107540312145785	-10.824042884767	2.6483152210303e-27	5.56399105100499e-26	PRODH	protein_coding
ENSG00000100034.14	776.875715409681	0.195838029860481	0.0635938157926223	3.07951374547335	0.00207338802565781	0.00440112689112754	PPM1F	protein_coding
ENSG00000100036.13	476.104491830781	-0.460062294799363	0.0814274594973516	-5.64996498281181	1.60480524497372e-08	7.41939380744379e-08	SLC35E4	protein_coding
ENSG00000100038.20	572.281184524543	-0.0632860320597227	0.0674920327497976	-0.937681523007803	0.348408102044687	0.426170355161889	TOP3B	protein_coding
ENSG00000100056.12	732.943118260569	-0.364002392386431	0.0683715656040875	-5.32388558270297	1.01573810437811e-07	4.24257304242552e-07	ESS2	protein_coding
ENSG00000100058.12	491.74611717605	-0.565805812663542	0.0701492919095833	-8.06573804612055	7.27947459865516e-16	7.15404651048433e-15	CRYBB2P1	transcribed_unprocessed_pseudogene
ENSG00000100065.15	741.311451150685	-0.133022536560188	0.0813317484530051	-1.63555486129811	0.101932783944166	0.147686976454996	CARD10	protein_coding
ENSG00000100068.13	179.994239692544	-0.0607756557299387	0.123986160702011	-0.49018096363196	0.624005850169546	0.690946943673497	LRP5L	protein_coding
ENSG00000100075.10	2294.57574226472	0.0642466959225888	0.0604155744148466	1.06341281275314	0.287594784794251	0.363804804158984	SLC25A1	protein_coding
ENSG00000100077.15	26.7646624114744	0.820705542076229	0.314269637941971	2.61146939758708	0.00901540562177214	0.0168389625925156	GRK3	protein_coding
ENSG00000100083.19	1210.19127842371	-0.198510060955916	0.0584291114168357	-3.39745130710164	0.000680166914373763	0.0015739399671459	GGA1	protein_coding
ENSG00000100084.14	2137.31530574521	-0.146247255873501	0.0650394306462789	-2.24859372876242	0.0245383557772718	0.0416225001619105	HIRA	protein_coding
ENSG00000100092.24	528.615207693403	0.0588874677830408	0.088159587026647	0.667964424166841	0.504156301803645	0.581094756962513	SH3BP1	protein_coding
ENSG00000100097.12	106.600436135049	3.74687976676791	0.201632689683515	18.5826999215706	4.43614769736232e-77	4.14040451753817e-75	LGALS1	protein_coding
ENSG00000100099.21	1214.64421332348	-0.0929776776509306	0.0558098507673463	-1.66597251869612	0.0957188881603702	0.139801866243333	HPS4	protein_coding
ENSG00000100100.13	15.0283384260013	1.66891517086586	0.373627459171603	4.4667893911388	7.94022288747596e-06	2.51914776405294e-05	PIK3IP1	protein_coding
ENSG00000100101.15	281.669515849592	0.0428875666786984	0.0815769808285175	0.525731232550174	0.599074960149597	0.668569939614619	Z83844.1	protein_coding
ENSG00000100104.13	613.65526928839	-0.347687289443053	0.0618116995401252	-5.62494304524585	1.85569190725483e-08	8.52046969938117e-08	SRRD	protein_coding
ENSG00000100105.18	1798.86496860113	0.141834955843784	0.0535285713761964	2.64970560949544	0.00805619352475603	0.0152059541955194	PATZ1	protein_coding
ENSG00000100106.22	984.509709141903	0.558287696021673	0.059972031029815	9.30913438206088	1.28878373423085e-20	1.72584952236132e-19	TRIOBP	protein_coding
ENSG00000100109.17	794.057695764928	0.0613879226017962	0.0681725897813722	0.900478077753328	0.36786588655283	0.44589804430646	TFIP11	protein_coding
ENSG00000100116.17	585.805667661688	-0.0282059640715627	0.0906150418135366	-0.311272427922107	0.755593526171278	0.805715295875757	GCAT	protein_coding
ENSG00000100124.15	414.251256338958	0.0922149612390126	0.0735214751012189	1.25425885582489	0.209747933514666	0.27702557256654	ANKRD54	protein_coding
ENSG00000100129.18	11976.9165532406	-0.0392828063771018	0.0458491010647317	-0.856784658038129	0.391563906068765	0.470072041897333	EIF3L	protein_coding
ENSG00000100138.15	2108.54678068332	-0.112876685268888	0.0777965878189107	-1.45092077215049	0.14680192302197	0.203103909310785	SNU13	protein_coding
ENSG00000100139.13	1931.59724739725	0.019276771187741	0.0526998472498798	0.365784194711968	0.714526114590581	0.770082032661135	MICALL1	protein_coding
ENSG00000100142.16	540.140379118376	0.262786495141945	0.0978061802071276	2.68680869230791	0.00721382563336664	0.0137389209440819	POLR2F	protein_coding
ENSG00000100147.13	182.78189109348	-0.133696538265725	0.123037510088726	-1.0866323462602	0.277199323916784	0.352391413927561	CCDC134	protein_coding
ENSG00000100150.20	664.669819967241	0.0107749557831637	0.0604291598163381	0.178307224788693	0.858481705175472	0.888064637583278	DEPDC5	protein_coding
ENSG00000100151.16	695.827709448209	-0.120024749663396	0.0616145983281541	-1.94799208174911	0.0514159106167328	0.0805252744327963	PICK1	protein_coding
ENSG00000100162.15	351.515215998779	-0.488410101570711	0.0888955073512785	-5.49420455682552	3.92475364114969e-08	1.72639834543574e-07	CENPM	protein_coding
ENSG00000100167.20	2088.68156254889	0.127324708998632	0.0631679128038262	2.01565483719639	0.0438360812744382	0.0699270407733943	SEPTIN3	protein_coding
ENSG00000100196.11	3091.85245053143	-0.921825372081478	0.0931502137463767	-9.89611655203888	4.32754033609845e-23	6.84934441684647e-22	KDELR3	protein_coding
ENSG00000100197.22	60.5081657970093	-0.364528444193663	0.252346623172376	-1.44455447673915	0.148583067487443	0.205309936232088	CYP2D6	protein_coding
ENSG00000100201.22	8550.79663152749	-0.471295960613197	0.0507995685624208	-9.2775583326871	1.73406666753447e-20	2.30410929077056e-19	DDX17	protein_coding
ENSG00000100207.19	2429.62648586161	-0.187478757452799	0.0489757206784727	-3.82799384788238	0.000129191984893105	0.000339920821348678	TCF20	protein_coding
ENSG00000100209.11	95.7160913241773	-0.0511326152921555	0.149633303902574	-0.341719483287276	0.732562008293016	0.786164106460798	HSCB	protein_coding
ENSG00000100211.10	199.213189095935	-0.0414574620722383	0.0972514949249628	-0.426291257571167	0.669895627468875	0.732022469525344	CBY1	protein_coding
ENSG00000100216.6	1915.15277500734	-0.13613924015397	0.0576262849532751	-2.3624504037412	0.0181545704397614	0.0317344364100256	TOMM22	protein_coding
ENSG00000100219.16	4262.13359925227	-0.470293395795299	0.102603902808026	-4.58358193913178	4.57077651152645e-06	1.5066343809398e-05	XBP1	protein_coding
ENSG00000100220.12	1829.81984063954	-0.00700892923018956	0.0499130336025983	-0.140422825949507	0.888325924031028	0.911362752981298	RTCB	protein_coding
ENSG00000100221.10	1644.82119005849	0.0628668656265437	0.0557846274719119	1.12695680648218	0.25976074365177	0.33338740330338	JOSD1	protein_coding
ENSG00000100225.18	2244.57045262916	-0.0440678557445047	0.0475029195759937	-0.927687311387383	0.353569792235902	0.431490197355804	FBXO7	protein_coding
ENSG00000100226.16	1512.02395296244	-0.287152909321113	0.0581933151449728	-4.93446555855685	8.03705256863698e-07	2.98314315635116e-06	GTPBP1	protein_coding
ENSG00000100227.18	2377.34116700934	-0.207613444109232	0.0635271950236396	-3.26810343242725	0.00108270789892235	0.00241788016870711	POLDIP3	protein_coding
ENSG00000100228.12	226.650701239126	1.35782599027838	0.109930975020259	12.3516232802278	4.77383508738003e-35	1.45004063798131e-33	RAB36	protein_coding
ENSG00000100239.16	1878.36428100692	0.0557419267022171	0.0446636409928723	1.24803812369692	0.212017096177683	0.279638855869846	PPP6R2	protein_coding
ENSG00000100241.21	3613.44777178033	0.193748672775354	0.0492728964055253	3.93215513820754	8.41877038633503e-05	0.000229345593400954	SBF1	protein_coding
ENSG00000100242.15	4309.78916922437	-0.365911537874927	0.0531475876552574	-6.8848193119962	5.78609288768187e-12	4.02102123060924e-11	SUN2	protein_coding
ENSG00000100243.21	3760.16311871977	0.379913656197153	0.0746904042009015	5.08651225363923	3.64708167031322e-07	1.41759358210054e-06	CYB5R3	protein_coding
ENSG00000100246.13	245.365213302759	0.617508408317517	0.0876752692651774	7.04313101622577	1.87967329685051e-12	1.36719441455848e-11	DNAL4	protein_coding
ENSG00000100253.13	23.5133995268791	0.273102546110455	0.311022778313095	0.878078922681131	0.379900890351594	0.457956925182535	MIOX	protein_coding
ENSG00000100258.18	1928.15591394056	-0.118908377769688	0.0683380368370197	-1.74000283404796	0.0818585203222915	0.121810920181978	LMF2	protein_coding
ENSG00000100263.14	501.79193259031	0.104937792461547	0.0751607030207103	1.39617896379484	0.162660609766827	0.222150885988749	RHBDD3	protein_coding
ENSG00000100266.19	1504.36960994964	-0.213489484895802	0.0642850696052926	-3.32098084682209	0.000897016929240627	0.00203447138590658	PACSIN2	protein_coding
ENSG00000100271.17	236.927608140032	0.354949005382632	0.111986559368923	3.1695679140682	0.00152665776093197	0.00332398268321113	TTLL1	protein_coding
ENSG00000100280.16	2859.02328799658	0.0672264970389036	0.055118606427913	1.21966975211585	0.222590092570782	0.291412686014626	AP1B1	protein_coding
ENSG00000100281.14	828.90516466372	-0.467826876409226	0.0721273152663309	-6.48612629877834	8.80713466211212e-11	5.34186190612551e-10	HMGXB4	protein_coding
ENSG00000100284.21	598.689457582021	0.611785958439871	0.0687496283971103	8.89875294897719	5.64776499407318e-19	6.84847093769504e-18	TOM1	protein_coding
ENSG00000100288.20	464.438392484044	-0.169948081721288	0.0858169440974913	-1.98035578531229	0.0476635644886246	0.0752839890384429	CHKB	protein_coding
ENSG00000100290.3	75.4329403669346	-0.024111030473006	0.167927249492775	-0.143580214323962	0.885831965432724	0.909636078393275	BIK	protein_coding
ENSG00000100292.17	216.57524627129	0.252209795960552	0.181141277968066	1.39233751020027	0.163820217801954	0.223437370839615	HMOX1	protein_coding
ENSG00000100294.13	649.297005826636	-0.162525111740267	0.0813735688601428	-1.99727152215235	0.0457956951871175	0.0726691093128913	MCAT	protein_coding
ENSG00000100296.13	2690.11941924345	0.0594649663765225	0.0464644271838158	1.27979553350084	0.200617055136137	0.266722068973833	THOC5	protein_coding
ENSG00000100297.16	2652.36808517173	-0.647157945230748	0.097808536311142	-6.61657938701845	3.67605501472507e-11	2.33641135892555e-10	MCM5	protein_coding
ENSG00000100299.18	568.771894564118	0.764113348313693	0.110252026859599	6.93060590429559	4.19041923122028e-12	2.94399891244491e-11	ARSA	protein_coding
ENSG00000100300.18	1652.98900217749	-0.337282528956774	0.10605730633587	-3.18019135700697	0.00147177828522706	0.00321358082978828	TSPO	protein_coding
ENSG00000100302.7	182.091002410146	0.08822117533914	0.110258251659139	0.800132180690423	0.423634217957097	0.502771806145137	RASD2	protein_coding
ENSG00000100304.13	3715.71325613084	-0.270273810208058	0.0742967793783105	-3.63775943546429	0.000275020114913148	0.000683004316991208	TTLL12	protein_coding
ENSG00000100307.13	716.227919022186	0.123715194182883	0.0640432193622566	1.93174539654379	0.0533909386129108	0.0832470623201974	CBX7	protein_coding
ENSG00000100311.17	1408.74624612742	-0.102208169211742	0.0937667468861005	-1.09002575652855	0.275701798433016	0.350777238587942	PDGFB	protein_coding
ENSG00000100316.16	62082.7027013918	-0.29047033486663	0.0593443321761965	-4.89466010004473	9.84757805950171e-07	3.60220195050656e-06	RPL3	protein_coding
ENSG00000100319.13	189.724839198391	0.0169504927197842	0.102321516912942	0.165659122647742	0.868425216879687	0.895643473074416	ZMAT5	protein_coding
ENSG00000100320.23	2782.4556794352	0.29184651786909	0.0481408343313755	6.06234856380296	1.34148095668534e-09	7.1384957612143e-09	RBFOX2	protein_coding
ENSG00000100324.14	754.688614679954	-0.0347012625528802	0.0656228386017938	-0.528798559956406	0.596945196822217	0.666832731108526	TAB1	protein_coding
ENSG00000100325.15	1394.41027769146	-0.208118386067204	0.0574036069349617	-3.6255280317664	0.000288371611994378	0.000713515878006656	ASCC2	protein_coding
ENSG00000100330.16	1206.22679931713	0.335696137365201	0.0508072271802515	6.60725168437619	3.91520113613388e-11	2.47829812119824e-10	MTMR3	protein_coding
ENSG00000100335.15	2065.66988968464	-0.430925098840694	0.0851814185161829	-5.0589096348381	4.21660616351196e-07	1.62705424500336e-06	MIEF1	protein_coding
ENSG00000100344.11	283.352298498534	-0.396959869758055	0.0827432436044694	-4.79748983077832	1.60666363536153e-06	5.66451922723616e-06	PNPLA3	protein_coding
ENSG00000100345.22	19693.3100441305	-0.0151605481920844	0.0458977151476414	-0.330311610138254	0.741164521185972	0.792799446152946	MYH9	protein_coding
ENSG00000100347.15	1130.65859588676	-0.305255340008547	0.0649434670396217	-4.70032404987421	2.59748976797325e-06	8.90501834968568e-06	SAMM50	protein_coding
ENSG00000100348.10	2432.76487162845	-0.0116313417293676	0.0533433437860298	-0.218046730929039	0.82739270126812	0.864301073711876	TXN2	protein_coding
ENSG00000100350.14	3578.05937868241	0.379645671329022	0.0412509037175834	9.20332979680143	3.47025820355857e-20	4.5213177948225e-19	FOXRED2	protein_coding
ENSG00000100353.18	8250.10813779516	-0.561656156658163	0.0621014263336457	-9.04417482523852	1.50799795127403e-19	1.88499743909254e-18	EIF3D	protein_coding
ENSG00000100354.21	1723.39308741343	0.164673189673522	0.0771428581622291	2.13465243052336	0.0327894113318296	0.0538563283393958	TNRC6B	protein_coding
ENSG00000100359.21	956.757133816308	-0.155926932762762	0.062531983400497	-2.49355488637073	0.0126471029528988	0.0228974118827464	SGSM3	protein_coding
ENSG00000100360.15	549.658556450149	0.822668633522545	0.0938964809675057	8.76144265520709	1.92767224736269e-18	2.26094079279401e-17	IFT27	protein_coding
ENSG00000100364.18	1839.61719012505	-0.112995989802062	0.0644525622451489	-1.75316520966654	0.0795736528938556	0.118812706473277	KIAA0930	protein_coding
ENSG00000100372.15	555.134909092154	-0.0177223914111159	0.0769804048736634	-0.230219514176381	0.817921198958493	0.856578474257789	SLC25A17	protein_coding
ENSG00000100376.12	1163.62786334791	-0.0560568557743305	0.073679028921509	-0.760825116656307	0.446761530341532	0.525074143178898	FAM118A	protein_coding
ENSG00000100379.17	485.43008130726	0.323962104905403	0.07233178806482	4.4788344595475	7.50517063173413e-06	2.39047833978709e-05	KCTD17	protein_coding
ENSG00000100380.14	5584.17359632174	-0.257259199830427	0.0527486970062455	-4.87707212559141	1.07672073400267e-06	3.91165352763415e-06	ST13	protein_coding
ENSG00000100387.9	427.104255348851	-0.0682665280687063	0.0653685312032741	-1.04433321067626	0.296331252657817	0.372743714034989	RBX1	protein_coding
ENSG00000100393.14	2919.29651564119	-0.0875757131035472	0.0566251328819045	-1.54658733050909	0.121962786720052	0.172837665914126	EP300	protein_coding
ENSG00000100395.15	983.134970761397	-0.169551491070554	0.0581914924876915	-2.91368177412561	0.0035719381634477	0.00722456628803449	L3MBTL2	protein_coding
ENSG00000100401.20	3647.71057987468	-0.0609204631287254	0.048286019968964	-1.2616584089532	0.207071728836135	0.273819734164217	RANGAP1	protein_coding
ENSG00000100403.12	3000.52248720421	-0.0105231224571304	0.049045711713121	-0.214557442222114	0.830112377318262	0.866422034836934	ZC3H7B	protein_coding
ENSG00000100410.8	620.326713783359	-0.201539541987008	0.0782032500216696	-2.57712488843063	0.00996259481067101	0.0184403798178286	PHF5A	protein_coding
ENSG00000100412.16	4581.67848841325	0.0198069773183468	0.0514500507239006	0.38497488417724	0.700256023668673	0.757991337913654	ACO2	protein_coding
ENSG00000100413.17	2380.73565099047	0.158290588722492	0.0685782673252251	2.30817422043948	0.0209894484034243	0.036180602799724	POLR3H	protein_coding
ENSG00000100416.15	673.967810826961	-0.17684893828035	0.0639297700835081	-2.76630023929918	0.00566963088107785	0.0110340345720459	TRMU	protein_coding
ENSG00000100417.12	322.247224504452	0.843294248497276	0.0929815759035947	9.0694768323955	1.19589833059755e-19	1.50587361334442e-18	PMM1	protein_coding
ENSG00000100418.8	885.19607583343	-0.187153498461576	0.0683815364529731	-2.73690104331429	0.00620209464094333	0.0119824686326091	DESI1	protein_coding
ENSG00000100422.14	1665.00198158139	0.376877114471548	0.0431259258587673	8.73899184694096	2.35199842148345e-18	2.73984687525304e-17	CERK	protein_coding
ENSG00000100425.18	1109.45658419809	-0.169996791439816	0.0568096366385062	-2.99239357085749	0.00276799161903498	0.00573484070135055	BRD1	protein_coding
ENSG00000100426.7	1257.8152368205	-0.0617042971511753	0.060334277941675	-1.02270714519572	0.306446332041295	0.383556039778604	ZBED4	protein_coding
ENSG00000100429.18	689.673287875576	-0.225395400134427	0.0635935854649329	-3.54431030247093	0.0003936416586629	0.000950020614857963	HDAC10	protein_coding
ENSG00000100439.10	755.102129297598	0.148440820112617	0.0730565689074366	2.03186136897139	0.0421676923392508	0.0675174113146665	ABHD4	protein_coding
ENSG00000100441.10	1183.98696530963	0.395978255866757	0.0553851337922612	7.14954047690837	8.7068872552773e-13	6.54397577995464e-12	KHNYN	protein_coding
ENSG00000100442.11	1012.63848347115	0.715441985404366	0.103771293387918	6.89441137376887	5.40882935650599e-12	3.76734383040218e-11	FKBP3	protein_coding
ENSG00000100445.17	491.428456314008	0.501911612061249	0.068930708773628	7.28139346005497	3.30389520563492e-13	2.59195039056433e-12	SDR39U1	protein_coding
ENSG00000100461.18	1322.48475902557	0.182545564871026	0.0515585879462356	3.54054624345766	0.000399299653777457	0.000962619703846719	RBM23	protein_coding
ENSG00000100462.16	3843.7378866639	-0.197065906491708	0.0680384628304713	-2.89638975211314	0.00377483252460781	0.00759702311538948	PRMT5	protein_coding
ENSG00000100478.15	220.660200667045	0.114425541151153	0.105250004548842	1.08717849126603	0.276957934498268	0.35211361275269	AP4S1	protein_coding
ENSG00000100479.13	424.359624434312	-0.597055668918079	0.0769567136228054	-7.75833115541393	8.60542111423573e-15	7.8000874137275e-14	POLE2	protein_coding
ENSG00000100483.14	226.523060963913	-0.292245038334913	0.093911303489697	-3.11192612044806	0.00185871008654567	0.00397778423190708	VCPKMT	protein_coding
ENSG00000100485.12	1388.91896189931	0.459513320551197	0.0679105527266166	6.76644942651302	1.31981143351578e-11	8.84468932817361e-11	SOS2	protein_coding
ENSG00000100490.9	159.069761062615	0.112841109790079	0.104757395211115	1.07716605173957	0.281406088691034	0.35697312733459	CDKL1	protein_coding
ENSG00000100503.25	3239.47385832911	0.0667194625784051	0.0569437865669325	1.1716723913325	0.241328611600413	0.312701776915975	NIN	protein_coding
ENSG00000100504.17	4156.64500335092	0.0337722210299243	0.0432263447199676	0.781287921722511	0.434633172349046	0.513445974788291	PYGL	protein_coding
ENSG00000100519.12	2102.52359386206	-0.174752626123537	0.0623358766630559	-2.80340368144861	0.00505663336146805	0.00992887336052632	PSMC6	protein_coding
ENSG00000100522.10	3149.87267674761	-0.243397200115477	0.0486006759154827	-5.00810319055537	5.49690633374965e-07	2.0860610532219e-06	GNPNAT1	protein_coding
ENSG00000100523.16	1361.16635066144	0.0614560304125351	0.0608132647945544	1.01056949696998	0.312222521263354	0.389546272307101	DDHD1	protein_coding
ENSG00000100526.20	1070.78249943115	0.0342732191021336	0.104215875571788	0.32886754454723	0.742255806717185	0.79352581905204	CDKN3	protein_coding
ENSG00000100528.12	3935.39823684939	-0.505580678072609	0.0638771925944013	-7.91488569766797	2.47480350964003e-15	2.33529252747895e-14	CNIH1	protein_coding
ENSG00000100532.12	331.267876369893	0.189818609430194	0.0865639875363611	2.19281267918095	0.0283208780467964	0.0473192494217929	CGRRF1	protein_coding
ENSG00000100554.12	761.834321098288	0.156205758837609	0.0774859530105416	2.01592356767372	0.0438079687682734	0.0698966762361594	ATP6V1D	protein_coding
ENSG00000100558.9	1246.04472558399	0.115020690692937	0.0624390744507907	1.8421267724522	0.0654566085200179	0.0998117290917949	PLEK2	protein_coding
ENSG00000100564.9	477.541713603644	-0.265625176090637	0.0679827829969256	-3.90724186891038	9.33556908906123e-05	0.000252623025780255	PIGH	protein_coding
ENSG00000100567.13	1720.03943483229	-0.139502662717168	0.0555592474825964	-2.51088106909415	0.0120430262769938	0.0218783301481308	PSMA3	protein_coding
ENSG00000100568.11	1954.1754199481	-0.0191006090678017	0.0392785935816805	-0.486285463049527	0.626764784576618	0.693254160919336	VTI1B	protein_coding
ENSG00000100575.14	847.015497443634	-0.601037631778648	0.0652626021791914	-9.20952600278456	3.2756819137559e-20	4.27866848785758e-19	TIMM9	protein_coding
ENSG00000100577.19	622.798115610817	0.261350914218139	0.0683797100790942	3.82205355822417	0.00013234493545028	0.000347625389906164	GSTZ1	protein_coding
ENSG00000100578.18	937.48695617254	0.13833058163337	0.0643133373042864	2.15088483091595	0.0314852911242577	0.0520473897932126	KIAA0586	protein_coding
ENSG00000100580.8	1571.67949570198	-0.0453060968729707	0.0620289470527697	-0.730402481835257	0.465144201784738	0.543038488930708	TMED8	protein_coding
ENSG00000100583.4	84.6916233318768	0.558335886638636	0.163871782771789	3.40715086633424	0.000656448315922142	0.0015240922757728	SAMD15	protein_coding
ENSG00000100591.8	2452.23911490179	-0.070397678049927	0.0719384933268225	-0.978581490859206	0.327786808372487	0.405618067411515	AHSA1	protein_coding
ENSG00000100592.16	941.147462512422	0.0691059444667008	0.059762700354717	1.15633905523893	0.247542499370353	0.3194632104503	DAAM1	protein_coding
ENSG00000100596.7	2032.10233735652	-0.279314863825964	0.0715316467491682	-3.90477329293711	9.43137568909966e-05	0.000255036322409367	SPTLC2	protein_coding
ENSG00000100599.16	1292.31749156971	-0.521042153915685	0.0567910012526411	-9.17473089790706	4.52703746207949e-20	5.85851906857346e-19	RIN3	protein_coding
ENSG00000100600.15	1913.00468503644	0.333530900825937	0.0820571451507797	4.06461741037999	4.81113155123308e-05	0.000135822962216296	LGMN	protein_coding
ENSG00000100601.10	374.353548299825	0.119006782390558	0.0739307604531492	1.60970591484683	0.107462073088801	0.154636135822046	ALKBH1	protein_coding
ENSG00000100603.14	2365.83321550826	-0.264733038176564	0.0612415221534201	-4.32277038303137	1.54082073136956e-05	4.6876015928667e-05	SNW1	protein_coding
ENSG00000100605.17	6368.82346345628	-0.37996967658498	0.0739941721530171	-5.13512977480466	2.81949399171743e-07	1.11477624548088e-06	ITPK1	protein_coding
ENSG00000100612.14	994.151827860869	-0.0110301574073603	0.0516682742349903	-0.213480275288362	0.830952372561711	0.866739534352202	DHRS7	protein_coding
ENSG00000100614.18	1224.37216496896	-0.00826349357715369	0.057851728584378	-0.1428391818077	0.886417191739761	0.910115657896681	PPM1A	protein_coding
ENSG00000100629.17	326.003618905581	0.381193249550719	0.0988204431007119	3.85743311393807	0.000114584020393879	0.000304083045677363	CEP128	protein_coding
ENSG00000100632.11	1620.69472059393	0.163880848487593	0.0616518504873739	2.65816593000975	0.00785672000916518	0.0148695450585159	ERH	protein_coding
ENSG00000100644.17	4180.89501304422	-0.48856480796536	0.0417682089933719	-11.6970494962542	1.31962365713284e-31	3.54663251655247e-30	HIF1A	protein_coding
ENSG00000100647.8	457.051495575618	-0.25113296906206	0.0782410594365309	-3.20973374939765	0.00132857973494407	0.00292538288792375	SUSD6	protein_coding
ENSG00000100650.16	2610.08710714266	-0.359228570604644	0.103193310436694	-3.48112265305238	0.000499316787037898	0.00118317872293947	SRSF5	protein_coding
ENSG00000100664.11	8738.36702980506	-0.411936842311171	0.0582400770467609	-7.07308202872786	1.51529851323747e-12	1.11016161293325e-11	EIF5	protein_coding
ENSG00000100697.15	2343.97148139982	-0.473081343876741	0.071613171474391	-6.60606609282645	3.94666746914729e-11	2.49501966440346e-10	DICER1	protein_coding
ENSG00000100711.14	556.341586792879	-0.101079801729752	0.0755621110128137	-1.33770484141995	0.180992672150789	0.243899820714224	ZFYVE21	protein_coding
ENSG00000100714.17	6584.17576336079	-0.215786628804003	0.0449713159471552	-4.79831697737218	1.60004421401813e-06	5.64376566557012e-06	MTHFD1	protein_coding
ENSG00000100722.20	4093.93863170315	-0.0794219838945477	0.0403028865067194	-1.97062768398254	0.0487664776825585	0.0768133124998875	ZC3H14	protein_coding
ENSG00000100726.15	1315.70169181261	-0.446974892680111	0.0859562346430762	-5.20002876505846	1.99257686546191e-07	8.01402029984682e-07	TELO2	protein_coding
ENSG00000100731.16	2410.32181021317	0.00595927878259641	0.053637132260065	0.111103605496697	0.911534189672828	0.930013682321555	PCNX1	protein_coding
ENSG00000100744.15	684.609833543999	-0.0203905924338091	0.0682558404829844	-0.298737694672331	0.765140193444751	0.813700418339574	GSKIP	protein_coding
ENSG00000100749.8	551.813161924055	-0.252304055022086	0.0652322134205465	-3.86778313646209	0.000109829271019034	0.000292472898788368	VRK1	protein_coding
ENSG00000100764.14	2772.747542726	0.0188537197025414	0.0745455611862881	0.252915390299716	0.800333596294224	0.842226143428389	PSMC1	protein_coding
ENSG00000100784.12	593.566718662851	-0.211957983116756	0.109668738870655	-1.93271104691687	0.0532718035729619	0.0830938696468767	RPS6KA5	protein_coding
ENSG00000100796.17	2397.20896984949	-0.248327502695818	0.048093091954429	-5.16347551392874	2.42406303867098e-07	9.65362575524519e-07	PPP4R3A	protein_coding
ENSG00000100802.15	313.092452279515	0.762861175268396	0.0852127466530454	8.9524303021763	3.47740441968502e-19	4.26030453963001e-18	C14orf93	protein_coding
ENSG00000100804.19	1479.6532401592	-0.0374090007349491	0.0643371456110069	-0.581452602220344	0.560935454006659	0.633881566149069	PSMB5	protein_coding
ENSG00000100811.14	3456.94351885158	-0.379102881108245	0.0731922919678176	-5.17954651939216	2.22425941987496e-07	8.89934919877225e-07	YY1	protein_coding
ENSG00000100813.14	5219.00940950714	-0.260019885554874	0.0391396221219214	-6.64339284484919	3.06543362775521e-11	1.96780649718342e-10	ACIN1	protein_coding
ENSG00000100814.18	2195.87356957014	-0.417293891073215	0.0725840039542985	-5.7491164490727	8.97110168874845e-09	4.3079191146469e-08	CCNB1IP1	protein_coding
ENSG00000100815.12	1665.98709454021	0.231767354940946	0.0809163038239467	2.86428499558276	0.00417951783178656	0.00833306248181163	TRIP11	protein_coding
ENSG00000100823.12	6389.10004033288	-0.330340697316963	0.0525279831380654	-6.28885172401707	3.19822758595216e-10	1.8181138731511e-09	APEX1	protein_coding
ENSG00000100836.10	2331.72754197859	-0.170467426728225	0.062035340316666	-2.74790830288117	0.00599767802115127	0.0116196051736985	PABPN1	protein_coding
ENSG00000100852.13	2022.60552778455	-0.177678325891458	0.0599731357159715	-2.96263191461141	0.00305021079315465	0.00626142978066938	ARHGAP5	protein_coding
ENSG00000100865.15	793.179374212388	-0.100682274778154	0.0587464718571277	-1.71384376959717	0.086557422402632	0.127937835204965	CINP	protein_coding
ENSG00000100867.15	902.420695231475	0.710779022313489	0.0711333601288576	9.99220367245295	1.64874947594695e-23	2.68401077479735e-22	DHRS2	protein_coding
ENSG00000100883.12	1252.11751067523	-0.0371540325055196	0.0603996957084026	-0.615136087520899	0.538464851474417	0.613794131214361	SRP54	protein_coding
ENSG00000100888.15	2222.54050810113	0.313629267083627	0.048041738278996	6.52826642662816	6.6535268152931e-11	4.10185400142169e-10	CHD8	protein_coding
ENSG00000100889.12	2426.06851005469	0.204007012967076	0.12470115836236	1.63596726482898	0.101846438689762	0.147589644850131	PCK2	protein_coding
ENSG00000100890.16	644.679262866668	0.0685162437319044	0.0707945986641903	0.967817390376163	0.333135577069628	0.410949045728314	PRORP	protein_coding
ENSG00000100897.18	2616.86442675571	0.127488184882971	0.05133517996223	2.48344673139883	0.0130117793641111	0.0235079073448277	DCAF11	protein_coding
ENSG00000100902.11	2058.20274972698	-0.0765535965699375	0.0628869838514392	-1.21732021288831	0.223482406725698	0.292456582560822	PSMA6	protein_coding
ENSG00000100906.11	937.299769016322	0.50306546273854	0.0548662608999719	9.16894015532955	4.77692318730592e-20	6.15914984591972e-19	NFKBIA	protein_coding
ENSG00000100908.14	318.299995954666	0.178877126725714	0.0923935179305009	1.93603545716559	0.0528633584614352	0.0825487447075748	EMC9	protein_coding
ENSG00000100911.16	930.18786752328	0.23014252491502	0.0640576621549049	3.59273999663751	0.000327219045911274	0.000802288378766696	PSME2	protein_coding
ENSG00000100916.14	262.138013722282	0.137915776407781	0.0836446731621888	1.64882916262175	0.0991826386688647	0.14411702176108	BRMS1L	protein_coding
ENSG00000100918.13	21.4754677767302	0.781999960428523	0.290251110886016	2.69421866480167	0.00705538610442182	0.0134671474972851	REC8	protein_coding
ENSG00000100926.15	833.122714398766	0.0201587763194374	0.0624254245884289	0.322925738228362	0.746751483424851	0.797667534490026	TM9SF1	protein_coding
ENSG00000100934.15	1549.66263628965	0.2855583171197	0.0615392065974575	4.64026647252059	3.47960194149017e-06	1.16923128734341e-05	SEC23A	protein_coding
ENSG00000100938.18	812.14000549545	0.293082018777938	0.0578522449771522	5.06604400388759	4.06168062984484e-07	1.57081571319966e-06	GMPR2	protein_coding
ENSG00000100941.9	2523.36057413674	-0.373462450049182	0.0767832835669756	-4.86385099334053	1.15123594363917e-06	4.15784088462552e-06	PNN	protein_coding
ENSG00000100949.14	812.195302317338	0.121438338683034	0.0604051419605093	2.01039737250226	0.044389148359599	0.0706702041494702	RABGGTA	protein_coding
ENSG00000100968.14	78.9970577312891	3.07321690504084	0.211272410279121	14.5462292070256	6.17122747568132e-48	3.02665296578001e-46	NFATC4	protein_coding
ENSG00000100982.12	917.093597954403	0.158794753350509	0.0790700729883899	2.00827882597029	0.0446136706410029	0.0709982978062875	PCIF1	protein_coding
ENSG00000100983.12	1084.41899562608	0.234830741361629	0.0552790247221952	4.24809848838273	2.15592617912471e-05	6.41818348318587e-05	GSS	protein_coding
ENSG00000100991.12	2027.76458736871	-0.00217038151837313	0.0486969940902313	-0.0445691065520718	0.964450767579799	0.972024988267599	TRPC4AP	protein_coding
ENSG00000100994.12	7016.544592452	-0.224040985020562	0.112956180195075	-1.98343273146846	0.0473191140370621	0.0747941547417117	PYGB	protein_coding
ENSG00000100997.20	1544.79298581363	0.0656513605953033	0.055432141370073	1.18435548352724	0.236272374195538	0.306983320630727	ABHD12	protein_coding
ENSG00000101000.6	1048.41503598417	-0.850178224633374	0.0813691142884412	-10.4484143900058	1.48995346573726e-25	2.77116948941471e-24	PROCR	protein_coding
ENSG00000101003.10	367.491704881217	0.101072737194368	0.0800408007999112	1.2627651920554	0.206673577432731	0.273438761387266	GINS1	protein_coding
ENSG00000101004.15	40.174537212536	-0.059229080791479	0.234301270079489	-0.25279026772405	0.800430288735467	0.842270341409374	NINL	protein_coding
ENSG00000101019.22	665.138896812218	0.130290278047272	0.0648937776835794	2.00774685490749	0.044670198861657	0.0710809116004874	UQCC1	protein_coding
ENSG00000101040.19	1263.71596646011	-0.404509120189474	0.0561151346173693	-7.20855653198891	5.65480950054643e-13	4.33254061235896e-12	ZMYND8	protein_coding
ENSG00000101052.13	557.713149788741	0.290181994752237	0.0674545086048875	4.30189176014858	1.69346037294701e-05	5.12463936792768e-05	IFT52	protein_coding
ENSG00000101057.16	698.620399187744	-0.295545237065124	0.106598736559329	-2.77250225100588	0.0055627134680484	0.010846516511515	MYBL2	protein_coding
ENSG00000101076.17	870.478546495619	-0.780335264544906	0.0593384860313067	-13.1505759033556	1.68883222001411e-39	6.06247463594807e-38	HNF4A	protein_coding
ENSG00000101079.21	947.065906014589	-0.182474086343955	0.0609775096241916	-2.9924817767822	0.00276719187121937	0.00573472679542166	NDRG3	protein_coding
ENSG00000101084.18	757.802390028902	-0.128627305196267	0.0771604833569388	-1.66701010154701	0.0955123962598619	0.139513506819868	RAB5IF	protein_coding
ENSG00000101096.20	139.594483494879	1.20708705423934	0.137506181735662	8.77842027902283	1.65786734812403e-18	1.95341676825632e-17	NFATC2	protein_coding
ENSG00000101104.13	2493.17119197303	-0.444851222031928	0.184518474759485	-2.41087632342387	0.0159142439513131	0.0282154451819274	PABPC1L	protein_coding
ENSG00000101109.12	1169.0417502085	0.0825502551474304	0.0497638010196669	1.65884143606326	0.0971477482263681	0.141593348730463	STK4	protein_coding
ENSG00000101126.18	3562.45410006258	0.014928618061643	0.0405608203474493	0.368055131374625	0.712832126078035	0.768696103696898	ADNP	protein_coding
ENSG00000101132.10	237.734025815594	-0.260084653317241	0.0911125086612065	-2.85454387261295	0.00430986784629258	0.0085718668258951	PFDN4	protein_coding
ENSG00000101138.12	956.703898092822	-0.0105568838320319	0.0757383897806051	-0.139386166812003	0.889145002936608	0.912125835679707	CSTF1	protein_coding
ENSG00000101144.13	2512.88705887252	-1.23465415514287	0.0948369768468998	-13.0187000492016	9.57877223497814e-39	3.32986664601949e-37	BMP7	protein_coding
ENSG00000101146.13	1024.93991396489	-0.239678699230067	0.0607075249732245	-3.94808879683003	7.8777586572846e-05	0.000215637190405586	RAE1	protein_coding
ENSG00000101150.18	3441.06876603166	-0.0287486162872775	0.057477344816411	-0.500173005191937	0.616953264462365	0.684543508063106	TPD52L2	protein_coding
ENSG00000101152.11	2188.06517002966	-0.032090790146904	0.0559163893234285	-0.573906694176662	0.566030942881567	0.638764416454792	DNAJC5	protein_coding
ENSG00000101158.15	1675.11800059463	-0.0846466818084679	0.0495966403523034	-1.70670192995314	0.087877468323536	0.129553227281491	NELFCD	protein_coding
ENSG00000101160.14	1055.70850837622	0.550844493006564	0.0807768561555285	6.81933562685285	9.14624956420928e-12	6.22688962373222e-11	CTSZ	protein_coding
ENSG00000101161.8	2333.81438047221	-0.0610107858711229	0.049839603335938	-1.22414268548421	0.22089840586404	0.289512823861436	PRPF6	protein_coding
ENSG00000101166.16	2392.7714633469	-0.450973472057255	0.0545354211415465	-8.2693681027374	1.3467086998035e-16	1.40225246632684e-15	PRELID3B	protein_coding
ENSG00000101181.17	974.075598898336	-0.0503753757098744	0.0512413957703508	-0.983099210170667	0.325558612999942	0.403140517905419	MTG2	protein_coding
ENSG00000101182.15	2185.27750051834	0.16886634475465	0.062753403994817	2.69095115172712	0.00712486264364921	0.0135829270502845	PSMA7	protein_coding
ENSG00000101187.16	2300.72198088338	-1.07703209936988	0.0832475267289084	-12.9377068807964	2.75737428809162e-38	9.37385519571985e-37	SLCO4A1	protein_coding
ENSG00000101188.5	6136.08750563112	-0.56729861820486	0.0618581893060007	-9.17095415448618	4.68850466170026e-20	6.05729629112282e-19	NTSR1	protein_coding
ENSG00000101189.7	687.254269012682	0.0697597000882027	0.0676330134243403	1.03144450551862	0.302332419353099	0.379362768519329	MRGBP	protein_coding
ENSG00000101190.13	434.348617069509	-0.0344817955632025	0.0756737921266544	-0.455663639870071	0.64863187224137	0.713138490220397	TCFL5	protein_coding
ENSG00000101191.17	2442.57537509168	-0.265726293291036	0.0638438919337443	-4.16212554157571	3.15298916104466e-05	9.14254059124229e-05	DIDO1	protein_coding
ENSG00000101193.8	2079.47450815357	-0.276403974733238	0.0420830960303055	-6.56805227766964	5.0977645597895e-11	3.17965063672573e-10	GID8	protein_coding
ENSG00000101194.18	281.036165834932	-0.085389364510667	0.0929557943132333	-0.91860184877696	0.358303864623243	0.435954769313261	SLC17A9	protein_coding
ENSG00000101199.13	1642.03965563409	-0.319663343156591	0.0528717765708233	-6.04601100794093	1.48475956165852e-09	7.86019156051604e-09	ARFGAP1	protein_coding
ENSG00000101213.7	100.345273463534	0.154820289967487	0.132829487599695	1.16555663027223	0.243793751349209	0.315312318029548	PTK6	protein_coding
ENSG00000101216.11	819.791342047921	-0.493430921302523	0.0648464269276958	-7.6092229700289	2.75748682388324e-14	2.38301330459045e-13	GMEB2	protein_coding
ENSG00000101220.18	1785.43903741372	-0.335111643367005	0.0726177253640971	-4.61473616375056	3.9359499191306e-06	1.30717336110872e-05	C20orf27	protein_coding
ENSG00000101224.17	3867.96406291736	0.278029214087278	0.0885767608606187	3.13885054483732	0.0016961193097098	0.00365681390583306	CDC25B	protein_coding
ENSG00000101236.17	654.501019136832	0.624007622743492	0.0650907343574209	9.58673502309855	9.09165162751288e-22	1.32712260723885e-20	RNF24	protein_coding
ENSG00000101246.20	466.777357556253	-0.757776274629262	0.0698375441050673	-10.850557308963	1.98213055153918e-27	4.19296847440979e-26	ARFRP1	protein_coding
ENSG00000101247.18	253.581138531355	-0.133341211363979	0.0845152660379103	-1.57771746590926	0.114630531948516	0.163590973219085	NDUFAF5	protein_coding
ENSG00000101255.11	6434.83933513703	-0.314655081575326	0.163590751488773	-1.92342830332263	0.0544262826387897	0.0846374586122752	TRIB3	protein_coding
ENSG00000101266.19	4802.28636623868	-0.0907437523589755	0.0494146660283723	-1.83637287575461	0.0663025283296784	0.100984960565428	CSNK2A1	protein_coding
ENSG00000101276.18	341.655047433339	0.429510100468686	0.0852347659158611	5.0391421370556	4.67623114441769e-07	1.79139203044857e-06	SLC52A3	protein_coding
ENSG00000101290.14	1271.5728117319	0.187833372763837	0.0495532320188449	3.79053726893948	0.000150321774259084	0.000390709759255677	CDS2	protein_coding
ENSG00000101294.18	4344.74823912096	-0.169159757443226	0.0847863159509715	-1.99513041162261	0.0460286582656896	0.0729560865882688	HM13	protein_coding
ENSG00000101298.15	422.922010776209	0.835944310000799	0.0866888861463872	9.64303900028409	5.26070270953097e-22	7.76004039528515e-21	SNPH	protein_coding
ENSG00000101310.17	1806.98003412489	0.0598807641831286	0.094806563751216	0.631609899292026	0.527641816358109	0.6032878440801	SEC23B	protein_coding
ENSG00000101311.16	3154.63902525123	-0.668062429540765	0.109247621392764	-6.11512105274099	9.6483694926246e-10	5.22083240289595e-09	FERMT1	protein_coding
ENSG00000101333.16	121.681260449306	-1.40835799245157	0.127533136576938	-11.0430750019383	2.36788352181007e-28	5.30348082354932e-27	PLCB4	protein_coding
ENSG00000101335.10	35.2093668248281	-2.02064686398275	0.247354504428053	-8.16903200794746	3.10873680212839e-16	3.13315096549589e-15	MYL9	protein_coding
ENSG00000101337.16	2176.21094755757	-0.128976768900674	0.0654491684895854	-1.97064029806884	0.0487650338174322	0.0768133124998875	TM9SF4	protein_coding
ENSG00000101343.15	819.780827322169	0.124864103093124	0.064167253378771	1.94591628156603	0.0516647968367651	0.0808492908531839	CRNKL1	protein_coding
ENSG00000101346.14	1878.8861532008	-0.185283757257711	0.0480930878578377	-3.85260679882743	0.000116866976650102	0.000309554771312619	POFUT1	protein_coding
ENSG00000101347.10	680.875245180927	0.28455277851903	0.0892197480221979	3.18934747997981	0.00142594362534105	0.0031228003171576	SAMHD1	protein_coding
ENSG00000101350.8	1000.1262956849	0.0918023798962136	0.0590130035800771	1.55562968035754	0.119796176752813	0.170089342174211	KIF3B	protein_coding
ENSG00000101353.15	49.7445764439851	1.39747129770628	0.247965535220117	5.63574811501829	1.74299989938736e-08	8.02697322086286e-08	MROH8	protein_coding
ENSG00000101361.17	5876.02194201465	-0.29497061355582	0.0490704692615319	-6.01116349598592	1.84196521442541e-09	9.65167210008553e-09	NOP56	protein_coding
ENSG00000101363.12	711.883442679615	0.130360800983797	0.0674070554422065	1.93393406860156	0.0531212346968509	0.0828875573621312	MANBAL	protein_coding
ENSG00000101365.21	1436.73735749271	-0.0701240341565372	0.0565006423174936	-1.2411192382998	0.214561703597499	0.282173376208496	IDH3B	protein_coding
ENSG00000101367.9	2222.84904240462	0.107712072669822	0.05389862323278	1.99841974079058	0.045671173208145	0.0724939257272142	MAPRE1	protein_coding
ENSG00000101384.12	729.515629738202	-0.443917747969176	0.0897304531984335	-4.94723621853864	7.52746078267953e-07	2.80617032324533e-06	JAG1	protein_coding
ENSG00000101391.21	567.783376290714	-0.180335059371209	0.0700032823325913	-2.57609433961143	0.00999233790908072	0.018488766526474	CDK5RAP1	protein_coding
ENSG00000101400.6	457.047550556014	0.172196281035475	0.0792185542083297	2.17368623747704	0.0297287069308403	0.0494568528394664	SNTA1	protein_coding
ENSG00000101407.13	729.139817021873	-0.177886237318033	0.0688534851491106	-2.58354732418844	0.00977900501689593	0.0181245248838846	TTI1	protein_coding
ENSG00000101412.13	958.702582354257	-0.0867761897276198	0.100170539759641	-0.866284537707784	0.38633414350261	0.46448167772193	E2F1	protein_coding
ENSG00000101413.12	923.426262056553	-0.137677709264062	0.0646716870954681	-2.12887146520274	0.0332648961911577	0.0545674692526447	RPRD1B	protein_coding
ENSG00000101417.12	226.185321828516	0.220074920689906	0.103270022582783	2.13106296663671	0.0330839551282677	0.0542937882539773	PXMP4	protein_coding
ENSG00000101421.4	985.271127975284	-0.0735897243853919	0.0765007674536456	-0.961947531179769	0.33607596085861	0.413800445792222	CHMP4B	protein_coding
ENSG00000101439.9	2213.13871442424	0.671967504497214	0.062607467815503	10.7330247962979	7.12258104250831e-27	1.46445591528208e-25	CST3	protein_coding
ENSG00000101442.10	445.445789017222	-0.136525108136821	0.0688461281976391	-1.98304700222056	0.047362179621527	0.0748540195167812	ACTR5	protein_coding
ENSG00000101444.13	6551.55185984641	-0.271733485680303	0.0638285928888744	-4.2572376012329	2.06968358914316e-05	6.17935774967131e-05	AHCY	protein_coding
ENSG00000101447.15	1046.08785907371	-0.219599679353544	0.0838349927993335	-2.61942742548061	0.00880775118042124	0.0164893680607043	FAM83D	protein_coding
ENSG00000101452.15	358.801112540412	-0.217384829263114	0.0763105793186752	-2.84868534879428	0.00439002738198906	0.00870992291711306	DHX35	protein_coding
ENSG00000101457.13	578.99383310053	0.402224283489485	0.0764189968931312	5.26340700404611	1.41410051130498e-07	5.77796441339789e-07	DNTTIP1	protein_coding
ENSG00000101464.11	476.469202766172	-0.626919271766893	0.0793023256522569	-7.90543362518714	2.67002510984425e-15	2.51181348146618e-14	PIGU	protein_coding
ENSG00000101473.17	230.028786733437	0.0327436771656065	0.0870246573127676	0.376257467443111	0.706725496012953	0.763299972919851	ACOT8	protein_coding
ENSG00000101474.12	2407.0290536375	0.0102413476216456	0.0478064538426378	0.214225210164229	0.830371437531152	0.866494114241749	APMAP	protein_coding
ENSG00000101493.11	971.960474865962	0.376672350391006	0.0662489050243391	5.68571435637496	1.30266973702934e-08	6.10316822338055e-08	ZNF516	protein_coding
ENSG00000101544.9	2132.62051009798	0.223910959985078	0.0428103691043161	5.23029734781015	1.69237606292448e-07	6.86218835414349e-07	ADNP2	protein_coding
ENSG00000101546.13	1239.60403960496	0.246293037813564	0.0535913946499421	4.59575719987035	4.31180557530514e-06	1.42615562413443e-05	RBFA	protein_coding
ENSG00000101557.15	3000.81356722218	0.446240416042047	0.0372538258776469	11.978378207587	4.6125884471603e-33	1.30576952364464e-31	USP14	protein_coding
ENSG00000101558.14	2942.74456227458	0.563236049712272	0.046002714939977	12.2435393312583	1.8192286027053e-34	5.39809643191938e-33	VAPA	protein_coding
ENSG00000101574.15	191.658966805121	0.94833396933465	0.100404066323357	9.44517492230332	3.54811189479273e-21	4.9764046611847e-20	METTL4	protein_coding
ENSG00000101577.9	606.211494263728	0.14521421707173	0.0884043811212128	1.64261335501715	0.100462955827831	0.14574448122013	LPIN2	protein_coding
ENSG00000101596.16	3053.68571701689	0.224725259689407	0.0544670611279214	4.12589287976485	3.69299143776754e-05	0.000106005718810103	SMCHD1	protein_coding
ENSG00000101605.13	15.5162732176052	1.78563322456819	0.370062225579023	4.82522424917666	1.39845828469299e-06	4.98293789548174e-06	MYOM1	protein_coding
ENSG00000101608.13	2001.12177245775	0.954649598331233	0.0592461320316882	16.113281417606	2.05806461865854e-58	1.32611695093479e-56	MYL12A	protein_coding
ENSG00000101624.11	453.970027629021	0.451140365849497	0.091988313166884	4.90432262880007	9.37502909746171e-07	3.44160782123743e-06	CEP76	protein_coding
ENSG00000101638.14	31.5970186326067	1.17662107555507	0.233202030291201	5.04550099364838	4.52334543500185e-07	1.73584649137873e-06	ST8SIA5	protein_coding
ENSG00000101639.18	2346.67296592083	0.596418610984385	0.0530088627958789	11.2512998681185	2.28203856504234e-29	5.37360763022202e-28	CEP192	protein_coding
ENSG00000101654.18	1628.28698607678	0.680176178088599	0.0461813235426955	14.7283820798198	4.23729268622389e-49	2.15360750388937e-47	RNMT	protein_coding
ENSG00000101665.9	1384.16494792448	-0.224964608705833	0.0470498695581893	-4.78140770247208	1.74071921427031e-06	6.10361473127568e-06	SMAD7	protein_coding
ENSG00000101670.12	697.662954668896	-0.757556171526562	0.115114110589922	-6.58091495164523	4.67561994019307e-11	2.92939573144725e-10	LIPG	protein_coding
ENSG00000101695.9	667.961889460156	-0.0680247679591135	0.0730686270663555	-0.930970933631181	0.351868599808929	0.429618364945494	RNF125	protein_coding
ENSG00000101745.17	1538.11203429432	0.582983361674418	0.0563963399543584	10.3372552571005	4.78033092669852e-25	8.58008115048452e-24	ANKRD12	protein_coding
ENSG00000101751.10	316.809409370369	1.38899272029402	0.131322804515376	10.5769346414726	3.81227015278371e-26	7.43151396871761e-25	POLI	protein_coding
ENSG00000101752.11	1461.32532482165	0.563619652306922	0.0651631111736398	8.64936682972438	5.17859481304846e-18	5.90743408303306e-17	MIB1	protein_coding
ENSG00000101773.19	2777.60565855935	0.477947721451293	0.0700004337980899	6.82778227960545	8.62373281188295e-12	5.88155382209909e-11	RBBP8	protein_coding
ENSG00000101782.15	1010.28375363883	0.327701152500159	0.0575674945499487	5.69246855472976	1.25215664727768e-08	5.88441024353867e-08	RIOK3	protein_coding
ENSG00000101811.14	573.979266219553	-0.125128407190153	0.0918654717180588	-1.36208310750507	0.173171658755427	0.234633428192291	CSTF2	protein_coding
ENSG00000101843.19	462.888939574908	0.235634364622247	0.0984915424364437	2.39243247484221	0.016737107577087	0.0295146520883019	PSMD10	protein_coding
ENSG00000101844.18	100.918423296884	-0.3744645953993	0.149510508778043	-2.50460384664474	0.0122588612473411	0.0222494358525696	ATG4A	protein_coding
ENSG00000101849.17	1268.70710210919	-0.108414058986565	0.059938544173762	-1.80875362391639	0.0704892880474979	0.106717954771084	TBL1X	protein_coding
ENSG00000101856.10	1461.72734916821	0.105703382453365	0.0608911375812821	1.73594034620003	0.0825743829215828	0.122745704342893	PGRMC1	protein_coding
ENSG00000101868.12	997.769293363053	0.0874469883105093	0.0862669521780143	1.01367888980313	0.310736000334862	0.387895952965845	POLA1	protein_coding
ENSG00000101871.16	254.928134373776	-1.02879044100572	0.0964606776739759	-10.6653868271887	1.47782809227555e-26	2.94418533260589e-25	MID1	protein_coding
ENSG00000101882.10	301.942217040174	0.345104869005557	0.0893253104726645	3.86346117555524	0.000111791667978629	0.000297133532425076	NKAP	protein_coding
ENSG00000101888.11	140.925825510293	0.65544512860481	0.123590077840459	5.30337985101777	1.13678033725247e-07	4.70729152828398e-07	NXT2	protein_coding
ENSG00000101898.6	129.544345618041	-0.383131570860606	0.131924676195133	-2.90416912067236	0.00368229193233266	0.00743020122614294	MCTS2P	protein_coding
ENSG00000101901.12	673.039163670344	0.234483087985939	0.0752934395377058	3.11425655974335	0.00184409062189922	0.00395034018323104	ALG13	protein_coding
ENSG00000101911.13	1895.37466164391	-0.337443342181203	0.0628751172975324	-5.36688210988747	8.01093801898451e-08	3.3864519761834e-07	PRPS2	protein_coding
ENSG00000101928.13	1400.71575989212	1.84849039125053	0.0895270308913337	20.6472880072857	1.03255908837742e-94	1.28237177104937e-92	MOSPD1	protein_coding
ENSG00000101935.10	241.189573762519	0.0419079733854109	0.104143349673613	0.402406620458734	0.687384798489536	0.746999216480055	AMMECR1	protein_coding
ENSG00000101940.18	852.734951876378	0.0578148337857327	0.059620236624322	0.969718287936939	0.332186932185008	0.410074449350631	WDR13	protein_coding
ENSG00000101945.17	532.814543477116	-0.136936443384528	0.0674490381766311	-2.03022084652901	0.0423340957523565	0.0677556718547382	SUV39H1	protein_coding
ENSG00000101966.13	957.336123194525	0.310132256931929	0.0602346421635264	5.14873577384215	2.62247995301517e-07	1.04088121846478e-06	XIAP	protein_coding
ENSG00000101972.19	2973.67691321908	-0.0968505716101352	0.0586791912546808	-1.65050965323946	0.0988387405882134	0.143704362260053	STAG2	protein_coding
ENSG00000101974.14	985.341902770982	0.0569384565306406	0.0760095531153531	0.749096056968392	0.453799311435458	0.532133510706316	ATP11C	protein_coding
ENSG00000101986.12	164.006056305911	0.61686393526998	0.112036480581834	5.50592032225974	3.67244612103981e-08	1.6237631428083e-07	ABCD1	protein_coding
ENSG00000101997.13	516.869340641024	-0.0875138359997771	0.078517714947748	-1.11457441238599	0.265032840359094	0.338974411434655	CCDC22	protein_coding
ENSG00000102003.11	39.7520562689212	0.220818336432759	0.227619373632901	0.970121009070558	0.331986178053904	0.409892338814248	SYP	protein_coding
ENSG00000102007.11	4373.64360452769	0.477378454954134	0.0629824313238144	7.57954948578861	3.46756924853229e-14	2.97330548036733e-13	PLP2	protein_coding
ENSG00000102024.18	609.949436267904	-0.0799884765343154	0.0678993656633411	-1.17804453330116	0.238778852818452	0.309815008290855	PLS3	protein_coding
ENSG00000102030.16	1032.48083507131	-0.383928688840416	0.0774970752706883	-4.95410552591047	7.26637663521803e-07	2.71409653607465e-06	NAA10	protein_coding
ENSG00000102034.17	1541.23135038524	-0.24150072978077	0.0682871281287111	-3.53654834225239	0.000405392300885516	0.000976237909872861	ELF4	protein_coding
ENSG00000102043.16	31.9766956247462	-0.0571947586711915	0.221538809088725	-0.258170380650035	0.796275416052724	0.839389513807375	MTMR8	protein_coding
ENSG00000102054.18	2528.60895612524	0.0512838418187135	0.0587933126155912	0.872273385138596	0.383059253426904	0.461048261256297	RBBP7	protein_coding
ENSG00000102057.10	48.7500445945314	0.384821095260396	0.26678390847485	1.44244492653377	0.149176897547902	0.206019569746004	KCND1	protein_coding
ENSG00000102078.16	161.826586126053	0.228640281725044	0.113135763182002	2.02093728184986	0.0432862579485252	0.0691430735823347	SLC25A14	protein_coding
ENSG00000102081.15	900.912096212701	0.100974653779668	0.0603404425866822	1.67341586258027	0.0942454572644918	0.13784595325987	FMR1	protein_coding
ENSG00000102096.9	640.235783969947	0.166492327314419	0.0963951373367952	1.72718595475113	0.0841342724612346	0.124823487081215	PIM2	protein_coding
ENSG00000102098.19	234.995079300215	-0.399324634173711	0.0951112032079615	-4.19850260227057	2.68685766436681e-05	7.87395014866771e-05	SCML2	protein_coding
ENSG00000102100.16	495.40549493459	-0.10472545328426	0.087813534697526	-1.19258897441023	0.233030385996597	0.303250629064357	SLC35A2	protein_coding
ENSG00000102103.17	652.331492907791	-0.426053367222498	0.087693053126644	-4.85846201075019	1.18301101075143e-06	4.2636015833307e-06	PQBP1	protein_coding
ENSG00000102119.11	785.002098254175	-0.0740048249978347	0.0797434962184338	-0.928035871353324	0.353388962597384	0.431337879369083	EMD	protein_coding
ENSG00000102125.16	274.541506915774	-0.0312045479644043	0.0936173511365403	-0.333320133346784	0.738892643292505	0.79113861549778	TAZ	protein_coding
ENSG00000102144.15	4256.88774346168	-0.0958185595257159	0.0670264175444708	-1.42956408884813	0.152842168539455	0.210477456452438	PGK1	protein_coding
ENSG00000102158.20	2254.90555702754	0.094304057164062	0.0671522871111809	1.40433127777059	0.160220224516189	0.219206774835582	MAGT1	protein_coding
ENSG00000102172.16	1236.99781813439	-0.0939990568688971	0.0572381598284394	-1.6422445646513	0.100539330458468	0.145832691820703	SMS	protein_coding
ENSG00000102178.13	952.284974763221	-0.160433933715726	0.0702961248833278	-2.28225857374076	0.0224740787676551	0.0384770220146623	UBL4A	protein_coding
ENSG00000102181.21	743.247572308668	-0.203134737482325	0.065279774855652	-3.11175609798748	0.00185978083903531	0.00397952270684226	CD99L2	protein_coding
ENSG00000102189.17	662.053549401092	-0.591965865502416	0.0825506978735873	-7.17093714227483	7.44861007289477e-13	5.62848847510203e-12	EEA1	protein_coding
ENSG00000102218.6	118.269464470011	0.145359235923534	0.129844659793465	1.11948566968211	0.262933001060022	0.336981376192106	RP2	protein_coding
ENSG00000102221.14	673.699505167183	-0.173302122890297	0.0624909194320753	-2.77323688729957	0.00555017023259927	0.0108261711946838	JADE3	protein_coding
ENSG00000102225.16	3509.12564133812	-0.0391348557180341	0.0532995822899455	-0.734243197350846	0.462800530387299	0.540918185597181	CDK16	protein_coding
ENSG00000102226.10	2542.3279751723	0.680991536369245	0.0545700281164581	12.4792227505534	9.69281913080056e-36	3.0155437295824e-34	USP11	protein_coding
ENSG00000102241.12	1370.98404584354	-0.0766781494299142	0.0693750849665597	-1.10526926874215	0.269042929879029	0.343354696290466	HTATSF1	protein_coding
ENSG00000102265.12	3741.32469220072	0.439903869864901	0.0862750794746781	5.09885209661283	3.41719420138817e-07	1.33463836422464e-06	TIMP1	protein_coding
ENSG00000102271.14	23.9027323346912	4.51969370425271	0.551873795552371	8.18972334015053	2.61827335171355e-16	2.65972358947155e-15	KLHL4	protein_coding
ENSG00000102287.19	62.2386208728639	0.576938145644904	0.173189210795947	3.33125916443292	0.000864540724291128	0.00196544540213808	GABRE	protein_coding
ENSG00000102302.8	680.323898837817	-0.168417410094656	0.0685783279343041	-2.45584013445173	0.0140555669223396	0.0251868432166663	FGD1	protein_coding
ENSG00000102309.15	219.801497968927	0.475870080721787	0.100437996117753	4.73794877551998	2.1589236431924e-06	7.48478705654275e-06	PIN4	protein_coding
ENSG00000102312.23	331.537650067415	0.116152369908996	0.104997103801376	1.10624356009593	0.268621113363462	0.342873198988588	PORCN	protein_coding
ENSG00000102316.17	1046.75063767138	0.60769650002805	0.0884781971769747	6.86831919520841	6.49627390249182e-12	4.48420520387154e-11	MAGED2	protein_coding
ENSG00000102317.18	5191.52067911749	-0.115078195096329	0.0544540999194286	-2.11330634913809	0.0345745556557635	0.0564273163521363	RBM3	protein_coding
ENSG00000102349.18	39.1414699221228	0.982256921721341	0.216861055370847	4.5294297772443	5.91430866356039e-06	1.91667410393161e-05	KLF8	protein_coding
ENSG00000102362.15	134.7716423507	0.00397079159899412	0.11419647958733	0.0347715762635005	0.972261885776201	0.977418314309577	SYTL4	protein_coding
ENSG00000102384.13	248.196100372592	0.342241907986346	0.0998095635936409	3.42894904720484	0.000605923269309506	0.00141639622759053	CENPI	protein_coding
ENSG00000102390.11	196.343901210764	-5.1771975855951	0.217032142221231	-23.8545200384086	9.08971738993391e-126	1.66644818815455e-123	PBDC1	protein_coding
ENSG00000102393.13	238.140870774512	0.0817800194005919	0.105080433161917	0.778261156142916	0.436415070041662	0.515161128211068	GLA	protein_coding
ENSG00000102401.20	593.626235932646	-0.238566146720582	0.06554746522831	-3.63959377970798	0.000273068477006109	0.000678485728605048	ARMCX3	protein_coding
ENSG00000102471.14	706.056271036502	-0.0628167825909748	0.0634036380622233	-0.990744135680787	0.321810533836938	0.39953903749507	NDFIP2	protein_coding
ENSG00000102531.16	2102.87624791243	0.203758856271895	0.0456581058970906	4.46270935397867	8.09297935755958e-06	2.56708305059563e-05	FNDC3A	protein_coding
ENSG00000102543.14	152.663804778286	-0.472206836201106	0.101665178189077	-4.64472540758148	3.40529072393617e-06	1.14639611852783e-05	CDADC1	protein_coding
ENSG00000102547.19	121.168666458174	-0.435664589386235	0.127319806135047	-3.42181316961894	0.000622050417430466	0.00145043653659335	CAB39L	protein_coding
ENSG00000102554.14	4742.07272610702	-1.22565731431604	0.065623035561811	-18.6772419749096	7.58376547439212e-78	7.12134075034382e-76	KLF5	protein_coding
ENSG00000102572.14	2990.72592994142	-1.24059760696398	0.0679448857942455	-18.2588813339215	1.75857317329803e-74	1.56543507912079e-72	STK24	protein_coding
ENSG00000102580.15	2470.62643855005	0.0351798456846677	0.0837134516096472	0.420241251653439	0.674309222179331	0.735496268025802	DNAJC3	protein_coding
ENSG00000102595.20	867.479988936747	0.20568599684512	0.0698344652362518	2.94533646315295	0.00322603637130237	0.00658636618295857	UGGT2	protein_coding
ENSG00000102606.18	1456.6783337549	-0.187484194102785	0.055618022788694	-3.37092519119355	0.000749161984283763	0.00172195099528813	ARHGEF7	protein_coding
ENSG00000102678.7	465.919573025983	-0.511397859199687	0.0694367711190706	-7.36494296836958	1.77222617292294e-13	1.43041315843885e-12	FGF9	protein_coding
ENSG00000102699.6	3294.85521436309	0.522760969572802	0.0635740387860927	8.22286863560351	1.98692429616545e-16	2.03990894406319e-15	PARP4	protein_coding
ENSG00000102710.20	526.319210824314	0.11648927108128	0.0789957571452926	1.47462693302664	0.140312869858538	0.195231134425504	SUPT20H	protein_coding
ENSG00000102738.8	377.20167554184	0.120519895755802	0.0767810864302803	1.56965603586813	0.116495154440832	0.165905177491591	MRPS31	protein_coding
ENSG00000102743.15	633.880521155903	-0.114560220293999	0.0624619763046735	-1.83407934028862	0.0666422176751721	0.101462199920677	SLC25A15	protein_coding
ENSG00000102753.10	1603.18867411275	-0.207579364966731	0.0485793371424161	-4.2729970637143	1.92862997613834e-05	5.78964944103907e-05	KPNA3	protein_coding
ENSG00000102760.13	95.7969151377855	0.739558248299905	0.15214094375488	4.86100736624478	1.167899072966e-06	4.21308168743883e-06	RGCC	protein_coding
ENSG00000102763.18	1856.636607393	-0.193755918706826	0.0449269636646489	-4.3126867008661	1.61282586860784e-05	4.89409229094793e-05	VWA8	protein_coding
ENSG00000102780.17	509.520252717377	0.0578779249495192	0.0894209251141117	0.647252585182497	0.517468483040497	0.593550919024554	DGKH	protein_coding
ENSG00000102781.14	180.662075966324	0.445068280882538	0.0964125879260659	4.61628808495254	3.90664548598994e-06	1.29884154758733e-05	KATNAL1	protein_coding
[truncated: 13,401 more rows]
