# Supplementary material for: FOXO1 links KRAS G12D and G12V alleles to glutamine and nitrogen metabolism in colorectal cancer
Source: EMBO Rep. 2025 Nov 20;27(1):142–62. doi: 10.1038/s44319-025-00641-z (PMC12795846; doi:10.1038/s44319-025-00641-z)
Supplement: Supplementary file 6 — Source data Fig. 4 [file 44319_2025_641_MOESM6_ESM.zip › Fig4/Fig 4C-D/data/sw_de2_G12G_LN_DMSO___G12G_LN.csv]

GeneID	baseMean	log2FoldChange	lfcSE	stat	pvalue	padj	gene_name	gene_type
ENSG00000000003.15	718.880067449397	0.0942716717249804	0.081127631756005	1.16201680838542	0.24522863745857	0.413533558681114	TSPAN6	protein_coding
ENSG00000000419.13	412.851169026867	-0.0306371936303033	0.0717440472297047	-0.427034643476572	0.669354094856894	0.793476721588385	DPM1	protein_coding
ENSG00000000457.14	387.119164562731	0.0274111090181603	0.0966902276601634	0.283494099470962	0.776798104163502	0.868318709952526	SCYL3	protein_coding
ENSG00000000460.17	302.78617684231	-0.17486281055783	0.0783195117805022	-2.23268514553435	0.0255697147135725	0.0832119774594974	C1orf112	protein_coding
ENSG00000001036.14	1561.93553797483	-0.00200151448052446	0.0777456403196856	-0.0257443950849764	0.979461213421418	0.987133517876755	FUCA2	protein_coding
ENSG00000001084.13	2782.75873779851	-0.42979825087081	0.133981127567084	-3.20790143115948	0.00133707315731278	0.00947580666353213	GCLC	protein_coding
ENSG00000001167.14	845.771244275571	-0.0844960097945462	0.0541987323945197	-1.55900343165756	0.118995567947298	0.250172830019186	NFYA	protein_coding
ENSG00000001460.18	127.285159373561	0.438256422952593	0.146226446667614	2.9971077937002	0.0027255432047756	0.0161202543334336	STPG1	protein_coding
ENSG00000001461.17	1030.81084877883	-0.0556384961277379	0.0730662991433591	-0.761479598392863	0.446370660012881	0.61639868400949	NIPAL3	protein_coding
ENSG00000001497.17	1030.67214987776	-0.163320242022184	0.0711461736872776	-2.29555903793305	0.0217011071370371	0.0740431165648929	LAS1L	protein_coding
ENSG00000001561.7	349.609584058676	-0.305682189877566	0.0843344759990075	-3.62464088685585	0.000289363245903959	0.00290984761091146	ENPP4	protein_coding
ENSG00000001617.12	384.469131940791	-0.198139117816503	0.109421446740307	-1.81078868648805	0.0701735682611808	0.172419945879224	SEMA3F	protein_coding
ENSG00000001629.10	1909.45540852815	-0.227824134331642	0.0583317500956076	-3.90566259298291	9.39675503650332e-05	0.00120345527120009	ANKIB1	protein_coding
ENSG00000001630.17	5556.60775728011	0.171664993770614	0.124664625689488	1.37701447239887	0.168507773416437	0.318608635306517	CYP51A1	protein_coding
ENSG00000001631.16	844.483507693454	-0.10849121708824	0.0818430697278669	-1.32560053586674	0.18497204864256	0.340074236033413	KRIT1	protein_coding
ENSG00000002016.18	248.90520403309	0.0517836778842529	0.11283889703496	0.45891690937221	0.646293835466161	0.775534307722017	RAD52	protein_coding
ENSG00000002330.14	617.676047940054	0.244107153643129	0.0744873471900862	3.27716267059673	0.00104855940050569	0.00788328399163227	BAD	protein_coding
ENSG00000002549.12	1272.61425821528	-0.0172290300367959	0.0665721641553685	-0.258802312578966	0.795787773473884	0.88022489707553	LAP3	protein_coding
ENSG00000002586.20	1312.63948013551	0.248253160098464	0.0504757934600742	4.9182616672451	8.73161430112337e-07	2.93141100167336e-05	CD99	protein_coding
ENSG00000002586.20_PAR_Y	1312.63948013551	0.248253160098464	0.0504757934600742	4.9182616672451	8.73161430112337e-07	2.93141100167336e-05	CD99	protein_coding
ENSG00000002587.10	42.0283484896294	-0.21483367478527	0.225068245245298	-0.954526812750177	0.339817043690361	0.514370616637725	HS3ST1	protein_coding
ENSG00000002745.13	177.212683096086	0.0668860676075258	0.154622013569512	0.432577910890137	0.665321439734424	0.790416497669164	WNT16	protein_coding
ENSG00000002822.15	878.352665903942	-0.0803168819990805	0.0927902806541007	-0.865574297576296	0.386723655586971	0.561611657287139	MAD1L1	protein_coding
ENSG00000002834.18	3636.5090335178	0.111798923616457	0.0498916475471723	2.24083447055445	0.0250367992065554	0.082062342082978	LASP1	protein_coding
ENSG00000002919.15	282.244914276407	0.0681817942327726	0.116170931689345	0.586909248650076	0.557264657951382	0.708161140950862	SNX11	protein_coding
ENSG00000003056.8	2638.86192784456	-0.0882806481408639	0.0530213701497992	-1.66500126065109	0.0959125043144886	0.216046785719755	M6PR	protein_coding
ENSG00000003137.8	333.012215594001	0.0331929809425092	0.0892205472834433	0.372032922383439	0.709868337337599	0.821981511524579	CYP26B1	protein_coding
ENSG00000003147.19	928.730597744202	0.129759895343497	0.07952259019801	1.63173627796072	0.102735054190334	0.226407632582616	ICA1	protein_coding
ENSG00000003249.14	1462.30562136848	0.126893175627833	0.0613014676197254	2.06998593271855	0.0384536618085918	0.111966486015591	DBNDD1	protein_coding
ENSG00000003393.15	670.512020658588	-0.0941395936334321	0.0726768409911265	-1.29531763281959	0.195210678883902	0.352407877065382	ALS2	protein_coding
ENSG00000003402.20	491.895376192307	-0.00314449630155086	0.097181246981006	-0.0323570277109682	0.97418733144728	0.984366760141651	CFLAR	protein_coding
ENSG00000003509.16	265.798924298	-0.0158703468222218	0.0981704423869918	-0.161661152138444	0.87157269815737	0.927241643872129	NDUFAF7	protein_coding
ENSG00000003756.17	3054.92705528534	-0.321149344684885	0.0464657664352044	-6.91152582477513	4.79468224890298e-12	1.2637235242267e-09	RBM5	protein_coding
ENSG00000003989.18	185.963539560835	-0.409763655066234	0.12084891623924	-3.39071021750035	0.000697117685177388	0.00573913270691641	SLC7A2	protein_coding
ENSG00000004059.11	3150.13821897379	0.266801005000508	0.0616977760285114	4.32432126689973	1.53002191382778e-05	0.000291206443548485	ARF5	protein_coding
ENSG00000004139.14	1473.34188910503	0.0427735713950703	0.0481722972007406	0.887928827990639	0.374579036682391	0.549483231937441	SARM1	protein_coding
ENSG00000004142.12	1958.88809082918	0.0744461118955446	0.0648404869161403	1.14814239430107	0.250909785406266	0.420114455629668	POLDIP2	protein_coding
ENSG00000004399.13	2312.16805454858	-0.177055322185972	0.0574415220823767	-3.0823577747828	0.00205367842171075	0.0130723178374391	PLXND1	protein_coding
ENSG00000004455.17	4679.64637589915	0.100366187213848	0.0504585545781258	1.98908169393654	0.0466921865526142	0.129358209905184	AK2	protein_coding
ENSG00000004478.8	2772.19760237482	0.00438196762990486	0.0820923457625332	0.0533785164646224	0.957430322182998	0.973959441164798	FKBP4	protein_coding
ENSG00000004487.17	3951.7143722553	-0.0966347093942418	0.0450316129964749	-2.14593044672431	0.0318785282537433	0.0977893640408886	KDM1A	protein_coding
ENSG00000004534.15	1500.74674689516	-0.307338125047307	0.0773028229322277	-3.97576845695213	7.01523562311508e-05	0.00095981371020395	RBM6	protein_coding
ENSG00000004660.15	809.218323057252	-0.196121804229944	0.103171653652445	-1.90092721485905	0.0573115468518625	0.149646549992192	CAMKK1	protein_coding
ENSG00000004700.16	555.339003683953	-0.0584009262445415	0.0715232753333989	-0.8165303668255	0.414196862797994	0.587633271512185	RECQL	protein_coding
ENSG00000004766.17	641.869819280703	-0.212419739385485	0.0720156222347494	-2.94963415983632	0.00318150409501429	0.0180845660676819	VPS50	protein_coding
ENSG00000004776.13	16.138536623663	1.12342791665432	0.455443331543846	2.46666893298485	0.0136376382346666	0.0531585790268195	HSPB6	protein_coding
ENSG00000004777.18	415.028263922861	-0.23089715691926	0.105118184253451	-2.19654818582618	0.0280527301981765	0.0889871327877342	ARHGAP33	protein_coding
ENSG00000004779.10	907.380882298055	0.0778179626916752	0.0876606240943148	0.88771855660017	0.374692161549196	0.549533921306926	NDUFAB1	protein_coding
ENSG00000004838.14	21.3560347266666	0.0327490977774033	0.281222081667459	0.116452796249935	0.9072936946231	0.946981085685727	ZMYND10	protein_coding
ENSG00000004864.14	1034.28281855354	-0.188547203489823	0.0896896858398691	-2.10221723628794	0.0355342506124611	0.106025988466397	SLC25A13	protein_coding
ENSG00000004866.21	1042.79281493876	-0.218317497400654	0.0950420278834318	-2.29706270228597	0.0216151930719224	0.0738478317987705	ST7	protein_coding
ENSG00000004897.12	2612.19629674652	-0.131588292077727	0.0518968521210933	-2.53557367546466	0.0112263310916808	0.0464650507622176	CDC27	protein_coding
ENSG00000004961.15	318.569623309842	0.0769264662704894	0.0837868924508991	0.918120531986193	0.358555766760994	0.533819355263736	HCCS	protein_coding
ENSG00000004975.12	1633.95301010532	0.0549695021456335	0.0631988380438425	0.869786594929165	0.384417038527728	0.559550254805617	DVL2	protein_coding
ENSG00000005001.10	52.9966952638963	0.706491747247207	0.221812841214131	3.18508046414311	0.00144713764685833	0.010075821195724	PRSS22	protein_coding
ENSG00000005007.13	3611.07854805375	-0.0291355057702095	0.0473534418105563	-0.615277467829477	0.538371495259849	0.692323146182133	UPF1	protein_coding
ENSG00000005020.13	578.874134545634	0.196127156847878	0.112656770645158	1.74092649491642	0.0816964638167378	0.192812352524426	SKAP2	protein_coding
ENSG00000005022.6	8965.07249371988	0.182566199867066	0.0557231803847666	3.27630617287909	0.00105174476385101	0.00790197517582105	SLC25A5	protein_coding
ENSG00000005059.16	520.878575666498	0.119181195003013	0.0722259696407931	1.65011554148385	0.0989193066375589	0.220806993670156	MCUB	protein_coding
ENSG00000005073.6	228.997247522456	-0.075491600026561	0.130134644604036	-0.580103786015333	0.561844630778102	0.711812457581513	HOXA11	protein_coding
ENSG00000005075.15	3941.4955446931	0.150933848873888	0.0529287619255098	2.85164140219843	0.00434941366137395	0.0228204182149498	POLR2J	protein_coding
ENSG00000005100.13	2023.40186259443	-0.240883329719561	0.0647426076409353	-3.72063064026564	0.000198725908809414	0.00215820918544172	DHX33	protein_coding
ENSG00000005156.12	1455.33855100899	-0.188474509656181	0.0521291140369379	-3.61553257019926	0.000299730785402828	0.00298818906029248	LIG3	protein_coding
ENSG00000005175.10	879.289786341951	-0.210249388158205	0.0689983035305576	-3.04716750122835	0.00231008942099268	0.0143066096680541	RPAP3	protein_coding
ENSG00000005187.12	45.2842763959702	0.0270346077429361	0.187229589370723	0.144392816508326	0.885190288964065	0.934801626442785	ACSM3	protein_coding
ENSG00000005189.19	261.378300209724	0.205001853988653	0.0933470169670911	2.19612646069799	0.0280828931256662	0.0890266100896514	REXO5	protein_coding
ENSG00000005194.15	896.517129515958	0.093124545171148	0.0624487901350055	1.49121456107998	0.135905171927101	0.274726372754341	CIAPIN1	protein_coding
ENSG00000005206.17	896.432630573105	0.038682890193239	0.0665588565334825	0.581183214494971	0.561116979316142	0.711377405064047	SPPL2B	protein_coding
ENSG00000005238.20	124.519617516052	0.696626561144596	0.190245976612028	3.66171507829171	0.000250532404282346	0.00258312275113001	FAM214B	protein_coding
ENSG00000005249.13	379.974671987941	-0.209890611526261	0.0921769666779925	-2.27703968887895	0.0227838556671241	0.0766088955750151	PRKAR2B	protein_coding
ENSG00000005302.19	544.767718570528	-0.0522164307225891	0.0839695879096797	-0.621849315001458	0.534040955685603	0.689223747089451	MSL3	protein_coding
ENSG00000005339.15	2871.8288665368	-0.141501277887817	0.0635919291955227	-2.22514522955815	0.026071490263131	0.0842627882132154	CREBBP	protein_coding
ENSG00000005379.17	194.541211769501	0.26477730139395	0.171713809185225	1.54196859676172	0.123081224923162	0.256437648167484	TSPOAP1	protein_coding
ENSG00000005436.14	454.231745951503	-0.0358024114639273	0.0986431320521271	-0.362948851269319	0.716643093329242	0.826587803835477	GCFC2	protein_coding
ENSG00000005448.17	395.860166609635	0.325798179089586	0.0830656530964324	3.92217681971827	8.77525540664847e-05	0.00114032931034327	WDR54	protein_coding
ENSG00000005469.12	206.013315681887	-0.117224140809383	0.131050948103494	-0.89449288620795	0.371058234260305	0.546117147357922	CROT	protein_coding
ENSG00000005483.21	2186.42784318988	-0.179955986773432	0.0627429594982704	-2.86814629422116	0.00412884570920921	0.0219286311498592	KMT2E	protein_coding
ENSG00000005486.17	2658.17282589015	0.310613413872882	0.057210585561795	5.42929967981849	5.65756153408183e-08	3.33133135018553e-06	RHBDD2	protein_coding
ENSG00000005513.10	758.953916772028	-0.0539709916516534	0.0885369867608421	-0.609586949208481	0.542135459003157	0.695798204258288	SOX8	protein_coding
ENSG00000005700.15	1292.6073537052	-0.213333898327451	0.0628788955291656	-3.3927742612543	0.000691886305061629	0.00569917713797759	IBTK	protein_coding
ENSG00000005801.18	991.98970385587	-0.22999726415791	0.0792864040275306	-2.90084115907247	0.00372162475267042	0.020318642347611	ZNF195	protein_coding
ENSG00000005810.18	1809.16416921874	-0.441011196273333	0.0720400873443883	-6.12174710678896	9.2554841202678e-10	1.08152843123191e-07	MYCBP2	protein_coding
ENSG00000005812.11	993.265172740085	-0.213377733032535	0.0669978019078478	-3.18484677043622	0.00144830673415898	0.0100793054989439	FBXL3	protein_coding
ENSG00000005882.12	683.471349042568	0.126975187550519	0.0697232643621987	1.82113084796071	0.0685869690947928	0.169822597262633	PDK2	protein_coding
ENSG00000005884.18	1168.72511955068	0.0892588118345673	0.0836139537200214	1.06751095796101	0.285741168081586	0.459000678565838	ITGA3	protein_coding
ENSG00000005889.15	548.230284762633	-0.165128362150667	0.064301379454103	-2.5680376308028	0.0102276052608552	0.0433795502819728	ZFX	protein_coding
ENSG00000005893.16	1434.72130997913	-0.0524005573176587	0.0543457425185561	-0.964207220092112	0.334942045264416	0.510233451592328	LAMP2	protein_coding
ENSG00000006007.12	1523.92441742093	0.0989290865194824	0.0507239220854666	1.95034379149138	0.0511351564703821	0.138386238534029	GDE1	protein_coding
ENSG00000006015.17	622.018020908214	0.0574255031312609	0.0843490363857004	0.680808051779904	0.495992954580545	0.657572365641788	REX1BD	protein_coding
ENSG00000006025.12	511.157388898593	-0.0254853730716226	0.0808127855807057	-0.315363130827498	0.752485956955552	0.851382820321849	OSBPL7	protein_coding
ENSG00000006042.12	763.289344025441	0.0222684950059839	0.102026252624562	0.218262402402722	0.827224666782024	0.901176890010279	TMEM98	protein_coding
ENSG00000006047.13	363.298538941924	-0.0705036155183615	0.104847755139151	-0.672438007135118	0.50130489354024	0.662400943655819	YBX2	protein_coding
ENSG00000006062.17	656.558913265738	-0.114360880397635	0.107761294498744	-1.06124263753131	0.288579647026292	0.461984876728369	MAP3K14	protein_coding
ENSG00000006118.15	1483.06339163082	0.0641773758034753	0.050644678869953	1.26720866309118	0.205080688966592	0.365388060778004	TMEM132A	protein_coding
ENSG00000006125.18	7697.17470723921	-0.00351299845799662	0.0610719347871092	-0.0575223049710573	0.9541291387256	0.972737984462612	AP2B1	protein_coding
ENSG00000006194.10	1674.50057553521	-0.143367711898554	0.0722012857885375	-1.98566701870723	0.0470703094736066	0.130200791700077	ZNF263	protein_coding
ENSG00000006282.21	2526.53395238541	0.160517393863003	0.0434580370804379	3.69361813479739	0.000221085729161143	0.00235689270252834	SPATA20	protein_coding
ENSG00000006327.14	2326.4254015877	0.169677363557558	0.136295643628482	1.24492140056999	0.213160643529107	0.375284225713357	TNFRSF12A	protein_coding
ENSG00000006432.15	613.207917552022	-0.0835841694455017	0.0992401427261895	-0.842241527968337	0.39965277304526	0.574405596956927	MAP3K9	protein_coding
ENSG00000006451.8	1259.91769273636	0.234580634335757	0.0729215098112955	3.21689217547468	0.00129587290656725	0.00925342879848162	RALA	protein_coding
ENSG00000006453.14	2285.08166576658	0.102939296565843	0.0603876489124324	1.70464156859484	0.0882612936576333	0.204182127163162	BAIAP2L1	protein_coding
ENSG00000006459.11	3847.49943595072	-0.247886839544904	0.122952117891287	-2.01612500700543	0.0437869057262533	0.123234469178032	KDM7A	protein_coding
ENSG00000006468.14	39.3448421563776	0.0894645855120077	0.246121997534574	0.363496909695933	0.716233720990653	0.826305457692722	ETV1	protein_coding
ENSG00000006534.16	172.014403264565	0.247422351438038	0.135082136988514	1.83164374619774	0.067004514740504	0.167250547308885	ALDH3B1	protein_coding
ENSG00000006555.11	894.876277316681	0.0375314609277592	0.0576883880405911	0.650589524209812	0.515311494533739	0.674464310897072	TTC22	protein_coding
ENSG00000006576.16	747.694848910451	-0.316314051220969	0.0823791284411425	-3.83973534567031	0.000123167011124349	0.00150577414897683	PHTF2	protein_coding
ENSG00000006607.14	497.502157149423	-0.240548369033375	0.0761955531897539	-3.15698697579273	0.00159408466161585	0.0108191049928849	FARP2	protein_coding
ENSG00000006611.16	128.785627044735	-0.271714454570093	0.144819930566158	-1.87622279273201	0.0606246935539604	0.155670393050331	USH1C	protein_coding
ENSG00000006625.18	1624.90401457757	-0.0501859471946623	0.0826491568554199	-0.607216686825416	0.543707119611983	0.696925265393795	GGCT	protein_coding
ENSG00000006634.8	1397.95753447463	-0.264035611273874	0.08742662504735	-3.02008239630516	0.00252705927402538	0.0152128160929148	DBF4	protein_coding
ENSG00000006652.15	1870.12728162211	-0.17268265961776	0.0709649692483458	-2.43335072849038	0.0149598023237354	0.0565636626146848	IFRD1	protein_coding
ENSG00000006695.12	571.00035796914	-0.157563698138425	0.0627197299535956	-2.51218712604472	0.0119985446966452	0.0487378234322905	COX10	protein_coding
ENSG00000006704.10	2070.7988539909	0.0820503878520242	0.0543457457762916	1.50978492759628	0.131098312233338	0.268105645132202	GTF2IRD1	protein_coding
ENSG00000006712.15	1471.35991947103	0.0591201910093305	0.0592780704788405	0.997336629410595	0.318601139712961	0.494265981557497	PAF1	protein_coding
ENSG00000006715.16	1466.18565107883	-0.198921357607628	0.0624792969695264	-3.18379634944756	0.00145357237825419	0.0101066190174371	VPS41	protein_coding
ENSG00000006740.17	563.300669618722	0.0208213367035319	0.0768325565870261	0.270996275907442	0.786393896524356	0.874260756413316	ARHGAP44	protein_coding
ENSG00000006744.19	3409.69665309351	0.061045756276126	0.0515123689778222	1.18506986744112	0.235989823748974	0.402547312797559	ELAC2	protein_coding
ENSG00000006747.15	29.9209727335293	-0.266633157085202	0.359779361712004	-0.741101868146168	0.458631676993658	0.626385240464112	SCIN	protein_coding
ENSG00000006756.16	343.127449773232	0.342289896130278	0.130989356054035	2.61311228974267	0.00897218183110446	0.0393502091713904	ARSD	protein_coding
ENSG00000006757.12	179.355729266827	0.532048737167896	0.110296775344583	4.82379231401553	1.40854085093594e-06	4.32430647393247e-05	PNPLA4	protein_coding
ENSG00000006831.10	1627.04964350238	0.011455861814781	0.0683956397278614	0.167494037052107	0.866981338998934	0.924706481572909	ADIPOR2	protein_coding
ENSG00000006837.12	20.2611145977511	0.494204648593567	0.30626568153985	1.61364683796367	0.106604051227563	0.231782701313182	CDKL3	protein_coding
ENSG00000007047.15	1241.29515811633	0.212488225303981	0.0702453426234059	3.02494396593888	0.00248679194972085	0.0150539942453051	MARK4	protein_coding
ENSG00000007062.12	1545.27041951907	-0.297909789166045	0.0804024007212721	-3.70523499912393	0.000211194833953237	0.00227072106063559	PROM1	protein_coding
ENSG00000007080.11	1503.20391963711	0.131101021491138	0.0920100598021614	1.42485530139889	0.154199032711452	0.2998833981541	CCDC124	protein_coding
ENSG00000007168.14	1725.84913430514	-0.11833792894374	0.0606423198073774	-1.95140834518905	0.0510084895471043	0.138142646682186	PAFAH1B1	protein_coding
ENSG00000007171.18	421.100072422587	-0.429867889921889	0.16975964531266	-2.53221482131496	0.0113344526714308	0.0468354001011917	NOS2	protein_coding
ENSG00000007202.15	7061.21175302735	-0.273152503159596	0.0475827294017201	-5.74058080723971	9.43523847570568e-09	7.48562025172565e-07	KIAA0100	protein_coding
ENSG00000007255.10	124.607881887209	0.767693459497781	0.14757139913944	5.20218324129589	1.96960879162823e-07	9.22046053571551e-06	TRAPPC6A	protein_coding
ENSG00000007341.19	242.368605746371	0.0161659305397077	0.0915421144914183	0.176595555275524	0.859826085590468	0.919938846915375	ST7L	protein_coding
ENSG00000007376.8	2745.74157219806	0.146259483444876	0.0879028226879962	1.66387698338212	0.0961370155214891	0.216326223611125	RPUSD1	protein_coding
ENSG00000007384.15	759.709747223259	-0.0166145146239206	0.0563191270293179	-0.295006607884238	0.767988831875846	0.862000271905919	RHBDF1	protein_coding
ENSG00000007392.17	1162.97812645526	-0.280583337472577	0.0750211339677165	-3.74005726963977	0.000183978332247224	0.00202874131696755	LUC7L	protein_coding
ENSG00000007516.14	150.295825010253	-0.0498349269364406	0.128363665889685	-0.388232344340092	0.697844099366306	0.813557769052413	BAIAP3	protein_coding
ENSG00000007520.4	894.153263423942	0.192760134921999	0.0897772639683492	2.14709299884608	0.0317858785704082	0.0975647187070521	TSR3	protein_coding
ENSG00000007541.17	1139.29708241123	0.139525407204109	0.0709264026007303	1.96718573180071	0.0491618023377721	0.134596376516002	PIGQ	protein_coding
ENSG00000007545.16	1535.8689043036	-0.17785722886018	0.0577060447017928	-3.08212475450867	0.00205528680341851	0.0130723178374391	CRAMP1	protein_coding
ENSG00000007866.21	546.881235022492	-0.0589691079996963	0.0871531177158647	-0.676615014415738	0.49865025030016	0.660166333481873	TEAD3	protein_coding
ENSG00000007923.16	2061.82823705923	-0.0914779345300032	0.0494157208386426	-1.8511909363562	0.0641420892269393	0.161793482765543	DNAJC11	protein_coding
ENSG00000007944.15	176.846084569215	-0.181183215741143	0.105944514155769	-1.71017081143768	0.087234291505725	0.202458769847159	MYLIP	protein_coding
ENSG00000007968.7	600.484459300656	-0.0573924735884169	0.0740253455703855	-0.775308418301762	0.438157436150478	0.609578697972525	E2F2	protein_coding
ENSG00000008018.9	2034.86103847081	0.0881003690026289	0.0570928673195089	1.54310640083275	0.122804961957996	0.256050275716893	PSMB1	protein_coding
ENSG00000008083.14	560.254427864222	-0.239457043079281	0.0587906303269764	-4.07304772456922	4.64019114641857e-05	0.000699462413411135	JARID2	protein_coding
ENSG00000008086.13	175.195054562181	-0.114778139042563	0.103675552766217	-1.10708972347012	0.268255138160109	0.439339195200508	CDKL5	protein_coding
ENSG00000008128.23	1059.15272194863	0.0641771313139373	0.0894798457841167	0.717224429161111	0.473235628029829	0.639493846429552	CDK11A	protein_coding
ENSG00000008130.15	2269.55336564119	-0.0259490235304795	0.080585084847535	-0.32200777078754	0.747446807571222	0.848164195824195	NADK	protein_coding
ENSG00000008256.16	1707.29914540962	-0.145097268505254	0.052871658277172	-2.74432982117949	0.00606345836511964	0.0295126158849898	CYTH3	protein_coding
ENSG00000008277.14	1153.29254863492	-0.393016401635283	0.0767981302156096	-5.11752565501132	3.09569965050848e-07	1.29623823699347e-05	ADAM22	protein_coding
ENSG00000008282.8	2598.32819211316	-0.070575939671198	0.0632534221042714	-1.11576476534116	0.264522839607778	0.435165042480371	SYPL1	protein_coding
ENSG00000008283.16	1965.61348375662	0.00246498618494361	0.0750946026620669	0.0328250779358444	0.973814079684891	0.984129353524406	CYB561	protein_coding
ENSG00000008294.21	2305.87028931962	-0.164845064546435	0.050683012097568	-3.25247174002006	0.00114405971721328	0.0084001734911218	SPAG9	protein_coding
ENSG00000008300.17	678.091679383884	0.117241485480966	0.142429872336869	0.82315235952519	0.410421356642567	0.584311629205709	CELSR3	protein_coding
ENSG00000008311.15	264.467173443459	-0.34944213025707	0.166223533937055	-2.10224221553006	0.0355320635290031	0.106025988466397	AASS	protein_coding
ENSG00000008323.15	155.755439121661	0.185802110259119	0.114017709278949	1.62958992453134	0.103188195261656	0.226923026202889	PLEKHG6	protein_coding
ENSG00000008324.12	190.941265185301	0.0769494247367841	0.0971620556933667	0.791969912407251	0.428378220047751	0.600965406142373	SS18L2	protein_coding
ENSG00000008382.16	675.008098014838	0.251822213121345	0.0700561422469444	3.59457722113336	0.000324918766704049	0.0031721667676793	MPND	protein_coding
ENSG00000008394.13	766.967754086523	-0.0403496462072201	0.0866600530150958	-0.465608372062632	0.641495849236303	0.772267340824033	MGST1	protein_coding
ENSG00000008405.12	488.203848215799	-0.154891568316051	0.0848937595041089	-1.8245342086488	0.0680713495303656	0.169022381612102	CRY1	protein_coding
ENSG00000008441.17	2463.09417706676	0.00337910753914205	0.0475219278575903	0.0711062806472891	0.943313169592446	0.967208937759203	NFIX	protein_coding
ENSG00000008513.16	80.9703847678078	-0.249382993426758	0.165017550901892	-1.51125133092675	0.130724428744957	0.267619128084001	ST3GAL1	protein_coding
ENSG00000008516.17	38.5090140444484	-0.237227737214109	0.200157756290021	-1.1852038192833	0.23593687024063	0.402502533047449	MMP25	protein_coding
ENSG00000008517.18	2751.83610128425	0.243809361728214	0.0566628562726803	4.30280747858744	1.68647385518574e-05	0.000315017433619204	IL32	protein_coding
ENSG00000008710.20	4467.12250031181	-0.108441799022763	0.079644032807031	-1.36158096470963	0.173330165943256	0.324972502665253	PKD1	protein_coding
ENSG00000008735.14	28.8631827366132	0.000347892207581871	0.231654129492337	0.00150177425433454	0.99880175795906	0.999531149138609	MAPK8IP2	protein_coding
ENSG00000008838.20	2139.47797581808	-0.0161419320236355	0.0644472168266766	-0.250467480497217	0.802225850164915	0.884425690439986	MED24	protein_coding
ENSG00000008853.17	293.477250105713	-0.235397313812875	0.117874918017901	-1.99700935339889	0.045824166929083	0.127562971798522	RHOBTB2	protein_coding
ENSG00000008869.12	1026.64532070436	-0.123012551264317	0.0805111011980217	-1.52789552538551	0.126538479367987	0.261588646810842	HEATR5B	protein_coding
ENSG00000008952.17	1530.88528297205	-0.133972181126636	0.0636006305358429	-2.10645995170023	0.0351644183603347	0.105234949843892	SEC62	protein_coding
ENSG00000008988.10	14442.9936872564	0.150820256847117	0.0549432956840568	2.74501656606816	0.00605078432029022	0.0294604401951081	RPS20	protein_coding
ENSG00000009307.16	14920.5951114214	0.0345676133850647	0.0518634144342964	0.666512487889839	0.505083584361551	0.665876329426799	CSDE1	protein_coding
ENSG00000009335.18	4416.83306132675	-0.119136878565103	0.0553801206738569	-2.15125711384272	0.0314559112578049	0.096946719750593	UBE3C	protein_coding
ENSG00000009413.16	1568.24385672977	-0.370369145715236	0.0724636015734446	-5.1111059576559	3.20278277401377e-07	1.32270541193106e-05	REV3L	protein_coding
ENSG00000009780.16	243.282139558352	-0.0556009891387576	0.0884469250356414	-0.628636768506673	0.529586883022834	0.685706293994691	FAM76A	protein_coding
ENSG00000009830.12	1216.99933070483	-0.0406585468027089	0.0463866370428895	-0.876514216047085	0.380750551498808	0.556183616772665	POMT2	protein_coding
ENSG00000009844.16	1106.04853693935	-0.0134681147661574	0.0486874609106995	-0.27662388866119	0.78206891972557	0.871702669028634	VTA1	protein_coding
ENSG00000009950.16	1195.31966263052	0.183993425673185	0.127989662083785	1.43756474294571	0.150557590607732	0.294658958896159	MLXIPL	protein_coding
ENSG00000009954.11	5858.20151329135	-0.164227533248544	0.0576157378889081	-2.85039364704831	0.00436651505541034	0.022886247547029	BAZ1B	protein_coding
ENSG00000010017.13	1912.86652987942	-0.00437100206840302	0.0713637589639144	-0.0612496052879341	0.95116042455266	0.971197740276828	RANBP9	protein_coding
ENSG00000010030.14	528.251690464123	0.166690791061403	0.0801183769575363	2.08055626426071	0.0374745406225916	0.10996519862662	ETV7	protein_coding
ENSG00000010072.16	252.900627888409	-0.336417013765859	0.1380785688046	-2.43641729979064	0.0148335609330141	0.0562377005795409	SPRTN	protein_coding
ENSG00000010165.20	613.25351865439	0.0621551414949678	0.0616524515857271	1.00815360778544	0.313380725451537	0.488763689131553	EEF1AKNMT	protein_coding
ENSG00000010219.13	1483.27229622392	0.113956397926908	0.0625435227633597	1.82203356785761	0.0684498924569703	0.169594621777839	DYRK4	protein_coding
ENSG00000010244.18	4725.8668917438	-0.186459609799173	0.0464810163078611	-4.01152179126595	6.03286072147872e-05	0.00086116801624593	ZNF207	protein_coding
ENSG00000010256.11	4044.0148608735	0.0807222569700121	0.0740724780852224	1.08977394920066	0.275812732055458	0.448007542891285	UQCRC1	protein_coding
ENSG00000010270.13	559.205934225738	0.0946475964224943	0.0673609127943028	1.40508185676634	0.159996938551421	0.307879819319175	STARD3NL	protein_coding
ENSG00000010278.14	5949.88574771976	0.34784470010885	0.129866333696823	2.6784824843127	0.00739566001452158	0.033978110045382	CD9	protein_coding
ENSG00000010292.13	6369.16393479669	-0.146500992969417	0.0472900864986721	-3.09792186515731	0.00194882802720942	0.0125648561514777	NCAPD2	protein_coding
ENSG00000010310.9	79.1525003662588	-0.247124836758486	0.144415160096935	-1.71121118165579	0.0870421352641824	0.202272708187499	GIPR	protein_coding
ENSG00000010318.21	136.059422765267	0.117897654968382	0.122219555593546	0.964638223366342	0.334726047352493	0.510126421776512	PHF7	protein_coding
ENSG00000010319.7	112.634634616342	-0.130229127592844	0.162623289954464	-0.800802441208204	0.423246025534197	0.59592850634247	SEMA3G	protein_coding
ENSG00000010322.16	2971.96468550647	-0.145455831463703	0.0565327638902221	-2.57294746363642	0.0100836513066333	0.0429525287374965	NISCH	protein_coding
ENSG00000010404.18	2688.9496247463	-0.146679979170336	0.0428987052495707	-3.41921692780702	0.000628016379179607	0.0053094329219032	IDS	protein_coding
ENSG00000010539.12	271.549490227651	-0.0311340142378439	0.0937959086714819	-0.331933606474139	0.739939393397632	0.843263507679436	ZNF200	protein_coding
ENSG00000010626.15	96.6989805249116	0.227078946667143	0.148842171133896	1.52563581233215	0.127100588121861	0.262454008951909	LRRC23	protein_coding
ENSG00000010704.18	146.546708966281	0.00436331558169077	0.149578511175841	0.0291707381454102	0.976728418875389	0.985818827326925	HFE	protein_coding
ENSG00000010803.16	1277.96180835803	-0.12203717164415	0.0501335930373499	-2.43423948395701	0.0149231179224406	0.0564810307208601	SCMH1	protein_coding
ENSG00000010810.17	3704.61964636956	-0.0307205840538617	0.0891759345498893	-0.344494108291908	0.730474726102791	0.836842682875321	FYN	protein_coding
ENSG00000010818.10	410.146504450302	-0.1929268251421	0.0955709455500342	-2.01867653429354	0.0435208504904097	0.122694450528636	HIVEP2	protein_coding
ENSG00000011007.12	1522.2742825268	0.0136395555844479	0.0541249768218907	0.252001134879589	0.801040186598434	0.88370021756329	ELOA	protein_coding
ENSG00000011009.11	1718.95757320051	0.146783667819806	0.0870667354729403	1.68587540376342	0.0918198003254586	0.209583838598722	LYPLA2	protein_coding
ENSG00000011021.23	738.178431155347	0.248396907547403	0.125300002321294	1.98241742175283	0.0474325413057548	0.130952038029844	CLCN6	protein_coding
ENSG00000011052.21	10774.0856120586	0.198972128818068	0.0649537437975145	3.06328961481172	0.00218918077612568	0.0137041989282884	NME1-NME2	protein_coding
ENSG00000011105.14	249.116092135981	0.127259317136566	0.0921574507596306	1.38089016229941	0.167312735217355	0.317321611810067	TSPAN9	protein_coding
ENSG00000011114.15	1593.43036363442	-0.192786918348599	0.0534294630659634	-3.60825109005095	0.000308268073459076	0.00305712693376455	BTBD7	protein_coding
ENSG00000011132.12	329.056192952007	0.204595095103771	0.08684582397549	2.35584263857652	0.0184807446336476	0.0657490546631116	APBA3	protein_coding
ENSG00000011143.18	312.624389095533	0.125952598956575	0.0835823322433724	1.50692850481643	0.131828984069096	0.269149689066305	MKS1	protein_coding
ENSG00000011198.10	485.840830486687	0.0175187743480757	0.0622919520586794	0.281236560568417	0.778528964520154	0.869358452623052	ABHD5	protein_coding
ENSG00000011243.18	1090.08123962489	-0.0505591030225868	0.0609344952568407	-0.829728757241341	0.406692158580712	0.581388668488051	AKAP8L	protein_coding
ENSG00000011258.16	442.600503672689	-0.187353247207512	0.0915935313029433	-2.04548557679085	0.0408070097332642	0.117283921233302	MBTD1	protein_coding
ENSG00000011260.14	844.862343862085	-0.0395721450008636	0.0834353346327201	-0.474285207520998	0.635296538624456	0.767619452266992	UTP18	protein_coding
ENSG00000011275.19	2786.61677978887	-0.0522781794382299	0.0435760450702279	-1.19969995794656	0.230255889387532	0.39608322225581	RNF216	protein_coding
ENSG00000011295.16	1524.10326867635	-0.0712015244027016	0.0513106848089855	-1.38765492348746	0.165242148267528	0.314740983445124	TTC19	protein_coding
ENSG00000011304.21	12209.4433253471	-0.0499250149573648	0.0611261879081943	-0.816753288007218	0.414069431806704	0.587563081526334	PTBP1	protein_coding
ENSG00000011332.19	77.6766840628616	0.135615239625977	0.177240816681707	0.765146776938618	0.444184148231623	0.614510453240298	DPF1	protein_coding
ENSG00000011347.10	638.71320254805	-0.183251960622115	0.112362399581745	-1.63090109595602	0.102911190474499	0.226630136627113	SYT7	protein_coding
ENSG00000011376.12	926.784635463765	-0.104878106109008	0.0793977386485191	-1.32092056895079	0.186527850580802	0.342016885981633	LARS2	protein_coding
ENSG00000011405.13	1980.5208383564	-0.138660739751477	0.0804205792826908	-1.72419473955867	0.0846726934710946	0.198284322103974	PIK3C2A	protein_coding
ENSG00000011422.12	288.13193729236	0.252344655645153	0.251265752760806	1.00429387161797	0.315236986691372	0.490455479449652	PLAUR	protein_coding
ENSG00000011426.11	4693.59962963159	-0.295202452159561	0.0659408160972818	-4.47677886976788	7.57776657922062e-06	0.000168228650095982	ANLN	protein_coding
ENSG00000011451.21	2645.78530275441	-0.0113382265016354	0.0550248542786342	-0.206056456673578	0.836746811368983	0.906831651058743	WIZ	protein_coding
ENSG00000011454.18	1338.83004664616	-0.0924606881796876	0.0571835622017769	-1.6169102556681	0.105897654320885	0.230612719045511	RABGAP1	protein_coding
ENSG00000011478.12	346.259719618182	0.235031750327133	0.0847670848162394	2.77267704600956	0.0055597266881317	0.0276683130065689	QPCTL	protein_coding
ENSG00000011485.15	2252.8485988404	-0.0396360418294578	0.0751252111393383	-0.527599739532751	0.597777173829807	0.740033731070568	PPP5C	protein_coding
ENSG00000011523.14	539.623991829055	-0.0793787782558088	0.0757780362407333	-1.04751696129518	0.294861213577036	0.469101628861239	CEP68	protein_coding
ENSG00000011566.15	701.765299637813	-0.0910605196961892	0.0580718539450985	-1.56806634384841	0.116865650075677	0.24686558425459	MAP4K3	protein_coding
ENSG00000011638.10	396.653314914724	0.267048589804489	0.110904598139395	2.40791269509708	0.0160440172455957	0.0594219940933929	TMEM159	protein_coding
ENSG00000012048.23	616.211202618444	-0.244858879644593	0.088406864912691	-2.76968174232184	0.00561110902283786	0.0278321347187423	BRCA1	protein_coding
ENSG00000012061.16	1186.73877548243	0.107808963201501	0.0858724808233805	1.2554541590948	0.209313939184913	0.370371912110974	ERCC1	protein_coding
ENSG00000012171.20	1013.68180496724	0.136186672952632	0.102568608175879	1.32776173309388	0.184256832354356	0.339007383242959	SEMA3B	protein_coding
ENSG00000012174.12	458.061915601628	0.0847091597410279	0.0880330570808614	0.962242622827691	0.335927743304075	0.511027833541792	MBTPS2	protein_coding
ENSG00000012211.13	460.042893949698	0.135743838627807	0.0825164329329213	1.64505218903676	0.0999590490324002	0.222239337037522	PRICKLE3	protein_coding
ENSG00000012232.9	1392.2396935951	-0.0916379381807187	0.0539411249698857	-1.69885107572151	0.0893472471941263	0.20565283313548	EXTL3	protein_coding
ENSG00000012822.16	691.951967631719	0.480225502216036	0.231983335002124	2.07008620775125	0.0384442722271207	0.111966486015591	CALCOCO1	protein_coding
ENSG00000012963.15	1537.73537742317	-0.0503313605702617	0.0496477182189147	-1.01376986447459	0.310692578117839	0.485777400948895	UBR7	protein_coding
ENSG00000012983.11	1993.17641261589	-0.259393878887953	0.0571598000708393	-4.53804734387595	5.677751521109e-06	0.000134769728285552	MAP4K5	protein_coding
ENSG00000013275.8	2461.21493570729	-0.0140148268726328	0.086465939181629	-0.162084943565969	0.871238962706373	0.927113523199841	PSMC4	protein_coding
ENSG00000013288.9	1247.08036524127	-0.0968879751622781	0.0702912640197255	-1.37837861523004	0.168086422346544	0.318348376737255	MAN2B2	protein_coding
ENSG00000013306.16	5985.5878166681	0.202219372074402	0.0665809603411489	3.03719518370216	0.00238790778758282	0.014602564701835	SLC25A39	protein_coding
ENSG00000013364.19	498.135689781261	0.305588830397964	0.111184196131771	2.74849161148579	0.00598701668638832	0.029216021214185	MVP	protein_coding
ENSG00000013374.16	1707.92116295715	0.0342669184546763	0.0480611089316581	0.712986429493402	0.475854154583814	0.641600597863262	NUB1	protein_coding
ENSG00000013375.16	536.487124416906	-0.0945200081910927	0.0621204747839538	-1.52155965516715	0.128119453066423	0.263871107463215	PGM3	protein_coding
ENSG00000013392.8	84.2090015440194	0.172270745051471	0.145479552046827	1.18415779144013	0.236350606875373	0.403025910411694	RWDD2A	protein_coding
ENSG00000013441.16	1350.70598860331	-0.378656218288632	0.0708687819002064	-5.34306090969414	9.13900369906737e-08	4.92004791999077e-06	CLK1	protein_coding
ENSG00000013503.10	781.183227421927	-0.103405879649205	0.064343140952349	-1.6071002770254	0.108032372557232	0.233507310571797	POLR3B	protein_coding
ENSG00000013523.11	1250.92717084019	-0.109164696896388	0.0715358030281309	-1.52601483838044	0.127006169140633	0.26230224674635	ANGEL1	protein_coding
ENSG00000013561.18	569.775104324286	0.148966457869734	0.0784504910007854	1.89885947136064	0.057582955320092	0.150122011154456	RNF14	protein_coding
ENSG00000013563.14	280.074370180479	0.399609915921617	0.0994890257793471	4.01662306763257	5.90380393137205e-05	0.000849178821197541	DNASE1L1	protein_coding
ENSG00000013573.17	1558.68264195927	-0.142840137373128	0.0563166540482894	-2.53637471520677	0.0112006812655181	0.0463846219960378	DDX11	protein_coding
ENSG00000013583.10	694.325296080997	0.181224958044362	0.0681297986519404	2.65999550314539	0.00781416947857168	0.0353846096129618	HEBP1	protein_coding
ENSG00000013588.9	2596.74183028011	-0.0239741854496847	0.143501418123058	-0.167065843412961	0.867318241263413	0.924738659556138	GPRC5A	protein_coding
ENSG00000013619.14	494.989941272939	-0.180654645129792	0.0805680299608222	-2.24226216301477	0.0249444336341039	0.0818129661880944	MAMLD1	protein_coding
ENSG00000013810.20	2139.66083997037	-0.232059231228374	0.0851427045371628	-2.72553276866	0.00641978036000162	0.0307798247921961	TACC3	protein_coding
ENSG00000014123.10	1179.95208999147	-0.0650408825719889	0.076257359636227	-0.852912858276965	0.393707630560639	0.568299226570054	UFL1	protein_coding
ENSG00000014138.9	761.282366388053	-0.0374829926536187	0.0755840728687615	-0.495911257900872	0.619957022951702	0.756515191773169	POLA2	protein_coding
ENSG00000014164.7	751.561314660793	0.027830180372855	0.0674950439782792	0.412329242748714	0.680098117643727	0.801633072464907	ZC3H3	protein_coding
ENSG00000014216.16	3976.26547068324	0.16806711339868	0.0531572160924098	3.16169893296346	0.00156851640412598	0.0106843628352193	CAPN1	protein_coding
ENSG00000014641.21	2463.42483308843	0.00541943318057273	0.045458510359333	0.119217130911991	0.90510333493491	0.945759577901625	MDH1	protein_coding
ENSG00000014824.14	857.250432983575	0.105039293533755	0.0770670153912418	1.36296044423815	0.172894977329114	0.324439049951333	SLC30A9	protein_coding
ENSG00000014914.21	345.351723725316	0.180959312298065	0.102620154109817	1.76338959795768	0.0778348029925125	0.185940066610005	MTMR11	protein_coding
ENSG00000014919.13	928.678031631474	0.160812700353154	0.100655216974039	1.59765887141877	0.11011891672226	0.237167102539126	COX15	protein_coding
ENSG00000015133.19	1927.44313755366	-0.210804959826347	0.054022681811801	-3.90215651567853	9.5339474388663e-05	0.0012135531751849	CCDC88C	protein_coding
ENSG00000015153.15	225.745413645467	0.0536747599252546	0.0982520757884659	0.54629644711848	0.584862178080383	0.729577331378988	YAF2	protein_coding
ENSG00000015171.20	2716.40814438865	-0.0853760655740459	0.0520896037130988	-1.63902313490968	0.101208441630963	0.224289333893727	ZMYND11	protein_coding
ENSG00000015285.11	18.6825738291959	0.833010664373105	0.336083737397517	2.47858069784503	0.0131906268889817	0.0520153036934658	WAS	protein_coding
ENSG00000015475.19	747.350249062254	0.139822635098781	0.0762547870812555	1.83362435921287	0.0667097737634731	0.166570006577869	BID	protein_coding
ENSG00000015479.20	7193.68832222105	-0.193922542453928	0.0590132169890055	-3.28608661497062	0.00101589766460306	0.00767601072492558	MATR3	protein_coding
ENSG00000015532.10	432.67840284338	-0.209505513016087	0.071329493120295	-2.93715129396423	0.00331242459689249	0.0186103199305096	XYLT2	protein_coding
ENSG00000015568.13	1920.75351311574	-0.372042788427163	0.0866489435730516	-4.2936794505002	1.75736149093606e-05	0.000324240723554103	RGPD5	protein_coding
ENSG00000015676.18	2356.77599868775	0.0668813417467679	0.0655230675869575	1.02072970954859	0.307382514637309	0.482787205567758	NUDCD3	protein_coding
ENSG00000016391.11	760.46922632578	-0.061253036353052	0.0763201161200656	-0.802580492103677	0.422217247464129	0.594924545548166	CHDH	protein_coding
ENSG00000016402.13	379.423431883192	0.316094982708922	0.0991469614459407	3.18814594112671	0.00143188247110486	0.00998805940279251	IL20RA	protein_coding
ENSG00000016864.18	493.861688839481	-0.1422232917702	0.0804142054713398	-1.76863392402589	0.0769549856437875	0.184497198015501	GLT8D1	protein_coding
ENSG00000017260.20	2757.45003398607	-0.119407871651841	0.0458542133124735	-2.60407633292357	0.0092122236979642	0.0399750820659547	ATP2C1	protein_coding
ENSG00000017483.15	766.836848945068	-0.0800557775143382	0.0834392118007581	-0.959450308633079	0.337331941371776	0.512056416929222	SLC38A5	protein_coding
ENSG00000017797.13	3196.72592763255	-0.0810053599904733	0.0507488447796683	-1.59620106314079	0.11044391033589	0.237740413480627	RALBP1	protein_coding
ENSG00000018189.13	382.461933941428	-0.248190105627455	0.108358984330423	-2.2904432628368	0.021995634040939	0.0747772186587991	RUFY3	protein_coding
ENSG00000018408.15	118.573881212481	-0.202093726899252	0.123998821265415	-1.62980361294465	0.103143009961647	0.226908600724148	WWTR1	protein_coding
ENSG00000018510.16	816.979225306417	0.053022345316908	0.0661251425075068	0.801848484649976	0.422640608485423	0.595354128801912	AGPS	protein_coding
ENSG00000018610.15	425.745588076559	0.00797648929758289	0.0841754375424455	0.0947602950511631	0.924505224863191	0.95694511842256	CXorf56	protein_coding
ENSG00000018699.13	798.445061503273	-0.133117139833266	0.0747140667476477	-1.78168778153756	0.0748001605028747	0.18092708912393	TTC27	protein_coding
ENSG00000019144.19	287.750910016012	0.0588317619005997	0.160875844585832	0.365696677783167	0.714591425419794	0.825168618567334	PHLDB1	protein_coding
ENSG00000019169.10	79.4407468612207	0.341017319745532	0.206885321479691	1.64833984985739	0.0992829516502637	0.22123658527758	MARCO	protein_coding
ENSG00000019485.13	356.794725253692	-0.00773865179258244	0.0739210132873674	-0.104688118417675	0.916623290281265	0.953303399868896	PRDM11	protein_coding
ENSG00000019505.8	375.845632727997	-0.188617670556673	0.0952335218149811	-1.98058065019498	0.0476383206736761	0.13127971587477	SYT13	protein_coding
ENSG00000019995.6	886.173426871868	-0.130645687774111	0.0607685275107662	-2.14989062802229	0.0315638671319568	0.0971602477327174	ZRANB1	protein_coding
ENSG00000020129.16	1855.08068230741	0.000117247715907005	0.0483643306339249	0.0024242600770073	0.998065722207822	0.998993538948255	NCDN	protein_coding
ENSG00000020181.18	305.648425389692	0.102204754893202	0.0865269719300661	1.18118954833883	0.237527432327587	0.404529263914365	ADGRA2	protein_coding
ENSG00000020256.20	772.810956454283	-0.0177705302845931	0.0582237439411557	-0.305211054489265	0.76020541358234	0.856900949999267	ZFP64	protein_coding
ENSG00000020426.11	655.609527716051	-0.0377862286790187	0.0700401314150291	-0.539493971750467	0.589546055399862	0.733235745800125	MNAT1	protein_coding
ENSG00000020577.14	450.588042837826	-0.224289714369302	0.083117428370803	-2.69846792382342	0.00696594506030871	0.0326581710062531	SAMD4A	protein_coding
ENSG00000020922.13	647.573193702695	-0.253227771149782	0.070542297206397	-3.58972958321548	0.000331021178737621	0.00322339357124735	MRE11	protein_coding
ENSG00000021355.13	7153.6981752464	0.105789609565529	0.11411473799221	0.927045983953015	0.353902659678314	0.529343986107453	SERPINB1	protein_coding
ENSG00000021574.13	586.39385959124	-0.154289780927909	0.0737914969956281	-2.09088834364006	0.0365380742426893	0.10831365410704	SPAST	protein_coding
ENSG00000021762.20	857.781283781553	-0.0571269619374413	0.0754458269907246	-0.757191805246758	0.448934959024354	0.618917130809416	OSBPL5	protein_coding
ENSG00000021776.11	2025.93141410146	-0.215594634612837	0.045056727556559	-4.78495990065423	1.71021473035205e-06	5.02381008859619e-05	AQR	protein_coding
ENSG00000021826.17	1177.88723954625	-0.0326431437922347	0.0926604214780661	-0.352287883775294	0.724622373816157	0.832270845803736	CPS1	protein_coding
ENSG00000022277.13	1395.61191815423	0.214036693062221	0.055146030583586	3.88127106878166	0.00010391194071393	0.00130300590388529	RTF2	protein_coding
ENSG00000022567.10	392.565848191368	-0.0517767530759217	0.0898944065413924	-0.575973022883028	0.564633416129554	0.713854240940778	SLC45A4	protein_coding
ENSG00000022840.16	2585.72050321475	0.0473509439947414	0.0621429285308903	0.761968338379869	0.446078901174428	0.616276542599517	RNF10	protein_coding
ENSG00000022976.15	488.181009964832	0.134859266608615	0.101965771436981	1.32259350081968	0.185970596730854	0.341285704300085	ZNF839	protein_coding
ENSG00000023041.11	662.601393325681	-0.0368137275460639	0.0785637969642913	-0.468583863923945	0.639367113347544	0.770470850315843	ZDHHC6	protein_coding
ENSG00000023191.17	3092.77193032754	0.249349657536957	0.0717932233308309	3.47316426214668	0.000514360448143835	0.00453684575501473	RNH1	protein_coding
ENSG00000023228.14	1683.9095451055	-0.0211901796925701	0.0552364180056263	-0.383626970351547	0.701254947312763	0.816082534995182	NDUFS1	protein_coding
ENSG00000023287.13	1200.01527744165	-0.0860678038685495	0.0809206373709225	-1.06360758719724	0.287506503886236	0.460903226585252	RB1CC1	protein_coding
ENSG00000023318.8	1563.04969219666	-0.0311845715281285	0.0664457888350805	-0.469323520344218	0.638838405699791	0.770038757995691	ERP44	protein_coding
ENSG00000023330.15	1540.50269923308	0.204313452551666	0.0779850380196202	2.61990578885482	0.00879540615999176	0.0388234121393018	ALAS1	protein_coding
ENSG00000023445.16	28.7327113785301	0.249278899799208	0.245700555129087	1.01456384446604	0.310313781396835	0.485510613049924	BIRC3	protein_coding
ENSG00000023516.9	1702.49662943579	-0.385655744415975	0.0696540491425814	-5.53673116155158	3.08169021835893e-08	1.95182346014884e-06	AKAP11	protein_coding
ENSG00000023572.10	356.158619127702	-0.202073512042783	0.0951969962197343	-2.12268790053371	0.033780013580451	0.101982760807474	GLRX2	protein_coding
ENSG00000023608.5	160.952227222266	-0.145121407262345	0.11265409061324	-1.2882036193481	0.197675092430272	0.355728307671831	SNAPC1	protein_coding
ENSG00000023697.13	374.211825658334	0.136897627918308	0.0748362048489871	1.82929677145648	0.0673551620620023	0.167847861286597	DERA	protein_coding
ENSG00000023734.11	3760.35246347057	0.033260204267462	0.0456842648269793	0.728045080585819	0.466585990814441	0.63359005597506	STRAP	protein_coding
ENSG00000023892.11	1008.09179297334	0.088171422638172	0.0736257085527562	1.19756297591341	0.231087196986425	0.397150656410143	DEF6	protein_coding
ENSG00000023909.10	513.755182958114	-0.356734513132951	0.11868163277833	-3.00581062782688	0.00264873901158149	0.0157814592334306	GCLM	protein_coding
ENSG00000024048.10	1226.94968352964	-0.131089151727631	0.0577482553130298	-2.27001060061555	0.0232069398706619	0.0777726570943435	UBR2	protein_coding
ENSG00000024422.12	912.46396031682	0.0476498676220027	0.0711678709205086	0.669541845297374	0.503149896848959	0.664019702437691	EHD2	protein_coding
ENSG00000024526.17	864.727918624498	-0.395750362758923	0.0932624782129386	-4.24340388913255	2.20154684995654e-05	0.000385869423059135	DEPDC1	protein_coding
ENSG00000024862.17	114.127056274913	0.194377271233084	0.128368230146705	1.51421633694677	0.129970979516456	0.266730947731976	CCDC28A	protein_coding
ENSG00000025156.13	566.121154006526	-0.0815763935070279	0.0616236355332672	-1.32378417470987	0.185574733386527	0.340774289554589	HSF2	protein_coding
ENSG00000025293.17	1087.93022540743	-0.0241583751450419	0.0563773440131403	-0.428512118971251	0.668278312226793	0.79268862012709	PHF20	protein_coding
ENSG00000025434.19	188.117434243858	0.334054308766925	0.127798594463606	2.61391222782232	0.00895120287251176	0.0392891145378508	NR1H3	protein_coding
ENSG00000025708.14	136.624108169055	0.282678168164041	0.169537240242522	1.66735147841071	0.095444536053391	0.215249990495035	TYMP	protein_coding
ENSG00000025770.19	1660.69999541004	-0.0700626186358776	0.0826743399280919	-0.847453015008239	0.396742665310547	0.571749420352886	NCAPH2	protein_coding
ENSG00000025772.8	2376.82376361836	0.0397470194111213	0.0793504183985871	0.500904975843569	0.616438000452477	0.753426944841245	TOMM34	protein_coding
ENSG00000025796.14	1795.09329001227	-0.0505527137276196	0.0670842378167478	-0.753570665373185	0.451107064290327	0.620550090081437	SEC63	protein_coding
ENSG00000025800.14	1903.13884507425	0.0322628422127658	0.0565868738699974	0.570147103140676	0.56857792977269	0.71679716596082	KPNA6	protein_coding
ENSG00000026036.22	1125.39611893798	-0.225206493339064	0.0834013387945999	-2.70027431926123	0.00692823239665422	0.032518666427595	RTEL1-TNFRSF6B	protein_coding
ENSG00000026103.22	181.745826338255	-0.00674329051909889	0.10740951867222	-0.0627811259417079	0.949940795532838	0.970704112885162	FAS	protein_coding
ENSG00000026297.16	1423.91997459343	-0.0238155401239862	0.0905308015658471	-0.263065605430037	0.792500013389328	0.878199309110544	RNASET2	protein_coding
ENSG00000026508.20	4562.40691678049	-0.253661562188132	0.0490615004104723	-5.17027730635785	2.33746873086101e-07	1.07423791612801e-05	CD44	protein_coding
ENSG00000026652.15	107.794506895538	0.210236913004808	0.168066766065796	1.25091306226778	0.210966197670625	0.372552069316659	AGPAT4	protein_coding
ENSG00000026950.17	356.152513310295	-0.140199160990579	0.124807908931336	-1.12331952510887	0.261301814259975	0.431372636968007	BTN3A1	protein_coding
ENSG00000027001.10	1249.19000065388	-0.0305202942006456	0.0861240679967062	-0.354375901075792	0.723057192411274	0.831377888513161	MIPEP	protein_coding
ENSG00000027697.15	790.424913256484	-0.058002108487021	0.0660999546674715	-0.877490896609713	0.380220061270841	0.555694900484453	IFNGR1	protein_coding
ENSG00000027847.14	310.15600907129	0.107911496970027	0.077043632230494	1.40065432853925	0.161317466293635	0.309652296817808	B4GALT7	protein_coding
ENSG00000027869.12	296.257477188736	0.175330190414932	0.112336547729416	1.56075822124468	0.118580808390875	0.249440009166069	SH2D2A	protein_coding
ENSG00000028116.18	750.815400220668	-0.107497191501677	0.0553402870954744	-1.94247621658015	0.0520794764194336	0.140124189661913	VRK2	protein_coding
ENSG00000028137.19	145.609639826375	-0.0728212739386973	0.149163646508048	-0.488197195787702	0.6254101706371	0.760215540051903	TNFRSF1B	protein_coding
ENSG00000028203.18	1485.84824859876	-0.0861490193337835	0.0576082976785919	-1.49542727012046	0.134802967943482	0.273159923335601	VEZT	protein_coding
ENSG00000028277.21	61.249344086655	0.605982033558196	0.195345227912058	3.10210820113304	0.00192147712561645	0.0124470761459142	POU2F2	protein_coding
ENSG00000028310.18	1127.07577124171	-0.214942746629203	0.064339000744962	-3.3407846584567	0.000835419918077625	0.00659647557759857	BRD9	protein_coding
ENSG00000028528.15	2140.11774308716	-0.0353405612781123	0.0448107805174279	-0.788662033332975	0.430309563845058	0.602833305334611	SNX1	protein_coding
ENSG00000028839.10	350.980793243046	0.178339028806188	0.0854895702887148	2.08609106589147	0.0369703748289668	0.109016320456151	TBPL1	protein_coding
ENSG00000029153.14	952.03100885171	-0.249094674554623	0.0601821670245655	-4.13901138609625	3.48805640677171e-05	0.000555838605599871	ARNTL2	protein_coding
ENSG00000029363.17	5435.19933470759	-0.247391038321067	0.0661663627295266	-3.73892455494866	0.000184809175282949	0.00203492586429158	BCLAF1	protein_coding
ENSG00000029364.12	2144.07379961238	-0.107422954703919	0.0560051252683032	-1.91809149947061	0.0550994101392525	0.145739341715931	SLC39A9	protein_coding
ENSG00000029639.11	222.315396711529	0.0398265600947359	0.116945364092839	0.340556980635153	0.733437119848141	0.838422179001027	TFB1M	protein_coding
ENSG00000029725.17	2315.94492708081	-0.130433282287413	0.060725135426106	-2.14792904737333	0.031719392423173	0.0974400084342592	RABEP1	protein_coding
ENSG00000029993.15	1550.45028582373	0.0280608304519147	0.0690206068668186	0.406557283769767	0.684333176107827	0.804338268744591	HMGB3	protein_coding
ENSG00000030066.13	2420.5653092078	-0.19985471285825	0.0607445741190017	-3.29008336558133	0.00100157704128003	0.00759445287739191	NUP160	protein_coding
ENSG00000030110.13	623.514024888381	0.169772789931551	0.0710506982649193	2.38945983751682	0.0168731685954035	0.0615941805233499	BAK1	protein_coding
ENSG00000030582.18	3105.41844254171	0.223763942389397	0.0738281387580667	3.03087611517157	0.00243845274721946	0.0148394173240154	GRN	protein_coding
ENSG00000031003.10	1128.61312309022	-0.240636394833712	0.0548217427457475	-4.38943351271659	1.13646317037383e-05	0.000229638684051141	FAM13B	protein_coding
ENSG00000031081.11	228.727850554016	0.0188570111952952	0.103361021673341	0.182438320461752	0.855238755015265	0.917288637058146	ARHGAP31	protein_coding
ENSG00000031691.7	102.310364534173	-0.0213395810548432	0.138505548211545	-0.15407022556418	0.877554364493436	0.930191582193521	CENPQ	protein_coding
ENSG00000031698.13	7513.07838020226	0.196273830535384	0.0827055800743167	2.37316309684326	0.0176364742811099	0.0635782266382985	SARS1	protein_coding
ENSG00000031823.14	2447.76088792849	0.00688592405744185	0.0599732247686033	0.11481663832502	0.908590460798572	0.947892075996794	RANBP3	protein_coding
ENSG00000032219.19	587.61521204529	-0.12446310171625	0.0974484721505757	-1.2772196317653	0.2015247179359	0.360953374306767	ARID4A	protein_coding
ENSG00000032389.13	807.078936570532	0.200301040260973	0.0688333064625348	2.90994360949368	0.00361493972608752	0.0198729399821456	EIPR1	protein_coding
ENSG00000032444.17	1576.52984277548	0.0620107160286161	0.0750819268768631	0.825907360240179	0.40885664507784	0.583007628658258	PNPLA6	protein_coding
ENSG00000032742.17	205.742144448215	-0.0358662033910008	0.145113973441314	-0.247158854109287	0.804785287230545	0.886080886692954	IFT88	protein_coding
ENSG00000033011.13	1223.20982576433	0.0531217839723634	0.0808305670470353	0.657199199672221	0.511052840134085	0.670848584073369	ALG1	protein_coding
ENSG00000033030.15	1190.58991353097	-0.167381577812139	0.0577472886301854	-2.89851838558262	0.0037493032583056	0.0204463630923942	ZCCHC8	protein_coding
ENSG00000033050.9	5176.36446044489	-0.0252012729400355	0.0579793588922381	-0.434659392955263	0.663809677361834	0.789338298961073	ABCF2	protein_coding
ENSG00000033100.16	2626.4836726944	-0.0474078865995536	0.067808936165895	-0.699139217928002	0.484465031542034	0.648448400414191	CHPF2	protein_coding
ENSG00000033170.17	728.192055622995	-0.00901290328250037	0.0572620477734905	-0.157397502061966	0.874931581986124	0.928774858227337	FUT8	protein_coding
ENSG00000033178.13	1143.62597393093	-0.232707848089578	0.0784552224386456	-2.96612310635615	0.00301579746206555	0.017375796606424	UBA6	protein_coding
ENSG00000033327.13	647.284104067264	0.109369589924609	0.10792330897131	1.01340100639133	0.310868658903981	0.485951899234533	GAB2	protein_coding
ENSG00000033627.17	2368.83930506056	-0.0723435285854642	0.0501557749018062	-1.44237684946742	0.149196091101159	0.293229951488753	ATP6V0A1	protein_coding
ENSG00000033800.14	1151.28014521383	-0.105932929536406	0.0635745800414515	-1.66627808579052	0.0956580394108525	0.21563470705536	PIAS1	protein_coding
ENSG00000033867.16	942.522401258471	-0.392726186244159	0.0632189374962351	-6.21216049807144	5.2261006368037e-10	6.78010282437018e-08	SLC4A7	protein_coding
ENSG00000034152.19	1811.95932899615	0.0858741327502604	0.0874066081431731	0.982467282217353	0.325869693767747	0.500831949822086	MAP2K3	protein_coding
ENSG00000034510.6	16201.476909147	0.498750395157117	0.105399013083294	4.73202149210797	2.22294869563414e-06	6.21683277142654e-05	TMSB10	protein_coding
ENSG00000034533.12	188.724826022775	-0.0585071559519829	0.102432852675583	-0.571175696309874	0.567880551001736	0.7164692578468	ASTE1	protein_coding
ENSG00000034677.13	490.933921143269	-0.0454789384053736	0.0736185212968279	-0.617764899433442	0.536730324284539	0.691038000364293	RNF19A	protein_coding
ENSG00000034693.15	286.282062123401	-0.032626800249263	0.108940225990144	-0.299492680070399	0.764564156334104	0.859628559154194	PEX3	protein_coding
ENSG00000034713.8	416.754792061142	0.0916132927862087	0.0831586220135644	1.1016692023981	0.270605510755387	0.442419465198124	GABARAPL2	protein_coding
ENSG00000035115.22	1269.50169775194	-0.0106904675152681	0.0588627073669896	-0.181616986262908	0.85588331744087	0.917413434338596	SH3YL1	protein_coding
ENSG00000035141.8	1680.77571370549	-0.00822309417512906	0.0548414064896741	-0.149943167060775	0.880809454290294	0.932134352286709	FAM136A	protein_coding
ENSG00000035403.18	5956.99007242116	-0.300415621239781	0.0702663106459318	-4.27538629078677	1.90806167963235e-05	0.000343223410009284	VCL	protein_coding
ENSG00000035499.13	626.076863726759	-0.215803063506575	0.0886539307471965	-2.43421878407122	0.0149239714316827	0.0564810307208601	DEPDC1B	protein_coding
ENSG00000035664.11	79.570372652846	-0.27276548820022	0.147050864941078	-1.85490570429161	0.0636096932679629	0.160881294684777	DAPK2	protein_coding
ENSG00000035681.9	1758.76180114638	-0.242655358073184	0.0724744900920305	-3.34814853840368	0.000813533954775849	0.00647135136374203	NSMAF	protein_coding
ENSG00000035687.10	1752.50666593507	-0.0459435260962451	0.0608899629507424	-0.754533651685938	0.450528846556212	0.619867819732415	ADSS2	protein_coding
ENSG00000035862.12	885.741220157752	-0.0881951821282263	0.0713529363794113	-1.23604138250538	0.216443181738758	0.379159154158052	TIMP2	protein_coding
ENSG00000035928.16	2851.05843588039	-0.0757719681706269	0.0514789639174119	-1.47190157696624	0.141047457705873	0.281953911251512	RFC1	protein_coding
ENSG00000036054.13	625.422017690483	-0.130827575002457	0.0812678730324281	-1.60983141456468	0.107434665098661	0.232810457182477	TBC1D23	protein_coding
ENSG00000036257.13	1803.78204295558	-0.0822057247308071	0.0502909555318056	-1.63460256146491	0.102132390348745	0.225508078528926	CUL3	protein_coding
ENSG00000036448.10	104.737312074498	0.595383506406083	0.172488581043905	3.45172708131059	0.000557010826411028	0.00484299821857344	MYOM2	protein_coding
ENSG00000036530.9	27.7221023376568	-0.76170554196386	0.353895964934319	-2.15234311051054	0.0313703407750069	0.0967546963734759	CYP46A1	protein_coding
ENSG00000036549.13	1251.34943662192	-0.179083819099584	0.0615038428687368	-2.91175007522359	0.00359410080230544	0.0198089489923043	ZZZ3	protein_coding
ENSG00000036672.16	49.7111448710113	0.0335028198328989	0.196561250624437	0.170444681881433	0.864660435137136	0.922949398049652	USP2	protein_coding
ENSG00000037042.9	810.119024225733	0.161879020817703	0.0727183480617467	2.22610971140664	0.0260068336109986	0.0841304386680105	TUBG2	protein_coding
ENSG00000037241.7	220.434964075053	0.5197135429648	0.112547800111134	4.61771391756761	3.87990636395189e-06	9.780218817761e-05	RPL26L1	protein_coding
ENSG00000037474.15	2902.28711080151	-0.157867337847884	0.0644737007471264	-2.44855399982481	0.0143430928281769	0.0549308387428705	NSUN2	protein_coding
ENSG00000037637.11	850.090243897717	0.108378817515394	0.0839172710281274	1.29149597201591	0.196531750941837	0.354071903154925	FBXO42	protein_coding
ENSG00000037749.12	211.875615361388	-0.00775738000149443	0.108969906817581	-0.0711882778286718	0.94324791068479	0.967208937759203	MFAP3	protein_coding
ENSG00000037757.14	371.4583610576	-0.0587365913348968	0.0947533103966657	-0.61988959635297	0.535330475645196	0.690223222947305	MRI1	protein_coding
ENSG00000037897.17	392.327659658299	-0.288293176885018	0.127249722686597	-2.26557017805889	0.0234777127124758	0.0783142591704447	METTL1	protein_coding
ENSG00000037965.6	28.2489425404363	-0.283980800791498	0.243038561710722	-1.16845984765787	0.242621326382646	0.410745044237646	HOXC8	protein_coding
ENSG00000038002.9	361.093356882256	0.132838082862386	0.0898373145010939	1.47865153360933	0.139233471939637	0.279542535431286	AGA	protein_coding
ENSG00000038210.14	641.900025736636	-0.100769223890885	0.0794998738149976	-1.26753941931257	0.204962477893364	0.365287821206499	PI4K2B	protein_coding
ENSG00000038219.13	1149.04646166669	-0.238881615015196	0.0778088598699996	-3.07010815239178	0.00213981268908879	0.0134622439379484	BOD1L1	protein_coding
ENSG00000038274.17	1087.44722748396	-0.00395752156850626	0.0506445349599385	-0.0781431120186372	0.937714213588249	0.963866625000291	MAT2B	protein_coding
ENSG00000038358.15	2275.00621172088	-0.101614813239468	0.0532922451003182	-1.90674671423932	0.0565533945608957	0.148232632517987	EDC4	protein_coding
ENSG00000038382.20	2143.32838652535	-0.291707376174234	0.0613951299642738	-4.75131132296618	2.02101686765836e-06	5.75894296088508e-05	TRIO	protein_coding
ENSG00000038532.16	951.415596032715	-0.0510463130087825	0.0693284351190941	-0.73629691656957	0.46155002229732	0.628719052603452	CLEC16A	protein_coding
ENSG00000039068.19	5801.27445163035	0.0627478410748362	0.0942604398174569	0.665685850780588	0.505611919267783	0.666223257958266	CDH1	protein_coding
ENSG00000039123.16	1675.00511248344	-0.151704636348099	0.0610507193931149	-2.48489514711939	0.0129589597762984	0.0512981511732987	MTREX	protein_coding
ENSG00000039139.9	25.5023188131711	0.150402441887514	0.346118943246791	0.434539758143988	0.663896530108247	0.789339657707772	DNAH5	protein_coding
ENSG00000039319.17	631.052312098023	-0.457179988460959	0.0893293349170427	-5.11791550766081	3.08930931961255e-07	1.29623823699347e-05	ZFYVE16	protein_coding
ENSG00000039523.20	1309.07670445959	0.0396134795782281	0.055533189445169	0.713329811847754	0.475641694112347	0.641480083837302	RIPOR1	protein_coding
ENSG00000039560.14	1345.93750773507	-0.231172421320578	0.0731405552439902	-3.16065991773521	0.00157412168978289	0.0107028914532194	RAI14	protein_coding
ENSG00000039650.12	992.829477449254	-0.00318514504795718	0.0831812733159048	-0.0382916120538415	0.969455178494629	0.981303207133228	PNKP	protein_coding
ENSG00000040199.18	445.253584767808	-0.177269849349014	0.0715232053927766	-2.4784941946536	0.0131938258178375	0.0520153036934658	PHLPP2	protein_coding
ENSG00000040275.17	316.304666593707	-0.0897487368177087	0.0896231815406856	-1.00140092412325	0.316633017501496	0.491916074449004	SPDL1	protein_coding
ENSG00000040341.18	566.305546229871	0.1376540082997	0.105258088256444	1.30777606338743	0.190949275305299	0.347365142739414	STAU2	protein_coding
ENSG00000040487.13	456.832001757178	0.176104835378969	0.0785015654531597	2.24332896245294	0.0248756090412036	0.0817116867916984	SLC66A1	protein_coding
ENSG00000040531.16	668.89406571454	0.060901108153318	0.0681915758346297	0.893088441026915	0.371809812541586	0.546870864639032	CTNS	protein_coding
ENSG00000040608.14	1828.12758534626	0.102809677980142	0.0931331612340474	1.10389979914648	0.269636606021305	0.441218215280629	RTN4R	protein_coding
ENSG00000040633.13	799.835784908106	0.163823782714644	0.0636814746409875	2.57255008050963	0.010095234919697	0.0429753095677811	PHF23	protein_coding
ENSG00000040933.16	981.940106547739	-0.169143929206186	0.0581627203567024	-2.90811585443139	0.00363613602201952	0.0199458203769732	INPP4A	protein_coding
ENSG00000041353.10	190.193686226034	-0.398889553130785	0.0997598648856386	-3.99849732743783	6.3745900724059e-05	0.000895531880255793	RAB27B	protein_coding
ENSG00000041357.16	1640.6903995804	-0.101765171420832	0.0743905727114287	-1.36798478236743	0.171316839508281	0.32244100870868	PSMA4	protein_coding
ENSG00000041802.11	1552.46564225022	-0.143190693835375	0.0671302958644795	-2.13302640769592	0.0329225599633604	0.100136131736823	LSG1	protein_coding
ENSG00000041880.14	563.191483922272	0.164299402648198	0.0975496000524181	1.6842652615686	0.0921304157614745	0.2099670764054	PARP3	protein_coding
ENSG00000041982.16	424.343596312909	-0.181741915951851	0.14047971956198	-1.29372351054321	0.195760941435281	0.353232036293443	TNC	protein_coding
ENSG00000041988.15	394.949840235749	0.233520943322958	0.101202362375592	2.30746533817356	0.0210288924106348	0.0722565589692064	THAP3	protein_coding
ENSG00000042088.14	501.509019370039	0.116192555360194	0.0774261449947438	1.50068888704302	0.133436048729921	0.271372773685217	TDP1	protein_coding
ENSG00000042286.15	2032.9451794572	0.0882789644670229	0.0701152214880098	1.25905563148109	0.208010238653429	0.368879879360278	AIFM2	protein_coding
ENSG00000042317.17	267.861526742838	0.0892364565259244	0.117872992658259	0.75705600166309	0.449016312206409	0.618917130809416	SPATA7	protein_coding
ENSG00000042429.12	668.494615760436	-0.143603723471869	0.06991870587053	-2.05386701146591	0.0399885649424013	0.115587272855562	MED17	protein_coding
ENSG00000042445.14	2151.01067955186	0.268821436976016	0.0715903395853139	3.7549959747804	0.000173344264084691	0.00193698401542819	RETSAT	protein_coding
ENSG00000042493.16	564.95029674813	0.261249248069294	0.0634037277882829	4.12040832901269	3.78201525101708e-05	0.000593237230945176	CAPG	protein_coding
ENSG00000042753.12	1490.90468618797	0.134980083264794	0.100192806686113	1.3472033345434	0.177914754314527	0.330904294036761	AP2S1	protein_coding
ENSG00000043093.15	636.004974520999	-0.192967558157872	0.0800561190509731	-2.41040360743701	0.015934881474406	0.0592214998385591	DCUN1D1	protein_coding
ENSG00000043143.20	1115.9482481015	-0.122970687564038	0.0644966228803912	-1.90662211558094	0.0565695391307126	0.148233033712208	JADE2	protein_coding
ENSG00000043355.12	1274.11116839136	0.0961335249048649	0.0566678850406871	1.6964374942852	0.0898030580991238	0.206418313172643	ZIC2	protein_coding
ENSG00000043514.17	775.68727433876	-0.0324025525919245	0.0667683439459361	-0.485298131973463	0.627464880389335	0.761791688707219	TRIT1	protein_coding
ENSG00000044090.10	1599.31117269532	0.117113505100295	0.069533132321074	1.6842834658953	0.0921268992203269	0.2099670764054	CUL7	protein_coding
ENSG00000044115.21	7633.89617411172	0.0116737966098198	0.0823407521684399	0.141774228463924	0.88725834112341	0.936001975932135	CTNNA1	protein_coding
ENSG00000044446.12	990.759673485	-0.0772071221291999	0.0566833139668504	-1.3620784799977	0.173173118986895	0.324758844937603	PHKA2	protein_coding
ENSG00000044459.15	107.17974518086	0.114964118399286	0.143241802625839	0.802587766223406	0.422213041679748	0.594924545548166	CNTLN	protein_coding
ENSG00000044574.8	67481.7398098801	-0.145099075410871	0.1035995365359	-1.40057649158102	0.161340754876715	0.309657567992311	HSPA5	protein_coding
ENSG00000046604.13	7222.91225987972	-0.0131508626053313	0.0629262824621359	-0.208988392302445	0.834457300145242	0.905888937332232	DSG2	protein_coding
ENSG00000046647.13	200.353398478614	0.244770891968922	0.117604503519689	2.08130543170859	0.037405958311296	0.109870891579204	GEMIN8	protein_coding
ENSG00000046651.15	664.678817176252	-0.211014283794722	0.0775178822167835	-2.72213685101211	0.00648612765515745	0.0310165673017895	OFD1	protein_coding
ENSG00000047056.16	455.297148630393	-0.11712874062289	0.0984125779571164	-1.1901805953496	0.233975418296914	0.400379776978962	WDR37	protein_coding
ENSG00000047188.16	898.173194761446	-0.314463656095401	0.0952264164349284	-3.30227333830508	0.000959045632005431	0.00732353285554704	YTHDC2	protein_coding
ENSG00000047230.15	431.935423377067	0.0157672950755268	0.082054763453496	0.192155755643155	0.847620201882674	0.912792417754287	CTPS2	protein_coding
ENSG00000047249.18	586.731746284646	0.147995604363561	0.113635524263921	1.30237093833297	0.192789612236601	0.349376125854114	ATP6V1H	protein_coding
ENSG00000047315.17	2867.04576482134	-0.0580658586112241	0.0523467038239408	-1.10925529917832	0.267320062864975	0.438332608284564	POLR2B	protein_coding
ENSG00000047346.12	256.43149286453	-0.17496712732963	0.118369424104588	-1.47814461929826	0.13936907340764	0.279777521979859	FAM214A	protein_coding
ENSG00000047365.12	456.07763169852	-0.450269925951361	0.0851742083160587	-5.28645859883463	1.24707024043617e-07	6.2837808434035e-06	ARAP2	protein_coding
ENSG00000047410.14	4708.84645872268	-0.286645721287653	0.0848741648376897	-3.37730240805108	0.000732005240326808	0.00596788558456433	TPR	protein_coding
ENSG00000047578.13	561.372714708278	-0.0175696209313607	0.0677621542190846	-0.259283683257111	0.795416367915472	0.880007804033602	KIAA0556	protein_coding
ENSG00000047579.20	417.092023184832	0.1247499019979	0.0728429583302818	1.71258697968119	0.0867885503352563	0.2017659789873	DTNBP1	protein_coding
ENSG00000047597.7	397.684912065748	0.162005382950842	0.074778116219468	2.16648119986559	0.0302744349543118	0.0942081562544157	XK	protein_coding
ENSG00000047621.12	343.155531645219	0.0120835431678286	0.0920277607452015	0.131303240130818	0.895535428730464	0.94072720489949	C12orf4	protein_coding
ENSG00000047634.15	659.606460767253	-0.331883390495867	0.0869757528057242	-3.81581509546905	0.000135734122406629	0.00161488252656474	SCML1	protein_coding
ENSG00000047644.19	817.016275587827	0.0843313205842331	0.0998112720674776	0.844907782832592	0.398162328724285	0.573195850593282	WWC3	protein_coding
ENSG00000047849.21	8849.56843335258	0.0225550702291135	0.0686414457230687	0.328592587051721	0.742463651889863	0.84479899521345	MAP4	protein_coding
ENSG00000047932.14	911.813491746764	-0.119023350955853	0.088187634795806	-1.34966031498005	0.177124967487093	0.329912487322431	GOPC	protein_coding
ENSG00000048028.11	569.354138206732	-0.170841187680139	0.0739254688121508	-2.31099227945726	0.0208332813448319	0.071731585882137	USP28	protein_coding
ENSG00000048140.18	867.03664081931	0.0938908486136977	0.0822101720976416	1.14208310502237	0.253419477393322	0.423179927132707	TSPAN17	protein_coding
ENSG00000048162.21	785.546910314477	-0.0985528296028228	0.094674680474675	-1.0409628964017	0.297892768750145	0.472164869208729	NOP16	protein_coding
ENSG00000048342.17	56.2294511677326	-0.0954257641864595	0.17816057694049	-0.535616609606817	0.592223547088612	0.735534131071413	CC2D2A	protein_coding
ENSG00000048392.12	504.811604660461	0.109232379573616	0.102709590858558	1.06350710445377	0.287552045092096	0.460927214772252	RRM2B	protein_coding
ENSG00000048405.10	1027.52941992078	-0.300528310184264	0.0702338577233451	-4.27896629810741	1.87763287543987e-05	0.000339369759764756	ZNF800	protein_coding
ENSG00000048471.14	316.41533775256	-0.204630634793862	0.097853640919383	-2.09119081182117	0.0365109626479127	0.108254573358504	SNX29	protein_coding
ENSG00000048544.6	828.85186465373	0.110533878085199	0.0745760655261297	1.48216290716585	0.138296953644826	0.278292388097999	MRPS10	protein_coding
ENSG00000048649.13	1533.43492665143	-0.0368877164564955	0.0850269698067611	-0.433835482322014	0.66440791333202	0.789662137157365	RSF1	protein_coding
ENSG00000048707.15	1304.68573017059	-0.362328042473979	0.071709235075861	-5.0527389127868	4.35519057091956e-07	1.71859012214768e-05	VPS13D	protein_coding
ENSG00000048828.17	9021.44984105238	-0.0898908835592539	0.0596043138441849	-1.50812714318368	0.131521989471188	0.268749148609013	FAM120A	protein_coding
ENSG00000048991.16	2541.26521017091	-0.21677354290609	0.0451213617015374	-4.80423317762379	1.55345707229278e-06	4.67401435284258e-05	R3HDM1	protein_coding
ENSG00000049130.16	7959.90678684951	-0.146947101893518	0.0601358072827345	-2.44358741544171	0.0145420461934075	0.0554540318784713	KITLG	protein_coding
ENSG00000049167.15	348.788993483222	-0.107986125981725	0.0919692429501338	-1.17415477737787	0.24033303596559	0.408075178359635	ERCC8	protein_coding
ENSG00000049239.13	1439.91251481213	0.170709324355487	0.100472877582954	1.6990587754844	0.0893081098023889	0.205625545618025	H6PD	protein_coding
ENSG00000049245.13	1782.33399705877	0.0675388718039827	0.061616395896421	1.09611850581974	0.273026917067324	0.445267526546884	VAMP3	protein_coding
ENSG00000049246.14	382.022560328035	0.115254512366009	0.120453330608619	0.95683956420016	0.338648239263126	0.513165662457385	PER3	protein_coding
ENSG00000049283.18	280.918811229334	-0.103785335066352	0.101132128876889	-1.02623504734773	0.304780805086762	0.479625446082754	EPN3	protein_coding
ENSG00000049323.16	507.973745000597	-0.0216078438348327	0.0855013129265188	-0.252719438979877	0.800485025251106	0.883152402154371	LTBP1	protein_coding
ENSG00000049449.10	5146.77994143013	0.0161396150993403	0.0511738613892736	0.31538786914218	0.752467176231305	0.851382820321849	RCN1	protein_coding
ENSG00000049541.11	1719.65976396357	0.0388722006240972	0.0758940969389826	0.512190041016624	0.608518012387663	0.748006239805238	RFC2	protein_coding
ENSG00000049618.24	2593.22709196362	-0.292871189951434	0.0442605076722439	-6.61698668529047	3.66594499903099e-11	7.27111248886751e-09	ARID1B	protein_coding
ENSG00000049656.14	2720.89310820443	-0.0772628108941705	0.09313923844376	-0.829540934466883	0.406798383687078	0.581388668488051	CLPTM1L	protein_coding
ENSG00000049759.19	1572.7278065047	-0.0782230386280619	0.0752538530237679	-1.03945559576008	0.298592899212728	0.472842668634591	NEDD4L	protein_coding
ENSG00000049768.16	135.210284864281	0.0605628316995728	0.11511017960758	0.52612924335655	0.5987984115724	0.740764723174816	FOXP3	protein_coding
ENSG00000049769.14	104.076008599595	0.429459141486134	0.132211691152483	3.24826902781864	0.00116109432843281	0.00848420843038071	PPP1R3F	protein_coding
ENSG00000049860.14	1965.71460775855	-0.149980174996792	0.0683491988054441	-2.19432235663377	0.0282122433246923	0.0893239562857409	HEXB	protein_coding
ENSG00000049883.15	523.823165750923	0.148393183025899	0.105048553254349	1.41261519962681	0.157768897447398	0.304586111695964	PTCD2	protein_coding
ENSG00000050130.18	1020.2996332473	-0.0753009351731864	0.0675873028213675	-1.11412842397641	0.265224096211292	0.435947097285631	JKAMP	protein_coding
ENSG00000050327.15	2833.08764990538	-0.118321213870771	0.0440235325726977	-2.68768104139265	0.00719500872159596	0.0332793990393794	ARHGEF5	protein_coding
ENSG00000050344.9	1675.79045052013	-0.281402840353196	0.10825742260488	-2.5993861075029	0.00933906632849787	0.0403835587595459	NFE2L3	protein_coding
ENSG00000050393.11	1087.68373768923	-0.0261266992870463	0.0522260474459809	-0.500261853322711	0.616890710572365	0.753749742333454	MCUR1	protein_coding
ENSG00000050405.13	978.639982394125	-0.169007457891982	0.0706644702130191	-2.39168930839652	0.0167710325409141	0.0612747516656261	LIMA1	protein_coding
ENSG00000050426.16	2295.39234904077	0.14572989875507	0.0583785261799419	2.49629287155833	0.0125498937590132	0.0501386031507553	LETMD1	protein_coding
ENSG00000050555.18	24.6778482803626	-0.0411973674749086	0.270390710537163	-0.152362362571795	0.878901140764247	0.930988576036738	LAMC3	protein_coding
ENSG00000050748.17	1050.07254801535	-0.095346156237816	0.0586059915589456	-1.62690117002657	0.103758089455983	0.227630540017389	MAPK9	protein_coding
ENSG00000050820.17	2950.91544144402	-0.0131658200544728	0.0967747523137472	-0.136046021712241	0.891784899086157	0.93851268635298	BCAR1	protein_coding
ENSG00000051009.11	963.756632209626	-0.127854402344394	0.066438278406744	-1.92440872055191	0.0543033722233211	0.144190423268336	FAM160A2	protein_coding
ENSG00000051108.15	5218.94371173084	-0.0902157445560685	0.123749696187639	-0.729017907399757	0.465990708581307	0.63310896269983	HERPUD1	protein_coding
ENSG00000051128.19	677.792259668138	0.126539140272466	0.0867942261117298	1.4579211768024	0.144862270792078	0.287360688237898	HOMER3	protein_coding
ENSG00000051180.17	265.249185732896	-0.059769388859418	0.0927850819849944	-0.644170243542859	0.519465044402742	0.677672732928638	RAD51	protein_coding
ENSG00000051341.14	451.441677831599	-0.473219110390277	0.105999324186549	-4.46435969306234	8.03085538763958e-06	0.000174936648674087	POLQ	protein_coding
ENSG00000051382.9	1306.15392155654	-0.155997856833263	0.073745920890082	-2.11534217690193	0.0344007941885209	0.10350709031573	PIK3CB	protein_coding
ENSG00000051523.11	1902.68782349069	0.178651276555934	0.0983068911513026	1.81728131633188	0.069174049304379	0.170786527898131	CYBA	protein_coding
ENSG00000051596.10	1612.03138369534	0.0202606505767461	0.104984983300948	0.192986177067508	0.846969793697318	0.912538209782631	THOC3	protein_coding
ENSG00000051620.11	832.027085137092	0.18798814853556	0.0637206834648557	2.95019039836951	0.00317578154370972	0.0180715567353108	HEBP2	protein_coding
ENSG00000051825.15	1115.44375568566	-0.166078091248144	0.0613064233662879	-2.70898353107106	0.00674896897253664	0.0320119440818179	MPHOSPH9	protein_coding
ENSG00000052126.14	279.254207804235	-0.224603272437399	0.0979930390784894	-2.29203292957879	0.0219037430709828	0.0745152387840203	PLEKHA5	protein_coding
ENSG00000052344.16	1077.18216222108	0.223150998926461	0.0899931478960066	2.47964433008086	0.013151349287144	0.0519097772072292	PRSS8	protein_coding
ENSG00000052723.12	559.567313255515	0.0665414703057502	0.105118733022367	0.633012484003128	0.526725490618612	0.68335141110121	SIKE1	protein_coding
ENSG00000052749.14	2424.18966818013	-0.149213935447981	0.0899685520793156	-1.65851213562307	0.0972141401117842	0.218163755850087	RRP12	protein_coding
ENSG00000052795.13	414.096667572775	-0.143273568162858	0.0765744655127992	-1.87103582380095	0.0613401157510289	0.15700676813453	FNIP2	protein_coding
ENSG00000052802.13	1635.84542630195	0.445503528186123	0.241905589605326	1.8416421419322	0.0655275124796513	0.164353032132822	MSMO1	protein_coding
ENSG00000052841.15	2866.08996558329	-0.165737936871784	0.053637883977814	-3.08994174603043	0.00200195756299797	0.0128469596869439	TTC17	protein_coding
ENSG00000053108.17	163.380463481011	-0.0636826233033999	0.141258091007214	-0.450824606571722	0.65211596514186	0.780158417345111	FSTL4	protein_coding
ENSG00000053254.15	1350.28663824052	-0.199231763351281	0.0771796924277049	-2.58140136458698	0.00984001057420324	0.0421028439953277	FOXN3	protein_coding
ENSG00000053371.12	1252.75592676473	0.191008982322477	0.0843824441567379	2.26361044920295	0.0235980846065301	0.0785768781442092	AKR7A2	protein_coding
ENSG00000053372.5	1696.34471762891	0.00238324557139286	0.0738706766220219	0.0322624034376637	0.97426279129678	0.984366760141651	MRTO4	protein_coding
ENSG00000053501.13	382.174709302975	0.151408588804537	0.0717028286752771	2.11161249286587	0.0347197001393747	0.104297481048413	USE1	protein_coding
ENSG00000053524.12	68.2658352779439	-0.0667534164717592	0.176027069679922	-0.379222449099106	0.704522682438236	0.817927827716726	MCF2L2	protein_coding
ENSG00000053747.16	1440.08829389796	0.147248628792514	0.250996960657894	0.586655027242389	0.557435417697995	0.708258722722486	LAMA3	protein_coding
ENSG00000053770.12	1077.76060136662	-0.0831075771348627	0.0576880553224932	-1.44063752314525	0.14968711384354	0.293761691716901	AP5M1	protein_coding
ENSG00000053900.11	585.788122187161	-0.277747275198223	0.0806401257048265	-3.44428127772127	0.000572579694192019	0.00495816776464151	ANAPC4	protein_coding
ENSG00000053918.18	408.372333696847	0.0731219603325866	0.0865512559650432	0.844839968146961	0.398200195779869	0.573195850593282	KCNQ1	protein_coding
ENSG00000054116.12	543.871166131605	0.251702993442839	0.0751049116418636	3.35135196807207	0.000804180208593433	0.00642066338153465	TRAPPC3	protein_coding
ENSG00000054118.15	4422.20040776601	-0.233828770981162	0.0682855713772422	-3.42427787108025	0.000616435555429893	0.00525016366412144	THRAP3	protein_coding
ENSG00000054148.18	1043.92273161867	0.156963954772593	0.0620446236601639	2.52985586039379	0.0114109393405627	0.0470388140958519	PHPT1	protein_coding
ENSG00000054179.12	758.388251201192	0.14567233977557	0.0762438195353972	1.91061178024981	0.0560544893607668	0.147495237310347	ENTPD2	protein_coding
ENSG00000054267.22	1822.33588594984	-0.108614276102765	0.0613472146563353	-1.77048422998856	0.0766465091709	0.183858924131468	ARID4B	protein_coding
ENSG00000054277.14	135.584661076218	0.101145694084059	0.127361489642134	0.794162304227615	0.427100950351111	0.59939667866983	OPN3	protein_coding
ENSG00000054282.16	254.012753514847	0.329947252537887	0.123279280472595	2.67642097904063	0.00744131110805576	0.0341377942154308	SDCCAG8	protein_coding
ENSG00000054392.13	91.6022885713579	0.465419263509781	0.173679309049483	2.67976229325727	0.00736744577591535	0.0338898009234507	HHAT	protein_coding
ENSG00000054523.18	2750.2876896407	-0.222666571152905	0.0551248165020209	-4.03931632397799	5.36072284820476e-05	0.000786830927106509	KIF1B	protein_coding
ENSG00000054598.9	432.976254235694	-0.0715226156304874	0.0838719957756247	-0.852759195355569	0.393792856461138	0.568313405293939	FOXC1	protein_coding
ENSG00000054611.14	1029.60915207736	0.186907658756318	0.0861037030789448	2.17072729827834	0.0299517924042675	0.0934768775780389	TBC1D22A	protein_coding
ENSG00000054654.19	4404.189384891	-0.460382748323638	0.090734193789513	-5.07397188530317	3.89596644027004e-07	1.56190952448486e-05	SYNE2	protein_coding
ENSG00000054690.14	871.28286184633	-0.224483896286196	0.074291102198412	-3.02167944266944	0.00251376597698927	0.0151570033348545	PLEKHH1	protein_coding
ENSG00000054793.14	822.259659010605	0.151676541382282	0.115356752867903	1.31484752831045	0.18856115041156	0.344321112211248	ATP9A	protein_coding
ENSG00000054965.10	1726.02208924003	-0.105675586056503	0.0540471284983631	-1.95524885396461	0.0505537048111855	0.137280948716233	FAM168A	protein_coding
ENSG00000054967.13	321.766049998465	-0.183810210558145	0.12632829114904	-1.45502016125025	0.14566368007439	0.288494851325891	RELT	protein_coding
ENSG00000055044.11	2604.70409951432	-0.246593201306158	0.0884002979569965	-2.78950644969677	0.00527884450065676	0.0265864690955229	NOP58	protein_coding
ENSG00000055070.17	4394.62253785971	0.0996831875231322	0.057226410046018	1.74190880474545	0.0815244030378074	0.192526844961916	SZRD1	protein_coding
ENSG00000055118.16	785.597372062323	0.238192944429242	0.0796539005851473	2.99034877990214	0.00278659066186331	0.0163890236585749	KCNH2	protein_coding
ENSG00000055130.17	2939.19929211422	-0.0524661146749858	0.052273087419038	-1.00369266988958	0.315526771305283	0.490689213933337	CUL1	protein_coding
ENSG00000055147.19	235.845051583894	0.226721685284814	0.0921779180535245	2.45960952549573	0.0139088251044068	0.0537555239017196	FAM114A2	protein_coding
ENSG00000055163.20	2462.04696992786	0.166734550316338	0.0801534345444039	2.08019221214993	0.0375079062816486	0.110020272288299	CYFIP2	protein_coding
ENSG00000055208.19	1152.49747714526	0.00712314647754683	0.0611885950901783	0.116412976422304	0.907325251619133	0.946981085685727	TAB2	protein_coding
ENSG00000055211.14	426.042438732079	-0.0909711903522947	0.0742347907728273	-1.22545223614469	0.220404875875947	0.38440160811686	GINM1	protein_coding
ENSG00000055332.18	1357.64874408555	-0.319509496092122	0.0592505951220854	-5.39251117113297	6.94797785564492e-08	3.90797829089521e-06	EIF2AK2	protein_coding
ENSG00000055483.19	2761.07047055079	-0.0990549632153504	0.0433698622997825	-2.28395844401487	0.022373973316626	0.0757729215400631	USP36	protein_coding
ENSG00000055609.19	3312.95001706009	-0.452908987802926	0.0776382346558207	-5.83358173728091	5.42500124814623e-09	4.8676469532474e-07	KMT2C	protein_coding
ENSG00000055732.13	553.92304271265	-0.701588877797763	0.149600762872899	-4.68974131097068	2.73550661166973e-06	7.29823480784239e-05	MCOLN3	protein_coding
ENSG00000055917.15	2763.91458676512	-0.151905178451121	0.0582949507943398	-2.60580335657253	0.00916590673147949	0.0398405069406926	PUM2	protein_coding
ENSG00000055950.16	984.59494236972	0.219589610912891	0.0621081591398615	3.535600055677	0.000406850140260374	0.00377871781533264	MRPL43	protein_coding
ENSG00000055955.17	34.1444426491937	-0.283302561888597	0.264678787185731	-1.07036368460385	0.284455638896181	0.45747191941972	ITIH4	protein_coding
ENSG00000056050.7	263.342756482933	-0.241302764285917	0.11069191107651	-2.17994939231946	0.0292612130947608	0.0918158880496303	HPF1	protein_coding
ENSG00000056097.16	4150.35478645399	-0.155816020251205	0.0608513750023797	-2.56059982613559	0.0104491638890664	0.044034301499521	ZFR	protein_coding
ENSG00000056277.16	317.618094426682	-0.225203597372347	0.0861023056509043	-2.61553503904319	0.00890877800475424	0.0391861452126249	ZNF280C	protein_coding
ENSG00000056558.11	73.6806087925262	0.149037040081821	0.160471715633901	0.928743358249085	0.353022104868385	0.528341462349686	TRAF1	protein_coding
ENSG00000056586.16	1284.64916134895	-0.195519300580853	0.0656403962058576	-2.97864290714635	0.00289527981613862	0.0168702929835615	RC3H2	protein_coding
ENSG00000056736.10	446.861462651651	-0.588145098460156	0.129308084203571	-4.54840161063893	5.40549048477556e-06	0.000129337085027788	IL17RB	protein_coding
ENSG00000056972.20	1207.96578353773	0.118875491340965	0.0767395439329335	1.54907737586839	0.121363120789921	0.25394156257133	TRAF3IP2	protein_coding
ENSG00000057019.16	2218.78520612264	-0.00481369320568295	0.0733865940847689	-0.0655936314488536	0.947701359563057	0.969373026671203	DCBLD2	protein_coding
ENSG00000057252.13	599.212092146945	-0.130591496707599	0.0835861313058207	-1.5623584279765	0.118203574759446	0.248924376351479	SOAT1	protein_coding
ENSG00000057294.15	1141.4128190459	-0.140269058763243	0.0464773462707182	-3.01800920272454	0.00254441177806031	0.0152914024429278	PKP2	protein_coding
ENSG00000057468.7	20.8028776321865	-0.470716156077146	0.32274609507927	-1.45847204119242	0.144710476137751	0.2872107593549	MSH4	protein_coding
ENSG00000057608.17	8324.3514542699	0.1526860450878	0.0652606476574812	2.33963422933172	0.019302633866977	0.0678612874214433	GDI2	protein_coding
ENSG00000057657.17	594.092308982965	-0.190484570177823	0.0967719674864962	-1.96838583657404	0.0490236602859761	0.134360482754692	PRDM1	protein_coding
ENSG00000057663.16	668.464176921383	0.105874750244032	0.0700828776570807	1.51070780458078	0.130862913080174	0.26772903797103	ATG5	protein_coding
ENSG00000057757.10	1228.27927744166	0.0374929221431421	0.0713684009322695	0.525343452471688	0.599344455803725	0.740898665473623	PITHD1	protein_coding
ENSG00000057935.14	992.620016331205	0.1273332794481	0.056140947107766	2.2680999521379	0.0233231152958989	0.0780232223635998	MTA3	protein_coding
ENSG00000058056.9	1586.38457406056	-0.228452998348782	0.0544531048411298	-4.19540812255439	2.72380684128811e-05	0.000455973549935127	USP13	protein_coding
ENSG00000058063.16	1351.75646297368	-0.202929207306999	0.0517710816724984	-3.91974053373503	8.86443515135559e-05	0.00114993541713885	ATP11B	protein_coding
ENSG00000058085.15	2334.07180457936	-0.0718785068757074	0.220209440741093	-0.326409742624146	0.744114367295689	0.845719669201177	LAMC2	protein_coding
ENSG00000058091.17	21.702949396441	0.270813676200475	0.338899694411757	0.799096843892227	0.42423425957067	0.596754668076797	CDK14	protein_coding
ENSG00000058262.10	8920.91345001687	0.00216763990366913	0.0624173273425281	0.0347281755877459	0.972296493603593	0.983122977232396	SEC61A1	protein_coding
ENSG00000058272.19	1427.04626596728	-0.196400348863694	0.0584517015137405	-3.36004502482319	0.000779297710537529	0.00626513796727611	PPP1R12A	protein_coding
ENSG00000058453.17	895.931774084027	-0.143826100395967	0.0956644398134609	-1.50344371091722	0.132724661967649	0.270327192879386	CROCC	protein_coding
ENSG00000058600.16	1799.53547617455	-0.0621782783412704	0.0663077846067188	-0.937722149971665	0.348387217732565	0.523652631981512	POLR3E	protein_coding
ENSG00000058668.15	929.602842224395	-0.395813166262499	0.0836795658387186	-4.73010540022849	2.24403301155395e-06	6.257341232115e-05	ATP2B4	protein_coding
ENSG00000058673.16	3325.9891641898	-0.293055090215476	0.0515759855482581	-5.68200659861891	1.33123523644399e-08	1.00839396754557e-06	ZC3H11A	protein_coding
ENSG00000058729.11	578.155021791364	-0.102583391269088	0.0679614046775477	-1.50943600644821	0.131187397390356	0.268247263736058	RIOK2	protein_coding
ENSG00000058799.15	226.15042121055	0.0407606602956446	0.0974679210924357	0.41819564671938	0.675804078366887	0.798297208471315	YIPF1	protein_coding
ENSG00000058804.12	2810.37945437129	-0.184064428901967	0.0653978867405687	-2.81453175439972	0.00488483513811314	0.0249776135929164	NDC1	protein_coding
ENSG00000058866.15	95.6010174724845	0.0956654052722214	0.14843797554593	0.644480665546534	0.519263791231631	0.677672732928638	DGKG	protein_coding
ENSG00000059122.17	776.259155386353	0.137827794088118	0.0605196061380781	2.2774073210863	0.022761913324419	0.0765535656966291	FLYWCH1	protein_coding
ENSG00000059145.19	455.906618463629	-0.204085777335838	0.100301797921947	-2.03471703961533	0.0418793526636734	0.119675708445917	UNKL	protein_coding
ENSG00000059377.18	37.494682197725	0.150577924407853	0.199379441810067	0.755232952007646	0.450109220264462	0.619686399330213	TBXAS1	protein_coding
ENSG00000059378.13	1194.79315783452	-0.0128756392051737	0.0882881722574338	-0.145836513271907	0.884050450618455	0.934186925525593	PARP12	protein_coding
ENSG00000059573.9	3587.06816586443	-0.00253065375698821	0.048459239595534	-0.052222316695647	0.958351551041609	0.974250828189993	ALDH18A1	protein_coding
ENSG00000059588.10	1536.20295236346	-0.319581399763681	0.070230212894682	-4.55048314096569	5.35228757163286e-06	0.0001282676992922	TARBP1	protein_coding
ENSG00000059691.12	602.360082350515	0.112647266477099	0.0682302818588796	1.65098638622198	0.0987413547598755	0.220507730614869	GATB	protein_coding
ENSG00000059728.11	334.362687300485	-0.0432196870535441	0.108089599741809	-0.399850560616209	0.689266588194382	0.807931924606696	MXD1	protein_coding
ENSG00000059758.8	476.394018212398	-0.0706729217340572	0.0702182913477333	-1.00647452932274	0.314187357988883	0.489616482407156	CDK17	protein_coding
ENSG00000059769.20	284.467387696243	-0.110521818288974	0.0998137716202978	-1.1072802529636	0.268172779274396	0.439312066475615	DNAJC25	protein_coding
ENSG00000059915.17	81.6646641659004	-0.0803551870485532	0.183165194160307	-0.438703365106724	0.660876488449295	0.786705534777279	PSD	protein_coding
ENSG00000060069.17	667.304578876941	0.0453955458910408	0.0654998238435592	0.693063633262041	0.488269618690821	0.651227767841571	CTDP1	protein_coding
ENSG00000060138.13	5254.76553762956	0.0622841249651012	0.0584647340894865	1.0653281150611	0.286727474178367	0.460281731206028	YBX3	protein_coding
ENSG00000060140.9	40.8008070386456	-0.0405920837577876	0.224739881463591	-0.180618070515285	0.856667370947266	0.91780889566468	STYK1	protein_coding
ENSG00000060237.18	4908.52815025658	-0.235891836005473	0.0585510969515824	-4.02882009538676	5.60574952140118e-05	0.000814075802366102	WNK1	protein_coding
ENSG00000060339.14	2544.28331489968	-0.32474224438757	0.0632316493348982	-5.13575476526976	2.81013907392971e-07	1.23498648397716e-05	CCAR1	protein_coding
ENSG00000060491.16	2061.1480160365	-0.00667691763623428	0.103188367597523	-0.0647061077880113	0.948407999704795	0.969898384501362	OGFR	protein_coding
ENSG00000060642.11	216.58763466632	0.31556745113908	0.132309981353088	2.3850615646067	0.0170762633882565	0.0621157322187688	PIGV	protein_coding
ENSG00000060656.20	2452.97039979954	-0.0751229480606142	0.0599921663357106	-1.25221262456557	0.210492397001277	0.371889638115008	PTPRU	protein_coding
ENSG00000060688.13	909.344846775877	0.0324718993810538	0.0635622990012337	0.510867289120924	0.609443987558438	0.748351146013025	SNRNP40	protein_coding
ENSG00000060749.16	1508.43522323148	-0.525687321200725	0.0582694245328846	-9.0216666015648	1.85249257680646e-19	1.99460522162718e-16	QSER1	protein_coding
ENSG00000060762.19	184.9682888927	0.200322373530405	0.11640827629367	1.72086023355454	0.0852761891680719	0.199264187803366	MPC1	protein_coding
ENSG00000060971.19	1349.29221911912	0.100256258666866	0.0550949221289322	1.81970052398382	0.0688046234906255	0.170165856357291	ACAA1	protein_coding
ENSG00000061273.18	1712.69414904149	-0.0076672441203073	0.052606621859564	-0.145746749159742	0.88412131488445	0.934196319961321	HDAC7	protein_coding
ENSG00000061676.15	4739.94263557592	-0.0848036925501084	0.0449023229930738	-1.88862595289757	0.0589419669043705	0.152792985230693	NCKAP1	protein_coding
ENSG00000061794.13	1144.64546074381	-0.0918759230956763	0.0543101561660607	-1.69168953988556	0.0907051838784733	0.207858002703574	MRPS35	protein_coding
ENSG00000061936.10	1485.39077917085	0.00242363678628891	0.0543438736358092	0.0445981602734312	0.964427609091602	0.978316405077174	SFSWAP	protein_coding
ENSG00000061938.19	1116.51533403203	-0.0910520998569483	0.0530683823951664	-1.71575042892661	0.0862077305509282	0.20081831715727	TNK2	protein_coding
ENSG00000061987.16	883.946749271536	-0.478690364854933	0.0748678551281957	-6.39380364290222	1.61809195497288e-10	2.51454826074858e-08	MON2	protein_coding
ENSG00000062038.14	3773.42118309106	0.0753339290940186	0.0484885147630243	1.55364480562448	0.120269165446908	0.25207694659993	CDH3	protein_coding
ENSG00000062194.16	1841.10832711504	-0.19581273912107	0.0585686375226771	-3.34330364173579	0.000827872598904578	0.00655084071175202	GPBP1	protein_coding
ENSG00000062282.15	615.577794670066	0.118690136702957	0.0751682860649084	1.57899219094163	0.11433784823803	0.24336751261509	DGAT2	protein_coding
ENSG00000062485.19	7945.88355221739	0.0119657422417774	0.0446681286612267	0.267880983609775	0.788790931790823	0.875866471612825	CS	protein_coding
ENSG00000062582.14	1856.84726658235	0.253109281815394	0.0774960052360044	3.26609456893399	0.0010904182733383	0.00809701227472362	MRPS24	protein_coding
ENSG00000062598.18	705.130731321093	0.069080585219986	0.0649139824934584	1.0641865214008	0.287244211722513	0.4606297071814	ELMO2	protein_coding
ENSG00000062650.19	1409.96726668035	-0.238550806744596	0.0487935901019384	-4.88897837290146	1.01360629409495e-06	3.30002187412251e-05	WAPL	protein_coding
ENSG00000062716.13	1385.63954303856	0.0679886766981969	0.0777341932360741	0.874630247871993	0.381775124078256	0.556941664604241	VMP1	protein_coding
ENSG00000062725.10	730.109199986497	0.0616182913055493	0.0886877860782105	0.694777646734922	0.487194658813762	0.650657596080327	APPBP2	protein_coding
ENSG00000062822.15	1290.9121083681	-0.0204139321016198	0.0708216085840214	-0.288244400399366	0.773159663723359	0.865484091115841	POLD1	protein_coding
ENSG00000063046.18	25303.4134678232	0.0243430473854522	0.0522669747218341	0.465744335022381	0.641398513723273	0.772267340824033	EIF4B	protein_coding
ENSG00000063169.11	531.157258072804	-0.141651749252367	0.0671124123974711	-2.11066394713156	0.0348012069425017	0.104438262681917	BICRA	protein_coding
ENSG00000063176.16	416.704915559011	0.136241606092619	0.0797740204190741	1.70784430039887	0.0876652365969861	0.20317739490513	SPHK2	protein_coding
ENSG00000063177.13	23474.2585353363	0.303811818978533	0.0701734568643151	4.32944068247874	1.49488528059382e-05	0.000286326565688327	RPL18	protein_coding
ENSG00000063180.9	189.821417806147	0.545897534415854	0.123929810661488	4.40489283007915	1.05836187898353e-05	0.000218306642353318	CA11	protein_coding
ENSG00000063241.8	2007.50523122596	0.138162678718828	0.110215803710825	1.25356504300715	0.210000143818735	0.371270039303152	ISOC2	protein_coding
ENSG00000063244.13	3937.71432150335	0.0374236950075735	0.0755734633285327	0.495196241634254	0.620461603337561	0.756815634076972	U2AF2	protein_coding
ENSG00000063245.15	3456.66450041076	0.242921825968211	0.0611612635688171	3.97182484130469	7.13241568850858e-05	0.000972097957401251	EPN1	protein_coding
ENSG00000063322.15	1157.73776316512	0.150742454835442	0.0564028688703745	2.67260261498187	0.0075265351061636	0.0344011492390267	MED29	protein_coding
ENSG00000063438.18	200.514675699275	0.257423108956239	0.15247821907221	1.68826151382532	0.0913610395798331	0.209011429750555	AHRR	protein_coding
ENSG00000063587.15	842.467537709649	-0.195419742070559	0.057291688289099	-3.41096148335607	0.000647342352908245	0.00542113257096604	ZNF275	protein_coding
ENSG00000063601.17	857.978872029476	-0.229356905180717	0.0684429647059448	-3.35106619308669	0.000805010575406835	0.00642389063720627	MTMR1	protein_coding
ENSG00000063660.9	3821.90242062938	0.0305737393292551	0.0944923319817063	0.323557887587896	0.746272775001647	0.847278437175178	GPC1	protein_coding
ENSG00000063761.16	324.856751778391	0.249921486679782	0.0974740495224645	2.56397972490292	0.0103479589169681	0.0437423254947775	ADCK1	protein_coding
ENSG00000063854.13	332.095279042967	0.20730947570379	0.0946435410732377	2.19042391433102	0.0284935072369178	0.0900631428159569	HAGH	protein_coding
ENSG00000063978.16	2800.86876380861	0.0266487284529467	0.0708586237277202	0.376083065843143	0.706855143262469	0.819814913406052	RNF4	protein_coding
ENSG00000064012.22	461.234758301876	-0.144853945755824	0.0760575914050892	-1.90452975278062	0.0568412255523827	0.148837283152236	CASP8	protein_coding
ENSG00000064042.18	803.951168398235	-0.326391099810359	0.0664841697684138	-4.90930549252982	9.13995028479596e-07	3.02803539764867e-05	LIMCH1	protein_coding
ENSG00000064102.15	935.497813519112	-0.139651796663388	0.0686873574856415	-2.03315139460098	0.0420372299300031	0.119990381360513	INTS13	protein_coding
ENSG00000064115.11	1894.06340834714	0.127606398462653	0.0447583909650403	2.85100504534052	0.00435812779452572	0.02285818315055	TM7SF3	protein_coding
ENSG00000064199.7	48.5593277381014	0.217760199098186	0.196741323383149	1.10683508351778	0.268365236763906	0.439471763061284	SPA17	protein_coding
ENSG00000064270.13	377.436769522874	0.28785227734189	0.114936377628875	2.50444883752429	0.0122642341404119	0.0493647704759865	ATP2C2	protein_coding
ENSG00000064309.14	486.649584986982	-0.0981779000965112	0.069888397973242	-1.4047810930521	0.160086382967268	0.30799516743441	CDON	protein_coding
ENSG00000064313.12	1099.10236542246	-0.16679129424537	0.0580057500456681	-2.87542690360965	0.00403481556972975	0.0215753139049685	TAF2	protein_coding
ENSG00000064393.16	2718.52831343507	-0.273479453977381	0.0481387019346029	-5.68107246325225	1.33852747731677e-08	1.00884815965365e-06	HIPK2	protein_coding
ENSG00000064419.13	3268.72632318897	0.0268774002749239	0.049995540294219	0.537595955894326	0.590856022805933	0.734387543135537	TNPO3	protein_coding
ENSG00000064489.23	235.397259957138	0.184595002857294	0.0992839440334753	1.85926339504658	0.0629898128251643	0.159849905475846	BORCS8-MEF2B	protein_coding
ENSG00000064490.14	716.863940668546	0.317224096621966	0.0621018168758152	5.10812907867604	3.25364362072901e-07	1.33638757326619e-05	RFXANK	protein_coding
ENSG00000064545.15	1427.69225408393	-0.00272593754684644	0.0904505054206269	-0.0301373390250266	0.975957522010314	0.985340780078596	TMEM161A	protein_coding
ENSG00000064547.14	832.232010066748	0.134583376463848	0.0749605344504925	1.79538976676765	0.0725916217379876	0.177061092063299	LPAR2	protein_coding
ENSG00000064601.19	2223.83700546709	-0.00511669950148809	0.0623687272007383	-0.0820395049111651	0.934615298942881	0.962358898934366	CTSA	protein_coding
ENSG00000064607.17	2165.38274133759	-0.364651524232933	0.0818823398836616	-4.45335984231801	8.45368990232265e-06	0.000181525529327082	SUGP2	protein_coding
ENSG00000064651.14	1981.14241795615	-0.489771115612509	0.0789785045832501	-6.20132171654693	5.5990923653804e-10	7.03339319297868e-08	SLC12A2	protein_coding
ENSG00000064652.11	355.078786834507	0.181779340065379	0.0851710223069101	2.13428622953879	0.0328193577980311	0.0999028674167044	SNX24	protein_coding
ENSG00000064666.15	3562.35356326551	0.181292106676745	0.0510458062339919	3.55155731786681	0.000382958571652153	0.00359300171508046	CNN2	protein_coding
ENSG00000064687.13	358.16261738112	-0.211907444809966	0.124609778772203	-1.70056834140883	0.0890240731801977	0.205285127599556	ABCA7	protein_coding
ENSG00000064703.12	853.261696461366	-0.131704079331315	0.0698265059705855	-1.88616167314452	0.0592731715494169	0.153493177793491	DDX20	protein_coding
ENSG00000064726.10	2662.80890088453	-0.0470232098376192	0.0474152698505428	-0.991731355443945	0.321328591157385	0.496558684491121	BTBD1	protein_coding
ENSG00000064763.11	588.070868569526	-0.0436040434549443	0.0608494491517348	-0.716588959518972	0.473627758789372	0.639736992472311	FAR2	protein_coding
ENSG00000064932.16	1442.92319387871	-0.0774615214153082	0.0804326439794628	-0.963060737318132	0.33551704380248	0.51067118101087	SBNO2	protein_coding
ENSG00000064933.18	385.661219569576	0.0869961619794208	0.0941481410002052	0.924034835475203	0.355468179038152	0.530948011377438	PMS1	protein_coding
ENSG00000064961.19	2425.30235376548	0.106908403515243	0.0874756353636602	1.22215063738372	0.221650666937893	0.385904614624832	HMG20B	protein_coding
ENSG00000064995.18	254.846368396587	-0.0281575131025954	0.0853815880486352	-0.329784368575532	0.741562899310625	0.844283923278577	TAF11	protein_coding
ENSG00000064999.15	1201.50151806161	-0.113058383588257	0.0487022969317951	-2.32141789424406	0.0202643006928477	0.0701571126880996	ANKS1A	protein_coding
ENSG00000065000.19	5433.24287720988	-0.056241143941985	0.0435570042692271	-1.29120780654144	0.196631628865607	0.354167185269466	AP3D1	protein_coding
ENSG00000065029.15	560.041296876363	0.27902244209733	0.068191209076322	4.09176557912382	4.2810129563735e-05	0.000653819547156779	ZNF76	protein_coding
ENSG00000065054.14	1221.9600994614	0.0763708013150949	0.0878461656179412	0.869369775878952	0.384644909083663	0.559748508702015	SLC9A3R2	protein_coding
ENSG00000065057.9	517.286592260069	0.133269719280926	0.121269323058376	1.09895656972352	0.271787009929107	0.443917801242969	NTHL1	protein_coding
ENSG00000065060.17	2088.14843090717	-0.0934464009781319	0.0888398657565032	-1.05185211821745	0.29286740290324	0.466668417691695	UHRF1BP1	protein_coding
ENSG00000065135.12	1820.66539617797	-0.0267836828641798	0.0546620968611909	-0.489986378169765	0.624143538011042	0.759288168184848	GNAI3	protein_coding
ENSG00000065150.21	6678.6756264072	-0.103781082970097	0.0453435242880646	-2.28877407743567	0.0220924823772122	0.0750049728274993	IPO5	protein_coding
ENSG00000065154.12	1491.04546366265	-0.16381034437623	0.089695322148447	-1.82629751978728	0.0678054586341459	0.168636622588877	OAT	protein_coding
ENSG00000065183.16	1850.89437446616	-0.173916824392161	0.0711210195197912	-2.44536461325283	0.0144705766816919	0.0552506263677365	WDR3	protein_coding
ENSG00000065243.20	1165.42092560695	-0.328078617553058	0.0673230409186807	-4.87319962194434	1.09805169899055e-06	3.50560483091179e-05	PKN2	protein_coding
ENSG00000065268.11	981.9930834097	0.0217724216887295	0.116351089543132	0.187126925705825	0.851561117366854	0.915080851725624	WDR18	protein_coding
ENSG00000065308.5	1164.08864642565	-0.0938104264390991	0.0620375780569637	-1.51215488059449	0.130494466157559	0.267301750626313	TRAM2	protein_coding
ENSG00000065320.9	332.698143559483	-0.226135293035766	0.108457511335545	-2.08501274140571	0.0370681439852235	0.109218741854301	NTN1	protein_coding
ENSG00000065328.16	761.856107159214	-0.281417478523511	0.0926826416905436	-3.03635582014516	0.00239456599371397	0.014625481276031	MCM10	protein_coding
ENSG00000065357.20	823.487098004597	-0.00209898620942362	0.0768015782793956	-0.0273299879565983	0.978196538866433	0.986952357508543	DGKA	protein_coding
ENSG00000065361.16	2183.92978266711	-0.00924063166429574	0.0614031771426102	-0.150491099879639	0.880377172041905	0.932069496513533	ERBB3	protein_coding
ENSG00000065413.20	121.12909977565	-0.211384694856012	0.138070066960431	-1.53099581617928	0.125770426672834	0.26042079830581	ANKRD44	protein_coding
ENSG00000065427.15	4745.61005447283	0.0769438240646523	0.0592826436874358	1.2979148580204	0.194316593821692	0.351365148970322	KARS1	protein_coding
ENSG00000065457.10	609.427746462363	-0.0325567533994425	0.0642119944833866	-0.507019812441208	0.612140917175172	0.750135126046544	ADAT1	protein_coding
ENSG00000065485.20	738.993711920811	-0.172864892177534	0.103378365075194	-1.67215734212665	0.0944932997299371	0.21371222807638	PDIA5	protein_coding
ENSG00000065491.8	354.840807192131	-0.0289663872918588	0.0867628124621737	-0.33385717301969	0.738487338275331	0.842245451854607	TBC1D22B	protein_coding
ENSG00000065518.8	1350.24657598925	0.263518895495647	0.0558674165633922	4.71686202272544	2.39509999957858e-06	6.61240611605266e-05	NDUFB4	protein_coding
ENSG00000065526.12	3283.51360949023	-0.361667647426001	0.0569993681825091	-6.34511677862743	2.2225678867072e-10	3.31712755685389e-08	SPEN	protein_coding
ENSG00000065548.18	2161.59234141408	-0.0139721212968622	0.08212143000775	-0.170139771014017	0.864900216715382	0.92307461531915	ZC3H15	protein_coding
ENSG00000065559.15	827.04406551289	-0.0883985610925109	0.076453860083344	-1.15623411291655	0.247585410027089	0.416169458511704	MAP2K4	protein_coding
ENSG00000065600.13	433.034294619164	-0.0850280664780374	0.0800942635915055	-1.06159995317137	0.288417334994972	0.461823125952221	PACC1	protein_coding
ENSG00000065613.15	3385.27820616181	-0.268242807800514	0.0612434236841696	-4.37994468081721	1.18709440978019e-05	0.000237324418209901	SLK	protein_coding
ENSG00000065615.14	310.813831404632	-0.0370960967372929	0.0862725565325246	-0.4299872199024	0.667204937807082	0.791862627549323	CYB5R4	protein_coding
ENSG00000065618.21	11464.2846545099	-0.0105974597819337	0.178676156896086	-0.059310990151288	0.9527044076516	0.971918397464823	COL17A1	protein_coding
ENSG00000065621.15	1357.63414344646	0.0466157855263304	0.0626400574375213	0.744184910315992	0.456764615698332	0.625648931392306	GSTO2	protein_coding
ENSG00000065665.21	227.682215931641	-0.132219282974537	0.124368108151801	-1.06312852176824	0.287723671620091	0.460957235200473	SEC61A2	protein_coding
ENSG00000065675.15	180.553186397079	-0.0833326121249024	0.118312643899671	-0.704342404819962	0.481219564412812	0.646054837367183	PRKCQ	protein_coding
ENSG00000065717.15	850.745511364823	0.0242325117417611	0.10239264811631	0.236662613845427	0.812918540883906	0.891000806026612	TLE2	protein_coding
ENSG00000065802.12	401.831925896599	-0.0825345613598802	0.0908167409910982	-0.908803382054528	0.363453921035864	0.538818293242979	ASB1	protein_coding
ENSG00000065809.13	941.650590906784	0.05811720752543	0.0731162804088401	0.794860012030965	0.426694937405451	0.598938400824078	FAM107B	protein_coding
ENSG00000065833.9	1119.67555944842	-0.0670631954522369	0.0816071965055425	-0.821780410599967	0.411201884730009	0.584870467108902	ME1	protein_coding
ENSG00000065882.16	2158.05279197358	0.0107742050923615	0.0450095067560089	0.239376208914422	0.810813876351738	0.889799840175946	TBC1D1	protein_coding
ENSG00000065883.16	3007.1339517647	-0.0414378770079504	0.0774997331933906	-0.534684124712372	0.592868300938686	0.735910471702055	CDK13	protein_coding
ENSG00000065911.12	11088.8142619568	0.0125568122426845	0.0934724984068259	0.134336970303637	0.893136120105389	0.939179202962584	MTHFD2	protein_coding
ENSG00000065923.10	684.815137232334	-0.149295963437823	0.0600306441974667	-2.48699585742781	0.0128826899126595	0.0511021134119288	SLC9A7	protein_coding
ENSG00000065970.9	825.180744939272	-0.0910128891866658	0.0644703305077648	-1.41170191729829	0.158037748588938	0.304831864648708	FOXJ2	protein_coding
ENSG00000065978.19	22295.0285667566	0.137818846138253	0.0564432732557085	2.44172313525978	0.0146173520015828	0.0556278626790858	YBX1	protein_coding
ENSG00000065989.16	19.951354706675	-0.10354845649326	0.311818397921379	-0.332079367938282	0.739829328962177	0.843201822529553	PDE4A	protein_coding
ENSG00000066027.12	1361.81828081556	0.022197106504948	0.0603504482382735	0.367803506898743	0.713019753923242	0.823768639801924	PPP2R5A	protein_coding
ENSG00000066044.15	2092.05108192846	0.116076400874734	0.0580933196111075	1.99810239200963	0.0457055604782077	0.127350391617098	ELAVL1	protein_coding
ENSG00000066084.13	1270.0235627906	-0.231130389936267	0.054821751811439	-4.21603437137956	2.48635880856262e-05	0.000424297080986392	DIP2B	protein_coding
ENSG00000066117.15	2191.67276004535	-0.0769800539015617	0.0525214905589491	-1.46568677092591	0.142733639810091	0.284318897055941	SMARCD1	protein_coding
ENSG00000066135.13	1936.76224294693	0.00907662933218205	0.0745084288480573	0.121820168167708	0.903041441022885	0.944070145095775	KDM4A	protein_coding
ENSG00000066136.20	1596.88500970156	0.169566088556325	0.0546329989995314	3.10373019350045	0.00191097511895393	0.0124057015258878	NFYC	protein_coding
ENSG00000066185.13	38.6406797504229	0.559371093145508	0.227799242969815	2.45554412671875	0.0140671481134312	0.0541077291813887	ZMYND12	protein_coding
ENSG00000066230.12	969.885270686542	0.119728602260953	0.0535865508737913	2.23430320311044	0.0254631297282899	0.0830146255691307	SLC9A3	protein_coding
ENSG00000066248.15	632.544090998094	0.180458556139395	0.117166690815988	1.54018650593117	0.12351489818494	0.257148197636946	NGEF	protein_coding
ENSG00000066279.18	2581.69774613555	-0.715180300081644	0.124377161633313	-5.75009343106036	8.91941448648947e-09	7.15166244517778e-07	ASPM	protein_coding
ENSG00000066322.15	5206.99592799511	0.185609840946923	0.0927978599389059	2.00015217020221	0.0454838347639896	0.126936954076455	ELOVL1	protein_coding
ENSG00000066379.15	308.720223191915	0.27954981133643	0.0943485766525238	2.96294677943033	0.0030470924814892	0.0175045244153842	ZNRD1	protein_coding
ENSG00000066422.5	1135.18013347252	-0.259435848651239	0.0625575092626548	-4.14715757882828	3.36628385646118e-05	0.000539856788358174	ZBTB11	protein_coding
ENSG00000066427.24	670.232587477497	-0.22031751917601	0.0659123308770822	-3.3425842516004	0.000830021540780779	0.00655927287194762	ATXN3	protein_coding
ENSG00000066455.13	1070.40129871073	0.0516645099981582	0.066729397091029	0.774239124739581	0.438789395402201	0.609838774321664	GOLGA5	protein_coding
ENSG00000066468.23	604.88080402838	-0.173298891367391	0.0680608487806806	-2.54623464843686	0.0108891964190785	0.0454016031089778	FGFR2	protein_coding
ENSG00000066557.6	547.01762611977	-0.281389231964685	0.0702675413498182	-4.00454073899959	6.21380824263377e-05	0.000878690615181615	LRRC40	protein_coding
ENSG00000066583.12	426.226651491148	0.0651615492456238	0.0839179103333347	0.776491561655816	0.437458801268797	0.609090248733812	ISOC1	protein_coding
ENSG00000066651.20	398.45439411399	-0.270311582906919	0.0874120390683964	-3.09238390715735	0.0019855588050485	0.0127634598837105	TRMT11	protein_coding
ENSG00000066654.14	1369.86979806749	-0.207895405519138	0.0724436017655927	-2.86975523651944	0.00410789646720079	0.0218481635458655	THUMPD1	protein_coding
ENSG00000066697.15	410.019256059641	-0.135518019645858	0.0839235646646191	-1.61477911701468	0.106358537047707	0.231382391031481	MSANTD3	protein_coding
ENSG00000066735.14	258.237623471867	0.31839071676816	0.116626401548984	2.73000549223353	0.00633332704094854	0.0304456936824542	KIF26A	protein_coding
ENSG00000066739.12	1355.62932680514	-0.361924918768531	0.0952844189557967	-3.79836412642062	0.000145654238949799	0.00170996261520971	ATG2B	protein_coding
ENSG00000066777.9	856.934658802936	-0.101046753764462	0.0769160100099181	-1.31372849100509	0.188937589497952	0.344799663933671	ARFGEF1	protein_coding
ENSG00000066827.16	283.597616574342	-0.160824783733379	0.100625078350328	-1.59825747586963	0.109985687044536	0.236947870017055	ZFAT	protein_coding
ENSG00000066855.16	831.683441760528	0.0922716181251498	0.0734680199233985	1.2559426294782	0.209136771214776	0.370188784557484	MTFR1	protein_coding
ENSG00000066923.17	71.6382943224284	-0.19443376137813	0.161065566743236	-1.20717149735727	0.227366104772459	0.392545717940676	STAG3	protein_coding
ENSG00000066926.12	1382.01654463477	0.0443473371136326	0.0536091976355932	0.827233741028586	0.40810459080941	0.582498684012977	FECH	protein_coding
ENSG00000066933.16	971.853197022377	-0.432080689024155	0.0777938407460628	-5.55417607461453	2.78924224112463e-08	1.79898653869475e-06	MYO9A	protein_coding
ENSG00000067057.17	5556.01105157036	-0.00892088271766328	0.0848196904821637	-0.105174667190506	0.916237211869515	0.953033379224474	PFKP	protein_coding
ENSG00000067064.11	1413.09629467277	0.333692450451848	0.139191501140786	2.39736225069038	0.0165135887713284	0.0606396679997573	IDI1	protein_coding
ENSG00000067066.17	771.51458727287	-0.120910041240777	0.0842916791784161	-1.43442439893566	0.151451189054991	0.295875482609505	SP100	protein_coding
ENSG00000067082.15	1570.16692765766	0.1625462900453	0.0950208823935326	1.71063755619642	0.0871480415121069	0.202445612228926	KLF6	protein_coding
ENSG00000067113.17	298.409286244309	0.13267971397386	0.0968700422372893	1.3696671427979	0.170790829838127	0.321732188075472	PLPP1	protein_coding
ENSG00000067141.17	3110.39210985161	-0.0218791686051036	0.0649884873538652	-0.336662222740631	0.736371544417658	0.840647312970351	NEO1	protein_coding
ENSG00000067167.8	3763.76884997358	-0.166374122304907	0.0584088196932647	-2.84844177948852	0.00439338910283942	0.022979162850868	TRAM1	protein_coding
ENSG00000067177.15	727.756786258799	-0.258727081052805	0.0714887822414432	-3.61912838547159	0.000295596968006355	0.00295283545111186	PHKA1	protein_coding
ENSG00000067182.8	2094.5995688476	0.101027175232378	0.0968106344221359	1.04355452100289	0.296691543591153	0.471019307856033	TNFRSF1A	protein_coding
ENSG00000067191.16	565.812376594886	0.0596878378663228	0.0651665323798626	0.91592778818422	0.359704770895996	0.534943736827766	CACNB1	protein_coding
ENSG00000067208.14	171.057045816794	-0.30763610653379	0.111851319100531	-2.75040213211333	0.00595221688573879	0.0290779542561506	EVI5	protein_coding
ENSG00000067221.14	60.3299921448635	0.513132555116511	0.196436382949157	2.61220730809997	0.00899596856183593	0.0394086690209575	STOML1	protein_coding
ENSG00000067225.18	32979.6554583762	0.146382373985682	0.0731246926111853	2.00181865739961	0.045304238582001	0.1265596909535	PKM	protein_coding
ENSG00000067248.10	683.025218490889	-0.268761667838004	0.079922027795318	-3.36279840804726	0.000771566854330826	0.00621597491694776	DHX29	protein_coding
ENSG00000067334.14	1304.72864865602	-0.2161284887044	0.0785461086712988	-2.75161293615268	0.00593025677333104	0.0290205742798188	DNTTIP2	protein_coding
ENSG00000067365.15	386.679941220421	0.0362991739082135	0.089435303043582	0.405870754309681	0.684837567659185	0.804617419711189	METTL22	protein_coding
ENSG00000067369.14	784.707984516792	-0.463409540057189	0.087632187338962	-5.28812020022639	1.23579764459816e-07	6.25114553512505e-06	TP53BP1	protein_coding
ENSG00000067533.6	472.411436474519	-0.374523372146541	0.0789410867195309	-4.74434021255853	2.09187024173551e-06	5.92722782404533e-05	RRP15	protein_coding
ENSG00000067560.12	8456.24162948423	0.124229718794245	0.0585673740813848	2.12114203074252	0.0339098518295398	0.102272330227788	RHOA	protein_coding
ENSG00000067596.12	1336.67026987731	-0.113816853341784	0.0494302232515028	-2.30257615391862	0.0213027021197693	0.0730309146584949	DHX8	protein_coding
ENSG00000067601.8	53.4298976967467	0.0807386067152526	0.196952541928837	0.409939399230629	0.681850402598758	0.802709889241588	PMS2P4	transcribed_unprocessed_pseudogene
ENSG00000067606.17	1776.33299155586	0.0143979815634294	0.0732950158163166	0.196438753755261	0.844266765995716	0.911442901283351	PRKCZ	protein_coding
ENSG00000067704.10	2717.53968672415	0.000846613300753672	0.0433921936645493	0.0195107282959364	0.984433678730328	0.990082284039296	IARS2	protein_coding
ENSG00000067715.14	128.860120434966	-0.004646742702953	0.141140251722876	-0.032922873852292	0.973736091985053	0.984129353524406	SYT1	protein_coding
ENSG00000067798.16	23.593606632885	0.208617758739602	0.269427732166029	0.774299501623112	0.438753698337244	0.609838774321664	NAV3	protein_coding
ENSG00000067829.19	862.490300069795	-0.0138773461606763	0.0741492354544645	-0.187154271728108	0.851539677139803	0.915080851725624	IDH3G	protein_coding
ENSG00000067836.13	385.999715926657	0.161241350014169	0.0950810119632933	1.69583123575102	0.0899178452214971	0.206556171726432	ROGDI	protein_coding
ENSG00000067900.8	2282.47118737161	-0.174987886108442	0.0701957541923033	-2.49285570219899	0.0126720333199396	0.0504671678374558	ROCK1	protein_coding
ENSG00000067955.15	1567.10796936005	-0.0381694983595106	0.0635109853900315	-0.600990492040162	0.547846319086576	0.700444055463193	CBFB	protein_coding
ENSG00000067992.16	558.507170142349	0.0392593196310127	0.0720495512114823	0.544893326479959	0.585826886367035	0.730478491611935	PDK3	protein_coding
ENSG00000068001.14	777.997410978251	0.29723061962518	0.0784246302816127	3.79001620483085	0.00015063745717837	0.00175344326602838	HYAL2	protein_coding
ENSG00000068024.17	718.756848167068	0.0160142330751545	0.0988460635576664	0.162011844465732	0.871296526561994	0.927113523199841	HDAC4	protein_coding
ENSG00000068028.17	255.532308282051	0.146220705015446	0.0848599379153525	1.72308286580766	0.0848735408524525	0.198608489624495	RASSF1	protein_coding
ENSG00000068078.19	950.147924842159	-0.124207299762635	0.0961816010388582	-1.2913831587442	0.196570847504879	0.354100018557426	FGFR3	protein_coding
ENSG00000068079.8	68.418587393862	0.00912660943518323	0.218504325597537	0.041768552682996	0.966683204448892	0.979352283343141	IFI35	protein_coding
ENSG00000068097.15	1210.23508383427	-0.223606654395428	0.0799106308015569	-2.79820910124854	0.00513868339396975	0.026045902313618	HEATR6	protein_coding
ENSG00000068120.15	2314.35171140722	0.163717778026338	0.0637649876247035	2.56751838469599	0.0102429357672716	0.0434323526739385	COASY	protein_coding
ENSG00000068137.15	640.952439895149	0.0254551817707578	0.0637476629846696	0.399311607342836	0.689663615473578	0.808334448304853	PLEKHH3	protein_coding
ENSG00000068305.17	1443.39691429401	-0.130075080076467	0.0540557110998497	-2.40631521498621	0.016114353902402	0.0596531853449921	MEF2A	protein_coding
ENSG00000068308.13	1955.43890361218	0.0764657860496937	0.0584010587385652	1.30932191472754	0.190425329341406	0.346893351698865	OTUD5	protein_coding
ENSG00000068323.17	1042.67801343696	0.103310627074498	0.0656070164073863	1.5746886953827	0.115328318452926	0.244991413804876	TFE3	protein_coding
ENSG00000068354.16	455.325830470662	0.139681866222587	0.0721771778410802	1.93526361657058	0.0529579546510476	0.141785232895264	TBC1D25	protein_coding
ENSG00000068366.20	1271.62372920296	-0.0815436577695104	0.064354008268465	-1.26711078242921	0.205115680662297	0.365388060778004	ACSL4	protein_coding
ENSG00000068383.19	446.348509289135	-0.063499753043704	0.0848657078331027	-0.748238065351236	0.45431657460597	0.623202115352661	INPP5A	protein_coding
ENSG00000068394.11	355.437819978606	0.0523451046735285	0.0881256627320187	0.59398253642307	0.552523793386049	0.703857319487983	GPKOW	protein_coding
ENSG00000068400.13	987.889386712403	-0.0295947799220889	0.0844266020008425	-0.350538565105268	0.725934553045802	0.833034215332858	GRIPAP1	protein_coding
ENSG00000068438.15	1302.41663567127	0.0484029987192887	0.0625300152327847	0.774076234254792	0.438885710654852	0.609909901126901	FTSJ1	protein_coding
ENSG00000068489.13	2079.9405508454	-0.0822916408490848	0.059413091199071	-1.38507590142644	0.166029259782289	0.315721592274282	PRR11	protein_coding
ENSG00000068615.19	95.086608033896	0.0152154594173067	0.14691200995531	0.103568519836705	0.917511770809887	0.953671580794648	REEP1	protein_coding
ENSG00000068650.18	2416.77342155317	-0.305159120519033	0.0440408212779823	-6.92900612803953	4.23807448330795e-12	1.16154063202516e-09	ATP11A	protein_coding
ENSG00000068654.16	4159.40611685269	-0.164937813271117	0.0424378528279203	-3.88657300688414	0.00010166935921113	0.0012803374442344	POLR1A	protein_coding
ENSG00000068697.7	1770.92375388152	0.169262760146457	0.0679152246907564	2.49226533398327	0.0126931175673106	0.0505377850527312	LAPTM4A	protein_coding
ENSG00000068724.17	723.650979520984	-0.0407097132745693	0.0586287019374637	-0.694364908811939	0.487453394451372	0.650772515096979	TTC7A	protein_coding
ENSG00000068745.15	2105.08044956565	0.143624309031052	0.0615942075469981	2.33178272358586	0.019712124347062	0.0687984631645317	IP6K2	protein_coding
ENSG00000068784.13	327.768758838125	-0.0660221736713548	0.0872220812016579	-0.756943342348266	0.449083807154168	0.618917130809416	SRBD1	protein_coding
ENSG00000068796.19	1309.82212388443	-0.109108869840388	0.0522538441823618	-2.08805441107082	0.0367929267771814	0.108684416664557	KIF2A	protein_coding
ENSG00000068831.19	27.6034180908607	-0.152062205869706	0.262764981683662	-0.578700422314153	0.562791330984599	0.712313001979054	RASGRP2	protein_coding
ENSG00000068878.15	2029.57485668046	-0.390626277851594	0.069298107630511	-5.63689675242455	1.73141847845835e-08	1.19557314363441e-06	PSME4	protein_coding
ENSG00000068885.15	359.675523771498	-0.182473436460966	0.108875925759531	-1.67597598080578	0.0937428974617137	0.212621191143225	IFT80	protein_coding
ENSG00000068903.20	1069.79533305116	0.205081683050655	0.0605107555362199	3.38917736579738	0.000701026504469024	0.00576187215287136	SIRT2	protein_coding
ENSG00000068912.14	591.277675163152	0.0585775573904215	0.0788922140664344	0.742501121100415	0.457783772799324	0.625822608090066	ERLEC1	protein_coding
ENSG00000068971.14	257.193802449135	0.363961908200994	0.0985860697017073	3.69181882696243	0.000222656054462484	0.0023681515626719	PPP2R5B	protein_coding
ENSG00000068976.14	20.1354447940942	0.68798685968336	0.362023861244492	1.90039092262686	0.0573818372673813	0.14973855206342	PYGM	protein_coding
ENSG00000069011.16	1418.25286671298	0.229542278962137	0.0743823628274738	3.085977242946	0.0020288434934445	0.0129643013226716	PITX1	protein_coding
ENSG00000069020.18	245.565439446729	-0.295705015490877	0.101814806310895	-2.90434197348401	0.00368025936650812	0.020145356010528	MAST4	protein_coding
ENSG00000069248.12	1840.70432147932	-0.0153230118456393	0.0671040493790933	-0.228347051890631	0.819376448499977	0.895474558449116	NUP133	protein_coding
ENSG00000069275.13	5649.12526685214	-0.00243443282687208	0.066944800584349	-0.0363647782295616	0.970991498494166	0.982160901552216	NUCKS1	protein_coding
ENSG00000069329.18	3966.85654650485	0.0198087397609588	0.0545377572200361	0.363211484495763	0.716446909225474	0.826488154103069	VPS35	protein_coding
ENSG00000069345.12	1471.38136507586	0.032428959220433	0.0595932467324683	0.54417171405371	0.586323314630353	0.73079524100694	DNAJA2	protein_coding
ENSG00000069399.15	110.324975493484	0.331052205714717	0.164478650982823	2.0127366301739	0.0441423436522968	0.123980191580906	BCL3	protein_coding
ENSG00000069424.15	1588.64670952011	-0.139935102486085	0.0816064129559093	-1.71475619889934	0.0863899351738968	0.201056335156912	KCNAB2	protein_coding
ENSG00000069493.15	84.4630808596938	0.197195243495114	0.150927621789186	1.30655503053347	0.191363877788334	0.347806502662541	CLEC2D	protein_coding
ENSG00000069509.6	175.349561843244	0.0543371912700136	0.106281262948002	0.51125842658266	0.60917011165872	0.748136733187514	FUNDC1	protein_coding
ENSG00000069535.14	575.689696491204	-0.119063440222795	0.109876002712809	-1.08361641562444	0.278534909326242	0.451153058029937	MAOB	protein_coding
ENSG00000069667.16	112.90953806901	-0.0313334631978182	0.198199570160356	-0.158090469986728	0.874385510027843	0.928595686780309	RORA	protein_coding
ENSG00000069702.11	177.837250078127	-0.277961007522332	0.109168105040386	-2.54617415425049	0.0108910837761751	0.0454016031089778	TGFBR3	protein_coding
ENSG00000069812.11	216.980123379336	0.232136045923645	0.141945696376921	1.63538629101677	0.101968094410241	0.225244292957206	HES2	protein_coding
ENSG00000069849.11	2119.69361455283	-0.0473913770627319	0.0851386542875248	-0.556637610252621	0.577775051672111	0.72390141396318	ATP1B3	protein_coding
ENSG00000069869.16	284.117907536544	-0.161972252305408	0.0998555653995801	-1.62206534665608	0.104789357054963	0.229159258413827	NEDD4	protein_coding
ENSG00000069943.10	229.401927274192	0.0963479048551954	0.123586697164377	0.779597699961569	0.435627710171428	0.607798232425408	PIGB	protein_coding
ENSG00000069956.12	1917.38221869387	-0.121287652210144	0.0559855429124005	-2.16641021772212	0.0302798538578111	0.0942081562544157	MAPK6	protein_coding
ENSG00000069966.18	568.107256964609	0.0217860442410706	0.0637811456934295	0.341574990605961	0.73267076094843	0.837893866211716	GNB5	protein_coding
ENSG00000069974.16	181.096405040151	0.0293623365162825	0.123053769479628	0.238613872947172	0.811405006771898	0.890053781988036	RAB27A	protein_coding
ENSG00000069998.12	1192.54060629176	0.0386550983960277	0.0714679186801964	0.540873431182472	0.588594824946103	0.732851223930135	HDHD5	protein_coding
ENSG00000070010.19	1314.059395418	0.0783370438140562	0.0491714488792128	1.59314084900136	0.111128597262995	0.23869371261647	UFD1	protein_coding
ENSG00000070018.9	1222.32480976753	-0.307698431665686	0.0535744075013265	-5.74338468713942	9.28025691310784e-09	7.40161866180886e-07	LRP6	protein_coding
ENSG00000070047.13	2204.05054407013	-0.04259452612154	0.0486322349123052	-0.875849654007211	0.381111772328708	0.556405867308603	PHRF1	protein_coding
ENSG00000070061.16	1782.16912382209	-0.291061771391382	0.051348232379726	-5.66838930771651	1.4414614751654e-08	1.05993123300699e-06	ELP1	protein_coding
ENSG00000070081.17	927.439374173527	-0.18328496073408	0.108189064031856	-1.69411726013373	0.0902430031179071	0.207082208707464	NUCB2	protein_coding
ENSG00000070087.14	3061.95260220709	0.0633342461864318	0.0584740966815368	1.08311628192163	0.27875681286884	0.451374824974969	PFN2	protein_coding
ENSG00000070159.14	819.826883627643	-0.194702532249782	0.0624671687042017	-3.11687781419627	0.00182777309218142	0.011967787426558	PTPN3	protein_coding
ENSG00000070182.21	611.047491337752	-0.211451735677139	0.133232599768603	-1.58708706461021	0.112492927145059	0.240766489249555	SPTB	protein_coding
ENSG00000070214.16	2314.00566812261	-0.165431078816063	0.0456293711974225	-3.62553930669569	0.000288359029602755	0.00290313420177012	SLC44A1	protein_coding
ENSG00000070269.14	713.510495787884	0.0904429957634123	0.111454123658935	0.811481825833384	0.417089025655178	0.590216331932629	TMEM260	protein_coding
ENSG00000070366.14	1119.39881701612	-0.100337696706302	0.060634847906261	-1.65478598810737	0.0979679172417704	0.219332895366471	SMG6	protein_coding
ENSG00000070367.16	1799.55795918493	-0.141356693662188	0.0728894133507542	-1.93933092837446	0.0524610551701801	0.140761471277197	EXOC5	protein_coding
ENSG00000070371.16	171.586411525513	-0.151410444554791	0.116146666628667	-1.30361420563938	0.192365154691689	0.348897602906655	CLTCL1	protein_coding
ENSG00000070404.10	488.430701247127	0.250522257515611	0.0842536727001209	2.97342833240374	0.00294493170150855	0.0170803772483801	FSTL3	protein_coding
ENSG00000070413.20	1954.55456099547	0.149002854209489	0.0589799943419842	2.52632873013727	0.0115261573394127	0.0474000363872775	DGCR2	protein_coding
ENSG00000070423.18	2424.09636538199	0.100655519055019	0.0848656486792503	1.1860572637045	0.235599686100625	0.402201739599219	RNF126	protein_coding
ENSG00000070444.15	1626.66320315118	-0.0161026161458989	0.0528741238163109	-0.304546250295149	0.760711762345274	0.857135985306981	MNT	protein_coding
ENSG00000070476.15	788.134788542773	-0.0774797971273087	0.0756753674113858	-1.02384434694732	0.305908800229117	0.48079128919338	ZXDC	protein_coding
ENSG00000070495.15	223.029027882984	0.0777836231727058	0.0996786690544515	0.780343717573265	0.435188586672128	0.607354203823318	JMJD6	protein_coding
ENSG00000070501.12	478.737214203651	0.115453833893477	0.0788976815027129	1.46333620576045	0.143375405350621	0.285349994752477	POLB	protein_coding
ENSG00000070540.13	425.935874113171	0.560005961266037	0.26047513316749	2.14994020525539	0.0315599448554902	0.0971602477327174	WIPI1	protein_coding
ENSG00000070610.14	1267.65262494134	-0.106552351758518	0.0627272563649768	-1.69866112330095	0.0893830525013918	0.205703837161218	GBA2	protein_coding
ENSG00000070614.15	1896.53183953247	-0.0948156893962144	0.0479703100900733	-1.97654943689503	0.0480925823818984	0.13231385048818	NDST1	protein_coding
ENSG00000070669.17	11370.4501902146	0.116214893098486	0.0880274825402334	1.32021148106069	0.186764419796534	0.342117737758288	ASNS	protein_coding
ENSG00000070718.12	514.750449547536	-0.222467762008811	0.0652177407104501	-3.41115407533834	0.000646885262946056	0.00542113257096604	AP3M2	protein_coding
ENSG00000070731.11	18.1378044083296	0.141171915909691	0.32646593241396	0.43242464800488	0.665432807131521	0.790437617327933	ST6GALNAC2	protein_coding
ENSG00000070756.16	51374.4062055996	0.0471851786614279	0.0549393139214536	0.8588599910237	0.390417765070909	0.565174050771045	PABPC1	protein_coding
ENSG00000070759.17	391.838986431755	0.114673572933011	0.0788532502102862	1.45426564697332	0.145872670801897	0.288870814459774	TESK2	protein_coding
ENSG00000070761.8	961.725616039481	0.0872101823425726	0.0638195348324329	1.36651234722339	0.171778208102287	0.322940403059904	CFAP20	protein_coding
ENSG00000070770.9	3484.74283607363	-0.0882044645695289	0.0671967606524386	-1.31262971180632	0.189307752713247	0.345349759699805	CSNK2A2	protein_coding
ENSG00000070778.13	588.378948004306	-0.106616701995821	0.0902202162003658	-1.1817384892876	0.237309481186823	0.404203742306233	PTPN21	protein_coding
ENSG00000070785.17	390.75305481419	-0.119960981893227	0.115366084869269	-1.03982883729793	0.298419428905772	0.472667276591953	EIF2B3	protein_coding
ENSG00000070814.22	4601.71706408292	-0.180020324972341	0.0778608002386594	-2.31207904902777	0.020773327490278	0.0715701832844851	TCOF1	protein_coding
ENSG00000070831.17	2824.11221474677	0.119535357932092	0.0523949394354407	2.28142945139539	0.022523046935203	0.0761067943289062	CDC42	protein_coding
ENSG00000070882.13	2394.4647365251	-0.0292446865769077	0.0834241349598604	-0.350554268150084	0.725922770469177	0.833034215332858	OSBPL3	protein_coding
ENSG00000070950.10	669.13443164018	-0.188444012177736	0.0759028957641848	-2.48269858851228	0.013039136511769	0.0515478478306859	RAD18	protein_coding
ENSG00000070961.15	2163.72483567781	-0.328125358871625	0.0730661268425726	-4.49079995137282	7.09561720318858e-06	0.000160118763055187	ATP2B1	protein_coding
ENSG00000071051.14	975.702065401579	0.144103009249941	0.0723107074267084	1.99283085974506	0.046279971338114	0.128594338792761	NCK2	protein_coding
ENSG00000071054.16	3626.27336831851	-0.101796999713591	0.0497461936360845	-2.04632741267163	0.0407241684002243	0.1170932174983	MAP4K4	protein_coding
ENSG00000071073.13	391.843476644439	0.0662383091006377	0.167439188912005	0.395596213353901	0.692402931006559	0.809970648920757	MGAT4A	protein_coding
ENSG00000071082.11	11921.2563328923	0.144213699834889	0.0744046423678728	1.93823523970272	0.0525945292406666	0.141044286385662	RPL31	protein_coding
ENSG00000071127.17	6275.72656774888	0.0160332228528436	0.0814495119200524	0.196848605656239	0.843946013382856	0.911227147463159	WDR1	protein_coding
ENSG00000071189.21	1469.07922136821	-0.263497089974319	0.067474469812047	-3.90513761291198	9.41717808960253e-05	0.00120504705027732	SNX13	protein_coding
ENSG00000071205.12	590.317434024017	-0.0432280040589643	0.0752261189865714	-0.574640891239929	0.565534190880891	0.714553149569039	ARHGAP10	protein_coding
ENSG00000071242.12	1240.40156352996	0.16120229271762	0.0949418805644462	1.69790498944453	0.0895256954210009	0.205937789222672	RPS6KA2	protein_coding
ENSG00000071243.16	909.525278209438	0.00489078839510993	0.0860203181721221	0.0568561997797278	0.95465974535015	0.972991277985677	ING3	protein_coding
ENSG00000071282.12	166.774669390812	-0.0913531234882017	0.142028375348397	-0.643203326547329	0.520092175083134	0.678189398546986	LMCD1	protein_coding
ENSG00000071462.12	1830.7739734673	-0.0239021649145401	0.0888093796159455	-0.269140095538383	0.787821876602649	0.875138317458241	BUD23	protein_coding
ENSG00000071537.14	6586.76381895579	-0.0566795660525609	0.112356514917596	-0.504461767029092	0.613936922666158	0.751480728564325	SEL1L	protein_coding
ENSG00000071539.14	987.019326971756	-0.239568445021056	0.106421222115647	-2.2511341277468	0.0243770434640022	0.0805301205110385	TRIP13	protein_coding
ENSG00000071553.17	2543.13342066584	0.00324446750610161	0.061155075589298	0.0530531190557367	0.957689584385174	0.973959441164798	ATP6AP1	protein_coding
ENSG00000071564.17	8577.4069918909	0.0444688262979948	0.0571037618594189	0.77873724689926	0.436134510312384	0.60833641236688	TCF3	protein_coding
ENSG00000071575.11	283.604446325101	0.0648970174888246	0.0863758069531501	0.751333270021135	0.452452111315052	0.621436275714177	TRIB2	protein_coding
ENSG00000071626.17	5227.66616032646	-0.00326759659364362	0.0530115480894849	-0.0616393354166497	0.950850051350441	0.971010878586495	DAZAP1	protein_coding
ENSG00000071655.18	3342.27425101539	0.161389412710952	0.0582386498752453	2.77117366313727	0.00558546285534415	0.0277505824263209	MBD3	protein_coding
ENSG00000071859.15	739.922107757008	0.0921008103357622	0.061165877645556	1.5057547423658	0.13213014531282	0.269553364520971	FAM50A	protein_coding
ENSG00000071889.17	536.874662886346	0.205484662290433	0.0772611104715495	2.65961310983357	0.00782304572617907	0.0353915339965256	FAM3A	protein_coding
ENSG00000071894.17	3557.09132282134	-0.0799245615856015	0.0548904203687344	-1.45607486786759	0.145371924220696	0.288182060192368	CPSF1	protein_coding
ENSG00000071994.11	1590.09148475899	0.160629912006586	0.0421981518629817	3.80656272644722	0.000140911565591002	0.0016646559088705	PDCD2	protein_coding
ENSG00000072042.13	2871.09431661885	0.0450965691908928	0.0486451772253153	0.927051184992378	0.353899959392589	0.529343986107453	RDH11	protein_coding
ENSG00000072062.14	1778.0912637126	0.136521845695412	0.0525860478900999	2.5961609813449	0.00942718855531112	0.0406596395658826	PRKACA	protein_coding
ENSG00000072071.16	4505.06092665564	-0.157551494117492	0.0537612875035246	-2.93057516725511	0.00338335128858726	0.0189031272513582	ADGRL1	protein_coding
ENSG00000072110.14	5741.70127326023	-0.0233859839268652	0.0583230213744087	-0.400973464264433	0.688439660825884	0.807276503095246	ACTN1	protein_coding
ENSG00000072121.16	1758.35450426566	-0.204994746811373	0.0541824675305006	-3.78341474935552	0.000154691324203452	0.00178197452755414	ZFYVE26	protein_coding
ENSG00000072134.15	833.229383028125	-0.19207593198461	0.05444377239972	-3.52796882946337	0.000418761465327649	0.00386080142406666	EPN2	protein_coding
ENSG00000072135.13	1454.73058692321	-0.153013333930882	0.0732622302942482	-2.0885705132962	0.0367464018111754	0.108632135889715	PTPN18	protein_coding
ENSG00000072195.15	382.296499739202	0.145318454197743	0.139052741394795	1.04505997321663	0.295995252053186	0.4703101538368	SPEG	protein_coding
ENSG00000072210.19	2129.79063154382	-0.299264851571207	0.0762153022124829	-3.92657173669505	8.61652017493129e-05	0.00112260523005112	ALDH3A2	protein_coding
ENSG00000072274.13	10809.5370934885	-0.193871771237257	0.0808524792098253	-2.3978457201557	0.016491809810207	0.0606097804068982	TFRC	protein_coding
ENSG00000072310.17	6444.01703559451	0.390101681334528	0.181031185085399	2.15488663541865	0.0311707064586811	0.0962645419295551	SREBF1	protein_coding
ENSG00000072364.13	2843.60435262401	-0.327421841030112	0.0709761586885819	-4.61312428116493	3.96660959055241e-06	9.91586616384528e-05	AFF4	protein_coding
ENSG00000072401.15	548.5346839144	-0.0587856366914818	0.0755998233205026	-0.777589604174898	0.436810991595514	0.608487489190165	UBE2D1	protein_coding
ENSG00000072415.9	1103.01942585797	-0.157524005092115	0.0571263602508633	-2.75746615748609	0.00582512427563474	0.028639244400169	MPP5	protein_coding
ENSG00000072422.17	142.75794836741	-0.0148808791515167	0.137640956791731	-0.108113743891169	0.913905466010126	0.951184077370287	RHOBTB1	protein_coding
ENSG00000072501.19	4548.15968409414	-0.203889391001621	0.0460886804312001	-4.42384961109878	9.69575258621003e-06	0.000203556788975668	SMC1A	protein_coding
ENSG00000072506.13	818.20043897024	0.174132424444159	0.0903066970014371	1.92823378803665	0.0538260532847909	0.143446802764187	HSD17B10	protein_coding
ENSG00000072518.20	1940.10588751789	-0.0341927000649884	0.0435548865999196	-0.785048538389525	0.432425110515439	0.605009849258375	MARK2	protein_coding
ENSG00000072571.20	685.20251487293	0.12745719051422	0.130634884416119	0.975674997408988	0.329225546146479	0.50424160563016	HMMR	protein_coding
ENSG00000072609.17	28.0652395678054	-0.180208065044965	0.252998788790698	-0.712288252075581	0.476286297301345	0.641775243185884	CHFR	protein_coding
ENSG00000072682.18	1687.76447100058	0.267686701094991	0.148677241123457	1.80045512730971	0.0717888029108448	0.175587281369151	P4HA2	protein_coding
ENSG00000072736.19	1096.26146182021	-0.162080549248165	0.0566826578552014	-2.85943806061826	0.00424392286597554	0.0223994724375754	NFATC3	protein_coding
ENSG00000072756.17	570.713618250792	-0.332635872920843	0.098741463084324	-3.36875576409857	0.000755083051205304	0.00611284742957506	TRNT1	protein_coding
ENSG00000072778.20	3852.81949574313	0.0162316703913529	0.0761009770431229	0.213291222031947	0.831099819837913	0.903635219578527	ACADVL	protein_coding
ENSG00000072786.13	635.309176651895	0.0400592191818654	0.060416145057535	0.663054869583562	0.507295413197444	0.667507948545589	STK10	protein_coding
ENSG00000072803.17	1053.69050240694	0.0136336587608303	0.0654089440125593	0.208437224704507	0.834887593437166	0.905989171655881	FBXW11	protein_coding
ENSG00000072849.11	703.285175772939	0.0623712983224254	0.0789896742919606	0.789613311885418	0.429753631600568	0.60233437868405	DERL2	protein_coding
ENSG00000072864.16	1215.71930937349	-0.0770740264606044	0.0588832094335297	-1.3089304608576	0.190557907274075	0.347042393892643	NDE1	protein_coding
ENSG00000072954.7	150.556182650645	0.0176229405662372	0.133176537998891	0.132327666952748	0.894725124731566	0.940390916901661	TMEM38A	protein_coding
ENSG00000072958.9	546.779119888026	0.150040559744699	0.0769102930658392	1.95085148897113	0.0510747147949061	0.138248424459834	AP1M1	protein_coding
ENSG00000073008.15	1977.45516604367	0.0629598916007812	0.0929883684823193	0.677072763275252	0.498359788953422	0.659925787547619	PVR	protein_coding
ENSG00000073050.12	1089.00642910281	0.154951536820416	0.065211632837513	2.37613336881944	0.0174951379976492	0.0632426163492958	XRCC1	protein_coding
ENSG00000073060.16	2775.79135391268	-0.0515228221238141	0.0792813712524863	-0.649872994246404	0.515774263693763	0.674753234674067	SCARB1	protein_coding
ENSG00000073111.14	3930.40712884791	-0.0279755931415554	0.0666037786128346	-0.420030120275555	0.674463450210981	0.79721336536347	MCM2	protein_coding
ENSG00000073150.14	411.495343618778	0.141758187411784	0.120534618699209	1.17607861493749	0.239563462607802	0.407168749052882	PANX2	protein_coding
ENSG00000073169.14	741.670071041245	0.0260742256705143	0.0876686209925226	0.297417997172994	0.76614740524874	0.860766638348328	SELENOO	protein_coding
ENSG00000073331.18	374.931656728113	0.335348743073686	0.264208835522083	1.26925635325945	0.204349647929881	0.364626727378672	ALPK1	protein_coding
ENSG00000073350.14	2034.00968249157	0.0454322936637259	0.080643327905267	0.563373249143387	0.573180749048214	0.720310680379557	LLGL2	protein_coding
ENSG00000073417.15	857.792987669314	-0.192298806439467	0.0826784794958526	-2.32586288006316	0.0200258668454885	0.0695232420149456	PDE8A	protein_coding
ENSG00000073536.18	2273.30617802814	0.110056791679899	0.0741331922738785	1.48458184929234	0.137654626516539	0.277243456764804	NLE1	protein_coding
ENSG00000073578.17	4226.38526475993	-0.017445341345318	0.0723380470920743	-0.241164118283606	0.809427919687931	0.888855282390608	SDHA	protein_coding
ENSG00000073584.20	2732.19507976176	0.0741097922639193	0.0558929484743987	1.32592382915467	0.184864929050647	0.339960222094602	SMARCE1	protein_coding
ENSG00000073605.18	59.3682528764331	-0.351934422996768	0.216189480847663	-1.62789799770488	0.103546516067739	0.227419276240717	GSDMB	protein_coding
ENSG00000073614.13	1142.831722443	-0.175500049005002	0.0596321301682027	-2.94304510856771	0.0032500105910714	0.0183416921189855	KDM5A	protein_coding
ENSG00000073670.14	101.680779907456	-0.124902549900234	0.167298494319789	-0.746585021031238	0.45531409291047	0.624116089527365	ADAM11	protein_coding
ENSG00000073711.11	96.2072038639785	-0.176340641067976	0.154673966929381	-1.14007964345084	0.254253121929411	0.423980508304557	PPP2R3A	protein_coding
ENSG00000073792.16	1177.52013025991	0.0130064035892178	0.0602576800330406	0.215846404675489	0.829107475099063	0.902200749620874	IGF2BP2	protein_coding
ENSG00000073803.14	440.538299341351	0.0173439445007071	0.0970390206696893	0.178731652288042	0.858148414420994	0.918991844201624	MAP3K13	protein_coding
ENSG00000073905.8	21.8143028512573	0.256572355790335	0.276369230972763	0.928368020156412	0.353216701335079	0.528527750240716	VDAC1P1	processed_pseudogene
ENSG00000073910.22	238.069663988064	0.00860099373134113	0.161959580332239	0.0531058040141701	0.957647607046021	0.973959441164798	FRY	protein_coding
ENSG00000073921.18	2271.32063933418	0.012769450925656	0.0663229899528407	0.192534307255083	0.847323697274936	0.912792417754287	PICALM	protein_coding
ENSG00000073969.18	1892.63960853794	-0.107230536737847	0.0489895130658582	-2.18884675570654	0.0286079800962593	0.0903870660178188	NSF	protein_coding
ENSG00000074047.22	539.98139265597	-0.297941897055867	0.0914476013956013	-3.25806136529457	0.00112176146040997	0.00827676566530584	GLI2	protein_coding
ENSG00000074054.19	2199.78698867618	-0.0948153645943818	0.0509190200619714	-1.86208148701578	0.0625916050871491	0.159160906728017	CLASP1	protein_coding
ENSG00000074071.15	1315.22329458877	0.0514270962673568	0.0791986705209514	0.649342923676378	0.516116747213535	0.67510793539542	MRPS34	protein_coding
ENSG00000074181.9	156.246910499772	0.137255997316719	0.11442256451006	1.19955358372213	0.23031276251633	0.396135849175166	NOTCH3	protein_coding
ENSG00000074201.9	2339.95257163477	0.111574995437408	0.0493181447788227	2.26235183699202	0.0236756741031663	0.0787830268059886	CLNS1A	protein_coding
ENSG00000074266.21	355.757282562269	-0.193789237452761	0.0806242223909482	-2.40361062353041	0.0162340544192947	0.0599050517298527	EED	protein_coding
ENSG00000074319.13	1025.66866513122	0.122046198888796	0.0535212960727966	2.28032966023087	0.0225881439488866	0.076234471138792	TSG101	protein_coding
ENSG00000074356.17	1862.89640876088	-0.22340964989984	0.0581319000215248	-3.84315065939901	0.000121464851523864	0.00148858631859409	NCBP3	protein_coding
ENSG00000074416.14	459.411949441404	-0.119438561284575	0.0802330101134904	-1.48864614596445	0.136580573241856	0.27564808689888	MGLL	protein_coding
ENSG00000074582.15	561.584301444699	-0.0867788719179191	0.0766677691454075	-1.13188205272199	0.257684025007359	0.427318921117814	BCS1L	protein_coding
ENSG00000074590.13	258.034547356516	-0.0122380178273305	0.0966310960423805	-0.126646786889007	0.899219964478044	0.942224506085224	NUAK1	protein_coding
ENSG00000074603.19	433.354544413487	-0.097914096656736	0.0947901456209461	-1.03295649579738	0.30162425808742	0.476491727772979	DPP8	protein_coding
ENSG00000074621.14	247.887246430017	0.17370798938515	0.163780273209016	1.06061606798924	0.288864417321256	0.462158465732813	SLC24A1	protein_coding
ENSG00000074660.16	32.4668767389543	0.306111002937434	0.242109962154185	1.26434699429051	0.206105509029124	0.366534825401869	SCARF1	protein_coding
ENSG00000074695.6	4052.40045520916	-0.2759568558872	0.0646482529450187	-4.26858953360879	1.96712868991831e-05	0.000351937397051952	LMAN1	protein_coding
ENSG00000074696.13	2336.9801048666	-0.0798464146346627	0.0490984903708605	-1.62624989142336	0.1038965066418	0.227799122850278	HACD3	protein_coding
ENSG00000074755.15	1810.08353618231	-0.099670456211996	0.0880545691537875	-1.13191691436161	0.257669366842618	0.427318921117814	ZZEF1	protein_coding
ENSG00000074800.16	20785.8541031911	0.0554707722495322	0.0861043622432545	0.644227200624529	0.51942811490304	0.677672732928638	ENO1	protein_coding
ENSG00000074842.8	1016.1766816172	0.129150585298031	0.0990401174471848	1.30402294168222	0.192225760366119	0.348731629769993	MYDGF	protein_coding
ENSG00000074855.11	475.424338313118	0.114133631750233	0.072310830346294	1.57837534437997	0.114479405987932	0.243565640912081	ANO8	protein_coding
ENSG00000074935.14	1279.60580933711	-0.154290604920057	0.0840675595744075	-1.83531680592554	0.0664587623800477	0.166053271028815	TUBE1	protein_coding
ENSG00000074964.17	553.240617206965	0.00808531892651799	0.0603579156268952	0.133956231631617	0.893437184514534	0.939364728979011	ARHGEF10L	protein_coding
ENSG00000074966.11	23.2952282891236	-0.335126212834728	0.252198097345641	-1.32882133672656	0.183906921063383	0.338652935268683	TXK	protein_coding
ENSG00000075073.15	21.6450724222758	0.0174122656083084	0.270299339953543	0.0644184540417341	0.948637036343894	0.970066799121352	TACR2	protein_coding
ENSG00000075089.9	667.622702174568	0.104200165730127	0.0911407756457901	1.14328811656256	0.252918987259408	0.422578232536945	ACTR6	protein_coding
ENSG00000075131.10	353.969168775604	-0.210662830674497	0.114221093982074	-1.84434261072266	0.0651332252752214	0.163745536657553	TIPIN	protein_coding
ENSG00000075142.14	839.88891362349	0.0478103115518417	0.0639485309178223	0.747637371267854	0.454678916787342	0.623528929371578	SRI	protein_coding
ENSG00000075151.20	2069.2948125733	-0.18931653286733	0.0554048438662706	-3.41696717572707	0.00063322913969912	0.00534451066731497	EIF4G3	protein_coding
ENSG00000075188.9	411.147579321556	0.0491886072765699	0.0789026707751875	0.623408647556684	0.533016016744002	0.688222676606979	NUP37	protein_coding
ENSG00000075213.11	28.3463423735534	-0.151403825676697	0.245794417475223	-0.615977479195428	0.537909383570552	0.692024071685799	SEMA3A	protein_coding
ENSG00000075218.19	1076.7348725422	-0.197270914704584	0.0940941715740828	-2.09652639907954	0.03603552061538	0.10718220950202	GTSE1	protein_coding
ENSG00000075223.14	377.65044462945	-0.337308921912421	0.126582277488476	-2.66474050400247	0.00770477509422459	0.0349930038476473	SEMA3C	protein_coding
ENSG00000075234.17	759.497265074922	-0.12440828269671	0.098644899133605	-1.26117299312366	0.207246526617694	0.367915647706099	TTC38	protein_coding
ENSG00000075239.14	1451.84357516139	-0.0526056947679421	0.0750094693246457	-0.701320716458629	0.483102888013576	0.647299596710893	ACAT1	protein_coding
ENSG00000075240.17	1112.18209764637	0.0473750944507776	0.0627980278771768	0.754404175612584	0.450606565037115	0.619918167506568	GRAMD4	protein_coding
ENSG00000075275.18	1800.30002393634	-0.173818681348231	0.0552266423006327	-3.14737007551588	0.00164746303277224	0.0111163194968705	CELSR1	protein_coding
ENSG00000075292.19	1733.00473985752	-0.0555980239155808	0.109577539181587	-0.507385220829299	0.611884553499009	0.749942902629813	ZNF638	protein_coding
ENSG00000075303.13	847.137703341353	-0.128983941436436	0.0712688917262364	-1.80982106375246	0.0703235403408307	0.172704191331768	SLC25A40	protein_coding
ENSG00000075336.12	481.351794621038	0.0625476901860963	0.09023932671258	0.693131170906406	0.488227237621698	0.651227767841571	TIMM21	protein_coding
ENSG00000075391.17	816.139554643666	-0.428601920957546	0.0657835425014861	-6.51533658206175	7.25268444084467e-11	1.25663178461256e-08	RASAL2	protein_coding
ENSG00000075399.14	272.96838588589	0.3756960508604	0.113634610411584	3.30617625650874	0.000945785737936137	0.00724061666513424	VPS9D1	protein_coding
ENSG00000075407.18	1317.4111262295	-0.24314365828984	0.0780863920612439	-3.11377759775532	0.00184708662405267	0.0120532397276926	ZNF37A	protein_coding
ENSG00000075413.18	2914.84701309344	-0.0157950370391403	0.0592124697000291	-0.266751870326606	0.789660213683828	0.876340871756609	MARK3	protein_coding
ENSG00000075415.13	10135.8398340495	0.108304288309394	0.0673848309855531	1.60725027762723	0.107999476863187	0.233503171863983	SLC25A3	protein_coding
ENSG00000075420.13	1004.21852566611	-0.23187789154654	0.0665169960188491	-3.48599463933748	0.000490310830159889	0.00437334050522495	FNDC3B	protein_coding
ENSG00000075426.12	3668.18357630107	-0.0202799637773451	0.0602215120692473	-0.336756137142914	0.736300741099623	0.840642079174106	FOSL2	protein_coding
ENSG00000075539.15	1363.23226219128	-0.38254949517739	0.0811241434932967	-4.71560596764883	2.40992425873366e-06	6.64116970313549e-05	FRYL	protein_coding
ENSG00000075568.17	3277.25359733228	-0.209448686405073	0.0571862330610169	-3.66257183230786	0.000249695702418653	0.00257802261524574	TMEM131	protein_coding
ENSG00000075618.18	9087.31670276311	0.128348077468607	0.0765609350448105	1.67641731900853	0.0936564788955696	0.212521114386846	FSCN1	protein_coding
ENSG00000075624.17	44810.7800976027	0.0476129784404048	0.086571114934489	0.54998689200705	0.582328364220368	0.727681154128976	ACTB	protein_coding
ENSG00000075643.6	1724.41323004085	0.234060925660924	0.11930715736618	1.9618347367253	0.0497817280465863	0.135760876085696	MOCOS	protein_coding
ENSG00000075651.16	208.457862990029	0.204602317415203	0.122243485639345	1.67372777653643	0.0941841122008756	0.213143606068035	PLD1	protein_coding
ENSG00000075702.18	1062.76343187314	-0.17816596352679	0.10543121161391	-1.68987874462864	0.0910511548207547	0.20855570700016	WDR62	protein_coding
ENSG00000075711.21	1470.65012523205	-0.189110026361944	0.0522050341290552	-3.62244809369242	0.000291828032347685	0.00292526631471717	DLG1	protein_coding
ENSG00000075785.14	3546.87833851178	0.11484780923805	0.057460215613817	1.9987361344052	0.0456369111410076	0.127229664978648	RAB7A	protein_coding
ENSG00000075790.11	664.984950904115	-0.0817026114308803	0.0701540799020498	-1.16461667724749	0.244174190066309	0.412216568603375	BCAP29	protein_coding
ENSG00000075826.17	198.709617790395	-0.295592515128619	0.198404984496618	-1.48984419861517	0.136265206615523	0.275122116866113	SEC31B	protein_coding
ENSG00000075856.12	2945.30358852174	0.0142092356608222	0.0754331542984716	0.188368573380871	0.850587733499835	0.914533487501891	SART3	protein_coding
ENSG00000075914.13	443.658079896412	-0.0182612738213849	0.0777696472499992	-0.234812352468078	0.814354379882428	0.892134124068592	EXOSC7	protein_coding
ENSG00000075945.13	1008.06986854541	0.27204276898335	0.110206612455704	2.46847954874481	0.0135688405362813	0.0529613418549725	KIFAP3	protein_coding
ENSG00000075975.16	1237.58113292707	-0.044050589138087	0.0774902455036592	-0.568466248258394	0.569718417548923	0.717685206529279	MKRN2	protein_coding
ENSG00000076003.5	2235.67561460242	-0.0937928292311291	0.066475380132628	-1.41094084823582	0.158262056285483	0.305186418887984	MCM6	protein_coding
ENSG00000076043.11	833.194120969018	0.119887608973642	0.0666521743892294	1.79870514461439	0.0720653346984574	0.176091149595364	REXO2	protein_coding
ENSG00000076053.11	644.733646290356	0.0172467054120843	0.0636127838328998	0.271120117261155	0.786298649505566	0.874260756413316	RBM7	protein_coding
ENSG00000076067.13	660.986530257303	0.0750661413149619	0.109896868859567	0.683059873260684	0.494569009841434	0.656261730136424	RBMS2	protein_coding
ENSG00000076108.11	3607.9664743659	-0.183623708959294	0.0496497219342852	-3.69838343107606	0.000216976955006811	0.00231801248713532	BAZ2A	protein_coding
ENSG00000076201.15	2148.91203436155	-0.0359524262273035	0.0477662679159331	-0.752673964199558	0.451645859034138	0.620838015601002	PTPN23	protein_coding
ENSG00000076248.11	1443.52908214455	0.0259860223336386	0.0684290050027056	0.379751573658145	0.704129832655361	0.817597681208359	UNG	protein_coding
ENSG00000076258.10	20.0609771583991	0.653655098911761	0.355038054602755	1.84108461174147	0.0656091603544728	0.16450307438179	FMO4	protein_coding
ENSG00000076321.11	285.61036310437	-0.0831765322913583	0.0894012528267689	-0.930373229249123	0.352177874444716	0.527601796797819	KLHL20	protein_coding
ENSG00000076351.13	392.028034583097	-0.117574243388048	0.0879939467640233	-1.33616285792194	0.181496048207566	0.335730940076187	SLC46A1	protein_coding
ENSG00000076356.7	204.578510193832	-0.298669962804478	0.110308129153098	-2.7075970293173	0.00677722566027876	0.0320853956039705	PLXNA2	protein_coding
ENSG00000076382.17	1667.08761334741	-0.321795290351678	0.0911262246793916	-3.5313137517092	0.000413500950508154	0.00382399590672388	SPAG5	protein_coding
ENSG00000076513.17	735.733396826411	-0.12128765215042	0.0763910114829266	-1.58772151063255	0.112349326708169	0.240584194692575	ANKRD13A	protein_coding
ENSG00000076554.15	1007.62331026307	-0.056219613925956	0.0586861216165743	-0.957971192802053	0.338077284930686	0.512642288808487	TPD52	protein_coding
ENSG00000076555.15	578.378646201821	-0.0667009329770276	0.0826629742896655	-0.806902165693868	0.419722850998807	0.592628536526416	ACACB	protein_coding
ENSG00000076604.15	922.066216536335	0.0319261838697758	0.0586555723178089	0.544299247423462	0.586235564743622	0.730746291486427	TRAF4	protein_coding
ENSG00000076641.4	59.5242837662113	-0.165114144552756	0.173590939007967	-0.951167990082582	0.341519104971547	0.516406759789457	PAG1	protein_coding
ENSG00000076650.7	349.311837016808	-0.113503658188967	0.0928408889609383	-1.22256108767681	0.221495517843118	0.385806077158671	GPATCH1	protein_coding
ENSG00000076662.10	53.6240403134043	0.149094243579915	0.195468266297338	0.762754212763719	0.445609992398456	0.61582968078856	ICAM3	protein_coding
ENSG00000076685.19	989.317132794227	-0.0305364684171987	0.0687624339509895	-0.444086496981239	0.656980048626735	0.783924424364712	NT5C2	protein_coding
ENSG00000076716.9	459.22025053755	0.0303113197850457	0.0792466864055523	0.382493214037048	0.7020955613786	0.816575762995051	GPC4	protein_coding
ENSG00000076770.14	933.445900798445	-0.321927758960448	0.0780525547946184	-4.12449995784948	3.71541060557285e-05	0.000585837860548171	MBNL3	protein_coding
ENSG00000076826.10	1235.60502411269	0.102804818502107	0.0720534847696659	1.42678482284021	0.153641927185502	0.299224600826131	CAMSAP3	protein_coding
ENSG00000076864.19	600.471938849601	-0.0498839100687957	0.0865405712135549	-0.576422241837276	0.564329814259983	0.713590103192265	RAP1GAP	protein_coding
ENSG00000076924.12	1732.32001778609	0.0559244933786389	0.0678241002155984	0.82455193951511	0.409626016478561	0.583437054032468	XAB2	protein_coding
ENSG00000076928.18	2719.67504599082	-0.0124882988691326	0.087352130443497	-0.142965017632977	0.886317809221557	0.935664588290899	ARHGEF1	protein_coding
ENSG00000076944.16	1411.37169742794	0.129510873060638	0.0537752152069555	2.40837479798475	0.016023721361635	0.0593915619300247	STXBP2	protein_coding
ENSG00000076984.18	1584.04298665461	0.0200723077351988	0.0513017959469641	0.391259357780565	0.69560553695408	0.812107221084351	MAP2K7	protein_coding
ENSG00000077044.11	1383.08980946912	-0.185089233387836	0.0566114702846671	-3.26946522422271	0.00107750981276379	0.00802885957370309	DGKD	protein_coding
ENSG00000077097.15	4623.06344897586	-0.196059966844967	0.0675295143910372	-2.90332262290025	0.00369226059455795	0.0201802524301547	TOP2B	protein_coding
ENSG00000077147.16	3644.81077713396	-0.167605744346369	0.0611712915506082	-2.73994123873787	0.00614501696626708	0.0298037277186325	TM9SF3	protein_coding
ENSG00000077150.20	1515.26473505822	0.206103980295237	0.0787304862686277	2.61784208460255	0.00884877447225	0.0389449420130501	NFKB2	protein_coding
ENSG00000077152.11	568.837969827145	-0.122009980622789	0.0716377890270094	-1.70315112009931	0.0885397913587286	0.204543879684517	UBE2T	protein_coding
ENSG00000077157.22	342.611529270916	-0.371138141039961	0.0803339613771405	-4.619940740848	3.8384966085867e-06	9.72462149207326e-05	PPP1R12B	protein_coding
ENSG00000077232.18	2084.02649493293	-0.245166611527533	0.0649356981484933	-3.77552900050282	0.000159668445681604	0.00182474764988969	DNAJC10	protein_coding
ENSG00000077235.18	3673.0672888112	-0.138288640713537	0.0368344606058037	-3.75432783429297	0.000173807260644209	0.00194071899774133	GTF3C1	protein_coding
ENSG00000077238.14	454.647264812516	-0.228245252970221	0.100099085444694	-2.28019319013988	0.0225962330534777	0.076234471138792	IL4R	protein_coding
ENSG00000077254.14	959.258701921987	-0.0522794041565167	0.075932023426868	-0.688502713309994	0.491136262224762	0.653769900069577	USP33	protein_coding
ENSG00000077312.9	2971.94254696826	0.205598493288976	0.0633514821671212	3.24536200663162	0.00117301400698926	0.00854203533398843	SNRPA	protein_coding
ENSG00000077348.9	562.980479046684	0.236602290963486	0.0877331037375084	2.69684168100771	0.00700005422934018	0.0327190131637438	EXOSC5	protein_coding
ENSG00000077380.16	1320.25621869465	0.0961075857928514	0.0610584991309996	1.57402470025761	0.115481739176718	0.245179117795753	DYNC1I2	protein_coding
ENSG00000077454.16	1766.94073156787	0.0429751064798025	0.0560062549042085	0.767326909347999	0.442887173103223	0.613554015932174	LRCH4	protein_coding
ENSG00000077458.13	302.608123880163	-0.339045943482381	0.131520820892754	-2.57788798139307	0.00994062171161042	0.0424009427506552	FAM76B	protein_coding
ENSG00000077463.15	456.30842132616	0.35696423513844	0.0754184781000117	4.73311374256416	2.21101504314681e-06	6.19495181419982e-05	SIRT6	protein_coding
ENSG00000077514.9	702.112006712888	-0.141614711987626	0.0628622989844145	-2.2527765333994	0.0242732425260464	0.0802929246955503	POLD3	protein_coding
ENSG00000077549.19	1969.58088962546	0.150089023739172	0.0521509149523411	2.87797489030314	0.00400236995208722	0.0214474669952942	CAPZB	protein_coding
ENSG00000077585.14	712.117186745216	0.0105511972250041	0.0656213395672536	0.160789116689556	0.872259497327004	0.927514084558921	GPR137B	protein_coding
ENSG00000077684.16	792.844716015538	-0.155175268426849	0.0591791017172023	-2.6221295005183	0.00873822204733167	0.0386021232654186	JADE1	protein_coding
ENSG00000077713.19	394.955255452435	0.0110822654926572	0.0775625491656895	0.142881656313065	0.886383646058833	0.935668563073588	SLC25A43	protein_coding
ENSG00000077721.16	633.711870000823	0.100763870423284	0.0666881376553202	1.51097142559424	0.130795731238589	0.267627915391678	UBE2A	protein_coding
ENSG00000077984.6	30.6296264236969	0.874728514195675	0.303908906399083	2.87825889856288	0.00399876815265034	0.0214434360932576	CST7	protein_coding
ENSG00000078043.16	1189.56228542979	-0.169533761646861	0.0550033838788351	-3.08224239476467	0.00205447466773253	0.0130723178374391	PIAS2	protein_coding
ENSG00000078061.13	349.325017442645	-0.0647736629183024	0.0829853146217284	-0.780543680692902	0.435070927107323	0.607302449783849	ARAF	protein_coding
ENSG00000078070.13	855.899712250575	-0.0350044499338425	0.0793952518154139	-0.440888455335142	0.659293751827762	0.785317583172793	MCCC1	protein_coding
ENSG00000078081.8	2221.51385997947	0.498381315906773	0.245247188409983	2.03215914171306	0.0421375477211316	0.120136808924893	LAMP3	protein_coding
ENSG00000078114.19	771.900708342906	0.0378578664712077	0.10885729993859	0.347775174403229	0.728009035180863	0.834842768833498	NEBL	protein_coding
ENSG00000078124.12	594.381654537939	-0.205816264339718	0.0679448421694486	-3.02916686194414	0.00245229196427822	0.0149115970429729	ACER3	protein_coding
ENSG00000078140.14	1427.57914819058	-0.0288747115562362	0.0637191056684847	-0.453156259073447	0.650436226794228	0.779043670753523	UBE2K	protein_coding
ENSG00000078142.13	690.177447614878	0.0386299822819727	0.0714585538229013	0.540592836201401	0.588788256701541	0.732897950579606	PIK3C3	protein_coding
ENSG00000078177.14	526.623077599847	-0.483411779522065	0.0870390668062443	-5.55396326339501	2.79264196666162e-08	1.79898653869475e-06	N4BP2	protein_coding
ENSG00000078237.7	330.309472786678	0.143748640263116	0.0913858316894907	1.57298607022085	0.115722043700093	0.245481858532958	TIGAR	protein_coding
ENSG00000078246.17	1075.73856320877	0.12030679824761	0.0889986081680128	1.35178291800354	0.176444770246877	0.329052142360686	TULP3	protein_coding
ENSG00000078269.15	1060.46948261959	-0.321551070799672	0.0749147303328699	-4.29222756820881	1.76889517234644e-05	0.000325174705218905	SYNJ2	protein_coding
ENSG00000078304.19	4465.86612135322	0.0497433865077683	0.0400214353204736	1.24291860372937	0.213897829470937	0.376098901369989	PPP2R5C	protein_coding
ENSG00000078319.10	673.376829891948	0.209340318996961	0.0688185008936241	3.04191919728894	0.00235074988741323	0.0144631035447383	PMS2P1	transcribed_unprocessed_pseudogene
ENSG00000078369.18	8467.91503100149	0.111298835792339	0.0419330583702405	2.65420267726827	0.00794960624273745	0.0358243242161508	GNB1	protein_coding
ENSG00000078399.19	2568.13211184528	0.0415674703948417	0.0435443117216955	0.954601617325166	0.339779198977894	0.514370616637725	HOXA9	protein_coding
ENSG00000078401.7	42.909134600091	-0.496926577072898	0.225889433003479	-2.19986641458011	0.0278163741965689	0.0883861772004807	EDN1	protein_coding
ENSG00000078403.17	1601.27263547969	-0.197901456791686	0.0590922330172284	-3.34902654184668	0.000810960265891035	0.0064608955524862	MLLT10	protein_coding
ENSG00000078487.17	88.4812894463198	0.0384867238922646	0.148371579719018	0.259394177544983	0.795331121664986	0.880006886493996	ZCWPW1	protein_coding
ENSG00000078579.9	119.499195183705	-0.350847053720448	0.213061763118722	-1.64669177887611	0.0996214148743825	0.221717585680857	FGF20	protein_coding
ENSG00000078618.22	2991.29196965802	0.10474259086925	0.0545458403140926	1.92026725165674	0.0548241506760888	0.145164104565495	NRDC	protein_coding
ENSG00000078668.14	2016.77578891939	0.0587847555751146	0.0540295977824794	1.08801023860624	0.276590587603719	0.449038935653039	VDAC3	protein_coding
ENSG00000078674.18	4155.21345000974	-0.143976902601835	0.0649913581709139	-2.21532380079219	0.0267378473381013	0.086047461736665	PCM1	protein_coding
ENSG00000078687.17	1205.44708438173	-0.187417002500719	0.0616767129333568	-3.03869959320348	0.00237601653564931	0.0145596559890029	TNRC6C	protein_coding
ENSG00000078699.22	808.265661425644	-0.0852438853968095	0.0712227662246409	-1.19686288409447	0.231360002940817	0.397433209523863	CBFA2T2	protein_coding
ENSG00000078747.16	2696.70365041453	0.0311067989908809	0.0429381082683618	0.724456671366712	0.468785418571774	0.635645533826655	ITCH	protein_coding
ENSG00000078804.13	276.350702883738	0.153849168353327	0.145961248813084	1.05404118972937	0.291864059498719	0.465561781257534	TP53INP2	protein_coding
ENSG00000078808.18	2654.84347790484	0.0618648512997219	0.0734298391540867	0.842502884554921	0.399506525765415	0.574304917927509	SDF4	protein_coding
ENSG00000078900.15	613.268988312668	0.0376845263649191	0.0784721790674055	0.480227856710199	0.63106538094911	0.764623386578802	TP73	protein_coding
ENSG00000078902.16	1368.24727434598	0.19525579382199	0.0741594127297248	2.63291990368913	0.00846543084344603	0.0376980515610356	TOLLIP	protein_coding
ENSG00000078967.13	859.210002957784	-0.0333162531555038	0.0698407651570562	-0.477031617288027	0.633339607563307	0.766085800385916	UBE2D4	protein_coding
ENSG00000079134.12	830.602955741134	-0.549962830821317	0.0970040124666815	-5.66948538350633	1.43227068445349e-08	1.05833570085549e-06	THOC1	protein_coding
ENSG00000079150.18	109.961765624275	0.285717362258577	0.189959594601743	1.50409545175959	0.13255679124172	0.270094764960488	FKBP7	protein_coding
ENSG00000079156.17	592.493842975995	-0.185970648728401	0.085741575275446	-2.16896701665402	0.0300851881006264	0.0937185628081922	OSBPL6	protein_coding
ENSG00000079246.16	9001.96934944169	-0.00211560484661412	0.039085222660751	-0.0541279978107581	0.956833185912275	0.973956237291644	XRCC5	protein_coding
ENSG00000079277.22	559.725756591711	0.0959632910692637	0.0684458391662525	1.4020325009994	0.160905541564321	0.309255403995993	MKNK1	protein_coding
ENSG00000079308.19	828.065345844944	-0.239239212526634	0.114470826863883	-2.08995793147465	0.0366215788659288	0.108388984183773	TNS1	protein_coding
ENSG00000079313.15	1507.95981967739	-0.0287965173846075	0.0557015101346541	-0.516979114479916	0.605170738458099	0.745411318149811	REXO1	protein_coding
ENSG00000079332.15	2146.4083182236	-0.0577956029870287	0.0558193979094071	-1.03540355416998	0.300480486580147	0.475229383425773	SAR1A	protein_coding
ENSG00000079335.20	374.135196473105	-0.152851459213227	0.08040393377148	-1.90104453903529	0.0572961790299503	0.149646549992192	CDC14A	protein_coding
ENSG00000079337.16	31.7716370646159	-0.302925755987547	0.228770340418515	-1.32414785690038	0.185453944288988	0.340710878270836	RAPGEF3	protein_coding
ENSG00000079387.14	714.026034734517	-0.127029321843614	0.0646791359789292	-1.96399225068494	0.0495309905899899	0.135237973251609	SENP1	protein_coding
ENSG00000079432.7	2337.05542499494	0.0591307708772494	0.0710170314505241	0.832628028368722	0.405054546473236	0.579737204095856	CIC	protein_coding
ENSG00000079435.10	314.740447714589	0.0840120685832112	0.0945754517214369	0.888307346716787	0.374375448890053	0.549336660816573	LIPE	protein_coding
ENSG00000079459.13	3393.88637344146	0.56715882588743	0.178823576951446	3.17161101212859	0.0015159591486263	0.0104003549741353	FDFT1	protein_coding
ENSG00000079462.7	1714.93040206157	0.175535342148463	0.0772431186468453	2.27250459618298	0.023056050709547	0.0773357606577019	PAFAH1B3	protein_coding
ENSG00000079482.13	229.027291121985	-0.218482471336315	0.117186343786124	-1.86440215026305	0.0622652511559818	0.158598579913023	OPHN1	protein_coding
ENSG00000079616.13	2875.78412684724	0.0255776590909517	0.0788224342557667	0.324497198449316	0.74556164292783	0.846848043685534	KIF22	protein_coding
ENSG00000079691.18	1268.19687726896	-0.232718160915889	0.0663454000333485	-3.50767590215618	0.000452039395222631	0.00410979604558862	CARMIL1	protein_coding
ENSG00000079739.17	837.452797040995	0.151818003023428	0.0553715284132908	2.74180625628146	0.00611023702291837	0.0296445809087452	PGM1	protein_coding
ENSG00000079785.15	2093.15323211053	-0.0906421083407674	0.0686561106349551	-1.3202336616869	0.186757016435857	0.342117737758288	DDX1	protein_coding
ENSG00000079805.17	5456.3875466277	0.0726249870232444	0.0571359857583663	1.27109012051324	0.203696589603541	0.363762870712448	DNM2	protein_coding
ENSG00000079819.19	1622.330003715	-0.278343693393472	0.0666544001827537	-4.17592375942634	2.96779214133377e-05	0.000487857129099949	EPB41L2	protein_coding
ENSG00000079950.14	418.899567548092	0.0415945448147341	0.0744682244968468	0.558554270573422	0.576465956512443	0.722812163406137	STX7	protein_coding
ENSG00000079974.17	334.157611023601	0.112172795094831	0.0819495808021866	1.36880254904047	0.171061003891921	0.322160616275214	RABL2B	protein_coding
ENSG00000079999.14	2171.19849447815	0.117926119229676	0.0584758889798816	2.01666227374924	0.0437307694786589	0.123132728387762	KEAP1	protein_coding
ENSG00000080189.15	931.151671702495	0.196810552706977	0.0647233834973	3.04079518208728	0.00235954278988698	0.0144827129808768	SLC35C2	protein_coding
ENSG00000080200.10	1018.81618807993	-0.329553175494199	0.0748234860094394	-4.40440820216027	1.06073045123428e-05	0.000218306642353318	CRYBG3	protein_coding
ENSG00000080298.15	523.609115259391	0.0485432069071521	0.110569767513042	0.439027846390528	0.660641359286679	0.786548864337082	RFX3	protein_coding
ENSG00000080345.18	2298.26444565204	-0.464855435892751	0.0733821262923401	-6.33472290024491	2.37768202619093e-10	3.5138410649806e-08	RIF1	protein_coding
ENSG00000080371.6	697.740168660804	-0.101168497641325	0.087309887046298	-1.15872899466333	0.246566668270559	0.41495433264602	RAB21	protein_coding
ENSG00000080493.17	53.7328962751716	-0.497974311521648	0.184821020599166	-2.69435971031477	0.00705240082256826	0.0328719511439066	SLC4A4	protein_coding
ENSG00000080503.24	2582.32263748131	-0.0369074878881414	0.0677883965442045	-0.544451407167807	0.586130878542284	0.730676220901951	SMARCA2	protein_coding
ENSG00000080546.13	262.969502063159	0.204870016365039	0.100987904547809	2.02865894962749	0.0424930397840733	0.120833820355616	SESN1	protein_coding
ENSG00000080603.17	5044.89870335241	-0.204144194300708	0.0522642459201128	-3.90600095164001	9.38361420313749e-05	0.00120279422192257	SRCAP	protein_coding
ENSG00000080608.10	1522.74072336711	-0.223280747570138	0.0828653954994798	-2.69449926865479	0.00704944813369579	0.0328719511439066	PUM3	protein_coding
ENSG00000080709.16	84.9123382836019	-0.00528088233327089	0.160763706799356	-0.0328487221301869	0.97379522451542	0.984129353524406	KCNN2	protein_coding
ENSG00000080802.18	1005.36603995883	-0.151708933783274	0.0618600731991769	-2.45245318890591	0.0141885839177246	0.0545330734257473	CNOT4	protein_coding
ENSG00000080815.19	1661.70251753686	0.0220435945016759	0.0847032340219635	0.260245016098913	0.79467478234913	0.879768483338043	PSEN1	protein_coding
ENSG00000080819.9	9375.00764341366	-0.190336622999154	0.05674236458926	-3.35440062071682	0.000795371173525649	0.0063671933455792	CPOX	protein_coding
ENSG00000080822.17	3113.39435257744	-0.198033994936103	0.0524235711848516	-3.77757543906752	0.000158362543794907	0.00181532850582847	CLDND1	protein_coding
ENSG00000080823.23	226.329802506275	-0.178932726187147	0.126184800959272	-1.41802122622439	0.156184567748772	0.302418262587666	MOK	protein_coding
ENSG00000080824.19	32320.5640450754	-0.133552272824349	0.0994440627227658	-1.34298890419101	0.179275566743603	0.332735448903478	HSP90AA1	protein_coding
ENSG00000080839.12	584.376289474632	-0.238773636864279	0.0603803827526194	-3.95449028275531	7.66979887880191e-05	0.00102677218738064	RBL1	protein_coding
ENSG00000080845.17	1148.08178025542	0.267993059640727	0.0748536294262105	3.58022799555645	0.000343294537460793	0.00330237514849011	DLGAP4	protein_coding
ENSG00000080854.16	3047.78899425701	-0.397928941840099	0.0686076924926891	-5.80006304515347	6.62899920402995e-09	5.77604242783511e-07	IGSF9B	protein_coding
ENSG00000080947.15	170.926371573627	-0.326969435717926	0.130731243960544	-2.50108104086127	0.0123814842057835	0.0496378970526542	CROCCP3	transcribed_unprocessed_pseudogene
ENSG00000080986.13	1014.0536037906	-0.0809511288135781	0.0635886739202948	-1.27304319814951	0.20300271335033	0.362781612453216	NDC80	protein_coding
ENSG00000081014.11	373.81570056603	-0.249902756872166	0.0944043596688702	-2.6471527135899	0.00811726869543324	0.0364252684260196	AP4E1	protein_coding
ENSG00000081019.13	518.954354127785	-0.138520428712053	0.0653163548650432	-2.12076177548892	0.0339418549344963	0.102348373931306	RSBN1	protein_coding
ENSG00000081026.19	451.39851625322	-0.0520799220240432	0.0962911502723346	-0.540858862696609	0.588604867196639	0.732851223930135	MAGI3	protein_coding
ENSG00000081059.20	2725.49729402322	-0.260754426922557	0.107875973362006	-2.41716870583894	0.0156417655632066	0.0584057404260034	TCF7	protein_coding
ENSG00000081087.15	129.836593333437	-0.0865964994368854	0.131604835431672	-0.658003933919627	0.510535603323504	0.670724544853173	OSTM1	protein_coding
ENSG00000081154.12	2542.15904646637	-0.0299228396750423	0.0546315214978301	-0.547721148059748	0.583883388701186	0.728790210117682	PCNP	protein_coding
ENSG00000081177.18	1261.46035729528	0.137972910730776	0.0635682435364805	2.17046913765356	0.0299713241731551	0.093498205404295	EXD2	protein_coding
ENSG00000081181.8	620.759517541934	0.172864494810808	0.0701389743746147	2.46459969442286	0.0137166399245544	0.0532349717360282	ARG2	protein_coding
ENSG00000081189.16	2691.19254873018	0.0216317576729061	0.0862104568085994	0.25091802634722	0.801877487158215	0.884365030832816	MEF2C	protein_coding
ENSG00000081237.20	3284.73239248075	0.124905900294797	0.127303110324753	0.981169273681997	0.326509273666347	0.501457034258432	PTPRC	protein_coding
ENSG00000081307.13	1024.2137854626	-0.284296068500352	0.0760192843695141	-3.73978880304171	0.000184174933643674	0.00202942467086604	UBA5	protein_coding
ENSG00000081320.11	503.094407016385	-0.120300783042218	0.0786887958847937	-1.52881718025457	0.126309772084252	0.261178807187656	STK17B	protein_coding
ENSG00000081377.17	1112.3139263252	-0.15772822822269	0.0889003962692168	-1.77421288140316	0.0760279442926146	0.182937706523935	CDC14B	protein_coding
ENSG00000081386.12	422.961694659348	-0.0202045512008591	0.0716873361619462	-0.281842683555932	0.77806414032041	0.869358452623052	ZNF510	protein_coding
ENSG00000081692.12	373.910578561167	0.339718756267016	0.0941473048910726	3.60837473425359	0.00030812122355483	0.00305712693376455	JMJD4	protein_coding
ENSG00000081721.12	660.244783427904	0.0506824250552483	0.0642264469394923	0.789120797901154	0.430041407291149	0.602569638734595	DUSP12	protein_coding
ENSG00000081760.17	1238.21306119494	0.0525460818779552	0.0547032620561346	0.960565785346296	0.336770538905973	0.511845039672176	AACS	protein_coding
ENSG00000081791.9	1717.94558305547	-0.0271167844359827	0.0514869585075178	-0.526672874491572	0.598420775652242	0.740546323962064	DELE1	protein_coding
ENSG00000081803.16	463.26979613536	-0.279734344633526	0.0973888193232973	-2.8723455790639	0.00407437148652426	0.0217021469215077	CADPS2	protein_coding
ENSG00000081842.18	129.152246545177	-0.0868839836287017	0.149081848884226	-0.582793842972621	0.560032090276986	0.710545868864598	PCDHA6	protein_coding
ENSG00000081853.15	32.282334727433	0.212589070676828	0.304536032450312	0.698075262117018	0.48513012776296	0.648953670129284	PCDHGA2	protein_coding
ENSG00000081870.11	224.114770826993	-0.0316199223367993	0.108247911825681	-0.292106534006116	0.770205171038315	0.863371241813981	HSPB11	protein_coding
ENSG00000081913.14	841.805227128783	-0.137657249182042	0.0649386154789507	-2.11980572986904	0.0340224318996075	0.102509322097678	PHLPP1	protein_coding
ENSG00000081923.15	280.468159416163	-0.259732801828274	0.0928788867647721	-2.79646764593639	0.00516645835550127	0.0261515088149181	ATP8B1	protein_coding
ENSG00000082014.17	1686.13907800971	-0.000760431161332996	0.101233652940279	-0.00751164399630627	0.994006631591584	0.996452481519687	SMARCD3	protein_coding
ENSG00000082068.9	561.665647285931	-0.0890758518847426	0.0674300293732745	-1.32101161326273	0.186497491997958	0.342002821700391	WDR70	protein_coding
ENSG00000082146.13	279.567441613225	0.20721888356156	0.12034708360604	1.72184383162867	0.0850978121001584	0.198939891376828	STRADB	protein_coding
ENSG00000082153.18	2703.68504016178	-0.0521588802455396	0.0585075490109005	-0.891489750080318	0.372666487977466	0.547628644937836	BZW1	protein_coding
ENSG00000082196.20	99.5804127804239	-0.281040133936651	0.154636413085454	-1.81742532906104	0.0691520122838121	0.170772842917133	C1QTNF3	protein_coding
ENSG00000082212.13	2063.96466453149	0.114859853331934	0.0455304168908879	2.52270594418654	0.0116455737103255	0.0477674498256997	ME2	protein_coding
ENSG00000082213.18	651.461351904882	-0.193503767655972	0.0726722419747014	-2.66269159169926	0.00775184258140649	0.0351538131985925	C5orf22	protein_coding
ENSG00000082258.13	1041.02171467291	-0.313214432121519	0.0750737647372318	-4.17208905424966	3.01819621442248e-05	0.000492917548604599	CCNT2	protein_coding
ENSG00000082269.16	897.816406769976	-0.133418540321938	0.111076238570997	-1.2011438453298	0.22969540766001	0.395389811015987	FAM135A	protein_coding
ENSG00000082438.17	174.571395168919	-0.349554583398803	0.12145128889623	-2.87814634637157	0.00400019519001197	0.0214434360932576	COBLL1	protein_coding
ENSG00000082458.12	1296.64022451606	0.0792443151557334	0.0843232721379163	0.939768027812346	0.347336562064543	0.522477930003086	DLG3	protein_coding
ENSG00000082497.12	25.9935327265739	-0.00447614393200892	0.283609930605256	-0.0157827475309356	0.98740771219976	0.991882170711661	SERTAD4	protein_coding
ENSG00000082512.15	571.742263590258	-0.504224413205028	0.107444582620765	-4.69287888608336	2.69386987599195e-06	7.26429239905235e-05	TRAF5	protein_coding
ENSG00000082515.18	400.568731932996	0.114019196739429	0.0759180468290275	1.50187210422059	0.133130142203404	0.270896836335597	MRPL22	protein_coding
ENSG00000082516.9	1708.50618862143	-0.29228987732929	0.0655932320962239	-4.45609810628796	8.34648477173048e-06	0.000180491859147143	GEMIN5	protein_coding
ENSG00000082641.16	6727.13298000856	0.258520525758884	0.121741146534656	2.12352629425327	0.0337097745111376	0.101831891980138	NFE2L1	protein_coding
ENSG00000082701.16	1719.75087260141	-0.00732170943602432	0.0764648058538531	-0.0957526714972411	0.923717007238556	0.956538246434518	GSK3B	protein_coding
ENSG00000082781.12	878.740026088195	-0.0828329793613328	0.0953959960626933	-0.868306666737835	0.385226473507114	0.560276001057184	ITGB5	protein_coding
ENSG00000082805.20	1190.76317740991	-0.170039813151245	0.0689341929708604	-2.46669766951683	0.0136365439349858	0.0531585790268195	ERC1	protein_coding
ENSG00000082898.17	5897.71529774931	-0.294571202361182	0.0484143238433613	-6.08438121152392	1.1694206530162e-09	1.32540202432828e-07	XPO1	protein_coding
ENSG00000082996.20	691.239078738734	-0.0064505615868755	0.0691163323143139	-0.0933290493126991	0.925642154779113	0.95772735542181	RNF13	protein_coding
ENSG00000083093.10	460.709717074942	-0.0663467817889379	0.0859553842546136	-0.771874645948973	0.440188675226101	0.61100489384239	PALB2	protein_coding
ENSG00000083097.14	426.728029392834	-0.174336733901352	0.115346199924966	-1.51142156408066	0.130681078657915	0.2675749225332	DOP1A	protein_coding
ENSG00000083099.11	693.645754320531	0.0282488839514105	0.0684684574234521	0.41258245058307	0.679912561153802	0.801580005227	LYRM2	protein_coding
ENSG00000083123.15	381.488380818127	0.14086355379789	0.103568120318255	1.36010534288958	0.173796590568819	0.325361376829904	BCKDHB	protein_coding
ENSG00000083168.11	2390.18683736786	-0.219122259422649	0.0649214879487013	-3.37518849838734	0.000737651471855284	0.00600073302037051	KAT6A	protein_coding
ENSG00000083223.18	522.386523172641	-0.154269831112644	0.080760809696084	-1.9102065926925	0.056106618657079	0.147593252866547	TUT7	protein_coding
ENSG00000083307.12	1158.63848629919	0.0266809099087813	0.0724508537979523	0.368262187540092	0.712677744343066	0.823716018879572	GRHL2	protein_coding
ENSG00000083312.17	5967.71132701366	-0.122744221274563	0.0663900093376133	-1.84883572843576	0.0644815365700695	0.162486573429827	TNPO1	protein_coding
ENSG00000083444.17	3108.48336337601	0.0889567102656519	0.0567466251618848	1.56761234719914	0.116971628801135	0.24698561879091	PLOD1	protein_coding
ENSG00000083457.12	132.471037285247	-0.0234579277754045	0.116652661974351	-0.201092091499484	0.840626565757198	0.909812911138733	ITGAE	protein_coding
ENSG00000083520.15	1912.07818350359	-0.138439989734737	0.044615139100608	-3.10298236261356	0.0019158105758378	0.0124263892513679	DIS3	protein_coding
ENSG00000083535.16	212.806435850011	-0.166399040028113	0.0924374687517229	-1.80012544994112	0.0718408318768023	0.175679367310897	PIBF1	protein_coding
ENSG00000083544.15	696.312509702035	-0.149328051479881	0.076292322584775	-1.95731426729013	0.0503105311068494	0.136719117704101	TDRD3	protein_coding
ENSG00000083635.8	236.273195099285	-0.0777517841812422	0.0967531945226105	-0.803609478373059	0.421622547363378	0.594364376597359	NUFIP1	protein_coding
ENSG00000083642.19	676.395404326947	-0.39994558752358	0.0850216180772903	-4.70404582467488	2.55055961222494e-06	6.95795182951841e-05	PDS5B	protein_coding
ENSG00000083720.13	904.887203512666	-0.0680802448952109	0.0612399935806693	-1.11169582024092	0.266268957553996	0.437178767690768	OXCT1	protein_coding
ENSG00000083750.13	256.57833973086	-0.282173970523296	0.13394341268554	-2.10666553035915	0.0351465820891387	0.105202457984845	RRAGB	protein_coding
ENSG00000083799.18	380.982142605703	-0.0945920666561171	0.0928263640983226	-1.01902156326972	0.308192729527823	0.483624526848054	CYLD	protein_coding
ENSG00000083807.10	307.088672657815	0.174589912070978	0.0813314886258413	2.14664596727307	0.0318214774303776	0.097634225684004	SLC27A5	protein_coding
ENSG00000083812.12	493.516805122851	0.127225644171777	0.0764426543019838	1.66432792442263	0.0960469149259649	0.216272578542233	ZNF324	protein_coding
ENSG00000083817.9	123.644603029138	0.082454216841782	0.119366965658018	0.690762443254279	0.489714840903148	0.65254026383405	ZNF416	protein_coding
ENSG00000083828.16	162.380926211974	-0.237987697192075	0.102814777132859	-2.31472268703693	0.0206281133608454	0.0712203803942701	ZNF586	protein_coding
ENSG00000083838.16	293.08675101139	0.355404177031255	0.0938040876434892	3.78879200213535	0.000151381588912442	0.00175667903869604	ZNF446	protein_coding
ENSG00000083845.9	18971.8185661035	0.233100601690708	0.065951127806219	3.53444451132991	0.000408633224925956	0.0037885331316924	RPS5	protein_coding
ENSG00000083857.14	4951.89745452136	-0.486830252984498	0.0480224850779304	-10.137548113024	3.76429063867001e-24	7.09286463591397e-21	FAT1	protein_coding
ENSG00000083896.13	1431.5288620461	-0.0416722389065036	0.0721107885752434	-0.577891876234595	0.563337120327467	0.712744039353678	YTHDC1	protein_coding
ENSG00000083937.9	969.037464822091	-0.112423105052446	0.0741595443409423	-1.51596272673401	0.129528777590167	0.266046708460851	CHMP2B	protein_coding
ENSG00000084070.12	1008.78240253747	-0.0544602105125586	0.0675536287286075	-0.806177425810078	0.420140552985658	0.592886566557468	SMAP2	protein_coding
ENSG00000084072.17	539.20410346952	-0.110058381128548	0.0813054725852589	-1.35364050695527	0.175851097081408	0.328391902552668	PPIE	protein_coding
ENSG00000084073.10	960.280072463082	-0.283869523798025	0.10034986551092	-2.82879824853511	0.0046723143106798	0.0241363497807172	ZMPSTE24	protein_coding
ENSG00000084090.13	3779.98333995333	-0.0191014935262488	0.0474629115054498	-0.402450943702759	0.687352184431608	0.806628791601561	STARD7	protein_coding
ENSG00000084092.7	2868.84281113671	0.131241822079536	0.0702137227446487	1.86917623719842	0.0615982991574134	0.157325103608751	NOA1	protein_coding
ENSG00000084093.19	1479.83163032171	-0.132462184164739	0.0693036962888046	-1.91132928340125	0.055962278136872	0.147323678071116	REST	protein_coding
ENSG00000084112.15	1273.93769758399	-0.0686190745617053	0.0681261910294359	-1.00723486114256	0.313821924093501	0.489270342119501	SSH1	protein_coding
ENSG00000084207.18	10517.8446518109	0.108137155844765	0.0932468798633605	1.1596865868673	0.246176433192261	0.414575304875449	GSTP1	protein_coding
ENSG00000084234.17	6541.48568049621	-0.0896870327847519	0.0484234276624671	-1.85214135211391	0.0640055278020675	0.161600645125189	APLP2	protein_coding
ENSG00000084444.14	477.775099126852	-0.21841707140143	0.0737103811346179	-2.96317924340308	0.00304479210519164	0.0174979779617456	FAM234B	protein_coding
ENSG00000084463.8	2839.91424715837	-0.0981640447080163	0.0573099465320005	-1.71286226297915	0.0867378822322287	0.201710403697719	WBP11	protein_coding
ENSG00000084623.11	5612.26894992732	0.237361220423713	0.0508563107016334	4.66729137739221	3.05196377202017e-06	7.98703157976251e-05	EIF3I	protein_coding
ENSG00000084628.10	327.472130151807	-0.0534305974642518	0.0963999716093241	-0.554259473029594	0.57940128165991	0.725165635979865	NKAIN1	protein_coding
ENSG00000084652.16	3036.95595251597	-0.0749471204891958	0.0419774913380348	-1.78541208872308	0.0741944992474321	0.17989293289949	TXLNA	protein_coding
ENSG00000084676.15	1010.90372536102	-0.183404327475647	0.0560763804393921	-3.27061636358418	0.00107313382063829	0.00800020732556951	NCOA1	protein_coding
ENSG00000084693.16	1003.66698832339	0.186668193679981	0.057819562441324	3.22846084955094	0.00124458293504839	0.0089550564023482	AGBL5	protein_coding
ENSG00000084710.14	203.918876391653	-0.105729124245207	0.190097374933812	-0.556184030852711	0.578085054827947	0.724119504443782	EFR3B	protein_coding
ENSG00000084731.15	744.13979246679	0.33266060113377	0.138589777630043	2.40032567208375	0.0163804910017911	0.0603125357501218	KIF3C	protein_coding
ENSG00000084733.11	2253.77170905434	0.0939616775007484	0.0745021165049706	1.26119474061491	0.207238693076398	0.367915647706099	RAB10	protein_coding
ENSG00000084754.12	4187.19085127973	0.0272028927235118	0.0468622990067457	0.580485663317457	0.561587152073021	0.711734044925905	HADHA	protein_coding
ENSG00000084764.12	284.328914348736	0.0171737627692832	0.0827334030551309	0.207579552334371	0.835557271468582	0.906299256724993	MAPRE3	protein_coding
ENSG00000084774.14	5735.15342865451	-0.156782874614439	0.0448374359754006	-3.49669581241122	0.000471058637838207	0.00424431434953564	CAD	protein_coding
ENSG00000085063.17	1617.56213663615	0.00253139137703617	0.0548882198033245	0.0461190285658134	0.963215379542235	0.977547204687245	CD59	protein_coding
ENSG00000085117.12	173.935395580572	0.336258484552618	0.132977244272719	2.52869193065091	0.0114488469929191	0.0471475747282191	CD82	protein_coding
ENSG00000085185.15	843.326180978817	-0.12033522605029	0.0686748515801775	-1.75224588450402	0.0797315368383827	0.189360829730862	BCORL1	protein_coding
ENSG00000085224.23	2304.36570831595	-0.236387937941367	0.0864341533135606	-2.73489042096372	0.00624010453863677	0.0301178288618783	ATRX	protein_coding
ENSG00000085231.14	578.938262736444	-0.0375814586541086	0.0770893050155237	-0.487505480125171	0.625900160227636	0.760504515175833	AK6	protein_coding
ENSG00000085274.15	511.890677858385	-0.142570677972846	0.082286936363722	-1.73260403501547	0.0831660715924933	0.195545993321673	MYNN	protein_coding
ENSG00000085276.19	68.6738205736343	-0.0642226045996148	0.212226079892131	-0.302614102056907	0.762183966209112	0.857848212247903	MECOM	protein_coding
ENSG00000085365.18	1331.20353859144	-0.0855048451626364	0.0744839679701901	-1.14796307840174	0.250983806133827	0.420183240077889	SCAMP1	protein_coding
ENSG00000085377.15	1699.43025157098	-0.0229019784763157	0.054523677208739	-0.420037305786211	0.674458201087658	0.79721336536347	PREP	protein_coding
ENSG00000085382.12	406.740040860492	-0.142727817849405	0.0881530130165759	-1.61909176970011	0.105427519383427	0.229921068747943	HACE1	protein_coding
ENSG00000085415.16	2666.46205767269	-0.163640044304306	0.0808995287052419	-2.02275646005961	0.0430982626728093	0.121888032181975	SEH1L	protein_coding
ENSG00000085433.15	312.160145134144	-0.179056723006687	0.083409873416399	-2.14670896469054	0.031816458633147	0.097634225684004	WDR47	protein_coding
ENSG00000085449.15	1047.00509127434	-0.0852140931617843	0.0629141663529132	-1.35445000866388	0.175592852203531	0.32799091129071	WDFY1	protein_coding
ENSG00000085491.17	796.783601699986	-0.0792956047708615	0.0629105912081732	-1.26044920653296	0.207507360289187	0.368169250117609	SLC25A24	protein_coding
ENSG00000085511.20	1004.3530102722	-0.38440394862873	0.0775156398312307	-4.95905019252457	7.08386648041462e-07	2.51252243119459e-05	MAP3K4	protein_coding
ENSG00000085514.16	220.461789030683	-0.409573266003924	0.163595893542207	-2.50356691195465	0.0122948429775937	0.0494351728578949	PILRA	protein_coding
ENSG00000085552.17	747.371405204839	0.107381317604719	0.0634261294982236	1.69301388015056	0.0904528252184801	0.207468942079028	IGSF9	protein_coding
ENSG00000085644.14	1197.66330261823	0.342588469485958	0.112522897816587	3.04461115145096	0.0023298132137032	0.0143756055601155	ZNF213	protein_coding
ENSG00000085719.13	2651.67036383485	-0.019240108085377	0.0558631647972618	-0.344414931649559	0.730534261171229	0.8368472872479	CPNE3	protein_coding
ENSG00000085721.13	1891.70894943203	-0.0342879038081325	0.0786319992590645	-0.436055348092652	0.662796572811262	0.788368621364867	RRN3	protein_coding
ENSG00000085733.16	2812.42274329408	-0.0355299449627237	0.0517673932111094	-0.686338306003379	0.492499798637712	0.654668603585968	CTTN	protein_coding
ENSG00000085741.13	70.8302424468741	0.0836847372684858	0.234707168029527	0.356549559057174	0.721429044605605	0.829820408059227	WNT11	protein_coding
ENSG00000085760.15	1423.66913503536	-0.00314034244924552	0.0607589149877833	-0.0516852950694881	0.958779454412982	0.974554382725644	MTIF2	protein_coding
ENSG00000085788.14	1412.65229287917	-0.0644661750251643	0.0535823746238541	-1.20312277083115	0.22892881484904	0.394667268144068	DDHD2	protein_coding
ENSG00000085831.15	106.132672729592	0.0188235438283184	0.139867104311736	0.134581636768317	0.892942661240148	0.939090760062923	TTC39A	protein_coding
ENSG00000085832.17	1453.57165564189	0.0235409271857247	0.0795143869281876	0.296058714594447	0.767185242307226	0.861354859417483	EPS15	protein_coding
ENSG00000085840.13	1014.95891426722	-0.0876055022123977	0.0762483145529358	-1.14895001582726	0.250576592038959	0.419687949821697	ORC1	protein_coding
ENSG00000085871.9	247.507725995555	0.37867187725482	0.0985481197251169	3.84250737924844	0.000121783751356801	0.00149128210231716	MGST2	protein_coding
ENSG00000085872.15	3400.29337108677	-0.043731938822415	0.0581279852311276	-0.752338802876597	0.451847338545107	0.621005633275781	CHERP	protein_coding
ENSG00000085978.22	535.470630610357	-0.0587410762554785	0.0648402589722854	-0.905935250514439	0.364970125024263	0.540468822343433	ATG16L1	protein_coding
ENSG00000085982.13	358.679266138247	0.153098948212661	0.158645525320614	0.965037922773154	0.334525817659024	0.510027528612535	USP40	protein_coding
ENSG00000085998.14	1697.98754429391	0.0128631614820297	0.0669709251833824	0.192070834422659	0.847686720302358	0.912792417754287	POMGNT1	protein_coding
ENSG00000085999.13	785.705932040579	-0.226777493270377	0.0748055458504515	-3.03155990230647	0.00243293640962117	0.0148178114903553	RAD54L	protein_coding
ENSG00000086015.22	3246.2887528065	-0.135332626534933	0.0491189207672917	-2.75520358389166	0.00586556257329694	0.0288004854168984	MAST2	protein_coding
ENSG00000086061.16	2133.40201944402	-0.0565477265054015	0.0718115972413801	-0.787445603184787	0.431021059957779	0.603644345718253	DNAJA1	protein_coding
ENSG00000086062.13	1015.12843556018	-0.0887837442758999	0.0670687749055651	-1.32377167170431	0.185578887020938	0.340774289554589	B4GALT1	protein_coding
ENSG00000086065.14	618.403808057695	0.168857990335701	0.0757803850584025	2.22825458336699	0.0258635430612818	0.0838423759367228	CHMP5	protein_coding
ENSG00000086102.19	1217.90935359451	-0.0595258921849298	0.0559347547759997	-1.06420225534753	0.287237085549192	0.4606297071814	NFX1	protein_coding
ENSG00000086189.10	849.589368115649	-0.163236110694689	0.0945533722806259	-1.7263912090858	0.0842770562389248	0.197618420392946	DIMT1	protein_coding
ENSG00000086200.17	812.698701446145	-0.141883758243051	0.080752999162367	-1.7570091478308	0.078916249969697	0.187957584459348	IPO11	protein_coding
ENSG00000086232.13	4650.74349248533	0.0972764325319761	0.0447796054043987	2.17233786795318	0.0298301877310494	0.0932324797548909	EIF2AK1	protein_coding
ENSG00000086300.16	513.362565595363	-0.076227318453946	0.0727541416097399	-1.0477385447393	0.294759083635967	0.468988645422057	SNX10	protein_coding
ENSG00000086475.15	1881.90362485132	0.00923262538783289	0.0506997420093782	0.182103991498124	0.855501116347684	0.917395164531906	SEPHS1	protein_coding
ENSG00000086504.17	1247.46861274471	0.191458152407533	0.0802770144344605	2.3849685212676	0.0170805828278407	0.0621164548967118	MRPL28	protein_coding
ENSG00000086544.3	435.55372485234	0.0277316263863387	0.0987711261885465	0.280766530224644	0.778889476417475	0.869444606599306	ITPKC	protein_coding
ENSG00000086589.12	2054.27711327048	-0.0268497176163304	0.0573683601248998	-0.468023097712301	0.63976807213423	0.770707577667337	RBM22	protein_coding
ENSG00000086598.11	4804.52873910733	-0.118334680353278	0.0647949643430003	-1.82629439730623	0.067805928719065	0.168636622588877	TMED2	protein_coding
ENSG00000086619.14	413.234550518926	-0.251869595847291	0.0704999639363262	-3.57262020835604	0.000353427158617033	0.00338043209961494	ERO1B	protein_coding
ENSG00000086666.19	672.510284769517	0.122213672090321	0.0786117870942292	1.55464818455059	0.120029881346175	0.251750442662063	ZFAND6	protein_coding
ENSG00000086712.13	1185.55120462334	-0.226392948224484	0.0699102678776775	-3.23833615715227	0.00120229055776055	0.00871313839792429	TXLNG	protein_coding
ENSG00000086758.16	11050.7480931124	-0.294438268963842	0.0651811133337541	-4.51723289008883	6.26529855317496e-06	0.000145745540726172	HUWE1	protein_coding
ENSG00000086827.9	959.966251901869	-0.0317574829687582	0.0642668052216346	-0.494150640587117	0.621199796014257	0.757296055407918	ZW10	protein_coding
ENSG00000086848.15	858.048048263621	-0.105240290164492	0.0659527297695643	-1.59569271100979	0.110557416802465	0.237839660465299	ALG9	protein_coding
ENSG00000087008.16	336.059392756205	0.0233778378311348	0.0913773947257746	0.255838305538171	0.79807569441149	0.881487885035055	ACOX3	protein_coding
ENSG00000087053.20	1077.19240403865	-0.13976995806345	0.0518135677501094	-2.69755517970783	0.00698507072763933	0.0326663130951748	MTMR2	protein_coding
ENSG00000087074.8	1869.82598574002	0.00854887642184865	0.0889930735586549	0.0960622673203228	0.92347111898661	0.956528289620156	PPP1R15A	protein_coding
ENSG00000087076.9	81.2743847035894	0.341049254729486	0.160463742728576	2.12539760652578	0.0335534498377087	0.1014671347692	HSD17B14	protein_coding
ENSG00000087077.14	7089.76033232442	0.207979514796358	0.067531810136827	3.0797266410447	0.00207190663665049	0.0131447477444737	TRIP6	protein_coding
ENSG00000087086.15	10265.2402038165	0.108227903467756	0.0721859570393672	1.49929304682812	0.133797625402919	0.271888029836021	FTL	protein_coding
ENSG00000087087.20	2662.18698764922	-0.299268435839206	0.112340505328818	-2.66394062376037	0.00772311933202494	0.0350446420261722	SRRT	protein_coding
ENSG00000087088.20	810.754025396222	0.340490212991978	0.0548199005076982	6.21106951743124	5.26251844534503e-10	6.78010282437018e-08	BAX	protein_coding
ENSG00000087095.13	358.912154672473	0.0149434626633338	0.0830800625489098	0.179868216330922	0.85725602790313	0.918272076956591	NLK	protein_coding
ENSG00000087111.21	1139.36193989777	0.124811943654776	0.05911295828498	2.11141426983006	0.0347367195945789	0.104319493338802	PIGS	protein_coding
ENSG00000087152.15	1398.274617376	0.15586581798269	0.0586919285327165	2.65566018836484	0.00791533302387901	0.0357018940759881	ATXN7L3	protein_coding
ENSG00000087157.19	463.39251560989	-0.0222795601386005	0.090444318555212	-0.246334545878632	0.805423269938898	0.88645957732615	PGS1	protein_coding
ENSG00000087191.13	1912.66686007685	-0.00838812676369476	0.0775474968294647	-0.108167601878126	0.913862744089339	0.951184077370287	PSMC5	protein_coding
ENSG00000087206.17	503.147124759446	0.0125435424768551	0.0901665673235843	0.139115226953684	0.889359095858942	0.937085279774332	UIMC1	protein_coding
ENSG00000087253.13	68.6437187759962	-0.169516785525861	0.167565665433174	-1.01164391337356	0.311708341377573	0.486947405895336	LPCAT2	protein_coding
ENSG00000087263.17	1714.15989954735	0.0125714394963011	0.0713292855833612	0.176245134007532	0.860101363901754	0.919994192846803	OGFOD1	protein_coding
ENSG00000087266.17	2271.69894753759	7.67529210878143e-07	0.0574355599330138	1.33633103215726e-05	0.999989337621013	0.999989337621013	SH3BP2	protein_coding
ENSG00000087269.16	3446.23535837943	-0.14303355280122	0.0558196141914176	-2.56242460420324	0.0103944153515358	0.0438894725515547	NOP14	protein_coding
ENSG00000087274.17	3371.9361211661	0.0195953661334657	0.0364872628127629	0.537046756124754	0.59123531761875	0.734791093889441	ADD1	protein_coding
ENSG00000087299.12	962.185646826548	-0.154776750185344	0.0795102141511012	-1.94662725836967	0.0515794382023361	0.139238619531163	L2HGDH	protein_coding
ENSG00000087301.9	466.5241192705	-0.408784295685386	0.0884972905935722	-4.61917300454707	3.85272526362706e-06	9.7281631714008e-05	TXNDC16	protein_coding
ENSG00000087302.9	4052.50584017643	0.0676936669077391	0.0433112048751376	1.56295967990025	0.11806207881852	0.248730646556306	RTRAF	protein_coding
ENSG00000087338.5	712.208712922859	-0.327674098568691	0.0615959687183648	-5.31973285568272	1.03919729821036e-07	5.45813939833555e-06	GMCL1	protein_coding
ENSG00000087365.16	9201.6138187853	0.0319726751158468	0.0535518247860297	0.597041748691029	0.550479507571045	0.702545807222489	SF3B2	protein_coding
ENSG00000087448.11	1487.09696633147	-0.0985250207208895	0.0679298424420286	-1.45039377656397	0.146948741586579	0.290577317444352	KLHL42	protein_coding
ENSG00000087460.26	12605.0045952518	0.0656869460891359	0.0540160853347475	1.21606269099403	0.223961041555501	0.388236044291875	GNAS	protein_coding
ENSG00000087470.18	2028.1892543429	-0.104194966913329	0.065795734275081	-1.58361279893477	0.113281859533643	0.241918682175386	DNM1L	protein_coding
ENSG00000087502.18	633.184618739238	-0.110681084024905	0.0648933880683884	-1.70558337789766	0.0880856763463253	0.203901026603886	ERGIC2	protein_coding
ENSG00000087510.7	81.028592202385	-0.024281406805823	0.14777072137967	-0.164318117818727	0.86948071959138	0.926192662505863	TFAP2C	protein_coding
ENSG00000087586.17	1141.61633527845	-0.119882845635271	0.0712378838256312	-1.68285242622742	0.0924036631183281	0.210374991367721	AURKA	protein_coding
ENSG00000087842.11	523.480338030044	0.131544096559902	0.0796037353597539	1.65248648151262	0.0984354187083774	0.219971528724835	PIR	protein_coding
ENSG00000087884.14	27.7925724278384	0.396916334306011	0.277668087802036	1.42946327555291	0.152871122998215	0.298167812807505	AAMDC	protein_coding
ENSG00000087903.13	333.37892330919	0.204694196371353	0.0973610238720042	2.10242444287002	0.0355161118998254	0.106013835797617	RFX2	protein_coding
ENSG00000087995.16	749.878238178315	0.121512202579959	0.0701444142639007	1.73231473746149	0.0832175394068762	0.195605986124942	METTL2A	protein_coding
ENSG00000088002.12	141.66807075932	0.0169857738830094	0.15028488009026	0.113023837612991	0.910011656620764	0.948652538859018	SULT2B1	protein_coding
ENSG00000088035.18	257.702488110918	-0.253791111816908	0.0983915499365094	-2.57939947059148	0.00989722610871259	0.0422756549625201	ALG6	protein_coding
ENSG00000088038.19	2470.44075053386	0.06567093732004	0.0518272817240963	1.26711135786825	0.205115474933925	0.365388060778004	CNOT3	protein_coding
ENSG00000088179.9	727.122992377295	-0.156669425843631	0.0790543272442573	-1.98179443561088	0.047502252507108	0.131072479277347	PTPN4	protein_coding
ENSG00000088205.13	2529.61808239991	-0.210781106646411	0.0567118220878853	-3.71670489302508	0.000201837965732432	0.00218727929220035	DDX18	protein_coding
ENSG00000088247.17	9266.72885921961	0.0464521170600882	0.0392047786433333	1.18485854703295	0.236073379498306	0.402644277275115	KHSRP	protein_coding
ENSG00000088256.9	2602.62409827508	0.102658026909205	0.0492380111756716	2.08493447355014	0.0370752489099413	0.109218741854301	GNA11	protein_coding
ENSG00000088280.19	258.11764037148	0.170068488944732	0.0975372069043284	1.74362681014177	0.0812241852033107	0.192058567490934	ASAP3	protein_coding
ENSG00000088298.13	658.515145801704	0.205443846282418	0.0709255074720169	2.89661440016449	0.00377213082384812	0.020527472938154	EDEM2	protein_coding
ENSG00000088305.18	241.976032357392	-0.274463606268755	0.0996488296722258	-2.75430837644101	0.00588163208979541	0.0288472677902235	DNMT3B	protein_coding
ENSG00000088325.16	4419.47852390197	-0.205469858925905	0.0557178432279489	-3.68768507577189	0.000226303486795479	0.00239489041401707	TPX2	protein_coding
ENSG00000088356.6	369.211839038306	0.255346129211058	0.0831987015083558	3.069111952251	0.00214696120121583	0.0134959521047237	PDRG1	protein_coding
ENSG00000088367.23	1235.66523382006	-0.103770323774097	0.0644081047609512	-1.611137669075	0.107149719665449	0.232499622029217	EPB41L1	protein_coding
ENSG00000088387.19	1042.03213020131	-0.288478416353301	0.0550534215267086	-5.23997252765387	1.60600504224753e-07	7.78421865171679e-06	DOCK9	protein_coding
ENSG00000088448.14	1005.66001938897	-0.399529127364553	0.074925804032962	-5.33233019680094	9.69604220506936e-08	5.16459859361186e-06	ANKRD10	protein_coding
ENSG00000088451.11	271.690830251649	-0.134566556138121	0.0935647940171515	-1.43821784199571	0.150372254350081	0.294454580679803	TGDS	protein_coding
ENSG00000088543.15	110.468604120405	0.23123538065322	0.167117182863184	1.38367208381276	0.166458885204648	0.316259293619217	C3orf18	protein_coding
ENSG00000088682.14	1291.53457094169	0.228905353618308	0.0561935322073418	4.07351779869786	4.63083107283858e-05	0.000698750226145833	COQ9	protein_coding
ENSG00000088727.12	114.916610506132	0.269246342949806	0.117655769550387	2.28842447742861	0.0221128135437597	0.0750570933030023	KIF9	protein_coding
ENSG00000088766.12	733.080869142063	0.0671168901784936	0.0766459367160652	0.875674472178846	0.381207026947608	0.556489901627759	CRLS1	protein_coding
ENSG00000088808.18	1387.63004030022	-0.14093235709793	0.0438412723110935	-3.21460463322978	0.00130624298980174	0.00929538435111765	PPP1R13B	protein_coding
ENSG00000088826.18	663.261153701597	0.296805450472335	0.144697550982121	2.05121267400725	0.0402462401857472	0.116109440107168	SMOX	protein_coding
ENSG00000088832.17	3582.60365882994	0.0606932077590679	0.0686813452336247	0.883692763335013	0.376862087883664	0.552071828256399	FKBP1A	protein_coding
ENSG00000088833.17	1314.24032418405	0.0569952591405917	0.0477298588984863	1.19412167678541	0.232430375027442	0.3985956169697	NSFL1C	protein_coding
ENSG00000088836.14	1070.84562819034	-0.0735017090718912	0.0702070551763908	-1.04692767539135	0.295132936485479	0.469385301179797	SLC4A11	protein_coding
ENSG00000088876.13	332.891876000791	-0.142830881403536	0.0818439284760493	-1.74516160285896	0.0809567428912393	0.191606522584792	ZNF343	protein_coding
ENSG00000088881.21	148.151018980851	0.136771628188935	0.116570823238759	1.17329211880748	0.240678681669915	0.408491815873884	EBF4	protein_coding
ENSG00000088888.18	2688.40770160473	-0.0117233392716057	0.0752124180652691	-0.155869729669272	0.876135705863363	0.929602986568898	MAVS	protein_coding
ENSG00000088899.15	197.807322567597	0.0871281627708298	0.112046699084344	0.777605797251052	0.436801442338917	0.608487489190165	LZTS3	protein_coding
ENSG00000088930.8	3905.32731172581	0.0225350989446833	0.0344904777113375	0.653371609790019	0.513516736904707	0.672901383399531	XRN2	protein_coding
ENSG00000088970.16	776.889856586522	-0.0286397042951191	0.0833089537740323	-0.343777025129875	0.731013979618192	0.837139808679173	KIZ	protein_coding
ENSG00000088986.11	1911.59150082745	0.224396957535182	0.059679150937709	3.76005613366383	0.000169875234898635	0.00190670088671781	DYNLL1	protein_coding
ENSG00000088992.18	24.6301106998481	0.245394270769537	0.286695634837375	0.855940031695055	0.392030950660484	0.566953420251392	TESC	protein_coding
ENSG00000089006.16	4728.37412805815	-0.0110460825700437	0.0567366710321449	-0.194690354035495	0.84563536378088	0.91200597221385	SNX5	protein_coding
ENSG00000089009.15	28922.1259857318	0.0367164885658106	0.056843225148099	0.645925498951716	0.518327605028857	0.677001153990555	RPL6	protein_coding
ENSG00000089022.14	909.326124195659	-0.0159537017114706	0.0715803961835915	-0.222878086208856	0.823630392098361	0.898495044904523	MAPKAPK5	protein_coding
ENSG00000089048.14	572.640705213056	-0.266120645512302	0.101289104023954	-2.62733734370251	0.00860559731126414	0.0381643936069419	ESF1	protein_coding
ENSG00000089050.16	815.452212232115	-0.108446071022283	0.0642420052426807	-1.68808664381843	0.0913945979283202	0.209037044107896	RBBP9	protein_coding
ENSG00000089053.13	2888.9866067029	-0.126813932631761	0.0542652265902791	-2.33692809557857	0.0194429231852171	0.0681587497892936	ANAPC5	protein_coding
ENSG00000089057.15	1015.894865906	-0.26132435271601	0.0609303471749254	-4.2889030644413	1.79557711903311e-05	0.000329276514504928	SLC23A2	protein_coding
ENSG00000089060.11	583.473967848119	-0.070502915929597	0.069238447356725	-1.01826252062466	0.308553214692972	0.483938316333562	SLC8B1	protein_coding
ENSG00000089063.15	746.806900760071	0.132827766719261	0.0736823181097702	1.80270884693635	0.0714339520495847	0.174804446947312	TMEM230	protein_coding
ENSG00000089091.16	39.0525044644697	0.00214354267201098	0.222497761258493	0.00963399658444503	0.992313301772022	0.995209804044583	DZANK1	protein_coding
ENSG00000089094.19	1717.56592936937	-0.133082035968811	0.0692497475871883	-1.92176925701072	0.0546347982948004	0.14478989970039	KDM2B	protein_coding
ENSG00000089123.16	160.94001876666	-0.217864709124339	0.107212017089217	-2.03209225084388	0.0421443177388109	0.120136808924893	TASP1	protein_coding
ENSG00000089154.11	5780.54987930989	-0.280329126436126	0.055692916379298	-5.03347902499733	4.81657538927392e-07	1.84276795476942e-05	GCN1	protein_coding
ENSG00000089157.16	94284.4457010912	0.157481705562747	0.0578045567660881	2.72438220052464	0.00644219072299392	0.0308676360325526	RPLP0	protein_coding
ENSG00000089159.16	2867.30621207004	0.042509445930952	0.0459313451122317	0.925499695841295	0.354706041839463	0.530210571688037	PXN	protein_coding
ENSG00000089177.19	418.610656732379	-0.175169173412284	0.082942675502217	-2.11193058762134	0.034692403367348	0.104236254406897	KIF16B	protein_coding
ENSG00000089195.15	500.188537034359	-0.129290816589008	0.0810036396228793	-1.59611120180445	0.110463968158307	0.237740413480627	TRMT6	protein_coding
ENSG00000089220.5	4323.08422104559	0.0380902751129986	0.0673561667896789	0.565505386194798	0.57173006176308	0.719147108729695	PEBP1	protein_coding
ENSG00000089234.16	631.630527161495	-0.0465932025969864	0.0668612246267678	-0.696864331412992	0.485887701652889	0.64955959756788	BRAP	protein_coding
ENSG00000089248.7	3080.96512901395	0.233321257210646	0.0717898660765835	3.25005839907467	0.00115381311821212	0.0084518380608004	ERP29	protein_coding
ENSG00000089280.19	3016.8505201564	-0.0776880605605871	0.0617459748876265	-1.25818825764714	0.208323680589452	0.36918306621272	FUS	protein_coding
ENSG00000089289.16	1612.06353468989	0.118056119180608	0.0629574493792737	1.87517315813421	0.0607689055909907	0.155973179444678	IGBP1	protein_coding
ENSG00000089327.15	4979.78930861289	0.0928080048874887	0.0710602836316871	1.30604608009338	0.191536887672915	0.347900595828596	FXYD5	protein_coding
ENSG00000089335.21	358.234095547277	-0.308817342616889	0.0937640329741465	-3.29355865806283	0.000989276974002567	0.00751854745494861	ZNF302	protein_coding
ENSG00000089351.14	2225.31999625458	0.235242076553395	0.0518413072216653	4.53773427331869	5.68618463510752e-06	0.000134769728285552	GRAMD1A	protein_coding
ENSG00000089505.17	104.877114678908	-0.0110813395025117	0.131355853390261	-0.0843612158613809	0.932769242582415	0.961274599212917	CMTM1	protein_coding
ENSG00000089597.18	11862.0273563971	-0.0266750165219297	0.0454777192460149	-0.586551325883987	0.557505080899171	0.708287533878981	GANAB	protein_coding
ENSG00000089639.11	499.996960918036	0.0257067845102214	0.0729021762724346	0.35262026217373	0.724373145158042	0.832192728459136	GMIP	protein_coding
ENSG00000089682.16	277.522068991614	-0.198453927307546	0.129593824057926	-1.53135327821518	0.125682104598332	0.260345203341385	RBM41	protein_coding
ENSG00000089685.15	1996.00292471604	0.016990861063582	0.0695131011300249	0.244426745280727	0.806900330098037	0.887148826370495	BIRC5	protein_coding
ENSG00000089692.9	23.2986666002637	-0.234449719867068	0.308789291892356	-0.759254695751554	0.44770021277835	0.617610781314254	LAG3	protein_coding
ENSG00000089693.10	4647.52408546201	0.164077001692248	0.051551671408365	3.18276783680818	0.00145874528935612	0.0101332380146332	MLF2	protein_coding
ENSG00000089723.10	337.231031622402	-0.130435104473989	0.084588765257379	-1.54199087877821	0.12307581011307	0.256437648167484	OTUB2	protein_coding
ENSG00000089737.17	4662.72757201581	0.0407480429723013	0.0384183625552466	1.06063976343876	0.288853644505669	0.462158465732813	DDX24	protein_coding
ENSG00000089775.11	526.413567173107	-0.108395001536779	0.0797324004998274	-1.35948498800075	0.17399295630682	0.325637631914944	ZBTB25	protein_coding
ENSG00000089818.18	884.50246290465	-0.0711782979320147	0.0642931206624413	-1.10709041960683	0.268254837214216	0.439339195200508	NECAP1	protein_coding
ENSG00000089820.16	2045.0827728461	0.146184855526343	0.0585905008036809	2.49502655756714	0.0125947703312228	0.0502391024008607	ARHGAP4	protein_coding
ENSG00000089847.12	33.3523088677583	0.489972632051412	0.317007858995025	1.54561667210623	0.122197172317104	0.255230729597897	ANKRD24	protein_coding
ENSG00000089876.12	752.762651865518	0.0103177335906337	0.0591871575392177	0.174323857059652	0.861610951067208	0.920980598548255	DHX32	protein_coding
ENSG00000089902.10	3196.1063719756	-0.0851379942843332	0.0614759153361078	-1.38489998593526	0.166083051341477	0.315744219437688	RCOR1	protein_coding
ENSG00000089916.18	875.544458905958	-0.271082218438786	0.0613177641525339	-4.42094101416423	9.82719993842253e-06	0.000205173423645126	GPATCH2L	protein_coding
ENSG00000090006.18	2632.11248781424	0.0768690558843499	0.0818583628734735	0.939049514136565	0.347705323148159	0.522900099218009	LTBP4	protein_coding
ENSG00000090013.11	514.735987298381	0.435264367048961	0.09325317001258	4.66755571944893	3.04804104676442e-06	7.98703157976251e-05	BLVRB	protein_coding
ENSG00000090020.11	2033.3672115495	-0.0596853915063478	0.0789094978817659	-0.756377788587343	0.449422721156572	0.619041514065372	SLC9A1	protein_coding
ENSG00000090054.15	1485.9186278801	-0.165272270604151	0.0619784036111956	-2.66661064136051	0.00766203815778251	0.0348198864004865	SPTLC1	protein_coding
ENSG00000090060.18	4650.69403606346	-0.142095059854833	0.0463679185082802	-3.06451237032471	0.00218025157678091	0.0136596476593497	PAPOLA	protein_coding
ENSG00000090061.17	2573.40254993687	0.0324236780826415	0.037061403452492	0.874863741309865	0.381648049840119	0.556940284188275	CCNK	protein_coding
ENSG00000090097.21	1023.24019013028	0.359613333703323	0.0764576244941227	4.70343325577642	2.55822751272321e-06	6.96078005898729e-05	PCBP4	protein_coding
ENSG00000090238.12	261.512587202685	0.316800230704027	0.1469119460658	2.15639530472312	0.0310528110006097	0.0960364073903453	YPEL3	protein_coding
ENSG00000090263.16	262.30070292955	0.363369814063105	0.087050952490413	4.17421985248379	2.99008904061949e-05	0.000490097156968639	MRPS33	protein_coding
ENSG00000090266.13	893.879254744643	0.115788526387762	0.0923711155013852	1.25351443207402	0.210018550161734	0.371270039303152	NDUFB2	protein_coding
ENSG00000090273.14	1753.53171631697	-0.0885961527080188	0.0862198726096737	-1.02756070064152	0.304156518399008	0.478903559887391	NUDC	protein_coding
ENSG00000090316.16	1777.11851727752	-0.105414928914296	0.0856266580260927	-1.23109941862	0.218285682966672	0.381632844472235	MAEA	protein_coding
ENSG00000090372.15	2882.87762543561	0.035740650096091	0.0590032224077468	0.605740646656588	0.544686988350891	0.697765926948358	STRN4	protein_coding
ENSG00000090432.7	576.889798804322	0.114067599676213	0.0627072844589068	1.81904862665459	0.0689040117353779	0.170327824352097	MUL1	protein_coding
ENSG00000090447.12	1325.78971409237	-0.0615856386574034	0.0739965768842117	-0.832276859965716	0.405252688880133	0.579965729818582	TFAP4	protein_coding
ENSG00000090470.15	1077.73808980906	0.195457309575335	0.0512622554621798	3.81288938251145	0.00013735159605296	0.00162770279787918	PDCD7	protein_coding
ENSG00000090487.11	2254.03921888701	0.0550357993695262	0.0533955351524112	1.03071912684147	0.302672552661642	0.477340102248168	SPG21	protein_coding
ENSG00000090520.11	2909.97822852764	-0.229713297127902	0.100155847038985	-2.29355852822538	0.0218158698504364	0.0743252603424121	DNAJB11	protein_coding
ENSG00000090539.15	58.9894306057736	-0.105224632942275	0.250212777479363	-0.420540605489078	0.674090572535615	0.796897599435484	CHRD	protein_coding
ENSG00000090554.13	29.4801936471112	0.000140859870144017	0.267504707529799	0.000526569687108499	0.999579858195885	0.999646174115622	FLT3LG	protein_coding
ENSG00000090565.17	1283.34266702496	-0.0547590667846656	0.0610551802733442	-0.89687830810603	0.369783856203314	0.544986492804924	RAB11FIP3	protein_coding
ENSG00000090581.10	798.125197525445	0.244715093421271	0.0785831462062391	3.11409131900909	0.00184512373058774	0.0120532397276926	GNPTG	protein_coding
ENSG00000090615.15	1685.82052347491	-0.12483648677507	0.0626730127713947	-1.99186988553466	0.0463853358974457	0.128831325906675	GOLGA3	protein_coding
ENSG00000090621.14	4837.02055321753	0.0194865371021266	0.0657054142563502	0.296574297912494	0.766791535764091	0.861115456904118	PABPC4	protein_coding
ENSG00000090674.16	403.671865758743	0.0188215670081754	0.109340491785071	0.172137208283028	0.863329661357293	0.921985923861129	MCOLN1	protein_coding
ENSG00000090686.16	1541.07811144299	-0.15800444958149	0.0652801836291954	-2.42040449026594	0.0155032513256152	0.0580178774782332	USP48	protein_coding
ENSG00000090776.6	487.74709243545	0.175194239771085	0.0701104834655057	2.49883086111195	0.0124603766340518	0.0498481203242293	EFNB1	protein_coding
ENSG00000090857.14	3471.59430850942	-0.201026733939534	0.0478115537266694	-4.20456392379067	2.61586002888431e-05	0.000441067942677876	PDPR	protein_coding
ENSG00000090861.17	8913.8109006169	0.0705913662278492	0.0639973846724313	1.10303517228351	0.270011891288651	0.441688469808479	AARS1	protein_coding
ENSG00000090863.12	5309.02259064474	-0.0766846678894039	0.0366238281808651	-2.09384632078056	0.0362736723496699	0.107720515563224	GLG1	protein_coding
ENSG00000090889.12	1186.57691290276	-0.283186647123524	0.0747109053384992	-3.7904325458307	0.000150385169945632	0.00175216143472952	KIF4A	protein_coding
ENSG00000090905.19	1132.0002366162	-0.407305779065307	0.0667249068420417	-6.10425399363276	1.03281932759597e-09	1.19759373416782e-07	TNRC6A	protein_coding
ENSG00000090924.15	348.724606881611	-0.218825128426954	0.112404792131158	-1.94675978023802	0.0515635409148508	0.139220636888852	PLEKHG2	protein_coding
ENSG00000090971.5	363.964951619383	0.316939179110002	0.0982349009915871	3.22633988440773	0.00125384364179428	0.00900878887340654	NAT14	protein_coding
ENSG00000090975.12	669.705064510682	-0.312759416254139	0.0989586592508612	-3.16050579728744	0.0015749547087077	0.0107037273575563	PITPNM2	protein_coding
ENSG00000090989.18	636.099774724806	0.0138179320593053	0.121441212274133	0.113782889684218	0.90940990254953	0.948173637249714	EXOC1	protein_coding
ENSG00000091009.8	1845.06920825418	-0.137897851809212	0.0509571982554847	-2.70615058382591	0.00680681726619442	0.0321648788309137	RBM27	protein_coding
ENSG00000091039.17	1632.27802875316	-0.39930703899441	0.0650456970706654	-6.13886939455202	8.31108605948097e-10	9.86467017800127e-08	OSBPL8	protein_coding
ENSG00000091073.19	700.946230370669	0.0135989073478983	0.0706855577473582	0.192385938249267	0.847439906316328	0.912792417754287	DTX2	protein_coding
ENSG00000091127.14	710.984239749794	-0.369881490796654	0.0899965469661502	-4.10995202889035	3.95741320755021e-05	0.000611836376313968	PUS7	protein_coding
ENSG00000091136.14	6097.17252204122	-0.0499610395170227	0.0701328869888101	-0.712376770187632	0.476231496378667	0.64175876778223	LAMB1	protein_coding
ENSG00000091140.14	3273.8405893916	-0.013566092775826	0.0657579769584481	-0.206303377982542	0.836553940042491	0.906729148789906	DLD	protein_coding
ENSG00000091157.13	424.246645125851	-0.185644578282221	0.0710040965262769	-2.61456151636995	0.00893420702994143	0.0392407449794106	WDR7	protein_coding
ENSG00000091164.13	2439.61975737868	0.19916213064743	0.0595846028021976	3.34250999891007	0.000830243640684361	0.00655927287194762	TXNL1	protein_coding
ENSG00000091317.8	993.958580827288	-0.178578837219299	0.0760743391608629	-2.34742541557523	0.0189036574141162	0.0668905473850677	CMTM6	protein_coding
ENSG00000091409.15	6662.9090159071	-0.0795328679791306	0.10146110204503	-0.783875459423183	0.433113190768355	0.605466775261261	ITGA6	protein_coding
ENSG00000091436.17	2106.61498690976	-0.160122498911057	0.0947127861630967	-1.69061121943265	0.090911080438648	0.208266508591517	MAP3K20	protein_coding
ENSG00000091483.7	1184.67063656813	-0.0103582522268773	0.0593327763320558	-0.174578923610575	0.861410510757336	0.920926104707051	FH	protein_coding
ENSG00000091490.11	3880.79256094847	0.032039527380606	0.0574220517488121	0.557965562093814	0.576867900478188	0.723152169260215	SEL1L3	protein_coding
ENSG00000091527.16	4306.36039796305	-0.00303657654326716	0.0603484640611429	-0.0503173790834281	0.959869474805737	0.974925915699448	CDV3	protein_coding
ENSG00000091542.9	2241.7536389153	0.243978056188332	0.0792420187069308	3.07889753655396	0.00207768126333932	0.0131647613970479	ALKBH5	protein_coding
ENSG00000091622.16	462.633139041913	-0.0630766131730647	0.0766381841031522	-0.823044203241636	0.41048285684755	0.584319919531376	PITPNM3	protein_coding
ENSG00000091640.8	786.440536992943	0.0114183045606561	0.0627807932785109	0.181875761110595	0.85568022705264	0.917413434338596	SPAG7	protein_coding
ENSG00000091651.9	513.433684318171	-0.21139368323245	0.0770870738996609	-2.74227146703748	0.00610158917332279	0.0296312355665811	ORC6	protein_coding
ENSG00000091732.17	519.522479242047	0.0211715206417621	0.0717106644338301	0.295235315540797	0.767814125793334	0.861868354472315	ZC3HC1	protein_coding
ENSG00000091947.10	639.11817215409	0.232222006486999	0.0754557113752996	3.07759349497057	0.00208679365448192	0.01318923586904	TMEM101	protein_coding
ENSG00000092010.15	1323.48736676664	-0.068202314492639	0.0815922013671727	-0.835892565096044	0.403215345445781	0.577982894375209	PSME1	protein_coding
ENSG00000092020.10	377.093882700101	-0.131399548639703	0.0857251178027086	-1.53280102737347	0.12532488743815	0.259748020520098	PPP2R3C	protein_coding
ENSG00000092036.18	905.808155392596	0.122086697256121	0.0568324556824866	2.14818620434419	0.0316989661993812	0.0973971089460808	HAUS4	protein_coding
ENSG00000092068.20	8050.19008736924	-0.139214183489129	0.0583310333077664	-2.3866229619936	0.0170039200095433	0.0619722171721122	SLC7A8	protein_coding
ENSG00000092094.11	778.286777480998	-0.145140879619141	0.077262666198647	-1.87853832594871	0.0603075591725266	0.15510597969061	OSGEP	protein_coding
ENSG00000092098.17	1521.32760775334	0.0382075166655025	0.0639529028011491	0.597432094432091	0.550218931318365	0.702405163507202	RNF31	protein_coding
ENSG00000092108.21	1721.46174015052	-0.152902815167013	0.04928395722244	-3.10248656529134	0.00191902258091726	0.0124365203717742	SCFD1	protein_coding
ENSG00000092140.16	650.628345970283	-0.462789132254739	0.0870223067058685	-5.31805177055287	1.04884229475491e-07	5.48966970525541e-06	G2E3	protein_coding
ENSG00000092148.13	4389.07306751908	-0.219613435006923	0.0565491966035616	-3.88358187555738	0.000102928850000882	0.00129403626765079	HECTD1	protein_coding
ENSG00000092199.17	11296.6634187178	0.146921743443219	0.0437537310178524	3.35792491349532	0.000785299420612364	0.00631002316967525	HNRNPC	protein_coding
ENSG00000092201.10	6777.48664923968	-0.0698017888257476	0.0429480827581415	-1.62525971691986	0.104107230925486	0.228097732408542	SUPT16H	protein_coding
ENSG00000092203.15	2036.95182548269	0.171733622935868	0.0725077501979951	2.36848643720043	0.0178610352401634	0.0641680275980836	TOX4	protein_coding
ENSG00000092208.17	223.279545218889	0.0730254724450849	0.0917622199552579	0.795811963580341	0.426141337016596	0.598272749761401	GEMIN2	protein_coding
ENSG00000092295.12	30.8022875299827	0.22096884679322	0.258719697114734	0.854085905547527	0.393057392735354	0.567823090734936	TGM1	protein_coding
ENSG00000092330.18	472.039630301161	0.141673056871947	0.076452120412779	1.85309519352803	0.06386871563631	0.161401009136922	TINF2	protein_coding
ENSG00000092439.16	2259.22137259803	-0.281768466774102	0.0548431770916467	-5.1377123229613	2.78103173845659e-07	1.22936282772711e-05	TRPM7	protein_coding
ENSG00000092445.12	1272.38676837999	-0.138867678131697	0.0814319440799928	-1.70532190653933	0.0881344041139401	0.203982497714346	TYRO3	protein_coding
ENSG00000092470.12	779.417446643683	-0.160341936058591	0.0738465145308494	-2.17128644564001	0.0299095262626195	0.0933850547082004	WDR76	protein_coding
ENSG00000092531.10	394.074789211057	0.064983378602074	0.0911945532393546	0.712579603647103	0.476105936682929	0.641704299853225	SNAP23	protein_coding
ENSG00000092621.13	4004.56845129878	0.152919456283478	0.0753640788562221	2.02907616737696	0.0424505329378115	0.12078130115224	PHGDH	protein_coding
ENSG00000092820.18	13126.0628641029	0.153152651495225	0.0609387250683763	2.5132237558856	0.0119633429831115	0.0486603972281225	EZR	protein_coding
ENSG00000092841.19	2715.43407178551	0.0283291342469581	0.10110658795884	0.280190784981199	0.779331136160349	0.869680007882818	MYL6	protein_coding
ENSG00000092847.13	2746.85354090729	-0.175983708228673	0.0553245962902085	-3.18093072573977	0.00146802728945336	0.0101649257515939	AGO1	protein_coding
ENSG00000092853.14	622.980774973248	-0.175782202542034	0.0797949446385695	-2.20292404911411	0.0276001022711036	0.0878471160546062	CLSPN	protein_coding
ENSG00000092871.17	724.0921408713	0.222968455951538	0.101745741027609	2.19142790351327	0.0284208417046272	0.0898711491201071	RFFL	protein_coding
ENSG00000092929.12	44.2166835349579	-0.0165001220280803	0.198426747862311	-0.0831547268996706	0.933728510707734	0.961802895340193	UNC13D	protein_coding
ENSG00000092931.11	434.195814617003	0.161092074937272	0.0819396219199543	1.96598508954118	0.0493003329931668	0.134942878459069	MFSD11	protein_coding
ENSG00000092964.18	4669.54289851703	0.303897074552298	0.138552276814743	2.19337481518717	0.0282803853176758	0.0894833182784731	DPYSL2	protein_coding
ENSG00000092969.12	761.35303822274	0.214072529028779	0.104752220053166	2.04360851655582	0.0409922372571724	0.117658262553838	TGFB2	protein_coding
ENSG00000092978.11	220.74633781254	-0.356823876522778	0.108064848337572	-3.30194213948401	0.000960178746233288	0.00732847312441548	GPATCH2	protein_coding
ENSG00000093000.19	3987.026817505	-0.366384422124891	0.0930609156035225	-3.93703865633387	8.24933222714711e-05	0.00108508232104726	NUP50	protein_coding
ENSG00000093009.11	762.087619310888	-0.086605289910178	0.0973436569917422	-0.88968601125726	0.373634507394778	0.548569841674188	CDC45	protein_coding
ENSG00000093010.14	1390.35792044081	0.248808871825739	0.0628608775670316	3.95808778775674	7.55521912751438e-05	0.00101503897618674	COMT	protein_coding
ENSG00000093100.13	1157.26071816425	-0.197368995563762	0.0511685230793656	-3.85723455917674	0.000114677105735445	0.0014224352334068	AC016026.1	lncRNA
ENSG00000093144.19	571.278233724303	-0.122673532920662	0.0707634720770067	-1.7335714220914	0.0829941547495301	0.195250608731114	ECHDC1	protein_coding
ENSG00000093167.18	844.076531274724	-0.055238083504863	0.0718319198627138	-0.768990771935858	0.441898788757096	0.612409887075891	LRRFIP2	protein_coding
ENSG00000093183.14	654.093275718366	0.0421753412983639	0.0738594718011234	0.57102143123805	0.567985115514745	0.7164692578468	SEC22C	protein_coding
ENSG00000093217.11	603.744810981604	-0.168378512641545	0.0582313503243098	-2.89154401716238	0.00383353887493287	0.0207940860024247	XYLB	protein_coding
ENSG00000094631.21	673.85657026943	0.143840754850827	0.0915889395556776	1.57050355150564	0.116298008809228	0.246149422183417	HDAC6	protein_coding
ENSG00000094804.12	1133.11735501735	-0.0832826500096706	0.0662391557701975	-1.25730240733444	0.208644152616907	0.369533774708878	CDC6	protein_coding
ENSG00000094841.14	143.432183015615	0.158329305363456	0.130142623457143	1.21658301606003	0.223762907915217	0.388236044291875	UPRT	protein_coding
ENSG00000094880.11	885.476454582518	-0.037009909080789	0.0551979435748621	-0.670494346054656	0.502542709491811	0.663599806708839	CDC23	protein_coding
ENSG00000094914.14	1241.1622854293	0.0532777909451346	0.0598467000267584	0.890237739446174	0.373338244242144	0.548455383852069	AAAS	protein_coding
ENSG00000094916.16	1720.28696576405	0.0669586689741318	0.107318463189455	0.623924970449176	0.532676860524182	0.688052356087533	CBX5	protein_coding
ENSG00000094975.14	661.021973406126	-0.195868481741777	0.0705527932946828	-2.77619740615626	0.00549988038131486	0.0274975777339769	SUCO	protein_coding
ENSG00000095002.15	1978.24854317201	-0.208365409501554	0.0764795926230467	-2.72445762791321	0.00644071942181199	0.0308676360325526	MSH2	protein_coding
ENSG00000095015.6	421.555645357598	-0.254364869269327	0.0768899240591081	-3.30816907913432	0.000939080948703568	0.00720353212078228	MAP3K1	protein_coding
ENSG00000095059.16	1389.64715028636	0.139242463919526	0.0566207010384346	2.45921476360753	0.0139241294589753	0.0537634035513815	DHPS	protein_coding
ENSG00000095066.11	1183.73193295907	0.111581843096406	0.0600551275670593	1.85799027688036	0.0631703950791419	0.160119477959136	HOOK2	protein_coding
ENSG00000095139.14	3719.3164034655	0.059801052151826	0.0542227556322309	1.10287740736436	0.270080406681321	0.44175260962611	ARCN1	protein_coding
ENSG00000095203.14	341.47440434427	-0.110343369976722	0.0903793037177035	-1.22089201219535	0.222126909253107	0.386555187033172	EPB41L4B	protein_coding
ENSG00000095209.12	576.911599768404	-0.0694436030868905	0.070215178876884	-0.989011267900544	0.322657628714243	0.497672868842809	TMEM38B	protein_coding
ENSG00000095261.14	776.939328078852	-0.0917995858359583	0.0659606400298852	-1.39173279389597	0.164003327819125	0.313188027585257	PSMD5	protein_coding
ENSG00000095319.14	7338.48578466884	-0.197498761334679	0.0677367109527327	-2.91568277462564	0.00354911157304792	0.0196183747165839	NUP188	protein_coding
ENSG00000095321.17	1032.77130083457	0.273125863528084	0.0692895011078161	3.94180733244267	8.08699272640657e-05	0.0010693047931514	CRAT	protein_coding
ENSG00000095380.11	1314.28404285191	-0.0141887346546612	0.0902568146363067	-0.15720402622046	0.875084055291683	0.928779720334634	NANS	protein_coding
ENSG00000095383.20	337.674374047822	0.272774569346092	0.106554872353329	2.55994459306929	0.0104688852597069	0.0440804403365423	TBC1D2	protein_coding
ENSG00000095397.16	225.842041950889	-0.12287284926403	0.110096787791897	-1.1160439076232	0.264403340485386	0.435104925580594	WHRN	protein_coding
ENSG00000095485.18	709.45163953846	-0.00764398798480974	0.0845649443845422	-0.0903919235144321	0.927975774522434	0.958825610059029	CWF19L1	protein_coding
ENSG00000095539.15	289.172321037029	-0.0631368284190873	0.0926554662313741	-0.681415042059424	0.495608907578439	0.657178806547976	SEMA4G	protein_coding
ENSG00000095564.14	2177.61110612458	-0.400760788802187	0.0621764343139455	-6.44554151784643	1.15188387751131e-10	1.88733669234842e-08	BTAF1	protein_coding
ENSG00000095574.12	441.843348615261	-0.128425162390452	0.0784306021393795	-1.63743690456726	0.10153921241878	0.224758015859131	IKZF5	protein_coding
ENSG00000095587.9	137.617638989014	-0.055917481570081	0.137692312575118	-0.406104600353599	0.684665745735131	0.804540961273103	TLL2	protein_coding
ENSG00000095637.22	273.796009529845	-0.355449803236469	0.109228810863	-3.25417626016537	0.00113721696382213	0.00835807338500964	SORBS1	protein_coding
ENSG00000095739.11	16858.8696899393	0.0622094490164469	0.0578923553980109	1.07457104809013	0.282566819768908	0.455259965925238	BAMBI	protein_coding
ENSG00000095787.23	4095.79156018529	-0.0609627608763272	0.0546161685181076	-1.11620354430603	0.264335017717467	0.435093476422047	WAC	protein_coding
ENSG00000095794.19	183.151863380731	0.139016401180091	0.0985578201277774	1.41050604609416	0.158390312432623	0.305355617036624	CREM	protein_coding
ENSG00000095906.17	1304.49437550454	0.216263576647879	0.0855935913809383	2.52663281396137	0.011516183560676	0.0473785346598335	NUBP2	protein_coding
ENSG00000095951.17	329.223613791228	-0.320956979246411	0.088306071236486	-3.63459697337094	0.00027841552287704	0.00282235076788736	HIVEP1	protein_coding
ENSG00000096060.15	910.065643097095	-0.151529914878539	0.0511709193572111	-2.96125058494157	0.00306392542286164	0.0175811236483504	FKBP5	protein_coding
ENSG00000096063.16	3168.81624628309	-0.186901124251329	0.0471397009580399	-3.96483474550876	7.34468116161891e-05	0.000995627012861902	SRPK1	protein_coding
ENSG00000096070.19	1553.83539823742	-0.17978142501952	0.0530998572610458	-3.38572332004004	0.000709909203429178	0.0058253518413127	BRPF3	protein_coding
ENSG00000096080.11	1233.64493715107	0.277522376312334	0.0704788024082235	3.93767156690438	8.22761022715998e-05	0.00108317027566995	MRPS18A	protein_coding
ENSG00000096092.6	189.715131444955	0.141575792659574	0.115497579727545	1.22579012472423	0.22027766435687	0.384379048791086	TMEM14A	protein_coding
ENSG00000096093.16	266.048269628927	-0.27236590986163	0.127884674877364	-2.12977755249264	0.0331899827758457	0.10072595135154	EFHC1	protein_coding
ENSG00000096384.20	56278.9344385396	0.0864706920409153	0.045121675213997	1.91638922160611	0.0553155717279537	0.146157217918874	HSP90AB1	protein_coding
ENSG00000096401.8	2074.09796580342	-0.111338201293499	0.0476799850951829	-2.33511401212136	0.0195374655192517	0.0684265230569704	CDC5L	protein_coding
ENSG00000096433.11	8034.01859631888	-0.164658066529605	0.0629970909300862	-2.61374079498912	0.00895569513147624	0.0392893330651551	ITPR3	protein_coding
ENSG00000096654.15	530.811642137131	-0.0655195390248532	0.0679121011192364	-0.964769723584573	0.334660163704291	0.510077584193982	ZNF184	protein_coding
ENSG00000096696.14	16441.1239190905	-0.288370678129858	0.0549023459373449	-5.25242907578028	1.50106273140548e-07	7.2990385849052e-06	DSP	protein_coding
ENSG00000096717.12	1226.49381442504	-0.115264272531792	0.0568757882724418	-2.02659648389684	0.0427036964479041	0.121196357838201	SIRT1	protein_coding
ENSG00000096746.17	1991.00688521873	-0.135920270351417	0.0637424875827653	-2.13233395033311	0.0329794029593761	0.100248167036435	HNRNPH3	protein_coding
ENSG00000096872.16	347.080295279447	0.0169420909915739	0.104416947827122	0.162254225431143	0.871105659760567	0.927071922848827	IFT74	protein_coding
ENSG00000096968.14	445.980336482709	-0.189256755900802	0.0765346326606865	-2.47282503778211	0.0134049752165502	0.052525759400644	JAK2	protein_coding
ENSG00000097007.19	2648.20688659343	-0.0325403916634585	0.0494943703717967	-0.657456422195461	0.510887482554219	0.670777556984495	ABL1	protein_coding
ENSG00000097021.19	3108.78116036055	0.0873520090490591	0.1096822742129	0.796409535414116	0.425794037704285	0.598058456214466	ACOT7	protein_coding
ENSG00000097033.14	988.566844468411	0.0678240901137087	0.0731792009887616	0.926821954835564	0.354018983909356	0.529465439373909	SH3GLB1	protein_coding
ENSG00000097046.13	476.854586898879	-0.293304594102683	0.0945795612471726	-3.10114141189729	0.00192776203408046	0.0124770652218673	CDC7	protein_coding
ENSG00000097096.9	173.630380759486	-0.51211548563659	0.116068713356995	-4.41217508857415	1.02337300731585e-05	0.000213070783318773	SYDE2	protein_coding
ENSG00000099139.14	84.0802833157096	-0.283621930314013	0.160614502833992	-1.76585504614835	0.0774201706919603	0.185295432335922	PCSK5	protein_coding
ENSG00000099194.6	76947.3151043411	0.550334766991057	0.233023432193481	2.36171427830532	0.0181906559999756	0.0650199621684212	SCD	protein_coding
ENSG00000099203.7	402.937046114352	-0.0279179774296972	0.0845584514079125	-0.330161881690808	0.741277647361732	0.844186601912135	TMED1	protein_coding
ENSG00000099204.20	2094.66402615219	0.0693734502542385	0.105562903356143	0.65717641376526	0.511067489586688	0.670848584073369	ABLIM1	protein_coding
ENSG00000099219.14	1647.24737130685	-0.185450261365458	0.0449812775271986	-4.12283224400025	3.74242253629714e-05	0.000588865107642412	ERMP1	protein_coding
ENSG00000099246.17	937.191375837495	-0.0994225261984098	0.0590466188668797	-1.68379710991678	0.0922208859540462	0.210117538523472	RAB18	protein_coding
ENSG00000099251.14	107.749303109405	0.159696504480895	0.174067860862979	0.917438197316638	0.358913064493389	0.534240696570885	HSD17B7P2	transcribed_unprocessed_pseudogene
ENSG00000099256.19	745.282762596439	-0.00452949249768662	0.0620903366332772	-0.0729500393022356	0.94184587438082	0.966544062604787	PRTFDC1	protein_coding
ENSG00000099282.10	409.254468451661	0.161792967682391	0.0778952304002925	2.07705872170812	0.0377961397798667	0.110595428382579	TSPAN15	protein_coding
ENSG00000099290.17	1590.94080379358	-0.102253840443171	0.0598232125962049	-1.70926695517616	0.0874015114082586	0.202711231393616	WASHC2A	protein_coding
ENSG00000099308.10	622.002035808393	-0.225631268682038	0.0811551003491573	-2.7802475471202	0.0054317474860604	0.0271930128212802	MAST3	protein_coding
ENSG00000099326.9	503.313101668407	-0.174542971611614	0.0707835450509364	-2.46586931307286	0.0136681192363502	0.0531691661642117	MZF1	protein_coding
ENSG00000099330.9	239.920552347087	0.280080340161957	0.0855978268975677	3.27204965725497	0.00106770821253265	0.00797158672398076	OCEL1	protein_coding
ENSG00000099331.13	3030.43009228207	-0.198903050575114	0.0493205482320985	-4.0328637394518	5.5101232583386e-05	0.000803284313309439	MYO9B	protein_coding
ENSG00000099337.5	676.227359326071	0.184603581706951	0.0649456626959299	2.84243125782316	0.00447708849052759	0.0233521217668557	KCNK6	protein_coding
ENSG00000099338.23	77.455538824466	-0.225153459080779	0.177501333280706	-1.26846066403746	0.20463348954545	0.364963415707099	CATSPERG	protein_coding
ENSG00000099341.11	4341.67465377878	0.0802640931113751	0.073955619357606	1.08530080348952	0.277788450154772	0.45020783761241	PSMD8	protein_coding
ENSG00000099364.17	956.767128211155	0.203710418984012	0.0582051900123387	3.49986691806742	0.000465490488773621	0.00420419630184156	FBXL19	protein_coding
ENSG00000099377.14	1696.31615766429	0.00119592232965856	0.0954287897665238	0.0125320915478914	0.990001099366809	0.993667128457098	HSD3B7	protein_coding
ENSG00000099381.18	2203.88539832371	-0.193862046046664	0.062889795405378	-3.08256760571503	0.00205223108854586	0.0130694260366457	SETD1A	protein_coding
ENSG00000099385.11	1379.83269513007	0.282179446203264	0.110665170276645	2.5498487509472	0.0107769662077023	0.0450254957358381	BCL7C	protein_coding
ENSG00000099617.4	204.52402762804	-0.0198158942958411	0.115891286450784	-0.170986921473655	0.864234049303626	0.922690279708397	EFNA2	protein_coding
ENSG00000099622.14	3895.41889465933	0.20527328352939	0.0677604907252912	3.0293948779325	0.00245044165440984	0.0149063589582623	CIRBP	protein_coding
ENSG00000099624.8	3570.04160214459	0.237321747552215	0.088450034087301	2.68311651884697	0.00729395726315441	0.0336441590528732	ATP5F1D	protein_coding
ENSG00000099625.13	1069.34143721917	0.0107119624579128	0.132325861775101	0.0809513901078436	0.935480610638668	0.962818156818741	CBARP	protein_coding
ENSG00000099783.12	3446.49116257105	-0.142683598778312	0.0763816735968572	-1.86803446506548	0.0617572671123352	0.157650981278805	HNRNPM	protein_coding
ENSG00000099785.10	206.708249505946	0.394545469833405	0.132031652707081	2.98826426651437	0.00280566843713385	0.0164947917399983	MARCHF2	protein_coding
ENSG00000099795.7	964.414116350371	0.292217238628161	0.0928942126261344	3.14569907389419	0.00165690390400086	0.0111524296832698	NDUFB7	protein_coding
ENSG00000099797.15	2548.07194225506	0.116520799563699	0.0814177710180539	1.43114701012708	0.152388086635395	0.297397464777569	TECR	protein_coding
ENSG00000099800.8	1191.45800010209	-0.0265096463882603	0.106717413322079	-0.248409753975697	0.803817387478554	0.885273858321891	TIMM13	protein_coding
ENSG00000099804.9	1547.28246495303	0.299151236364708	0.0672140641733746	4.45072381865	8.55813463102631e-06	0.00018284587791381	CDC34	protein_coding
ENSG00000099810.21	2753.10100072038	-0.291593002668016	0.065280221374771	-4.46678942759697	7.9402215348802e-06	0.000173574318519376	MTAP	protein_coding
ENSG00000099812.9	943.613031602034	0.228446673954163	0.0667488057980236	3.42248331221721	0.000620519066848482	0.00526376162840406	MISP	protein_coding
ENSG00000099814.16	10313.2799250398	-0.0391747357058009	0.0528601172262439	-0.741101945312211	0.45863163020915	0.626385240464112	CEP170B	protein_coding
ENSG00000099817.12	2286.81462150286	0.177395799641045	0.0690441963725511	2.56930790654505	0.0101901870164709	0.0432330740039898	POLR2E	protein_coding
ENSG00000099821.14	3204.26527651264	0.0428175813899348	0.0802138579887208	0.533792819140497	0.593484882476927	0.736433449666865	POLRMT	protein_coding
ENSG00000099822.3	202.580496520317	0.227603980805645	0.102988374535694	2.20999682567824	0.027105382597504	0.0867671559300862	HCN2	protein_coding
ENSG00000099840.14	54.8600107768462	-0.106322795704748	0.199230591793307	-0.53366701743803	0.593571932393805	0.736480641114842	IZUMO4	protein_coding
ENSG00000099849.15	580.727367108463	0.170074790320072	0.0932910070987879	1.82305664403404	0.0682948122195197	0.169405298567886	RASSF7	protein_coding
ENSG00000099860.9	1567.45643581336	0.106348280710527	0.073559611327134	1.4457428307713	0.148249346306062	0.29215722920873	GADD45B	protein_coding
ENSG00000099875.14	5932.76177015215	0.34222995246122	0.11402314724476	3.00140770300433	0.00268734492449163	0.0159770561748601	MKNK2	protein_coding
ENSG00000099889.14	521.807403422598	0.00507437320208853	0.0748771981416681	0.0677692719282549	0.945969304956832	0.968258740763496	ARVCF	protein_coding
ENSG00000099899.15	1093.03833195028	0.0601101918768484	0.0745747756882027	0.806039191162563	0.420220251897306	0.592886566557468	TRMT2A	protein_coding
ENSG00000099901.17	3156.59099515768	-0.0137923005333874	0.0778646143106003	-0.177131815979595	0.859404851511964	0.919683993446781	RANBP1	protein_coding
ENSG00000099904.16	1680.15167847395	-0.165528202765998	0.0935930712714716	-1.76859462476528	0.0769615484358148	0.184497198015501	ZDHHC8	protein_coding
ENSG00000099910.17	406.658578255429	-0.00420317960433225	0.084148688655435	-0.049949436782587	0.960162681586682	0.975105589317365	KLHL22	protein_coding
ENSG00000099917.17	2721.69199993014	0.0333685446088516	0.0480726662109816	0.694127187836921	0.487602449765134	0.650856223125798	MED15	protein_coding
ENSG00000099940.12	710.040217660577	0.269107275947563	0.0712454904537591	3.77718328884582	0.000158612007034174	0.00181680653042032	SNAP29	protein_coding
ENSG00000099942.13	1819.50418019863	0.0615217835635964	0.0639726668725842	0.961688586254044	0.336206057433082	0.511348008248035	CRKL	protein_coding
ENSG00000099949.21	1652.7953249776	-0.0921698656676956	0.0903704944512171	-1.01991104759806	0.307770649572729	0.483264038714512	LZTR1	protein_coding
ENSG00000099953.10	332.21735612211	0.244617450952789	0.0877769552080878	2.78680720210548	0.00532301379299276	0.026760273876121	MMP11	protein_coding
ENSG00000099956.20	3281.39383383995	0.0859376844987193	0.064093620103615	1.34081495724209	0.179980538735388	0.333694316184864	SMARCB1	protein_coding
ENSG00000099968.18	1009.13322210756	0.307744117731448	0.0829983622484104	3.70783361737167	0.000209039923688974	0.00225559614150865	BCL2L13	protein_coding
ENSG00000099974.8	669.076459905538	0.241833549735936	0.0947101419827166	2.55340710797443	0.0106674729233073	0.044729203573278	DDTL	protein_coding
ENSG00000099977.14	1105.31708794449	0.184931608118712	0.0852120358774651	2.17025219752576	0.0299877457699727	0.093511642477569	DDT	protein_coding
ENSG00000099984.11	93.3810994646972	-0.0636767242313701	0.159964523365727	-0.398067789604735	0.69058021678708	0.808932276667652	GSTT2	polymorphic_pseudogene
ENSG00000099991.18	2926.60981501155	-0.16588653016798	0.0455087181550281	-3.64515936491285	0.000267226154841896	0.00272541749532255	CABIN1	protein_coding
ENSG00000099992.16	374.816493108124	0.15743574544178	0.0893609269182886	1.76179624441159	0.0781037295145113	0.186405259452461	TBC1D10A	protein_coding
ENSG00000099995.19	5739.32419291586	-0.0699502579204333	0.0436921486494799	-1.60098004063863	0.109381339953031	0.235915627193017	SF3A1	protein_coding
ENSG00000099999.15	352.410640716552	0.308564382408286	0.0802257184277177	3.84620279451032	0.00011996248568665	0.00147497105158284	RNF215	protein_coding
ENSG00000100003.18	260.153975381183	0.0103203766243796	0.0906935522939809	0.113793939738145	0.909401142775982	0.948173637249714	SEC14L2	protein_coding
ENSG00000100014.20	1874.07082402385	-0.20230133969882	0.0553830052409078	-3.65276927134668	0.000259427320957726	0.00265846868532751	SPECC1L	protein_coding
ENSG00000100023.19	1800.67566588928	-0.0979107537323898	0.0489059212486083	-2.00202247974576	0.0452823138693237	0.126521890503464	PPIL2	protein_coding
ENSG00000100027.16	237.04272937218	0.165724976608278	0.158730445089859	1.04406546906902	0.296455100642089	0.470792687218589	YPEL1	protein_coding
ENSG00000100028.12	2334.94024827798	-0.0969913409852999	0.063974628971701	-1.51609071508963	0.12949641576712	0.266016485591927	SNRPD3	protein_coding
ENSG00000100029.18	3966.9808284027	0.0381961302849241	0.0746917602738017	0.51138345307309	0.609082579195445	0.748136733187514	PES1	protein_coding
ENSG00000100030.15	4249.31583272648	-0.160624439637943	0.0428166629924413	-3.75144694639794	0.000175816959950903	0.00195735956742977	MAPK1	protein_coding
ENSG00000100031.19	22.0254195557469	0.507820816018945	0.366401059508804	1.38596983507561	0.165756114609247	0.315451254202547	GGT1	protein_coding
ENSG00000100033.16	282.870071616483	0.096999267489516	0.111578866323338	0.869333689127359	0.384664641212961	0.559748508702015	PRODH	protein_coding
ENSG00000100034.14	731.849770003181	-0.0182705106676741	0.0562395991999607	-0.324869147852797	0.745280107894093	0.846597765365152	PPM1F	protein_coding
ENSG00000100036.13	568.805702373319	0.041420640168022	0.085925180615484	0.482054734960404	0.629767064088224	0.763644901286565	SLC35E4	protein_coding
ENSG00000100038.20	592.763981183779	-0.00880440067704493	0.0687207307079506	-0.128118554420818	0.898055152749859	0.941571379859985	TOP3B	protein_coding
ENSG00000100056.12	884.366371402625	0.149204820130283	0.0667952985952703	2.23376230465489	0.0254987170373362	0.0830705987942091	ESS2	protein_coding
ENSG00000100058.12	593.385118602942	-0.016568633094029	0.0643543640394265	-0.25745935557499	0.796824187512926	0.880993835046313	CRYBB2P1	transcribed_unprocessed_pseudogene
ENSG00000100065.15	762.724765689483	-0.0973669700140681	0.101761563539618	-0.956814799491173	0.338660741019376	0.513165662457385	CARD10	protein_coding
ENSG00000100068.13	185.084056003008	-0.0274072910093746	0.100281017870851	-0.273304874554342	0.784618868576593	0.8732534572448	LRP5L	protein_coding
ENSG00000100075.10	2551.56070212254	0.307284876331278	0.0649657570622123	4.72995144252713	2.24573544286468e-06	6.257341232115e-05	SLC25A1	protein_coding
ENSG00000100083.19	1312.40038345912	-0.00545438452756015	0.0548614906284643	-0.099421004881158	0.92080400590257	0.955250838409162	GGA1	protein_coding
ENSG00000100084.14	2297.06454725986	0.0176047567022721	0.0550944502665182	0.319537750483206	0.749318769813831	0.849457105826404	HIRA	protein_coding
ENSG00000100092.24	511.117734209429	-0.0869110358377578	0.117990130568347	-0.736595810336981	0.46136818355923	0.628670468162758	SH3BP1	protein_coding
ENSG00000100099.21	1262.06604485939	-0.0291759606125814	0.0616889484244995	-0.472952795560936	0.636246857126082	0.768184631503289	HPS4	protein_coding
ENSG00000100101.15	284.958147261951	0.0281446298741519	0.0929716440263127	0.302722729805514	0.762101174208248	0.857848212247903	Z83844.1	protein_coding
ENSG00000100104.13	654.956841925062	-0.193430803039326	0.0815919919653099	-2.37070818324384	0.0177540423310815	0.0638987373314486	SRRD	protein_coding
ENSG00000100105.18	1790.67081024422	0.0830927399396479	0.0551581969017991	1.50644409365995	0.131953208629722	0.269301742063962	PATZ1	protein_coding
ENSG00000100106.22	874.317636444012	0.213590041555388	0.0760509334444724	2.80851308302925	0.00497708600912682	0.0253718615155826	TRIOBP	protein_coding
ENSG00000100109.17	818.113610733726	0.0987316628100314	0.071104222641058	1.38854851572515	0.164970082168648	0.314384790687765	TFIP11	protein_coding
ENSG00000100116.17	628.109364834057	0.123171172275083	0.0707084289394999	1.74195883181724	0.0815156482018497	0.192526844961916	GCAT	protein_coding
ENSG00000100124.15	439.705822714233	0.21031233184988	0.0682840834873867	3.07996126049973	0.00207027521119116	0.013139927803577	ANKRD54	protein_coding
ENSG00000100129.18	12693.3506298425	0.079680603340903	0.0475004496502652	1.67747050664936	0.0934505120977009	0.212149551108546	EIF3L	protein_coding
ENSG00000100138.15	2419.74519627059	0.229860219410098	0.0789476661851651	2.91155179775651	0.00359638272978197	0.0198142811654727	SNU13	protein_coding
ENSG00000100139.13	2014.74727245817	0.0917385082103749	0.052552779473155	1.74564521857948	0.0808726196602215	0.191437479390418	MICALL1	protein_coding
ENSG00000100142.16	557.642046977522	0.302629619951088	0.0839287651772634	3.60579140312518	0.000311203051270528	0.00307813306748815	POLR2F	protein_coding
ENSG00000100147.13	181.937290776161	-0.198585124553123	0.120508791614268	-1.647889103301	0.0993754298760823	0.221366222839081	CCDC134	protein_coding
ENSG00000100150.20	658.452471309206	-0.0648692677755655	0.0673583570922859	-0.963047060169384	0.335523907173388	0.51067118101087	DEPDC5	protein_coding
ENSG00000100151.16	722.893539176161	-0.0560282613533452	0.0759646391735678	-0.737557131355933	0.46078361377343	0.628269105496981	PICK1	protein_coding
ENSG00000100162.15	429.123357485876	0.0794410450759088	0.0867025970528161	0.916247583997007	0.35953705305837	0.53479983597808	CENPM	protein_coding
ENSG00000100167.20	1946.22766763596	-0.124444124750207	0.0579232241097107	-2.14843228537315	0.0316794303107159	0.0973767806899942	SEPTIN3	protein_coding
ENSG00000100196.11	4204.65669874888	0.0617158991854342	0.0965969383638582	0.63890119325485	0.522887211699902	0.680245260133281	KDELR3	protein_coding
ENSG00000100197.22	62.5130183621776	-0.313148662974566	0.209286032595792	-1.49627119923177	0.134582997163916	0.272858654909061	CYP2D6	protein_coding
ENSG00000100201.22	9709.76704414769	-0.117013933781973	0.0720281604074034	-1.62455813282086	0.104256744165491	0.228292585931234	DDX17	protein_coding
ENSG00000100207.19	2413.69948712062	-0.260197067537531	0.0497232815628208	-5.23290216090819	1.6686907610045e-07	8.03637205475458e-06	TCF20	protein_coding
ENSG00000100209.11	108.566780592883	0.253536358205799	0.157525251178047	1.60949661282706	0.107507795053731	0.232907804346068	HSCB	protein_coding
ENSG00000100211.10	218.953068419351	0.177246109187823	0.0929388384942782	1.9071263646009	0.0565042259264681	0.148155279460007	CBY1	protein_coding
ENSG00000100216.6	2073.29715022976	0.0474268895382097	0.0682772076692381	0.694622571092308	0.487291863365691	0.650729761549826	TOMM22	protein_coding
ENSG00000100219.16	5203.9313614159	0.0950752594291919	0.107685279193604	0.882899316797603	0.377290672785802	0.552431238618084	XBP1	protein_coding
ENSG00000100220.12	1932.79045702356	0.100947981810534	0.0498128513903225	2.02654493756096	0.0427089725909861	0.121196357838201	RTCB	protein_coding
ENSG00000100221.10	1693.18001506398	0.0976875040123392	0.0670247271957836	1.45748454487532	0.144982674509633	0.287523856802816	JOSD1	protein_coding
ENSG00000100225.18	2424.00445661413	0.12747362405598	0.0530159242017674	2.40444028799427	0.0161972520970704	0.0598131744515531	FBXO7	protein_coding
ENSG00000100226.16	1657.76880868819	-0.0556508654482257	0.056075691755198	-0.992424055884554	0.320990708995538	0.49621720309699	GTPBP1	protein_coding
ENSG00000100227.18	2646.28647581662	0.0606635403089449	0.0639548301904797	0.94853727432733	0.342856006396881	0.517908752422746	POLDIP3	protein_coding
ENSG00000100228.12	126.357210225997	-0.0682981998385734	0.135679644244469	-0.503378382357144	0.614698267406592	0.75204623674109	RAB36	protein_coding
ENSG00000100239.16	1844.85999919079	-0.0440820114342876	0.0461020285464373	-0.956183769438366	0.338979398467036	0.513442067171634	PPP6R2	protein_coding
ENSG00000100241.21	3619.72318081414	0.153406561746306	0.0594413832815692	2.58080403377612	0.00985705177931879	0.0421637907268591	SBF1	protein_coding
ENSG00000100242.15	4712.83350205061	-0.13618456284854	0.0938142449349321	-1.45164055781715	0.146601575319496	0.290123689952223	SUN2	protein_coding
ENSG00000100243.21	3530.99157979856	0.170727510730762	0.0741849347408836	2.30137711015163	0.0213703245918435	0.0731961538053737	CYB5R3	protein_coding
ENSG00000100246.13	221.22235425756	0.31880074235818	0.103816558460285	3.07080823219678	0.00213480213552972	0.0134419412660715	DNAL4	protein_coding
ENSG00000100253.13	21.3732608336268	-0.0347100483459462	0.403835036938956	-0.0859510571669218	0.931505323897091	0.960961351312299	MIOX	protein_coding
ENSG00000100258.18	2098.26365252689	0.0787757912503223	0.0869601791310549	0.905883497912323	0.364997519666721	0.540468822343433	LMF2	protein_coding
ENSG00000100263.14	516.380213706684	0.137895638666727	0.0695042275229659	1.9839892274346	0.0472570408588808	0.130587100624522	RHBDD3	protein_coding
ENSG00000100266.19	1607.19590537258	-0.0633573803457956	0.0708277724747718	-0.894527360271889	0.371039797588049	0.546117147357922	PACSIN2	protein_coding
ENSG00000100271.17	247.613570934917	0.425948336871641	0.127287513407261	3.34634816463737	0.00081883510506329	0.00649980009148185	TTLL1	protein_coding
ENSG00000100280.16	2851.28263964757	0.0123590707223608	0.0785555513658643	0.15732905577608	0.874985522202893	0.928774858227337	AP1B1	protein_coding
ENSG00000100281.14	951.77292021751	-0.0804353343816983	0.0636316628590513	-1.26407720256924	0.206202318302874	0.366587303467098	HMGXB4	protein_coding
ENSG00000100284.21	529.91192622954	0.264110029042355	0.071031070195226	3.71823243429192	0.00020062163592778	0.00217722861049342	TOM1	protein_coding
ENSG00000100288.20	476.037549388809	-0.145874920254029	0.088864927561272	-1.64153535322975	0.100686334641617	0.223337677031874	CHKB	protein_coding
ENSG00000100290.3	91.9049944619059	0.462503131736459	0.161008418515289	2.87254005723024	0.00407186454200534	0.0217021469215077	BIK	protein_coding
ENSG00000100292.17	194.161168590481	-0.0999762147608345	0.18001280236865	-0.555383914062358	0.578632092911102	0.724503710319956	HMOX1	protein_coding
ENSG00000100294.13	757.945862383079	0.23146697918465	0.0854735454431739	2.70805402986984	0.00676790033587956	0.0320706355270758	MCAT	protein_coding
ENSG00000100296.13	2798.41768667552	0.123551214410095	0.04930671622784	2.50576846040975	0.0122185603033629	0.0492598496958792	THOC5	protein_coding
ENSG00000100297.16	3287.94408555996	-0.00270284696335465	0.101897362758705	-0.0265251905464427	0.978838441514841	0.986952357508543	MCM5	protein_coding
ENSG00000100299.18	451.962220588453	0.149049940579286	0.0942581210552567	1.58129547789212	0.113810493104037	0.242621888424587	ARSA	protein_coding
ENSG00000100300.18	2054.56901586678	0.251607578445322	0.116210395112239	2.16510388939228	0.030379730193898	0.0944121022718909	TSPO	protein_coding
ENSG00000100302.7	178.913511316868	-0.00997005125636928	0.109896129376612	-0.0907224968970659	0.927713094404963	0.958763666604602	RASD2	protein_coding
ENSG00000100304.13	4322.65433876504	0.128569625321616	0.0725200214131716	1.7728845471392	0.0762478397604647	0.183135745148063	TTLL12	protein_coding
ENSG00000100307.13	714.618401299357	0.0706427398409205	0.0650206385557496	1.08646641143566	0.277272693463834	0.449855621706364	CBX7	protein_coding
ENSG00000100311.17	1629.47419028198	0.260660768337587	0.112741861426759	2.31201405617132	0.020776908720506	0.0715701832844851	PDGFB	protein_coding
ENSG00000100316.16	73460.3094377646	0.157506645406045	0.0493104347871333	3.19418488370627	0.00140226280715835	0.00984367667450211	RPL3	protein_coding
ENSG00000100319.13	220.512236332936	0.378095020357144	0.0931748247091013	4.05790965035442	4.95139150263844e-05	0.000735342615869673	ZMAT5	protein_coding
ENSG00000100320.23	2570.62643853152	0.0298132134162481	0.0657931941861618	0.453135218391915	0.650451376724002	0.779043670753523	RBFOX2	protein_coding
ENSG00000100324.14	822.297277923974	0.160362491014296	0.0649312066314222	2.46972910767828	0.0135215402285262	0.0528588426879676	TAB1	protein_coding
ENSG00000100325.15	1535.82658211847	0.030261822522109	0.0603066990157903	0.501798689299599	0.615809135207239	0.752926073126977	ASCC2	protein_coding
ENSG00000100330.16	1027.00159017428	-0.161500334854135	0.0526513198461588	-3.06735586735567	0.00215961581892369	0.0135528929452355	MTMR3	protein_coding
ENSG00000100335.15	2484.71163782002	0.0852349084291372	0.0840087716110018	1.01459534277936	0.310298760283451	0.485510613049924	MIEF1	protein_coding
ENSG00000100344.11	316.853852241909	-0.0964496613815728	0.0826709614279032	-1.16666916309769	0.243344000598663	0.411275643572625	PNPLA3	protein_coding
ENSG00000100345.22	19399.2842833171	-0.108534149398911	0.0529434291400876	-2.05000226018098	0.0403642102543347	0.116309485581401	MYH9	protein_coding
ENSG00000100347.15	1332.0454286647	0.132925414671115	0.0597099936888824	2.22618369989654	0.0260018793222768	0.0841304386680105	SAMM50	protein_coding
ENSG00000100348.10	2682.61774287814	0.214608252004943	0.0508986138755051	4.21638696350086	2.48247632652616e-05	0.000424272654717181	TXN2	protein_coding
ENSG00000100350.14	3111.3800091241	-0.0470748987677029	0.0497297144106106	-0.946615103779055	0.343834944714448	0.518885690712988	FOXRED2	protein_coding
ENSG00000100353.18	10315.5101521613	0.0882478550218218	0.0573628155048194	1.53841568349112	0.123947009949586	0.257707203859319	EIF3D	protein_coding
ENSG00000100354.21	1571.60587308467	-0.148809949167771	0.0835975159069042	-1.78007620864583	0.0750634895749283	0.181244120110919	TNRC6B	protein_coding
ENSG00000100359.21	977.124762174021	-0.142811988866792	0.0801467441092591	-1.78188135343471	0.0747685819073819	0.18090876463433	SGSM3	protein_coding
ENSG00000100360.15	392.969704645975	-0.0794506757508463	0.10738576757571	-0.739862251250672	0.459383581578233	0.627014497347906	IFT27	protein_coding
ENSG00000100364.18	1968.26808830119	0.0361726637513529	0.0733354325623199	0.493249476923909	0.621836322249451	0.757765620176898	KIAA0930	protein_coding
ENSG00000100372.15	564.712781018304	-0.0169046383630046	0.0883335818387432	-0.191372726103927	0.848233586566275	0.913044350464156	SLC25A17	protein_coding
ENSG00000100376.12	1102.32904284034	-0.272876821103183	0.0685159506051304	-3.98267583961319	6.81436722854229e-05	0.000944115547822118	FAM118A	protein_coding
ENSG00000100379.17	472.297464775858	0.207777687569499	0.0775516542628185	2.67921670458958	0.00737946181169309	0.0339243694264903	KCTD17	protein_coding
ENSG00000100380.14	6139.985440991	-0.0203414843996375	0.0521216699555062	-0.390269237670282	0.69633746814191	0.81264299439048	ST13	protein_coding
ENSG00000100387.9	462.481694576115	0.111390237138424	0.0716201989877207	1.55529080780021	0.119876825596602	0.251499411140318	RBX1	protein_coding
ENSG00000100393.14	2815.10366807611	-0.249946459483118	0.0661011388812194	-3.78127311743086	0.000156028382332016	0.00179129614262972	EP300	protein_coding
ENSG00000100395.15	1029.97368629398	-0.0791710201335552	0.0603792010830067	-1.31123000492693	0.189780068051204	0.345960182102291	L3MBTL2	protein_coding
ENSG00000100401.20	4000.6667661784	0.154106962093038	0.0539436587956622	2.85681330361356	0.00427917454284683	0.0225618317799486	RANGAP1	protein_coding
ENSG00000100403.12	3014.7225661359	-0.045295667848626	0.044010096039925	-1.02921083852066	0.303380610260574	0.477914026446639	ZC3H7B	protein_coding
ENSG00000100410.8	723.617018979707	0.195351464797	0.074140777762468	2.63487207300234	0.00841689987819601	0.0375596059099842	PHF5A	protein_coding
ENSG00000100412.16	4741.37054153255	0.0701565177644205	0.0575111482966929	1.21987683853036	0.222511567231209	0.386956548735953	ACO2	protein_coding
ENSG00000100413.17	2326.80252004879	0.0483417361406275	0.0457046691309149	1.0576979783435	0.290193157237817	0.463534137141343	POLR3H	protein_coding
ENSG00000100416.15	698.116994556074	-0.120893614594181	0.0620408813368626	-1.94861214072326	0.0513417611611138	0.1387958586339	TRMU	protein_coding
ENSG00000100417.12	264.766022574006	0.331526623854617	0.119488798958885	2.77454143604449	0.00552795915729477	0.0275999649174713	PMM1	protein_coding
ENSG00000100418.8	1049.34821189506	0.250951680113186	0.0768292290360404	3.26635687044921	0.00108940863911248	0.00809657526339319	DESI1	protein_coding
ENSG00000100422.14	1530.13276642426	0.107476622574963	0.0475340761595197	2.26104368189006	0.0237565522504702	0.0789998386551042	CERK	protein_coding
ENSG00000100425.18	1153.67424145332	-0.102034360634306	0.054582201214278	-1.86937057070565	0.0615712760342094	0.157282734272102	BRD1	protein_coding
ENSG00000100426.7	1270.42373462522	-0.0813688854522896	0.0633018831729327	-1.28541018645528	0.19864898344604	0.357160636505916	ZBED4	protein_coding
ENSG00000100429.18	740.844272982059	-0.0585056272535076	0.0721546178699028	-0.810836908027082	0.417459336124009	0.590483280008101	HDAC10	protein_coding
ENSG00000100439.10	815.873254810695	0.311147532536122	0.129621874421284	2.4004245728222	0.0163760653171381	0.06031097204753	ABHD4	protein_coding
ENSG00000100441.10	1080.95395194991	0.110126021797845	0.0856186359795312	1.28623891910836	0.198359692219316	0.356725602542826	KHNYN	protein_coding
ENSG00000100442.11	760.420181799152	-0.0731396155779474	0.0915329211215201	-0.799052566899362	0.424259931897858	0.596754668076797	FKBP3	protein_coding
ENSG00000100445.17	435.204562918585	0.143158473051437	0.0875166794536244	1.63578501772679	0.101884588727444	0.225191831448313	SDR39U1	protein_coding
ENSG00000100461.18	1319.03923409848	0.129711738755371	0.049939047718993	2.5974011255733	0.00939321589608719	0.0405541999028123	RBM23	protein_coding
ENSG00000100462.16	4106.52714153234	-0.0476209765398373	0.081459417082726	-0.584597560911538	0.558818348120952	0.709635236501428	PRMT5	protein_coding
ENSG00000100478.15	204.605974240659	-0.15382274018948	0.121134430500537	-1.26985151582314	0.204137526340613	0.364291354570665	AP4S1	protein_coding
ENSG00000100479.13	455.712498598963	-0.406905689636738	0.0909726559997481	-4.47283510814354	7.71892992977605e-06	0.000170358930836668	POLE2	protein_coding
ENSG00000100483.14	236.21087834895	-0.212195198226436	0.0927323356416352	-2.2882546498825	0.0221226958228336	0.0750737318400257	VCPKMT	protein_coding
ENSG00000100485.12	1231.68461862593	0.0994364781991989	0.118893449534814	0.836349509483132	0.402958308163284	0.577750659433707	SOS2	protein_coding
ENSG00000100490.9	141.098511804632	-0.294431074497697	0.143413539069183	-2.053021467908	0.0400704954815529	0.115757502661734	CDKL1	protein_coding
ENSG00000100503.25	2965.96735064062	-0.245795338419937	0.061531826483308	-3.99460494621616	6.48022131432217e-05	0.000906990307261767	NIN	protein_coding
ENSG00000100504.17	4075.90362250026	-0.0715719833689428	0.0575707475743576	-1.24320052082877	0.213793950844364	0.376091727742787	PYGL	protein_coding
ENSG00000100519.12	2203.93061301677	-0.0832746911820557	0.0549996575603419	-1.51409472123881	0.130001817319334	0.266730947731976	PSMC6	protein_coding
ENSG00000100522.10	3330.32864581536	-0.123296200846587	0.0607865341701259	-2.02834727345226	0.0425248173628794	0.120884123732851	GNPNAT1	protein_coding
ENSG00000100523.16	1230.5794436403	-0.291929658816098	0.0624401910043414	-4.67534858751154	2.93454724261794e-06	7.74699914802501e-05	DDHD1	protein_coding
ENSG00000100526.20	1076.84989694922	0.00212433828732284	0.0900977425245351	0.0235781522133515	0.981189099314542	0.988335748952049	CDKN3	protein_coding
ENSG00000100528.12	4838.00058822522	0.0851879087249275	0.0731705789170585	1.16423718365671	0.244327905232461	0.412429881688032	CNIH1	protein_coding
ENSG00000100532.12	313.729249588981	-0.0090072409341777	0.0857547709164231	-0.10503486672428	0.916348142084001	0.953082998259452	CGRRF1	protein_coding
ENSG00000100554.12	727.835985503407	-0.0197987251630758	0.0648130902363665	-0.305474173363312	0.760005037199647	0.856761813757495	ATP6V1D	protein_coding
ENSG00000100558.9	1221.84379557599	0.0124667850899319	0.0874839761419372	0.142503640549046	0.886682203976804	0.935721614585995	PLEK2	protein_coding
ENSG00000100564.9	532.776440386684	0.0139612923160508	0.0621801599410176	0.224529694508572	0.822345163802933	0.897612671916395	PIGH	protein_coding
ENSG00000100567.13	1796.80090584959	-0.0590601235042371	0.0760798505429692	-0.7762912661202	0.437577028774995	0.609090248733812	PSMA3	protein_coding
ENSG00000100568.11	2041.65928001239	0.0585878317914858	0.0419731824693559	1.3958396372317	0.162762791264921	0.31175175546727	VTI1B	protein_coding
ENSG00000100575.14	1067.2303517831	0.0788351487336579	0.0725135864151279	1.08717762602914	0.276958316809077	0.449490704950476	TIMM9	protein_coding
ENSG00000100577.19	671.201816867614	0.411887812949427	0.106126756949839	3.88109299471109	0.00010398806570081	0.00130300590388529	GSTZ1	protein_coding
ENSG00000100578.18	934.97644261084	0.0844535707528517	0.0990258625207071	0.852843576446423	0.393746054885031	0.568300271096989	KIAA0586	protein_coding
ENSG00000100580.8	1540.52586858751	-0.155180316547275	0.0580851160220423	-2.67160207596704	0.00754901087031217	0.0344829666239654	TMED8	protein_coding
ENSG00000100583.4	68.315762891614	-0.0574344242804475	0.172716968123547	-0.332534926385252	0.739485371276871	0.842873533960495	SAMD15	protein_coding
ENSG00000100591.8	2481.26780308293	-0.0851406304980885	0.0665209353809033	-1.27990729550881	0.200577741536424	0.359714056274951	AHSA1	protein_coding
ENSG00000100592.16	950.636096191974	0.0503908342865736	0.086851998875125	0.580191992576073	0.561785152914355	0.711812457581513	DAAM1	protein_coding
ENSG00000100596.7	2160.97203362705	-0.13990228478377	0.0536971078392065	-2.60539702068688	0.00917678549554265	0.0398762941942375	SPTLC2	protein_coding
ENSG00000100599.16	1530.91562249584	-0.0334414411733241	0.0597342884928486	-0.559836603349309	0.575590894275926	0.72183503663189	RIN3	protein_coding
ENSG00000100600.15	1711.42635687413	-0.0170203333504617	0.116410511674019	-0.146209591433832	0.883755934061268	0.933986699838228	LGMN	protein_coding
ENSG00000100601.10	367.68046614002	0.0210249932903159	0.0857603844293405	0.245159736983674	0.806332750418839	0.88674836797356	ALKBH1	protein_coding
ENSG00000100603.14	2638.46202800074	0.0137306711338188	0.0550302949574817	0.249511130994802	0.802965431837974	0.884601083158273	SNW1	protein_coding
ENSG00000100605.17	7821.0100272913	0.184276532311485	0.0833829099700226	2.21000361318326	0.0271049115321374	0.0867671559300862	ITPK1	protein_coding
ENSG00000100612.14	1044.13638573711	0.0808507450177284	0.0608531515332747	1.32862050658985	0.183973203069842	0.338733609756296	DHRS7	protein_coding
ENSG00000100614.18	1216.81134192795	-0.075456047634559	0.0662688405865979	-1.13863539736983	0.254855258098813	0.42461402388472	PPM1A	protein_coding
ENSG00000100629.17	275.441407223262	-0.13204520044744	0.0979174888204521	-1.34853540504462	0.177486240675484	0.330340485484905	CEP128	protein_coding
ENSG00000100632.11	1688.8876698635	0.230108778142755	0.0676452135419715	3.40170081656968	0.000669679071899828	0.00556184150403196	ERH	protein_coding
ENSG00000100644.17	4869.29830323348	-0.0562862127386751	0.0482374368653563	-1.16685745338802	0.243267940392835	0.411239310696601	HIF1A	protein_coding
ENSG00000100647.8	517.166225521129	0.0683541358352665	0.0871671651801024	0.784172981810698	0.43293861634755	0.605418464502287	SUSD6	protein_coding
ENSG00000100650.16	2584.23707932822	-0.449629548058407	0.122080459726459	-3.68305909943223	0.00023045170495195	0.00242925104926272	SRSF5	protein_coding
ENSG00000100664.11	9782.05351286955	-0.107022409088615	0.0602554104547754	-1.77614604698346	0.0757088482751816	0.182510023812584	EIF5	protein_coding
ENSG00000100697.15	2376.91317580305	-0.482958188279094	0.0674231592988658	-7.16309044698263	7.88782688084174e-13	2.64224672004019e-10	DICER1	protein_coding
ENSG00000100711.14	589.755874325748	0.0207385470156787	0.0751279569827522	0.276043005141746	0.782515035633407	0.871981960648231	ZFYVE21	protein_coding
ENSG00000100714.17	7043.33331571671	-0.0618390494828611	0.0536479059400482	-1.15268337876909	0.249040366098139	0.417950843750094	MTHFD1	protein_coding
ENSG00000100722.20	4135.94449273909	-0.0988817480724051	0.0413202756515675	-2.39305635098429	0.0167086746559258	0.0611326606221905	ZC3H14	protein_coding
ENSG00000100726.15	1454.82276110095	-0.175638649689704	0.11117291005287	-1.57986913903914	0.114136837990146	0.24309616281037	TELO2	protein_coding
ENSG00000100731.16	2243.97608013302	-0.260213726327582	0.059209350479957	-4.39480798587153	1.10870710636528e-05	0.000224934736491928	PCNX1	protein_coding
ENSG00000100744.15	697.965679760625	-0.0131532075101262	0.0744702014777961	-0.176623766944526	0.859803924261138	0.919938846915375	GSKIP	protein_coding
ENSG00000100749.8	583.142503783953	-0.133496045739003	0.0866805581255916	-1.54009213398904	0.123537896889509	0.257148197636946	VRK1	protein_coding
ENSG00000100764.14	2809.62469798367	0.00856990958695776	0.0516218434362312	0.166013242001794	0.86814652916932	0.925305350728621	PSMC1	protein_coding
ENSG00000100784.12	591.358493299751	-0.275981380254487	0.115134385579335	-2.39703698305072	0.0165282553891779	0.0606639692565055	RPS6KA5	protein_coding
ENSG00000100796.17	2434.02643534522	-0.253134183694958	0.0560354164743536	-4.51739631150619	6.26046669749007e-06	0.000145745540726172	PPP4R3A	protein_coding
ENSG00000100802.15	268.641838379916	0.351282336506439	0.0926157496078516	3.79290064588171	0.000148897742354555	0.00173991051802524	C14orf93	protein_coding
ENSG00000100804.19	1605.87556982549	0.147227765735015	0.069750491856067	2.11077745571781	0.0347914447580379	0.104432288816929	PSMB5	protein_coding
ENSG00000100811.14	3873.57290929655	-0.0751164180957326	0.0615745553833673	-1.21992627682088	0.222492823600898	0.386956548735953	YY1	protein_coding
ENSG00000100813.14	5292.95089784075	-0.268490893834467	0.0595053810299814	-4.51204393934036	6.42058826028674e-06	0.000148669658119143	ACIN1	protein_coding
ENSG00000100814.18	2900.84887453148	0.34753682392999	0.0772595750478507	4.49830100301151	6.84986703266863e-06	0.000156210129577076	CCNB1IP1	protein_coding
ENSG00000100815.12	1523.46598258906	-0.066369174221171	0.107222599671542	-0.618984938105226	0.535926281345613	0.690432649567155	TRIP11	protein_coding
ENSG00000100823.12	7604.09123370755	0.13965356453034	0.044385158885796	3.14640226679533	0.00165292493527456	0.0111431978865513	APEX1	protein_coding
ENSG00000100836.10	2632.54963207026	0.133091868077845	0.0542932178531461	2.45135347176946	0.0142320118227003	0.0546219964239553	PABPN1	protein_coding
ENSG00000100852.13	2017.99607109326	-0.237111428735264	0.066557951129981	-3.56248088635135	0.000367366662836493	0.00348282080226245	ARHGAP5	protein_coding
ENSG00000100865.15	880.974388114522	0.151970137878807	0.056227089970258	2.70279215871198	0.00687597267978751	0.0323698976187123	CINP	protein_coding
ENSG00000100867.15	810.958648126466	0.411815848818066	0.119521520836378	3.44553722155053	0.000569925470767055	0.00494307050997847	DHRS2	protein_coding
ENSG00000100883.12	1257.43446747261	-0.0742137385171222	0.0571395546725406	-1.2988154867925	0.194007258533055	0.351034139374298	SRP54	protein_coding
ENSG00000100888.15	1843.50647392757	-0.269836566000609	0.0491269966026503	-5.49263306656227	3.95984979876167e-08	2.42645430351762e-06	CHD8	protein_coding
ENSG00000100889.12	2678.70146874315	0.419127225348058	0.11033298843363	3.7987480562097	0.000145428831531155	0.00170864708222964	PCK2	protein_coding
ENSG00000100890.16	629.453542109971	-0.0489391830155753	0.0713506939551919	-0.685896384502007	0.492778450279218	0.654865763863963	PRORP	protein_coding
ENSG00000100897.18	2599.16724217258	0.06216738130588	0.0500929389386194	1.24104080581209	0.214590674937414	0.376833624651279	DCAF11	protein_coding
ENSG00000100902.11	2223.13243456353	0.0970891126234248	0.0708326232532511	1.37068356590857	0.170473620025873	0.321358991287295	PSMA6	protein_coding
ENSG00000100906.11	819.352349973233	0.108571530820327	0.0940130478098108	1.15485598382012	0.248149406854078	0.416826850782078	NFKBIA	protein_coding
ENSG00000100908.14	344.761143075772	0.346654857618503	0.0841835441437485	4.11784584676749	3.82430357053251e-05	0.000596148418016618	EMC9	protein_coding
ENSG00000100911.16	862.487830837881	-0.0274599764661821	0.143749341554398	-0.191026798239564	0.848504597790235	0.913114732733773	PSME2	protein_coding
ENSG00000100916.14	231.880970400747	-0.274690602531259	0.114066836627354	-2.40815482092002	0.0160333800924161	0.0594117924073454	BRMS1L	protein_coding
ENSG00000100926.15	836.809231994193	-0.0153652110648034	0.0718334769378643	-0.213900422474249	0.830624710771104	0.903392351157948	TM9SF1	protein_coding
ENSG00000100934.15	1348.25626711402	-0.154907656375947	0.0706700589925306	-2.19198425166618	0.0283806437866079	0.0897628670665815	SEC23A	protein_coding
ENSG00000100938.18	816.312147323523	0.262542876287893	0.0700089093103106	3.75013521670772	0.000176739240918297	0.00196327731584554	GMPR2	protein_coding
ENSG00000100941.9	2568.16397684664	-0.371046646683363	0.0899901980558492	-4.12318957730359	3.73661916850526e-05	0.00058856632545505	PNN	protein_coding
ENSG00000100949.14	792.737386935494	0.00615242181649691	0.0705309540643561	0.0872300949010718	0.930488618251859	0.96056604790635	RABGGTA	protein_coding
ENSG00000100968.14	20.4025588514073	0.476388489416689	0.345822222586715	1.37755314234393	0.168341296551293	0.318442147585177	NFATC4	protein_coding
ENSG00000100979.15	22.5413481242074	1.33934567920673	0.32231338146271	4.15541443898037	3.24698439091966e-05	0.000524036859836435	PLTP	protein_coding
ENSG00000100982.12	923.37258095738	0.131967741038562	0.058880843889456	2.2412678270427	0.025008731652736	0.0820060084692937	PCIF1	protein_coding
ENSG00000100983.12	1116.09656510463	0.267295821373363	0.055215716966839	4.84093725585223	1.29228173781651e-06	4.00820059996833e-05	GSS	protein_coding
ENSG00000100991.12	2105.04903996539	0.0572673417766554	0.0471716950745243	1.21401916310579	0.224740406530309	0.389216094673469	TRPC4AP	protein_coding
ENSG00000100994.12	8131.22920927376	0.158451431494046	0.128742993511206	1.23075770706119	0.218413497860126	0.381812022120322	PYGB	protein_coding
ENSG00000100997.20	1612.1787743371	0.138481698460528	0.0520000457269241	2.66310724393895	0.00774227346391697	0.0351209841092641	ABHD12	protein_coding
ENSG00000101000.6	1434.33024483929	0.127278585014691	0.0906309208147547	1.40436160054957	0.160211199381766	0.308153929805389	PROCR	protein_coding
ENSG00000101003.10	343.32650575164	-0.145662915641376	0.080540881719451	-1.80855874099771	0.070519583239466	0.173044473018348	GINS1	protein_coding
ENSG00000101004.15	40.8520957358933	-0.057593731724237	0.213571882252306	-0.269669074022572	0.787414854707752	0.874838770310884	NINL	protein_coding
ENSG00000101019.22	646.776381487681	0.0038010732778512	0.0702253559034138	0.054126792651348	0.956834146082789	0.973956237291644	UQCC1	protein_coding
ENSG00000101040.19	1459.06787529759	-0.0091953443265272	0.085186149301675	-0.107944124742194	0.91404001510425	0.951184077370287	ZMYND8	protein_coding
ENSG00000101052.13	539.679038333814	0.157305688540704	0.0684980496046425	2.2964987973912	0.0216473778435086	0.0739099826983123	IFT52	protein_coding
ENSG00000101057.16	761.686535735782	-0.0798941663721183	0.095138524638251	-0.839766715701164	0.401039198954908	0.575684685748623	MYBL2	protein_coding
ENSG00000101076.17	1152.57828041155	0.0845952286213982	0.0682051335612073	1.24030588614686	0.214862276100496	0.377134833481471	HNF4A	protein_coding
ENSG00000101079.21	1036.25880032138	0.0345254335124573	0.0662519289381118	0.521123446001228	0.602280778892659	0.743390697655201	NDRG3	protein_coding
ENSG00000101084.18	841.451158364098	0.125654924198976	0.0878216057897923	1.43079738828439	0.152488291832655	0.297554499816885	RAB5IF	protein_coding
ENSG00000101096.20	85.4889616300764	-0.00968059755128971	0.146823456420213	-0.0659335898181252	0.947430697949252	0.969359284659405	NFATC2	protein_coding
ENSG00000101104.13	2631.41809133723	-0.320992762519298	0.0918446139744753	-3.49495466994402	0.000474142274927289	0.00426445146315868	PABPC1L	protein_coding
ENSG00000101109.12	1117.58642351251	-0.0959847522940029	0.0558011354905731	-1.7201218478828	0.0854102951315684	0.199456976059434	STK4	protein_coding
ENSG00000101126.18	3443.49567900183	-0.134084059708552	0.0547370579056526	-2.4496029717137	0.0143013811153793	0.054826810512011	ADNP	protein_coding
ENSG00000101132.10	266.203982413517	0.0288593778254366	0.0852764043849862	0.338421607167546	0.735045493551892	0.839526880572906	PFDN4	protein_coding
ENSG00000101138.12	993.223311377084	0.0490628548951947	0.0679040691183217	0.722531882584289	0.469967530759184	0.636618490174688	CSTF1	protein_coding
ENSG00000101144.13	3721.29519156457	0.105407671079113	0.0970755685344972	1.08583109705564	0.277553725608109	0.450020959429562	BMP7	protein_coding
ENSG00000101146.13	1114.58090898223	-0.0359418132375506	0.056848686120496	-0.632236480564716	0.52723236272475	0.683681960850981	RAE1	protein_coding
ENSG00000101150.18	3549.64150911176	0.0131964231505261	0.0560723095060843	0.235346524278515	0.81393978784493	0.891795926877052	TPD52L2	protein_coding
ENSG00000101152.11	2277.15011986505	0.0351965756452113	0.0582039662564964	0.604710948565001	0.545371072140539	0.698108317038594	DNAJC5	protein_coding
ENSG00000101158.15	1666.15033386881	-0.151354467380626	0.0725113205944014	-2.0873218987038	0.0368590465627878	0.108794452298309	NELFCD	protein_coding
ENSG00000101160.14	889.439285350136	0.0593833674966413	0.0863433973246608	0.687758060681272	0.491605150612041	0.654028412146831	CTSZ	protein_coding
ENSG00000101161.8	2476.93068786497	0.0625473974242787	0.0531788206721483	1.17617120187543	0.239526469862514	0.407151782443339	PRPF6	protein_coding
ENSG00000101166.16	2808.63745235762	-0.00189982297200919	0.061129320331975	-0.0310787517625228	0.975206735120084	0.984942467350093	PRELID3B	protein_coding
ENSG00000101181.17	1026.77312040722	0.0535846521952823	0.0544122111355157	0.98479093345109	0.324726775031548	0.499635746333118	MTG2	protein_coding
ENSG00000101182.15	2234.57028011375	0.184318067705455	0.0654342936063171	2.81684201887159	0.00484983747982332	0.0248576845191624	PSMA7	protein_coding
ENSG00000101187.16	3026.07532059769	-0.140839056054841	0.104187498228188	-1.35178460419867	0.176444230673466	0.329052142360686	SLCO4A1	protein_coding
ENSG00000101188.5	8077.69901246438	0.225010495759374	0.0864489354539951	2.60281395690658	0.00924621132921463	0.0400855305080763	NTSR1	protein_coding
ENSG00000101189.7	704.079908541166	0.090861062553059	0.0652418736073546	1.39268015354507	0.163716532712071	0.312862958177201	MRGBP	protein_coding
ENSG00000101190.13	476.301612880377	0.177971037277747	0.0798240743740564	2.22954088316481	0.0257779382601011	0.0836577502917783	TCFL5	protein_coding
ENSG00000101191.17	2562.99260393238	-0.16797772274246	0.0657540750611391	-2.55463593072021	0.0106298915736725	0.044584024925303	DIDO1	protein_coding
ENSG00000101193.8	2299.04633633445	-0.0219298035886144	0.0414435673760438	-0.529148550114699	0.596702404322567	0.739148002527601	GID8	protein_coding
ENSG00000101194.18	272.556490454522	-0.230209853146399	0.149520663053232	-1.53965243629531	0.123645096515763	0.257256892322791	SLC17A9	protein_coding
ENSG00000101199.13	1772.38810742353	-0.132612126847883	0.0697295187214966	-1.90180757417161	0.0571963157283436	0.149501866358427	ARFGAP1	protein_coding
ENSG00000101213.7	117.321948328236	0.517070163848042	0.13303426345844	3.88674428982406	0.000101597678404078	0.0012803374442344	PTK6	protein_coding
ENSG00000101216.11	957.070627885056	-0.0529284216597576	0.0618044469286587	-0.856385329697283	0.391784676570354	0.566759529813718	GMEB2	protein_coding
ENSG00000101220.18	2121.80584783096	0.13172143388359	0.0909876578018678	1.44768463180383	0.147705269895492	0.29154239078233	C20orf27	protein_coding
ENSG00000101224.17	3984.08509296299	0.311946523773028	0.102411205246595	3.0460194567762	0.00231892828609691	0.0143377871142842	CDC25B	protein_coding
ENSG00000101236.17	505.810325006996	-0.102568761530856	0.0726371337690511	-1.41207060643352	0.157929172513675	0.304712902068591	RNF24	protein_coding
ENSG00000101246.20	596.16688663879	-0.00105236519334743	0.0662512790607577	-0.0158844509610498	0.987326574774456	0.991866763622136	ARFRP1	protein_coding
ENSG00000101247.18	252.997412008896	-0.191192560762954	0.0875506086421472	-2.18379476428806	0.0289773325026615	0.0910957893941856	NDUFAF5	protein_coding
ENSG00000101255.11	7644.89825789082	0.148606634780621	0.0999916235304366	1.48619083812942	0.137228650224763	0.276548753140118	TRIB3	protein_coding
ENSG00000101266.19	5247.13451063778	0.115992887454505	0.0716464431865119	1.61896225821776	0.105455383896784	0.229948568907873	CSNK2A1	protein_coding
ENSG00000101276.18	297.46439830089	0.0136266704527957	0.0960585974576948	0.141857895216479	0.887192252644989	0.936001975932135	SLC52A3	protein_coding
ENSG00000101290.14	1205.46160405422	-0.00796247368872534	0.0623842194197841	-0.127636023385109	0.898437021734917	0.941775913848698	CDS2	protein_coding
ENSG00000101294.18	4619.78440475814	-0.0346988221852094	0.0857888627951357	-0.404467678608474	0.6858688409961	0.805515146799783	HM13	protein_coding
ENSG00000101298.15	350.152902806572	0.342041867973119	0.097417501104987	3.51109260752336	0.000446268903772508	0.00406960523621705	SNPH	protein_coding
ENSG00000101310.17	1811.11492157322	0.0193359323243011	0.0791452460622591	0.244309459965424	0.80699115743613	0.887148826370495	SEC23B	protein_coding
ENSG00000101311.16	4077.93866374251	0.100051631793024	0.175972906228405	0.568562706256389	0.569652939696708	0.717685206529279	FERMT1	protein_coding
ENSG00000101333.16	159.228213596681	-0.373888342346169	0.139174194295161	-2.68647750568777	0.00722098101771249	0.0333892846199381	PLCB4	protein_coding
ENSG00000101335.10	54.8996918114462	-0.136870280073633	0.219314110334334	-0.624083328997758	0.532572861677012	0.688052356087533	MYL9	protein_coding
ENSG00000101337.16	2262.78911263714	-0.0617835225741635	0.0574827039469468	-1.07481935142067	0.282455614822008	0.455129442846281	TM9SF4	protein_coding
ENSG00000101343.15	759.396131730172	-0.145486028418446	0.0575265650964273	-2.52902338553638	0.0114380405788527	0.0471213511029315	CRNKL1	protein_coding
ENSG00000101346.14	2039.65883800095	0.00953951872486628	0.0435890409587924	0.218851310215442	0.826765875795008	0.900872402178253	POFUT1	protein_coding
ENSG00000101347.10	597.582771796762	-0.129531716196456	0.113380168962976	-1.14245478183009	0.253265031449063	0.423015743386502	SAMHD1	protein_coding
ENSG00000101350.8	937.002262268243	-0.147211632947776	0.0545692059631982	-2.69770524143335	0.00698192309385904	0.0326663130951748	KIF3B	protein_coding
ENSG00000101353.15	31.8858796480235	0.366321275619777	0.260643432519053	1.40544985952408	0.159887549258003	0.307769750672346	MROH8	protein_coding
ENSG00000101361.17	6398.03218635557	-0.0835221979898042	0.0759511716606092	-1.09968281151773	0.271470346405604	0.443592845714697	NOP56	protein_coding
ENSG00000101363.12	742.837882421181	0.201180936257923	0.07280929508128	2.76312160464315	0.00572514321524645	0.0282675430155994	MANBAL	protein_coding
ENSG00000101365.21	1529.85464504371	0.0630263542472597	0.0757770814266011	0.831733725563291	0.405559259779387	0.580294283997578	IDH3B	protein_coding
ENSG00000101367.9	2170.4470936031	-0.00724999222445115	0.0604144225884789	-0.120004328665615	0.904479718962136	0.945370079297964	MAPRE1	protein_coding
ENSG00000101384.12	800.808462159902	-0.195296270456958	0.064129409953744	-3.04534644241735	0.00232412425520684	0.0143514109276146	JAG1	protein_coding
ENSG00000101391.21	599.12104422895	-0.0688598124006847	0.0800016403283214	-0.860730006510974	0.389386762599422	0.564169171417118	CDK5RAP1	protein_coding
ENSG00000101400.6	474.37240200992	0.228256033031934	0.0845680185576704	2.69908219353959	0.00695310012690036	0.0326209247783679	SNTA1	protein_coding
ENSG00000101407.13	735.588725646137	-0.201858623190236	0.0662141118594945	-3.04857405047699	0.0022993023763939	0.0142515148115796	TTI1	protein_coding
ENSG00000101412.13	1004.94033194218	0.00310975493124516	0.101751303122487	0.0305623106123926	0.975618599873076	0.9851604216564	E2F1	protein_coding
ENSG00000101413.12	963.746282687295	-0.0598637755875909	0.0580821481813735	-1.0306742684629	0.30269359530869	0.477340102248168	RPRD1B	protein_coding
ENSG00000101417.12	224.378585241252	0.152436055912542	0.10008480601529	1.5230689050769	0.127741467335308	0.263281005965996	PXMP4	protein_coding
ENSG00000101421.4	1044.40436286049	0.0467413706961861	0.0726587288926677	0.643300143128474	0.520029363435863	0.678166158355584	CHMP4B	protein_coding
ENSG00000101439.9	1850.312637648	0.179435860990206	0.0646254437895763	2.77655131583248	0.00549389617860854	0.0274767720624901	CST3	protein_coding
ENSG00000101442.10	474.818551034324	0.0032881018753628	0.0692809547589376	0.0474604007234559	0.962146290394519	0.97665947349542	ACTR5	protein_coding
ENSG00000101444.13	7800.85382930408	0.190713598964607	0.0671937512064262	2.83826390907564	0.00453596615953599	0.0235760256852429	AHCY	protein_coding
ENSG00000101447.15	1110.83353489097	-0.0877524611454429	0.095412689076439	-0.919714788408708	0.357721822546101	0.533060108463895	FAM83D	protein_coding
ENSG00000101452.15	381.123432753178	-0.0842835056558463	0.085288410081422	-0.988217573470812	0.323046103376528	0.49786289359961	DHX35	protein_coding
ENSG00000101457.13	534.696154142243	0.148588559952965	0.091756262104257	1.61938331559466	0.105364814396584	0.22985082665906	DNTTIP1	protein_coding
ENSG00000101464.11	574.069590679987	-0.0704227743799557	0.0805578008275884	-0.874189385217655	0.382015125720821	0.557022248511865	PIGU	protein_coding
ENSG00000101473.17	254.882981383495	0.268021584614447	0.090293957652811	2.96832248338273	0.00299430001702674	0.0172877753803382	ACOT8	protein_coding
ENSG00000101474.12	2497.33209016065	0.067730016412681	0.0546883378091096	1.23847275536319	0.215540818096707	0.377905523428641	APMAP	protein_coding
ENSG00000101493.11	839.99472095394	-0.068146500568164	0.0812005200115414	-0.839237243289551	0.401336191761443	0.576001309588879	ZNF516	protein_coding
ENSG00000101544.9	1902.35867675992	-0.149004809833692	0.0517253224827127	-2.88069368506096	0.00396801068109829	0.0213534516801794	ADNP2	protein_coding
ENSG00000101546.13	1121.67544174828	-0.0806692754200382	0.0782920628204245	-1.03036339207291	0.30283945125874	0.477410781036838	RBFA	protein_coding
ENSG00000101557.15	2535.3885715543	-0.05454241368934	0.0518334202695857	-1.05226345098712	0.2926786953645	0.466466341078926	USP14	protein_coding
ENSG00000101558.14	2403.35400436924	-0.0146379479943441	0.0540017825283359	-0.271064163236895	0.786341683635969	0.874260756413316	VAPA	protein_coding
ENSG00000101574.15	135.946497473061	0.0610950067930273	0.1478580408679	0.413200434919946	0.679459769508884	0.801234183335439	METTL4	protein_coding
ENSG00000101577.9	542.272487675464	-0.229403281944983	0.0850954714546801	-2.6958341968545	0.00702126059358702	0.0327977942943076	LPIN2	protein_coding
ENSG00000101596.16	2507.71881531809	-0.412729182520672	0.0609240834161452	-6.77448324829942	1.24851699011733e-11	2.80897688194457e-09	SMCHD1	protein_coding
ENSG00000101608.13	1487.64868089908	0.199294002763984	0.0557612180036927	3.57406114677743	0.000351486790456846	0.00336828472940019	MYL12A	protein_coding
ENSG00000101624.11	390.292710545065	0.00122236983924747	0.0898314914407578	0.013607364406875	0.989143229068183	0.993162261704776	CEP76	protein_coding
ENSG00000101639.18	1705.09385627961	-0.33132107204789	0.0587359633959393	-5.64085532767128	1.69207492340489e-08	1.18084895349098e-06	CEP192	protein_coding
ENSG00000101654.18	1260.9862091771	-0.0261198879585502	0.064670261182959	-0.403893342639429	0.686291152089369	0.80582277820495	RNMT	protein_coding
ENSG00000101665.9	1620.81845462448	0.184967532630291	0.0520441965553625	3.55404723048285	0.000379351080551218	0.00357316521116012	SMAD7	protein_coding
ENSG00000101670.12	945.933279973268	0.167177869598438	0.197487780959769	0.8465225989475	0.397261272288209	0.572442062754275	LIPG	protein_coding
ENSG00000101695.9	686.292448697366	-0.0369802107897734	0.0929578272413098	-0.39781707347544	0.69076503096856	0.808932276667652	RNF125	protein_coding
ENSG00000101745.17	1224.22554588396	-0.0663002467563829	0.0674613220088943	-0.982789023133014	0.32571128541406	0.500690589060936	ANKRD12	protein_coding
ENSG00000101751.10	178.920404369606	0.0142774878828754	0.151036129965407	0.0945302815038063	0.924687928978597	0.957002804079874	POLI	protein_coding
ENSG00000101752.11	1101.27593795555	-0.257842519083777	0.0824521896186975	-3.12717612808316	0.00176494159117759	0.0116738611432255	MIB1	protein_coding
ENSG00000101773.19	2276.75601662663	-0.106224227433336	0.0728552132019043	-1.45801820851112	0.144835524157519	0.287345445005322	RBBP8	protein_coding
ENSG00000101782.15	941.291024216661	0.0928768757263592	0.0992054609002592	0.936207290239165	0.349166470383204	0.524592425248961	RIOK3	protein_coding
ENSG00000101811.14	591.902380699879	-0.0834817073170112	0.0903862644465448	-0.923610548883597	0.355689119577692	0.531225382791452	CSTF2	protein_coding
ENSG00000101843.19	464.304889002424	0.198230518913107	0.0984311763740175	2.01389972380166	0.044020062559572	0.12377512087726	PSMD10	protein_coding
ENSG00000101844.18	118.923229515484	0.0725480436850137	0.127679470556372	0.568204452672621	0.569896148358951	0.717712946565963	ATG4A	protein_coding
ENSG00000101849.17	1365.99717573306	0.0584768434464404	0.0793026515619799	0.737388249883892	0.460886278929655	0.628269105496981	TBL1X	protein_coding
ENSG00000101856.10	1455.77029932621	0.0471246629958732	0.0547422375470698	0.860846489063466	0.389322596697865	0.564155872604362	PGRMC1	protein_coding
ENSG00000101868.12	900.231682173914	-0.269018052059489	0.0801761188023956	-3.3553389223357	0.000792678041375827	0.00635238107161043	POLA1	protein_coding
ENSG00000101871.16	303.460822264831	-0.426878213947373	0.0919102115086527	-4.6445134543857	3.40878835049072e-06	8.73878836654712e-05	MID1	protein_coding
ENSG00000101882.10	295.045155447672	0.240949942518217	0.0925981143344406	2.60210420320189	0.00926536951636889	0.0401444321476197	NKAP	protein_coding
ENSG00000101888.11	108.427555846157	-0.0779342803543749	0.137105520496395	-0.568425546048121	0.569746048199253	0.717685206529279	NXT2	protein_coding
ENSG00000101898.6	139.758508311782	-0.192966535306263	0.125772982905226	-1.5342447229042	0.12496945897279	0.2592608896994	MCTS2P	protein_coding
ENSG00000101901.12	598.832859824801	-0.144899116971571	0.0792413551392786	-1.82857949257542	0.0674626271543715	0.168003145239449	ALG13	protein_coding
ENSG00000101911.13	2012.74186520891	-0.199139952320844	0.0758219429365708	-2.62641584491492	0.00862893267569613	0.0382453781691983	PRPS2	protein_coding
ENSG00000101928.13	603.933261892715	-0.0728297538543108	0.0756033673784649	-0.963313624507364	0.335390158014912	0.510574458690584	MOSPD1	protein_coding
ENSG00000101935.10	250.050619354368	0.0966943169530634	0.109066869410278	0.886559937732576	0.375315870950503	0.550288049674923	AMMECR1	protein_coding
ENSG00000101940.18	909.846096110245	0.191350961494463	0.0532152611932756	3.59579107954548	0.000323407279336462	0.00316735574805498	WDR13	protein_coding
ENSG00000101945.17	562.225776611587	-0.0269158975975238	0.0748619535459688	-0.359540411685839	0.71919085187508	0.828510788843409	SUV39H1	protein_coding
ENSG00000101966.13	835.310625603097	-0.117138000791067	0.0830788645403464	-1.40996150391753	0.158551050223342	0.305587332958273	XIAP	protein_coding
ENSG00000101972.19	2987.84244744107	-0.133077895274665	0.067737079231305	-1.9646240550207	0.0494577657149554	0.135108075459811	STAG2	protein_coding
ENSG00000101974.14	896.513560894591	-0.27699638777147	0.0775259333190965	-3.57295134560139	0.000352980364543004	0.00337922766128426	ATP11C	protein_coding
ENSG00000101986.12	141.73952966443	0.20604697862766	0.127338773019958	1.61810086386937	0.105640862383735	0.230153253298515	ABCD1	protein_coding
ENSG00000101997.13	557.557173196048	0.0834385343040204	0.0698687306891525	1.19421855071677	0.232392488409023	0.398575989336399	CCDC22	protein_coding
ENSG00000102003.11	40.848756727854	0.247475321241026	0.214689476833919	1.15271286180678	0.249028260508817	0.417950843750094	SYP	protein_coding
ENSG00000102007.11	4088.91008302417	0.262748423084304	0.0621481443220517	4.22777584030091	2.36012746037005e-05	0.000406589272429922	PLP2	protein_coding
ENSG00000102024.18	590.230574357715	-0.231183900295074	0.0706180676224656	-3.27372169868788	0.00106141091850369	0.0079331121802203	PLS3	protein_coding
ENSG00000102030.16	1265.96740809334	0.176736363011268	0.0722325742431668	2.44676816329839	0.0144143524000482	0.0551197230031269	NAA10	protein_coding
ENSG00000102034.17	1706.96967943727	0.0158279305022827	0.0689987217324828	0.229394546809862	0.818562274189231	0.894844275953911	ELF4	protein_coding
ENSG00000102043.16	32.1169697570632	-0.0940405674238389	0.260555358971939	-0.360923558797218	0.718156591606721	0.827883976860774	MTMR8	protein_coding
ENSG00000102054.18	2476.82028888302	-0.0567966820268511	0.0586714517637879	-0.968046303942084	0.333021244999756	0.508402091059987	RBBP7	protein_coding
ENSG00000102057.10	38.8838143228171	-0.307856669013581	0.286561764972681	-1.07431174233216	0.282682983932036	0.455358843933822	KCND1	protein_coding
ENSG00000102078.16	153.977063437607	0.0451479388933877	0.111171195770399	0.406111840216519	0.684660426396508	0.804540961273103	SLC25A14	protein_coding
ENSG00000102081.15	807.517454558864	-0.274233415566179	0.0641889257967516	-4.27228547856548	1.93479654490077e-05	0.00034761767720899	FMR1	protein_coding
ENSG00000102096.9	597.496636758699	-0.077197600621435	0.0898549897721129	-0.859135378204603	0.390265830773508	0.565062638851202	PIM2	protein_coding
ENSG00000102098.19	249.441265922127	-0.259781555503597	0.10224884713136	-2.54067955572989	0.0110637268394723	0.0460067912767465	SCML2	protein_coding
ENSG00000102100.16	574.743330126502	0.266240903047908	0.0808019411599235	3.29498152180482	0.000984281518472342	0.00749346444921822	SLC35A2	protein_coding
ENSG00000102103.17	814.329487021529	0.191451141663269	0.0858118941325169	2.2310560045163	0.0256774195110402	0.0834363918321664	PQBP1	protein_coding
ENSG00000102119.11	916.017654544713	0.308317714687023	0.0663447608395288	4.64720515660258	3.36462501796298e-06	8.65500981583174e-05	EMD	protein_coding
ENSG00000102125.16	311.181453709558	0.270064465831382	0.0927668945063841	2.91121598139513	0.00360025056537873	0.0198212124192778	TAZ	protein_coding
ENSG00000102144.15	4699.05617776649	0.139689448990922	0.070303650462557	1.98694446265374	0.0469285516628372	0.129893681190894	PGK1	protein_coding
ENSG00000102158.20	2060.35364228516	-0.22089300924423	0.0712413103412173	-3.10063091465108	0.00193108828721415	0.0124886201421817	MAGT1	protein_coding
ENSG00000102172.16	1324.26823732385	0.0555109310281376	0.0602905161285794	0.920724097132483	0.357194491947846	0.532671628816567	SMS	protein_coding
ENSG00000102178.13	1054.53452956127	0.0891881931997094	0.0733429478631954	1.21604320249126	0.223968464983557	0.388236044291875	UBL4A	protein_coding
ENSG00000102181.21	842.053563569759	0.114304813438097	0.0758360786642231	1.50726165502571	0.131743602152366	0.269056097933175	CD99L2	protein_coding
ENSG00000102189.17	734.413417178646	-0.296354143332814	0.0962394213878189	-3.07934252990349	0.00207458009797453	0.0131561718118923	EEA1	protein_coding
ENSG00000102218.6	104.034783548229	-0.284231610768133	0.141932427321817	-2.0025840192507	0.0452219565836937	0.126446999358672	RP2	protein_coding
ENSG00000102221.14	704.275649872844	-0.0896153756429164	0.0690805135470698	-1.29725983553748	0.194541798970312	0.351579316350376	JADE3	protein_coding
ENSG00000102225.16	3813.32948415083	0.149462283123596	0.0572433950188786	2.61099613456371	0.00902789141843198	0.0395140636589558	CDK16	protein_coding
ENSG00000102226.10	2050.9794573004	0.0915352382621814	0.0513635510810722	1.7821049428164	0.0747321199259164	0.180878608825187	USP11	protein_coding
ENSG00000102241.12	1358.0014016868	-0.155538277112617	0.0749796147489301	-2.07440752574468	0.0380414789791806	0.11108819336152	HTATSF1	protein_coding
ENSG00000102265.12	3192.75419722424	-0.0320233747951946	0.107855466710871	-0.296910075787257	0.766535163502601	0.861073929103377	TIMP1	protein_coding
ENSG00000102287.19	39.7575506963194	-0.824551841254518	0.215871935737705	-3.81963425878753	0.000133649698124551	0.00159737974064892	GABRE	protein_coding
ENSG00000102302.8	730.55612529404	-0.00585466568879931	0.0714034268885779	-0.0819941835275676	0.934651338755414	0.962358898934366	FGD1	protein_coding
ENSG00000102309.15	193.914463922465	0.102487698504364	0.103583324383271	0.989422758099043	0.322456344341355	0.497564431835559	PIN4	protein_coding
ENSG00000102312.23	343.323030156741	0.166763493404695	0.109977934421602	1.51633592940022	0.129434430929748	0.26592539346259	PORCN	protein_coding
ENSG00000102316.17	870.619057898954	0.0894777931602318	0.0787678329827118	1.1359687041266	0.255969662369959	0.42559967908281	MAGED2	protein_coding
ENSG00000102317.18	5416.34671855712	-0.0387487677032236	0.0636323606708617	-0.608947511843095	0.542559230348817	0.696105016450598	RBM3	protein_coding
ENSG00000102349.18	27.0663071154295	0.0363746282517764	0.296232795182302	0.122790686390383	0.902272849630534	0.943873905339127	KLF8	protein_coding
ENSG00000102362.15	133.408782783299	-0.0743329116957303	0.132350778861922	-0.561635619638322	0.574364306594931	0.72131696722586	SYTL4	protein_coding
ENSG00000102384.13	216.920144826528	-0.0761788804767451	0.0957083040872794	-0.795948493740681	0.426061973281826	0.598217044080686	CENPI	protein_coding
ENSG00000102390.11	366.996371162761	-0.170426201365228	0.122386512414351	-1.39252437219743	0.163763666566637	0.312913361620672	PBDC1	protein_coding
ENSG00000102393.13	225.879639849628	-0.120737562636132	0.154042862616317	-0.783791995198499	0.43316217160263	0.605479096322148	GLA	protein_coding
ENSG00000102401.20	642.468199675707	-0.0492167283375026	0.0641637633422033	-0.767048654472089	0.443052588127282	0.61361008693645	ARMCX3	protein_coding
ENSG00000102471.14	759.182355502323	0.0972484455734465	0.0643548417789879	1.51112865613786	0.1307556749494	0.267619128084001	NDFIP2	protein_coding
ENSG00000102531.16	1919.48500676875	-0.102206148020842	0.0682671043550012	-1.49715077249142	0.134354031132673	0.272687850450237	FNDC3A	protein_coding
ENSG00000102543.14	181.422478033841	0.0155627381904173	0.0961591928596685	0.161843477753905	0.871429114057577	0.927154324202704	CDADC1	protein_coding
ENSG00000102547.19	142.349497320876	0.0140641677418993	0.135853508417752	0.103524508904486	0.917546698704046	0.953671580794648	CAB39L	protein_coding
ENSG00000102554.14	7332.34095451488	0.228000642763298	0.112013779269452	2.03546960249271	0.041803644131843	0.119550015489167	KLF5	protein_coding
ENSG00000102572.14	4445.05200367976	0.111834314069309	0.0876222047527504	1.27632389968821	0.201841045080155	0.361176627912898	STK24	protein_coding
ENSG00000102580.15	2301.05214075386	-0.22672239658428	0.0680630660739418	-3.33106352185156	0.000865148578718995	0.00677049332159481	DNAJC3	protein_coding
ENSG00000102595.20	742.625516196855	-0.299242274904197	0.0764151604847726	-3.91600662755694	9.00277739893216e-05	0.0011628780335176	UGGT2	protein_coding
ENSG00000102606.18	1491.28009081339	-0.166879656393393	0.0576749767900486	-2.89344990984351	0.00381035061305321	0.0207051544197659	ARHGEF7	protein_coding
ENSG00000102678.7	531.041282892586	-0.140112054756109	0.0668656576184272	-2.09542625835921	0.0361331173280668	0.107408915520268	FGF9	protein_coding
ENSG00000102699.6	2599.49481294847	-0.167194016836888	0.0470708370413435	-3.55196608656093	0.00038236413873624	0.00359112587371345	PARP4	protein_coding
ENSG00000102710.20	529.903721619394	0.0887951414025535	0.108141737638152	0.821099635921023	0.411589517401658	0.585200941832917	SUPT20H	protein_coding
ENSG00000102738.8	357.97711817659	-0.0778773548737152	0.0845539245844776	-0.921037731322668	0.357030728151249	0.532648574441006	MRPS31	protein_coding
ENSG00000102743.15	659.319634663386	-0.0470536120704167	0.0707295860754396	-0.665260673521116	0.505883779334936	0.666523213853232	SLC25A15	protein_coding
ENSG00000102753.10	1667.54294229818	-0.138099562759018	0.0657017899255031	-2.10191477150934	0.035560742346316	0.106084035252002	KPNA3	protein_coding
ENSG00000102760.13	66.0933990394933	-0.302161837153317	0.223969498023886	-1.34912048211624	0.177298270401493	0.330112911071159	RGCC	protein_coding
ENSG00000102763.18	1878.43131869847	-0.209167259981369	0.0488823029235529	-4.27899766319286	1.87736833713421e-05	0.000339369759764756	VWA8	protein_coding
ENSG00000102780.17	439.852783987295	-0.448254236967545	0.103136036925465	-4.34624259696435	1.38489395918545e-05	0.000269366342461438	DGKH	protein_coding
ENSG00000102781.14	151.70430073466	-0.0729486188812731	0.126410540214171	-0.577077028210463	0.563887421714755	0.713150347758052	KATNAL1	protein_coding
ENSG00000102786.15	619.280075930709	-0.126321496437566	0.0655846390263638	-1.92608358165678	0.054093938337053	0.143837012963968	INTS6	protein_coding
ENSG00000102796.11	54.3274515745442	0.408587983102281	0.177110142900661	2.3069711108045	0.0210564306729952	0.0723120672823135	DHRS12	protein_coding
ENSG00000102804.15	6669.94900991558	0.260845478442078	0.0627993966244133	4.15363032868175	3.27241689410149e-05	0.00052757660172926	TSC22D1	protein_coding
ENSG00000102805.16	180.360406962291	0.198290039791368	0.109441006685258	1.81184407743646	0.0700102923004489	0.172159077673241	CLN5	protein_coding
ENSG00000102854.16	1251.85881755173	0.0675956053949314	0.106532036083647	0.634509654371541	0.525748268250074	0.682540013602739	MSLN	protein_coding
ENSG00000102858.13	1824.54064142445	0.132897055441195	0.0428805323840201	3.09923986603116	0.00194017872232374	0.0125279672222039	MGRN1	protein_coding
ENSG00000102870.6	1713.6804498977	-0.132496350475369	0.0454490098197195	-2.91527474417895	0.0035537554162373	0.0196296479092565	ZNF629	protein_coding
ENSG00000102871.16	138.112797923618	0.278716181958666	0.11530428450615	2.41722311666398	0.0156394274278981	0.0584057404260034	TRADD	protein_coding
ENSG00000102878.17	170.23026834564	-0.337140901577349	0.127846048722889	-2.637085032703	0.00836218670398807	0.0373596924647055	HSF4	protein_coding
ENSG00000102879.16	171.223402514121	0.0794456947982482	0.16035915029906	0.495423520579193	0.620301195300269	0.756690152784353	CORO1A	protein_coding
ENSG00000102882.12	1678.63857516203	0.208541081910875	0.0614382035826835	3.39432258350817	0.000687986012925283	0.00567635531408633	MAPK3	protein_coding
ENSG00000102886.15	27.0774509916964	-0.554268645297873	0.274389653797111	-2.02000562932198	0.0433828036250694	0.122450313868564	GDPD3	protein_coding
ENSG00000102890.16	953.16892333909	0.133551400430472	0.0623471044781275	2.14206259534192	0.0321884453349572	0.0983796887630058	ELMO3	protein_coding
ENSG00000102893.16	1144.44865114205	-0.0418832270902315	0.0604167372733027	-0.693238810642281	0.488159695879919	0.651227767841571	PHKB	protein_coding
ENSG00000102897.10	1130.23210685	0.406670543784902	0.125127970387291	3.25003708224621	0.00115389961052987	0.0084518380608004	LYRM1	protein_coding
ENSG00000102898.12	2587.17665123434	0.0837714828565339	0.0837274137526613	1.00052634020206	0.317055857056958	0.49235603062497	NUTF2	protein_coding
ENSG00000102900.13	1577.7272946673	-0.0726115383772643	0.0723167397893669	-1.00407649167753	0.315341745579701	0.490459077715727	NUP93	protein_coding
ENSG00000102901.13	516.597808074394	-0.169783501835522	0.0873707581724914	-1.94325315914424	0.0519855780006204	0.139984030507566	CENPT	protein_coding
ENSG00000102908.22	2192.90926798897	-0.447376902581163	0.112047772176329	-3.99273358043326	6.53159405684792e-05	0.000912486087237493	NFAT5	protein_coding
ENSG00000102910.14	1964.03275091813	-0.0880056103947725	0.0418736405860858	-2.10169474550097	0.0355800241684172	0.106099561684415	LONP2	protein_coding
ENSG00000102921.8	855.476760945571	-0.0944233359192646	0.0581008894928584	-1.62516162391749	0.10412812508809	0.228102703142487	N4BP1	protein_coding
ENSG00000102931.8	950.087738193103	0.0987359941781228	0.055679308472311	1.7732977812974	0.0761793765227428	0.183069948199213	ARL2BP	protein_coding
ENSG00000102934.10	162.037245995863	0.086471594753644	0.137808060414838	0.62747849794375	0.530345626462244	0.686276072906847	PLLP	protein_coding
ENSG00000102967.12	546.111328081439	-0.130676171114524	0.0724871628645742	-1.80274914826867	0.0714276196625948	0.174804446947312	DHODH	protein_coding
ENSG00000102974.16	1696.05580515905	-0.0528245214048858	0.0547950178343928	-0.964038766526868	0.335026490414215	0.510233451592328	CTCF	protein_coding
ENSG00000102977.17	844.154972997856	0.212001345518601	0.0764283986957651	2.77385564968468	0.00553962524505841	0.0276229940271289	ACD	protein_coding
ENSG00000102978.13	1866.47409361144	0.0305257089143216	0.0800876998916795	0.381153522396177	0.703089334357307	0.816767002628086	POLR2C	protein_coding
ENSG00000102981.9	194.100996776393	0.340108902024926	0.112628129156253	3.01975096783397	0.00252982602117066	0.0152233921928649	PARD6A	protein_coding
ENSG00000102984.15	204.063916906949	0.23285877878832	0.0960488026017757	2.42437982026457	0.0153345578999903	0.0575611382569995	ZNF821	protein_coding
ENSG00000102996.5	906.249237063245	0.111213318952871	0.0653814527462361	1.70099186055901	0.0889445156096472	0.205166251561927	MMP15	protein_coding
ENSG00000103005.12	768.674749057294	-0.182443879079217	0.0707424609535425	-2.57898688595284	0.0099090548388697	0.0423022069218697	USB1	protein_coding
ENSG00000103018.17	2098.16222184556	0.223165739440915	0.113969652824779	1.95811546240312	0.050216465782457	0.136537338601147	CYB5B	protein_coding
[truncated: 13,075 more rows]
