# Supplementary material for: FOXO1 links KRAS G12D and G12V alleles to glutamine and nitrogen metabolism in colorectal cancer
Source: EMBO Rep. 2025 Nov 20;27(1):142–62. doi: 10.1038/s44319-025-00641-z (PMC12795846; doi:10.1038/s44319-025-00641-z)
Supplement: Supplementary file 6 — Source data Fig. 4 [file 44319_2025_641_MOESM6_ESM.zip › Fig4/Fig 4C-D/data/sw_de2_G12G_LN_iFOXO1___G12G_LN_DMSO.csv]

GeneID	baseMean	log2FoldChange	lfcSE	stat	pvalue	padj	gene_name	gene_type
ENSG00000000003.15	603.696972727845	-0.531981490576658	0.227018538373977	-2.34333942235282	0.0191119872450363	0.0365198745917403	TSPAN6	protein_coding
ENSG00000000419.13	549.852340361699	0.847844631224338	0.0959747360452558	8.8340397292111	1.00961767130752e-18	1.77622271707939e-17	DPM1	protein_coding
ENSG00000000457.14	389.385715426065	0.0994261841499587	0.123172689627	0.807209653788093	0.419545704796423	0.511657887626314	SCYL3	protein_coding
ENSG00000000460.17	269.80188652809	-0.0383586429190515	0.0904544805941971	-0.424065703181013	0.671517897069625	0.739613145713287	C1orf112	protein_coding
ENSG00000001036.14	1568.85227953847	0.124892916524001	0.122025374450199	1.02349955561884	0.306071709903892	0.396512113267051	FUCA2	protein_coding
ENSG00000001084.13	1823.83023383156	-0.738073917412938	0.0926120814937184	-7.9695208822512	1.59290713177616e-15	2.0884475653183e-14	GCLC	protein_coding
ENSG00000001167.14	655.140290167522	-0.597753330736795	0.0768756888112677	-7.77558341238801	7.51004736275031e-15	9.15062641858906e-14	NFYA	protein_coding
ENSG00000001460.18	129.118412150352	-0.263304628436573	0.158714784937278	-1.65897983946882	0.0971198548558078	0.150617405080809	STPG1	protein_coding
ENSG00000001461.17	737.345720869585	-0.950840459214028	0.0698981684922084	-13.6032242292589	3.83162164254784e-42	3.10013023806143e-40	NIPAL3	protein_coding
ENSG00000001497.17	998.220725729903	0.182676751172815	0.148187051585316	1.232744353967	0.217671158159153	0.298690787497549	LAS1L	protein_coding
ENSG00000001561.7	317.176433947907	0.150927708787437	0.0887037822895103	1.70147996953322	0.0888528959809713	0.139295857029541	ENPP4	protein_coding
ENSG00000001617.12	351.360065283471	0.0571228771881556	0.195845362579001	0.291673371459654	0.770536370839259	0.823837883676875	SEMA3F	protein_coding
ENSG00000001629.10	1673.00590167103	-0.0317726694777632	0.122631931381471	-0.259089693196857	0.795566036991655	0.843925831850505	ANKIB1	protein_coding
ENSG00000001630.17	5910.41323388074	0.123183436303005	0.169289871724853	0.727647998358784	0.466829090535039	0.55623910377974	CYP51A1	protein_coding
ENSG00000001631.16	675.024295264641	-0.458113802350793	0.088843117965884	-5.15643544305491	2.51695203419415e-07	1.22803883512923e-06	KRIT1	protein_coding
ENSG00000002016.18	261.06895969228	0.190607817280658	0.105508512264712	1.80656340601636	0.0708303795451414	0.114714583870476	RAD52	protein_coding
ENSG00000002330.14	593.182992470173	-0.247736451388131	0.187458447494208	-1.32155394808647	0.186316726946479	0.262890243280819	BAD	protein_coding
ENSG00000002549.12	1518.31482143875	0.581790878633576	0.0972562176285854	5.98204302839942	2.2035603926224e-09	1.44830011904331e-08	LAP3	protein_coding
ENSG00000002586.20	1203.32167143671	-0.403162136659923	0.0841846047650872	-4.78902452277261	1.67594001732644e-06	7.17311809396012e-06	CD99	protein_coding
ENSG00000002586.20_PAR_Y	1203.42626002677	-0.402868875661102	0.0840732071521326	-4.791881852825	1.65224195135611e-06	7.08170558754049e-06	CD99	protein_coding
ENSG00000002587.10	44.811433487267	0.484161426884398	0.238855099552604	2.0270089597889	0.0426614963815532	0.0740300998110907	HS3ST1	protein_coding
ENSG00000002745.13	103.682483219049	-2.39850285728427	0.298173064915076	-8.04399571761253	8.69555604828399e-16	1.17153840614904e-14	WNT16	protein_coding
ENSG00000002822.15	1085.99665060981	0.717715918785094	0.100210399251043	7.16209020370334	7.94561077670677e-13	7.75094075122975e-12	MAD1L1	protein_coding
ENSG00000002834.18	2458.81670189589	-1.49769331210092	0.226407789758005	-6.61502554175245	3.71487598317306e-11	3.03980928206644e-10	LASP1	protein_coding
ENSG00000002919.15	280.805380432358	0.0314272023009946	0.155211148613671	0.202480315246031	0.839541245855113	0.879170753722859	SNX11	protein_coding
ENSG00000003056.8	2866.53112712555	0.412014957139844	0.0802872511554346	5.13176066200337	2.87044353673099e-07	1.38927243128221e-06	M6PR	protein_coding
ENSG00000003137.8	369.461764396713	0.357244574199931	0.0978100626569671	3.65243170789937	0.000259768692790261	0.000766140413628976	CYP26B1	protein_coding
ENSG00000003147.19	878.881911683376	-0.178502671841264	0.0973895264326023	-1.83287339388384	0.0668214012668309	0.108944806160253	ICA1	protein_coding
ENSG00000003249.14	1464.11987243254	-0.00738629956423835	0.0722514220140198	-0.102230507834228	0.918573712855881	0.940899077618948	DBNDD1	protein_coding
ENSG00000003393.15	680.277466801882	0.240554462850166	0.130277347967427	1.84647958070432	0.0648226015610832	0.106143502339739	ALS2	protein_coding
ENSG00000003402.20	314.823206773493	-1.58474239200619	0.129389507003846	-12.24784318839	1.72523270086908e-34	9.22359390959337e-33	CFLAR	protein_coding
ENSG00000003509.16	265.779894693294	0.125819075236117	0.0981835314067191	1.28146822011239	0.200029255531006	0.278575353109732	NDUFAF7	protein_coding
ENSG00000003756.17	2866.76108093448	0.256914615435952	0.129680395035876	1.98113689709904	0.0475759234855537	0.0812992683912839	RBM5	protein_coding
ENSG00000003989.18	188.871383936956	0.545580582459289	0.13892260501901	3.92722683529172	8.59309301936958e-05	0.000277510133154881	SLC7A2	protein_coding
ENSG00000004059.11	2878.89086863028	-0.433846750465974	0.14396689828782	-3.0135173822987	0.00258238247286796	0.00611733941044188	ARF5	protein_coding
ENSG00000004139.14	1606.04148738314	0.303569588716639	0.0435438611201471	6.97158177771659	3.1339705592124e-12	2.87027691046511e-11	SARM1	protein_coding
ENSG00000004142.12	2228.26876385884	0.385805509950495	0.143321981705057	2.69187953837008	0.00710506032807723	0.0151471837063278	POLDIP2	protein_coding
ENSG00000004399.13	1852.84417846671	-0.366850706122382	0.0938301798525423	-3.90973039483567	9.23991902058141e-05	0.000296563374589301	PLXND1	protein_coding
ENSG00000004455.17	5755.62172086907	0.558134821300514	0.0532431641313389	10.4827507982756	1.03683294869341e-25	3.06991830014311e-24	AK2	protein_coding
ENSG00000004478.8	3215.07486153325	0.493791181222368	0.170475731493582	2.89654824705038	0.00377292622311531	0.00857895607991204	FKBP4	protein_coding
ENSG00000004487.17	3596.07420031073	-0.0615578630194996	0.111061634883739	-0.554267574792496	0.579395737826013	0.66069087532042	KDM1A	protein_coding
ENSG00000004534.15	1395.06523643436	0.217127661732542	0.0765683138590006	2.83573779791441	0.00457199644720422	0.010201195435216	RBM6	protein_coding
ENSG00000004660.15	781.596054809186	0.207279787694302	0.122636716678218	1.69019355139926	0.0909909316853085	0.142176267313717	CAMKK1	protein_coding
ENSG00000004700.16	580.504440751364	0.286533995212673	0.0924965605210741	3.09777999958593	0.00194976111907886	0.00474046050645399	RECQL	protein_coding
ENSG00000004766.17	460.784434817735	-0.708754757150341	0.162759183569235	-4.35462221920552	1.33296594974134e-05	4.95522722839964e-05	VPS50	protein_coding
ENSG00000004776.13	43.9942228330246	1.64930251878661	0.578019086799933	2.85337034096501	0.00432581764896366	0.00970198947951678	HSPB6	protein_coding
ENSG00000004777.18	328.882692326738	-0.337388187202673	0.122984292719458	-2.74334372091156	0.00608169890968666	0.0131884914008254	ARHGAP33	protein_coding
ENSG00000004779.10	1148.0830907842	0.644027417759711	0.0975572032521815	6.60153629143022	4.06918622216967e-11	3.31360535745033e-10	NDUFAB1	protein_coding
ENSG00000004838.14	19.073655762107	-0.25089796983747	0.395372467231091	-0.634586347386761	0.525698234703972	0.610329518958801	ZMYND10	protein_coding
ENSG00000004864.14	929.659148086308	0.000175201253814147	0.123226063630066	0.00142178731230201	0.998865578236971	0.999195781733908	SLC25A13	protein_coding
ENSG00000004866.21	814.425616411781	-0.401691582613144	0.122506021019858	-3.27895379565082	0.00104192693714078	0.00270168887042674	ST7	protein_coding
ENSG00000004897.12	2511.60786185688	0.131471590113937	0.107718701789204	1.22050849044965	0.222272172910925	0.304011749786865	CDC27	protein_coding
ENSG00000004961.15	407.330793011491	0.670225284580716	0.110494768098869	6.06567438542434	1.31401107655238e-09	8.92324398035793e-09	HCCS	protein_coding
ENSG00000004975.12	1794.06609267652	0.31103290576473	0.0563406090821261	5.52058117283301	3.37880261930543e-08	1.88778743094871e-07	DVL2	protein_coding
ENSG00000005001.10	111.688884271462	1.34248178360206	0.460063806865061	2.91803389784108	0.00352246054950387	0.00806403670221219	PRSS22	protein_coding
ENSG00000005007.13	3482.38117757767	0.0373623421502692	0.0705283974495315	0.529748916767956	0.596286027275371	0.675335548519827	UPF1	protein_coding
ENSG00000005020.13	420.370903911971	-1.2677378911227	0.211392296251928	-5.99708652396617	2.00889037354254e-09	1.33017555149666e-08	SKAP2	protein_coding
ENSG00000005022.6	10174.0687166765	0.287287858612087	0.0490620160645226	5.85560646823539	4.75272426175956e-09	2.99619658668426e-08	SLC25A5	protein_coding
ENSG00000005059.16	476.300931106071	-0.274817914046613	0.157389182342153	-1.74610421095637	0.0807928452317932	0.128524418920937	MCUB	protein_coding
ENSG00000005073.6	266.570540462509	0.570676035137063	0.153365276972995	3.72102503513588	0.000198415764802876	0.000598968579702218	HOXA11	protein_coding
ENSG00000005075.15	4162.97605858005	0.121142559282007	0.0657880224965387	1.84140751895044	0.0655618617815453	0.107177149198211	POLR2J	protein_coding
ENSG00000005100.13	2216.45716262585	0.570623134185975	0.0779859072800022	7.31700321363446	2.53569782363967e-13	2.64040661195239e-12	DHX33	protein_coding
ENSG00000005156.12	1285.433848897	-0.0502694140683862	0.0571291738628299	-0.879925450857835	0.378899696231603	0.47123412972345	LIG3	protein_coding
ENSG00000005175.10	805.524978909004	0.0777996000597793	0.0763158960920753	1.01944161103624	0.307993359892019	0.398592039617334	RPAP3	protein_coding
ENSG00000005187.12	25.3251578405228	-2.70928689570282	0.344073370937521	-7.87415453954091	3.43054699610199e-15	4.31815108577563e-14	ACSM3	protein_coding
ENSG00000005189.19	243.7324419404	-0.300519909264086	0.188628704402525	-1.59318227952619	0.111119305347818	0.168764815289348	REXO5	protein_coding
ENSG00000005194.15	1188.68284903862	0.741533287427217	0.0669256665475483	11.0799537110383	1.56953686057176e-28	5.69474645094743e-27	CIAPIN1	protein_coding
ENSG00000005206.17	1032.33592081263	0.446744232614955	0.0582174328810325	7.67371920242307	1.67079625219137e-14	1.95810590981064e-13	SPPL2B	protein_coding
ENSG00000005238.20	122.196028742027	-0.618048007171095	0.211739348804617	-2.91890954921845	0.00351258128241517	0.00804744924332852	FAM214B	protein_coding
ENSG00000005249.13	253.075492874191	-1.01828598505111	0.306525339788999	-3.32202872934441	0.000893654919812491	0.00235516442026877	PRKAR2B	protein_coding
ENSG00000005302.19	426.332142690217	-0.603990552798648	0.171653562863176	-3.51866015900924	0.000433731924860913	0.00122067783168631	MSL3	protein_coding
ENSG00000005339.15	2318.43954267573	-0.385172636466692	0.151256675152638	-2.54648355900989	0.0108814337206727	0.022212100943575	CREBBP	protein_coding
ENSG00000005379.17	173.222126166257	-0.522331662067474	0.328916405627585	-1.58803772974122	0.112277807707016	0.170148650396905	TSPOAP1	protein_coding
ENSG00000005436.14	427.835212097861	-0.0226372354809272	0.10313661099072	-0.219487874029175	0.826270024711671	0.86839854639397	GCFC2	protein_coding
ENSG00000005448.17	323.992983564163	-0.913872447207778	0.221120806876155	-4.13291024086946	3.58198639166057e-05	0.000123452059466571	WDR54	protein_coding
ENSG00000005469.12	180.944861885491	-0.143242445669944	0.263573744354419	-0.543462498591402	0.586811404469957	0.66695136340373	CROT	protein_coding
ENSG00000005483.21	1916.51619019916	-0.0830577957166913	0.0603368936907789	-1.37656731455807	0.168646062142357	0.241424441310802	KMT2E	protein_coding
ENSG00000005486.17	3101.31982825166	0.253164078502169	0.0509907797629655	4.96489913821717	6.87367832665576e-07	3.15243264875119e-06	RHBDD2	protein_coding
ENSG00000005513.10	823.907208753313	0.378761422947247	0.104133574659619	3.6372651585745	0.00027554822885595	0.000808738060638317	SOX8	protein_coding
ENSG00000005700.15	1342.30087986558	0.413644455478946	0.111855374520156	3.69802932808033	0.000217279789551367	0.000650592364122736	IBTK	protein_coding
ENSG00000005801.18	974.866079677043	0.287130928581312	0.11836685520383	2.42577137059919	0.0152758903376962	0.0299461286355719	ZNF195	protein_coding
ENSG00000005810.18	1726.0385625441	0.421150739907314	0.0836862031554011	5.03249907425311	4.84126945388107e-07	2.2656482164312e-06	MYCBP2	protein_coding
ENSG00000005812.11	714.947726281536	-0.699048433344719	0.0836477874117264	-8.3570463125809	6.43080590354059e-17	9.65258862307234e-16	FBXL3	protein_coding
ENSG00000005882.12	392.241404640445	-2.80068832474654	0.517938578145272	-5.4073753972445	6.39550059825099e-08	3.40958153810914e-07	PDK2	protein_coding
ENSG00000005884.18	838.516617587195	-1.16099719421751	0.0753739816732372	-15.4031559491004	1.55872509471921e-53	2.28966123136909e-51	ITGA3	protein_coding
ENSG00000005889.15	474.74802149972	-0.135733107145006	0.0972265225482151	-1.39605020921833	0.162699375968003	0.234531398475218	ZFX	protein_coding
ENSG00000005893.16	1345.23014719269	-0.0197308555225999	0.0554451789162931	-0.355862419569212	0.721943600705809	0.783067365307828	LAMP2	protein_coding
ENSG00000006007.12	1415.70477576671	-0.203525601461046	0.0465242172287753	-4.37461635217292	1.2164622689042e-05	4.55062260350944e-05	GDE1	protein_coding
ENSG00000006015.17	561.778414923169	-0.248597822047792	0.105626934375495	-2.35354574586107	0.0185953196498879	0.0356587054883148	REX1BD	protein_coding
ENSG00000006025.12	610.850924338974	0.591663423746596	0.123819069303958	4.77845155090085	1.7665031543345e-06	7.53515441925033e-06	OSBPL7	protein_coding
ENSG00000006042.12	573.901968149171	-0.85882224573505	0.360578147595397	-2.38179227294365	0.0172286129177257	0.0333048388207736	TMEM98	protein_coding
ENSG00000006047.13	318.371009732462	-0.203584415298199	0.174122382594731	-1.1692030183853	0.242321845376833	0.3267888030891	YBX2	protein_coding
ENSG00000006062.17	579.464627997313	-0.135188718826186	0.185754647617654	-0.727781084134433	0.466747605590771	0.556229621344389	MAP3K14	protein_coding
ENSG00000006118.15	1564.64597926329	0.197658893304633	0.108137816697121	1.82784246382788	0.0675731981608945	0.109957247598874	TMEM132A	protein_coding
ENSG00000006125.18	8307.12577801008	0.319402056451596	0.0629499210278631	5.07390718266702	3.89729211262876e-07	1.84557213346082e-06	AP2B1	protein_coding
ENSG00000006194.10	1727.26379810001	0.329867068091368	0.106184230604698	3.10655420501557	0.00189281603086774	0.0046131292762611	ZNF263	protein_coding
ENSG00000006282.21	2279.21072293149	-0.363123459550682	0.0445816252325132	-8.14513732186368	3.7885171463907e-16	5.28297367971348e-15	SPATA20	protein_coding
ENSG00000006327.14	2814.2781584471	0.460486721079577	0.176427004274957	2.61006937669203	0.00905238621125688	0.0188290628782398	TNFRSF12A	protein_coding
ENSG00000006432.15	592.974491592763	0.098637076088064	0.112785000633056	0.874558456660188	0.381814200258369	0.474095104629391	MAP3K9	protein_coding
ENSG00000006451.8	1247.55741824854	-0.143564501084885	0.0587348768585892	-2.44428027712618	0.0145141460225125	0.0286271710755591	RALA	protein_coding
ENSG00000006453.14	2282.86277387349	0.00902097901598589	0.100112267991817	0.0901086270138567	0.928200893745541	0.947744602670403	BAIAP2L1	protein_coding
ENSG00000006459.11	2323.73017737755	-1.41964378262995	0.285811364382741	-4.96706555281985	6.79736159960967e-07	3.11837722868691e-06	KDM7A	protein_coding
ENSG00000006468.14	22.9015687353571	-2.49892798327888	0.381715897215637	-6.54656513262062	5.88754784313591e-11	4.69081615938106e-10	ETV1	protein_coding
ENSG00000006534.16	145.634697491213	-0.680531009086963	0.218399910955917	-3.11598574426308	0.00183331134983803	0.00448472121633783	ALDH3B1	protein_coding
ENSG00000006555.11	975.33519252205	0.306895648073306	0.0632250047036964	4.85402333319817	1.20981492103078e-06	5.30719041901878e-06	TTC22	protein_coding
ENSG00000006576.16	722.689245463998	0.329673535798068	0.16964279795995	1.94333941530426	0.0519751621380416	0.0878445267145408	PHTF2	protein_coding
ENSG00000006607.14	476.293900051196	0.229856632060175	0.0746142771093454	3.08059852571279	0.00206584993542305	0.00499796193122894	FARP2	protein_coding
ENSG00000006611.16	86.1790580095443	-0.898026403725953	0.227516090419386	-3.94708964131108	7.91069443580362e-05	0.000257063588517416	USH1C	protein_coding
ENSG00000006625.18	1741.28259971289	0.342283319797195	0.0924821755919299	3.7010733971862	0.000214689359708809	0.000643600160965779	GGCT	protein_coding
ENSG00000006634.8	1404.88932757003	0.378537481249975	0.106721353726619	3.54697038626073	0.000389688392023466	0.00110701940880868	DBF4	protein_coding
ENSG00000006652.15	2022.65413725766	0.477366351804588	0.0902242954434711	5.29088478284295	1.21726035685951e-07	6.19897314011594e-07	IFRD1	protein_coding
ENSG00000006695.12	776.586091201555	0.99380927321783	0.056477978155193	17.5964031588913	2.6247339223703e-69	7.6369662010505e-67	COX10	protein_coding
ENSG00000006704.10	2346.23918993684	0.368918284552226	0.139200752515862	2.6502607053808	0.00804296805863493	0.016941404249916	GTF2IRD1	protein_coding
ENSG00000006712.15	1513.52579511882	0.132430207162485	0.0565641113394958	2.3412408332139	0.0192197647010346	0.036698011096246	PAF1	protein_coding
ENSG00000006715.16	1218.14855338989	-0.224225505973621	0.0806009270763112	-2.78192217021685	0.0054037997459748	0.0118698446801102	VPS41	protein_coding
ENSG00000006740.17	532.276669651384	-0.0719960964160877	0.129173823459261	-0.557358251757517	0.577282683339851	0.658644672266944	ARHGAP44	protein_coding
ENSG00000006744.19	3523.51416408878	0.143864839548294	0.0966551255532523	1.48843466629228	0.136636300046328	0.201905187977434	ELAC2	protein_coding
ENSG00000006747.15	17.3354962734692	-1.60441883249908	0.607999848985171	-2.63884741941476	0.00831884129598381	0.017456875008077	SCIN	protein_coding
ENSG00000006756.16	291.449391661406	-0.782982761824004	0.113208592087128	-6.91628389143294	4.63644821897635e-12	4.18303288927324e-11	ARSD	protein_coding
ENSG00000006757.12	197.959879618829	-0.087365665737396	0.115206898221357	-0.758337105557109	0.448249199306718	0.539168916235219	PNPLA4	protein_coding
ENSG00000006831.10	1655.27310527041	0.147592295528103	0.0683516890956563	2.15930721655689	0.0308263406487229	0.0558098042377861	ADIPOR2	protein_coding
ENSG00000006837.12	19.295278099838	-0.530544075402949	0.300228971646514	-1.76713150797321	0.0772062068854	0.123572401372697	CDKL3	protein_coding
ENSG00000007047.15	1179.73441727065	-0.249212576568864	0.107068471136147	-2.32760002944254	0.0199333518881797	0.0378979158165567	MARK4	protein_coding
ENSG00000007062.12	1522.67014348386	0.36067918891053	0.0911070586449087	3.95885010750136	7.53114814514671e-05	0.000245679757300711	PROM1	protein_coding
ENSG00000007080.11	1642.12050237042	0.230151982969116	0.162882300737205	1.41299565347154	0.157657002111323	0.228263200186059	CCDC124	protein_coding
ENSG00000007168.14	1587.20277354833	-0.00779643654205159	0.0983447472117311	-0.0792765934439413	0.936812623421265	0.953769934214639	PAFAH1B1	protein_coding
ENSG00000007171.18	470.907828067949	0.789198042166277	0.290056602230916	2.72084150505904	0.00651159738051246	0.0140043309690339	NOS2	protein_coding
ENSG00000007202.15	6199.05936654794	0.0230390850303135	0.0838140027715815	0.274883483289803	0.783405756946523	0.834008521151203	KIAA0100	protein_coding
ENSG00000007255.10	117.335912765414	-0.848480193427006	0.180242256753952	-4.70744324171031	2.50843092077014e-06	1.04466170743882e-05	TRAPPC6A	protein_coding
ENSG00000007314.12	14.8341250692529	1.45719535811391	0.672674861995691	2.16626997743115	0.0302905625017121	0.0549252409696674	SCN4A	protein_coding
ENSG00000007341.19	240.597741399978	0.0732698054521951	0.0989647157294	0.740362915329715	0.459079814657279	0.549385240509739	ST7L	protein_coding
ENSG00000007376.8	3606.90594490169	0.678417883139175	0.0651856313925795	10.4074758293498	2.29218775883785e-25	6.63112825835882e-24	RPUSD1	protein_coding
ENSG00000007384.15	507.941961315176	-1.32765205239481	0.106288663193493	-12.4910033911884	8.35926785196203e-36	4.77266877736549e-34	RHBDF1	protein_coding
ENSG00000007392.17	1097.36127171106	0.229824177684265	0.155874330380724	1.47441966308961	0.140368633449157	0.206252056335413	LUC7L	protein_coding
ENSG00000007516.14	147.941033331198	0.112748648311672	0.144946015051384	0.77786649237443	0.436647723762365	0.528537817096256	BAIAP3	protein_coding
ENSG00000007520.4	1153.94762129415	0.600758711863636	0.117547234755802	5.11078557578731	3.20821951302819e-07	1.54145319886048e-06	TSR3	protein_coding
ENSG00000007541.17	1171.74897299673	0.0573957155238977	0.122224980604266	0.469590710836199	0.638647462593573	0.712007482211066	PIGQ	protein_coding
ENSG00000007545.16	1358.14755989177	-0.0590316323993586	0.117720629478029	-0.501455290046475	0.616050736205713	0.692073629253967	CRAMP1	protein_coding
ENSG00000007866.21	332.386551523715	-1.78373149909711	0.243024136167381	-7.33972981954593	2.14025459839265e-13	2.25031633590554e-12	TEAD3	protein_coding
ENSG00000007923.16	2500.05558172928	0.682287019775194	0.0501994276836439	13.5915298492038	4.49583763720034e-42	3.61819273674687e-40	DNAJC11	protein_coding
ENSG00000007944.15	158.648151060243	-0.011648173042118	0.124017965567829	-0.0939232714291482	0.925170107623431	0.945479481819825	MYLIP	protein_coding
ENSG00000007968.7	685.106057877	0.505864928977352	0.0730222488271231	6.92754519482089	4.2820576746106e-12	3.8863020281922e-11	E2F2	protein_coding
ENSG00000008018.9	2036.50455688459	0.0283994877778919	0.117784380829903	0.24111420867343	0.809466600674342	0.85484626534432	PSMB1	protein_coding
ENSG00000008083.14	464.591068250879	-0.184301449341112	0.148271566372566	-1.24299927389998	0.213868101034024	0.294513913592862	JARID2	protein_coding
ENSG00000008086.13	114.642178559245	-1.2591204035107	0.127297484532488	-9.89116484221935	4.54705841172051e-23	1.10784208968327e-21	CDKL5	protein_coding
ENSG00000008128.23	1116.58384087375	0.194761669640053	0.0840391858990875	2.31751018951943	0.0204759562381513	0.0388514193482856	CDK11A	protein_coding
ENSG00000008130.15	2535.16430328837	0.426500266893373	0.0880821959208433	4.84207123170107	1.28492682394236e-06	5.61066171608885e-06	NADK	protein_coding
ENSG00000008256.16	1174.11239318041	-0.982295263283101	0.0986983688000318	-9.95249744474788	2.45932480572502e-23	6.10994816266331e-22	CYTH3	protein_coding
ENSG00000008277.14	890.445064335571	-0.222577297617897	0.170893379423145	-1.30243370673114	0.192768166315355	0.27037937854374	ADAM22	protein_coding
ENSG00000008282.8	2278.89839731017	-0.200507193197752	0.0955347770221242	-2.09878747245433	0.0358356396561119	0.0636732012854733	SYPL1	protein_coding
ENSG00000008283.16	1863.38655682341	-0.044429975980317	0.0759331159629905	-0.585119883687796	0.558467109958295	0.64128727868375	CYB561	protein_coding
ENSG00000008294.21	2392.03038225369	0.365329166482011	0.0712707592924156	5.12593341377364	2.96067236857215e-07	1.42841112680155e-06	SPAG9	protein_coding
ENSG00000008300.17	731.6818817161	0.210589919250407	0.316904284613139	0.664522158504373	0.506356171629536	0.591870277870432	CELSR3	protein_coding
ENSG00000008311.15	173.801054624603	-0.852794160169089	0.1321556986435	-6.45295033753761	1.09693314352258e-10	8.42894792356356e-10	AASS	protein_coding
ENSG00000008323.15	118.922215704083	-1.02111092915749	0.290712529211691	-3.51244210879518	0.000444008722784514	0.00124751197320886	PLEKHG6	protein_coding
ENSG00000008324.12	212.02703675578	0.321413648844808	0.114181822341777	2.81492835070307	0.00487881099677019	0.0108282837584176	SS18L2	protein_coding
ENSG00000008382.16	740.441019332908	0.136211818009545	0.176121108027751	0.773398597901635	0.439286519507485	0.531117551554119	MPND	protein_coding
ENSG00000008394.13	913.246336534865	0.596305386980491	0.115866824907642	5.14647214554994	2.65430855898231e-07	1.28964959850361e-06	MGST1	protein_coding
ENSG00000008405.12	395.271015357277	-0.362615450474979	0.0944276313039849	-3.84014133858377	0.000122963496780124	0.000385742837711646	CRY1	protein_coding
ENSG00000008441.17	2181.42284747767	-0.251371029309163	0.0357311045624693	-7.03507580824116	1.99152695901744e-12	1.84631145158909e-11	NFIX	protein_coding
ENSG00000008513.16	73.4139841216946	0.0925671292734852	0.253907036230525	0.36457094946137	0.715431703389142	0.777844328275202	ST3GAL1	protein_coding
ENSG00000008516.17	31.6220828217136	-0.221748675502155	0.331231040313008	-0.669468281996174	0.503196807108661	0.588996417418694	MMP25	protein_coding
ENSG00000008517.18	3557.80979860589	0.56542981913206	0.102288189860996	5.52781137197217	3.24250402387581e-08	1.81700318078671e-07	IL32	protein_coding
ENSG00000008710.20	5124.41759546947	0.565352242684157	0.276680595999819	2.04333896506615	0.0410188948926931	0.071516003655963	PKD1	protein_coding
ENSG00000008735.14	26.352633074075	-0.152204911333442	0.349882002985263	-0.435017834683691	0.66354948207896	0.732810486412749	MAPK8IP2	protein_coding
ENSG00000008838.20	2143.72520707067	0.131735949504007	0.155878159085632	0.845121281113142	0.398043127545205	0.490183340367813	MED24	protein_coding
ENSG00000008853.17	311.191192896105	0.485908477562223	0.241798905195616	2.00955615232882	0.0444781859700267	0.0767075064090396	RHOBTB2	protein_coding
ENSG00000008869.12	795.322859134151	-0.550711291445285	0.0774075955398449	-7.11443479938361	1.12372375291761e-12	1.07403287312972e-11	HEATR5B	protein_coding
ENSG00000008952.17	1468.02154690914	0.125660228857166	0.0789208105230072	1.59223185905489	0.111332617221168	0.169020920986982	SEC62	protein_coding
ENSG00000008988.10	13718.9572493402	-0.188690072030073	0.0835161344674443	-2.25932477877824	0.0238631896634612	0.0445850900973287	RPS20	protein_coding
ENSG00000009307.16	14664.2814442892	0.0288608256669641	0.0630106922640072	0.458030607663232	0.646930451658283	0.718758829019666	CSDE1	protein_coding
ENSG00000009335.18	4843.13919008023	0.463474096714923	0.0513848892005052	9.01965741147041	1.88678413193928e-19	3.52868280794083e-18	UBE3C	protein_coding
ENSG00000009413.16	1411.50883704206	0.196931392118735	0.128422938429042	1.53345963367399	0.125162645234493	0.187366263223299	REV3L	protein_coding
ENSG00000009780.16	223.621518755307	-0.0720781661596457	0.101991827540291	-0.706705310591395	0.479749628659859	0.567922062563467	FAM76A	protein_coding
ENSG00000009830.12	1170.79187735417	0.0410101402531382	0.0498107482487029	0.823319096681229	0.410326556703022	0.503008493429234	POMT2	protein_coding
ENSG00000009844.16	1084.04897169667	0.0683361590137097	0.0533204453412026	1.28161268302281	0.199978548809154	0.278556444423293	VTA1	protein_coding
ENSG00000009950.16	1081.40320204365	-0.377861917257405	0.2295836585155	-1.64585719950923	0.0997931626012327	0.153942755929512	MLXIPL	protein_coding
ENSG00000009954.11	6215.72512059166	0.422175828573738	0.0838388576303911	5.03556275104472	4.76447012022643e-07	2.23246927590666e-06	BAZ1B	protein_coding
ENSG00000010017.13	2188.32906058886	0.4681223584326	0.204473013941139	2.28940900028674	0.0220555996929744	0.0415051272829233	RANBP9	protein_coding
ENSG00000010030.14	496.511985516163	-0.237575580555196	0.139044190737595	-1.70863363147296	0.0875188348755525	0.13756076996334	ETV7	protein_coding
ENSG00000010072.16	259.518184646705	0.499966117186779	0.15468428804731	3.2321713051675	0.00122853383083788	0.00313399373808414	SPRTN	protein_coding
ENSG00000010165.20	699.67642984693	0.404313844118448	0.0762621509183097	5.30163179571921	1.14772145168449e-07	5.87702497653207e-07	EEF1AKNMT	protein_coding
ENSG00000010219.13	1187.35713740686	-0.732463339916056	0.0676256099884101	-10.8311531687712	2.45049598349999e-27	8.13070268209537e-26	DYRK4	protein_coding
ENSG00000010244.18	4567.39525375817	0.200033902605913	0.0696350172071646	2.87260505746428	0.00407102696077587	0.0091836346975606	ZNF207	protein_coding
ENSG00000010256.11	5010.12244155248	0.591030226065836	0.138455854202643	4.26872687666068	1.965918061916e-05	7.06333935173932e-05	UQCRC1	protein_coding
ENSG00000010270.13	501.38385664731	-0.311147743729046	0.152115744290817	-2.04546705654735	0.0408088338325875	0.071223630855583	STARD3NL	protein_coding
ENSG00000010278.14	4192.01469607433	-1.69561381825648	0.074062096986698	-22.8944883718459	5.27239924183932e-116	4.98571253306431e-113	CD9	protein_coding
ENSG00000010292.13	4429.00693560309	-0.933845559871763	0.193229543054373	-4.83283014134637	1.34605630297676e-06	5.85056933755773e-06	NCAPD2	protein_coding
ENSG00000010310.9	53.393104605016	-0.893195478789824	0.189118407760822	-4.72294309879896	2.32455903745023e-06	9.72100006540134e-06	GIPR	protein_coding
ENSG00000010318.21	148.821942537385	0.245944698798796	0.157576200169513	1.56079851230212	0.118571298583352	0.178576920920379	PHF7	protein_coding
ENSG00000010319.7	82.1088875073618	-0.76493046022889	0.350305313614129	-2.18361078322518	0.0289908605158137	0.0529173265296491	SEMA3G	protein_coding
ENSG00000010322.16	2783.15344308547	0.0716933000987439	0.0440125725908642	1.62892773310928	0.10332831834222	0.158635967175829	NISCH	protein_coding
ENSG00000010404.18	1903.47487379381	-0.859818063833738	0.047766018310834	-18.0006224977458	1.92641564964046e-72	6.47703750645781e-70	IDS	protein_coding
ENSG00000010539.12	298.323019717521	0.388093606249138	0.087116175491139	4.45489719975841	8.39334022418208e-06	3.22886441881197e-05	ZNF200	protein_coding
ENSG00000010626.15	94.5643769409172	-0.177338480369993	0.164468617803853	-1.07825117483196	0.280921679765993	0.369338287700684	LRRC23	protein_coding
ENSG00000010671.16	22.9136626543629	0.842361858250283	0.263033212171298	3.20249238222321	0.00136243903584025	0.00343561710204383	BTK	protein_coding
ENSG00000010704.18	90.1179305210284	-1.84923872138751	0.418811687128492	-4.41544201898111	1.00803797067353e-05	3.83495461309793e-05	HFE	protein_coding
ENSG00000010803.16	1431.31121671913	0.518015915291625	0.111310984513104	4.65377175089706	3.25917572924861e-06	1.33323268665412e-05	SCMH1	protein_coding
ENSG00000010810.17	2979.66365904258	-0.532957346309539	0.247694760333541	-2.15166984393158	0.0314233668690903	0.0567146596869845	FYN	protein_coding
ENSG00000010818.10	360.8815816299	-0.0569690690400481	0.172061633134508	-0.331096875010555	0.740571312024524	0.798754789261476	HIVEP2	protein_coding
ENSG00000011007.12	1506.40863036892	0.0690906588225179	0.0640424619442751	1.07882577785088	0.280665401090741	0.369097567883783	ELOA	protein_coding
ENSG00000011009.11	1512.36559986923	-0.431950860776395	0.294325707416273	-1.46759474246493	0.142214336978994	0.208482689892303	LYPLA2	protein_coding
ENSG00000011021.23	732.174782860002	-0.151404707925836	0.190816459339746	-0.793457275382422	0.4275114521724	0.519621320135914	CLCN6	protein_coding
ENSG00000011052.21	12251.81628556	0.278178862456289	0.10147285233051	2.74141167876335	0.00611758051465038	0.0132568022324062	NME1-NME2	protein_coding
ENSG00000011105.14	184.950542785756	-1.05937059714737	0.165157541719735	-6.41430349541696	1.41468133131384e-10	1.07181414836146e-09	TSPAN9	protein_coding
ENSG00000011114.15	1379.83888212568	-0.104694675791214	0.0761863896204234	-1.37419132620439	0.169382292825977	0.242340812336363	BTBD7	protein_coding
ENSG00000011132.12	375.568844353554	0.281048404287967	0.0873922714195289	3.21594117789646	0.0013001747876858	0.00329122378077399	APBA3	protein_coding
ENSG00000011143.18	252.985770798801	-0.704737555720716	0.1800009989482	-3.9151869147322	9.03341978642688e-05	0.000290551958691834	MKS1	protein_coding
ENSG00000011198.10	562.811826718821	0.480888674121642	0.0662963144771153	7.25362605620618	4.05759389971006e-13	4.11194880794462e-12	ABHD5	protein_coding
ENSG00000011243.18	1141.75653447051	0.282630072043611	0.109935072658261	2.57088175056	0.0101439956995489	0.020844581683305	AKAP8L	protein_coding
ENSG00000011258.16	333.455172868886	-0.564138069711827	0.106466532630647	-5.29873619223547	1.16606966356487e-07	5.95230567130112e-07	MBTD1	protein_coding
ENSG00000011260.14	790.388557551472	-0.0391612829188078	0.0804006251609746	-0.487076845987214	0.626203874095034	0.700463153560392	UTP18	protein_coding
ENSG00000011275.19	2902.41025392702	0.270409634804708	0.0887935227063485	3.04537568240183	0.00232389828819337	0.00556074349207111	RNF216	protein_coding
ENSG00000011295.16	1770.11650030308	0.56205471906945	0.0709294265068858	7.9241401876397	2.29730335316028e-15	2.95814465815447e-14	TTC19	protein_coding
ENSG00000011304.21	11156.9874414573	-0.0987391712085965	0.0678544647912516	-1.45516100543065	0.145624693453967	0.212817696509082	PTBP1	protein_coding
ENSG00000011332.19	65.4142954427799	-0.568595580277014	0.281810521791088	-2.01765206161651	0.0436275107365337	0.0754727003708844	DPF1	protein_coding
ENSG00000011347.10	556.808137451975	-0.096690723769146	0.133767191315589	-0.722828391761842	0.469785321914731	0.558837323733775	SYT7	protein_coding
ENSG00000011376.12	894.296424761358	0.114235347652872	0.171057329165045	0.66781907685845	0.504249087738142	0.589863050678683	LARS2	protein_coding
ENSG00000011405.13	1871.11654239623	0.0899985781684607	0.12900254341378	0.697649641525183	0.485396328576634	0.572635200886119	PIK3C2A	protein_coding
ENSG00000011422.12	336.916833323173	0.307148266230401	0.169708154124229	1.80986156979566	0.0703172570300907	0.113968944709724	PLAUR	protein_coding
ENSG00000011426.11	3634.08965741798	-0.334380041781818	0.114353494206275	-2.92409116225736	0.00345463556898077	0.0079291013590229	ANLN	protein_coding
ENSG00000011451.21	2876.12042426	0.344641424916667	0.0517393243158629	6.66111182304332	2.71763761495566e-11	2.25550505289518e-10	WIZ	protein_coding
ENSG00000011454.18	1311.79359853806	0.144308318791534	0.136379724113807	1.05813616891548	0.289993366942598	0.379254874392039	RABGAP1	protein_coding
ENSG00000011478.12	394.041209676261	0.25062724816244	0.132678641518192	1.88897960737769	0.0588945612704253	0.097737711091536	QPCTL	protein_coding
ENSG00000011485.15	2525.37713453577	0.4473379632092	0.140107735235666	3.19281417586804	0.00140893582561456	0.00353577691848537	PPP5C	protein_coding
ENSG00000011523.14	427.49953634833	-0.525028529146576	0.0909573226845865	-5.7722513553661	7.82193172363206e-09	4.79326962246063e-08	CEP68	protein_coding
ENSG00000011566.15	615.55374359467	-0.177374347344368	0.0566854738829195	-3.12909701894218	0.00175344402779403	0.00431165417528421	MAP4K3	protein_coding
ENSG00000011638.10	374.194338259065	-0.32825450080624	0.14486112135683	-2.26599447616912	0.0234517214557997	0.0438922001022079	TMEM159	protein_coding
ENSG00000012048.23	561.723580599745	0.0989634511345193	0.082557780035974	1.1987174448174	0.230637832476946	0.313526541363539	BRCA1	protein_coding
ENSG00000012061.16	1147.61285947308	-0.0909042236151762	0.074594796371027	-1.21864028105966	0.22298075334693	0.30473297788267	ERCC1	protein_coding
ENSG00000012171.20	697.697892411955	-1.44497876867145	0.138879528227437	-10.4045483673092	2.36374274821944e-25	6.81208148201146e-24	SEMA3B	protein_coding
ENSG00000012174.12	515.955933561473	0.351650379265891	0.128243462736653	2.74205305878243	0.00610564781259687	0.0132366315237986	MBTPS2	protein_coding
ENSG00000012211.13	460.003138077777	-0.017579219888627	0.12010134933942	-0.146369878317903	0.883629404807291	0.914078551533865	PRICKLE3	protein_coding
ENSG00000012232.9	1180.52069991854	-0.284548743376141	0.0668874194781305	-4.25414443547455	2.09849821197482e-05	7.49357515864503e-05	EXTL3	protein_coding
ENSG00000012822.16	396.771109207225	-5.35323308284885	0.30578978218997	-17.5062523165774	1.2837237284477e-68	3.34874827782994e-66	CALCOCO1	protein_coding
ENSG00000012963.15	1511.42227408473	0.111950181069671	0.16515307004222	0.67785709972604	0.497862302990241	0.584153287649659	UBR7	protein_coding
ENSG00000012983.11	1816.2929303329	0.11353797110829	0.0722831630487002	1.57073883210942	0.116243325307665	0.175420059037001	MAP4K5	protein_coding
ENSG00000013275.8	2731.49883941942	0.399654037913497	0.103166453117634	3.87387591446803	0.000107117968690237	0.000339768315782659	PSMC4	protein_coding
ENSG00000013288.9	1242.5296618191	0.194092773047807	0.0902055922134484	2.1516711800809	0.0314232615586282	0.0567146596869845	MAN2B2	protein_coding
ENSG00000013306.16	7251.80766538875	0.438123160395659	0.106928145522309	4.09736050555794	4.17887834991945e-05	0.000142369802824322	SLC25A39	protein_coding
ENSG00000013364.19	342.550187399703	-1.7642262486571	0.139922642032399	-12.6085830215284	1.89367057969876e-36	1.12357787728793e-34	MVP	protein_coding
ENSG00000013374.16	1302.41481290881	-0.817202315069137	0.0966481541257383	-8.45543634497111	2.78045612091359e-17	4.31469754968437e-16	NUB1	protein_coding
ENSG00000013375.16	596.064491826922	0.474107940478664	0.0997456006051154	4.75317144417846	2.00250402134068e-06	8.46309660415769e-06	PGM3	protein_coding
ENSG00000013392.8	78.7793355415129	-0.259904546518955	0.222799151928836	-1.16654190228682	0.243395417298675	0.327974829462704	RWDD2A	protein_coding
ENSG00000013441.16	941.498035995608	-0.584173153595542	0.199405972405385	-2.92956698612788	0.00339434643382743	0.00780730640678154	CLK1	protein_coding
ENSG00000013503.10	789.82213245719	0.240083924192168	0.0591977771790383	4.05562397159028	5.00006438429484e-05	0.000168225426138272	POLR3B	protein_coding
ENSG00000013523.11	1228.8146741462	0.16727884286962	0.0661333720353106	2.52941650669657	0.0114252353988831	0.0231565722150169	ANGEL1	protein_coding
ENSG00000013561.18	538.448481286468	-0.201175733019628	0.0920786606128292	-2.18482471053232	0.0289017015074005	0.0527736837807108	RNF14	protein_coding
ENSG00000013563.14	260.774078948944	-0.507743647468821	0.124897763070817	-4.06527414891275	4.79760339738076e-05	0.000162026204023149	DNASE1L1	protein_coding
ENSG00000013573.17	1491.66479050155	0.128914607031255	0.0641929976797288	2.00823472482832	0.0446183546140279	0.0769317043088595	DDX11	protein_coding
ENSG00000013583.10	755.537715089646	0.176728280786437	0.0556985539160356	3.17294199509831	0.00150902669900207	0.00376883029975261	HEBP1	protein_coding
ENSG00000013588.9	1475.94487587591	-2.37708924221045	0.29340495313547	-8.10173521887651	5.4180765779095e-16	7.43879297856358e-15	GPRC5A	protein_coding
ENSG00000013619.14	441.56907348402	-0.0293391707545941	0.0867303629785919	-0.338280271717946	0.735151989198516	0.794489256898111	MAMLD1	protein_coding
ENSG00000013810.20	2169.76353270655	0.370287985330637	0.168043931074467	2.20351894271355	0.0275581933470323	0.0505982195202096	TACC3	protein_coding
ENSG00000014123.10	1114.70281587706	0.0151762888071568	0.107580308117975	0.141069393392275	0.887815122353034	0.917091745832006	UFL1	protein_coding
ENSG00000014138.9	908.229426492457	0.598949602133581	0.0775046142373541	7.72792185377927	1.09316413141228e-14	1.31058425580569e-13	POLA2	protein_coding
ENSG00000014164.7	812.650623555088	0.294101780109094	0.0697438695467905	4.21688360597463	2.47701745088453e-05	8.74819655272711e-05	ZC3H3	protein_coding
ENSG00000014216.16	3707.2074324081	-0.264202576475536	0.125029900585286	-2.11311514476744	0.0345909137311288	0.0617753216185055	CAPN1	protein_coding
ENSG00000014641.21	2751.23003498289	0.398904981833923	0.115830126628981	3.44387935542597	0.000573431516682478	0.00157060442567087	MDH1	protein_coding
ENSG00000014824.14	839.043529214129	-0.0527653017278214	0.0872581063393773	-0.604703722569898	0.545375874263586	0.628976063542042	SLC30A9	protein_coding
ENSG00000014914.21	215.607434903498	-2.16442373413143	0.185080058900382	-11.694526936024	1.35942600432e-31	5.96177259285844e-30	MTMR11	protein_coding
ENSG00000014919.13	900.225828675248	-0.135074329111405	0.108223646679728	-1.24810365622901	0.211993099512579	0.292251079328047	COX15	protein_coding
ENSG00000015133.19	1982.68142628079	0.386639156126821	0.0968197856306382	3.99338992137234	6.51353245199251e-05	0.000215080196417823	CCDC88C	protein_coding
ENSG00000015153.15	180.816873576325	-0.655063520315852	0.116269679313683	-5.63400126484015	1.76075727902251e-08	1.02462529352348e-07	YAF2	protein_coding
ENSG00000015171.20	2351.3216646497	-0.225782516100389	0.0550717217670274	-4.09979039797463	4.13524487559774e-05	0.000141010265872873	ZMYND11	protein_coding
ENSG00000015285.11	32.6409303051371	0.880762244010358	0.287175464132899	3.06698292164249	0.00216231211098027	0.00520869005558534	WAS	protein_coding
ENSG00000015475.19	670.546288837462	-0.357933303441475	0.143181059742583	-2.49986488495743	0.0124240681257575	0.0249338308452992	BID	protein_coding
ENSG00000015479.20	6460.00649401851	0.00277250452218049	0.095907972295286	0.0289079672505678	0.976937991331628	0.982617882514418	MATR3	protein_coding
ENSG00000015532.10	395.521633670279	0.0706912439673605	0.0902137369505311	0.783597336247408	0.43327641931891	0.525387186985342	XYLT2	protein_coding
ENSG00000015568.13	1570.71892403706	-0.0730955940150698	0.080336793698372	-0.909864467450748	0.362893990816438	0.455008376651422	RGPD5	protein_coding
ENSG00000015676.18	2416.66516460097	0.117218496681534	0.0784829643340568	1.49355338035656	0.135292392241725	0.200173469060952	NUDCD3	protein_coding
ENSG00000016391.11	796.588193491675	0.294138920770537	0.0969120227775937	3.03511279963236	0.00240445741030623	0.00573446415793399	CHDH	protein_coding
ENSG00000016402.13	378.431174483176	-0.200285446024114	0.0788212031027205	-2.54100975549815	0.0110532835384763	0.022508234177274	IL20RA	protein_coding
ENSG00000016864.18	428.263581970047	-0.156422678472604	0.190266169976906	-0.822125543871465	0.41100544887626	0.503564049032133	GLT8D1	protein_coding
ENSG00000017260.20	2654.95367708721	0.123205045344335	0.039543154759271	3.11571107804567	0.00183501966845129	0.00448817452047656	ATP2C1	protein_coding
ENSG00000017483.15	830.886408116228	0.398168830698173	0.11728331970012	3.39493145074887	0.000686457855418833	0.00184839070163498	SLC38A5	protein_coding
ENSG00000017797.13	2219.45103806316	-1.0414425978533	0.126461748169309	-8.23523802991399	1.79200974406722e-16	2.56752911247509e-15	RALBP1	protein_coding
ENSG00000018189.13	301.50447997249	-0.333618849190477	0.090850002563727	-3.67219416374214	0.000240476859652961	0.000714210893882612	RUFY3	protein_coding
ENSG00000018408.15	70.2621489357769	-1.634121576139	0.215113203846346	-7.59656565436236	3.04093052054907e-14	3.48819399362452e-13	WWTR1	protein_coding
ENSG00000018510.16	917.052172354204	0.370167991830208	0.0902176162168326	4.10305666845078	4.07727332096716e-05	0.000139284590982689	AGPS	protein_coding
ENSG00000018610.15	384.109571623654	-0.197262722896023	0.0904606460198341	-2.18064685114864	0.0292095469741533	0.0532394224453607	CXorf56	protein_coding
ENSG00000018699.13	754.451199844131	0.0846703069240612	0.0659205049490184	1.28443049684682	0.198991367929631	0.277461929478879	TTC27	protein_coding
ENSG00000019144.19	332.589030319404	0.439743677459796	0.143800079865694	3.0580210933854	0.0022280389233481	0.00535422949654651	PHLDB1	protein_coding
ENSG00000019169.10	52.7476692925669	-2.07896701595393	0.292507477342726	-7.10739785129678	1.18251194973173e-12	1.12383202257795e-11	MARCO	protein_coding
ENSG00000019485.13	299.157104829227	-0.420298195942268	0.0846049874074853	-4.96777091778259	6.77269024361288e-07	3.1089442774837e-06	PRDM11	protein_coding
ENSG00000019505.8	288.92398257029	-0.491639415366877	0.160591620372091	-3.06142633238115	0.00220285191062342	0.00529790961814216	SYT13	protein_coding
ENSG00000019995.6	712.033870867879	-0.41373070408161	0.0884020050203014	-4.68010543410862	2.86727424933769e-06	1.18367965600216e-05	ZRANB1	protein_coding
ENSG00000020129.16	1840.37893771664	0.0878866557860228	0.0502606131289559	1.74861885509689	0.0803569248559347	0.127898198303208	NCDN	protein_coding
ENSG00000020181.18	296.495848503777	-0.0774014432009696	0.109637972286101	-0.705972954324531	0.480204956756251	0.568298218663947	ADGRA2	protein_coding
ENSG00000020256.20	656.747486941399	-0.36169261869722	0.0535830106745446	-6.75013617458132	1.4770645910527e-11	1.25762449423902e-10	ZFP64	protein_coding
ENSG00000020426.11	593.106820820731	-0.142481701357763	0.0668513358836083	-2.13132167778712	0.0330626503689466	0.0593754184073782	MNAT1	protein_coding
ENSG00000020577.14	568.909260081094	0.88417991594074	0.300921036655173	2.93824561342956	0.00330075413667055	0.00761722494424506	SAMD4A	protein_coding
ENSG00000020922.13	418.082716783404	-1.08559358220343	0.0990523591779212	-10.9597953164694	5.96340900226859e-28	2.07894880655124e-26	MRE11	protein_coding
ENSG00000021355.13	9285.55907166064	0.682496779911563	0.306880973217595	2.22397880440647	0.0261498703351827	0.0482909237362767	SERPINB1	protein_coding
ENSG00000021574.13	426.836837084382	-0.736240070637348	0.0892715869953857	-8.2471937087374	1.62157448293684e-16	2.33883907786791e-15	SPAST	protein_coding
ENSG00000021762.20	760.323684904839	-0.182747391177446	0.0687133686301507	-2.65956093873207	0.00782425744008513	0.0165198178995936	OSBPL5	protein_coding
ENSG00000021776.11	1945.50149034731	0.211887918258494	0.0658316270821548	3.21863407681034	0.00128802738726563	0.00326652786716387	AQR	protein_coding
ENSG00000021826.17	1076.13231041406	-0.116869312635736	0.131421630575326	-0.88926999401937	0.373857993620863	0.466243936983487	CPS1	protein_coding
ENSG00000022277.13	1398.93028588941	-0.0873787162649504	0.0549142374616691	-1.59118509705142	0.111567925775487	0.169327185974833	RTF2	protein_coding
ENSG00000022567.10	323.439372649313	-0.423748981103412	0.116443737829736	-3.63908776033123	0.000273605552355088	0.000803503883371987	SLC45A4	protein_coding
ENSG00000022840.16	2385.67429533564	-0.170997467311828	0.106889869178563	-1.599753733688	0.10965322629298	0.166889982276711	RNF10	protein_coding
ENSG00000022976.15	487.053963571188	-0.0248656748389652	0.111957473358026	-0.222099285497877	0.824236594060911	0.866839706303162	ZNF839	protein_coding
ENSG00000023041.11	580.683573566175	-0.238550438371425	0.0975458758833331	-2.44552049188359	0.0144643228664893	0.0285475091273131	ZDHHC6	protein_coding
ENSG00000023191.17	3227.29745080807	-0.00242737893939043	0.0997335069390362	-0.0243386502078404	0.980582483845971	0.985402031123109	RNH1	protein_coding
ENSG00000023228.14	1663.11247887045	0.0970670996634148	0.086898960218592	1.11701105996257	0.263989596302497	0.351042590266899	NDUFS1	protein_coding
ENSG00000023287.13	735.471546348769	-1.67121525874829	0.126106430739229	-13.2524189999805	4.3689056500626e-40	3.17795877333881e-38	RB1CC1	protein_coding
ENSG00000023318.8	1572.9133062208	0.158070206658783	0.0497457289898404	3.17756337817596	0.00148518225524143	0.00371418306145501	ERP44	protein_coding
ENSG00000023330.15	1935.63103062432	0.527098756636558	0.072920475553554	7.22840536399751	4.88698191332227e-13	4.90318543425504e-12	ALAS1	protein_coding
ENSG00000023445.16	47.2605506508214	1.10276884798751	0.225694806143024	4.88610644982534	1.02849605108808e-06	4.55537039021157e-06	BIRC3	protein_coding
ENSG00000023516.9	1577.54234980593	0.28963234862089	0.0866358143443123	3.34310182010662	0.00082847495330493	0.00220295712539606	AKAP11	protein_coding
ENSG00000023572.10	348.379053373368	0.245715241496591	0.113797773896953	2.15922713671968	0.0308325497451375	0.0558143667915685	GLRX2	protein_coding
ENSG00000023608.5	178.484517374746	0.513795816258107	0.191275217906055	2.68615987937579	0.00722784941087365	0.015369973518836	SNAPC1	protein_coding
ENSG00000023697.13	354.386277752714	-0.181710510295726	0.168399936631211	-1.0790414410527	0.280569254143571	0.369035279074348	DERA	protein_coding
ENSG00000023734.11	4520.07116649331	0.557524533044531	0.0598800361319377	9.31069132650654	1.270029759881e-20	2.58621134145351e-19	STRAP	protein_coding
ENSG00000023892.11	1134.72816325462	0.34658590857541	0.0764705599447449	4.53227894271784	5.83507261688391e-06	2.29648760855155e-05	DEF6	protein_coding
ENSG00000023909.10	496.090122177726	0.365721427874131	0.0849629816571362	4.30447967739622	1.6737865545541e-05	6.09785470031389e-05	GCLM	protein_coding
ENSG00000024048.10	1035.22085382413	-0.255060090035229	0.0815037413587049	-3.12942799659574	0.00175146991786598	0.00430820026943787	UBR2	protein_coding
ENSG00000024422.12	624.679126487441	-1.31707018545947	0.16694235486729	-7.88937107366468	3.03713209312823e-15	3.85178613319615e-14	EHD2	protein_coding
ENSG00000024526.17	788.282998400176	0.256920194176011	0.118854532890783	2.16163563919012	0.0306462721338951	0.0555303110641715	DEPDC1	protein_coding
ENSG00000024862.17	64.9134966076263	-3.19123343167415	0.239600014857073	-13.3190034799363	1.79487229938956e-40	1.34437712325564e-38	CCDC28A	protein_coding
ENSG00000025156.13	569.074300929152	0.204521130224926	0.068137785538029	3.00158170110736	0.00268580955996227	0.00634248457034948	HSF2	protein_coding
ENSG00000025293.17	1108.74007465076	0.185837075411954	0.0586196920619192	3.17021582466958	0.0015232574927693	0.00379935474210346	PHF20	protein_coding
ENSG00000025434.19	162.305180531634	-0.71098285485543	0.172048595519769	-4.13245369837231	3.5891108281305e-05	0.000123669430265576	NR1H3	protein_coding
ENSG00000025708.14	148.420986037533	0.0826161793345446	0.200262784372996	0.412538852853805	0.679944509185383	0.747045270784608	TYMP	protein_coding
ENSG00000025770.19	1691.36838512683	0.227357738552061	0.109255670263966	2.08096969249061	0.0374366802375058	0.0661393007932581	NCAPH2	protein_coding
ENSG00000025772.8	2584.55751227968	0.299426367838051	0.144312277466364	2.07485026981049	0.0380004139036639	0.0669554282476342	TOMM34	protein_coding
ENSG00000025796.14	1965.97400778069	0.3992708747989	0.157544868010603	2.53433120253736	0.0112662191118017	0.0228618421622263	SEC63	protein_coding
ENSG00000025800.14	1799.71774041826	-0.081386677513389	0.0698344157287294	-1.16542361905818	0.24384756130345	0.328473433272899	KPNA6	protein_coding
ENSG00000026036.22	1015.20007451529	0.0487225948419933	0.100013575348257	0.487159814778508	0.626145080610482	0.700449173355756	RTEL1-TNFRSF6B	protein_coding
ENSG00000026103.22	170.721295433612	-0.0621213459119321	0.127410740836121	-0.487567574792098	0.625856167566797	0.70022952120725	FAS	protein_coding
ENSG00000026297.16	1434.53704126215	0.153509265034298	0.17021784910354	0.901839999992724	0.367141867854636	0.459610827456615	RNASET2	protein_coding
ENSG00000026508.20	3275.33885356442	-0.652043219321424	0.0566842765823747	-11.5030703156961	1.27304852872185e-30	5.21984396736086e-29	CD44	protein_coding
ENSG00000026559.14	14.5304081642885	2.82808835968077	0.855501634365538	3.30576616814783	0.00094717095733726	0.00247807307357993	KCNG1	protein_coding
ENSG00000026652.15	98.1540146091183	-0.388352160650082	0.361503982067557	-1.07426800233007	0.282702581830622	0.371228090878086	AGPAT4	protein_coding
ENSG00000026950.17	204.154623500082	-1.98077762085207	0.344255942960013	-5.75379354041287	8.72627199209085e-09	5.31088074176728e-08	BTN3A1	protein_coding
ENSG00000027001.10	1426.11185282096	0.484793891403228	0.238014527762984	2.03682479367809	0.0416676027658048	0.07250498330611	MIPEP	protein_coding
ENSG00000027697.15	757.225288273582	0.047306863282318	0.0776717699459869	0.609061224112895	0.542483858277787	0.6259270018869	IFNGR1	protein_coding
ENSG00000027847.14	302.017125047581	-0.0695624765786624	0.162764558912343	-0.42738097927157	0.669101859099238	0.737542702037846	B4GALT7	protein_coding
ENSG00000027869.12	359.428539112451	0.461996809928222	0.122612299102531	3.76794834865538	0.000164594747024526	0.000504317238250523	SH2D2A	protein_coding
ENSG00000028116.18	643.268253893694	-0.231734229789749	0.126569320703875	-1.83088783680779	0.0671172861695353	0.109332960782199	VRK2	protein_coding
ENSG00000028137.19	170.798979651901	0.588093497577734	0.222714746763634	2.64056828801676	0.00827671108639566	0.0173756956760325	TNFRSF1B	protein_coding
ENSG00000028203.18	1378.56463660039	-0.0165573011048334	0.0989959035252803	-0.167252386363696	0.86717146651725	0.901491293692867	VEZT	protein_coding
ENSG00000028277.21	46.7267787690991	-1.66036031817202	0.247060430860561	-6.72046232732881	1.81148865654718e-11	1.53030839606694e-10	POU2F2	protein_coding
ENSG00000028310.18	1369.50551094044	0.790135241869361	0.0998099733470336	7.91639568044073	2.44494692570897e-15	3.14290968445002e-14	BRD9	protein_coding
ENSG00000028528.15	1904.45977275979	-0.194787218139889	0.0595384531091503	-3.27162040610613	0.0010693304375279	0.00276752814228483	SNX1	protein_coding
ENSG00000028839.10	374.341478030879	0.122228475359902	0.200623585980792	0.609242800453207	0.542363514587779	0.625835873681597	TBPL1	protein_coding
ENSG00000029153.14	882.639253488866	0.150925538634938	0.0760815127974179	1.98373472195285	0.0472854206372697	0.0808667813091321	ARNTL2	protein_coding
ENSG00000029363.17	5649.22307291938	0.447570238838839	0.070162342167163	6.37906639109188	1.78170790367187e-10	1.335839473863e-09	BCLAF1	protein_coding
ENSG00000029364.12	2259.85124654382	0.352901819260548	0.0998979725936229	3.53262243565368	0.00041145964930848	0.00116405843194415	SLC39A9	protein_coding
ENSG00000029639.11	243.720463884999	0.320833742481671	0.119428968463776	2.68639800383928	0.00722269962632405	0.0153611815218278	TFB1M	protein_coding
ENSG00000029725.17	2395.08417739949	0.325009205268614	0.102916994996116	3.15797410603448	0.00158869668824446	0.00394372122939108	RABEP1	protein_coding
ENSG00000029993.15	1261.48284455674	-0.564881247228823	0.246191576031499	-2.29447837466441	0.0217630358351677	0.0409953600829293	HMGB3	protein_coding
ENSG00000030066.13	2598.86558541946	0.484555842715157	0.0542326702214755	8.93475908039061	4.08066385941863e-19	7.42965634091502e-18	NUP160	protein_coding
ENSG00000030110.13	856.138398999163	0.762798501264246	0.102133414026634	7.46864783219057	8.10230571656028e-14	8.92197128759513e-13	BAK1	protein_coding
ENSG00000030582.18	2121.14355420565	-1.6508013268947	0.346453946233177	-4.76485069615472	1.8899354015973e-06	8.0254624266537e-06	GRN	protein_coding
ENSG00000031003.10	1268.683629576	0.632713062702707	0.283094734177175	2.23498704255913	0.0254181994247638	0.0471411322991757	FAM13B	protein_coding
ENSG00000031081.11	236.750392972974	0.18874513424148	0.0926967745992414	2.03615643648322	0.0417346491342761	0.0726132982292545	ARHGAP31	protein_coding
ENSG00000031691.7	88.0262706713229	-0.315855391888494	0.142128009072762	-2.22233037632147	0.0262609867422868	0.048472456924582	CENPQ	protein_coding
ENSG00000031698.13	8089.10076246049	0.133945739107094	0.148910057459597	0.899507671894069	0.36838231123174	0.461011114055932	SARS1	protein_coding
ENSG00000031823.14	2306.52320404591	-0.0659063243605764	0.0472680265965176	-1.39431089271309	0.163223743000975	0.235065448221641	RANBP3	protein_coding
ENSG00000032219.19	398.74874497163	-1.07244609845669	0.128782231719561	-8.32759367605988	8.2502115468325e-17	1.22980985914853e-15	ARID4A	protein_coding
ENSG00000032389.13	828.696906349102	-0.00479653992896745	0.102601500761235	-0.0467492180268351	0.962713102887522	0.972158395961303	EIPR1	protein_coding
ENSG00000032444.17	1253.68902062486	-0.692086440455445	0.225431063320197	-3.0700580047055	0.00214017201551837	0.00515864307707392	PNPLA6	protein_coding
ENSG00000032742.17	186.098673134603	-0.142309306657401	0.137101006467957	-1.03798878158244	0.299275277968227	0.389090280301701	IFT88	protein_coding
ENSG00000033011.13	1304.37759854209	0.236154153460643	0.123495425872398	1.91225020515861	0.055844109372807	0.0933305395792081	ALG1	protein_coding
ENSG00000033030.15	1375.29995828609	0.632718216434317	0.218626388318445	2.89406151426111	0.00380293651449018	0.00863681018676621	ZCCHC8	protein_coding
ENSG00000033050.9	6276.07555212069	0.626557368569523	0.0604436706945765	10.3659715131388	3.54141237186353e-25	1.003400172028e-23	ABCF2	protein_coding
ENSG00000033100.16	2779.05239632486	0.30720373156681	0.0795806592993716	3.8602813079388	0.000113256564506423	0.000357664750778998	CHPF2	protein_coding
ENSG00000033170.17	624.138715190505	-0.342702410974187	0.194916845980413	-1.75819801131311	0.0787138235073277	0.125639851214882	FUT8	protein_coding
ENSG00000033178.13	946.55901071698	-0.196869642240203	0.0758870717483904	-2.59424481277839	0.00947989582650252	0.0196104489820868	UBA6	protein_coding
ENSG00000033327.13	466.846139168584	-1.16698444880018	0.223668265406243	-5.21747887068655	1.81374906205702e-07	9.00624329140884e-07	GAB2	protein_coding
ENSG00000033627.17	1956.7064442613	-0.392051546531461	0.0772980231757754	-5.07194790272886	3.93764198998062e-07	1.86351339719758e-06	ATP6V0A1	protein_coding
ENSG00000033800.14	888.432401385925	-0.585305421047267	0.0643702501161667	-9.09279395358861	9.65260625471966e-20	1.85334939890747e-18	PIAS1	protein_coding
ENSG00000033867.16	1031.79801293672	0.707548881358829	0.133380566274453	5.30473742256368	1.12835296637653e-07	5.7871119936532e-07	SLC4A7	protein_coding
ENSG00000034152.19	2385.88380527059	0.730512590956255	0.0851429887180799	8.57983260812094	9.50113028660952e-18	1.53417397264036e-16	MAP2K3	protein_coding
ENSG00000034510.6	13285.9624451039	-1.13098417812867	0.0919030614971851	-12.3062731502509	8.38044367329154e-35	4.5940620571341e-33	TMSB10	protein_coding
ENSG00000034533.12	206.476703834514	0.400934714486033	0.147573699286363	2.71684396626819	0.00659076711942048	0.0141625204540309	ASTE1	protein_coding
ENSG00000034677.13	394.100193673463	-0.523002863053108	0.107756408626581	-4.85356620287449	1.2126083526751e-06	5.3179027176737e-06	RNF19A	protein_coding
ENSG00000034693.15	289.390656885303	0.173058555713774	0.151948083141078	1.13893214140185	0.254731458473478	0.340682270529232	PEX3	protein_coding
ENSG00000034713.8	344.199061878683	-0.589195469483889	0.100047389201703	-5.8891638670953	3.88154424623685e-09	2.47587539821094e-08	GABARAPL2	protein_coding
ENSG00000035115.22	1196.60663733509	-0.0471912513602828	0.0619027270174614	-0.762345273528437	0.445853959689954	0.537083631378105	SH3YL1	protein_coding
ENSG00000035141.8	2006.63065343848	0.57611160000769	0.0547793796981776	10.5169427471055	7.21776847918202e-26	2.15819836146292e-24	FAM136A	protein_coding
ENSG00000035403.18	4432.90061836201	-0.46060661860173	0.0859527739967613	-5.35883366159987	8.37609278449124e-08	4.39273080864306e-07	VCL	protein_coding
ENSG00000035499.13	514.317392087908	-0.240614972727165	0.220573909080064	-1.09085872273237	0.275335052406175	0.363262640009113	DEPDC1B	protein_coding
ENSG00000035664.11	53.1588923592142	-0.89705793282475	0.296572037912898	-3.02475560116093	0.00248834113775384	0.00591587074390566	DAPK2	protein_coding
ENSG00000035681.9	1650.76030126052	0.177002201834235	0.0806890801978516	2.19363266256377	0.0282618283157898	0.0517739995662791	NSMAF	protein_coding
ENSG00000035687.10	1623.31486453035	-0.0623312371751576	0.0598572843163988	-1.0413308570045	0.297722020352663	0.38744058145281	ADSS2	protein_coding
ENSG00000035862.12	510.766447673089	-2.07673815807829	0.346311095407014	-5.99674161648657	2.01315991486056e-09	1.33241948870692e-08	TIMP2	protein_coding
ENSG00000035928.16	3058.38815268912	0.36851861588849	0.0600967953714731	6.13208430849907	8.67351149062351e-10	6.0224978821998e-09	RFC1	protein_coding
ENSG00000036054.13	462.668134603465	-0.706233931872159	0.0722540378496655	-9.774317849773	1.45131678038921e-22	3.35755701640501e-21	TBC1D23	protein_coding
ENSG00000036257.13	1746.9311677945	0.102082056279989	0.0459617787131462	2.22102057705592	0.0263495677202504	0.0486300267879225	CUL3	protein_coding
ENSG00000036448.10	88.8128360166492	-1.09836121166056	0.223904382907161	-4.90549223467402	9.31933278240147e-07	4.16917519212697e-06	MYOM2	protein_coding
ENSG00000036530.9	26.837423320504	0.775286723626535	0.302568587042204	2.56235034576935	0.0103966383239409	0.0213145173226594	CYP46A1	protein_coding
ENSG00000036549.13	1290.04805691689	0.362804689179489	0.159216333473397	2.2786901397909	0.0226854912967966	0.0425898353791454	ZZZ3	protein_coding
ENSG00000036672.16	32.3511442980322	-1.55838605575943	0.376494498372623	-4.13920007462386	3.4851890850752e-05	0.000120500253329954	USP2	protein_coding
ENSG00000037042.9	842.835368799963	0.0691580426811537	0.0773524136500001	0.894064443729916	0.371287412025409	0.463879318244793	TUBG2	protein_coding
ENSG00000037241.7	266.314423206596	0.180759105395043	0.190065913067426	0.951033788635835	0.34158722383706	0.432957585377794	RPL26L1	protein_coding
ENSG00000037474.15	3229.6679059392	0.534069012650157	0.07035920027127	7.59060663837924	3.18411213665596e-14	3.63425732370681e-13	NSUN2	protein_coding
ENSG00000037637.11	1087.59693873354	0.646312564374697	0.246531096475919	2.62162694123996	0.00875111653111774	0.0182828490908328	FBXO42	protein_coding
ENSG00000037749.12	232.93738124723	0.369883527740028	0.153493890480246	2.40976058775207	0.0159629917786897	0.0311167034034536	MFAP3	protein_coding
ENSG00000037757.14	391.728265335466	0.3097716544231	0.12942943444967	2.39336326964759	0.0166947025230099	0.0323709918202152	MRI1	protein_coding
ENSG00000037897.17	328.035990485174	-0.103569533138137	0.153059938019867	-0.676659970453493	0.49862171977499	0.584868443414789	METTL1	protein_coding
ENSG00000037965.6	22.1454454246753	-0.318506652208468	0.272422678584826	-1.1691634993938	0.242337764088546	0.3267888030891	HOXC8	protein_coding
ENSG00000038002.9	320.969971007613	-0.381937854145366	0.167292981846473	-2.28304768036161	0.0224275599201459	0.042136965303838	AGA	protein_coding
ENSG00000038210.14	664.204719042621	0.299010271508298	0.0908810619297901	3.29012739463033	0.0010014203281649	0.00260558719950731	PI4K2B	protein_coding
ENSG00000038219.13	802.122904255567	-0.780611810845927	0.138608328888187	-5.63178141679809	1.78357647284221e-08	1.03670810734163e-07	BOD1L1	protein_coding
ENSG00000038274.17	761.564987804367	-1.12342369116189	0.149231751277261	-7.52804735953718	5.15047124882643e-14	5.74256669084333e-13	MAT2B	protein_coding
ENSG00000038358.15	2406.32474964288	0.356211873365521	0.0651669301080808	5.46614475739053	4.59928786014255e-08	2.50764775942187e-07	EDC4	protein_coding
ENSG00000038382.20	1866.20019179487	0.0196818125957509	0.10607807453886	0.185540816811685	0.852804868811293	0.889980525942534	TRIO	protein_coding
ENSG00000038532.16	864.119604046047	-0.116742418991322	0.0642619993548528	-1.81666334946527	0.0692686769146537	0.112413931322397	CLEC16A	protein_coding
ENSG00000039068.19	5391.18382627726	-0.164403059771133	0.257461650877929	-0.638553583458073	0.523113385308295	0.608121822490549	CDH1	protein_coding
ENSG00000039123.16	1666.22690502895	0.243775973608196	0.0443551435317826	5.49600236178964	3.88497306465861e-08	2.14445977629642e-07	MTREX	protein_coding
ENSG00000039139.9	18.1542641048497	-1.29675534389186	0.44029555834274	-2.94519288082944	0.00322753391347645	0.00747704610486889	DNAH5	protein_coding
ENSG00000039319.17	473.952933045954	-0.229458682961794	0.0730073450277399	-3.14295339564271	0.00167252466891001	0.00413147726377281	ZFYVE16	protein_coding
ENSG00000039523.20	1776.51939063572	0.835179477110047	0.115666919397298	7.2205560713633	5.17754155720083e-13	5.18439468963921e-12	RIPOR1	protein_coding
ENSG00000039560.14	1512.69925249236	0.62369088630375	0.0788478522260073	7.91005548909588	2.57274195129652e-15	3.29877845111156e-14	RAI14	protein_coding
ENSG00000039650.12	1085.369863674	0.351440534376795	0.111007267719521	3.16592365163666	0.00154591363667525	0.00385141994449145	PNKP	protein_coding
ENSG00000040199.18	415.626210558632	0.0947719833671949	0.0794369809315125	1.19304613866058	0.232851303866905	0.316052770028373	PHLPP2	protein_coding
ENSG00000040275.17	270.39494532149	-0.257606404406495	0.106053972731293	-2.42901230168142	0.0151400186233202	0.0297007806946409	SPDL1	protein_coding
ENSG00000040341.18	584.444306521086	0.0693291608493641	0.141354916380574	0.490461616932424	0.623807284224382	0.698584506682101	STAU2	protein_coding
ENSG00000040487.13	493.043107492881	0.157457233265037	0.114525297650947	1.37486857921067	0.169172192052603	0.242108897631091	SLC66A1	protein_coding
ENSG00000040531.16	669.147268146222	0.0541053145758308	0.0647671592235022	0.835381931591612	0.403502699748631	0.496058815893133	CTNS	protein_coding
ENSG00000040608.14	1833.62084236578	0.0205937411009736	0.140933733993765	0.146123575366879	0.883823835716777	0.914154678315207	RTN4R	protein_coding
ENSG00000040633.13	720.272434920118	-0.37194116667277	0.147387565561315	-2.52355865473629	0.0116173678246666	0.0234767964721791	PHF23	protein_coding
ENSG00000040933.16	844.185086650303	-0.153203342779076	0.0875537249167498	-1.74982095764343	0.0801492131569479	0.127623117729509	INPP4A	protein_coding
ENSG00000041353.10	116.446782228554	-1.06655002458174	0.154573326348562	-6.89996165429394	5.20165782461625e-12	4.66238642692203e-11	RAB27B	protein_coding
ENSG00000041357.16	1685.56174114871	0.280556638538725	0.11815629496246	2.37445358817203	0.0175749455495623	0.0339126292775001	PSMA4	protein_coding
ENSG00000041802.11	1697.91179383253	0.477746804977801	0.099288365348385	4.81170984436568	1.496445015792e-06	6.46900391801445e-06	LSG1	protein_coding
ENSG00000041880.14	518.393294225452	-0.300644940523336	0.118826121050212	-2.5301250084255	0.0114021894219708	0.02311605600354	PARP3	protein_coding
ENSG00000041982.16	2696.12519164186	3.71241709466061	0.500981454126023	7.41028847292766	1.2602498234772e-13	1.36196998780071e-12	TNC	protein_coding
ENSG00000041988.15	408.979173740241	-0.0122208165344125	0.0840601312821541	-0.145381839737943	0.884409402116504	0.914572773837926	THAP3	protein_coding
ENSG00000042088.14	492.445807051735	-0.0527058561316937	0.127916856555146	-0.412032139868695	0.680315866128979	0.747344736406844	TDP1	protein_coding
ENSG00000042286.15	2160.74853405246	0.195315387383756	0.0646342857685029	3.0218541918032	0.00251231531103048	0.00597099130629769	AIFM2	protein_coding
ENSG00000042317.17	262.940204225673	-0.0280556891956622	0.131304911320351	-0.213668239165962	0.830805780818171	0.872135673612636	SPATA7	protein_coding
ENSG00000042429.12	659.620126651053	0.213933153986447	0.0795218364329988	2.69024413397064	0.00713997642077512	0.015210904427813	MED17	protein_coding
ENSG00000042445.14	2435.2054274226	0.207816166884001	0.148061553659322	1.40357953667141	0.160444092217707	0.231810457911946	RETSAT	protein_coding
ENSG00000042493.16	432.20570011116	-1.11972245462328	0.11742482395765	-9.53565367938821	1.48944232396132e-21	3.19664739997097e-20	CAPG	protein_coding
ENSG00000042753.12	1668.96971827101	0.291925675336398	0.142815650232039	2.04407342516099	0.0409462940247267	0.0714223459296881	AP2S1	protein_coding
ENSG00000043093.15	514.548783891097	-0.316165780291471	0.0808950951734724	-3.90834301651393	9.29313012696814e-05	0.00029820797204884	DCUN1D1	protein_coding
ENSG00000043143.20	688.015049114141	-1.55922432576078	0.231765538063494	-6.72759349292738	1.72492003767967e-11	1.45962193345041e-10	JADE2	protein_coding
ENSG00000043355.12	1149.88164291183	-0.292558722474764	0.131171126172247	-2.23035915762888	0.0257236087239763	0.0476258198719727	ZIC2	protein_coding
ENSG00000043514.17	843.948329837365	0.364879279263287	0.08319779534165	4.38568447354786	1.15621621083586e-05	4.34730399352548e-05	TRIT1	protein_coding
ENSG00000044090.10	1465.42181237414	-0.265557346782125	0.104407717266922	-2.54346473358113	0.010975913622068	0.0223808050002545	CUL7	protein_coding
ENSG00000044115.21	6873.85479499572	-0.208093626129386	0.227187892679785	-0.915953855088081	0.359691098193708	0.451853729298473	CTNNA1	protein_coding
ENSG00000044446.12	850.788577452094	-0.25945567879828	0.0593270352351019	-4.37331273626106	1.2237522018886e-05	4.57508544961069e-05	PHKA2	protein_coding
ENSG00000044459.15	98.9061528554538	-0.239660813731446	0.128956365886901	-1.85846438896733	0.0631030959010448	0.103743327282713	CNTLN	protein_coding
ENSG00000044574.8	66595.1684292573	0.215715646935658	0.170596440811179	1.26447917617706	0.206058090297849	0.285578355427907	HSPA5	protein_coding
ENSG00000046604.13	6632.81944319355	-0.121721764531477	0.0674080884856739	-1.80574419577773	0.0709583057645551	0.114897171042136	DSG2	protein_coding
ENSG00000046647.13	216.347015413025	0.0982827729607552	0.147271367771469	0.667358322584927	0.50454328078626	0.590115942972797	GEMIN8	protein_coding
ENSG00000046651.15	528.780557470535	-0.350140599979708	0.0930924039836122	-3.76121557717368	0.000169089618147095	0.00051610367612781	OFD1	protein_coding
ENSG00000047056.16	423.115366736739	0.0212821143826843	0.0946211336065333	0.224919249764883	0.822042093798324	0.864916333739126	WDR37	protein_coding
ENSG00000047188.16	794.928281136966	0.0906409247861781	0.180348875090351	0.502586582482252	0.615254964690187	0.691497425651068	YTHDC2	protein_coding
ENSG00000047230.15	374.99461736239	-0.327274304814654	0.11032211394242	-2.96653402585693	0.00301177033411455	0.00702994217142134	CTPS2	protein_coding
ENSG00000047249.18	670.37267574497	0.334748823192441	0.160156363963168	2.09013750630243	0.0366054493495793	0.0648753014711414	ATP6V1H	protein_coding
ENSG00000047315.17	2795.46913376993	0.0975796399498272	0.0590406628899822	1.65275312256672	0.0983811180726429	0.152121238266641	POLR2B	protein_coding
ENSG00000047346.12	132.994838502368	-2.74893956250299	0.180956367144508	-15.1911734628699	4.04611034665258e-52	5.56524086771396e-50	FAM214A	protein_coding
ENSG00000047365.12	365.977753451902	-0.0381932139890485	0.13977400736539	-0.273249760158953	0.784661231746163	0.835051307330621	ARAP2	protein_coding
ENSG00000047410.14	3919.56155437707	-0.118112913360438	0.0793862588280102	-1.48782566535008	0.136796875313302	0.202102990283201	TPR	protein_coding
ENSG00000047578.13	457.917015747109	-0.502177650102086	0.101242708366162	-4.96013647013346	7.04436732592255e-07	3.22387409683025e-06	KIAA0556	protein_coding
ENSG00000047579.20	420.378701626436	0.0149319381139004	0.0837451060482694	0.178302217508614	0.858485637399711	0.894428294577718	DTNBP1	protein_coding
ENSG00000047597.7	429.097471320625	0.167958245580889	0.0718513164264652	2.33758063086823	0.0194090136934329	0.0370048969006862	XK	protein_coding
ENSG00000047621.12	346.552013497983	0.128274486656539	0.0967638947301903	1.32564410531645	0.184957609718941	0.261386945175377	C12orf4	protein_coding
ENSG00000047634.15	792.209699153862	0.86439431491783	0.0834909449643772	10.3531504558565	4.04937155109086e-25	1.14304088746277e-23	SCML1	protein_coding
ENSG00000047644.19	581.03541194977	-1.19324126055004	0.110160349987816	-10.8318579296636	2.43170540424737e-27	8.08608852005773e-26	WWC3	protein_coding
ENSG00000047849.21	8944.4426121621	0.119368973168233	0.140298387100113	0.850822134420222	0.394868164080943	0.487207769671803	MAP4	protein_coding
ENSG00000047932.14	974.460073538565	0.398762262577017	0.156109029030547	2.55438308119249	0.0106376148897364	0.0217584308884293	GOPC	protein_coding
ENSG00000048028.11	464.564495409842	-0.314074188275179	0.117396350235138	-2.67533179392806	0.0074655325149962	0.0158353437476367	USP28	protein_coding
ENSG00000048140.18	654.87196900007	-0.939418827431823	0.196554069305419	-4.77944227128715	1.75782134139057e-06	7.50446864989823e-06	TSPAN17	protein_coding
ENSG00000048162.21	1038.08659230966	0.884299558477082	0.113075834244146	7.8204115352159	5.26509225685714e-15	6.54029933056228e-14	NOP16	protein_coding
ENSG00000048342.17	46.0285994853406	-0.390142774794555	0.194998969566182	-2.00074275091049	0.0454201197665212	0.0781265708806287	CC2D2A	protein_coding
ENSG00000048392.12	486.83064120037	-0.100537094330856	0.199162940835857	-0.504798201457144	0.613700579179504	0.690202167768222	RRM2B	protein_coding
ENSG00000048405.10	1139.89178391976	0.654844868434136	0.15159541733321	4.31968775807234	1.56250121021151e-05	5.72551303233233e-05	ZNF800	protein_coding
ENSG00000048471.14	233.494528344946	-0.617029837817342	0.190218449717457	-3.2437959553022	0.00117948206488309	0.00302057610725816	SNX29	protein_coding
ENSG00000048544.6	910.158823417325	0.262942431474052	0.117311463600161	2.24140440673602	0.0249998913322142	0.0464964174377874	MRPS10	protein_coding
ENSG00000048649.13	1174.65108042652	-0.703865518118082	0.112667791773211	-6.24726469774868	4.17702856887502e-10	3.00944963081329e-09	RSF1	protein_coding
ENSG00000048707.15	1039.60863400129	-0.162354428613414	0.0528259866878697	-3.07338184845859	0.00211647478878196	0.00510721906766683	VPS13D	protein_coding
ENSG00000048828.17	9458.20278146625	0.322973486774999	0.0888822315502102	3.63372387418681	0.000279359830970933	0.000818813297673426	FAM120A	protein_coding
ENSG00000048991.16	2416.20498669937	0.186215626930157	0.048885748345117	3.80920070233019	0.000139416756982745	0.00043278119268546	R3HDM1	protein_coding
ENSG00000049130.16	7200.06210907402	-0.0255813393334954	0.109458312184831	-0.233708512609795	0.815211278647621	0.859611128266391	KITLG	protein_coding
ENSG00000049167.15	394.535549515651	0.530988480904929	0.104492630419868	5.08158784759588	3.74292842519857e-07	1.7769220920381e-06	ERCC8	protein_coding
ENSG00000049239.13	1198.95122617012	-0.654071368387114	0.147648068630371	-4.42993514547453	9.42614315009913e-06	3.60236286590048e-05	H6PD	protein_coding
ENSG00000049245.13	1776.30127890334	0.0372327163367772	0.0677029898761219	0.549941980478306	0.582359169088491	0.663336161131436	VAMP3	protein_coding
ENSG00000049246.14	368.318299431104	-0.105473513499391	0.129403256746732	-0.815076190128841	0.415028699623614	0.507383987177221	PER3	protein_coding
ENSG00000049283.18	286.913002891079	0.26683417882931	0.144903721647796	1.84145842353089	0.0655544079823419	0.107177149198211	EPN3	protein_coding
ENSG00000049323.16	409.104195209997	-0.539227794357648	0.0918821790964516	-5.86868748282084	4.39258504091223e-09	2.77725915875479e-08	LTBP1	protein_coding
ENSG00000049449.10	4504.51584843202	-0.303521930696717	0.0512716008141963	-5.91988402696171	3.22168718681254e-09	2.07510119780646e-08	RCN1	protein_coding
ENSG00000049540.17	11.8096398475373	1.37125292860196	0.728079850486424	1.88338260931934	0.0596485354109515	0.0988155415271757	ELN	protein_coding
ENSG00000049541.11	2226.00717818015	0.728021811665779	0.11124751277061	6.54416259325228	5.98296772218967e-11	4.7593218526146e-10	RFC2	protein_coding
ENSG00000049618.24	1838.9749118935	-0.642304809066083	0.0511689991180011	-12.5526162351712	3.84589724662882e-36	2.23801635928823e-34	ARID1B	protein_coding
ENSG00000049656.14	2824.54315764199	0.284582526509385	0.140609145147439	2.02392615509452	0.0429777503345169	0.0745261949876277	CLPTM1L	protein_coding
ENSG00000049759.19	1395.04171565053	-0.157369416296926	0.300251019181684	-0.524126168583297	0.600190788573136	0.678792542316606	NEDD4L	protein_coding
ENSG00000049768.16	113.161197643586	-0.504937074392575	0.119657854545854	-4.21984061396555	2.44475097706614e-05	8.64634929476643e-05	FOXP3	protein_coding
ENSG00000049769.14	142.57442837324	0.567616202459344	0.121683774463583	4.66468273984399	3.09093546463252e-06	1.26908693568223e-05	PPP1R3F	protein_coding
ENSG00000049860.14	2210.68692181362	0.552896402032565	0.0611436793196029	9.04257657022129	1.53021643242798e-19	2.89402182782941e-18	HEXB	protein_coding
ENSG00000049883.15	535.425346691537	0.0321569411097109	0.175010212413585	0.183743226559359	0.854214896298243	0.891144685995477	PTCD2	protein_coding
ENSG00000050130.18	973.696861723507	0.054272469565333	0.141588010831696	0.383312607095286	0.701487992713781	0.766263326096275	JKAMP	protein_coding
ENSG00000050327.15	2041.42261669298	-0.829110259287029	0.0630033353513902	-13.159783599754	1.49513474036068e-39	1.07210372614488e-37	ARHGEF5	protein_coding
ENSG00000050344.9	1691.49098137112	0.405730959138251	0.124636397359108	3.25531680741093	0.00113265941411625	0.00291447907067669	NFE2L3	protein_coding
ENSG00000050393.11	967.988912366742	-0.203145696234668	0.0766872679868804	-2.64901464829106	0.00807268325699779	0.0169827165848688	MCUR1	protein_coding
ENSG00000050405.13	889.557610754483	0.0112955690238582	0.0784543320759802	0.143976358283427	0.885519138463926	0.915424224508635	LIMA1	protein_coding
ENSG00000050426.16	2806.83722093404	0.507300006602199	0.104220409461392	4.86756873460686	1.12979542939677e-06	4.97491409975935e-06	LETMD1	protein_coding
ENSG00000050555.18	21.2200066081287	-0.309090517023906	0.279990192904273	-1.10393336930048	0.269622042350403	0.357088716803361	LAMC3	protein_coding
ENSG00000050748.17	1196.44164969796	0.535860301355623	0.0561400305023216	9.54506608850992	1.36020848731059e-21	2.92744728492308e-20	MAPK9	protein_coding
ENSG00000050820.17	3136.816736936	0.288042679366897	0.102192802623829	2.81862001991648	0.00482305760900701	0.010718692953037	BCAR1	protein_coding
ENSG00000051009.11	943.337260818199	0.176069427349541	0.119410789715504	1.4744850760055	0.140351033016542	0.206252056335413	FAM160A2	protein_coding
ENSG00000051108.15	4580.20777849863	-0.177208880198999	0.0856492670590574	-2.0690063824692	0.0385454877774275	0.0677816399433378	HERPUD1	protein_coding
ENSG00000051128.19	594.935756861612	-0.417011456009617	0.2012733065827	-2.07186667268406	0.038277876777631	0.0673658573508849	HOMER3	protein_coding
ENSG00000051180.17	285.383745111943	0.361040894221091	0.0838743175169307	4.30454643220449	1.67328196561048e-05	6.09748461938501e-05	RAD51	protein_coding
ENSG00000051341.14	499.301953345105	0.805388277339552	0.0993391556189178	8.10746047036237	5.16886759271788e-16	7.12249241145916e-15	POLQ	protein_coding
ENSG00000051382.9	1026.00229694116	-0.458955600901147	0.0871336250540428	-5.26726164114588	1.3847378177049e-07	6.98136727153456e-07	PIK3CB	protein_coding
ENSG00000051523.11	2123.35322694295	0.245613646619462	0.163468607575574	1.50251262466961	0.132964769990943	0.197463385351685	CYBA	protein_coding
ENSG00000051596.10	1522.73577444347	-0.0733621190417962	0.255278962678132	-0.287380198791761	0.77382122111698	0.826246653175717	THOC3	protein_coding
ENSG00000051620.11	677.01370383982	-0.762301710032094	0.109291976770027	-6.97491007630077	3.06066520845861e-12	2.80483734730338e-11	HEBP2	protein_coding
ENSG00000051825.15	1141.48073856369	0.331020227593101	0.0699848390569574	4.72988481581988	2.2464725711652e-06	9.41527146862311e-06	MPHOSPH9	protein_coding
ENSG00000052126.14	192.778855476249	-0.845196628704869	0.110752536590745	-7.63139748056571	2.32222473088942e-14	2.68208092964557e-13	PLEKHA5	protein_coding
ENSG00000052344.16	903.27728654386	-0.691353504825327	0.0851158440015536	-8.12250072751094	4.56674764573086e-16	6.31003578811944e-15	PRSS8	protein_coding
ENSG00000052723.12	745.587745882794	0.773314542923465	0.181705402415425	4.25586984560575	2.08237825399259e-05	7.44303873917029e-05	SIKE1	protein_coding
ENSG00000052749.14	3062.53371819466	0.823798733046709	0.109601840287274	7.51628559235387	5.63543796888219e-14	6.2648182563694e-13	RRP12	protein_coding
ENSG00000052795.13	425.682252598715	0.321453357416623	0.105801709009695	3.03826242908011	0.00237946639678017	0.00568202755417991	FNIP2	protein_coding
ENSG00000052802.13	1632.2785646533	-0.320529100419444	0.242098153461094	-1.32396342490466	0.185515192080203	0.261954722927995	MSMO1	protein_coding
ENSG00000052841.15	2702.30417552935	0.111986665054346	0.0925873580043101	1.20952436129707	0.226461457641388	0.308848193087634	TTC17	protein_coding
ENSG00000053108.17	200.594649152323	0.685755454194496	0.220601548295486	3.10857044972302	0.00187994820201638	0.00458472216255768	FSTL4	protein_coding
ENSG00000053254.15	744.212037889124	-2.10973782699842	0.135037711691664	-15.6233232966481	5.0503256335014e-55	7.79708437090573e-53	FOXN3	protein_coding
ENSG00000053371.12	1320.37095180259	0.0785771284810705	0.234493500007776	0.335092991824783	0.737554939279761	0.796289869509261	AKR7A2	protein_coding
ENSG00000053372.5	2147.38547215689	0.705551039186205	0.0677068489069062	10.4206745783769	1.99532893565497e-25	5.80563976854995e-24	MRTO4	protein_coding
ENSG00000053501.13	400.760064654878	0.102345582013653	0.0846833232718422	1.20856832324722	0.226828732260584	0.309255263283648	USE1	protein_coding
ENSG00000053524.12	73.5434517562856	0.370650697927278	0.197085173679012	1.88066251259949	0.060017842193804	0.099329463180076	MCF2L2	protein_coding
ENSG00000053747.16	1073.844335154	-1.06926719760629	0.501011806709118	-2.13421556795187	0.0328251389172408	0.0589838897645906	LAMA3	protein_coding
ENSG00000053770.12	1286.62166095667	0.638041600758077	0.0799297486640214	7.98252980176425	1.43364178751663e-15	1.88453520809093e-14	AP5M1	protein_coding
ENSG00000053900.11	523.573491151073	0.0790908607839333	0.0952482976429247	0.830365085163371	0.406332399809259	0.499050995138736	ANAPC4	protein_coding
ENSG00000053918.18	341.233952307613	-0.523312652262892	0.118794653860475	-4.40518689399547	1.0569271328075e-05	4.01086218193567e-05	KCNQ1	protein_coding
ENSG00000054116.12	603.905694641467	0.169996232759736	0.0721605091913029	2.35580700115438	0.0184825175921584	0.03548286907364	TRAPPC3	protein_coding
ENSG00000054118.15	4534.37918442661	0.400497133967475	0.072970034000574	5.48851510695917	4.0532661019827e-08	2.23003331356357e-07	THRAP3	protein_coding
ENSG00000054148.18	1137.22908708832	0.200744459406435	0.0691370115218688	2.90357443846032	0.00368929256318137	0.0084026789825281	PHPT1	protein_coding
ENSG00000054179.12	718.829491741286	-0.189901349457026	0.141435890919336	-1.34266732597125	0.179379719203672	0.254478682752139	ENTPD2	protein_coding
ENSG00000054267.22	1633.3203240672	-0.0939083287619695	0.0724253987082737	-1.29662149517779	0.194761452784351	0.272694871425803	ARID4B	protein_coding
ENSG00000054277.14	114.913229924132	-0.504211549637239	0.152485868619123	-3.30661165000575	0.000944317095513944	0.00247402903119065	OPN3	protein_coding
ENSG00000054282.16	294.552348998844	0.219504867145257	0.163624910557131	1.34151252641091	0.179754105474429	0.254938096721795	SDCCAG8	protein_coding
ENSG00000054392.13	69.8823651796684	-1.43293289141278	0.28145859233146	-5.09109663181036	3.55998529696469e-07	1.70158803491174e-06	HHAT	protein_coding
ENSG00000054523.18	2271.04374795109	-0.216044123550283	0.0507374985467417	-4.25807597414864	2.06193878889541e-05	7.3769529146341e-05	KIF1B	protein_coding
ENSG00000054598.9	434.922511339802	0.190677457514815	0.158925358682844	1.19979252584439	0.230219927649857	0.313042824242143	FOXC1	protein_coding
ENSG00000054611.14	943.308685971941	-0.340554212458042	0.11932381521892	-2.85403388949002	0.00431679260944332	0.00968461924390234	TBC1D22A	protein_coding
ENSG00000054654.19	2615.01776332835	-1.09770204275146	0.101738681275969	-10.7894266859417	3.86191168230671e-27	1.27023312507175e-25	SYNE2	protein_coding
ENSG00000054690.14	844.113222625283	0.243077662054764	0.0724009284471215	3.35738321687819	0.00078683974719404	0.00209851672396366	PLEKHH1	protein_coding
ENSG00000054793.14	512.039491051463	-2.1139082396379	0.122946994381579	-17.1936552843022	2.96251559362375e-66	7.11473983040117e-64	ATP9A	protein_coding
ENSG00000054965.10	1361.06787974417	-0.509374238367641	0.0596392200732841	-8.54092722442927	1.33149055562519e-17	2.12280844116007e-16	FAM168A	protein_coding
ENSG00000054967.13	404.640570458437	0.842131198776881	0.125741874822809	6.69730111757583	2.12303871691841e-11	1.7845319881653e-10	RELT	protein_coding
ENSG00000055044.11	3190.58257790911	0.835290995294449	0.17633544086287	4.73694335754108	2.16965774594476e-06	9.10594221807052e-06	NOP58	protein_coding
ENSG00000055070.17	4414.67593815927	0.0278367742382206	0.0689391992768597	0.403787315927882	0.68636912458928	0.75301028605872	SZRD1	protein_coding
ENSG00000055118.16	717.319989300163	-0.406473572941957	0.101499539056476	-4.00468392980375	6.21004569267717e-05	0.000205819282210923	KCNH2	protein_coding
ENSG00000055130.17	2770.23834352741	-0.00489985052630096	0.0620817462063315	-0.0789257845617952	0.937091654096561	0.953861458993606	CUL1	protein_coding
ENSG00000055147.19	210.33033449176	-0.470109661315285	0.119856914442389	-3.92225733077129	8.77232283444194e-05	0.000282694876432602	FAM114A2	protein_coding
ENSG00000055163.20	2119.54214201004	-0.529173009855702	0.0636083445449394	-8.31923883008527	8.85300009819182e-17	1.31319501456512e-15	CYFIP2	protein_coding
ENSG00000055208.19	1013.86717598402	-0.277396260355642	0.135033533338938	-2.05427684143738	0.0399489048560524	0.0699406306956807	TAB2	protein_coding
ENSG00000055211.14	367.040430767881	-0.23269652832001	0.0975846810313645	-2.38456001352528	0.0170995587181366	0.0330754696248283	GINM1	protein_coding
ENSG00000055332.18	1232.48446241275	0.166694346122425	0.0811131837657703	2.05508326000107	0.0398709635079253	0.0698284150798599	EIF2AK2	protein_coding
ENSG00000055483.19	3891.943592306	1.02583461202632	0.186284266092546	5.50682370306405	3.65365822352857e-08	2.02766080917304e-07	USP36	protein_coding
ENSG00000055609.19	2731.40470844956	0.0440477322859709	0.120081642196093	0.366814872618423	0.713757113058977	0.776749271422162	KMT2C	protein_coding
ENSG00000055732.13	463.169897040212	0.358529881871531	0.172515871698201	2.07824287900155	0.0376869945834704	0.0665193919794573	MCOLN3	protein_coding
ENSG00000055917.15	2541.01620004848	0.0263160225325691	0.0772848574123617	0.340506839420782	0.733474873075629	0.792959973535854	PUM2	protein_coding
ENSG00000055950.16	921.012374891186	-0.306873069691362	0.141821128281459	-2.16380361240916	0.0304794247897835	0.0552478371953306	MRPL43	protein_coding
ENSG00000055955.17	28.6072287390572	-0.10921197184216	0.289894512970444	-0.376730041293657	0.706374235237367	0.770821650136412	ITIH4	protein_coding
ENSG00000056050.7	231.648900371886	-0.00534917620753742	0.217424152925487	-0.0246024930329182	0.980372030749997	0.985386888012188	HPF1	protein_coding
ENSG00000056097.16	4488.23829374641	0.462327980851551	0.112430654726222	4.11211677079849	3.92047906328789e-05	0.000134231383180687	ZFR	protein_coding
ENSG00000056277.16	326.113720299902	0.395615700484725	0.111386589115755	3.55173547933669	0.000382699382491633	0.00108839128892827	ZNF280C	protein_coding
ENSG00000056558.11	67.4101507949272	-0.306270789378687	0.165125551494915	-1.85477527012601	0.063628324897587	0.104504619594061	TRAF1	protein_coding
ENSG00000056586.16	1320.80941322649	0.371655592938322	0.129616682893364	2.86734380669257	0.00413933069509449	0.00932104084190796	RC3H2	protein_coding
ENSG00000056736.10	491.018194337243	0.895016149776217	0.178867625738161	5.00379063054376	5.6213810241012e-07	2.60734196488814e-06	IL17RB	protein_coding
ENSG00000056972.20	956.357765352733	-0.781703940256072	0.0727575527364994	-10.743955931106	6.32737384100155e-27	2.05877776805061e-25	TRAF3IP2	protein_coding
ENSG00000057019.16	2646.38637325077	0.570494758803067	0.108445269115829	5.26066986097593	1.43531539716282e-07	7.21232878082812e-07	DCBLD2	protein_coding
ENSG00000057252.13	593.674476528752	0.213031114261829	0.0907605744238041	2.34717679580878	0.0189162766474546	0.0361778872046502	SOAT1	protein_coding
ENSG00000057294.15	973.443251119025	-0.211187373723424	0.0514548718745374	-4.10432221536501	4.05501967133429e-05	0.000138627452572623	PKP2	protein_coding
ENSG00000057468.7	30.1250614749298	1.37199677239665	0.250377619804664	5.47971010135425	4.26023285435878e-08	2.33964875086927e-07	MSH4	protein_coding
ENSG00000057608.17	8799.83094474907	0.122532198168412	0.0766827342247951	1.59791117788274	0.110062746057881	0.167445887164981	GDI2	protein_coding
ENSG00000057657.17	348.199897504228	-1.71215861764076	0.236728042415123	-7.23259737280445	4.73842659062699e-13	4.76279639807996e-12	PRDM1	protein_coding
ENSG00000057663.16	579.667203986857	-0.433689409269982	0.073441026020043	-5.90527437826947	3.52060307895606e-09	2.26089662922773e-08	ATG5	protein_coding
ENSG00000057757.10	1399.21227558961	0.421543511786457	0.0640784481764326	6.57855369134074	4.75046335501265e-11	3.8312638891973e-10	PITHD1	protein_coding
ENSG00000057935.14	797.722466054833	-0.733497594545783	0.0634718628970143	-11.5562638477448	6.86303061955746e-31	2.87638928736577e-29	MTA3	protein_coding
ENSG00000058056.9	1414.87345429625	0.0202589783953423	0.0835059748990743	0.242605135977724	0.80831130213308	0.85391355964764	USP13	protein_coding
ENSG00000058063.16	1202.75463062807	-0.0143128203026253	0.147193003175915	-0.097238455590988	0.922537029583975	0.943571587470439	ATP11B	protein_coding
ENSG00000058085.15	1503.3537658409	-1.41697539010317	0.145869369924671	-9.71400226678786	2.62810195750524e-22	5.99746344148632e-21	LAMC2	protein_coding
ENSG00000058091.17	19.7646931332287	-0.449915736239188	0.46100437222946	-0.975946787800199	0.329090834526299	0.420003739045373	CDK14	protein_coding
ENSG00000058262.10	10921.1382202795	0.627044992427303	0.0664494081882787	9.43642704312166	3.85707636312061e-21	8.10521741305761e-20	SEC61A1	protein_coding
ENSG00000058272.19	1289.13728984056	0.0226967294837986	0.114967725509918	0.197418270067808	0.843500233508908	0.882217512304008	PPP1R12A	protein_coding
ENSG00000058453.17	639.602357201128	-0.83094091939396	0.128771329375219	-6.45284104330963	1.09772483501532e-10	8.4295802385444e-10	CROCC	protein_coding
ENSG00000058600.16	1815.05476638376	0.193321487154416	0.0865299435131037	2.23415709412938	0.0254727384313954	0.0472307025082124	POLR3E	protein_coding
ENSG00000058668.15	575.047609593799	-1.02669440590722	0.0881465148844679	-11.6475893261678	2.36041830309018e-31	1.02037511216441e-29	ATP2B4	protein_coding
ENSG00000058673.16	3105.34022004401	0.214811653810897	0.0864417351159526	2.48504560352415	0.0129534839502432	0.0258693521867978	ZC3H11A	protein_coding
ENSG00000058729.11	665.568940148616	0.567469101331744	0.0998876547606903	5.68107342885645	1.33851991941795e-08	7.95123925433592e-08	RIOK2	protein_coding
ENSG00000058799.15	147.572176021894	-1.55817278233136	0.150210625081933	-10.3732527674487	3.28160344652191e-25	9.33283085448807e-24	YIPF1	protein_coding
ENSG00000058804.12	2716.54004408586	0.198419021211397	0.0665330892959942	2.98226075642851	0.00286128182655262	0.00671077259893679	NDC1	protein_coding
ENSG00000058866.15	111.739882269993	0.435577870636481	0.308959090849418	1.40982377129267	0.15859172565755	0.229528678897907	DGKG	protein_coding
ENSG00000059122.17	733.354423124336	-0.192565785486618	0.0621338758022572	-3.09920768663239	0.00194038947733544	0.00472146876681976	FLYWCH1	protein_coding
ENSG00000059145.19	501.245973802948	0.547042754221402	0.133405817218544	4.10059145565776	4.12095531280277e-05	0.000140586065530052	UNKL	protein_coding
ENSG00000059377.18	38.4142527746848	0.0405272074426769	0.215481942832735	0.188077046781296	0.850816254013841	0.888456755002375	TBXAS1	protein_coding
ENSG00000059378.13	1119.86515508595	-0.062357893974024	0.120447267731819	-0.517719456392042	0.60465402131543	0.682513827402451	PARP12	protein_coding
ENSG00000059573.9	4135.56608776382	0.485518607123226	0.0495863765303388	9.79137095904089	1.22621826047089e-22	2.87193224162918e-21	ALDH18A1	protein_coding
ENSG00000059588.10	1136.69832623439	-0.454621850518256	0.0971810236874488	-4.67809283405369	2.89555455994323e-06	1.19405125352796e-05	TARBP1	protein_coding
ENSG00000059691.12	545.018227474333	-0.301962074185231	0.248011298091743	-1.21753354185312	0.223401282635719	0.305197418174124	GATB	protein_coding
ENSG00000059728.11	295.367741529749	-0.208734977617578	0.224721525271188	-0.928860630354311	0.352961318291162	0.444728909539081	MXD1	protein_coding
ENSG00000059758.8	438.373522492273	-0.0565366556899575	0.204662885961111	-0.276242834280663	0.782361559682096	0.83330731418445	CDK17	protein_coding
ENSG00000059769.20	347.796394581575	0.717946167343646	0.111550376799788	6.43607119886494	1.22605539209569e-10	9.35934312936818e-10	DNAJC25	protein_coding
ENSG00000059915.17	72.4667761371817	-0.151157336682557	0.194738092439935	-0.776208366779498	0.43762596675918	0.529461914681441	PSD	protein_coding
ENSG00000060069.17	535.817752376962	-0.633915135276919	0.0805377781331884	-7.87102835427853	3.5173790052873e-15	4.4127648714757e-14	CTDP1	protein_coding
ENSG00000060138.13	6115.79516752482	0.453289863661215	0.0683891870512836	6.62809258605901	3.40052170955187e-11	2.79467101931123e-10	YBX3	protein_coding
ENSG00000060140.9	25.8993591262597	-1.55278497683579	0.310156429105604	-5.00645748764114	5.54408993561619e-07	2.57306996091635e-06	STYK1	protein_coding
ENSG00000060237.18	3961.11891990884	-0.272870111844603	0.141336474700125	-1.93064184191345	0.0535273596711313	0.0900931305646191	WNK1	protein_coding
ENSG00000060339.14	2663.12078072258	0.537703310778609	0.105971409154513	5.07404133877849	3.89454391367427e-07	1.84484813443618e-06	CCAR1	protein_coding
ENSG00000060491.16	1906.05657892193	-0.108631062996652	0.153396263916131	-0.708172808276778	0.478837950014373	0.566887181824528	OGFR	protein_coding
ENSG00000060642.11	222.221729305103	-0.114598321826677	0.136471173818287	-0.839725479164311	0.401062324701628	0.49341949688857	PIGV	protein_coding
ENSG00000060656.20	2012.10083213611	-0.411960021989606	0.185646214738431	-2.21905963754792	0.0264826675193454	0.0488399268122496	PTPRU	protein_coding
ENSG00000060688.13	1017.49250450598	0.380094509149788	0.116172675373736	3.2718064547192	0.00106862704327105	0.00276618086649975	SNRNP40	protein_coding
ENSG00000060749.16	1402.95020571454	0.443080754815457	0.103140122313296	4.29591069777449	1.73977614194609e-05	6.30788713818459e-05	QSER1	protein_coding
ENSG00000060762.19	272.894894055199	0.903587710457993	0.0871523324835942	10.3679119618294	3.47024521637585e-25	9.85080865361475e-24	MPC1	protein_coding
ENSG00000060971.19	1309.86957349796	-0.0716813309932451	0.0735873509292438	-0.974098538513346	0.330007615123464	0.421008023250906	ACAA1	protein_coding
ENSG00000061273.18	1315.37433374914	-0.732711887520895	0.0656934657713811	-11.1534972149406	6.88462119597405e-29	2.5468048580706e-27	HDAC7	protein_coding
ENSG00000061656.10	19.6928111119414	0.690930501171261	0.312709416437534	2.20949694781346	0.0271400944720441	0.0499255360693553	SPAG4	protein_coding
ENSG00000061676.15	4358.75648072088	-0.0430536269264561	0.0680108507351817	-0.633040558397024	0.526707157571751	0.611360129962454	NCKAP1	protein_coding
ENSG00000061794.13	1135.21234196215	0.177697107620646	0.0524694586222613	3.38667697907701	0.000707446303419131	0.00189949646330638	MRPS35	protein_coding
ENSG00000061936.10	1575.56195507817	0.268192049527901	0.0833852827813434	3.21629957448446	0.00129855201905602	0.00328821624239624	SFSWAP	protein_coding
ENSG00000061938.19	943.250510100199	-0.297577389412228	0.0697118292117563	-4.26867854103079	1.9663440416078e-05	7.06333935173932e-05	TNK2	protein_coding
ENSG00000061987.16	704.619326141403	-0.0232912100435032	0.0911482296652445	-0.255531129118401	0.798312903870974	0.846009262139654	MON2	protein_coding
ENSG00000062038.14	3616.53201838987	-0.0851609577296838	0.0952420338616403	-0.894153077971838	0.371239993562306	0.463858378280427	CDH3	protein_coding
ENSG00000062194.16	1715.84745090815	0.109798569461365	0.0908037520079554	1.20918538092727	0.226591632842884	0.308997873358525	GPBP1	protein_coding
ENSG00000062282.15	573.559015345403	-0.213784588433501	0.0943231829772524	-2.26651160070646	0.0234200776947336	0.0438383985551551	DGAT2	protein_coding
ENSG00000062485.19	9330.6867088342	0.518473962205533	0.0491093711694162	10.5575361658962	4.6880528858507e-26	1.43004516457502e-24	CS	protein_coding
ENSG00000062582.14	1927.77238317464	-0.0208454141044731	0.111267303800503	-0.187345369146788	0.851389853219231	0.888891193257225	MRPS24	protein_coding
ENSG00000062598.18	616.232461456821	-0.367379126217447	0.0625803562082072	-5.8705182980289	4.34434827795918e-09	2.74871093978825e-08	ELMO2	protein_coding
ENSG00000062650.19	1508.93562414497	0.511788299749099	0.119827841185612	4.27102996002693	1.94572264110583e-05	6.99923527340257e-05	WAPL	protein_coding
ENSG00000062716.13	1393.08596065895	0.0608257517738491	0.0849802287369743	0.715763568513251	0.474137351415048	0.562687122669203	VMP1	protein_coding
ENSG00000062725.10	737.429786265391	0.0801297588003713	0.160263385249634	0.499987933460641	0.617083573897849	0.69285189737876	APPBP2	protein_coding
ENSG00000062822.15	1383.61709957128	0.316124826244509	0.156793035400585	2.01619176155913	0.0437799275761889	0.0756758030649764	POLD1	protein_coding
ENSG00000063046.18	25516.9344303031	0.111170619525668	0.0620373711816025	1.79199436417505	0.0731338687918671	0.117927681426084	EIF4B	protein_coding
ENSG00000063169.11	361.755945255907	-1.02994241406231	0.0840890852422978	-12.2482294948815	1.71703559280129e-34	9.21232216988776e-33	BICRA	protein_coding
ENSG00000063176.16	436.651074611376	0.112934212327726	0.138802976240411	0.813629616501309	0.415857166052765	0.508191496840186	SPHK2	protein_coding
ENSG00000063177.13	24288.3516981794	-0.077767124305801	0.0899763508760602	-0.864306271021404	0.387419666165949	0.479756060655657	RPL18	protein_coding
ENSG00000063180.9	139.822267706414	-1.77984778431708	0.233565309261057	-7.62034306356572	2.53002394835898e-14	2.91762670264263e-13	CA11	protein_coding
ENSG00000063241.8	1778.59590944218	-0.399264057760764	0.180018063812857	-2.21791107683411	0.0265608961035115	0.0489722590843443	ISOC2	protein_coding
ENSG00000063244.13	4096.98843303037	0.18384319228659	0.121762640518497	1.50984892824053	0.131081976936457	0.194992656675705	U2AF2	protein_coding
ENSG00000063245.15	3771.50368532881	0.129072654074221	0.0390285576954826	3.30713358872496	0.000942559308420596	0.00246985146110211	EPN1	protein_coding
ENSG00000063322.15	1100.63526377736	-0.186164293845604	0.0680806844935042	-2.73446565983582	0.0062481612355692	0.0135126757424474	MED29	protein_coding
ENSG00000063438.18	191.175899429852	-0.284657751578911	0.231097026369563	-1.23176726265485	0.218036035625605	0.299137216087723	AHRR	protein_coding
ENSG00000063587.15	931.184553781965	0.550809724811433	0.106163977360413	5.18829209781305	2.12231525082862e-07	1.04356937747927e-06	ZNF275	protein_coding
ENSG00000063601.17	733.502295284671	-0.102278538293834	0.0867891363990709	-1.17847166750848	0.238608621051865	0.322680410843288	MTMR1	protein_coding
ENSG00000063660.9	3578.87863040951	-0.109822195614131	0.217799602537725	-0.504235059818847	0.614096205961246	0.690505540402932	GPC1	protein_coding
ENSG00000063761.16	364.035355384815	0.195185182430474	0.125942566997928	1.54979517317353	0.121190685934155	0.182195456894253	ADCK1	protein_coding
ENSG00000063854.13	279.060513993748	-0.663826316928794	0.220004716428583	-3.01732766326527	0.0025501399793396	0.00604934580789203	HAGH	protein_coding
ENSG00000063978.16	3350.80590903838	0.551756745399017	0.143801003884249	3.83694640854627	0.000124573643690064	0.000390389235507595	RNF4	protein_coding
ENSG00000064012.22	388.167697798981	-0.247250795344022	0.0794509777091797	-3.11199185300214	0.00185829627367884	0.00453923516641281	CASP8	protein_coding
ENSG00000064042.18	792.710570712411	0.390861718979133	0.118210962129741	3.30647608256625	0.000944774156572413	0.00247436956706606	LIMCH1	protein_coding
ENSG00000064102.15	1459.5315736339	1.26912005080603	0.141681731534089	8.95754192911368	3.31996492883113e-19	6.10341061642952e-18	INTS13	protein_coding
ENSG00000064115.11	2006.74850065943	0.151543452643419	0.0802969723879589	1.88728725550484	0.0591216996667659	0.0980716276678181	TM7SF3	protein_coding
ENSG00000064199.7	40.4487687561446	-0.704982550035264	0.519727134868445	-1.35644745624781	0.174956842646606	0.249210239365191	SPA17	protein_coding
ENSG00000064270.13	497.876849786087	0.580476510425101	0.353326919735587	1.64288786956709	0.100406135273608	0.154699065854348	ATP2C2	protein_coding
ENSG00000064309.14	491.396395702478	0.231266709967101	0.165021072653308	1.40143744219242	0.161083302294262	0.232556650811133	CDON	protein_coding
ENSG00000064313.12	1148.83257802806	0.38565665448276	0.0668872127014484	5.76577553327183	8.12831853527685e-09	4.96894785611066e-08	TAF2	protein_coding
ENSG00000064393.16	2291.4576869028	-0.0954279631814245	0.0837155161421688	-1.1399077205636	0.254324748198723	0.340374475032878	HIPK2	protein_coding
ENSG00000064419.13	3526.37100961057	0.290782888213528	0.0848984963516679	3.4250652332998	0.000614651820037733	0.00167260468294441	TNPO3	protein_coding
ENSG00000064489.23	258.974951413966	0.204082737304874	0.0962979711759743	2.1192838728859	0.0340664837419827	0.0609394536552611	BORCS8-MEF2B	protein_coding
ENSG00000064490.14	680.695529263334	-0.35934019517307	0.0635199443238903	-5.65712390018452	1.53930644005376e-08	9.0515765402306e-08	RFXANK	protein_coding
ENSG00000064545.15	1515.50188001386	0.274592229316034	0.128940929014876	2.129597106318	0.0332048901667455	0.0596025611843469	TMEM161A	protein_coding
ENSG00000064547.14	839.393047933043	0.00668904575647871	0.0702441409002459	0.0952256753481812	0.924135576671819	0.944868987366173	LPAR2	protein_coding
ENSG00000064601.19	2544.27784602626	0.468358647278775	0.223660510711685	2.09406052855939	0.0362545886480096	0.0643288291596558	CTSA	protein_coding
ENSG00000064607.17	2025.12407359786	0.292078813836434	0.107395215046024	2.71966319645864	0.00653484395741883	0.014050332396724	SUGP2	protein_coding
ENSG00000064651.14	1453.18948964273	-0.261801130438704	0.09168435932662	-2.85546119710619	0.00429743737979664	0.00964548695391236	SLC12A2	protein_coding
ENSG00000064652.11	306.356610428422	-0.53835220824482	0.126114828286352	-4.26874631286382	1.96574679632367e-05	7.06333935173932e-05	SNX24	protein_coding
ENSG00000064666.15	2872.18049223701	-0.790367737877523	0.183784417580283	-4.30051550769948	1.70401245648106e-05	6.19752607369193e-05	CNN2	protein_coding
ENSG00000064687.13	317.146676562231	-0.018551241284188	0.169757225123418	-0.109281011578157	0.912979606952266	0.936563933364145	ABCA7	protein_coding
ENSG00000064703.12	941.259736109238	0.489402015232362	0.099659249615559	4.9107535639718	9.07270519751e-07	4.07571346907145e-06	DDX20	protein_coding
ENSG00000064726.10	2830.53820169117	0.319215344364894	0.051236720916887	6.230206356935	4.65821178347189e-10	3.34339394136289e-09	BTBD1	protein_coding
ENSG00000064763.11	501.232216595842	-0.320678394145687	0.0810968323928384	-3.95426534777955	7.67701731455725e-05	0.000249791982729573	FAR2	protein_coding
ENSG00000064932.16	1717.86014700473	0.626651145950343	0.0813211680691288	7.70587979525386	1.29944901422678e-14	1.53598934259775e-13	SBNO2	protein_coding
ENSG00000064933.18	546.956401018279	0.898184877080692	0.205086026251757	4.3795518080696	1.18923646846731e-05	4.45926834396788e-05	PMS1	protein_coding
ENSG00000064961.19	1869.70378959129	-0.873599333822553	0.205313139809382	-4.25496066463951	2.09085769122042e-05	7.46805402931185e-05	HMG20B	protein_coding
ENSG00000064995.18	278.496128772099	0.37170738696446	0.090756123405836	4.09567280989172	4.20944090926931e-05	0.000143346479759722	TAF11	protein_coding
ENSG00000064999.15	1223.0470074797	0.267606554221118	0.055964525933297	4.78171752120393	1.73803797018219e-06	7.43049293270881e-06	ANKS1A	protein_coding
ENSG00000065000.19	6169.41889095624	0.494203104233204	0.0627659008616697	7.87375147092022	3.44162286793918e-15	4.32849160365085e-14	AP3D1	protein_coding
ENSG00000065029.15	538.775036716443	-0.278609919794874	0.0630377638932335	-4.4197303741096	9.88241223560884e-06	3.76247853862007e-05	ZNF76	protein_coding
ENSG00000065054.14	1295.73132971881	0.199719914241671	0.126006554740635	1.58499623017837	0.112967190792237	0.171124709319839	SLC9A3R2	protein_coding
ENSG00000065057.9	602.885093006141	0.396603004550726	0.231905161102935	1.71019481698679	0.0872298538287543	0.13722059559462	NTHL1	protein_coding
ENSG00000065060.17	2379.04332353312	0.535722024333169	0.215065433694453	2.49097223635798	0.0127394074214379	0.0254889228096213	UHRF1BP1	protein_coding
ENSG00000065135.12	1681.74800735393	-0.0906117783394736	0.0547397403434927	-1.65531984205411	0.0978596361133814	0.151565645920913	GNAI3	protein_coding
ENSG00000065150.21	7459.95907831683	0.495583675644705	0.0419733653329247	11.807098899834	3.58726311873266e-32	1.63479792127787e-30	IPO5	protein_coding
ENSG00000065154.12	1450.98992131471	0.195812710901638	0.14180440281011	1.38086481816682	0.167320529142269	0.23977643549181	OAT	protein_coding
ENSG00000065183.16	2254.43512199228	0.76167149290642	0.0718574318682083	10.5997594556869	2.98747631036022e-26	9.24345942244379e-25	WDR3	protein_coding
ENSG00000065243.20	996.686188467828	0.00802096654338133	0.0832114032941645	0.0963926364157811	0.923208740181099	0.944048948292784	PKN2	protein_coding
ENSG00000065268.11	1078.2890772128	0.340662621086105	0.191427597787202	1.77958990774568	0.0751430990707209	0.12070443666419	WDR18	protein_coding
ENSG00000065308.5	956.80961657696	-0.382476329578536	0.066907862280343	-5.71646315609317	1.08764038722638e-08	6.53794162047483e-08	TRAM2	protein_coding
ENSG00000065320.9	232.539607028248	-0.793540347990131	0.26768296871207	-2.96447828492105	0.00303196640865158	0.00706727033783676	NTN1	protein_coding
ENSG00000065328.16	979.621202891062	0.972711374119323	0.108255479743093	8.98533151788449	2.57955447584428e-19	4.77122973343814e-18	MCM10	protein_coding
ENSG00000065357.20	756.848080483643	-0.132095082574898	0.0929471938314107	-1.42118419211767	0.155263219039522	0.225379689539285	DGKA	protein_coding
ENSG00000065361.16	1439.72644420267	-1.41119503540158	0.0841475085755021	-16.7704910019454	4.01179964387577e-63	8.79688820461455e-61	ERBB3	protein_coding
ENSG00000065413.20	75.89648723596	-1.29462825598692	0.239851444178276	-5.39762543612057	6.7528660583653e-08	3.58746009350657e-07	ANKRD44	protein_coding
ENSG00000065427.15	5792.97845673445	0.558825445941565	0.0598376255293352	9.33903110289032	9.72196707486445e-21	1.99313498431842e-19	KARS1	protein_coding
ENSG00000065457.10	662.348854489311	0.36371681630708	0.0573042558515879	6.34711699684346	2.1938728941992e-10	1.62314410216302e-09	ADAT1	protein_coding
ENSG00000065485.20	887.208803540311	0.727185844465935	0.125831629598582	5.77903859932311	7.51286904413622e-09	4.61321869471514e-08	PDIA5	protein_coding
ENSG00000065491.8	370.603954516092	0.255571463255183	0.138289786264644	1.84808632769233	0.0645898553446528	0.105831114507754	TBC1D22B	protein_coding
ENSG00000065518.8	1366.83850864323	-0.105041986574935	0.164455933782968	-0.638724211152871	0.52300235948844	0.608039472803143	NDUFB4	protein_coding
ENSG00000065526.12	2887.22780847561	0.123430784040621	0.0551157113602469	2.23948454976573	0.0251244054994156	0.0466992942513707	SPEN	protein_coding
ENSG00000065548.18	2458.92914250122	0.461784594439433	0.0934907992801176	4.93935871759778	7.83799083383101e-07	3.56229502300581e-06	ZC3H15	protein_coding
ENSG00000065559.15	746.861589335427	-0.0922140183661487	0.0916261422555276	-1.00641603036153	0.314215485597127	0.405016212053547	MAP2K4	protein_coding
ENSG00000065600.13	511.169009632374	0.614051110182028	0.0784379853250238	7.82849161203698	4.93757883876032e-15	6.14354998605623e-14	PACC1	protein_coding
ENSG00000065613.15	2892.29979354072	-0.0613073873174145	0.0778538445867259	-0.787467692094777	0.431008133963638	0.52328302574786	SLK	protein_coding
ENSG00000065615.14	275.04454124495	-0.207302568340764	0.114226394370072	-1.81483946406592	0.0695485837227383	0.112843975520111	CYB5R4	protein_coding
ENSG00000065618.21	6756.79363274398	-2.11503911193562	0.142894843078219	-14.801367679713	1.43534098394912e-49	1.72354834025001e-47	COL17A1	protein_coding
ENSG00000065621.15	1463.558672931	0.270871370067864	0.0600566484695352	4.51026450810468	6.47468421051478e-06	2.53066319052153e-05	GSTO2	protein_coding
ENSG00000065665.21	191.86872143103	-0.258361597860887	0.0954615187673188	-2.70644759476986	0.00680073151434482	0.0145702446632735	SEC61A2	protein_coding
ENSG00000065675.15	130.998404226129	-0.85068627882791	0.361847104288223	-2.35095505462526	0.0187252955367824	0.0358534195737177	PRKCQ	protein_coding
ENSG00000065717.15	691.56692506235	-0.564345172010487	0.251646997584429	-2.24260641862475	0.0249222059770523	0.0463747357560941	TLE2	protein_coding
ENSG00000065802.12	390.912950852595	0.114180570544617	0.137569925108783	0.82998206515217	0.406548923896646	0.499276397610085	ASB1	protein_coding
ENSG00000065809.13	1004.42151619034	0.23272903908763	0.191802733732164	1.21337707007146	0.224985688955581	0.307084661605588	FAM107B	protein_coding
ENSG00000065833.9	1286.85579401428	0.533733502869287	0.174421994383221	3.06001261341289	0.0022132767001226	0.00532213548519627	ME1	protein_coding
ENSG00000065882.16	2042.93373897307	-0.0565668512954332	0.0418858466107664	-1.35050036880222	0.176855535451753	0.251534522596825	TBC1D1	protein_coding
ENSG00000065883.16	3136.41506365867	0.264736532625913	0.250043106900814	1.05876357043878	0.28970746831194	0.379012018638967	CDK13	protein_coding
ENSG00000065911.12	12340.99839106	0.384393226402971	0.188144522222276	2.0430742381585	0.0410450896897556	0.0715534286215004	MTHFD2	protein_coding
ENSG00000065923.10	653.948266942678	0.131051833166507	0.088834911551449	1.47522894859425	0.140151001119394	0.2060323209227	SLC9A7	protein_coding
ENSG00000065970.9	718.894748779288	-0.200683038886254	0.0802478998978988	-2.50078867037752	0.0123917097903239	0.0248754901323605	FOXJ2	protein_coding
ENSG00000065978.19	24093.441076523	0.195381907695174	0.145992134538482	1.33830434298961	0.180797246675231	0.256201399475156	YBX1	protein_coding
ENSG00000066027.12	1294.32392539772	-0.0560995736593452	0.0502170081935362	-1.11714288997739	0.263933234510069	0.350998491530047	PPP2R5A	protein_coding
ENSG00000066044.15	2291.87590480324	0.251748267698533	0.0510898754911755	4.92755688437754	8.3264186434555e-07	3.76843296666114e-06	ELAVL1	protein_coding
ENSG00000066084.13	1128.80144175831	0.0140526284738756	0.0626272015765135	0.22438538079507	0.822457445127605	0.865293174659667	DIP2B	protein_coding
ENSG00000066117.15	1991.50827300432	-0.0865536395381935	0.0639537189725161	-1.35337930191972	0.17593448636398	0.250459990467352	SMARCD1	protein_coding
ENSG00000066135.13	2130.49804461615	0.357297173129473	0.166633427229336	2.14421067291455	0.032016010294111	0.0576602260645982	KDM4A	protein_coding
ENSG00000066136.20	1495.99328861374	-0.251363275035182	0.0578401495398029	-4.34582685271596	1.38751990287201e-05	5.13783067314084e-05	NFYC	protein_coding
ENSG00000066185.13	38.2583157580129	-0.458817401997633	0.232747226565876	-1.97131200559234	0.048688198974679	0.0829750451100353	ZMYND12	protein_coding
ENSG00000066230.12	932.944991985324	-0.117945180794822	0.0768826711094607	-1.5340931720088	0.125006732859034	0.187151382164771	SLC9A3	protein_coding
ENSG00000066248.15	542.31168058351	-0.559809848140782	0.167571315385816	-3.34072598792864	0.000835596463534016	0.00221994284341873	NGEF	protein_coding
ENSG00000066279.18	1347.37858556108	-1.20658453931527	0.253882388966789	-4.75253342394342	2.00883548326846e-06	8.48748418370619e-06	ASPM	protein_coding
ENSG00000066322.15	5260.85389191213	-0.037115518943194	0.0827306990551023	-0.448630549084003	0.653698192546374	0.724628445543749	ELOVL1	protein_coding
ENSG00000066379.15	331.785738381969	0.0548973410107299	0.096113855150571	0.571169899747838	0.567884479881956	0.649783875112606	ZNRD1	protein_coding
ENSG00000066422.5	1175.84208023693	0.45035102776335	0.129232353546654	3.48481642099607	0.000492474795044108	0.00136793531283594	ZBTB11	protein_coding
ENSG00000066427.24	362.905172007116	-2.18610033246098	0.172096998752822	-12.7027220015662	5.71082508992326e-37	3.48406385526367e-35	ATXN3	protein_coding
ENSG00000066455.13	1106.06331942893	0.152170276602891	0.108117424760066	1.40745376557559	0.159292877824082	0.230411208554336	GOLGA5	protein_coding
ENSG00000066468.23	513.796080721419	-0.186579599692186	0.0818313684161169	-2.28004985500693	0.0226047317860864	0.0424540208445243	FGFR2	protein_coding
ENSG00000066557.6	583.520270456782	0.543951716444749	0.0667122092068907	8.15370563966519	3.5293932235463e-16	4.93984453952411e-15	LRRC40	protein_coding
ENSG00000066583.12	459.664829440613	0.255899296468476	0.092131528417277	2.77754315883561	0.0054771565634565	0.0120117957392516	ISOC1	protein_coding
ENSG00000066651.20	388.09499530525	0.303040360340417	0.101159244608639	2.99567638640252	0.00273836876296176	0.00645416068990159	TRMT11	protein_coding
ENSG00000066654.14	1284.89921997099	0.139669228814449	0.0947545725212868	1.47401043662639	0.140478781166685	0.206393858909686	THUMPD1	protein_coding
ENSG00000066697.15	354.67655944884	-0.171337319938063	0.155055771866571	-1.10500446307476	0.269157655242466	0.356504886966516	MSANTD3	protein_coding
ENSG00000066735.14	213.991444250246	-0.850609292712517	0.129918326702876	-6.54726176282937	5.86015978415539e-11	4.67145508610491e-10	KIF26A	protein_coding
ENSG00000066739.12	811.310107358659	-1.24349107206639	0.116806225234912	-10.6457602714717	1.82488416969569e-26	5.71645910714199e-25	ATG2B	protein_coding
ENSG00000066777.9	708.732902894029	-0.353545092933051	0.0873695489222704	-4.0465482229694	5.19784206784489e-05	0.000174452862658592	ARFGEF1	protein_coding
ENSG00000066827.16	229.053232518698	-0.361044569257912	0.09840676360554	-3.66889994172704	0.000243596387821257	0.000722677982068593	ZFAT	protein_coding
ENSG00000066855.16	833.094674224547	0.0259871021891602	0.0719693825424025	0.361085523748231	0.718035514635755	0.779970133080856	MTFR1	protein_coding
ENSG00000066923.17	79.2905401881105	0.553903145361454	0.174742540464687	3.16982426768248	0.0015253115690005	0.00380346162993116	STAG3	protein_coding
ENSG00000066926.12	1347.31875480749	-0.00516202139921413	0.0683064004826355	-0.0755715622949037	0.939759961747894	0.95580587666346	FECH	protein_coding
ENSG00000066933.16	765.796858718494	-0.113338772923725	0.122423407171597	-0.925793322880331	0.354553397856071	0.446288927584222	MYO9A	protein_coding
ENSG00000067057.17	6123.86670109274	0.377970933138666	0.0446298511366118	8.46901621924974	2.47474220278361e-17	3.86008758021814e-16	PFKP	protein_coding
ENSG00000067064.11	1591.24943077192	0.139090975414455	0.198615311386344	0.700303387707592	0.483737856556359	0.571213124927629	IDI1	protein_coding
ENSG00000067066.17	440.251891748654	-2.06690699709307	0.269510440444293	-7.66911661635719	1.73184929096989e-14	2.02026829393788e-13	SP100	protein_coding
ENSG00000067082.15	1407.90595365655	-0.38441272077522	0.237186936829269	-1.62071624143418	0.10507850878578	0.160947341357447	KLF6	protein_coding
ENSG00000067113.17	273.324670780175	-0.284386109428272	0.107401324137701	-2.64788271198272	0.00809976212798023	0.0170349459266529	PLPP1	protein_coding
ENSG00000067141.17	2105.75615305746	-1.25466974065801	0.154857617988153	-8.10208601267517	5.40247244268945e-16	7.424106090635e-15	NEO1	protein_coding
ENSG00000067167.8	3207.19099826464	-0.183247902649982	0.0621768560929241	-2.94720438061576	0.00320661188409077	0.00743426874138728	TRAM1	protein_coding
ENSG00000067177.15	616.780297880404	-0.0968623404652188	0.126367922937744	-0.766510505303935	0.443372603478204	0.534864444181724	PHKA1	protein_coding
ENSG00000067182.8	2119.61482134473	0.0479195137500521	0.189627703921892	0.252703127016663	0.800497631289404	0.847671413872389	TNFRSF1A	protein_coding
ENSG00000067191.16	492.755386814997	-0.367530280635766	0.0924617108771971	-3.97494570616265	7.03953135361522e-05	0.000231137390148	CACNB1	protein_coding
ENSG00000067208.14	124.395801369064	-0.532133568298286	0.116849982125162	-4.55398929995814	5.26380344831965e-06	2.08485199405959e-05	EVI5	protein_coding
ENSG00000067221.14	67.7454891959963	-0.0215375297135352	0.186862091372314	-0.115258956781248	0.908239869236976	0.933030229600451	STOML1	protein_coding
ENSG00000067225.18	37960.4702924609	0.354392353277335	0.086546719863049	4.09480976099526	4.22515173604103e-05	0.000143816750880317	PKM	protein_coding
ENSG00000067248.10	724.576397452553	0.51720207094684	0.111163838952519	4.65261073943074	3.27758616311988e-06	1.34026699048659e-05	DHX29	protein_coding
ENSG00000067334.14	1516.94992779036	0.690281999288299	0.0716965113987756	9.62783245406396	6.10026493685205e-22	1.36332361144123e-20	DNTTIP2	protein_coding
ENSG00000067365.15	442.294249392907	0.431567290832697	0.133550478059386	3.23149192053652	0.00123145805287789	0.00313986524099133	METTL22	protein_coding
ENSG00000067369.14	573.468348924599	-0.306999940298887	0.0786041719462452	-3.9056443531882	9.39746390874593e-05	0.000301172694215899	TP53BP1	protein_coding
ENSG00000067533.6	628.452316612571	1.12164021289526	0.160679276981022	6.9806152602226	2.93890133166377e-12	2.69603926627266e-11	RRP15	protein_coding
ENSG00000067560.12	8749.40364560701	0.0889583454432857	0.059842019565283	1.48655319605715	0.137132857164613	0.202540036011382	RHOA	protein_coding
ENSG00000067596.12	876.211989293648	-1.2536001478239	0.270202196194232	-4.63948911400693	3.49271532206047e-06	1.41903283627215e-05	DHX8	protein_coding
ENSG00000067601.8	51.2693882480834	-0.0853387507525092	0.211013278021329	-0.404423605721548	0.68590124445888	0.752603051208007	PMS2P4	transcribed_unprocessed_pseudogene
ENSG00000067606.17	1596.70321710836	-0.216937149936499	0.077967992519865	-2.78238727104878	0.00539606076139091	0.0118566127171832	PRKCZ	protein_coding
ENSG00000067704.10	2583.11782058403	-0.0339472161578961	0.097642721420445	-0.347667656780283	0.728089789247689	0.788377478803231	IARS2	protein_coding
ENSG00000067715.14	81.3926214242322	-1.65658355026656	0.178463413554932	-9.28248270762039	1.65574663360512e-20	3.3268853341893e-19	SYT1	protein_coding
ENSG00000067798.16	26.136166154918	0.191009050486065	0.349180247578811	0.547021350178043	0.584364064267303	0.664819030931972	NAV3	protein_coding
ENSG00000067829.19	1046.51990374554	0.618865710936383	0.0727052795785988	8.51197759672118	1.70991621302408e-17	2.69770931210161e-16	IDH3G	protein_coding
ENSG00000067836.13	316.795855087026	-0.698098444231193	0.123544457218717	-5.65058489831977	1.59902807264325e-08	9.36998247060125e-08	ROGDI	protein_coding
ENSG00000067900.8	2116.65602989981	0.0747324222990517	0.163956533347421	0.455806308984926	0.648529266947335	0.720164976800967	ROCK1	protein_coding
ENSG00000067955.15	1599.07598095502	0.202688276777398	0.0609162851115098	3.32732497404214	0.000876840520619914	0.00231730953309682	CBFB	protein_coding
ENSG00000067992.16	450.512848717531	-0.608211822223935	0.193765124879532	-3.13891275636973	0.00169575926964707	0.0041847721007601	PDK3	protein_coding
ENSG00000068001.14	998.70543582613	0.507520925884271	0.159292417479714	3.18609594803157	0.00144206763353079	0.00361173370225473	HYAL2	protein_coding
ENSG00000068024.17	754.760662282415	0.229753443883122	0.230822763491884	0.995367356353481	0.319557629150896	0.410642681251321	HDAC4	protein_coding
ENSG00000068028.17	299.857864900926	0.402440616967932	0.121277820281065	3.31833649413606	0.000905553217691636	0.00238154357442629	RASSF1	protein_coding
ENSG00000068078.19	727.313455250558	-0.592286647811561	0.182266541190079	-3.2495632162893	0.00115582385368081	0.00296551041312374	FGFR3	protein_coding
ENSG00000068079.8	42.5162469497847	-1.78359406555851	0.291615745772144	-6.11624746405887	9.58045147995384e-10	6.61580241404389e-09	IFI35	protein_coding
ENSG00000068097.15	1104.49868991624	0.0794368306946469	0.0959742018735689	0.827689411778517	0.407846417055373	0.500585405211956	HEATR6	protein_coding
ENSG00000068120.15	3299.35470855638	0.853295104487925	0.1518203791161	5.62042533061648	1.90487908331644e-08	1.10340047973116e-07	COASY	protein_coding
ENSG00000068137.15	780.310726151638	0.593655978668551	0.126409270371915	4.69630096686681	2.64915121150062e-06	1.09842855111001e-05	PLEKHH3	protein_coding
ENSG00000068305.17	1411.0329526606	0.17529440169418	0.157029580927712	1.11631452277056	0.26428752731194	0.351315259904204	MEF2A	protein_coding
ENSG00000068308.13	1577.44772149113	-0.656598160265462	0.0603614921290729	-10.877765560557	1.47125209372593e-27	4.97987565504995e-26	OTUD5	protein_coding
ENSG00000068323.17	909.650455504243	-0.411407421338187	0.12851560537937	-3.20122540856993	0.00136844435413259	0.00344903599500685	TFE3	protein_coding
ENSG00000068354.16	388.613190233522	-0.527495085317023	0.101689657517503	-5.1873031947839	2.13361210328428e-07	1.04810230917828e-06	TBC1D25	protein_coding
ENSG00000068366.20	1393.33397721093	0.427911578397912	0.08104102541708	5.28018464963458	1.29053761988152e-07	6.55009533338056e-07	ACSL4	protein_coding
ENSG00000068383.19	455.7370354753	0.228199435884539	0.0914259159209015	2.49600382545764	0.0125601247001148	0.0251734914177689	INPP5A	protein_coding
ENSG00000068394.11	298.384403433943	-0.483414907098609	0.151644528355931	-3.1878163514345	0.00143351551438685	0.00359209833267193	GPKOW	protein_coding
ENSG00000068400.13	848.667350711297	-0.312649483336115	0.0934326849012372	-3.34625386893891	0.000819113637425856	0.00217998053372967	GRIPAP1	protein_coding
ENSG00000068438.15	1373.38978035154	0.211019016532761	0.068184767979612	3.09481168280661	0.00196937893564673	0.00478354523941805	FTSJ1	protein_coding
ENSG00000068489.13	1633.8867743332	-0.552526194003541	0.169518849435999	-3.25937909466607	0.00111656360595333	0.00287795696048958	PRR11	protein_coding
ENSG00000068615.19	89.6993169985481	-0.0689616479461726	0.223705240521409	-0.308270149529969	0.75787677795231	0.813412474314993	REEP1	protein_coding
ENSG00000068650.18	2182.01033986596	0.135944179667186	0.0896725500570114	1.51600662165575	0.129517678062923	0.193007236195412	ATP11A	protein_coding
ENSG00000068654.16	4337.03059438049	0.378415967918336	0.0569134542239954	6.64897207660243	2.95146979965646e-11	2.43887154936112e-10	POLR1A	protein_coding
ENSG00000068697.7	1558.84670095613	-0.454115132997079	0.117773373879699	-3.85583870137693	0.000115333519991676	0.000363616619602846	LAPTM4A	protein_coding
ENSG00000068724.17	634.651138547715	-0.232791856856661	0.111440754561064	-2.08892929497443	0.0367140883257272	0.0650373675644833	TTC7A	protein_coding
ENSG00000068745.15	1834.59159544328	-0.460635776543385	0.0789148515133154	-5.83712403571666	5.31095592948504e-09	3.32319119988042e-08	IP6K2	protein_coding
ENSG00000068784.13	313.625179706906	0.0536450593339085	0.129955940420875	0.412794206714782	0.679757396302593	0.747002426355188	SRBD1	protein_coding
ENSG00000068796.19	1277.20737968346	0.147770155953479	0.0736856849266057	2.00541198878269	0.0449190210855072	0.0774236487837462	KIF2A	protein_coding
ENSG00000068831.19	18.553845762253	-1.06095917081781	0.379977130601099	-2.79216585782266	0.00523565116149509	0.0115356636192545	RASGRP2	protein_coding
ENSG00000068878.15	1594.89857819814	-0.170557560443168	0.111802708042108	-1.52552262310973	0.127128795219238	0.189896206107915	PSME4	protein_coding
ENSG00000068885.15	268.938255981926	-0.59800927997087	0.182716531627849	-3.27287998870773	0.00106457668511246	0.00275616790652832	IFT80	protein_coding
ENSG00000068903.20	1091.61011871344	-0.026401496346484	0.108059175875496	-0.244324428097651	0.806979565766722	0.852983151463637	SIRT2	protein_coding
ENSG00000068912.14	594.884108336302	0.0733984883663549	0.0698537555284841	1.05074505745687	0.293375695932814	0.382884005819329	ERLEC1	protein_coding
ENSG00000068971.14	335.645032156868	0.496952172407384	0.218260935063938	2.27687181978674	0.0227938811422009	0.0427667933632812	PPP2R5B	protein_coding
ENSG00000068976.14	27.2784402154039	0.358271444380384	0.346880564247604	1.03283804659822	0.301679695485995	0.391660699562649	PYGM	protein_coding
ENSG00000069011.16	1628.21543518486	0.278044178615768	0.0508261004507259	5.47049992326919	4.48767901290363e-08	2.45032780459155e-07	PITX1	protein_coding
ENSG00000069020.18	131.972950975578	-2.0244929726479	0.147829879286258	-13.694748195848	1.09138039914696e-42	9.0728491423591e-41	MAST4	protein_coding
ENSG00000069248.12	1711.28496632931	-0.0826546455804344	0.0778451061174802	-1.06178345310103	0.288334003356098	0.377476288896578	NUP133	protein_coding
ENSG00000069275.13	5250.97663484841	-0.0966186216700064	0.0705353632334146	-1.36978980813181	0.170752524457057	0.244070448279194	NUCKS1	protein_coding
ENSG00000069329.18	3913.10315781229	0.0538552385276335	0.0482691482374831	1.11572796484137	0.26453859645631	0.35155634294106	VPS35	protein_coding
ENSG00000069345.12	1567.98964292998	0.253235719346584	0.0802994081781692	3.15364365805414	0.00161245843653429	0.00399745963374795	DNAJA2	protein_coding
ENSG00000069399.15	126.553110721137	0.191644389906154	0.201786342926302	0.949739150464449	0.34224481141305	0.433645758033619	BCL3	protein_coding
ENSG00000069424.15	1846.95741542162	0.623813528624257	0.0754935035966077	8.26314184539036	1.41887467283219e-16	2.05628101532098e-15	KCNAB2	protein_coding
ENSG00000069493.15	88.5946710822934	0.0576027698683701	0.132210959838589	0.435688311609681	0.663062887265277	0.732593945109073	CLEC2D	protein_coding
ENSG00000069509.6	160.652134183468	-0.196695161657821	0.117388313074051	-1.67559407326811	0.093817730498912	0.146020189532819	FUNDC1	protein_coding
ENSG00000069535.14	415.459751230845	-0.82271423487603	0.0768770364822573	-10.7016902903887	9.99383259439766e-27	3.19675871359908e-25	MAOB	protein_coding
ENSG00000069667.16	81.6879325240513	-0.938012686833499	0.361547020576235	-2.59444175570439	0.00947446650545178	0.0196018977475024	RORA	protein_coding
ENSG00000069702.11	120.863190194349	-0.824545254761633	0.246333232613134	-3.34727574519586	0.00081609988053072	0.00217234187058934	TGFBR3	protein_coding
ENSG00000069812.11	183.955096971274	-0.659854617135371	0.193505122693236	-3.41001110436461	0.000649602345444146	0.00175948504951127	HES2	protein_coding
ENSG00000069849.11	2292.15092351203	0.36330136415787	0.121006605278558	3.00232671862456	0.00267924456313354	0.00632830371366602	ATP1B3	protein_coding
ENSG00000069869.16	314.751449597233	0.526396255631676	0.206968646283456	2.5433623163904	0.0109791317089499	0.0223843501895179	NEDD4	protein_coding
ENSG00000069943.10	175.591239598488	-0.888721505561829	0.165616434067688	-5.36614322464281	8.04380762051498e-08	4.23166930801084e-07	PIGB	protein_coding
ENSG00000069956.12	2472.08296985438	0.84754929627523	0.206031169378517	4.11369453870413	3.89376606081171e-05	0.000133377134933396	MAPK6	protein_coding
ENSG00000069966.18	521.07918251686	-0.163504028329984	0.0661446815993248	-2.47191496544528	0.0134391478864454	0.026743957322362	GNB5	protein_coding
ENSG00000069974.16	224.603918801356	0.634172346372521	0.1442631951323	4.39593997478662	1.10294412427723e-05	4.16459810339769e-05	RAB27A	protein_coding
ENSG00000069998.12	1188.97829749618	0.065265588015281	0.12808546397845	0.50954718816697	0.610368731032199	0.687579398445177	HDHD5	protein_coding
ENSG00000070010.19	1348.48593055511	0.108848197871032	0.0572367247293792	1.90171954083112	0.0572078298234449	0.0952890120451787	UFD1	protein_coding
ENSG00000070018.9	1010.15033251851	-0.114883956502317	0.0733970704288574	-1.56523899157081	0.117526882102971	0.177189236505414	LRP6	protein_coding
ENSG00000070047.13	2484.85702581989	0.464765146697235	0.0441453957406414	10.5280548265503	6.41462939032615e-26	1.92184836981455e-24	PHRF1	protein_coding
ENSG00000070061.16	1703.94440556772	0.275577502668551	0.0625554270294626	4.40533325012325	1.0562137495097e-05	4.00916056951374e-05	ELP1	protein_coding
ENSG00000070081.17	879.016777184203	0.142981807201498	0.210092181749523	0.68056700640086	0.496145509719936	0.582590730466639	NUCB2	protein_coding
ENSG00000070087.14	2685.60418232611	-0.348380756711442	0.133615980724377	-2.60732851581639	0.00912517651140644	0.0189570123050363	PFN2	protein_coding
ENSG00000070159.14	728.009310589927	-0.0272028562926491	0.0767531624106127	-0.354420006137594	0.723024143644605	0.783963450179488	PTPN3	protein_coding
ENSG00000070182.21	358.15838201043	-1.66597572308859	0.305572385991765	-5.45198388159815	4.98109718684066e-08	2.7012186536523e-07	SPTB	protein_coding
ENSG00000070214.16	1878.55001275663	-0.337798230057127	0.103598476169615	-3.26064863641499	0.00111157690091419	0.00286705736631975	SLC44A1	protein_coding
ENSG00000070269.14	649.361613872985	-0.259395291480306	0.12655444158549	-2.04967354942718	0.0403962978375657	0.0706013614742254	TMEM260	protein_coding
ENSG00000070366.14	920.598951528247	-0.373496961269652	0.070861275496455	-5.27081905671225	1.35816311790874e-07	6.8565258505036e-07	SMG6	protein_coding
ENSG00000070367.16	1858.47158062397	0.332315409149545	0.0976371963654244	3.40357385832543	0.000665104291194866	0.00179568663914674	EXOC5	protein_coding
ENSG00000070371.16	147.592710841354	-0.169837898813319	0.17036246257335	-0.996920895882184	0.31880290806373	0.409951385262981	CLTCL1	protein_coding
ENSG00000070404.10	618.201377694822	0.50782798558425	0.100672503455076	5.04435638486791	4.55050463359572e-07	2.13817189771128e-06	FSTL3	protein_coding
ENSG00000070413.20	1979.31830537201	0.00429637013042185	0.0628492113212909	0.0683599688858213	0.945499087453666	0.959950756838242	DGCR2	protein_coding
ENSG00000070423.18	3098.33207215825	0.649213998634136	0.0873417792558172	7.43302923487097	1.06138430833746e-13	1.15613711916097e-12	RNF126	protein_coding
ENSG00000070444.15	1418.40995751213	-0.279979812474811	0.0432873286575259	-6.46793925977535	9.93484136538328e-11	7.6730040764803e-10	MNT	protein_coding
ENSG00000070476.15	836.273180519745	0.342504899437548	0.135137086403033	2.53449965922798	0.0112608036586936	0.0228568104426366	ZXDC	protein_coding
ENSG00000070495.15	279.655925199791	0.623709938390832	0.162802070547472	3.83109340251888	0.000127575060788637	0.000398886271901648	JMJD6	protein_coding
ENSG00000070501.12	561.818859271074	0.429294223973656	0.0909873971201783	4.71817237948497	2.3797281806972e-06	9.94346516817141e-06	POLB	protein_coding
ENSG00000070540.13	440.403097659902	-0.311937018332612	0.361655229873978	-0.862525943400043	0.388398163057363	0.480810358947628	WIPI1	protein_coding
ENSG00000070610.14	1498.83285782158	0.634878694646449	0.0828387597628769	7.66402945268335	1.80188544831237e-14	2.0987318578111e-13	GBA2	protein_coding
ENSG00000070614.15	1743.98400847824	-0.0320203355317329	0.0637270246090054	-0.502460859081251	0.615343378472467	0.691497425651068	NDST1	protein_coding
ENSG00000070669.17	12828.6986282621	0.329284268411213	0.260186967697587	1.26556787730405	0.205667832690217	0.285089721356205	ASNS	protein_coding
ENSG00000070718.12	500.330060019487	0.252505189110427	0.0811303202915371	3.11234059230957	0.0018561022348365	0.00453460791427035	AP3M2	protein_coding
ENSG00000070731.11	11.7354128681642	-1.80718127034137	0.446663838962717	-4.04595383082313	5.21105035772577e-05	0.000174818607344547	ST6GALNAC2	protein_coding
ENSG00000070756.16	55277.2450752334	0.265553429535543	0.0553337579766782	4.79912153531063	1.59363071973956e-06	6.85963948496716e-06	PABPC1	protein_coding
ENSG00000070759.17	235.155003296597	-2.31311026347981	0.113957163130791	-20.2980681506174	1.33740143995612e-91	6.131782965617e-89	TESK2	protein_coding
ENSG00000070761.8	1118.02216559206	0.430403311367623	0.0545691821182865	7.8872963577622	3.08803478704431e-15	3.90978797723686e-14	CFAP20	protein_coding
ENSG00000070770.9	3641.11054232546	0.312704111807989	0.164067263148607	1.90595068026917	0.0566566047830617	0.0945526616333249	CSNK2A2	protein_coding
ENSG00000070778.13	480.288399693034	-0.391833477572158	0.120428710115437	-3.25365502293071	0.00113930543131016	0.00292859177297362	PTPN21	protein_coding
ENSG00000070785.17	532.154615512648	0.967113921203422	0.153833663014422	6.28675091168282	3.241788838545e-10	2.35582445375533e-09	EIF2B3	protein_coding
ENSG00000070814.22	5433.11820715445	0.694507351500809	0.118368035286947	5.86735557295674	4.42800418721475e-09	2.7973153800651e-08	TCOF1	protein_coding
ENSG00000070831.17	2693.85981841881	-0.14343416876823	0.0645354574566302	-2.22256375674755	0.0262452303990942	0.0484551965757528	CDC42	protein_coding
ENSG00000070882.13	2147.3193470547	-0.176520706602433	0.159619610571022	-1.10588358141552	0.268776912119008	0.356125289461475	OSBPL3	protein_coding
ENSG00000070950.10	744.988274714621	0.563345991328801	0.0695295251136707	8.10225570227629	5.39494014958699e-16	7.42049495120466e-15	RAD18	protein_coding
ENSG00000070961.15	2946.22329799919	1.1335208128993	0.222620913272327	5.09170857417467	3.54851228745796e-07	1.69687076198606e-06	ATP2B1	protein_coding
ENSG00000071051.14	843.144598298671	-0.489945948548794	0.0735803346697703	-6.6586534397768	2.7634768864855e-11	2.29103590643976e-10	NCK2	protein_coding
ENSG00000071054.16	3118.69347465025	-0.227128733492462	0.0519273682820515	-4.3739696619859	1.22007342087831e-05	4.56245943101555e-05	MAP4K4	protein_coding
ENSG00000071073.13	437.166426204359	0.344447130604388	0.337946382477812	1.01923603406822	0.308090923380877	0.398651254111426	MGAT4A	protein_coding
ENSG00000071082.11	11191.4950919528	-0.218808623956193	0.104885770288256	-2.08616119569741	0.0369640239360064	0.0654035413579438	RPL31	protein_coding
ENSG00000071127.17	5994.76302847688	-0.0353974104527277	0.0664927814365373	-0.532349672971825	0.594483834704427	0.673546534302679	WDR1	protein_coding
ENSG00000071189.21	1165.74698957561	-0.293577342964141	0.0730256118755032	-4.0201969613708	5.81495048558683e-05	0.000193575799443188	SNX13	protein_coding
ENSG00000071205.12	623.919472936179	0.299787023894436	0.0723598760925217	4.14300079108922	3.42790762416294e-05	0.00011876400813736	ARHGAP10	protein_coding
ENSG00000071242.12	1222.7434389968	-0.085498120663428	0.225253154651269	-0.379564587212081	0.704268652172333	0.768873944837983	RPS6KA2	protein_coding
ENSG00000071243.16	909.799670544871	0.106419559174154	0.125970611500496	0.844796718111783	0.398224347308553	0.490334762631933	ING3	protein_coding
ENSG00000071282.12	159.041810912748	0.0683430537645838	0.229776533447735	0.297432695754935	0.766136184902582	0.820240622528734	LMCD1	protein_coding
ENSG00000071462.12	2136.07829530736	0.532508332281165	0.123072370040691	4.32679026255123	1.51297901334613e-05	5.56155793778595e-05	BUD23	protein_coding
ENSG00000071537.14	5486.40138180099	-0.381044182368158	0.183452534767688	-2.07707232200791	0.0377948846991428	0.0666709345339899	SEL1L	protein_coding
ENSG00000071539.14	1149.99526472934	0.715629442830355	0.137764954135646	5.19456814920966	2.05195598050801e-07	1.01160293206537e-06	TRIP13	protein_coding
ENSG00000071553.17	2657.86462344349	0.227932980927926	0.115859214801708	1.9673271678738	0.0491455049063364	0.0836507469043616	ATP6AP1	protein_coding
ENSG00000071564.17	8266.49180688726	-0.0381481982955469	0.0537834766521199	-0.709292159417205	0.478143192967194	0.566374893102141	TCF3	protein_coding
ENSG00000071575.11	270.995791659565	-0.0840964276150953	0.115288821825071	-0.729441296075487	0.465731764703518	0.555401622034327	TRIB2	protein_coding
ENSG00000071626.17	5419.35489669909	0.212199071043219	0.0528461724477082	4.01541041128743	5.93424379623187e-05	0.000197286549411092	DAZAP1	protein_coding
ENSG00000071655.18	3053.44333733998	-0.322517091761758	0.071915181159255	-4.48468719069968	7.30209777489197e-06	2.82921227488132e-05	MBD3	protein_coding
ENSG00000071859.15	953.983455407291	0.676668161964343	0.0630773923763048	10.7275861679174	7.55437384446416e-27	2.43186545248389e-25	FAM50A	protein_coding
ENSG00000071889.17	520.208703240994	-0.181708487271814	0.100961765945325	-1.79977524729725	0.0718961339279701	0.116229138404764	FAM3A	protein_coding
ENSG00000071894.17	3178.5502498013	-0.133933661256367	0.0648477405196139	-2.06535586565052	0.0388893412434422	0.0683148418684872	CPSF1	protein_coding
ENSG00000071994.11	1955.06211878439	0.508140356503206	0.0428403019307543	11.8612692628672	1.8810181462935e-32	8.67676968092094e-31	PDCD2	protein_coding
ENSG00000072042.13	3142.86837457818	0.312491921267754	0.152657144745738	2.04701798784612	0.0406563184280426	0.0709902017099001	RDH11	protein_coding
ENSG00000072062.14	1757.43411160511	-0.0544877093242537	0.186663921936571	-0.291902734920403	0.770360992352222	0.823714615850821	PRKACA	protein_coding
ENSG00000072071.16	4295.43523179742	0.134067074045718	0.0672632109243584	1.99317089094192	0.0462427374325532	0.079334688440246	ADGRL1	protein_coding
ENSG00000072110.14	5687.69937327607	0.106923844037842	0.0454202903497639	2.3540986465402	0.0185676828663813	0.0356192521577721	ACTN1	protein_coding
ENSG00000072121.16	1378.57156742904	-0.404335072679903	0.124232872508935	-3.25465446072513	0.00113530404683552	0.00292029075631103	ZFYVE26	protein_coding
ENSG00000072134.15	771.836330005456	0.0882675855944539	0.0704304123521001	1.25325953159526	0.21011127091985	0.290132657572084	EPN2	protein_coding
ENSG00000072135.13	1307.1951226931	-0.0393075232081989	0.126134164990785	-0.311632642996214	0.755319723249862	0.811301108389209	PTPN18	protein_coding
ENSG00000072195.15	298.557113424706	-0.87107453131647	0.211405498404754	-4.12039676304314	3.78220512159442e-05	0.000129849701587755	SPEG	protein_coding
ENSG00000072210.19	1792.54775618715	-0.0710338948492911	0.124879654847673	-0.568818795471029	0.569479118017965	0.651214500461931	ALDH3A2	protein_coding
ENSG00000072274.13	14126.2744387857	0.936252526045304	0.0343683448471308	27.2417112377603	2.08354532620473e-163	5.25400679757958e-160	TFRC	protein_coding
ENSG00000072310.17	7079.90609020186	0.0223972107766402	0.253283844689872	0.0884273168076077	0.929537050660108	0.948522477248786	SREBF1	protein_coding
ENSG00000072364.13	2707.05399801998	0.301701838426819	0.187057400173088	1.61288373594227	0.106769769298463	0.163108502573279	AFF4	protein_coding
ENSG00000072401.15	435.445183624668	-0.543386528333521	0.111390134236025	-4.87822850794071	1.07042872361312e-06	4.73001944750774e-06	UBE2D1	protein_coding
ENSG00000072415.9	903.415237055022	-0.318458152981322	0.0522672756031455	-6.09287837000168	1.10898323327003e-09	7.59914688377517e-09	MPP5	protein_coding
ENSG00000072422.17	114.250243895312	-0.566930305901978	0.124646614912555	-4.54830086079517	5.40807840642847e-06	2.13807750951823e-05	RHOBTB1	protein_coding
ENSG00000072501.19	4047.873582523	-0.0120608256166281	0.0864580954742266	-0.139499089708996	0.889055775214089	0.917809353096968	SMC1A	protein_coding
ENSG00000072506.13	1067.7914055692	0.641337774022689	0.191997947150191	3.34033662100043	0.000836768984582132	0.00222266761529629	HSD17B10	protein_coding
ENSG00000072518.20	2010.33069474666	0.239347875778584	0.0609906840491874	3.92433499492408	8.69696449692747e-05	0.00028050537803989	MARK2	protein_coding
ENSG00000072571.20	490.438548703495	-1.22939838606499	0.220622223501265	-5.57241408664318	2.51233395518007e-08	1.43331873083991e-07	HMMR	protein_coding
ENSG00000072609.17	23.5364799032695	-0.215136040369478	0.293270555226098	-0.733575316497826	0.463207609291295	0.55318739668303	CHFR	protein_coding
ENSG00000072682.18	1620.58057144725	-0.270734680195574	0.24257436259171	-1.11608942224147	0.264383859482065	0.351412439072621	P4HA2	protein_coding
ENSG00000072736.19	1166.1574344337	0.426137069291062	0.0651730418229101	6.53854810780465	6.21189046782591e-11	4.91815294496107e-10	NFATC3	protein_coding
ENSG00000072756.17	675.381307767528	0.831749796130781	0.119469150026834	6.96204665341608	3.35364397184888e-12	3.06589929269327e-11	TRNT1	protein_coding
ENSG00000072778.20	3486.49867033908	-0.198799529347081	0.0733681760417325	-2.70961525926448	0.00673612960070369	0.0144461574569308	ACADVL	protein_coding
ENSG00000072786.13	540.888133294569	-0.420646282251115	0.122750186917164	-3.42684840500472	0.000610629861747434	0.001662856336976	STK10	protein_coding
ENSG00000072803.17	1079.98038800555	0.165925470747067	0.106954807840567	1.55136056150375	0.12081530094544	0.18172139410523	FBXW11	protein_coding
ENSG00000072849.11	741.8451155853	0.198172498916494	0.0671490802828841	2.95123176790565	0.00316509320790645	0.00734814488808111	DERL2	protein_coding
ENSG00000072864.16	1080.6248931416	-0.153270990045211	0.136956400182884	-1.11912250789698	0.263087878834052	0.350151267308164	NDE1	protein_coding
ENSG00000072954.7	281.673516328567	1.51959566651487	0.165503348385334	9.18166116480536	4.24491698314562e-20	8.31937745531001e-19	TMEM38A	protein_coding
ENSG00000072958.9	531.390897544255	-0.117859053797683	0.187754649517984	-0.627729082077372	0.530181430580815	0.614508940399394	AP1M1	protein_coding
ENSG00000073008.15	2843.05007373822	0.946427167279316	0.191993484412408	4.92947544639776	8.24506968488615e-07	3.73496719557867e-06	PVR	protein_coding
ENSG00000073050.12	1125.56307601458	0.0568232009344951	0.107496190211606	0.528606649432307	0.597078346603181	0.676030485976662	XRCC1	protein_coding
ENSG00000073060.16	3351.58177725056	0.638416495754856	0.0993346048677975	6.42692943314681	1.30207227982874e-10	9.90963460453158e-10	SCARB1	protein_coding
ENSG00000073111.14	4062.9103387402	0.227886711715716	0.0840863286774285	2.71015176069743	0.00672524288135952	0.0144268998716815	MCM2	protein_coding
ENSG00000073150.14	261.982576761647	-1.92820068129	0.131931354813133	-14.6151813874806	2.24755015797183e-48	2.44643409281395e-46	PANX2	protein_coding
ENSG00000073169.14	830.143091502703	0.386671827188763	0.130629947870029	2.96005497585809	0.00307584149030389	0.00715961257666121	SELENOO	protein_coding
ENSG00000073331.18	320.709389701414	-0.74791182551233	0.391546819965381	-1.91014659646185	0.0561143408862442	0.0937614552853533	ALPK1	protein_coding
ENSG00000073350.14	2201.05656758817	0.281858860606556	0.0688678302791852	4.09275070034762	4.26285959338069e-05	0.000145002395791029	LLGL2	protein_coding
ENSG00000073417.15	842.397328388537	0.248498101138196	0.0632713898337979	3.92749553614918	8.583501352933e-05	0.000277259554803323	PDE8A	protein_coding
ENSG00000073536.18	2594.65167370692	0.363461537758989	0.068324909808039	5.31960508663891	1.03992733112706e-07	5.37183356775431e-07	NLE1	protein_coding
ENSG00000073578.17	4250.47893240779	0.142775946622544	0.232149910918866	0.615016159417966	0.538544048738131	0.622235315571433	SDHA	protein_coding
ENSG00000073584.20	2638.36120652077	-0.0613731948617618	0.0592953869325572	-1.03504164550891	0.300649462732502	0.390490717756268	SMARCE1	protein_coding
ENSG00000073605.18	39.5791995836158	-0.794657997319895	0.227402015385934	-3.49450727589747	0.000474937664064366	0.00132408455081884	GSDMB	protein_coding
ENSG00000073614.13	812.295764994457	-0.80203419581997	0.0795998366032991	-10.0758271630262	7.0663681265026e-24	1.82447354528984e-22	KDM5A	protein_coding
ENSG00000073670.14	117.121380287402	0.58717598275052	0.175584923205532	3.34411390244023	0.000825458392063926	0.00219609380550856	ADAM11	protein_coding
ENSG00000073711.11	63.3158882628437	-1.1272320001196	0.179674315367092	-6.2737514698	3.52450944248535e-10	2.55514268638253e-09	PPP2R3A	protein_coding
ENSG00000073792.16	1035.16801726849	-0.285963958685357	0.129094117346898	-2.21515871181738	0.0267491727190628	0.0492953694566894	IGF2BP2	protein_coding
ENSG00000073803.14	410.116399355986	-0.11330531989444	0.109340804206249	-1.03625833664724	0.300081637619751	0.389987560314966	MAP3K13	protein_coding
ENSG00000073905.8	28.4049916165512	0.566005925733312	0.255758044358794	2.21305228991852	0.0268940408357967	0.0495382076753841	VDAC1P1	processed_pseudogene
ENSG00000073910.22	280.928370874111	0.534028840076468	0.308934113948312	1.72861725515304	0.0838776193219664	0.13274773852943	FRY	protein_coding
ENSG00000073921.18	2401.58186438924	0.250749823659001	0.125618489728725	1.99612194192509	0.0459206512310474	0.0788715465008228	PICALM	protein_coding
ENSG00000073969.18	1606.00720548379	-0.263583870327832	0.134574579406371	-1.95864532135668	0.0501543380388173	0.0851380157665552	NSF	protein_coding
ENSG00000074047.22	379.811347288537	-0.663105033894506	0.11758961899383	-5.63914603660124	1.70895557348593e-08	9.97550070480019e-08	GLI2	protein_coding
ENSG00000074054.19	2073.82576193945	0.0390135527738171	0.183055381298525	0.213124315150256	0.831229999554648	0.872399409909949	CLASP1	protein_coding
ENSG00000074071.15	1516.65242139048	0.439708204542685	0.135891617265629	3.2357272169569	0.00121333275036306	0.00309939633850972	MRPS34	protein_coding
ENSG00000074181.9	163.81076918175	0.109648338964941	0.152641143417489	0.718340655147228	0.472547268446051	0.561064127096347	NOTCH3	protein_coding
ENSG00000074201.9	2117.54115621249	-0.300016986521723	0.0471241709219242	-6.36652020931666	1.93364833112831e-10	1.43976866387654e-09	CLNS1A	protein_coding
ENSG00000074266.21	325.450235236817	0.0569427593828626	0.150684047475628	0.377895074739565	0.705508541416769	0.770043589066203	EED	protein_coding
ENSG00000074319.13	853.354867499438	-0.597707046253302	0.0720177808077649	-8.29943716050825	1.04605780693592e-16	1.53808110971239e-15	TSG101	protein_coding
ENSG00000074356.17	1554.05660201642	-0.183949552588693	0.0604304260746774	-3.0439890058259	0.00233463672180617	0.00558202490532986	NCBP3	protein_coding
ENSG00000074416.14	430.538917943157	0.0471563000199205	0.0762022525483806	0.618830788367851	0.536027837269986	0.62003831635282	MGLL	protein_coding
ENSG00000074582.15	729.95262350935	0.837897884789214	0.117544761088669	7.12833032309414	1.0159373357643e-12	9.77185752709082e-12	BCS1L	protein_coding
ENSG00000074590.13	263.58763496593	0.180019581503807	0.165010893450637	1.09095574079574	0.275292358058661	0.363262640009113	NUAK1	protein_coding
ENSG00000074603.19	454.550328446558	0.330831867179704	0.130324775151468	2.53851861087196	0.0111322881778243	0.0226325611570118	DPP8	protein_coding
ENSG00000074621.14	196.133572624481	-0.854931497921541	0.173928759169272	-4.91541193075204	8.85959719554624e-07	3.99064321430826e-06	SLC24A1	protein_coding
ENSG00000074660.16	35.7656767229229	0.100488264573188	0.22702005456899	0.442640474049619	0.658025804522838	0.728305078451393	SCARF1	protein_coding
ENSG00000074695.6	4263.56185551535	0.504519803798668	0.0729363560448723	6.91726089919099	4.60459620045927e-12	4.15677449361269e-11	LMAN1	protein_coding
ENSG00000074696.13	2520.37769933	0.385974950499518	0.0522406721422216	7.3883993959482	1.48606798391744e-13	1.5901137621408e-12	HACD3	protein_coding
ENSG00000074755.15	1690.25444009821	0.0170320953092972	0.0906280805157122	0.187933973801247	0.850928409980344	0.888512549551595	ZZEF1	protein_coding
ENSG00000074800.16	24757.1239323313	0.516269501422235	0.0954712864854036	5.4075892388982	6.38787174559577e-08	3.40744052441727e-07	ENO1	protein_coding
ENSG00000074842.8	1155.91574910035	0.338526556444822	0.0778825887490413	4.34662691472218	1.38247072980618e-05	5.1203873052552e-05	MYDGF	protein_coding
ENSG00000074855.11	480.544326416471	0.0307992286406129	0.0827300430898028	0.372285901110684	0.709679994720737	0.773313526836496	ANO8	protein_coding
ENSG00000074935.14	1711.69798436811	0.955984538728161	0.288033470137538	3.31900503879522	0.000903387992858513	0.00237707484409765	TUBE1	protein_coding
ENSG00000074964.17	447.23772426701	-0.560756658855396	0.0841386099502972	-6.66467700365681	2.65248050786416e-11	2.20626883364402e-10	ARHGEF10L	protein_coding
ENSG00000075089.9	553.7566029492	-0.588174623283754	0.0897476154792776	-6.55365181729605	5.6146794880706e-11	4.49709373501896e-10	ACTR6	protein_coding
ENSG00000075131.10	411.25421862601	0.684294753205731	0.125500114748088	5.45254284889931	4.96546022343673e-08	2.69370430909278e-07	TIPIN	protein_coding
ENSG00000075142.14	730.197655719851	-0.360551774515324	0.117763206392052	-3.06166743893668	0.00220107848514297	0.00529448608588444	SRI	protein_coding
ENSG00000075151.20	1935.01405367778	0.112988477385811	0.13995489449196	0.807320657101435	0.419481765753039	0.511657887626314	EIF4G3	protein_coding
ENSG00000075188.9	409.975445709506	0.0558234219843581	0.106692846477796	0.523216165162261	0.600823833399698	0.679305380312168	NUP37	protein_coding
ENSG00000075213.11	22.4223936797246	-0.444732930474062	0.356844489530511	-1.24629339536441	0.212656701716712	0.29297904725677	SEMA3A	protein_coding
ENSG00000075218.19	820.676298774098	-0.512325696765456	0.255646115908941	-2.00404256072462	0.0450655014832902	0.077623068925567	GTSE1	protein_coding
ENSG00000075223.14	295.406992199938	-0.248895779940403	0.146995060155691	-1.69322547082047	0.0904125581031512	0.141433209687829	SEMA3C	protein_coding
ENSG00000075234.17	666.166255777184	-0.142213994414375	0.220409032946131	-0.645227613920581	0.518779693759711	0.604151536836855	TTC38	protein_coding
ENSG00000075239.14	1438.90110379217	0.136604115739362	0.118365810632196	1.15408423268302	0.248465636974258	0.333743349380374	ACAT1	protein_coding
ENSG00000075240.17	953.345940712456	-0.40593239277935	0.133318076802243	-3.04484134872039	0.00232803080379233	0.00556887052353802	GRAMD4	protein_coding
ENSG00000075275.18	1376.84116488163	-0.530515104412513	0.06335072167788	-8.37425510493831	5.55742582584714e-17	8.40838527450673e-16	CELSR1	protein_coding
ENSG00000075292.19	1658.07254630806	0.0419297696093702	0.199278552109076	0.210407839507082	0.833349374564694	0.873956888969559	ZNF638	protein_coding
ENSG00000075303.13	723.995717057452	-0.216561233163337	0.0675514339183994	-3.20587174248497	0.00134653992141167	0.00340051098527549	SLC25A40	protein_coding
ENSG00000075336.12	613.443147331915	0.673102421168192	0.118792515746613	5.66620225977818	1.45997177831435e-08	8.60848519325647e-08	TIMM21	protein_coding
ENSG00000075391.17	593.693081488605	-0.369528962708378	0.0850753586673442	-4.34354869020635	1.40199386418466e-05	5.18634894012566e-05	RASAL2	protein_coding
ENSG00000075399.14	243.672563710894	-0.636589845096107	0.226562211226026	-2.80977944932319	0.00495754598995041	0.0109885248795707	VPS9D1	protein_coding
ENSG00000075407.18	1264.6177781662	0.23809757518045	0.179679740809369	1.32512198708623	0.18513069468432	0.261509421209388	ZNF37A	protein_coding
ENSG00000075413.18	3330.96790439811	0.475232660092644	0.200402157277334	2.3713949318169	0.0177210843239127	0.0341771836610324	MARK3	protein_coding
ENSG00000075415.13	10302.0716538071	0.0533710043404903	0.0482365461825633	1.10644332076543	0.268534683717535	0.355866669409329	SLC25A3	protein_coding
ENSG00000075420.13	1066.07288526311	0.485930796585114	0.127420719860477	3.81359324540937	0.000136960816680262	0.000425856382320667	FNDC3B	protein_coding
ENSG00000075426.12	2593.24696356777	-1.05743273084817	0.0610545088912465	-17.3194863090574	3.35337814954468e-67	8.31747727911656e-65	FOSL2	protein_coding
ENSG00000075539.15	1056.88519584975	-0.221714476210898	0.0634890324769299	-3.49216971122474	0.000479113728210213	0.0013344975529861	FRYL	protein_coding
ENSG00000075568.17	3042.48628927443	0.113608329749503	0.159240279991114	0.713439650795909	0.475573744601291	0.563993631902927	TMEM131	protein_coding
ENSG00000075618.18	9245.61431174663	0.0372653759486082	0.111188573170259	0.335154727559506	0.737508371094943	0.796289869509261	FSCN1	protein_coding
ENSG00000075624.17	37883.905644544	-0.455000544067192	0.236690398660796	-1.9223447450408	0.0545623932804689	0.0915829831743392	ACTB	protein_coding
ENSG00000075643.6	2329.1014587945	0.677939688920572	0.245446212927088	2.76207027533955	0.0057436114355745	0.0125199309926872	MOCOS	protein_coding
ENSG00000075651.16	228.059451645127	0.168759048276427	0.196051923244766	0.860787517323843	0.389355081229636	0.481837263128119	PLD1	protein_coding
ENSG00000075702.18	1076.70758755938	0.316168798795722	0.19236481914873	1.64358950973915	0.100261022283102	0.154522691977521	WDR62	protein_coding
ENSG00000075711.21	1252.80567023473	-0.15827176060406	0.069740960983149	-2.26942328257138	0.0232425976627742	0.0435402107567978	DLG1	protein_coding
ENSG00000075785.14	3927.73043881721	0.280825838795029	0.0818463851918799	3.43113306881744	0.000601065675619504	0.0016376956009586	RAB7A	protein_coding
ENSG00000075790.11	600.093417340041	-0.101403380364561	0.0997495653976086	-1.01657967090242	0.30935342910521	0.399975848774725	BCAP29	protein_coding
ENSG00000075826.17	201.073824007633	0.425876529906418	0.248044213423971	1.7169379766118	0.0859905051036984	0.135552859160133	SEC31B	protein_coding
ENSG00000075856.12	3037.06687806304	0.182015785590779	0.144361878312123	1.26082999001471	0.207370106254477	0.287002351594424	SART3	protein_coding
ENSG00000075914.13	503.501667254244	0.460577323085267	0.0667474144785425	6.90030208186312	5.18920724478138e-12	4.65398373524257e-11	EXOSC7	protein_coding
ENSG00000075945.13	759.261382901667	-1.21008526492051	0.113139498640834	-10.6955155313351	1.06823937508894e-26	3.40980205592737e-25	KIFAP3	protein_coding
ENSG00000075975.16	1284.17386539485	0.253052587048728	0.070373826836225	3.59583382665314	0.000323354171108723	0.000935081920656533	MKRN2	protein_coding
ENSG00000076003.5	2622.35876630394	0.605561055244948	0.0885741344600261	6.83677079021574	8.0998178562447e-12	7.08382914248453e-11	MCM6	protein_coding
ENSG00000076043.11	746.423681066112	-0.341841598950681	0.062881693732184	-5.43626576610038	5.44087829774301e-08	2.92967718317371e-07	REXO2	protein_coding
ENSG00000076053.11	578.442328920761	-0.225403276494617	0.066597167256291	-3.38457753956981	0.000712878808052364	0.00191272501610787	RBM7	protein_coding
ENSG00000076067.13	439.363919560729	-1.52476688288977	0.125540051567128	-12.1456607979363	6.04918813258703e-34	3.07128243107523e-32	RBMS2	protein_coding
ENSG00000076108.11	2999.59060254736	-0.240314719014416	0.0445452418075306	-5.39484598720461	6.85823534453446e-08	3.64088072851952e-07	BAZ2A	protein_coding
ENSG00000076201.15	2340.04176620904	0.370783290416925	0.0481292073146592	7.70391434026366	1.31960323425215e-14	1.55616499877124e-13	PTPN23	protein_coding
ENSG00000076248.11	1185.41264285616	-0.529284247990261	0.181954242297563	-2.90888654920551	0.00362718460699097	0.00827617299106821	UNG	protein_coding
ENSG00000076258.10	16.9972475753939	-1.1905342993527	0.322705641975486	-3.68922678904738	0.000224936640780928	0.00067139305090066	FMO4	protein_coding
ENSG00000076321.11	273.678641468897	0.0743424643650743	0.0834276393729849	0.891101137750129	0.372874914616486	0.465335476250041	KLHL20	protein_coding
ENSG00000076351.13	398.13605407	0.26453432247571	0.0733888960926702	3.6045551379009	0.000312688062677804	0.000907359107847175	SLC46A1	protein_coding
ENSG00000076356.7	211.393601462622	0.479208510640514	0.12019408976485	3.98695569456074	6.69265174276156e-05	0.000220705799625071	PLXNA2	protein_coding
ENSG00000076382.17	1500.11654585508	0.143842560113022	0.21340864568896	0.674024052065213	0.500296022390325	0.586326786891217	SPAG5	protein_coding
ENSG00000076513.17	488.070947055449	-1.18286615774807	0.163506298418643	-7.23437671324102	4.67671961508057e-13	4.70783551404984e-12	ANKRD13A	protein_coding
ENSG00000076554.15	1018.6958053553	0.194983556658028	0.0524490371421385	3.71758124233276	0.000201139313701679	0.000605740011207486	TPD52	protein_coding
ENSG00000076555.15	495.048632256477	-0.283086051432381	0.0948172221430832	-2.98559739500902	0.00283024994492792	0.0066441709335546	ACACB	protein_coding
ENSG00000076604.15	1054.29397268417	0.435779983362242	0.0899945748507851	4.84229170574764	1.28350152258655e-06	5.6060560152236e-06	TRAF4	protein_coding
ENSG00000076641.4	42.5114781109485	-0.795285248392508	0.20873981867845	-3.80993551411287	0.000139003043347086	0.000431674065238384	PAG1	protein_coding
ENSG00000076650.7	319.800193650094	-0.0245453434664917	0.107803786040187	-0.227685356591666	0.819890857213447	0.863332238554886	GPATCH1	protein_coding
ENSG00000076662.10	92.2292169256429	1.26512547698479	0.26271136233036	4.81564811572136	1.46722883311734e-06	6.35351237695057e-06	ICAM3	protein_coding
ENSG00000076685.19	853.706031285618	-0.296882074259621	0.155021418243478	-1.91510358777221	0.0554792943749585	0.0928803097248937	NT5C2	protein_coding
ENSG00000076716.9	432.55821556916	-0.0897573763019495	0.146466506171861	-0.612818443259854	0.53999639448643	0.623437271925196	GPC4	protein_coding
ENSG00000076770.14	766.991281818323	-0.116969250103409	0.062425043031443	-1.87375521782969	0.0609641713445992	0.100686378391419	MBNL3	protein_coding
ENSG00000076826.10	1059.81206453808	-0.468165005676254	0.0489047720965947	-9.57299227878116	1.03855463627989e-21	2.26743602408581e-20	CAMSAP3	protein_coding
ENSG00000076864.19	475.739054288872	-0.563519996625985	0.234424926367434	-2.40383992162477	0.0162238758552569	0.0315429506155278	RAP1GAP	protein_coding
ENSG00000076924.12	1703.17752482154	0.0089219720014493	0.0497480200714317	0.179343258056069	0.857668182415385	0.893884383822055	XAB2	protein_coding
ENSG00000076928.18	2656.8123783213	0.0575516827264101	0.113232898477232	0.508259379565226	0.611271453006146	0.687965267044867	ARHGEF1	protein_coding
ENSG00000076944.16	1314.30361633672	-0.22829424841512	0.0557994611358991	-4.0913342847364	4.28898371300311e-05	0.000145825446242106	STXBP2	protein_coding
ENSG00000076984.18	1364.55415195282	-0.359764014424608	0.106642829578759	-3.37354152966197	0.000742078515172344	0.00198578845676646	MAP2K7	protein_coding
ENSG00000077044.11	1634.65241272315	0.701710660105072	0.169713932179286	4.13466738466577	3.5546909188979e-05	0.000122549696253853	DGKD	protein_coding
ENSG00000077097.15	3437.37053419662	-0.601992778960406	0.0623461948542322	-9.65564587169896	4.65218386712667e-22	1.04587729434809e-20	TOP2B	protein_coding
ENSG00000077147.16	3507.79617300913	0.16989699421667	0.0740786573563594	2.29346751520308	0.0218211035073734	0.0410945103393776	TM9SF3	protein_coding
ENSG00000077150.20	1995.52799058113	0.638754671330024	0.147797841912762	4.32181324885008	1.54752148384042e-05	5.67738743388151e-05	NFKB2	protein_coding
ENSG00000077152.11	664.924829384184	0.622060968878505	0.169039905026457	3.67996520573734	0.000233265779531743	0.000694472893411114	UBE2T	protein_coding
ENSG00000077157.22	324.973753449945	0.33499311598367	0.110325490776811	3.03640721310148	0.00239415783394168	0.00571260180216647	PPP1R12B	protein_coding
ENSG00000077232.18	2060.41383830973	0.318057115018487	0.0910132528677799	3.49462418929852	0.000474729692241874	0.00132374866266486	DNAJC10	protein_coding
ENSG00000077235.18	3407.78004393729	0.0382354091662318	0.0569866003272253	0.670954381322601	0.502249591212132	0.588115185747198	GTF3C1	protein_coding
ENSG00000077238.14	377.866224266157	-0.188832320197816	0.158507790188484	-1.19131255298729	0.233530907740676	0.316804683414007	IL4R	protein_coding
ENSG00000077254.14	764.781641107356	-0.537451264938876	0.0869954940637439	-6.17792071558409	6.49513154556139e-10	4.59856529173345e-09	USP33	protein_coding
ENSG00000077312.9	3463.52276256244	0.337282546146538	0.0633759148096463	5.3219357410396	1.02668841520756e-07	5.31069939216764e-07	SNRPA	protein_coding
ENSG00000077348.9	506.746930859849	-0.451636781045473	0.122120051456221	-3.69830159470069	0.000217046907552258	0.000650023695816641	EXOSC5	protein_coding
ENSG00000077380.16	1184.98718011984	-0.309722512020636	0.126037708642508	-2.45737974259061	0.0139954659417498	0.0277335926209909	DYNC1I2	protein_coding
ENSG00000077454.16	1442.83812339577	-0.57038453855234	0.0856419517970053	-6.66010671854263	2.73628824789734e-11	2.2697391003666e-10	LRCH4	protein_coding
ENSG00000077458.13	283.906158303494	0.273883223329733	0.202009647495186	1.35579278873926	0.175165106386185	0.249482072825282	FAM76B	protein_coding
ENSG00000077463.15	463.833070432136	-0.179994089218968	0.0844187530137283	-2.13215764025438	0.0329938894544619	0.0592800792597089	SIRT6	protein_coding
ENSG00000077514.9	769.636786346297	0.48388656339089	0.0599282456800625	8.07443231317339	6.77912925678244e-16	9.22376129992071e-15	POLD3	protein_coding
ENSG00000077549.19	1918.97982639896	-0.110407492250301	0.128690158929148	-0.857932674642879	0.390929640508015	0.483390443027645	CAPZB	protein_coding
ENSG00000077585.14	542.051926024885	-0.792788706588813	0.0673255393996002	-11.7754527280255	5.22358979756311e-32	2.35919145185462e-30	GPR137B	protein_coding
ENSG00000077684.16	759.58742973982	0.144658275630956	0.056534393912153	2.55876583475425	0.0105044472116697	0.0215093092857711	JADE1	protein_coding
ENSG00000077713.19	422.201853886189	0.280015454743062	0.0825561875421283	3.39181668969598	0.000694308744839927	0.00186720428535871	SLC25A43	protein_coding
ENSG00000077721.16	500.283165618916	-0.76904472550803	0.181965089535116	-4.22633114666545	2.37532361244668e-05	8.41754528054231e-05	UBE2A	protein_coding
ENSG00000077984.6	36.3512467624269	-0.14361025979992	0.409154141019429	-0.350993049812738	0.725593562558613	0.786180936802622	CST7	protein_coding
ENSG00000078043.16	1144.28186517291	0.170382460089222	0.0642914778728766	2.65015622173313	0.00804545595315255	0.0169442487931121	PIAS2	protein_coding
ENSG00000078061.13	326.252046660291	-0.0210466082594757	0.120751277224236	-0.174297189589076	0.861631907822867	0.896903389429651	ARAF	protein_coding
ENSG00000078070.13	796.271742427758	-0.0608190488224411	0.105441748974434	-0.576802352142201	0.564072980440351	0.646253535821786	MCCC1	protein_coding
ENSG00000078081.8	3135.55416675251	0.593147918574665	0.525469991220792	1.12879503774638	0.258984306457155	0.345449401101715	LAMP3	protein_coding
ENSG00000078114.19	559.816948899699	-1.03174075341758	0.130281735010468	-7.91930467716505	2.38842439563672e-15	3.07286233894418e-14	NEBL	protein_coding
ENSG00000078124.12	514.868100572035	-0.0872998106323585	0.0836574873131853	-1.0435385216094	0.296698949400884	0.38645446835704	ACER3	protein_coding
ENSG00000078140.14	1433.4030699634	0.1504583999067	0.0597727094911117	2.51717550011804	0.0118299886336575	0.0238650304036318	UBE2K	protein_coding
ENSG00000078142.13	564.729896519721	-0.55907200044422	0.094992350361377	-5.88544233632873	3.96990784296023e-09	2.53010554608207e-08	PIK3C3	protein_coding
ENSG00000078177.14	295.610755391802	-1.3212281564624	0.0981348899735145	-13.463388574838	2.56860950233326e-41	2.01363014353897e-39	N4BP2	protein_coding
ENSG00000078237.7	425.971729345214	0.636579425227908	0.150934546135849	4.21758597700327	2.46931678864481e-05	8.725073099532e-05	TIGAR	protein_coding
ENSG00000078246.17	1095.50162390237	0.0478753882363539	0.182574224017999	0.262224246022998	0.793148561615578	0.841833583812255	TULP3	protein_coding
ENSG00000078269.15	892.612049966959	-0.0445557106794284	0.0560845475304026	-0.794438265821355	0.426940334759917	0.519094122863833	SYNJ2	protein_coding
ENSG00000078304.19	3770.57555457008	-0.460994161613225	0.0456811426371669	-10.0915637175449	6.02027365309377e-24	1.56506426754826e-22	PPP2R5C	protein_coding
ENSG00000078319.10	715.001316368842	0.083654966844202	0.0865354539576713	0.966713214275407	0.33368741935316	0.42490242844751	PMS2P1	transcribed_unprocessed_pseudogene
ENSG00000078369.18	8350.23516161927	-0.0364021898492496	0.0432220173952694	-0.842214039116874	0.399668156850507	0.491904271792742	GNB1	protein_coding
ENSG00000078399.19	1989.9563752478	-0.764178241721105	0.143783532746903	-5.31478276490996	1.0678464187839e-07	5.50290065265679e-07	HOXA9	protein_coding
ENSG00000078401.7	19.521196873455	-2.82711016555623	0.428606713008004	-6.5960473313992	4.22264165737971e-11	3.43117982149061e-10	EDN1	protein_coding
ENSG00000078403.17	1483.82487859048	0.0959021016118991	0.0910092823624107	1.05376176058619	0.291992004850782	0.381341306291958	MLLT10	protein_coding
ENSG00000078487.17	76.2356104229046	-0.378094146680927	0.226595819495139	-1.66858394617928	0.0951998626265207	0.147988690181779	ZCWPW1	protein_coding
ENSG00000078579.9	69.5072081096199	-1.41140465187106	0.477004754366263	-2.95889011367657	0.00308749174770479	0.00718562531037894	FGF20	protein_coding
ENSG00000078618.22	3059.85114477005	0.0751622057925684	0.0596242582670103	1.26059774959339	0.207453809859871	0.287091936630371	NRDC	protein_coding
ENSG00000078668.14	2169.79338166174	0.254744054247289	0.116321783263732	2.18999440259368	0.0285246427686543	0.0521796451565397	VDAC3	protein_coding
ENSG00000078674.18	3475.77555428539	-0.266647729743566	0.0822751783727736	-3.24092557460568	0.0011914228539867	0.00304806015908331	PCM1	protein_coding
ENSG00000078687.17	1120.80616539706	0.094230156136335	0.0794419196261953	1.18615155046258	0.235562455628406	0.31907430202845	TNRC6C	protein_coding
ENSG00000078699.22	701.988404954657	-0.216019389673948	0.0969114827438004	-2.22903812384159	0.0258113682840517	0.0477474021442356	CBFA2T2	protein_coding
ENSG00000078747.16	2581.27150063498	-0.0438570340510449	0.0425705376304408	-1.03022034703372	0.302906580351234	0.39308487526496	ITCH	protein_coding
ENSG00000078804.13	322.850643773261	0.386157110799685	0.200782170391269	1.92326395340369	0.0544469091312757	0.0914398640422023	TP53INP2	protein_coding
ENSG00000078808.18	2706.71164798416	0.105287307187953	0.16676901179898	0.631336158031949	0.527820749621566	0.612136129217714	SDF4	protein_coding
ENSG00000078900.15	638.882078204619	0.186983988439948	0.0686049469641194	2.72551757146232	0.00642007590799798	0.0138330601663357	TP73	protein_coding
ENSG00000078902.16	1472.6560257318	0.133985616511789	0.0514399573219072	2.60469921608444	0.00919549459559984	0.0190899880943229	TOLLIP	protein_coding
ENSG00000078967.13	724.995280046289	-0.366803621718615	0.106068527424452	-3.45817586635087	0.000543846247840204	0.00149852371695908	UBE2D4	protein_coding
ENSG00000079134.12	791.652177912802	0.527594196887075	0.11721039405306	4.50125776941111	6.75525211145871e-06	2.63216493552332e-05	THOC1	protein_coding
ENSG00000079150.18	132.186393132659	0.353442332750511	0.218290587454192	1.61913684356491	0.105417823070887	0.161369047254404	FKBP7	protein_coding
ENSG00000079156.17	728.690871511668	0.794407435998489	0.231670715235781	3.42903692074325	0.000605727121951162	0.00165009927171787	OSBPL6	protein_coding
ENSG00000079246.16	9283.71125839206	0.197189450695838	0.0949539726566271	2.07668457863175	0.0378306808488862	0.0667185221172221	XRCC5	protein_coding
ENSG00000079277.22	467.787628294335	-0.549482037666673	0.0994832955858365	-5.52335982067026	3.32577652088302e-08	1.86090971749113e-07	MKNK1	protein_coding
ENSG00000079308.19	594.469260341383	-0.672170468417621	0.233576867367883	-2.87772704545674	0.00400551553273988	0.00904664129129039	TNS1	protein_coding
ENSG00000079313.15	1585.04801232388	0.273086761034582	0.049288383352047	5.54059075307936	3.01452963171632e-08	1.69616338147519e-07	REXO1	protein_coding
ENSG00000079332.15	2385.47370747365	0.442536787984334	0.056384179381774	7.84859854016749	4.2071199303085e-15	5.26934805840792e-14	SAR1A	protein_coding
ENSG00000079335.20	356.441570977813	0.126023797344857	0.148562928669487	0.848285628679457	0.396278919212343	0.488487864403027	CDC14A	protein_coding
ENSG00000079337.16	21.1913763020017	-0.857253194061749	0.269942472202944	-3.17568846082606	0.00149481389724118	0.00373703474310294	RAPGEF3	protein_coding
ENSG00000079387.14	636.178523744554	-0.090820582193935	0.0615276762077267	-1.47609316313704	0.139918884025476	0.205791067882323	SENP1	protein_coding
ENSG00000079432.7	2509.1802043527	0.249197982719475	0.101259818621853	2.46097599335118	0.0138559637098307	0.0274902610713006	CIC	protein_coding
ENSG00000079435.10	219.699211492059	-1.28371900824728	0.19392369760169	-6.61971189763497	3.59899603533574e-11	2.94817596180994e-10	LIPE	protein_coding
ENSG00000079459.13	3193.56389554537	-0.644454179427322	0.177287329742199	-3.63508311826034	0.000277891025895405	0.000814981822406954	FDFT1	protein_coding
ENSG00000079462.7	1662.89197222665	-0.150181017567513	0.199392633221654	-0.753192408069385	0.451334300815646	0.542002378866634	PAFAH1B3	protein_coding
ENSG00000079482.13	187.135524335899	-0.255157942115995	0.0984588771659011	-2.59151789519252	0.00955535718547029	0.0197557466816296	OPHN1	protein_coding
ENSG00000079616.13	2519.8752955044	-0.310850455788643	0.157661035433671	-1.9716377920112	0.0486509697511503	0.0829302807948292	KIF22	protein_coding
ENSG00000079691.18	1254.86040782678	0.30794455229545	0.0839562676852322	3.66791617571652	0.000244535320386013	0.000724533240979315	CARMIL1	protein_coding
ENSG00000079739.17	876.997660228512	0.0974694419171289	0.0688491304072583	1.41569604932662	0.156864515578868	0.22726803798796	PGM1	protein_coding
ENSG00000079785.15	2491.28717024745	0.637486502598771	0.0652256438551155	9.77355630271443	1.46227134995302e-22	3.37773519462431e-21	DDX1	protein_coding
ENSG00000079805.17	4824.06912185796	-0.332938452457765	0.0760041735586179	-4.38052855348776	1.183917764776e-05	4.44152635285418e-05	DNM2	protein_coding
ENSG00000079819.19	1940.10809465486	0.808925621346904	0.0544149633299966	14.8658672512783	5.48993275444522e-50	6.69860343344808e-48	EPB41L2	protein_coding
ENSG00000079950.14	330.018128177546	-0.700939359353576	0.116097715996365	-6.03749482354608	1.56525182073437e-09	1.05207730109778e-08	STX7	protein_coding
ENSG00000079974.17	363.994215368043	0.239634635903376	0.0776232545266618	3.08715007332071	0.00202085544277834	0.00490071210918997	RABL2B	protein_coding
ENSG00000079999.14	1968.23701929256	-0.300698792389723	0.0695777902800393	-4.3217640453866	1.54786669958765e-05	5.67738743388151e-05	KEAP1	protein_coding
ENSG00000080031.10	23.6015162018261	1.09819369087188	0.600465374061964	1.82890427709917	0.0674139493981048	0.109757134874995	PTPRH	protein_coding
ENSG00000080189.15	752.203525677802	-0.80277309422759	0.0830510160866907	-9.66602375327516	4.20395358198481e-22	9.49340562618361e-21	SLC35C2	protein_coding
ENSG00000080200.10	801.592066778289	-0.239829961546524	0.100359652118437	-2.3897049908413	0.0168619110294584	0.0326659044655192	CRYBG3	protein_coding
ENSG00000080298.15	384.071757806529	-0.998026643628395	0.153387118800457	-6.506587068284	7.6877352750654e-11	6.01735306320432e-10	RFX3	protein_coding
ENSG00000080345.18	2067.84638276649	0.29502057916304	0.0887435489521751	3.3244171846455	0.000886035442735931	0.00233752680882208	RIF1	protein_coding
ENSG00000080371.6	801.576682347405	0.561805626912844	0.125300594607967	4.48366289617847	7.33725433505335e-06	2.84210594186782e-05	RAB21	protein_coding
ENSG00000080493.17	47.7587996525262	0.302161427966048	0.190924069880208	1.58262616209487	0.113506696847694	0.171821543102113	SLC4A4	protein_coding
ENSG00000080503.24	2594.28292496643	0.159416937015875	0.18480608556211	0.862617356625399	0.388347884238759	0.480787455079979	SMARCA2	protein_coding
ENSG00000080546.13	215.021418926741	-0.765413950260483	0.123332682280047	-6.20609181694829	5.43184505024163e-10	3.8711170800827e-09	SESN1	protein_coding
ENSG00000080603.17	4847.90779180439	0.202029459002148	0.0588531484256035	3.43277232241082	0.00059744356647452	0.00162929364829839	SRCAP	protein_coding
ENSG00000080608.10	2215.871321023	1.18850772173684	0.0944293899508492	12.5862056543568	2.51473695179336e-36	1.48046576189236e-34	PUM3	protein_coding
ENSG00000080709.16	87.3766304582838	0.190098008235621	0.242270987007871	0.78465032310883	0.432658616357344	0.524823608232712	KCNN2	protein_coding
ENSG00000080802.18	1039.48178439291	0.34428903453203	0.136759856372113	2.51747145445405	0.0118200547143443	0.0238484330388937	CNOT4	protein_coding
ENSG00000080815.19	1231.58559458922	-0.915288128467888	0.120964221640368	-7.56660205849199	3.83113214024729e-14	4.32897903524581e-13	PSEN1	protein_coding
ENSG00000080819.9	7747.67889140665	-0.251855788062612	0.118438300245853	-2.1264724969863	0.0334639369212516	0.060015708507149	CPOX	protein_coding
ENSG00000080822.17	2881.67049627711	0.0931779453074105	0.0579261053977494	1.60856568325463	0.107711343026239	0.164349010632872	CLDND1	protein_coding
ENSG00000080823.23	154.720318781879	-0.95437732622221	0.259757523198153	-3.67410850885799	0.000238681292288931	0.000709478969023877	MOK	protein_coding
ENSG00000080824.19	35110.3140929871	0.452276747007489	0.241591663481592	1.87207099984206	0.0611967814814839	0.100993379560957	HSP90AA1	protein_coding
ENSG00000080839.12	577.599904333043	0.31149806126353	0.0655073513560043	4.75516189886341	1.98287448283003e-06	8.38951088512819e-06	RBL1	protein_coding
ENSG00000080845.17	1044.75094167343	-0.448757056861148	0.0851397182900929	-5.27083088685022	1.35807557258037e-07	6.8565258505036e-07	DLGAP4	protein_coding
ENSG00000080854.16	3123.88774655885	0.556604155095513	0.204360112762469	2.72364380490661	0.00645660998745764	0.0138999016946833	IGSF9B	protein_coding
ENSG00000080947.15	107.441725216216	-1.07620509259818	0.150654989877947	-7.14350778205266	9.09787688506363e-13	8.81812154202516e-12	CROCCP3	transcribed_unprocessed_pseudogene
ENSG00000080986.13	807.430111363573	-0.506332643853365	0.0844834710056142	-5.99327463498414	2.05657101191398e-09	1.35996151268613e-08	NDC80	protein_coding
ENSG00000081014.11	384.270071354952	0.422159273768073	0.143024446209981	2.95165816023005	0.00316072630129353	0.00734138608206495	AP4E1	protein_coding
ENSG00000081019.13	418.467966697484	-0.391281278195811	0.0700837078459573	-5.58305617984483	2.36328362068865e-08	1.35185184049222e-07	RSBN1	protein_coding
ENSG00000081026.19	392.993888274554	-0.24225733229944	0.0978250147451775	-2.47643542840746	0.0132701626676517	0.0264354919238406	MAGI3	protein_coding
ENSG00000081059.20	2720.65984324467	0.357361441653141	0.119366503637694	2.99381678077645	0.00275511336534897	0.00648589780888906	TCF7	protein_coding
ENSG00000081087.15	158.216686247789	0.689058814336967	0.161531974390776	4.2657734911975	1.99210813444141e-05	7.1474024363525e-05	OSTM1	protein_coding
ENSG00000081154.12	2196.86507190089	-0.292945701884081	0.0598063183673706	-4.89824001679239	9.66988733702948e-07	4.3081682982702e-06	PCNP	protein_coding
ENSG00000081177.18	1220.8091188214	-0.118429409442054	0.0707154400532446	-1.67473198714289	0.0939868284760505	0.146260147058058	EXD2	protein_coding
ENSG00000081181.8	774.307168886744	0.535116096710741	0.0703839129545374	7.60281823285933	2.89750333077506e-14	3.32619312554071e-13	ARG2	protein_coding
ENSG00000081189.16	2318.15126377219	-0.360996067418791	0.085225723308361	-4.23576419659879	2.27775712681063e-05	8.10309553930044e-05	MEF2C	protein_coding
ENSG00000081237.20	2630.03315352199	-0.744580208300679	0.178312119807855	-4.17571284051259	2.97054357852786e-05	0.000103797515803987	PTPRC	protein_coding
ENSG00000081307.13	1063.98704694147	0.480761600859397	0.0864746099174358	5.55956946574744	2.7044094248133e-08	1.53307285865212e-07	UBA5	protein_coding
ENSG00000081320.11	448.302705509282	-0.0977072428973958	0.0801809657576448	-1.2185840114813	0.22300212050142	0.304734653466988	STK17B	protein_coding
ENSG00000081377.17	888.409951949687	-0.400813920699441	0.0843181164963325	-4.75359196047595	1.99834146863392e-06	8.447864325351e-06	CDC14B	protein_coding
ENSG00000081386.12	343.724871883792	-0.509626347053387	0.0842993802599599	-6.04543408838614	1.49008258782898e-09	1.00512481292254e-08	ZNF510	protein_coding
ENSG00000081692.12	439.686373271895	0.249572114463209	0.0980618004502265	2.54504927828533	0.0109262317680565	0.0222885110760004	JMJD4	protein_coding
ENSG00000081721.12	655.158275091875	0.0398266965532487	0.0665443655351409	0.598498403778708	0.549507423679466	0.633210001543817	DUSP12	protein_coding
ENSG00000081760.17	1351.2575317867	0.297550948524969	0.0941835800254282	3.15926564316874	0.00158167251247534	0.00392741810236993	AACS	protein_coding
ENSG00000081791.9	1543.57740512971	-0.174157721633586	0.0481073333663298	-3.62019071619295	0.000294385949009355	0.000858531111895053	DELE1	protein_coding
ENSG00000081803.16	328.663528239873	-0.658258955309856	0.173659222187173	-3.79052115412779	0.00015033152796108	0.000464471312650835	CADPS2	protein_coding
ENSG00000081842.18	78.7658430637432	-1.69344274079217	0.256195666674461	-6.60995856321007	3.84427612719472e-11	3.14031224065679e-10	PCDHA6	protein_coding
ENSG00000081853.15	24.8002283136061	-1.03342326006375	0.376923286742696	-2.74173365353573	0.00611158763805719	0.0132476104532672	PCDHGA2	protein_coding
ENSG00000081870.11	225.707868180497	0.161675298500138	0.206084377853163	0.784510209771133	0.432740793500523	0.524839134722478	HSPB11	protein_coding
ENSG00000081913.14	621.913656817315	-0.704795386922607	0.117177700231117	-6.01475695061854	1.80156794844938e-09	1.2018396410952e-08	PHLPP1	protein_coding
ENSG00000081923.15	234.888190017461	-0.128153076596909	0.118677374298886	-1.07984421928782	0.28021155625433	0.368693003402732	ATP8B1	protein_coding
ENSG00000082014.17	1517.383150253	-0.198334917045326	0.195496669043995	-1.014518139952	0.310335578106017	0.401030418871439	SMARCD3	protein_coding
ENSG00000082068.9	412.74210081612	-0.790117954566075	0.0955704469082731	-8.26738788115553	1.36925909478422e-16	1.99009511086313e-15	WDR70	protein_coding
ENSG00000082146.13	302.645715431684	0.139915914212597	0.0979503834837319	1.42843661490958	0.153166226586231	0.222613353338106	STRADB	protein_coding
ENSG00000082153.18	2782.13952490811	0.238362681631596	0.0527267899207676	4.52071294288506	6.16317142820354e-06	2.4163976084146e-05	BZW1	protein_coding
ENSG00000082196.20	69.8751264277971	-0.702387486668556	0.160456964962434	-4.37741974511982	1.20092559131336e-05	4.50086801995815e-05	C1QTNF3	protein_coding
ENSG00000082212.13	2461.36219448385	0.470710680197078	0.0593418260364969	7.93219069308007	2.15313477068491e-15	2.78912064045057e-14	ME2	protein_coding
ENSG00000082213.18	825.645346016607	0.867749633623335	0.0903124612449526	9.60830456463539	7.37533569976027e-22	1.63380423334367e-20	C5orf22	protein_coding
ENSG00000082258.13	1095.75503888236	0.540735365033858	0.162593229115494	3.32569423693381	0.000881986234388801	0.00232887464682418	CCNT2	protein_coding
ENSG00000082269.16	1073.39913376526	0.685343121398965	0.291019418422504	2.3549738540264	0.0185240090261667	0.0355399767392724	FAM135A	protein_coding
ENSG00000082438.17	141.8752632838	-0.117853406906876	0.129205413913784	-0.912139850312443	0.361695102801434	0.453918953665038	COBLL1	protein_coding
ENSG00000082458.12	1136.89234581677	-0.366927165686633	0.0917477588319696	-3.9993038561153	6.35290735038711e-05	0.000210235101074709	DLG3	protein_coding
ENSG00000082497.12	23.0193485990219	-0.24424439596933	0.349996937127006	-0.69784723824797	0.485272733537974	0.57253403450012	SERTAD4	protein_coding
ENSG00000082512.15	510.424101482207	0.315529973583557	0.114912334824533	2.74583206463744	0.00603576509358769	0.0130984467890699	TRAF5	protein_coding
ENSG00000082515.18	432.664927560054	0.216675057155511	0.10742024683735	2.01707837707345	0.0436873347500421	0.0755502771480325	MRPL22	protein_coding
ENSG00000082516.9	2076.13741647785	0.856844151315056	0.112868982678426	7.5914935262266	3.16238972801575e-14	3.61655000641559e-13	GEMIN5	protein_coding
ENSG00000082641.16	6800.13620254535	-0.103362767245128	0.262825083550989	-0.393275884662949	0.694115727502229	0.759746144621914	NFE2L1	protein_coding
ENSG00000082701.16	1678.12844114813	0.0495749279965417	0.140040373932466	0.354004538865693	0.723335481700189	0.784127379674992	GSK3B	protein_coding
ENSG00000082781.12	565.518785875979	-1.40414776073829	0.26521636627209	-5.29434808445323	1.19441733234663e-07	6.09084403046999e-07	ITGB5	protein_coding
ENSG00000082805.20	1082.02731434799	0.0116687115364663	0.0887239145052235	0.131517095492663	0.895366263786849	0.922121814110342	ERC1	protein_coding
ENSG00000082898.17	5240.09700148422	0.0804278810900216	0.0667469912935282	1.20496638921641	0.228216277401314	0.310783556300867	XPO1	protein_coding
ENSG00000082996.20	549.295119335876	-0.60558748488982	0.0996196093888599	-6.07899878954494	1.20935272249295e-09	8.24583447107633e-09	RNF13	protein_coding
ENSG00000083093.10	578.660265741498	0.744202133954498	0.0822785595577337	9.04490960895228	1.49789046682942e-19	2.83643088399613e-18	PALB2	protein_coding
ENSG00000083097.14	321.451615614018	-0.582511562654769	0.0936047873187085	-6.22309584093616	4.87439407783848e-10	3.4919309847394e-09	DOP1A	protein_coding
ENSG00000083099.11	695.973782310286	0.0936136093196233	0.0599700303353984	1.56100653603248	0.118522208724811	0.178520758387893	LYRM2	protein_coding
ENSG00000083123.15	351.418271216942	-0.272735419297208	0.165999587954129	-1.64298853183042	0.100385306056529	0.154682725393145	BCKDHB	protein_coding
ENSG00000083168.11	2120.26399196771	-0.00547338654061576	0.116516418023382	-0.0469752386270351	0.962532962449583	0.972106249373353	KAT6A	protein_coding
ENSG00000083223.18	414.626555852752	-0.425049582638434	0.0855287364788152	-4.96966984592033	6.70670003809116e-07	3.07958639078359e-06	TUT7	protein_coding
ENSG00000083307.12	878.897658477677	-0.827804749044448	0.0795840459963826	-10.4016419205688	2.43697315362655e-25	7.00977258828321e-24	GRHL2	protein_coding
ENSG00000083312.17	6722.93238965673	0.533632890411914	0.142633072217396	3.7412984388261	0.000183071970539488	0.000556198745248481	TNPO1	protein_coding
ENSG00000083444.17	3124.58955305418	0.0397170623580528	0.203949405327535	0.194739780163951	0.84559666798854	0.883911811587571	PLOD1	protein_coding
ENSG00000083457.12	143.07931355081	0.336401728212838	0.126837641188632	2.65222314969215	0.0079963674403702	0.0168526311983286	ITGAE	protein_coding
ENSG00000083520.15	1965.31808254337	0.316383889148925	0.100008572151324	3.16356770567827	0.00155848096848759	0.00387825938375284	DIS3	protein_coding
ENSG00000083535.16	201.799292336769	0.127819531612921	0.182250406922535	0.701340171313032	0.483090749624586	0.570808961133552	PIBF1	protein_coding
ENSG00000083544.15	619.79641385737	-0.0705146498772274	0.067797443985378	-1.04007829399048	0.29830352722393	0.388010004031814	TDRD3	protein_coding
ENSG00000083635.8	327.600424347589	0.971747724523515	0.12288450560957	7.9078132731474	2.61949320409284e-15	3.35303994737095e-14	NUFIP1	protein_coding
ENSG00000083642.19	537.939971465584	-0.122396583620549	0.138565631189341	-0.883311269684918	0.377068116473639	0.469357515610544	PDS5B	protein_coding
ENSG00000083720.13	961.351897016875	0.336848715530941	0.167407731938646	2.01214550624456	0.0442046008936161	0.0763081201583392	OXCT1	protein_coding
ENSG00000083750.13	181.016388043672	-0.676836755770973	0.176885780915582	-3.82640567414512	0.00013002794124196	0.000406052167387174	RRAGB	protein_coding
ENSG00000083799.18	197.697047448916	-3.1023787060035	0.220601046184784	-14.0633000598049	6.3838485334936e-45	5.92562136881952e-43	CYLD	protein_coding
ENSG00000083807.10	367.253988225382	0.427284198507683	0.0776836427296311	5.50031104996964	3.79121835393222e-08	2.0972492962003e-07	SLC27A5	protein_coding
ENSG00000083812.12	452.827856371005	-0.271169821930341	0.122449485777591	-2.2145443911694	0.0267913525442675	0.0493670885391265	ZNF324	protein_coding
ENSG00000083817.9	98.9658761151021	-0.701506012378374	0.169031253881719	-4.15015564440679	3.32249271195573e-05	0.0001154289660893	ZNF416	protein_coding
ENSG00000083828.16	135.839704242518	-0.158745439350446	0.125048879550005	-1.26946710695609	0.204274514981852	0.283418011157764	ZNF586	protein_coding
ENSG00000083838.16	228.279223031591	-1.17202806782931	0.115825472724401	-10.1189146071354	4.55438003872589e-24	1.19424211414078e-22	ZNF446	protein_coding
ENSG00000083845.9	20488.286026922	0.108812217727305	0.0731670095490327	1.48717596083224	0.136968343372548	0.202336558799712	RPS5	protein_coding
ENSG00000083857.14	3939.11896283777	-0.0195433098293667	0.0919557923808777	-0.212529404873366	0.831694039944781	0.872765350559338	FAT1	protein_coding
ENSG00000083896.13	1294.30691324981	-0.139140049616811	0.0880573381965976	-1.58010737624349	0.11408227837073	0.172606487174914	YTHDC1	protein_coding
ENSG00000083937.9	824.657381669151	-0.247654272774891	0.074372533969408	-3.32991575729771	0.000868722631000915	0.00229906828879549	CHMP2B	protein_coding
ENSG00000084070.12	1072.34468590083	0.326527162738482	0.0744775348398768	4.38423698421948	1.16393012679165e-05	4.37304763306623e-05	SMAP2	protein_coding
ENSG00000084072.17	584.933548477766	0.428264892512186	0.096837754131026	4.42249922414272	9.75656998041863e-06	3.71737355335517e-05	PPIE	protein_coding
ENSG00000084073.10	981.424200763147	0.4403333833087	0.135999597958809	3.23775503690876	0.00120474204979192	0.00307953154474604	ZMPSTE24	protein_coding
ENSG00000084090.13	3968.16964442719	0.260977260142473	0.0613099902610756	4.25668409065402	2.07481203209337e-05	7.41950036529724e-05	STARD7	protein_coding
ENSG00000084092.7	3085.80415953872	0.189246882028409	0.108152549197124	1.74981434495343	0.0801503545714336	0.127623117729509	NOA1	protein_coding
ENSG00000084093.19	1175.95617565951	-0.449629086922007	0.102897714782373	-4.36967028736224	1.24434273339598e-05	4.64517778343971e-05	REST	protein_coding
ENSG00000084112.15	1255.85933393399	0.138148826852564	0.0872040556020035	1.58420185734332	0.113147790773806	0.171381126680117	SSH1	protein_coding
ENSG00000084207.18	10011.3749658237	-0.139362726838393	0.189301483801386	-0.736194582524306	0.461612288710191	0.551581251652945	GSTP1	protein_coding
ENSG00000084234.17	5899.02501115401	-0.0960107324921264	0.0948323765248782	-1.01242567159475	0.311334569017181	0.401919115122009	APLP2	protein_coding
ENSG00000084444.14	377.508237083327	-0.362087122033384	0.122958484505639	-2.94479167898966	0.00323172174714586	0.00748445584483649	FAM234B	protein_coding
ENSG00000084463.8	3379.25695986192	0.643068108938765	0.0665016792059763	9.66995294881178	4.04564035735972e-22	9.1495573403367e-21	WBP11	protein_coding
ENSG00000084623.11	7401.75184249214	0.618087370710684	0.0430368146663642	14.3618289481297	8.98249725970628e-47	9.1211532576749e-45	EIF3I	protein_coding
ENSG00000084628.10	331.232485427988	0.193422913512968	0.0870028440343697	2.22317920361958	0.0262037185658099	0.0483844595924705	NKAIN1	protein_coding
ENSG00000084652.16	3267.93527757583	0.375744131121343	0.0350247848459246	10.7279497297201	7.5247168431497e-27	2.42748328010352e-25	TXLNA	protein_coding
ENSG00000084676.15	833.539025450279	-0.268077468064201	0.0615912290781213	-4.35252668402145	1.34577486102786e-05	4.99547930504208e-05	NCOA1	protein_coding
ENSG00000084693.16	829.631041407269	-0.701413275182953	0.21753376160242	-3.22438811344101	0.00126242177319685	0.00320907954107331	AGBL5	protein_coding
ENSG00000084710.14	177.823687751938	-0.180617232443377	0.387422224921037	-0.466202558410762	0.64107051824362	0.713978427753108	EFR3B	protein_coding
ENSG00000084731.15	498.769764010924	-1.99500783968753	0.214789761290528	-9.28818872790242	1.5693612731001e-20	3.16170919600593e-19	KIF3C	protein_coding
ENSG00000084733.11	2480.04047951604	0.283359892628138	0.103126627833305	2.74768891974403	0.00600169218770306	0.0130355444731478	RAB10	protein_coding
ENSG00000084754.12	3957.08527550686	-0.0782349982515601	0.0797425561706473	-0.98109468781185	0.326546049824045	0.417354429281788	HADHA	protein_coding
ENSG00000084764.12	232.651010280175	-0.527839429021259	0.115338830620402	-4.57642431592235	4.72990715076491e-06	1.88672542027612e-05	MAPRE3	protein_coding
ENSG00000084774.14	5891.18036005866	0.332329715116983	0.0637765296817812	5.21084663551266	1.87980801457047e-07	9.31735624006597e-07	CAD	protein_coding
ENSG00000085063.17	1230.4931506598	-0.783475595541716	0.133291334270615	-5.87791846956128	4.15457438874177e-09	2.63890472299173e-08	CD59	protein_coding
ENSG00000085117.12	149.630667636167	-0.728837661502911	0.300491907270108	-2.42548183118878	0.0152880809708354	0.0299661439420573	CD82	protein_coding
ENSG00000085185.15	649.804374094111	-0.571349821219885	0.106302938253946	-5.37473216267075	7.66966032572139e-08	4.0418655774352e-07	BCORL1	protein_coding
ENSG00000085224.23	2056.01072296303	0.0297072020438651	0.129396869656922	0.229582076619238	0.818416535674718	0.862240943162627	ATRX	protein_coding
ENSG00000085231.14	701.055696446719	0.633255003909461	0.113784517930686	5.56538811629205	2.61569567889928e-08	1.48612375597995e-07	AK6	protein_coding
ENSG00000085274.15	494.464049566352	0.154795939237025	0.0895835771620822	1.72794996740257	0.0839971948166543	0.132881384104557	MYNN	protein_coding
ENSG00000085276.19	57.7327932915185	-0.345068682361641	0.291770459436086	-1.18267175857545	0.236939260984792	0.320680831800689	MECOM	protein_coding
ENSG00000085365.18	957.917628964378	-0.880814199055694	0.128437440354304	-6.85792395602019	6.98684311830534e-12	6.17470422780139e-11	SCAMP1	protein_coding
ENSG00000085377.15	1639.27799918533	0.031937381687219	0.0774899926979686	0.412148466856885	0.68023060620437	0.747305334873084	PREP	protein_coding
ENSG00000085382.12	323.797545365062	-0.429878553504778	0.0834781427682411	-5.14959412427565	2.61050745229941e-07	1.26999928467171e-06	HACE1	protein_coding
ENSG00000085415.16	2793.2303852497	0.389035071833725	0.079432374712555	4.89768904985582	9.69703241735306e-07	4.3189902995158e-06	SEH1L	protein_coding
ENSG00000085433.15	284.094102113803	0.0259863345321492	0.094438957630439	0.275165410379047	0.783189160070895	0.833922815217844	WDR47	protein_coding
ENSG00000085449.15	924.992036903821	-0.162828295017357	0.0747505140758917	-2.17828996937791	0.0293844554742199	0.0535066567968404	WDFY1	protein_coding
ENSG00000085465.13	24.4384274784439	2.20758391123901	0.448583721038187	4.9212305478448	8.60017476847022e-07	3.88419833572998e-06	OVGP1	protein_coding
ENSG00000085491.17	609.395787065126	-0.6521094069722	0.153160234116632	-4.25769398129553	2.0654641701757e-05	7.3878186512431e-05	SLC25A24	protein_coding
ENSG00000085511.20	886.112755355692	0.156953474660148	0.0899283973486289	1.74531604351494	0.0809298707719016	0.128718389385117	MAP3K4	protein_coding
ENSG00000085514.16	206.922841864904	0.345467194896289	0.195530976847816	1.76681567527364	0.0772591026600329	0.123643983842426	PILRA	protein_coding
ENSG00000085552.17	593.363047559532	-0.75530032375859	0.208297443427399	-3.62606622208421	0.000287771585435939	0.000840699765909588	IGSF9	protein_coding
ENSG00000085644.14	1295.05789505682	0.0172112562458048	0.314265664599262	0.0547665818591791	0.956324424240929	0.967559411321666	ZNF213	protein_coding
ENSG00000085719.13	2688.18189748235	0.167622831114272	0.0602534638593206	2.78196173925596	0.00540314095231208	0.0118698446801102	CPNE3	protein_coding
ENSG00000085721.13	2404.46189125741	0.744968088490607	0.136979301103858	5.43854496618998	5.37174534099767e-08	2.8964542768815e-07	RRN3	protein_coding
ENSG00000085733.16	2969.09373581374	0.29049193979125	0.0521658575867922	5.56862195369714	2.56761889424612e-08	1.46265338365752e-07	CTTN	protein_coding
ENSG00000085741.13	75.6394537564254	0.212643816375838	0.214444561917673	0.991602745596661	0.321391349420951	0.412613586486125	WNT11	protein_coding
ENSG00000085760.15	1543.36417047492	0.330226900548146	0.0716210102909693	4.61075457057306	4.01209989202132e-06	1.61659311228449e-05	MTIF2	protein_coding
ENSG00000085788.14	1365.56174348734	0.0791291607079385	0.0687708762386288	1.15062021942788	0.249888511020121	0.335327110575116	DDHD2	protein_coding
ENSG00000085831.15	120.959957656244	0.435077293677867	0.128150504600143	3.3950493994183	0.000686162188524329	0.00184792344470863	TTC39A	protein_coding
ENSG00000085832.17	1273.11219124213	-0.309015064900151	0.24075203099362	-1.28354084335156	0.199302659850425	0.277767984850491	EPS15	protein_coding
ENSG00000085840.13	1140.62111036242	0.496023814685085	0.0627522254316427	7.90448165420705	2.69050798120759e-15	3.44103007233059e-14	ORC1	protein_coding
ENSG00000085871.9	227.94085452869	-0.523982761028972	0.184631910571685	-2.8379859115715	0.00453991864377505	0.0101400899144252	MGST2	protein_coding
ENSG00000085872.15	3876.08929244685	0.493011967522054	0.0566790439913717	8.69831127704103	3.36859457163005e-18	5.63792432176578e-17	CHERP	protein_coding
ENSG00000085978.22	702.629030439324	0.836622756171318	0.116157445478551	7.20248928275376	5.91230908343412e-13	5.88121212573032e-12	ATG16L1	protein_coding
ENSG00000085982.13	287.193366926875	-0.781348219360067	0.129440105476202	-6.03636884013296	1.57620752419219e-09	1.0576666227991e-08	USP40	protein_coding
ENSG00000085998.14	1541.74891545325	-0.184419861061637	0.154684002511334	-1.19223615931533	0.233168658844788	0.316419697809103	POMGNT1	protein_coding
ENSG00000085999.13	894.539448517482	0.649935540066304	0.0869798198827787	7.47225667910341	7.88310462265702e-14	8.68691718432635e-13	RAD54L	protein_coding
ENSG00000086015.22	3046.34428717755	0.0667319972458316	0.060682261837948	1.09969528532142	0.271464909655979	0.359152158367871	MAST2	protein_coding
ENSG00000086061.16	2282.87837907639	0.344644989349507	0.182291619844064	1.89062442719157	0.0586744970914301	0.0974152464603684	DNAJA1	protein_coding
ENSG00000086062.13	694.762596358783	-1.09214075130366	0.162630125109466	-6.71548860070387	1.87437080867377e-11	1.57902173358764e-10	B4GALT1	protein_coding
ENSG00000086065.14	486.424827050373	-0.871170253422267	0.101591011438334	-8.57526902319575	9.88554531905812e-18	1.59454478334061e-16	CHMP5	protein_coding
ENSG00000086102.19	1458.76044154884	0.625936023629739	0.10731587600659	5.83265074024369	5.45536817140846e-09	3.40510397827599e-08	NFX1	protein_coding
ENSG00000086189.10	908.603006063928	0.441014972207948	0.118911170326228	3.70877665233671	0.000208263029414117	0.000625947484115136	DIMT1	protein_coding
ENSG00000086200.17	861.558816459142	0.399405241087605	0.0852083273438018	4.68739680191196	2.76702150177276e-06	1.14541820305942e-05	IPO11	protein_coding
ENSG00000086232.13	3919.11242237241	-0.523555172546712	0.0788218554010578	-6.64225892530418	3.08911667215374e-11	2.54843703651505e-10	EIF2AK1	protein_coding
ENSG00000086300.16	435.358329854986	-0.300112085605399	0.139807642449367	-2.14660715499933	0.031824569814584	0.0573630856915244	SNX10	protein_coding
ENSG00000086475.15	1884.89249936879	0.106655276403273	0.0886365572514703	1.2032876694509	0.22886501900127	0.311452395888579	SEPHS1	protein_coding
ENSG00000086504.17	1311.87247525371	0.0719232696448359	0.169491511378653	0.424347326068475	0.671312529384491	0.739455678698159	MRPL28	protein_coding
ENSG00000086544.3	411.329514764249	-0.0820272128083727	0.0767454875251698	-1.0688213138456	0.285150193352196	0.373922900452308	ITPKC	protein_coding
ENSG00000086589.12	1928.56931849607	-0.0427028312766443	0.073741190621399	-0.579090612950483	0.562528033618306	0.644971896684221	RBM22	protein_coding
ENSG00000086598.11	5368.71952176211	0.509253150477736	0.0827720841600404	6.15247466154279	7.6283162289326e-10	5.34088035834105e-09	TMED2	protein_coding
ENSG00000086619.14	292.517574960035	-0.703868187598993	0.0871928659199316	-8.07254332304376	6.88487306513507e-16	9.35184417326485e-15	ERO1B	protein_coding
ENSG00000086666.19	504.080748930708	-1.01196958751307	0.0851518838636624	-11.8842888917565	1.42845573045859e-32	6.62961202510384e-31	ZFAND6	protein_coding
ENSG00000086712.13	1232.93577932685	0.429004244804485	0.0974929760321962	4.40036054148978	1.0807116482755e-05	4.08779180960208e-05	TXLNG	protein_coding
ENSG00000086730.17	17.7279652169169	0.778766740921451	0.354529207561927	2.19662223678827	0.0280474367551705	0.051393692395026	LAT2	protein_coding
ENSG00000086758.16	10047.4290278318	0.144681720865392	0.124030631404926	1.16649991398533	0.243412383346775	0.327974829462704	HUWE1	protein_coding
ENSG00000086827.9	922.694159456586	0.0307725731619842	0.0498980101606386	0.616709425143745	0.537426403361322	0.621323564060273	ZW10	protein_coding
ENSG00000086848.15	811.141524819802	0.0566864106817221	0.0631011908636686	0.898341376856012	0.369003579731635	0.461445091440585	ALG9	protein_coding
ENSG00000087008.16	347.435806392151	0.179855493873383	0.129228972938928	1.39175828595636	0.16399560563015	0.235972754463545	ACOX3	protein_coding
ENSG00000087053.20	1064.03925213564	0.213564515863884	0.0640561777068342	3.33401903624823	0.000856007991517965	0.00226899104969636	MTMR2	protein_coding
ENSG00000087074.8	1891.33768316075	0.13429858573158	0.316896975105836	0.42379257702516	0.671717092117482	0.739778687126038	PPP1R15A	protein_coding
ENSG00000087076.9	62.6294101104106	-1.19724289130514	0.211279452430186	-5.66663193005367	1.45631708888478e-08	8.59028364710591e-08	HSD17B14	protein_coding
ENSG00000087077.14	7511.72802063996	0.0781438321537195	0.0548206663611198	1.42544477002456	0.154028674414751	0.223780856913308	TRIP6	protein_coding
ENSG00000087086.15	7210.70885660881	-1.29275772809904	0.175269842969902	-7.37581380911626	1.63344163465552e-13	1.73309761096339e-12	FTL	protein_coding
ENSG00000087087.20	2613.31338932742	0.35178686967377	0.182613928473736	1.92639670267191	0.0540548588437512	0.0908823218475336	SRRT	protein_coding
ENSG00000087088.20	831.149786700859	-0.138724012093171	0.147452180400467	-0.940806787098085	0.346803882141956	0.438284558704293	BAX	protein_coding
ENSG00000087095.13	317.674340816879	-0.26848215801933	0.0846285714472441	-3.17247654578096	0.00151144767287185	0.00377363090603153	NLK	protein_coding
ENSG00000087111.21	1082.89591052029	-0.159570699487981	0.129884889385769	-1.22855476293353	0.219238785109928	0.300514841340207	PIGS	protein_coding
ENSG00000087152.15	1316.73326518595	-0.219445212111771	0.116207504296753	-1.88839105907813	0.0589734707633153	0.0978471995447922	ATXN7L3	protein_coding
ENSG00000087157.19	497.188838803698	0.320568308967364	0.153681347088499	2.08592854657085	0.0369850960062116	0.0654331738276405	PGS1	protein_coding
ENSG00000087191.13	2046.19162583393	0.299890864703099	0.164179659359139	1.82660182067436	0.0677596594430424	0.110236951330455	PSMC5	protein_coding
ENSG00000087206.17	517.841711242072	0.17781604944866	0.173455813390259	1.02513744551525	0.305298339198006	0.395645727800071	UIMC1	protein_coding
ENSG00000087253.13	48.1050279981407	-0.863331675022857	0.343344152975609	-2.5144790366772	0.011920838942689	0.0240322842375597	LPCAT2	protein_coding
ENSG00000087263.17	2185.31788940657	0.713968772826159	0.156812523666582	4.55300862540938	5.28841039935633e-06	2.09350207593567e-05	OGFOD1	protein_coding
ENSG00000087266.17	2852.83966619141	0.689081747070236	0.179860991358491	3.83119064264908	0.000127524644070887	0.00039886310764826	SH3BP2	protein_coding
ENSG00000087269.16	3775.13964186058	0.482325439304529	0.0643006659659707	7.501095549458	6.32866351726161e-14	7.01484827957276e-13	NOP14	protein_coding
ENSG00000087274.17	2706.42058051513	-0.602916832866709	0.0592845229640164	-10.1698858778481	2.70225087275048e-24	7.19807318744979e-23	ADD1	protein_coding
ENSG00000087299.12	1069.86271601373	0.529775456722291	0.10563146040756	5.0153188707062	5.29455826087874e-07	2.46557914703279e-06	L2HGDH	protein_coding
ENSG00000087301.9	342.951507164111	-0.359144796677399	0.151990827238004	-2.36293731144059	0.0181307362251653	0.0349005138787215	TXNDC16	protein_coding
ENSG00000087302.9	4081.64695863313	0.0663093819719435	0.0468231614181826	1.41616627249338	0.156726828228845	0.227112049717692	RTRAF	protein_coding
ENSG00000087338.5	601.225606281123	-0.0284093372508252	0.0695561496465551	-0.408437462326269	0.682952534645155	0.74987253515932	GMCL1	protein_coding
ENSG00000087365.16	11533.5775117055	0.658385310147528	0.0258762418880053	25.4436217205372	8.30559972021614e-143	1.39626359740967e-139	SF3B2	protein_coding
ENSG00000087448.11	1650.17765000137	0.474455055786492	0.0637107928524756	7.44701226501933	9.54777464601474e-14	1.04679587242176e-12	KLHL42	protein_coding
ENSG00000087460.26	11713.8111750464	-0.168697444400195	0.109831296651489	-1.53596879526512	0.124546033780245	0.186517023764734	GNAS	protein_coding
ENSG00000087470.18	1772.14376765053	-0.175535100830125	0.0870505386921124	-2.01647345860745	0.0437504908743702	0.0756361089571643	DNM1L	protein_coding
ENSG00000087502.18	588.603923409792	0.0148492944441583	0.0917908479626681	0.161773148126898	0.871484499170007	0.904664278773511	ERGIC2	protein_coding
ENSG00000087510.7	57.1906972647338	-1.04895403226661	0.22995803638337	-4.56150195385156	5.07890035107221e-06	2.01654151483986e-05	TFAP2C	protein_coding
ENSG00000087586.17	1031.99402594508	-0.0563496758026556	0.190486710035772	-0.29581946053913	0.767367960430199	0.821152644551164	AURKA	protein_coding
ENSG00000087842.11	527.364538955162	0.00561339892418437	0.0638883642990361	0.0878626176420839	0.929985868455957	0.948807165940276	PIR	protein_coding
ENSG00000087884.14	18.4339661128312	-2.2031945027377	0.562654886468701	-3.9157120212094	9.01377901097153e-05	0.00029004354835389	AAMDC	protein_coding
ENSG00000087903.13	273.611103631646	-0.753640859530394	0.157565024819286	-4.78304662087769	1.7265805971648e-06	7.38359650511686e-06	RFX2	protein_coding
ENSG00000087995.16	857.097217708613	0.358093871451379	0.0695182646706476	5.15107609702138	2.58996065879917e-07	1.26081418171272e-06	METTL2A	protein_coding
ENSG00000088002.12	107.632797220088	-0.810501775066692	0.146113833266951	-5.54705709202702	2.90517900811511e-08	1.63768101314388e-07	SULT2B1	protein_coding
ENSG00000088035.18	218.905346037076	-0.0932338261445047	0.227337367049148	-0.410112192969793	0.681723648789718	0.748728136337721	ALG6	protein_coding
ENSG00000088038.19	2552.4135949723	0.138655481100116	0.0683477909376376	2.02867538508493	0.0424913646311657	0.0737687145002338	CNOT3	protein_coding
ENSG00000088053.11	17.5834580704278	0.481796729542669	0.431198555519374	1.11734309722432	0.263847655010876	0.350915525695724	GP6	protein_coding
ENSG00000088179.9	706.128338214018	0.183741788491487	0.180050252120356	1.02050281145212	0.30749005657336	0.398076885082137	PTPN4	protein_coding
ENSG00000088205.13	3133.68254145589	0.83098195908048	0.0962848095811821	8.63045752175313	6.11070439434119e-18	1.00167884600631e-16	DDX18	protein_coding
ENSG00000088247.17	9773.81758223381	0.212953193339048	0.0614223510567692	3.46703096959327	0.000526241254988613	0.00145372104947557	KHSRP	protein_coding
ENSG00000088256.9	2558.91899867953	-0.0369826935936543	0.0430947693219924	-0.858171285645588	0.390797889127108	0.483288262896554	GNA11	protein_coding
ENSG00000088280.19	199.889893172259	-0.937821491989251	0.227765608915444	-4.11748506043073	3.83029350483486e-05	0.000131351633563353	ASAP3	protein_coding
ENSG00000088298.13	812.927999123142	0.481795167865263	0.0660050283939161	7.29937066294288	2.89116829856844e-13	2.98385923310645e-12	EDEM2	protein_coding
ENSG00000088305.18	238.807547700895	0.343711525320564	0.124420042063437	2.76250931618652	0.00573589248285331	0.0125067089300433	DNMT3B	protein_coding
ENSG00000088325.16	3732.18792187683	-0.166917729334613	0.0806151199721758	-2.07055114961343	0.0384007613336434	0.0675506939865161	TPX2	protein_coding
ENSG00000088356.6	465.528954981638	0.494993617620167	0.177061083310253	2.79560933642782	0.00518019762338188	0.0114301283420983	PDRG1	protein_coding
ENSG00000088367.23	1071.0595755121	-0.200982779175337	0.0965412194997839	-2.08183385518335	0.0373576482139474	0.0660150919734904	EPB41L1	protein_coding
ENSG00000088387.19	846.426773019662	-0.188755409493155	0.0808047139903998	-2.33594551817336	0.0194940812155093	0.0371467819635587	DOCK9	protein_coding
ENSG00000088448.14	958.427696672399	0.376563064305442	0.104609183529876	3.59971325268872	0.000318568283965989	0.00092212323252447	ANKRD10	protein_coding
ENSG00000088451.11	353.192639249857	0.876439655104545	0.158319810224562	5.53588116270098	3.09667487881774e-08	1.73979542950288e-07	TGDS	protein_coding
ENSG00000088538.13	19.5426203005398	0.0377098361484744	0.604608203575393	0.0623706987855518	0.950267628497709	0.96306177367341	DOCK3	protein_coding
ENSG00000088543.15	77.1886916919554	-1.52888285391184	0.212214955158519	-7.20440674301116	5.82971049899105e-13	5.80668333441308e-12	C3orf18	protein_coding
ENSG00000088682.14	1766.41608215703	0.709723209471442	0.0482038617070466	14.7233683015834	4.56351985762843e-49	5.17814599891562e-47	COQ9	protein_coding
ENSG00000088727.12	121.457343845149	0.0179327448862715	0.129924919482902	0.138023906096255	0.890221524037066	0.918699383308152	KIF9	protein_coding
ENSG00000088766.12	863.36652536242	0.478485618758274	0.0840858703068119	5.69044022512201	1.26712264541771e-08	7.55678581993297e-08	CRLS1	protein_coding
ENSG00000088808.18	1085.8530116982	-0.492772111889778	0.0467919404355237	-10.5311322271148	6.2083194158478e-26	1.86743285808702e-24	PPP1R13B	protein_coding
ENSG00000088826.18	685.860245393621	-0.0718546308666246	0.231104283050308	-0.310918646414627	0.755862468761639	0.81176882115017	SMOX	protein_coding
ENSG00000088827.12	14.9163000988194	-0.0666430944551897	0.627773442511258	-0.106157874708111	0.915457093135341	0.938686587288726	SIGLEC1	protein_coding
ENSG00000088832.17	4332.29441237374	0.549074347858245	0.13279833623998	4.13464779307184	3.5549941629753e-05	0.000122549696253853	FKBP1A	protein_coding
ENSG00000088833.17	1311.82083044018	0.0511626333418197	0.0698795961845756	0.732154106996869	0.464074512052333	0.553960344564245	NSFL1C	protein_coding
ENSG00000088836.14	1001.81580961115	-0.00491098981248091	0.0768283545209994	-0.0639215800351236	0.949032669032862	0.962180851908142	SLC4A11	protein_coding
ENSG00000088876.13	339.077902531414	0.297566941226931	0.0832461031528359	3.57454499318259	0.000350837480408661	0.00100609762672158	ZNF343	protein_coding
ENSG00000088881.21	135.396663975937	-0.300407081373774	0.146998778920618	-2.04360256309339	0.040992825873807	0.0714789922680763	EBF4	protein_coding
ENSG00000088888.18	2512.87325024109	-0.0703927684450548	0.0935208907607936	-0.752695658396843	0.451632819494483	0.542264521817332	MAVS	protein_coding
ENSG00000088899.15	177.24752711976	-0.304424162588298	0.149766426001201	-2.03265959345159	0.0420869262443332	0.0731589147606574	LZTS3	protein_coding
ENSG00000088930.8	3819.50436199488	0.0263197490488533	0.0398229829070124	0.660918573335165	0.508664534207442	0.594201235527996	XRN2	protein_coding
ENSG00000088970.16	640.439172195714	-0.450011389396053	0.115718049341789	-3.88886082988559	0.000100715847625337	0.000321279944037815	KIZ	protein_coding
ENSG00000088986.11	1882.23164390436	-0.15102226278236	0.0949570825451723	-1.59042652464093	0.111738695392596	0.169535345095264	DYNLL1	protein_coding
ENSG00000088992.18	49.7891129680262	1.52159784074867	0.279894797075215	5.43632056275692	5.43920612870118e-08	2.92967718317371e-07	TESC	protein_coding
ENSG00000089006.16	4901.65915472046	0.21989534903236	0.127836305715222	1.72013222536496	0.0854084091877065	0.134817864476787	SNX5	protein_coding
ENSG00000089009.15	27655.5333792852	-0.0536587878048534	0.0814997952279754	-0.65839168865095	0.510286474663866	0.595612644387561	RPL6	protein_coding
ENSG00000089022.14	1017.11844031635	0.42191664197443	0.0728924861156917	5.78820485426691	7.11426173484647e-09	4.37912042507026e-08	MAPKAPK5	protein_coding
ENSG00000089048.14	668.259167866781	0.742213535977664	0.103321277175576	7.18354976116297	6.79242972459388e-13	6.68636706136014e-12	ESF1	protein_coding
ENSG00000089050.16	661.423512442296	-0.409277643092228	0.211645107733592	-1.93379212718399	0.0531386911576957	0.0895348494388979	RBBP9	protein_coding
ENSG00000089053.13	2646.49800085702	-0.0101281444690362	0.0687523881658874	-0.147313347786534	0.88288469740994	0.913745500500198	ANAPC5	protein_coding
ENSG00000089057.15	986.604866137404	0.286459987391038	0.0950731211989907	3.01304915393984	0.00258637022149352	0.00612390946028122	SLC23A2	protein_coding
ENSG00000089060.11	506.015442811015	-0.23648417425138	0.12241754764761	-1.93178330064347	0.0533862580837334	0.0899015455507926	SLC8B1	protein_coding
ENSG00000089063.15	769.275833876149	0.0688385724102024	0.105050477742189	0.655290426942592	0.512280783143074	0.597502948578069	TMEM230	protein_coding
ENSG00000089091.16	30.0739951918085	-0.730054151778939	0.263439870641336	-2.77123637360452	0.00558438718031669	0.0122115591903731	DZANK1	protein_coding
ENSG00000089094.19	1566.37970901624	-0.0166389334815122	0.0990795310264946	-0.167935125541347	0.866634316345919	0.90099479188578	KDM2B	protein_coding
ENSG00000089123.16	178.700580306504	0.581224296969005	0.107084236820788	5.4277297408555	5.7075375433827e-08	3.06549673522827e-07	TASP1	protein_coding
ENSG00000089154.11	5911.85633095533	0.438259681072826	0.068308314353313	6.41590537289506	1.39988383815933e-10	1.06219871972671e-09	GCN1	protein_coding
ENSG00000089157.16	93994.5819263561	-0.0496541494544539	0.0532070716801489	-0.933224623842238	0.350704003569252	0.442289870301141	RPLP0	protein_coding
ENSG00000089159.16	2405.36032397494	-0.474823925740823	0.0735816607832496	-6.45301996022512	1.09642911069309e-10	8.42894792356356e-10	PXN	protein_coding
ENSG00000089177.19	321.52593964353	-0.509810601028207	0.120523106538789	-4.22998224713143	2.3370975487173e-05	8.29664146224607e-05	KIF16B	protein_coding
ENSG00000089195.15	640.388737728432	0.837768405707345	0.0803752356144248	10.423215550201	1.9427170489267e-25	5.66345066479017e-24	TRMT6	protein_coding
ENSG00000089220.5	4457.50569081053	0.158780428310789	0.147910536124077	1.07348964091101	0.28305148406586	0.371557257844565	PEBP1	protein_coding
ENSG00000089234.16	570.186873380263	-0.139196370394705	0.080850577721782	-1.72164966926642	0.085132999830146	0.134425202194752	BRAP	protein_coding
ENSG00000089248.7	3210.60516798871	0.00828569688168865	0.092302414134487	0.0897668491055518	0.928472492383111	0.947830025622864	ERP29	protein_coding
ENSG00000089280.19	2834.35726707398	0.0119352229644315	0.113972321920145	0.104720363359746	0.916597703180344	0.939511093362144	FUS	protein_coding
ENSG00000089289.16	1526.19587838488	-0.165355923843568	0.0882796507765343	-1.87309218363515	0.0610556565323269	0.100804461297916	IGBP1	protein_coding
ENSG00000089327.15	5546.1291817269	0.31504182391761	0.0526590437691941	5.98267270667591	2.19505563294257e-09	1.44333731970539e-08	FXYD5	protein_coding
ENSG00000089335.21	273.167562593804	-0.368164034367421	0.101743810548294	-3.61853986383443	0.000296269868579987	0.000863449820110237	ZNF302	protein_coding
ENSG00000089351.14	2842.40764056752	0.542396650874123	0.0707082788500508	7.67090727840186	1.70783974625466e-14	1.9968790850721e-13	GRAMD1A	protein_coding
ENSG00000089505.17	105.656410300873	0.140846219293699	0.14352002392323	0.981369814772595	0.326410405940473	0.417257185944443	CMTM1	protein_coding
ENSG00000089597.18	11952.5856749644	0.157285059794972	0.0657856424552811	2.39087214055695	0.0168084052799088	0.0325747626341771	GANAB	protein_coding
ENSG00000089639.11	435.114243552201	-0.331130254465101	0.13954196433809	-2.37297974151216	0.0176452316950036	0.0340352314565788	GMIP	protein_coding
ENSG00000089682.16	268.681632303783	0.216454539718075	0.192909454786649	1.12205251918557	0.26184011024557	0.348797399895711	RBM41	protein_coding
ENSG00000089685.15	1973.15372449531	0.0620192724749755	0.160832359554924	0.38561439157271	0.699782273155663	0.764845998653357	BIRC5	protein_coding
ENSG00000089693.10	5321.19795253436	0.325842182643359	0.0611236596409574	5.3308683504451	9.77442595935508e-08	5.07157286574219e-07	MLF2	protein_coding
ENSG00000089723.10	253.597124469931	-0.647932210321045	0.157142716475479	-4.12320866568543	3.73630939900168e-05	0.000128361401468881	OTUB2	protein_coding
ENSG00000089737.17	5558.55445965252	0.531217158523019	0.0575575082101528	9.22932863221684	2.72333447297661e-20	5.40026875178718e-19	DDX24	protein_coding
ENSG00000089775.11	540.450622122639	0.284911867472786	0.135636451935273	2.10055529621749	0.0356800217493919	0.0634731015953321	ZBTB25	protein_coding
ENSG00000089818.18	1092.20886818983	0.70746900572416	0.0994357029343105	7.1148388842942	1.12043643780353e-12	1.07224562327435e-11	NECAP1	protein_coding
ENSG00000089820.16	2325.94198821736	0.323998264190951	0.0820746156076244	3.94760623357526	7.89364946774012e-05	0.000256564804397225	ARHGAP4	protein_coding
ENSG00000089847.12	31.2278521919814	-0.58235431606451	0.33897397117553	-1.7179912488412	0.0857982114989005	0.135306122574355	ANKRD24	protein_coding
ENSG00000089876.12	672.462602511084	-0.232627247080921	0.0642904277336082	-3.61838076493794	0.000296452024389144	0.000863557783790479	DHX32	protein_coding
ENSG00000089902.10	2932.06153493356	-0.0495592734224807	0.11078721505302	-0.447337478415384	0.654631410506245	0.725344067444855	RCOR1	protein_coding
ENSG00000089916.18	1005.08786852782	0.708233987414547	0.131729116968489	5.37644223018641	7.59720596981891e-08	4.00647355605995e-07	GPATCH2L	protein_coding
ENSG00000090006.18	2097.74083834019	-0.703121362068191	0.108074872214941	-6.5058727126673	7.72436124233948e-11	6.04289480851067e-10	LTBP4	protein_coding
ENSG00000090013.11	617.697380494806	0.228597070106575	0.0751999168519252	3.0398580168207	0.00236689702003829	0.00565290480081756	BLVRB	protein_coding
ENSG00000090020.11	2654.32462666559	0.825966948365198	0.258382033189768	3.19668878740717	0.00139014823496069	0.00349442478733266	SLC9A1	protein_coding
ENSG00000090054.15	1463.62273568963	0.231007718715769	0.0644521700831811	3.58417285899969	0.000338148093483057	0.000974510600837839	SPTLC1	protein_coding
ENSG00000090060.18	4399.27232559104	0.0968110068849818	0.0639835625436188	1.51306058988172	0.130264269036359	0.193919018504396	PAPOLA	protein_coding
ENSG00000090061.17	2730.2451807535	0.240992551221978	0.065495030213236	3.6795547759481	0.000233641502504161	0.000695181107745912	CCNK	protein_coding
ENSG00000090097.21	1235.85904124847	0.303927022936093	0.0780186755823535	3.89556757619244	9.79690419203898e-05	0.000313178027520705	PCBP4	protein_coding
ENSG00000090238.12	141.082875762696	-6.37626883749996	0.40181349560672	-15.8687274250759	1.04334927338581e-56	1.73471148421179e-54	YPEL3	protein_coding
ENSG00000090263.16	277.857342946634	-0.0643414948178709	0.0889025265943414	-0.723730778895166	0.469231033267882	0.558353561411172	MRPS33	protein_coding
ENSG00000090266.13	1020.1747432915	0.35848773579633	0.142151428321958	2.52187220366434	0.011673210834451	0.0235739028197067	NDUFB2	protein_coding
ENSG00000090273.14	2243.26474533509	0.802612710798962	0.185322474208133	4.33089788072633	1.48502545714449e-05	5.4681029852996e-05	NUDC	protein_coding
ENSG00000090316.16	1689.31691422275	0.0727418606546309	0.138823324807185	0.523988751570846	0.600286363520146	0.678849890130787	MAEA	protein_coding
ENSG00000090372.15	3240.29331708395	0.388482718622453	0.0645045797050028	6.02256026469889	1.71679413770103e-09	1.14781684946605e-08	STRN4	protein_coding
ENSG00000090432.7	771.421593534856	0.743608061785117	0.0599888955381724	12.3957618341538	2.75514782668764e-35	1.53820614825771e-33	MUL1	protein_coding
ENSG00000090447.12	1114.80849464339	-0.345368175444255	0.0815472668578912	-4.23519007750576	2.28358459498536e-05	8.12191700097049e-05	TFAP4	protein_coding
ENSG00000090470.15	1151.53492704203	0.112321426538005	0.0759947189074151	1.47801621155868	0.139403439089892	0.205236020886929	PDCD7	protein_coding
ENSG00000090487.11	2049.56709963486	-0.224081686737164	0.0541550361937478	-4.13778112778797	3.50680647691992e-05	0.000121114066558691	SPG21	protein_coding
ENSG00000090520.11	2815.35135129648	0.245295493411938	0.11705716723801	2.09551878966269	0.0361248999342703	0.0641287969031456	DNAJB11	protein_coding
ENSG00000090539.15	44.3395379492295	-0.685092776519244	0.303915761164434	-2.25421930700255	0.0241823747702815	0.0451312853428345	CHRD	protein_coding
ENSG00000090554.13	19.841428432891	-1.31359774229424	0.460107216847095	-2.85498182640065	0.00430392916776628	0.00965862478616195	FLT3LG	protein_coding
ENSG00000090565.17	1166.08077938764	-0.110487754359009	0.068983669088733	-1.60165088083224	0.109232832666978	0.16633104705249	RAB11FIP3	protein_coding
ENSG00000090581.10	828.715655187408	-0.0131856408361951	0.143251062679727	-0.0920456755401169	0.926661749765201	0.946544282630607	GNPTG	protein_coding
ENSG00000090615.15	1570.12444034423	0.0347941407700156	0.100744463672148	0.345370251642272	0.729816038592509	0.789907480070438	GOLGA3	protein_coding
ENSG00000090621.14	4835.15203803956	0.0912920706551261	0.0801190222839616	1.13945562555125	0.254513166378665	0.340506163879141	PABPC4	protein_coding
ENSG00000090674.16	429.754398502652	0.262686892538569	0.14264923843505	1.84148822258292	0.0655500449241587	0.107177149198211	MCOLN1	protein_coding
ENSG00000090686.16	1472.89866980038	0.141084717586244	0.0726447439653067	1.94211872580379	0.0521227290688737	0.0880840936906131	USP48	protein_coding
ENSG00000090776.6	465.442546329706	-0.197253167794047	0.155301133527632	-1.27013347110535	0.204037090746518	0.283114561903413	EFNB1	protein_coding
ENSG00000090857.14	2918.50196968615	-0.185724898368297	0.0485973878676934	-3.82170537383478	0.000132531974022222	0.000413104401927528	PDPR	protein_coding
ENSG00000090861.17	7978.36653761261	-0.290811934448038	0.133974718092406	-2.17064785497408	0.0299578017145718	0.0544262175722229	AARS1	protein_coding
ENSG00000090863.12	4580.42125783466	-0.245174345394664	0.0380870304132697	-6.43721347488525	1.21686735547984e-10	9.30328604770587e-10	GLG1	protein_coding
ENSG00000090889.12	1047.54766616189	0.0498748661494964	0.187119018627414	0.266540870700085	0.789822687176365	0.839189916716	KIF4A	protein_coding
ENSG00000090905.19	929.461828171826	-0.020613588407357	0.116783079366946	-0.176511773101878	0.859891900296466	0.895657544277006	TNRC6A	protein_coding
ENSG00000090924.15	251.827149637326	-0.677701353333069	0.145451557140742	-4.65929252773354	3.17298020344998e-06	1.30074550766593e-05	PLEKHG2	protein_coding
ENSG00000090971.5	456.337917977509	0.433582246455372	0.0786183855898148	5.51502353046975	3.48733297115415e-08	1.94353727253456e-07	NAT14	protein_coding
ENSG00000090975.12	577.799743985556	0.0159731614232061	0.120574889842496	0.132475023979466	0.89460857687395	0.921828188884242	PITPNM2	protein_coding
ENSG00000090989.18	542.916004762188	-0.382500567846499	0.148420678991307	-2.57713797326653	0.0099622176713333	0.0205044692378279	EXOC1	protein_coding
ENSG00000091009.8	1909.15091995072	0.33342538301882	0.0953182746637123	3.49802159339499	0.000468723181028046	0.00131009722066951	RBM27	protein_coding
ENSG00000091039.17	1445.67949139991	0.183619120439653	0.0985158953291596	1.86385272981734	0.0623423884682349	0.102682379438754	OSBPL8	protein_coding
ENSG00000091073.19	582.245500112053	-0.474090275384343	0.0750720466062494	-6.31513721573267	2.69921873269504e-10	1.97583852290994e-09	DTX2	protein_coding
ENSG00000091127.14	674.075690652843	0.333584121901263	0.106717938938086	3.12584861758617	0.00177292791169999	0.00435178444257315	PUS7	protein_coding
ENSG00000091136.14	6577.23041621162	0.360180328097805	0.149453486180158	2.40998277995087	0.0159532734791508	0.0311047716159216	LAMB1	protein_coding
ENSG00000091140.14	3487.82131361073	0.294311309044516	0.0503954332613676	5.84003926542547	5.21885205826534e-09	3.2696162170416e-08	DLD	protein_coding
ENSG00000091157.13	391.948858378987	0.0740178779522243	0.0854571278428656	0.866140482609301	0.386413127277127	0.478705528183324	WDR7	protein_coding
ENSG00000091164.13	2648.40528376359	0.153769298067381	0.0922391970864139	1.66707108175848	0.095500271545364	0.148379452503734	TXNL1	protein_coding
ENSG00000091317.8	720.54044469034	-0.719402889992705	0.136073283002535	-5.28687832114186	1.24421341553544e-07	6.32771394186597e-07	CMTM6	protein_coding
ENSG00000091409.15	4693.7829653057	-0.979174480553997	0.173101109368829	-5.65666207527102	1.54345226211396e-08	9.06945321094752e-08	ITGA6	protein_coding
ENSG00000091436.17	2112.45088338225	0.27310584178233	0.162025931668451	1.68556871711856	0.0918788988375267	0.143356475137855	MAP3K20	protein_coding
ENSG00000091483.7	1332.24096663896	0.43015871800286	0.138416799032863	3.10770600829118	0.00188545526169187	0.00459667065894264	FH	protein_coding
ENSG00000091490.11	4214.71383044203	0.303595032625004	0.115354933809269	2.63183396322671	0.00849253552475444	0.0178016157508361	SEL1L3	protein_coding
ENSG00000091527.16	4905.8466731508	0.456152826131824	0.128268740370461	3.55622753302465	0.000376218274897826	0.00107136881219727	CDV3	protein_coding
ENSG00000091542.9	2859.3260860663	0.532971933437671	0.0945586193149812	5.63641831171736	1.7362333657066e-08	1.01152140250831e-07	ALKBH5	protein_coding
ENSG00000091622.16	371.805970853062	-0.497231397344858	0.142620927962901	-3.4863845330904	0.000489596689921716	0.00136119035621381	PITPNM3	protein_coding
ENSG00000091640.8	849.068824729098	0.305797663447073	0.203623581040274	1.50177922362828	0.133154135709152	0.197667000910465	SPAG7	protein_coding
ENSG00000091651.9	632.241117814958	0.818326976404495	0.0713370834497554	11.4712704365166	1.83938801513878e-30	7.42131751174658e-29	ORC6	protein_coding
ENSG00000091732.17	481.395655310076	-0.130516435705545	0.113550954456579	-1.14940853055932	0.250387564148761	0.335877635035974	ZC3HC1	protein_coding
ENSG00000091947.10	700.956897665381	0.153338317390194	0.0543927896112186	2.81909272324888	0.00481596040377186	0.0107060653701246	TMEM101	protein_coding
ENSG00000092010.15	1168.0600733348	-0.184860203256913	0.242578418939741	-0.762063682601681	0.446021997029887	0.537200510672042	PSME1	protein_coding
ENSG00000092020.10	335.608992341965	-0.091580233040065	0.106317487077254	-0.861384477358085	0.38902632245865	0.481509183475079	PPP2R3C	protein_coding
ENSG00000092036.18	839.258477036402	-0.235689015996058	0.100154897715558	-2.35324503715654	0.0186103657039344	0.0356830354962016	HAUS4	protein_coding
ENSG00000092068.20	5675.85647702953	-0.88683270584828	0.0867596983491309	-10.2217126468048	1.58515150535489e-24	4.27510557504802e-23	SLC7A8	protein_coding
ENSG00000092094.11	744.253664272899	0.128897214462412	0.0891228762506059	1.44628651907467	0.148096855310067	0.216138267660973	OSGEP	protein_coding
ENSG00000092098.17	1740.14384383068	0.430437008524195	0.0655778343985012	6.56375759389262	5.24684725404646e-11	4.20916219266823e-10	RNF31	protein_coding
ENSG00000092108.21	1691.1371944516	0.211078268677406	0.0796616838075183	2.64968374491583	0.00805671485877265	0.0169609149594031	SCFD1	protein_coding
ENSG00000092140.16	473.288230601598	-0.323774836745428	0.10124331541151	-3.19798729851372	0.00138390375667305	0.00348335781707922	G2E3	protein_coding
ENSG00000092148.13	3911.67583153006	0.00899194512207249	0.0797997858025461	0.112681319024112	0.910283212170261	0.934494843271546	HECTD1	protein_coding
ENSG00000092199.17	12834.310967798	0.320382020446745	0.041206432339565	7.77504875468496	7.54183530701508e-15	9.18004571159599e-14	HNRNPC	protein_coding
ENSG00000092201.10	6735.66895074425	0.161461822066401	0.0685023048331829	2.35702758410237	0.0184218783919969	0.0353799213088237	SUPT16H	protein_coding
ENSG00000092203.15	1906.56460264077	-0.255522824539273	0.103607442796767	-2.46625935011733	0.0136532437632464	0.0271307562566218	TOX4	protein_coding
ENSG00000092208.17	253.980641933708	0.385822459839102	0.116710434489797	3.30580947218419	0.000947024593842107	0.00247807307357993	GEMIN2	protein_coding
ENSG00000092295.12	32.3142802692067	0.0360628856305209	0.242725103645181	0.148575013828146	0.881888990224392	0.912777426603848	TGM1	protein_coding
ENSG00000092330.18	420.756129552939	-0.382748702806762	0.0934328991226589	-4.09650889997847	4.19427370453702e-05	0.000142862136761921	TINF2	protein_coding
ENSG00000092439.16	1980.3589205722	0.0282874473670787	0.0859394758130782	0.329155456202747	0.742038189411421	0.800019658756906	TRPM7	protein_coding
ENSG00000092445.12	1259.91377360566	0.218243951777969	0.15709098169848	1.38928377312497	0.164746476234085	0.23687296259828	TYRO3	protein_coding
ENSG00000092470.12	793.442306602994	0.312511990105952	0.0997466980130244	3.13305599414575	0.00172996436025507	0.00425807072891804	WDR76	protein_coding
ENSG00000092531.10	300.611825705958	-0.855222426155663	0.144717556231843	-5.90959693090423	3.4294583215725e-09	2.2042355312401e-08	SNAP23	protein_coding
ENSG00000092621.13	4005.4172582393	-0.0353029755509335	0.118618875682538	-0.297616845108325	0.765995616350758	0.820148161870142	PHGDH	protein_coding
ENSG00000092820.18	9621.28487915482	-1.15822706418798	0.0766417549940547	-15.1122200199855	1.34529857839529e-51	1.76994499922789e-49	EZR	protein_coding
ENSG00000092841.19	2287.56581629666	-0.444977227633025	0.284919056959566	-1.56176716426579	0.118342849802873	0.178286101515231	MYL6	protein_coding
ENSG00000092847.13	2252.40445734217	-0.29243744503061	0.101155841790608	-2.89095953188698	0.00384067572797701	0.00871336388728327	AGO1	protein_coding
ENSG00000092853.14	744.021876046577	0.717827989849126	0.166927482125011	4.3002385270003	1.70614369967651e-05	6.2037861514313e-05	CLSPN	protein_coding
ENSG00000092871.17	694.134525690562	-0.232081981282824	0.159702119689702	-1.45321791428789	0.14616325979591	0.213563507553077	RFFL	protein_coding
ENSG00000092929.12	32.538945323528	-0.904737829819583	0.28134593848175	-3.21574867830647	0.00130104717078707	0.0032928811799947	UNC13D	protein_coding
ENSG00000092931.11	482.648970500678	0.250482466332289	0.136683442121829	1.83257359080135	0.0668660085356584	0.109005786999732	MFSD11	protein_coding
ENSG00000092964.18	3645.84695785978	-1.08760447104302	0.166079218541337	-6.54870898716516	5.80365984507569e-11	4.63129606835418e-10	DPYSL2	protein_coding
ENSG00000092969.12	805.181561741675	0.0682908664340483	0.163005101359038	0.418949259039627	0.675253215856639	0.743132176019126	TGFB2	protein_coding
ENSG00000092978.11	189.53804639716	0.0510633493043236	0.11917876461152	0.428460132732302	0.668316153012777	0.736783983902894	GPATCH2	protein_coding
ENSG00000093000.19	3237.32225844257	-0.100312495512534	0.0858322867459388	-1.16870351840277	0.242523103915271	0.326980445752811	NUP50	protein_coding
ENSG00000093009.11	880.202868702666	0.562477274821136	0.0860512668511721	6.53653682744677	6.29596405564394e-11	4.97690366572063e-10	CDC45	protein_coding
ENSG00000093010.14	1541.97951648182	0.168446568987013	0.0651015427980806	2.58744358039975	0.00966910288040813	0.0199609123455553	COMT	protein_coding
ENSG00000093100.13	1146.30052100194	0.275606921078329	0.0637583309624842	4.32268092526603	1.54144583797004e-05	5.6579513654747e-05	AC016026.1	lncRNA
ENSG00000093144.19	639.603138230163	0.518089279519694	0.0603754280076034	8.58112806180766	9.39472183765684e-18	1.5202368064572e-16	ECHDC1	protein_coding
ENSG00000093167.18	814.009229824379	0.0632850010524585	0.0818580008314163	0.773107092888718	0.439459003746987	0.531283637770029	LRRFIP2	protein_coding
ENSG00000093183.14	712.326593232693	0.300716409016288	0.066790078267891	4.50241138826237	6.71867704314279e-06	2.62061313902424e-05	SEC22C	protein_coding
ENSG00000093217.11	615.268594753489	0.323940323292046	0.0646744283933069	5.00878525469225	5.47746470816053e-07	2.54370905569272e-06	XYLB	protein_coding
ENSG00000094631.21	606.425549185003	-0.353276064415276	0.092619641716801	-3.81426723173333	0.000136587606379329	0.000424783244505499	HDAC6	protein_coding
ENSG00000094804.12	1988.63842476448	1.4638557260019	0.11271856424908	12.9868201902141	1.45341227874305e-38	9.77339012328103e-37	CDC6	protein_coding
ENSG00000094841.14	123.640918303064	-0.512077719266272	0.160738413197012	-3.1857830936693	0.0014436278758709	0.00361504299270551	UPRT	protein_coding
ENSG00000094880.11	833.297726362232	-0.0248308240775819	0.0954064042529518	-0.260263703176023	0.794660368713133	0.843142452919334	CDC23	protein_coding
ENSG00000094914.14	1371.42188658602	0.328900652285422	0.0646426137346157	5.08798505016664	3.61887890265707e-07	1.72561102417906e-06	AAAS	protein_coding
ENSG00000094916.16	1880.30680173061	0.289970276047212	0.134341125381132	2.15846246057976	0.0308918940229361	0.0559084158572994	CBX5	protein_coding
ENSG00000094975.14	624.499795917292	0.147446169073594	0.0910070603278211	1.620161870326	0.105197509754563	0.16106439208526	SUCO	protein_coding
ENSG00000095002.15	1625.52882844493	-0.248596657382787	0.132918353013442	-1.8702959504595	0.0614427315888017	0.101372121229785	MSH2	protein_coding
ENSG00000095015.6	332.533171546127	-0.326101115582683	0.0879733894963754	-3.70681540690346	0.000209881804862517	0.000630437106922747	MAP3K1	protein_coding
ENSG00000095059.16	1178.63742083856	-0.549879107222341	0.0638532053043745	-8.61161322444481	7.20395401068175e-18	1.17325967902707e-16	DHPS	protein_coding
ENSG00000095066.11	1236.54925632855	0.126067075789091	0.0728337427667919	1.73088833554453	0.0834716824541225	0.132243618380196	HOOK2	protein_coding
ENSG00000095139.14	4692.77808217668	0.652044739032421	0.0948162515890928	6.87693014756796	6.11560781400152e-12	5.42692939741015e-11	ARCN1	protein_coding
ENSG00000095203.14	312.688231789059	-0.0287246003966112	0.0909951611116345	-0.315671735130744	0.752251682596584	0.808522267364233	EPB41L4B	protein_coding
ENSG00000095209.12	669.702923358124	0.560475731346118	0.0870812695262987	6.43623748706205	1.22471362779285e-10	9.35381988314274e-10	TMEM38B	protein_coding
ENSG00000095261.14	858.077143117369	0.456788329927666	0.0586500166970077	7.78837510460539	6.78764202283237e-15	8.34935152889868e-14	PSMD5	protein_coding
ENSG00000095319.14	7979.77461118302	0.513358342208394	0.0786295546968323	6.52882169036467	6.62891099430204e-11	5.21557063670254e-10	NUP188	protein_coding
ENSG00000095321.17	1107.27560026114	0.0533833804892963	0.109238828508303	0.488685032769634	0.625064701754137	0.699602673290434	CRAT	protein_coding
ENSG00000095380.11	1492.00985254198	0.457121619781702	0.0825950841597376	5.53448942430563	3.12136263146568e-08	1.7523642528414e-07	NANS	protein_coding
ENSG00000095383.20	356.94467826841	0.013123202873911	0.130242456033728	0.100759792724674	0.919741145103642	0.941776091324993	TBC1D2	protein_coding
ENSG00000095397.16	183.683829379042	-0.38170903223427	0.129443997500555	-2.94883532341956	0.00318973892123815	0.00739741721004495	WHRN	protein_coding
ENSG00000095485.18	779.561729618759	0.369395975055443	0.123037227398603	3.00231062472427	0.00267938622536316	0.00632830371366602	CWF19L1	protein_coding
ENSG00000095539.15	214.163147356012	-0.80019292640646	0.119999570328262	-6.66829826321469	2.58786453534354e-11	2.15489215298557e-10	SEMA4G	protein_coding
ENSG00000095564.14	2240.03393946184	0.567486553442248	0.144518630136431	3.92673631701685	8.61062890456832e-05	0.000278017104835934	BTAF1	protein_coding
ENSG00000095574.12	341.687315876328	-0.552035300824369	0.0917506276939434	-6.01669236166773	1.78016929195096e-09	1.18861259431677e-08	IKZF5	protein_coding
ENSG00000095587.9	137.442158111667	0.161914696980959	0.233304499396956	0.694005891011425	0.487678514527316	0.574789742525379	TLL2	protein_coding
ENSG00000095637.22	160.829288997462	-1.34884544447702	0.174604340662417	-7.72515413625885	1.11718077255838e-14	1.33620119279117e-13	SORBS1	protein_coding
ENSG00000095739.11	13366.5223387535	-0.703259067028464	0.0916923142621708	-7.66977115462125	1.72303485355225e-14	2.01309014164058e-13	BAMBI	protein_coding
ENSG00000095752.7	21.1361723452277	1.34926110512127	0.371448701793241	3.63242918499229	0.000280765639925621	0.000822296579960248	IL11	protein_coding
ENSG00000095787.23	4584.34859077761	0.463030189454386	0.189601318666285	2.44212536448314	0.0146010753153216	0.0287785807688088	WAC	protein_coding
ENSG00000095794.19	192.464688740394	0.116953126218474	0.0975316770393925	1.19912965478116	0.230477534786528	0.313336786891919	CREM	protein_coding
ENSG00000095906.17	1348.18309830905	-9.4857276909445e-05	0.108003913961073	-0.00087827629046512	0.99929923699781	0.999532637456918	NUBP2	protein_coding
ENSG00000095951.17	248.191777266897	-0.391912217428738	0.113685122669114	-3.44734832691713	0.000566118176108098	0.00155313164391687	HIVEP1	protein_coding
ENSG00000096060.15	866.951272523341	0.126344049273749	0.0833178197857399	1.51641089023519	0.129415487062229	0.192873947916817	FKBP5	protein_coding
ENSG00000096063.16	3280.69840541729	0.381399568324355	0.0417408258563942	9.13732683767515	6.4015073018752e-20	1.24013835438376e-18	SRPK1	protein_coding
ENSG00000096070.19	1338.57074800063	-0.134748930052158	0.0594191197767256	-2.26777055194511	0.0233431951477198	0.0437053016439797	BRPF3	protein_coding
ENSG00000096080.11	1429.81935556067	0.263162599627761	0.0529790454558632	4.9672959820879	6.78929242953955e-07	3.1156200927793e-06	MRPS18A	protein_coding
ENSG00000096092.6	197.325603329136	0.0884279233156465	0.238458808722589	0.370831020205754	0.710763395291951	0.774159540045153	TMEM14A	protein_coding
ENSG00000096093.16	180.801112808792	-0.833766691748422	0.172507350582787	-4.83322414338684	1.34339385902545e-06	5.84069165666672e-06	EFHC1	protein_coding
ENSG00000096384.20	61779.4162227125	0.283144591156854	0.0415940410094827	6.80733548087578	9.9422903412894e-12	8.60489684601868e-11	HSP90AB1	protein_coding
ENSG00000096401.8	1951.02007198034	0.0496709008281184	0.0544333247426017	0.91250903858981	0.361500813663524	0.453750399098152	CDC5L	protein_coding
ENSG00000096433.11	8753.53400038709	0.488959099782781	0.094964404225912	5.14886713362187	2.62064428069477e-07	1.27411143852545e-06	ITPR3	protein_coding
ENSG00000096654.15	470.561429183764	-0.173788839808126	0.127294686793635	-1.36524818266662	0.172175059147562	0.245825105681099	ZNF184	protein_coding
ENSG00000096696.14	11397.9455065121	-0.733235367013263	0.114054933380475	-6.42879133134266	1.28622548347932e-10	9.7947142359066e-10	DSP	protein_coding
ENSG00000096717.12	1125.58518511961	-0.0167738533186043	0.058788123186857	-0.285327246547554	0.775393440333822	0.827262577730116	SIRT1	protein_coding
ENSG00000096746.17	1772.43615190795	-0.0843287416090954	0.0816091941652678	-1.03332403256329	0.301452284207913	0.391413334126509	HNRNPH3	protein_coding
ENSG00000096872.16	264.660987952584	-0.794371129112285	0.127030813883712	-6.25337353061027	4.01679861649392e-10	2.8967665904458e-09	IFT74	protein_coding
ENSG00000096968.14	376.312909043377	-0.188118778121065	0.145083748488648	-1.29662198613364	0.194761283775873	0.272694871425803	JAK2	protein_coding
ENSG00000097007.19	2521.73952748253	0.00468574988686288	0.0426346890605597	0.10990463376447	0.912485007596623	0.936246993417666	ABL1	protein_coding
ENSG00000097021.19	2731.79202448193	-0.36940515175339	0.0906725004963445	-4.0740593865974	4.62006922088627e-05	0.00015637952418794	ACOT7	protein_coding
ENSG00000097033.14	869.662289655737	-0.344188886523464	0.0833788149788589	-4.12801365203781	3.65910395218731e-05	0.000125794689381036	SH3GLB1	protein_coding
ENSG00000097046.13	480.858943228518	0.416204464758503	0.104937966940798	3.9661952379286	7.30290493732823e-05	0.000239007033748164	CDC7	protein_coding
ENSG00000097096.9	163.384597978531	0.455949951726908	0.161668366121011	2.82027933272748	0.00479818617211415	0.0106712563257515	SYDE2	protein_coding
ENSG00000099139.14	68.200856458173	-0.197808934544188	0.18107211086613	-1.09243181403254	0.274643345780373	0.362691264873619	PCSK5	protein_coding
ENSG00000099194.6	74672.4807132382	-0.515266649707147	0.345261680830612	-1.49239454684791	0.135595743763301	0.200543851724218	SCD	protein_coding
ENSG00000099203.7	332.996710030735	-0.442381496513757	0.177035440848821	-2.49883014605831	0.0124604017747824	0.0249968017571544	TMED1	protein_coding
ENSG00000099204.20	1843.29337694136	-0.343744232271604	0.20165424292196	-1.70462186805875	0.0882649701893802	0.138532053834577	ABLIM1	protein_coding
ENSG00000099219.14	1688.40125716623	0.354307921080735	0.0456758644473074	7.7570052667415	8.69583196325449e-15	1.05423026926314e-13	ERMP1	protein_coding
ENSG00000099246.17	978.061702835128	0.319630041407693	0.105928164987618	3.01742262263351	0.00254934115853174	0.00604874132553513	RAB18	protein_coding
ENSG00000099251.14	97.2247351634751	-0.361802529721382	0.295125706683625	-1.2259268560066	0.220226201429805	0.301625001010574	HSD17B7P2	transcribed_unprocessed_pseudogene
ENSG00000099256.19	716.524428465907	0.00507991983366691	0.088829161150797	0.0571875245454947	0.954395815867519	0.966274671712765	PRTFDC1	protein_coding
ENSG00000099282.10	343.780423939834	-0.610384011551623	0.0858535459622605	-7.10959582053763	1.1638327617461e-12	1.10816801039764e-11	TSPAN15	protein_coding
ENSG00000099290.17	1530.25830666449	0.103453457790157	0.0882965950810856	1.17165851860032	0.241334183487982	0.325783921856992	WASHC2A	protein_coding
ENSG00000099308.10	530.780398412188	-0.111540364048507	0.130651499858551	-0.853724328991751	0.393257750674554	0.485554901885589	MAST3	protein_coding
ENSG00000099326.9	401.381545940549	-0.387443563240229	0.152645360321029	-2.53819416735232	0.0111426144728753	0.0226505114838913	MZF1	protein_coding
ENSG00000099330.9	208.57210751203	-0.621856959470068	0.177566888133981	-3.50209977775165	0.000461606715411048	0.00129239629980924	OCEL1	protein_coding
ENSG00000099331.13	2453.22447826388	-0.307306484047338	0.12765632900985	-2.40729532511957	0.0160711678327478	0.0312908100509101	MYO9B	protein_coding
ENSG00000099337.5	767.64680710747	0.285151167792214	0.0597987685343089	4.76851237544485	1.85591274160836e-06	7.88984540054354e-06	KCNK6	protein_coding
ENSG00000099338.23	58.3528301079317	-0.516490551398605	0.169585192740868	-3.0456111353296	0.0023220794378425	0.00555814932677693	CATSPERG	protein_coding
ENSG00000099341.11	5113.96849387026	0.468269728163494	0.0610564959622606	7.66944975769547	1.72735746418431e-14	2.01658321243121e-13	PSMD8	protein_coding
ENSG00000099364.17	889.539379826222	-0.309861969886805	0.145718775216399	-2.12643819869227	0.0334667899983355	0.060015708507149	FBXL19	protein_coding
ENSG00000099377.14	2021.0718108918	0.562298503207451	0.160232744390485	3.50926089012829	0.000449353895880222	0.00126081038595606	HSD3B7	protein_coding
ENSG00000099381.18	2100.83704316376	0.169553811076558	0.0687033013413438	2.46791359026768	0.0135903121608514	0.0270127986066318	SETD1A	protein_coding
ENSG00000099385.11	1316.87554999518	-0.307359413094645	0.273568011533507	-1.12352102634997	0.261216275669002	0.348088977529681	BCL7C	protein_coding
ENSG00000099617.4	160.123797653334	-0.643874288493441	0.295092785115523	-2.18193843079347	0.0291140770378423	0.0530845969610212	EFNA2	protein_coding
ENSG00000099622.14	4200.4345370082	0.13019749983957	0.137037983896959	0.950083299076174	0.34206992852228	0.43349677682738	CIRBP	protein_coding
ENSG00000099624.8	4734.67630708375	0.631332112077806	0.0747533308032347	8.44553821607756	3.02647806632661e-17	4.67728428432294e-16	ATP5F1D	protein_coding
ENSG00000099625.13	1203.92736339473	0.413678282201728	0.140720038668977	2.93972547275123	0.00328503162354365	0.00758701396187078	CBARP	protein_coding
ENSG00000099783.12	3182.5384180641	0.0285570165544893	0.183934446277155	0.155256490192485	0.876619115408895	0.908815075793928	HNRNPM	protein_coding
ENSG00000099785.10	163.002431232756	-1.16781145119111	0.243048743710801	-4.80484463059254	1.54871722333054e-06	6.68724075028286e-06	MARCHF2	protein_coding
ENSG00000099795.7	1147.79471806657	0.319877272415271	0.186122896885538	1.71863471807012	0.0856809058239752	0.13520568472223	NDUFB7	protein_coding
ENSG00000099797.15	2441.91420429848	-0.126762436290873	0.117098267770751	-1.0825304140198	0.279016908607544	0.367216929995837	TECR	protein_coding
ENSG00000099800.8	1370.37692327754	0.499776570685913	0.110377949695246	4.52786604630542	5.95823305730498e-06	2.33907800096067e-05	TIMM13	protein_coding
ENSG00000099804.9	1672.71883749805	0.0543440505506515	0.0672111757506948	0.808556760742125	0.418770144634598	0.511090771018914	CDC34	protein_coding
ENSG00000099810.21	2594.10577865339	0.238097183957145	0.0619329784079488	3.84443296734114	0.000120831507389293	0.000379448050394356	MTAP	protein_coding
ENSG00000099812.9	694.368091399178	-1.25817489743985	0.172047636309054	-7.31294497519139	2.6135005820832e-13	2.71395084467528e-12	MISP	protein_coding
ENSG00000099814.16	10031.8963267515	0.0718232210248867	0.0810395160714441	0.886274061182295	0.375469863030642	0.467752904705938	CEP170B	protein_coding
ENSG00000099817.12	2396.69677726724	0.0753188216547926	0.142690423442524	0.527847768880797	0.597604999149749	0.676424301424082	POLR2E	protein_coding
ENSG00000099821.14	3862.68806370683	0.556171725551006	0.0825196344533678	6.73987141648453	1.58526859688874e-11	1.34747830735543e-10	POLRMT	protein_coding
ENSG00000099822.3	163.161190711832	-0.850504859769929	0.169698058145138	-5.01187149143754	5.39031990596711e-07	2.50785793903082e-06	HCN2	protein_coding
ENSG00000099840.14	44.916296637407	-0.386225624746935	0.239269084502935	-1.6141894200385	0.106486346148324	0.16272481741482	IZUMO4	protein_coding
ENSG00000099849.15	496.559019431524	-0.556859812880816	0.131351172417707	-4.23947348646389	2.2404465234764e-05	7.97786676869804e-05	RASSF7	protein_coding
ENSG00000099860.9	1269.73101936926	-0.679165248334417	0.110045681178199	-6.17166653941317	6.75739022529418e-10	4.77084993507704e-09	GADD45B	protein_coding
ENSG00000099866.15	23.0553985312332	0.209785850261095	0.288184781380931	0.72795603312513	0.466640500899723	0.556160788664735	MADCAM1	protein_coding
ENSG00000099875.14	5768.24049790532	-0.305078746400565	0.17637759050759	-1.72969108786774	0.0836854818391049	0.132516094116968	MKNK2	protein_coding
ENSG00000099889.14	458.559083047126	-0.277341011097711	0.0895546243733212	-3.09689212632477	0.00195561024710672	0.00475239046558379	ARVCF	protein_coding
ENSG00000099899.15	1123.1986126188	0.129176330893387	0.114754080309622	1.1256796319996	0.260301148069815	0.347114081640782	TRMT2A	protein_coding
ENSG00000099901.17	4067.28906697239	0.758914741767951	0.15932617934045	4.76327710178936	1.90473990523676e-06	8.08118825486327e-06	RANBP1	protein_coding
ENSG00000099904.16	1930.1076024185	0.617279239237893	0.0968587444244724	6.37298411109623	1.85385098034388e-10	1.38375753984227e-09	ZDHHC8	protein_coding
ENSG00000099910.17	446.206603221546	0.363355041203574	0.0978231821838646	3.71440626947328	0.000203681345274984	0.000612907468975836	KLHL22	protein_coding
ENSG00000099917.17	2801.30326242998	0.158435253055059	0.0650774849226259	2.43456324784879	0.0149097739045709	0.0293272073811957	MED15	protein_coding
ENSG00000099940.12	770.439416550432	0.0904348623177205	0.0776479504764788	1.16467803416286	0.244149343618411	0.328821396559245	SNAP29	protein_coding
ENSG00000099942.13	1961.6210781318	0.25814701547705	0.129484714359155	1.99364856890382	0.0461904736161049	0.0792629994115535	CRKL	protein_coding
ENSG00000099949.21	1616.02794250063	0.137734947368307	0.105228914278173	1.30890780650083	0.190565581950886	0.267886022012162	LZTR1	protein_coding
ENSG00000099953.10	398.243362646991	0.377861277673491	0.228691751927946	1.65227330888848	0.0984788478755935	0.152241235144348	MMP11	protein_coding
ENSG00000099956.20	2979.3420346315	-0.262428994111912	0.119994277985282	-2.18701256858348	0.0287416064837282	0.0525193847945421	SMARCB1	protein_coding
ENSG00000099968.18	1112.73741672825	0.102239370030802	0.124964132969017	0.818149717056422	0.413271702983747	0.50564457918034	BCL2L13	protein_coding
ENSG00000099974.8	792.198254843107	0.347634016961305	0.189633448444855	1.83318934403282	0.066774418019325	0.108879937992498	DDTL	protein_coding
ENSG00000099977.14	1268.36643081741	0.31375595540614	0.191725995238145	1.63648103647301	0.101738951376479	0.156561262645049	DDT	protein_coding
ENSG00000099984.11	83.0171005165649	-0.172597779144485	0.15195570085706	-1.13584273687003	0.256022387371171	0.342192466512881	GSTT2	polymorphic_pseudogene
ENSG00000099991.18	2698.09942407969	0.0486383968055556	0.0683645839610979	0.711456049132584	0.47680167704057	0.565184062490115	CABIN1	protein_coding
ENSG00000099992.16	344.448580106399	-0.297639287630669	0.148693175376669	-2.00170106581348	0.0453168917151425	0.0779673154025592	TBC1D10A	protein_coding
ENSG00000099995.19	5967.7265451704	0.282503125776735	0.0643592317802671	4.3894732420245	1.13625557875326e-05	4.27756827731696e-05	SF3A1	protein_coding
ENSG00000099999.15	322.056754029038	-0.47641453180167	0.111744473769631	-4.26342812069463	2.01314279165382e-05	7.21431796251122e-05	RNF215	protein_coding
ENSG00000100003.18	287.413426771882	0.369474121462863	0.105911356545172	3.48852222759776	0.000485698437222273	0.00135109714196966	SEC14L2	protein_coding
ENSG00000100014.20	1776.57394468536	0.163786993470012	0.149914538994365	1.09253575115999	0.274597685242892	0.362662620262304	SPECC1L	protein_coding
ENSG00000100023.19	1602.19358977539	-0.126860705476608	0.0540933387365315	-2.34521862469055	0.0190159256196974	0.0363500890241342	PPIL2	protein_coding
ENSG00000100027.16	124.512671541597	-4.88219572729789	0.304383267631823	-16.039632418965	6.75530001503214e-58	1.21675820508853e-55	YPEL1	protein_coding
ENSG00000100028.12	2488.43562542054	0.37146036618027	0.128486222643245	2.89105211857357	0.00383954439488235	0.00871210358346881	SNRPD3	protein_coding
ENSG00000100029.18	4826.58758063864	0.582361544628793	0.052453074667728	11.1025244624429	1.21949859953882e-28	4.47840141044231e-27	PES1	protein_coding
ENSG00000100030.15	3918.38661930891	0.0437926869423164	0.0547215031736835	0.800282967434584	0.423546869173184	0.515714158264145	MAPK1	protein_coding
ENSG00000100031.19	37.4004852570003	1.00020622749927	0.370375163319887	2.7005218668926	0.00692307858408072	0.0148030213365095	GGT1	protein_coding
ENSG00000100033.16	270.631685855917	-0.113857965516094	0.180104260172628	-0.632178080668175	0.527270518599729	0.611761562042686	PRODH	protein_coding
ENSG00000100034.14	878.916775864062	0.597620713424639	0.0759818940791668	7.86530423684842	3.6820148682162e-15	4.61548342635551e-14	PPM1F	protein_coding
ENSG00000100036.13	806.231522117211	0.930056739606318	0.171017656543821	5.43836676517669	5.37711973191515e-08	2.89831925699595e-07	SLC35E4	protein_coding
ENSG00000100038.20	681.978312427551	0.485368614953626	0.100276661023958	4.8402949399927	1.29646571546229e-06	5.656149444909e-06	TOP3B	protein_coding
ENSG00000100056.12	828.060476041175	-0.230495047638951	0.0905683374155421	-2.54498486133628	0.0109282475949655	0.0222896179713977	ESS2	protein_coding
ENSG00000100058.12	552.950685527661	-0.075818596443665	0.0753122278155278	-1.00672359114615	0.314067622031205	0.404894608157135	CRYBB2P1	transcribed_unprocessed_pseudogene
ENSG00000100065.15	663.809476156034	-0.195466224046891	0.108493962517908	-1.80163227068629	0.0716032805368752	0.115792821133275	CARD10	protein_coding
ENSG00000100068.13	197.51511290703	0.308906589831202	0.105547434670109	2.92670864807561	0.00342569634150027	0.00786864819294051	LRP5L	protein_coding
ENSG00000100075.10	2697.28450366848	-0.0176396274278873	0.167291812012402	-0.105442264123361	0.916024881040099	0.939114815702446	SLC25A1	protein_coding
ENSG00000100077.15	27.9143715068564	1.32965396156194	0.352442224610627	3.77268632619408	0.000161499275515786	0.000495736262640259	GRK3	protein_coding
ENSG00000100083.19	1384.61274440484	0.261451921779338	0.0514814164983734	5.07856891986643	3.80288480162257e-07	1.80312275301001e-06	GGA1	protein_coding
ENSG00000100084.14	2466.22210705511	0.286476578291731	0.0512988904857503	5.58445953858023	2.34428085725153e-08	1.34250451817622e-07	HIRA	protein_coding
ENSG00000100092.24	475.278746657072	-0.00884770004140207	0.230573800808736	-0.0383725297946636	0.969390662893888	0.977010440286739	SH3BP1	protein_coding
ENSG00000100099.21	1302.55461068646	0.224554250933655	0.100889606686414	2.2257421582742	0.0260314571639563	0.0481192360281807	HPS4	protein_coding
ENSG00000100101.15	317.870729516968	0.375789696804876	0.0988688222581628	3.80089181019703	0.000144176246765096	0.000446730823992606	Z83844.1	protein_coding
ENSG00000100104.13	586.617148550945	-0.00527956206247032	0.114824280527019	-0.0459794917785528	0.963326595808872	0.972453389017096	SRRD	protein_coding
ENSG00000100105.18	1669.03525112479	-0.177174905615821	0.0520114970527011	-3.40645656548392	0.000658120212152388	0.00178000693776647	PATZ1	protein_coding
ENSG00000100106.22	886.146961541644	-0.053780393324897	0.0971551593954648	-0.553551593755169	0.57988576184155	0.661066273105986	TRIOBP	protein_coding
ENSG00000100109.17	808.051858009811	-0.0200774860634849	0.0701941926652814	-0.286027736784775	0.774856877730978	0.826904284512009	TFIP11	protein_coding
ENSG00000100116.17	783.23477367356	0.573149675030001	0.119303155935818	4.80414512536733	1.55414078169201e-06	6.70874465820261e-06	GCAT	protein_coding
ENSG00000100124.15	500.198807691736	0.26846092030685	0.0638045498752978	4.2075513553742	2.58152747827838e-05	9.09606677837726e-05	ANKRD54	protein_coding
ENSG00000100129.18	12740.0914982742	0.044444013592286	0.0492628518328543	0.902181094652857	0.36696067586829	0.459534267406326	EIF3L	protein_coding
ENSG00000100138.15	2873.95175567525	0.365866248703899	0.0589300900994656	6.20847937083364	5.34997439455533e-10	3.81816568818973e-09	SNU13	protein_coding
ENSG00000100139.13	2153.03182820102	0.206817340076659	0.157049884982702	1.31688947177159	0.187875676027464	0.264793570404801	MICALL1	protein_coding
ENSG00000100142.16	724.917068009129	0.534167966198089	0.165385728281755	3.22983108486886	0.00123863374362512	0.00315603377249041	POLR2F	protein_coding
ENSG00000100147.13	191.64067846387	0.436505492366929	0.158258824932498	2.75817473403528	0.00581251188042341	0.0126537129137851	CCDC134	protein_coding
ENSG00000100150.20	824.965265104718	0.735305164971357	0.0918133455765655	8.00869590748295	1.15931171707443e-15	1.53728188250098e-14	DEPDC5	protein_coding
ENSG00000100151.16	829.985755423203	0.521686162150079	0.0798907106628423	6.52999776596953	6.57706723806039e-11	5.18016800165818e-10	PICK1	protein_coding
ENSG00000100162.15	537.361377080687	0.618242358746379	0.0970071750179862	6.37316114639716	1.85171136484945e-10	1.38284269250603e-09	CENPM	protein_coding
ENSG00000100167.20	2244.64008191363	0.591470310342758	0.128996017412487	4.58518272274584	4.5358958022869e-06	1.81315993364863e-05	SEPTIN3	protein_coding
ENSG00000100196.11	3722.71745948104	-0.315727057270673	0.099738996120257	-3.16553273596212	0.00154799242061184	0.00385469475376188	KDELR3	protein_coding
ENSG00000100197.22	48.7286645211519	-0.289614804195378	0.227963356482753	-1.2704445515448	0.203926322174264	0.282986815967772	CYP2D6	protein_coding
ENSG00000100201.22	7579.28340886832	-0.530113963227132	0.111454095222899	-4.75634351673617	1.97130913776717e-06	8.34758109555478e-06	DDX17	protein_coding
ENSG00000100207.19	2043.47944460179	-0.0975218373768317	0.0779483610718486	-1.25110824699626	0.210894987101164	0.291028926928184	TCF20	protein_coding
ENSG00000100209.11	101.38776134251	-0.346784775635734	0.159873339312454	-2.16912198823834	0.0300734237550339	0.0546008148774256	HSCB	protein_coding
ENSG00000100211.10	330.857680258297	0.970897809785908	0.0898056148216842	10.8111036455092	3.04978577828172e-27	1.00529975654471e-25	CBY1	protein_coding
ENSG00000100216.6	2590.90361112948	0.638706031662132	0.136164712158538	4.6906869007183	2.72289372133177e-06	1.12807727282995e-05	TOMM22	protein_coding
ENSG00000100219.16	5825.31463757172	0.326962228720433	0.193215100713535	1.69221881474572	0.0906042604514149	0.141689143217561	XBP1	protein_coding
ENSG00000100220.12	1962.63877048431	0.0574038794574946	0.0455116039442888	1.26130205228019	0.207200042091814	0.286819454423527	RTCB	protein_coding
ENSG00000100221.10	1819.2498205442	0.216487498133563	0.13850773909025	1.56299929199265	0.118052761353053	0.177884501471137	JOSD1	protein_coding
ENSG00000100225.18	2316.24974700312	-0.146586835106848	0.0787195877707486	-1.86213926238722	0.0625834630231596	0.103000956764974	FBXO7	protein_coding
ENSG00000100226.16	1398.31374258466	-0.342764493306157	0.054809659927064	-6.25372413845075	4.00778680310111e-10	2.89164589084024e-09	GTPBP1	protein_coding
ENSG00000100227.18	2426.13703412365	-0.204895032466122	0.0600213295513643	-3.41370366164215	0.000640862401134183	0.00173799034399717	POLDIP3	protein_coding
ENSG00000100228.12	121.350101053471	0.0650317238015483	0.287049090669469	0.226552620842234	0.820771637392751	0.864000199941024	RAB36	protein_coding
ENSG00000100239.16	1856.30327672887	0.170371568825244	0.0457918921627042	3.7205618894256	0.000198780019652973	0.000599828818777319	PPP6R2	protein_coding
ENSG00000100241.21	3525.3383048236	-0.11437172714152	0.0775450462193234	-1.47490694399792	0.140237563191144	0.206119519242472	SBF1	protein_coding
ENSG00000100242.15	3212.42163187575	-1.03673549217194	0.189437298047173	-5.47271051086136	4.43203793070829e-08	2.42350888846992e-07	SUN2	protein_coding
ENSG00000100243.21	3400.33969455465	-0.166458713933235	0.169369049750427	-0.982816601843839	0.325697709433562	0.416692570922526	CYB5R3	protein_coding
ENSG00000100246.13	209.527487665009	-0.364408522096308	0.144124351177384	-2.52843131031899	0.0114573503531751	0.0232092262476288	DNAL4	protein_coding
ENSG00000100253.13	25.6510874703619	0.609534289183909	0.631846263856162	0.964687652758943	0.334701281480045	0.425821114330916	MIOX	protein_coding
ENSG00000100258.18	2381.08026499876	0.375322702187649	0.152784245276833	2.45655369444404	0.0140276837426653	0.0277835914421425	LMF2	protein_coding
ENSG00000100263.14	596.24329826691	0.36952802157976	0.0754585945692068	4.89709652941982	9.72630661937475e-07	4.32947982204001e-06	RHBDD3	protein_coding
ENSG00000100266.19	1429.81052364103	-0.165077713725085	0.0736791188444292	-2.24049522190461	0.0250587906294506	0.0465945068481734	PACSIN2	protein_coding
ENSG00000100271.17	260.893634155421	-0.13343864995844	0.180163696663565	-0.740652264743553	0.458904309592337	0.549218652438859	TTLL1	protein_coding
ENSG00000100280.16	3115.48547903927	0.336415913393599	0.100807245334405	3.33721958454092	0.000846210638068298	0.00224527227841819	AP1B1	protein_coding
ENSG00000100281.14	916.864454289647	0.0859297492453406	0.0668598951355705	1.28522111904457	0.198715025657595	0.277127692708951	HMGXB4	protein_coding
ENSG00000100284.21	461.944689735579	-0.595091965509442	0.130807350420096	-4.54937710761871	5.38049451581422e-06	2.12828449736652e-05	TOM1	protein_coding
ENSG00000100288.20	413.014360543565	-0.150849951073659	0.0945932024247209	-1.5947229526742	0.11077420299856	0.168375898268858	CHKB	protein_coding
ENSG00000100290.3	97.0806974225238	-0.154106945982609	0.170826287025314	-0.902126649628413	0.366989593725753	0.459534267406326	BIK	protein_coding
ENSG00000100292.17	148.570573074538	-0.621273903519219	0.12622923826409	-4.92179079952478	8.57558570477808e-07	3.87516127630466e-06	HMOX1	protein_coding
ENSG00000100294.13	867.92265006585	0.269745467990144	0.0987118597066482	2.73265511147063	0.00628260811404098	0.0135794086807771	MCAT	protein_coding
ENSG00000100296.13	2666.95050838272	-0.150594082274088	0.0586070835503831	-2.56955427827468	0.0101829438238162	0.0209160928664592	THOC5	protein_coding
ENSG00000100297.16	3344.18637492213	0.159925339647116	0.0949725086516049	1.68391192269947	0.0921986918103309	0.143810949184568	MCM5	protein_coding
ENSG00000100299.18	389.232210622497	-0.506574358217063	0.155077215357172	-3.26659436752411	0.0010884952264428	0.00281135759236593	ARSA	protein_coding
ENSG00000100300.18	2236.99713864326	0.115319140228963	0.14223174109562	0.810783439340983	0.417490046428653	0.509775191870351	TSPO	protein_coding
ENSG00000100302.7	145.88975482757	-0.509593541986108	0.283267731054091	-1.79898197401383	0.0720215321933921	0.116406984519391	RASD2	protein_coding
ENSG00000100304.13	5023.16763925165	0.393809519177576	0.0422590576253139	9.31893755580762	1.17511060732696e-20	2.39614871817479e-19	TTLL12	protein_coding
ENSG00000100307.13	450.325793694839	-1.83900326171055	0.296874343462774	-6.19455100181518	5.84514122687165e-10	4.15587343809061e-09	CBX7	protein_coding
ENSG00000100311.17	2300.22516936992	0.760617016019808	0.294743090094634	2.58061017062553	0.00986258813565517	0.0203242929028143	PDGFB	protein_coding
ENSG00000100316.16	73738.8139879458	-0.0295653807363894	0.0491076345561176	-0.602052634048249	0.547139102169379	0.630817238118015	RPL3	protein_coding
ENSG00000100319.13	252.784065468921	0.152556554157318	0.101706787176708	1.49996434251986	0.133623639326923	0.19816954156208	ZMAT5	protein_coding
ENSG00000100320.23	2292.43734509383	-0.25841894523309	0.0895727527515156	-2.88501734394578	0.00391392098702454	0.00886093439079476	RBFOX2	protein_coding
ENSG00000100324.14	736.346802151342	-0.386773145570099	0.0950562024079919	-4.06888909689475	4.72378237281827e-05	0.000159639998438107	TAB1	protein_coding
ENSG00000100325.15	1703.88518386471	0.359662479140141	0.0488669922830124	7.36002897532882	1.83870313172923e-13	1.93999849254276e-12	ASCC2	protein_coding
ENSG00000100330.16	698.846928896302	-1.00324717235563	0.0628705005832488	-15.9573593823577	2.53220450334423e-57	4.35366524268162e-55	MTMR3	protein_coding
ENSG00000100335.15	3846.87404292417	1.08988256003322	0.213999751452842	5.09291507412516	3.52599666233008e-07	1.68663703765583e-06	MIEF1	protein_coding
ENSG00000100344.11	328.651093451604	0.30124418416714	0.0842362871415088	3.57618069824325	0.000348650701940217	0.00100058518974876	PNPLA3	protein_coding
ENSG00000100345.22	17812.6248419075	-0.0225424286311005	0.0467564915913133	-0.482124040189717	0.629717833067821	0.703561572464639	MYH9	protein_coding
ENSG00000100347.15	1536.11128888067	0.371302867342829	0.0677676864558083	5.47905479383537	4.27603938597532e-08	2.34662589444347e-07	SAMM50	protein_coding
ENSG00000100348.10	3192.042425368	0.382913111372227	0.0884504611953584	4.32912509666282	1.49702883284375e-05	5.5085080522768e-05	TXN2	protein_coding
ENSG00000100350.14	3412.60267831512	0.39933158046688	0.160261563174914	2.49174894189094	0.0127115853043026	0.02544335039742	FOXRED2	protein_coding
ENSG00000100353.18	10877.1407189406	0.17386383811029	0.0394314567889774	4.40926742932032	1.03720878715225e-05	3.94394796421551e-05	EIF3D	protein_coding
ENSG00000100354.21	1132.17175227948	-0.786221897079502	0.106430947280474	-7.38715493161584	1.50003778291521e-13	1.60392732547754e-12	TNRC6B	protein_coding
ENSG00000100359.21	852.382705342618	-0.138435734824843	0.134149707207253	-1.03194958607676	0.302095735052418	0.39213353391756	SGSM3	protein_coding
ENSG00000100360.15	283.86473546246	-0.873150505815921	0.105857185482306	-8.2483820237396	1.60553412247607e-16	2.3179132894144e-15	IFT27	protein_coding
ENSG00000100364.18	1604.59331867442	-0.568082459432372	0.118400861488512	-4.79795883484757	1.60290710338105e-06	6.89760650573244e-06	KIAA0930	protein_coding
ENSG00000100372.15	718.972341677482	0.734673098076672	0.09384550963526	7.82853757129194	4.93577455328506e-15	6.14354998605623e-14	SLC25A17	protein_coding
ENSG00000100376.12	912.697098949151	-0.150280626545848	0.0639176108199126	-2.3511615127365	0.0187149083950486	0.0358380665760138	FAM118A	protein_coding
ENSG00000100379.17	406.045154869547	-0.581732674979804	0.105829111354828	-5.49690597920026	3.86512638077477e-08	2.13506250971604e-07	KCTD17	protein_coding
ENSG00000100380.14	5757.96268532082	-0.0524933077085151	0.0574586248036775	-0.913584477315152	0.360935225932638	0.453228481065717	ST13	protein_coding
ENSG00000100387.9	418.138630346121	-0.302655009871115	0.182650662171056	-1.65701567283491	0.0975163064608552	0.151154770694882	RBX1	protein_coding
ENSG00000100393.14	2372.57207970487	-0.12214406598777	0.122806573214158	-0.994605278780702	0.319928279110862	0.411049156160609	EP300	protein_coding
ENSG00000100395.15	1179.36816942927	0.535033601948563	0.0657882460758914	8.13266250222515	4.19962657625943e-16	5.82938991732157e-15	L3MBTL2	protein_coding
ENSG00000100401.20	3659.80301584962	-0.310540012078134	0.0508584431988605	-6.10596771245825	1.02179664261976e-09	7.0399741360824e-09	RANGAP1	protein_coding
ENSG00000100403.12	2783.58464848499	-0.0729338670550493	0.0450810117479913	-1.61784006673939	0.105697069156642	0.161694369989565	ZC3H7B	protein_coding
ENSG00000100410.8	872.434113019116	0.431978187356964	0.0640245557325255	6.74707043906144	1.50860048325526e-11	1.28375282967672e-10	PHF5A	protein_coding
ENSG00000100412.16	5822.02519043917	0.5783738910788	0.0872752538468802	6.62700898118871	3.42556799175263e-11	2.81372658605957e-10	ACO2	protein_coding
ENSG00000100413.17	2209.62692099217	-0.0849088559812678	0.0402529444317661	-2.10938248567627	0.0349115800336153	0.0622818306695673	POLR3H	protein_coding
ENSG00000100416.15	826.145513967157	0.649935767780107	0.0537540600639882	12.0909149375216	1.17965635726771e-33	5.83274532204591e-32	TRMU	protein_coding
ENSG00000100417.12	248.42172094639	-0.413461622805382	0.193672299438201	-2.13485162310118	0.0327731319786344	0.0589114276864368	PMM1	protein_coding
ENSG00000100418.8	1507.125619588	0.8065987619027	0.112845235796786	7.1478317733789	8.81592555636968e-13	8.55031754281239e-12	DESI1	protein_coding
ENSG00000100422.14	1744.98172748193	0.364163322647172	0.0662084941872228	5.50025079285748	3.79251425935494e-08	2.0972492962003e-07	CERK	protein_coding
ENSG00000100425.18	1081.31299624762	0.0294384390648054	0.109730612835997	0.268279182116698	0.78848442931966	0.838353437498696	BRD1	protein_coding
ENSG00000100426.7	1395.99925439883	0.435037830726339	0.0976463842011051	4.45523748048231	8.38003811709564e-06	3.22456705777357e-05	ZBED4	protein_coding
ENSG00000100429.18	784.244606486325	0.318678628388193	0.0958511421554632	3.32472437179017	0.000885059859298098	0.00233536024959543	HDAC10	protein_coding
ENSG00000100439.10	610.03164176364	-1.30538050510611	0.244404046032456	-5.34107567487962	9.23966730214966e-08	4.80729595190937e-07	ABHD4	protein_coding
ENSG00000100441.10	933.828741562759	-0.452000791825171	0.151698245912704	-2.97960460324161	0.00288620667734123	0.00676503594549541	KHNYN	protein_coding
ENSG00000100442.11	696.207017325006	-0.0686975158140635	0.24011025660783	-0.286108210388808	0.774795243313808	0.826904284512009	FKBP3	protein_coding
ENSG00000100445.17	411.625859405372	-0.19332929658602	0.131678775136984	-1.4681887524007	0.142052958627173	0.208281932748243	SDR39U1	protein_coding
ENSG00000100461.18	1213.54239892454	-0.266532804106507	0.081802369959769	-3.25825283836629	0.00112100479794264	0.00288842006009402	RBM23	protein_coding
ENSG00000100462.16	3943.8022218596	0.0436793829902856	0.123917016688798	0.352488981396163	0.72447158047342	0.785133945459698	PRMT5	protein_coding
ENSG00000100478.15	153.530990366856	-0.622237668930937	0.147893374597985	-4.20733971770101	2.58394551422141e-05	9.10034814482541e-05	AP4S1	protein_coding
ENSG00000100479.13	410.818940622281	0.239596314648176	0.222678253903763	1.07597536107735	0.281938275844635	0.370404086062367	POLE2	protein_coding
ENSG00000100483.14	259.775562654497	0.553273512666283	0.115849480325218	4.77579624106302	1.7899756797203e-06	7.62453041502483e-06	VCPKMT	protein_coding
ENSG00000100485.12	961.807572760668	-0.809494478181885	0.243885076279128	-3.31916364269626	0.00090287502488575	0.00237615222239023	SOS2	protein_coding
ENSG00000100490.9	166.129310313532	0.786518678078142	0.16132616660158	4.8753323446938	1.0862541885453e-06	4.7915527325628e-06	CDKL1	protein_coding
ENSG00000100503.25	2388.75210875084	-0.26765743168915	0.0676404155035714	-3.95706368295473	7.58767076064966e-05	0.000247257072170212	NIN	protein_coding
ENSG00000100504.17	4633.23734493095	0.510154115285731	0.0609863000067844	8.36506092727348	6.00838697664133e-17	9.07254440684464e-16	PYGL	protein_coding
ENSG00000100519.12	2167.80064202139	0.146130233955639	0.063077735197454	2.3166690037016	0.0205217693007963	0.0389090688622866	PSMC6	protein_coding
ENSG00000100522.10	3720.92589418704	0.513224946980489	0.0941740083812393	5.44975153763052	5.04402373218279e-08	2.73436327724563e-07	GNPNAT1	protein_coding
ENSG00000100523.16	1147.40217416407	0.209698898313745	0.0499207384819265	4.20063694349523	2.66165115748989e-05	9.358768768957e-05	DDHD1	protein_coding
ENSG00000100526.20	908.956931758813	-0.407074292367182	0.186480170318612	-2.18293608200632	0.0290405174097815	0.0529823982165675	CDKN3	protein_coding
ENSG00000100528.12	5322.3469419126	0.29042204304065	0.162317018171372	1.78922731770508	0.0735782139010137	0.118530491516433	CNIH1	protein_coding
ENSG00000100532.12	278.358293161387	-0.232509056202426	0.160935093667278	-1.4447380674045	0.148531472947193	0.216647178799868	CGRRF1	protein_coding
ENSG00000100554.12	701.085462316452	0.0251447022451038	0.0697507745528577	0.360493520054733	0.718478101597553	0.780315388498383	ATP6V1D	protein_coding
ENSG00000100558.9	1317.25715504429	0.30119850593639	0.188406058291017	1.59866677679308	0.109894663453669	0.167223801473802	PLEK2	protein_coding
ENSG00000100564.9	568.743537082172	0.274887177504262	0.0697451362598548	3.9413096345542	8.10379359500262e-05	0.000262830433209839	PIGH	protein_coding
ENSG00000100567.13	1916.60212741586	0.338922464140902	0.116079212660285	2.91975157630322	0.00350310515641331	0.0080318201267667	PSMA3	protein_coding
ENSG00000100568.11	1884.7027144449	-0.180562209359204	0.062868636328134	-2.87205544616532	0.00407811408395079	0.00919550910434806	VTI1B	protein_coding
ENSG00000100575.14	1330.07401950141	0.607522910406331	0.174824642736515	3.4750416239772	0.000510774089321779	0.00141512762707169	TIMM9	protein_coding
ENSG00000100577.19	550.55200310237	-1.01632248639517	0.120913451562656	-8.40537155511206	4.26509118953196e-17	6.53146049571037e-16	GSTZ1	protein_coding
ENSG00000100578.18	672.825466121123	-1.13766252377755	0.123775654847169	-9.19132704393505	3.88024428911271e-20	7.6244280641916e-19	KIAA0586	protein_coding
ENSG00000100580.8	1925.77482151927	0.805372208463178	0.0808052919364699	9.96682505765058	2.12926691679896e-23	5.30738195241653e-22	TMED8	protein_coding
ENSG00000100583.4	47.6072596362088	-1.05485554252786	0.333120607998948	-3.16658746771736	0.00154238953062026	0.00384390604485002	SAMD15	protein_coding
ENSG00000100591.8	2958.97991894294	0.637294749480329	0.149147959839175	4.27290289567165	1.92944495667228e-05	6.94728752842731e-05	AHSA1	protein_coding
ENSG00000100592.16	659.740160304198	-1.25631344499558	0.127577816979544	-9.8474286105477	7.03200079663311e-23	1.68612000084087e-21	DAAM1	protein_coding
ENSG00000100596.7	2007.85627650747	0.044606939748197	0.0823707708061244	0.54153845243464	0.588136501248916	0.667805273087887	SPTLC2	protein_coding
ENSG00000100599.16	1291.73080497329	-0.366992448260991	0.101466659883991	-3.61687719572697	0.00029817868127127	0.000867919093427147	RIN3	protein_coding
ENSG00000100600.15	1600.70580013076	-0.0647031292237897	0.273497699869123	-0.23657650230606	0.812985351210928	0.857952735148311	LGMN	protein_coding
ENSG00000100601.10	364.354610816391	0.0670544442763465	0.0874240930167161	0.76700188657977	0.443080393844932	0.534636443007722	ALKBH1	protein_coding
ENSG00000100603.14	2692.41355927656	0.153910524462636	0.0429958278277742	3.57966184717146	0.000344039115354568	0.000989038916077259	SNW1	protein_coding
ENSG00000100605.17	7574.69397880097	-0.161753649277583	0.091125301005907	-1.77506847705334	0.0758865811815331	0.121725977787019	ITPK1	protein_coding
ENSG00000100612.14	1021.98812579355	-0.0287089137670972	0.0714728422665766	-0.401675837376382	0.687922609237434	0.754384528428578	DHRS7	protein_coding
ENSG00000100614.18	935.98897517278	-0.637246252472797	0.0760353054791256	-8.38092578779399	5.25130040624075e-17	7.96912488931019e-16	PPM1A	protein_coding
ENSG00000100629.17	273.209608113258	0.217780436269337	0.104950103714009	2.07508547931304	0.0379786132613794	0.0669504192031356	CEP128	protein_coding
ENSG00000100632.11	2090.72742944959	0.470037696566906	0.0663322364684079	7.08611259912472	1.37931599180638e-12	1.30025239601436e-11	ERH	protein_coding
ENSG00000100644.17	5331.72574341359	0.403833783712042	0.14611934866023	2.76372559428164	0.00571455744366101	0.0124691742316976	HIF1A	protein_coding
ENSG00000100647.8	463.186371138632	-0.286925231826771	0.0992175900446308	-2.8918786648386	0.0038294580885633	0.00869443290515647	SUSD6	protein_coding
ENSG00000100650.16	1970.59156259137	-0.191610648640041	0.108537035827079	-1.76539415490686	0.0774975450665084	0.123933818502935	SRSF5	protein_coding
ENSG00000100664.11	10091.8891523717	0.296834686246658	0.138647015307576	2.14093816291794	0.0322790250755861	0.0580715397614289	EIF5	protein_coding
ENSG00000100697.15	2221.3965791969	0.411490776789943	0.0915037069127057	4.49698477442563	6.89239216845818e-06	2.68214746678941e-05	DICER1	protein_coding
ENSG00000100711.14	616.433167379636	0.213593515118237	0.0678121366208931	3.14978299994206	0.00163391774869149	0.00404574416770555	ZFYVE21	protein_coding
ENSG00000100714.17	8301.08663188589	0.589554864883297	0.0786484080122025	7.49608135477867	6.57539885244872e-14	7.28300033949848e-13	MTHFD1	protein_coding
ENSG00000100722.20	3887.77489651262	0.0347272715207086	0.0398511386677627	0.871424824525804	0.383522236144652	0.475825455749782	ZC3H14	protein_coding
ENSG00000100726.15	1577.86081858522	0.486765469636007	0.141574381537737	3.43823129826816	0.000585527326236477	0.00160199429402494	TELO2	protein_coding
ENSG00000100731.16	2035.8776539206	0.102432337156422	0.121002056489636	0.846533853457233	0.397254996666596	0.4894916605233	PCNX1	protein_coding
ENSG00000100744.15	785.012088912651	0.432953638254918	0.1169193034633	3.70301246612213	0.000213054408583979	0.000639078747398018	GSKIP	protein_coding
ENSG00000100749.8	693.959274950565	0.673808473349494	0.103592729656327	6.5043992525815	7.80044727939263e-11	6.09926446187134e-10	VRK1	protein_coding
ENSG00000100764.14	2962.8977846992	0.247082262492651	0.106334839702584	2.32362472340895	0.020145616167987	0.0382678182826922	PSMC1	protein_coding
ENSG00000100784.12	345.777887003693	-1.53342717003786	0.0937872048536945	-16.3500679269626	4.34495391650373e-60	8.42809650726941e-58	RPS6KA5	protein_coding
ENSG00000100796.17	2289.16841147942	0.193257710136962	0.0878382995773569	2.20015313441678	0.027796032094808	0.0509700600647733	PPP4R3A	protein_coding
ENSG00000100802.15	211.875083339562	-1.10712937325245	0.182555228835731	-6.06462701897563	1.32260219103298e-09	8.977555473454e-09	C14orf93	protein_coding
ENSG00000100804.19	1699.02925285648	0.129330211493149	0.0910892985569349	1.41981784405016	0.155660718656634	0.225819999579291	PSMB5	protein_coding
ENSG00000100811.14	2942.89447296494	-0.683860312322733	0.0570435999632176	-11.9883792881882	4.08825859090142e-33	1.96366198350281e-31	YY1	protein_coding
ENSG00000100813.14	4616.59562733252	-0.000902645047319055	0.0816697520899359	-0.011052378931248	0.991181657025212	0.993414048144638	ACIN1	protein_coding
ENSG00000100814.18	3556.9869202242	0.353671028026633	0.155135434420324	2.27975658396905	0.02262212928652	0.0424761499261663	CCNB1IP1	protein_coding
ENSG00000100815.12	1577.19684634844	0.2681530733726	0.122045935848682	2.19714873344958	0.0280098255970666	0.0513372091197598	TRIP11	protein_coding
ENSG00000100823.12	7055.07775300945	-0.250106363084929	0.0388745847358731	-6.43367291983272	1.2455674272253e-10	9.49870724491872e-10	APEX1	protein_coding
ENSG00000100836.10	2677.38730358765	0.031770550264327	0.0896567097887223	0.354357753470932	0.723070790908813	0.783963450179488	PABPN1	protein_coding
ENSG00000100852.13	1698.35965494116	-0.140908940248289	0.0654882672578125	-2.15166694964706	0.0314235949871772	0.0567146596869845	ARHGAP5	protein_coding
ENSG00000100865.15	958.395296523519	0.201819252138033	0.0574314329989843	3.51409048319588	0.00044126247711507	0.0012407175764265	CINP	protein_coding
ENSG00000100867.15	1116.04137754325	0.592776452265555	0.361005490236802	1.64201506153472	0.100586882755657	0.154935863161874	DHRS2	protein_coding
ENSG00000100883.12	1459.1464636781	0.562564322012321	0.0773955321933393	7.2686924693146	3.62983698745052e-13	3.69330421117192e-12	SRP54	protein_coding
ENSG00000100888.15	1639.28400490812	0.0567596023598207	0.0486464614738606	1.16677761629835	0.243300188690199	0.327882057084057	CHD8	protein_coding
ENSG00000100889.12	3000.88648383741	0.0525831364021629	0.192786570549566	0.272753108540014	0.785043007177111	0.835281343079443	PCK2	protein_coding
ENSG00000100890.16	616.82637095991	0.102470273738885	0.147472207434067	0.69484464579333	0.487152665687333	0.574259433724141	PRORP	protein_coding
ENSG00000100897.18	1899.64114020534	-1.03406216821517	0.0848299797879214	-12.1898198113493	3.52199263434613e-34	1.83119410851055e-32	DCAF11	protein_coding
ENSG00000100902.11	2386.65381885875	0.21430145667491	0.116446167730065	1.84034786934066	0.065717181701945	0.107399109867188	PSMA6	protein_coding
ENSG00000100906.11	1012.52977082914	0.561747221356446	0.103852677712195	5.40907787580793	6.33500804355523e-08	3.38090552730126e-07	NFKBIA	protein_coding
ENSG00000100908.14	369.401825401464	-0.0121639237465869	0.074073427228654	-0.164214404566952	0.869562361836781	0.903418151108322	EMC9	protein_coding
ENSG00000100911.16	854.145865894661	0.109094017856748	0.312627346059573	0.348958653911098	0.727120350079044	0.787661547337283	PSME2	protein_coding
ENSG00000100916.14	196.862165490931	-0.070943330640373	0.189720107432666	-0.373936804065704	0.708451333801756	0.772354151366269	BRMS1L	protein_coding
ENSG00000100926.15	830.227576810599	0.103481608633336	0.175171156071583	0.590745708106467	0.554690817115892	0.637905079806409	TM9SF1	protein_coding
ENSG00000100934.15	1379.94434727298	0.321299586618737	0.0777044233626508	4.13489442060736	3.55117858533444e-05	0.000122473973093481	SEC23A	protein_coding
ENSG00000100938.18	781.940894023402	-0.274069703794399	0.0755932906100834	-3.62558239735949	0.000288310946802116	0.000841950323319055	GMPR2	protein_coding
ENSG00000100941.9	3064.14140513714	0.883487436781498	0.0983174431595875	8.9860701050518	2.56228567353013e-19	4.74508962552153e-18	PNN	protein_coding
ENSG00000100949.14	752.660152587807	-0.0432070843580612	0.119879334340181	-0.360421457091618	0.718531982929466	0.780317894180506	RABGGTA	protein_coding
ENSG00000100968.14	11.8563041743472	-4.75529712552846	0.782938183072388	-6.07365591350755	1.25030487038954e-09	8.50972230723962e-09	NFATC4	protein_coding
ENSG00000100979.15	26.3840261443542	-0.521560934534003	0.665506149699581	-0.783705657369873	0.433212842178098	0.525369533677029	PLTP	protein_coding
ENSG00000100982.12	870.639138649168	-0.192642984660865	0.0668943186065832	-2.87981085200719	0.00397913816900083	0.00900050239153573	PCIF1	protein_coding
ENSG00000100983.12	1310.81594397922	0.306340379379909	0.0880020250813763	3.48106056760208	0.000499432542073388	0.00138598942802098	GSS	protein_coding
ENSG00000100991.12	1980.67195027749	-0.121817609578808	0.0482737510777637	-2.52347511554619	0.0116201284460087	0.0234792392345234	TRPC4AP	protein_coding
ENSG00000100994.12	8186.42424639352	-0.0204824466417555	0.2471495366501	-0.0828747118824397	0.933951161848868	0.951881514231955	PYGB	protein_coding
ENSG00000100997.20	1760.14700795408	0.223020784991036	0.069254516016127	3.22030674417106	0.00128053498309366	0.00324897321729799	ABHD12	protein_coding
ENSG00000101000.6	1701.82584896695	0.44712913999028	0.108256721487512	4.13026677555406	3.62342519276331e-05	0.000124709788822814	PROCR	protein_coding
ENSG00000101003.10	362.851368799022	0.39626235658	0.149962466203606	2.64241024178669	0.00823182809811385	0.0172886672854612	GINS1	protein_coding
ENSG00000101004.15	41.0468309548545	0.175216812209016	0.196805529132735	0.890304317064393	0.373302503693745	0.46566632705799	NINL	protein_coding
ENSG00000101019.22	759.049092446385	0.523371047372218	0.0662645920235556	7.89820070402261	2.82958266416527e-15	3.60063799064933e-14	UQCC1	protein_coding
ENSG00000101040.19	1151.47245481817	-0.628489487844048	0.107352424143457	-5.85445082268648	4.78588793911178e-09	3.01584691873225e-08	ZMYND8	protein_coding
ENSG00000101052.13	508.465953210751	-0.219052546623705	0.0821491592798457	-2.66652207452897	0.00766405731055581	0.0162159339960055	IFT52	protein_coding
ENSG00000101057.16	988.792185095833	0.829421475950299	0.114853216654425	7.22157811605657	5.13876882123501e-13	5.14897829571428e-12	MYBL2	protein_coding
ENSG00000101076.17	886.923078679012	-0.849283495037609	0.151554426275009	-5.60381848232204	2.09680295779423e-08	1.20763718124959e-07	HNF4A	protein_coding
ENSG00000101079.21	981.012214596686	-0.0807033651551144	0.0826795794251224	-0.976097915788291	0.329015944111219	0.419989321469736	NDRG3	protein_coding
ENSG00000101084.18	1111.18841783142	0.706736100154651	0.0724766279363873	9.75122767542321	1.82250751764825e-22	4.18430026434263e-21	RAB5IF	protein_coding
ENSG00000101096.20	69.7231637268768	-0.51605505530181	0.206017828620677	-2.50490483642548	0.0122484343596511	0.0246172704385654	NFATC2	protein_coding
ENSG00000101104.13	2449.97928437244	0.236675022860317	0.290485216815837	0.81475754757725	0.415211105417336	0.507492025487641	PABPC1L	protein_coding
ENSG00000101109.12	1424.85563709456	0.801596243120683	0.117360463126171	6.83020688371781	8.47922613668105e-12	7.3772680533631e-11	STK4	protein_coding
ENSG00000101126.18	3078.86389355699	-0.073283122810578	0.126270313982062	-0.580366996006587	0.561667156754842	0.644228950170629	ADNP	protein_coding
ENSG00000101132.10	200.916175132113	-0.849100236314189	0.111795577873616	-7.59511469473408	3.07519934710722e-14	3.5248307667979e-13	PFDN4	protein_coding
ENSG00000101138.12	1045.33054378684	0.204215589459165	0.0589177920662289	3.46611069928772	0.000528045820408679	0.00145790752970498	CSTF1	protein_coding
ENSG00000101144.13	3802.43361990668	0.0711300447499892	0.0663283054175677	1.07239351740094	0.283543318425106	0.372041488836342	BMP7	protein_coding
ENSG00000101146.13	1264.96757780667	0.475225982043089	0.0880743462331051	5.39573669710037	6.82429618525759e-08	3.62413482916628e-07	RAE1	protein_coding
ENSG00000101150.18	3517.06840161321	0.0723671095392726	0.0453252783377963	1.59661699151501	0.110351109018535	0.167833964560759	TPD52L2	protein_coding
ENSG00000101152.11	2205.32393778991	-0.0145335364770144	0.0473816806809845	-0.306733240951647	0.759046426005296	0.814436736788889	DNAJC5	protein_coding
ENSG00000101158.15	1459.77259242554	-0.115776479668284	0.108468981437339	-1.06736947405712	0.285805027258431	0.374651712217992	NELFCD	protein_coding
ENSG00000101160.14	827.387186593936	-0.15952799502067	0.195276146545843	-0.816935390432951	0.413965351725213	0.50628855966393	CTSZ	protein_coding
ENSG00000101161.8	2284.07925519254	-0.188606136392879	0.0731090510395773	-2.57979188227704	0.00988598740776587	0.0203675568059695	PRPF6	protein_coding
ENSG00000101166.16	3472.5287775028	0.65401642659216	0.124064030032639	5.27160391630113	1.35236682086335e-07	6.83518698174741e-07	PRELID3B	protein_coding
ENSG00000101181.17	1256.62084865229	0.584367724183129	0.0593901716011193	9.83946852532945	7.61118397280103e-23	1.81922928133459e-21	MTG2	protein_coding
ENSG00000101182.15	2498.97759018428	0.246850880473357	0.11507584756406	2.14511459788241	0.03194368555694	0.057557218348994	PSMA7	protein_coding
ENSG00000101187.16	3350.91605971907	0.506862817763271	0.101472715818744	4.99506506427457	5.8815934659416e-07	2.7205291696636e-06	SLCO4A1	protein_coding
ENSG00000101188.5	9507.5211202197	0.347051602067705	0.187579437957955	1.85015802289318	0.0642907771202847	0.105420988168409	NTSR1	protein_coding
ENSG00000101189.7	727.13368138507	0.11498176868163	0.0804855265767839	1.42860180671038	0.153118714586331	0.222586005143789	MRGBP	protein_coding
ENSG00000101190.13	440.080912558621	-0.301074646880559	0.0942052771650884	-3.19594247733008	0.00139374895277038	0.00350289396269365	TCFL5	protein_coding
ENSG00000101191.17	2151.71220828954	-0.227922905610469	0.0550569220336048	-4.13976839227142	3.47656641584621e-05	0.000120284586946611	DIDO1	protein_coding
ENSG00000101193.8	2188.86316151872	-0.00696854629627685	0.0526012508268741	-0.132478718409422	0.894605654898666	0.921828188884242	GID8	protein_coding
ENSG00000101194.18	355.127289110428	0.958711838596299	0.17164401632618	5.58546612411137	2.33074219187838e-08	1.33525669682392e-07	SLC17A9	protein_coding
ENSG00000101199.13	1762.07895021303	0.22263966398971	0.0856476274836295	2.59948431183648	0.00933639459559406	0.019355940015256	ARFGAP1	protein_coding
ENSG00000101213.7	142.872516640197	0.201267386943362	0.189369436760188	1.06282930543983	0.287859367116798	0.376952763067089	PTK6	protein_coding
ENSG00000101216.11	999.103133598809	0.276324530225312	0.10947455773301	2.52409816442666	0.0115995532924962	0.023447059627985	GMEB2	protein_coding
ENSG00000101220.18	2567.89499682344	0.492639428009088	0.14901310924704	3.30601401781617	0.000946333532356369	0.00247702864061143	C20orf27	protein_coding
ENSG00000101224.17	3762.11665559502	-0.369880499957189	0.115215085538368	-3.2103478310053	0.00132574441244505	0.00335258448275006	CDC25B	protein_coding
ENSG00000101236.17	366.329944949454	-0.831148829113651	0.0912703633800754	-9.10644812108958	8.51231481621175e-20	1.63856645253542e-18	RNF24	protein_coding
ENSG00000101246.20	655.333960317083	0.363934298866996	0.0980357923567066	3.71225947297705	0.000205417239362968	0.000617639672408925	ARFRP1	protein_coding
ENSG00000101247.18	304.770161485222	0.749824977628258	0.0944395782449738	7.93973238299765	2.02617942210182e-15	2.6291676377702e-14	NDUFAF5	protein_coding
ENSG00000101255.11	7800.95259015385	0.0270436876012472	0.204157602272979	0.132464759088849	0.894616695524125	0.921828188884242	TRIB3	protein_coding
ENSG00000101266.19	5935.88970489599	0.336348380730407	0.133432082001798	2.52074595317994	0.0117106365644226	0.0236400175076336	CSNK2A1	protein_coding
ENSG00000101276.18	209.753475728019	-1.11722566358723	0.23636402983143	-4.72671609290134	2.28179945263431e-06	9.55539045622946e-06	SLC52A3	protein_coding
ENSG00000101290.14	1023.22714059111	-0.376120563108101	0.0709460341231717	-5.30150230039788	1.14853600712e-07	5.8786704288652e-07	CDS2	protein_coding
ENSG00000101294.18	5111.76806917592	0.4104029159891	0.0766204063957266	5.35631348481061	8.49370918432018e-08	4.4497860096525e-07	HM13	protein_coding
ENSG00000101298.15	324.505450401488	-0.465529314096976	0.0914812371883757	-5.08879556513179	3.60344816388317e-07	1.71933682496223e-06	SNPH	protein_coding
ENSG00000101310.17	2831.2961748037	1.15700960906669	0.0612553475134424	18.8883037323849	1.42346722495814e-79	5.38426477840417e-77	SEC23B	protein_coding
ENSG00000101311.16	3821.33447305408	-0.1767354157634	0.183446430992251	-0.963417030287525	0.335338283214462	0.42628665639193	FERMT1	protein_coding
ENSG00000101333.16	109.528844918859	-0.639434422848156	0.181585655636586	-3.52139281380177	0.000429286178228895	0.00120951580569892	PLCB4	protein_coding
ENSG00000101335.10	30.4490932451393	-2.24783773408068	0.560077103959967	-4.01344336018661	5.98393661628528e-05	0.000198763909998675	MYL9	protein_coding
ENSG00000101337.16	2294.10019377769	0.207664281033314	0.0621986321157215	3.33872746022697	0.000841630939876452	0.00223440535538353	TM9SF4	protein_coding
ENSG00000101343.15	522.833145464572	-0.975880263118717	0.178595821960391	-5.46418304978684	4.65043471970781e-08	2.53006390899601e-07	CRNKL1	protein_coding
ENSG00000101346.14	2330.90822441962	0.453052483156219	0.0414206185531692	10.9378492881429	7.59809650093931e-28	2.63064531027944e-26	POFUT1	protein_coding
ENSG00000101347.10	625.505188172198	0.35475592681648	0.21459456143912	1.65314500254529	0.0983013563301166	0.152013442485146	SAMHD1	protein_coding
ENSG00000101350.8	877.514443245321	0.0734178025316031	0.0526949438511394	1.3932608551402	0.163540923302179	0.235452866073077	KIF3B	protein_coding
ENSG00000101353.15	38.7595143921216	0.319229139355156	0.205591897364312	1.55273210397722	0.120487149204305	0.181251898096712	MROH8	protein_coding
ENSG00000101361.17	7957.95022942751	0.734288255207966	0.0972076800556322	7.55380906928064	4.22709724140475e-14	4.7586295582183e-13	NOP56	protein_coding
ENSG00000101363.12	860.799969121576	0.324929973028794	0.0691641428309244	4.69795416713402	2.62780379172265e-06	1.09017470163871e-05	MANBAL	protein_coding
ENSG00000101365.21	2524.55678478968	1.23783117903607	0.0947072866847337	13.0700733002374	4.8818464231122e-39	3.38818056796732e-37	IDH3B	protein_coding
ENSG00000101367.9	2449.09877881958	0.43589171047375	0.0542212353896889	8.03913277410573	9.04765034292497e-16	1.21680844167515e-14	MAPRE1	protein_coding
ENSG00000101384.12	1139.87051951393	1.12114955379079	0.217570804354472	5.15303308785944	2.56306719919943e-07	1.2481238083002e-06	JAG1	protein_coding
ENSG00000101391.21	686.339089297525	0.527070722462716	0.0912593872740871	5.7755233538849	7.67142582399599e-09	4.70675882875342e-08	CDK5RAP1	protein_coding
ENSG00000101400.6	448.405778747545	-0.281171525023027	0.15648852225861	-1.79675493745393	0.072374533126536	0.116890124488097	SNTA1	protein_coding
ENSG00000101407.13	833.815568455329	0.617890001631195	0.0560707996256238	11.0198179044485	3.06678843833597e-28	1.0917766840476e-26	TTI1	protein_coding
ENSG00000101412.13	1270.76818966149	0.702415637134243	0.0795568304881346	8.82910534299131	1.05516308792999e-18	1.84348932106013e-17	E2F1	protein_coding
ENSG00000101413.12	1013.54372317965	0.303000489050128	0.0877846576482824	3.45163377254517	0.000557203467554454	0.00153170211920401	RPRD1B	protein_coding
ENSG00000101417.12	198.69319399385	-0.41349373836157	0.228768907261552	-1.80747350376956	0.0706884823394025	0.114509286701837	PXMP4	protein_coding
ENSG00000101421.4	897.304077112538	-0.398949503871837	0.137371344703916	-2.90416829457201	0.00368230164884708	0.00838801926333278	CHMP4B	protein_coding
ENSG00000101439.9	1705.1763880065	-0.313478251373474	0.150818032110015	-2.07851970343179	0.0376615180507879	0.0664899379356383	CST3	protein_coding
ENSG00000101442.10	492.881078114367	0.209412774241805	0.0860572270519353	2.43341299058386	0.0149572297990096	0.0294114582162331	ACTR5	protein_coding
ENSG00000101444.13	8776.46281592863	0.257353923116946	0.0490149779573564	5.25051594108329	1.51673777233275e-07	7.5887045289003e-07	AHCY	protein_coding
ENSG00000101447.15	964.281881236604	-0.214279563804355	0.203700297181548	-1.05193545011561	0.292829166050279	0.382269653351227	FAM83D	protein_coding
ENSG00000101452.15	436.705717354679	0.540388579427495	0.0989480137277278	5.46133832372285	4.72558491629048e-08	2.56910168104474e-07	DHX35	protein_coding
ENSG00000101457.13	502.118321833651	-0.22230633128893	0.112668098335973	-1.97310804542045	0.0484832538481156	0.0826909740414822	DNTTIP1	protein_coding
ENSG00000101464.11	584.820091388295	0.229499876173804	0.103830389607487	2.21033434470765	0.0270819667133756	0.0498297648514378	PIGU	protein_coding
ENSG00000101473.17	231.436810412698	-0.455720574610612	0.105115280442626	-4.33543603452929	1.45471472932985e-05	5.36432704234964e-05	ACOT8	protein_coding
ENSG00000101474.12	2641.66821750421	0.201183204258956	0.123677713149897	1.6266730612582	0.103806553058884	0.159273212430881	APMAP	protein_coding
ENSG00000101493.11	829.668005343442	0.143187001122619	0.208238233172827	0.687611486809826	0.491697472662807	0.578274759710712	ZNF516	protein_coding
ENSG00000101544.9	1972.6621460972	0.349213874791618	0.165346133540932	2.11201718064468	0.0346849757059701	0.0619286856775228	ADNP2	protein_coding
ENSG00000101546.13	939.526412091125	-0.33634520085208	0.14903544141011	-2.25681353153132	0.0240197288527613	0.0448498701150535	RBFA	protein_coding
ENSG00000101557.15	2797.80734586093	0.421682901789433	0.0681911776307988	6.18383369286437	6.25632787742627e-10	4.44196343432471e-09	USP14	protein_coding
ENSG00000101558.14	2424.09924842177	0.148771870265513	0.072771922995975	2.04435810049628	0.0409181833616831	0.0713815420572196	VAPA	protein_coding
ENSG00000101574.15	162.949884490056	0.527777986069993	0.286334641731091	1.84322086520586	0.0652967696686248	0.106838988329868	METTL4	protein_coding
ENSG00000101577.9	473.852303033155	-0.0373673338681404	0.0746234945084181	-0.500744894276227	0.616550672269612	0.69242960744056	LPIN2	protein_coding
ENSG00000101596.16	2222.90513302928	0.200366510604473	0.0749794913815517	2.67228420615523	0.00753368121476779	0.015966465440459	SMCHD1	protein_coding
ENSG00000101608.13	1501.74425716428	-0.051557027177477	0.074773369008736	-0.689510555174442	0.49050203321083	0.577308110655765	MYL12A	protein_coding
ENSG00000101624.11	314.104133330492	-0.570532451050088	0.0871965998111775	-6.54305847115099	6.02732505065231e-11	4.78957079917907e-10	CEP76	protein_coding
ENSG00000101639.18	1471.73182617817	0.0381378799064395	0.0599204573665054	0.636475113552086	0.524466796574461	0.609297164062632	CEP192	protein_coding
ENSG00000101654.18	1053.44631544383	-0.408142234942488	0.139882968759471	-2.91774072685211	0.00352577380589382	0.00807034155569948	RNMT	protein_coding
ENSG00000101665.9	1345.85916707443	-0.681934182916436	0.11825062241531	-5.7668549136376	8.07645232297233e-09	4.94323315722376e-08	SMAD7	protein_coding
ENSG00000101670.12	1106.96834074635	0.380654025611132	0.254734190420744	1.49431854821846	0.135092379398264	0.199955752327894	LIPG	protein_coding
ENSG00000101695.9	699.371721086851	0.19858633822282	0.266638885019705	0.744776360012698	0.456406928245255	0.546792051971708	RNF125	protein_coding
ENSG00000101745.17	975.987932268253	-0.520273112275186	0.0871227173795957	-5.97172732811287	2.34754656288837e-09	1.53759218599572e-08	ANKRD12	protein_coding
ENSG00000101751.10	195.196207651099	0.331635879374029	0.105611719998998	3.14014277371086	0.00168865514565992	0.00416860048194397	POLI	protein_coding
ENSG00000101752.11	1015.77552704444	0.145448438565045	0.128179661147488	1.13472322568935	0.256491302768107	0.342698111169327	MIB1	protein_coding
ENSG00000101773.19	2800.36624628366	0.727495268124324	0.0967103087968404	7.52241697058971	5.37727664933946e-14	5.99103061152474e-13	RBBP8	protein_coding
ENSG00000101782.15	1056.28098690199	0.335490885085044	0.162018427237166	2.07069585112035	0.0383872282022287	0.067539931503471	RIOK3	protein_coding
ENSG00000101811.14	682.880177099469	0.55721098539116	0.114341294530304	4.87322614004062	1.09790425554344e-06	4.83730092788943e-06	CSTF2	protein_coding
ENSG00000101843.19	399.780432696432	-0.563887815136756	0.103196315694977	-5.46422429269154	4.64935375669256e-08	2.53006390899601e-07	PSMD10	protein_coding
ENSG00000101844.18	120.142585242592	0.0683654304696892	0.138478334998011	0.493690442412319	0.621524816138614	0.696723010163535	ATG4A	protein_coding
ENSG00000101849.17	1179.18511087068	-0.395938213555029	0.183812134316459	-2.15403740905029	0.0312372383388843	0.0564591346395078	TBL1X	protein_coding
ENSG00000101856.10	1313.88779863022	-0.239473588671733	0.179618588444917	-1.33323388600825	0.182455062340901	0.258327488900499	PGRMC1	protein_coding
ENSG00000101868.12	875.601535596716	0.298968534429699	0.16899769963239	1.76906866235473	0.0768824168114793	0.123158387120983	POLA1	protein_coding
ENSG00000101871.16	233.536486012155	-0.188993033238382	0.0987310007864263	-1.91422179186869	0.0555918224507572	0.0930219280778541	MID1	protein_coding
ENSG00000101882.10	286.164408975844	-0.215994831067322	0.105107220748994	-2.0549951709135	0.039879471144843	0.0698352312987817	NKAP	protein_coding
ENSG00000101888.11	73.1075738807543	-1.17704776290821	0.373137276146862	-3.15446308410349	0.00160793719460479	0.00398755773715301	NXT2	protein_coding
ENSG00000101898.6	116.937460417292	-0.204504193019767	0.131976802961148	-1.54954649931905	0.121250402592585	0.182267122824223	MCTS2P	protein_coding
ENSG00000101901.12	527.052043646998	-0.109299377799711	0.100263230757488	-1.09012423571388	0.275658421746997	0.363587474590887	ALG13	protein_coding
ENSG00000101911.13	1974.62449163805	0.252689802041912	0.108100676538112	2.33754135620812	0.0194110531685485	0.0370048969006862	PRPS2	protein_coding
ENSG00000101928.13	570.197736523286	0.020790397734152	0.191047384466064	0.108823252368812	0.913342680620714	0.93680935243654	MOSPD1	protein_coding
ENSG00000101935.10	270.98902281714	0.239219584322403	0.108717281506772	2.20038232199084	0.0277797809982525	0.0509464347277043	AMMECR1	protein_coding
ENSG00000101940.18	759.475625820289	-0.669687331627646	0.0701548721723586	-9.54584209037312	1.35006278075343e-21	2.91807792223834e-20	WDR13	protein_coding
ENSG00000101945.17	574.196520633522	0.194634474367513	0.0771029378623958	2.52434576118063	0.0115913858009203	0.0234368123971568	SUV39H1	protein_coding
ENSG00000101966.13	828.743503263661	0.203212140981707	0.140100350342972	1.45047560897767	0.146925936088077	0.214594981466609	XIAP	protein_coding
ENSG00000101972.19	2097.26678028011	-0.913976132279627	0.0682724628750936	-13.3871856058829	7.18522062098677e-41	5.46293407012712e-39	STAG2	protein_coding
ENSG00000101974.14	701.977556489824	-0.318968566545301	0.105296938136546	-3.02922926525816	0.0024517854452674	0.0058362985819534	ATP11C	protein_coding
ENSG00000101986.12	129.719047973992	-0.362541872053627	0.135286456087857	-2.67980906986126	0.00736641638615438	0.0156404546621549	ABCD1	protein_coding
ENSG00000101997.13	539.767966664723	-0.0623285874807259	0.0865606572198515	-0.720056772702411	0.471490041176935	0.56011121800891	CCDC22	protein_coding
ENSG00000102003.11	39.8868446043328	-0.195514087727682	0.251845956596796	-0.776324108473576	0.437557641812989	0.529450345539869	SYP	protein_coding
ENSG00000102007.11	4416.41056058486	0.083664521058199	0.124473787877747	0.672145698180012	0.501490946578718	0.587545146487224	PLP2	protein_coding
ENSG00000102024.18	468.416089529685	-0.331065766668279	0.139205728850976	-2.37824814683234	0.0173951153444789	0.0335913331412848	PLS3	protein_coding
ENSG00000102030.16	1684.80085914513	0.686001365035444	0.0794310227330142	8.63644129751735	5.79911775339427e-18	9.54740496287871e-17	NAA10	protein_coding
ENSG00000102034.17	1902.07620834285	0.384034704084261	0.10180800055935	3.77214660905147	0.000161849105150026	0.000496407249324932	ELF4	protein_coding
ENSG00000102043.16	23.3447208459966	-0.822882032760227	0.360015454771673	-2.28568530004389	0.0222726758514315	0.0418771698312611	MTMR8	protein_coding
ENSG00000102054.18	2283.36558552226	-0.0651874385400661	0.110165326085807	-0.591723737914522	0.554035598122548	0.637311533459602	RBBP7	protein_coding
ENSG00000102057.10	28.8152526477893	-0.461432811896306	0.29223162354421	-1.57899684606344	0.114336780476018	0.172887816170513	KCND1	protein_coding
ENSG00000102078.16	130.349431102826	-0.443935808968381	0.128474130612742	-3.45544902192435	0.000549377068658952	0.00151212273674761	SLC25A14	protein_coding
ENSG00000102081.15	562.154334006895	-0.737169179390065	0.103586610904397	-7.11645233832793	1.10740446013799e-12	1.06246223727887e-11	FMR1	protein_coding
ENSG00000102096.9	552.441425108767	-0.0349313674190298	0.219489896929797	-0.15914795126175	0.873552309969948	0.906505243473615	PIM2	protein_coding
ENSG00000102098.19	247.1703253515	0.338485964176648	0.100393566374709	3.37159019646022	0.000747355622822379	0.0019988493147079	SCML2	protein_coding
ENSG00000102100.16	756.331745035147	0.590897156542063	0.0781440523052801	7.56163955042471	3.98020081905385e-14	4.49071128950669e-13	SLC35A2	protein_coding
ENSG00000102103.17	810.494731627996	-0.087453266767263	0.0793376304872489	-1.10229239555268	0.270334574297578	0.357844453991457	PQBP1	protein_coding
ENSG00000102119.11	1252.83663299472	0.651627366561096	0.0735424431173459	8.86056185978681	7.96121710945371e-19	1.41709664548276e-17	EMD	protein_coding
ENSG00000102125.16	361.569400995114	0.274732575601986	0.124640828695734	2.20419407089026	0.0275106985801731	0.050526446894637	TAZ	protein_coding
ENSG00000102144.15	5947.88975107693	0.596133983778914	0.0635387144171839	9.38221664141336	6.46000831826591e-21	1.34258139911213e-19	PGK1	protein_coding
ENSG00000102158.20	1771.05239369596	-0.0958755264172595	0.134955349673411	-0.710424052468289	0.477441212111864	0.565764844866268	MAGT1	protein_coding
ENSG00000102172.16	1396.99030139872	0.205333679771441	0.0844524096153915	2.43135371396222	0.0150425213309251	0.0295307315086152	SMS	protein_coding
ENSG00000102178.13	1188.76235994857	0.350323682905497	0.085064732296913	4.11831876085514	3.81646550711567e-05	0.000130936787126214	UBL4A	protein_coding
ENSG00000102181.21	775.865551992125	-0.245929876083363	0.0760184793408175	-3.23513280212793	0.00121586164563079	0.00310480788158546	CD99L2	protein_coding
ENSG00000102189.17	669.25183062682	0.152364666614192	0.145651028823229	1.04609399497693	0.295517637450716	0.385214254728124	EEA1	protein_coding
ENSG00000102218.6	81.8003428942943	-0.289827685236682	0.17563532518972	-1.65016738474229	0.0989087056185523	0.152796479069706	RP2	protein_coding
ENSG00000102221.14	605.781486576112	-0.240925125482342	0.0688145370267875	-3.50107892738647	0.000463378587012054	0.00129639756314578	JADE3	protein_coding
ENSG00000102225.16	4320.36597234292	0.311263850342377	0.0454074025901734	6.85491423395658	7.13553161077671e-12	6.28408575500882e-11	CDK16	protein_coding
ENSG00000102226.10	1605.41498758838	-0.790207194431105	0.102413869879876	-7.71582204010024	1.20204936586595e-14	1.42867296979983e-13	USP11	protein_coding
ENSG00000102241.12	1213.82251094169	-0.0516293354941582	0.115999313923769	-0.44508311081984	0.656259693615403	0.726722474156558	HTATSF1	protein_coding
ENSG00000102265.12	2890.264324532	-0.146306681578946	0.20724718091858	-0.705952577644104	0.480217628923897	0.568298218663947	TIMP1	protein_coding
ENSG00000102287.19	25.9466977777743	-0.175048692789465	0.274734634484731	-0.63715553416762	0.524023538165138	0.608852413795004	GABRE	protein_coding
ENSG00000102302.8	710.191695280696	0.0372498638481748	0.0648497763058514	0.574402349092047	0.565695563664579	0.647818186364296	FGD1	protein_coding
ENSG00000102309.15	162.610579289725	-0.545847301091059	0.232999013729932	-2.34270219582881	0.0191446573575797	0.0365638305756351	PIN4	protein_coding
ENSG00000102312.23	323.121168618327	-0.233061995324544	0.16328135346647	-1.42736442573893	0.153474879238016	0.223040526642126	PORCN	protein_coding
ENSG00000102316.17	745.829523135897	-0.457609870811488	0.145848249554092	-3.13757533745218	0.0017035148940719	0.00419980126239332	MAGED2	protein_coding
ENSG00000102317.18	5184.8585581263	0.0256853979871916	0.0718965652431534	0.357254868856722	0.72090101298344	0.782160797880204	RBM3	protein_coding
ENSG00000102349.18	17.4371286103804	-1.61793457960306	0.370156092480139	-4.37095218063951	1.23705885608173e-05	4.62140752901643e-05	KLF8	protein_coding
ENSG00000102362.15	92.7714810894525	-1.04230093628949	0.180240567045939	-5.78283209697088	7.34533683450648e-09	4.51217808794491e-08	SYTL4	protein_coding
ENSG00000102384.13	188.234767635709	-0.224872174393806	0.181022427617269	-1.24223377928202	0.214150319910861	0.294795227026779	CENPI	protein_coding
ENSG00000102390.11	304.201329817307	-0.26625626268661	0.154663826628835	-1.72151606804334	0.0851572189955326	0.134449412856351	PBDC1	protein_coding
ENSG00000102393.13	294.405922751418	0.870822059102686	0.252540174831174	3.44825158882083	0.000564228209253978	0.00154876139441449	GLA	protein_coding
ENSG00000102401.20	753.296938909215	0.566068332896723	0.125754051290012	4.50139241710206	6.75097335759504e-06	2.6318533084363e-05	ARMCX3	protein_coding
ENSG00000102471.14	815.015573833538	0.2145320895229	0.0693263254316972	3.09452561039406	0.00197127914987201	0.00478739222111774	NDFIP2	protein_coding
ENSG00000102531.16	1926.39646991151	0.219384591641496	0.10481335312422	2.09309773136913	0.0363404311958297	0.0644433572424876	FNDC3A	protein_coding
ENSG00000102543.14	227.3848275721	0.670490709711159	0.183682674971156	3.65026647078418	0.000261968393096726	0.00077231644474136	CDADC1	protein_coding
ENSG00000102547.19	131.981630711858	-0.119565910871425	0.163172535559673	-0.73275757137266	0.463706303361681	0.553640855789445	CAB39L	protein_coding
ENSG00000102554.14	9918.57120846238	0.686018184300008	0.554812015273223	1.23648761276767	0.216277367386999	0.297101558794743	KLF5	protein_coding
ENSG00000102572.14	5153.27699948202	0.402803397905387	0.224712995498607	1.79252382360718	0.0730490964874964	0.117816099547577	STK24	protein_coding
ENSG00000102580.15	2091.38137494268	0.0724332438347859	0.0996709099108565	0.726724015056837	0.467395038922838	0.556689037989052	DNAJC3	protein_coding
ENSG00000102595.20	883.320863461732	0.814407746690312	0.132047074918203	6.16755613249896	6.93534966909719e-10	4.8896477396757e-09	UGGT2	protein_coding
ENSG00000102606.18	1363.65734906685	0.0262355416994612	0.0786825229756892	0.333435440390839	0.738805614693297	0.797469426432873	ARHGEF7	protein_coding
ENSG00000102678.7	921.672596519531	1.4821384993594	0.232063061340814	6.38679198143774	1.69401822976511e-10	1.27261647548888e-09	FGF9	protein_coding
ENSG00000102699.6	1961.7184087063	-0.585561762457103	0.0772742318514764	-7.57771055663901	3.51705945595936e-14	3.99497819584573e-13	PARP4	protein_coding
ENSG00000102710.20	533.682846639365	0.0459743330032105	0.157433304760203	0.292024188104525	0.770268130197341	0.823673532397043	SUPT20H	protein_coding
ENSG00000102738.8	351.143703870586	0.134276984175465	0.101203823642259	1.32679753929175	0.184575664691106	0.260895908704823	MRPS31	protein_coding
ENSG00000102743.15	877.005647644599	0.857697152020057	0.0767567242363997	11.1742281937211	5.45222623408355e-29	2.03684402275763e-27	SLC25A15	protein_coding
ENSG00000102753.10	1591.14962628655	0.116853108375526	0.0789777308838134	1.4795703430304	0.138987945944131	0.204760235845638	KPNA3	protein_coding
ENSG00000102760.13	59.4740636908315	0.123196899981709	0.332045038836314	0.371024667055606	0.710619159262373	0.774113894422903	RGCC	protein_coding
ENSG00000102763.18	2111.75031578233	0.604676746319606	0.0716094342935417	8.44409332771591	3.0641432702101e-17	4.73066200798764e-16	VWA8	protein_coding
ENSG00000102780.17	476.030245371639	0.732412440058497	0.160581470984995	4.5610021851583	5.09100511743804e-06	2.02011296687221e-05	DGKH	protein_coding
ENSG00000102781.14	131.963238530872	-0.221775027345296	0.245592115640744	-0.903021771552766	0.366514340164068	0.459167174520357	KATNAL1	protein_coding
ENSG00000102786.15	572.757384649462	0.017366287195145	0.0645960477941679	0.268844422966585	0.788049406783326	0.838067584496502	INTS6	protein_coding
ENSG00000102796.11	70.8015686680369	0.459440611722705	0.181750760163574	2.52786074352158	0.0114759860290607	0.0232407533957553	DHRS12	protein_coding
ENSG00000102804.15	7187.34393667782	0.0789440266233621	0.0760433284827209	1.03814533370012	0.299202398568663	0.389045401370219	TSC22D1	protein_coding
ENSG00000102805.16	168.539364440337	-0.286117354161728	0.185076135604189	-1.54594406905939	0.122118076219764	0.183352832510175	CLN5	protein_coding
ENSG00000102854.16	1133.19577359454	-0.25314926809283	0.166795322752221	-1.51772402196727	0.129083985637968	0.192436762508863	MSLN	protein_coding
ENSG00000102858.13	1805.51617187508	-0.0483121908120929	0.0474228726926724	-1.01875293648244	0.308320274119473	0.39887864450001	MGRN1	protein_coding
ENSG00000102870.6	1962.07568870481	0.58068014198949	0.0534290859854978	10.8682402343005	1.63320530009761e-27	5.51571343537428e-26	ZNF629	protein_coding
ENSG00000102871.16	130.643629106709	-0.326870452572843	0.156538278842418	-2.08811835028474	0.0367871601398205	0.065128683935816	TRADD	protein_coding
ENSG00000102878.17	136.518992368197	-0.17165527362363	0.220636519332811	-0.778000279113827	0.436568848668897	0.528507495628134	HSF4	protein_coding
ENSG00000102879.16	194.908985392647	0.382871953436907	0.37889291222522	1.01050175678483	0.312254958177552	0.402866676662946	CORO1A	protein_coding
ENSG00000102882.12	1374.07766940305	-0.766404435219609	0.177034859085436	-4.32911596721044	1.49709088638217e-05	5.5085080522768e-05	MAPK3	protein_coding
ENSG00000102890.16	875.112439242944	-0.276559459689261	0.0801427997327629	-3.45083351981028	0.000558858184053749	0.00153541389590217	ELMO3	protein_coding
ENSG00000102893.16	1164.41332081538	0.199086668952182	0.104858551079773	1.89862120830493	0.0576142978686683	0.0958865170776539	PHKB	protein_coding
ENSG00000102897.10	1187.84904350629	-0.123067740902179	0.182336486058502	-0.674948517230351	0.499708474284867	0.585821260650191	LYRM1	protein_coding
ENSG00000102898.12	2717.15539511833	0.166534492713158	0.167271189307939	0.995595795080856	0.319446578669377	0.410534845431723	NUTF2	protein_coding
ENSG00000102900.13	1687.66899448484	0.358451229185373	0.0853557236831618	4.199498448586	2.67506863059245e-05	9.39939349300134e-05	NUP93	protein_coding
ENSG00000102901.13	554.077997402406	0.453730686245041	0.124174248389692	3.65398375370965	0.000258202612696769	0.000761670019516889	CENPT	protein_coding
ENSG00000102908.22	1636.96029631554	-0.259313967942425	0.262807182647151	-0.986708069887814	0.323785772795797	0.414847400463856	NFAT5	protein_coding
ENSG00000102910.14	2095.95897196475	0.366612441150153	0.0531886758058706	6.89267848081469	5.47515303608618e-12	4.89882113755079e-11	LONP2	protein_coding
ENSG00000102921.8	901.537806924619	0.33995732759109	0.133570644898631	2.54515000544536	0.0109230803326557	0.0222852526047018	N4BP1	protein_coding
ENSG00000102931.8	946.062765305504	0.00441553143911709	0.0526224445041439	0.0839096602357454	0.933128258892724	0.951299141368298	ARL2BP	protein_coding
ENSG00000102934.10	134.809532800569	-0.554324277604468	0.241202308145138	-2.29817153022812	0.0215520283790111	0.0406484903234153	PLLP	protein_coding
[truncated: 13,131 more rows]
