# Supplementary material for: FOXO1 links KRAS G12D and G12V alleles to glutamine and nitrogen metabolism in colorectal cancer
Source: EMBO Rep. 2025 Nov 20;27(1):142–62. doi: 10.1038/s44319-025-00641-z (PMC12795846; doi:10.1038/s44319-025-00641-z)
Supplement: Supplementary file 6 — Source data Fig. 4 [file 44319_2025_641_MOESM6_ESM.zip › Fig4/Fig 4C-D/data/sw_de2_G12V_LN_DMSO___G12G_LN_DMSO.csv]

GeneID	baseMean	log2FoldChange	lfcSE	stat	pvalue	padj	gene_name	gene_type
ENSG00000000003.15	825.741908637198	0.304094788625048	0.0655475103369457	4.63930341613061	3.49585489296475e-06	2.34366531717988e-05	TSPAN6	protein_coding
ENSG00000000419.13	376.511536760172	-0.231273285669004	0.0758993469054444	-3.04710508190703	0.00231056919683613	0.00787129439528916	DPM1	protein_coding
ENSG00000000457.14	346.306785738938	-0.358591056753434	0.0846152986325805	-4.23789861347084	2.25621607213458e-05	0.00012738237284155	SCYL3	protein_coding
ENSG00000000460.17	247.379166554545	-0.420323647498044	0.0865001609679341	-4.8592238765181	1.17846814752341e-06	8.55397602137717e-06	C1orf112	protein_coding
ENSG00000001036.14	1504.12687727383	-0.0948187761638903	0.0655807210085239	-1.44583308487209	0.148224023984737	0.252501650228098	FUCA2	protein_coding
ENSG00000001084.13	2060.86133305203	-0.422245940311115	0.0526575432183256	-8.01871706320258	1.06855321360659e-15	2.55782831946706e-14	GCLC	protein_coding
ENSG00000001167.14	825.419061442839	0.0288139137895489	0.0643065372235049	0.448071300891273	0.654101739452761	0.757694308625801	NFYA	protein_coding
ENSG00000001460.18	144.934839678967	-0.0182032302615041	0.131383678705439	-0.138550164227899	0.8898056265432	0.928154602046838	STPG1	protein_coding
ENSG00000001461.17	1045.66645490065	0.108162662332215	0.0578477237193646	1.86978251481324	0.0615140254344046	0.125125492332742	NIPAL3	protein_coding
ENSG00000001497.17	957.391436022712	-0.0314499593099052	0.0669285834013517	-0.469903256749194	0.638424137414874	0.745984194843148	LAS1L	protein_coding
ENSG00000001561.7	315.207099794171	0.0354047209267383	0.0817283035799381	0.43320024246079	0.664869302757422	0.766157397699491	ENPP4	protein_coding
ENSG00000001617.12	356.889945614471	0.00382986455051672	0.105572179130718	0.0362772141491429	0.971061318453038	0.982708134345954	SEMA3F	protein_coding
ENSG00000001629.10	1750.19698411894	-0.00154254052651603	0.0662059867532739	-0.0232991093730622	0.981411682139394	0.98814077067727	ANKIB1	protein_coding
ENSG00000001630.17	4802.14369490373	-0.648043864970611	0.123740429183431	-5.23712313951942	1.63098879747405e-07	1.40487653215023e-06	CYP51A1	protein_coding
ENSG00000001631.16	857.127330395337	0.161477257751148	0.0725214844406758	2.22661269272887	0.0259731699271839	0.0618239169463765	KRIT1	protein_coding
ENSG00000002016.18	275.230344821539	0.240984593832274	0.0831646113806028	2.89768195668478	0.0037593159962746	0.0119983853490294	RAD52	protein_coding
ENSG00000002330.14	666.893341647628	0.000979463530106179	0.0750066682891298	0.0130583527097967	0.989581238086389	0.993206982335204	BAD	protein_coding
ENSG00000002549.12	1168.83745795225	-0.223568816770318	0.0515164698416957	-4.3397542078741	1.42642172120086e-05	8.4141801955116e-05	LAP3	protein_coding
ENSG00000002586.20	1466.12392201028	0.0928763523778411	0.0566822189611941	1.63854475142242	0.101308106668885	0.186812050838832	CD99	protein_coding
ENSG00000002586.20_PAR_Y	1466.12392201028	0.0928763523778411	0.0566822189611941	1.63854475142242	0.101308106668885	0.186812050838832	CD99	protein_coding
ENSG00000002587.10	63.405345363684	1.18640397927693	0.17656562076721	6.71933740057542	1.82552763776662e-11	2.79073654494213e-10	HS3ST1	protein_coding
ENSG00000002745.13	344.196458369093	1.49188004075596	0.140078023492143	10.6503504515799	1.73709856823444e-26	8.72663464936723e-25	WNT16	protein_coding
ENSG00000002822.15	862.603959083952	0.0425649840302574	0.0704043863088582	0.604578581844722	0.545459041384711	0.668398497956135	MAD1L1	protein_coding
ENSG00000002834.18	4085.33537922133	0.229831114880329	0.0405790711622449	5.66378451496361	1.48070333745797e-08	1.52483488669306e-07	LASP1	protein_coding
ENSG00000002919.15	273.471347370197	-0.150031492859468	0.102686595433898	-1.46106210090535	0.143998399728358	0.246719607579555	SNX11	protein_coding
ENSG00000003056.8	2441.13727445656	-0.124507648896866	0.0501321132596376	-2.48359067274967	0.0130065217254047	0.0345934517224626	M6PR	protein_coding
ENSG00000003137.8	268.936073180823	-0.72788068049368	0.0922188421390467	-7.89297136691642	2.95075333241424e-15	6.67613405816744e-14	CYP26B1	protein_coding
ENSG00000003147.19	865.635892559995	-0.337168424843643	0.0782829741238455	-4.30704669332356	1.6544869476043e-05	9.62931580175794e-05	ICA1	protein_coding
ENSG00000003249.14	1425.21361691916	-0.191585947826019	0.0554485305094719	-3.4552033402092	0.000549877946029821	0.00222869851161556	DBNDD1	protein_coding
ENSG00000003393.15	630.582265460554	-0.0695007146953815	0.0726080466306837	-0.957204027934982	0.338464284414174	0.473262889563103	ALS2	protein_coding
ENSG00000003402.20	481.384804021061	-0.0474854086261582	0.0854010864685485	-0.556028155960828	0.578191607066047	0.697153183571188	CFLAR	protein_coding
ENSG00000003509.16	267.980211368736	0.0519954705156667	0.0876934832517069	0.592922855697543	0.553232781318039	0.675485372264878	NDUFAF7	protein_coding
ENSG00000003756.17	2779.99974674168	0.0787544486476795	0.0462356433320447	1.70332762717496	0.0885067732080075	0.167722476787776	RBM5	protein_coding
ENSG00000003989.18	166.12868323175	0.124551311773705	0.133563134499059	0.932527618798754	0.351063920178121	0.48585846750886	SLC7A2	protein_coding
ENSG00000004059.11	3617.78276822432	0.153899382614787	0.0622074812895271	2.47396903755846	0.0133621276672924	0.0354192278802748	ARF5	protein_coding
ENSG00000004139.14	1389.58888933154	-0.206158613229088	0.0515390044060475	-4.00005036195261	6.33290051209264e-05	0.000323140850720611	SARM1	protein_coding
ENSG00000004142.12	2104.31350145569	0.142870391537664	0.0453885030910942	3.14772203989466	0.00164548081644779	0.00586322515837394	POLDIP2	protein_coding
ENSG00000004399.13	2207.10997255216	0.0609877575652623	0.0505530863446391	1.2064101714678	0.22765937606802	0.352296483059154	PLXND1	protein_coding
ENSG00000004455.17	4552.47391870015	-0.170230952502922	0.0385392476948913	-4.4170803190195	1.00043062765484e-05	6.11526344344883e-05	AK2	protein_coding
ENSG00000004478.8	2698.466503418	-0.0692380885540326	0.0726832680060939	-0.952600102519159	0.340792725270626	0.475695685982359	FKBP4	protein_coding
ENSG00000004487.17	3603.56033121921	-0.159037285584509	0.0441667634825491	-3.60083630867239	0.000317195241805475	0.00137229624160147	KDM1A	protein_coding
ENSG00000004534.15	1325.12799654499	-0.0220616477231577	0.061065077848561	-0.361280923572549	0.717889452834857	0.806740818520525	RBM6	protein_coding
ENSG00000004660.15	715.065521731906	-0.143393836227003	0.104883434065274	-1.36717335301743	0.17157097555489	0.282443886889542	CAMKK1	protein_coding
ENSG00000004700.16	502.70682093188	-0.22458508515588	0.0699906099051237	-3.2087887998164	0.00133295366355936	0.00487940276842727	RECQL	protein_coding
ENSG00000004766.17	579.670288395883	-0.0619489636833222	0.0581661496216032	-1.06503463073158	0.286860258638794	0.419147519128556	VPS50	protein_coding
ENSG00000004776.13	18.9922260731951	-0.46929902554596	0.416678718015338	-1.12628508550006	0.26004486866353	0.390348460215198	HSPB6	protein_coding
ENSG00000004777.18	411.763996971741	0.221432861821421	0.134019944123801	1.65223812969861	0.0984860163214697	0.182400975171172	ARHGAP33	protein_coding
ENSG00000004779.10	864.112209267585	-0.211669336167362	0.0717853446572154	-2.94864275122048	0.00319172696048056	0.0104109470611831	NDUFAB1	protein_coding
ENSG00000004838.14	22.6162577371421	0.139865232843438	0.298099889803194	0.469189146415912	0.638934442775001	0.746466249239582	ZMYND10	protein_coding
ENSG00000004864.14	906.10397251165	-0.179066233614116	0.0780784293807345	-2.29341490389021	0.021824129392121	0.0535418641086702	SLC25A13	protein_coding
ENSG00000004866.21	976.498436006141	0.0502583383685165	0.0903582811589348	0.556211757504717	0.578066102538953	0.697109187563483	ST7	protein_coding
ENSG00000004897.12	2293.91127801065	-0.237387495437721	0.0547282595755668	-4.33756704997981	1.44068591652993e-05	8.4852122318724e-05	CDC27	protein_coding
ENSG00000004961.15	332.972063087616	0.0642549035797509	0.0844903400612268	0.760499999564304	0.446955769520773	0.579350578180381	HCCS	protein_coding
ENSG00000004975.12	1644.22296486645	-0.0230807328218001	0.0452046413848251	-0.510583252399125	0.609642905428382	0.723423966721231	DVL2	protein_coding
ENSG00000005001.10	116.604532411911	1.35847146686742	0.183997056666114	7.3831152056554	1.54628115415139e-13	2.96668414399498e-12	PRSS22	protein_coding
ENSG00000005007.13	3580.38561342495	0.0176440800890537	0.0468250741242508	0.376808374979501	0.706316016406627	0.798257840787538	UPF1	protein_coding
ENSG00000005020.13	519.537122965415	-0.539382143940668	0.1131907816478	-4.76524798299379	1.88621521063416e-06	1.3213889310461e-05	SKAP2	protein_coding
ENSG00000005022.6	8377.27575806099	-0.385467490065316	0.052220613895296	-7.38151969714853	1.5649285695632e-13	2.99869374082425e-12	SLC25A5	protein_coding
ENSG00000005059.16	524.854387562008	-0.0830666200334837	0.0829276601683334	-1.00167567570179	0.316500258362304	0.450432573451598	MCUB	protein_coding
ENSG00000005073.6	200.547139684841	-0.309087402980618	0.108905424755329	-2.83812678454747	0.00453791536477012	0.0140745417243642	HOXA11	protein_coding
ENSG00000005075.15	4231.42019430487	0.069784271692925	0.0649296407328371	1.07476756232278	0.282478806600061	0.414769381251431	POLR2J	protein_coding
ENSG00000005100.13	1815.80696849197	-0.0482750678739559	0.0560307167476102	-0.861582194127739	0.38891747282431	0.5232159659067	DHX33	protein_coding
ENSG00000005156.12	1288.81863824	-0.146563146481889	0.0536391920689192	-2.73238915108145	0.00628768256052753	0.0186808616159266	LIG3	protein_coding
ENSG00000005175.10	799.994429417548	-0.0415355034274553	0.0699150570427853	-0.594085239779425	0.552455102583313	0.675021547856017	RPAP3	protein_coding
ENSG00000005187.12	43.1946793381453	-0.153935806630407	0.220880822786147	-0.696917933792037	0.48585415377953	0.614846257583773	ACSM3	protein_coding
ENSG00000005189.19	275.520213669995	-0.0343062587999632	0.108825122559569	-0.315242087425029	0.752577852262261	0.831467044762298	REXO5	protein_coding
ENSG00000005194.15	810.21869468098	-0.397678632357176	0.0645791087652446	-6.15800744173787	7.36658952078927e-10	9.19890066733391e-09	CIAPIN1	protein_coding
ENSG00000005206.17	1009.06204114808	0.300589842388968	0.0540088717455368	5.56556418740238	2.61305572962669e-08	2.57295854950733e-07	SPPL2B	protein_coding
ENSG00000005238.20	153.387406702715	-0.000469170362597965	0.162126266427654	-0.0028938578117897	0.997691038753514	0.998475592650306	FAM214B	protein_coding
ENSG00000005249.13	355.769958424842	0.0411436771868562	0.0927604111325973	0.443547809722867	0.657369545945577	0.760038436344981	PRKAR2B	protein_coding
ENSG00000005302.19	539.591601279521	0.0380309941556	0.0729653738896575	0.521219752990134	0.602213695291537	0.716991704616379	MSL3	protein_coding
ENSG00000005339.15	2889.31500651551	0.169977757558856	0.0563903244651382	3.01430713816764	0.00257566911554336	0.00865089481692943	CREBBP	protein_coding
ENSG00000005379.17	180.869549994274	-0.493525938374301	0.123361202587486	-4.0006576461858	6.31666891264732e-05	0.000322528143209461	TSPOAP1	protein_coding
ENSG00000005436.14	389.431711618576	-0.425986647477479	0.0832915978251992	-5.11440119532201	3.14737779849705e-07	2.56766846894482e-06	GCFC2	protein_coding
ENSG00000005448.17	486.337506081462	0.285002217157107	0.0655553237782333	4.34750681914468	1.37693791037402e-05	8.16010701095537e-05	WDR54	protein_coding
ENSG00000005469.12	239.299114278707	0.517932213070579	0.103298452486846	5.01393971159958	5.3326701665672e-07	4.15512952978644e-06	CROT	protein_coding
ENSG00000005483.21	2089.33346564986	0.0662014971560904	0.0582901392762959	1.1357237772635	0.256072186168739	0.38616909520776	KMT2E	protein_coding
ENSG00000005486.17	3320.70056703115	0.340721685541699	0.0604927420198584	5.63243910203057	1.77678594874183e-08	1.80779980074518e-07	RHBDD2	protein_coding
ENSG00000005513.10	741.534868908018	0.00106407743319184	0.0753023932379715	0.0141307252988512	0.988725687656573	0.992886553254286	SOX8	protein_coding
ENSG00000005700.15	1181.23843308105	-0.026163265022754	0.05788087496108	-0.452019169377563	0.651255172807501	0.755449921132548	IBTK	protein_coding
ENSG00000005801.18	880.015974359824	-0.095132734605622	0.0654337663530243	-1.45387832472255	0.145980043186259	0.24943021028648	ZNF195	protein_coding
ENSG00000005810.18	1795.79448238678	0.434141438401079	0.0712881882319753	6.0899491089374	1.12946585722582e-09	1.37663228823246e-08	MYCBP2	protein_coding
ENSG00000005812.11	967.981489516819	0.156004941122496	0.0578831367215439	2.69517082104556	0.0070352553614397	0.0205434837246476	FBXL3	protein_coding
ENSG00000005882.12	877.577880389208	0.556261081281138	0.0807129611192701	6.8918433119948	5.50740179591832e-12	8.98600857128895e-11	PDK2	protein_coding
ENSG00000005884.18	1469.62185018122	0.536910910791302	0.0489917218129037	10.9592170049	6.0016367931055e-28	3.19362359248457e-26	ITGA3	protein_coding
ENSG00000005889.15	516.45143223195	0.0106853736065918	0.0636623105432871	0.167844577355173	0.866705552273987	0.913457859290166	ZFX	protein_coding
ENSG00000005893.16	1422.11268397009	0.040074665239762	0.0549013333216956	0.72993974490462	0.465427016629302	0.596008837662477	LAMP2	protein_coding
ENSG00000006007.12	1581.59371839465	0.0225240310198545	0.0509331530723434	0.442227305029835	0.658324729170297	0.760682096079956	GDE1	protein_coding
ENSG00000006015.17	644.981463487741	0.0604795966063449	0.0876882312232201	0.689711672395208	0.4903755240367	0.618987719465168	REX1BD	protein_coding
ENSG00000006025.12	539.620685302131	0.18828756751021	0.0710228901653926	2.65108287020903	0.00802341524395067	0.0229506644700533	OSBPL7	protein_coding
ENSG00000006042.12	802.63801165026	0.133454821671062	0.120523851242775	1.10728972145306	0.268168686848132	0.399021913078097	TMEM98	protein_coding
ENSG00000006047.13	316.129809328582	-0.336208465700538	0.146651794663611	-2.29256291388544	0.0218731815659303	0.0536449701099867	YBX2	protein_coding
ENSG00000006062.17	594.259538443201	-0.161620279424393	0.100676738510474	-1.60533884803567	0.108419254231355	0.197445605845607	MAP3K14	protein_coding
ENSG00000006118.15	1773.62532643182	0.433643686642657	0.0510656075633714	8.49189322000163	2.03297761434898e-17	5.72834577976708e-16	TMEM132A	protein_coding
ENSG00000006125.18	6958.01875924044	-0.289705870363542	0.0558191660892182	-5.19007879659995	2.10205107462123e-07	1.76970915168773e-06	AP2B1	protein_coding
ENSG00000006194.10	1473.57874587067	-0.216163752066968	0.0751505207565065	-2.87641056763073	0.00402226157336519	0.0126996028009992	ZNF263	protein_coding
ENSG00000006282.21	3140.03048622704	0.449068623117806	0.0432215477945685	10.3899246101094	2.75570840971558e-25	1.28308472052367e-23	SPATA20	protein_coding
ENSG00000006327.14	2595.71686788931	0.160839176078713	0.0907153325574769	1.77300982694194	0.0762270785276133	0.148847966151862	TNFRSF12A	protein_coding
ENSG00000006432.15	639.990670998842	0.212678729038609	0.0784063141612545	2.71252043044905	0.00667736650429331	0.0196638529220146	MAP3K9	protein_coding
ENSG00000006451.8	1159.27228134539	-0.494744191248672	0.0541314762130201	-9.1396766883234	6.26393164093064e-20	2.08870663799766e-18	RALA	protein_coding
ENSG00000006453.14	2177.49026548323	-0.237342825129017	0.0548899252147829	-4.32397792855975	1.53240634459398e-05	8.9666320669116e-05	BAIAP2L1	protein_coding
ENSG00000006459.11	3568.73145433056	0.0543044559668289	0.0603566245272807	0.899726523677344	0.368265804634781	0.502920090171008	KDM7A	protein_coding
ENSG00000006468.14	42.3073376541196	0.127861689568379	0.297085172133035	0.430387315026017	0.666913921173023	0.767586811677926	ETV1	protein_coding
ENSG00000006534.16	103.329885209626	-3.15961279596499	0.178368494946944	-17.7139623054219	3.27206020319948e-70	6.2463629279078e-68	ALDH3B1	protein_coding
ENSG00000006555.11	889.487562376028	-0.0418642118025578	0.0519051035019078	-0.806552900930427	0.419924118375857	0.553998024864901	TTC22	protein_coding
ENSG00000006576.16	672.60498336196	0.041423510986488	0.0777484199044981	0.532789104104886	0.594179577145566	0.710206660575024	PHTF2	protein_coding
ENSG00000006607.14	479.446709108437	0.153043586177066	0.0671358122999027	2.27961174422682	0.0226307257991444	0.0552721004964871	FARP2	protein_coding
ENSG00000006611.16	110.6554380461	-0.143515930402766	0.158813738286168	-0.903674530626329	0.366168008178447	0.50100394249998	USH1C	protein_coding
ENSG00000006625.18	1304.01408368087	-0.641200399877349	0.07387994560693	-8.67895062198319	3.99437057644293e-18	1.1868098724404e-16	GGCT	protein_coding
ENSG00000006634.8	1207.09992890657	-0.137033048498695	0.0804586472727774	-1.70314879933433	0.0885402255568364	0.167765052692805	DBF4	protein_coding
ENSG00000006652.15	1579.52614637307	-0.312885595019621	0.0575578410749232	-5.43602034364592	5.44837369817734e-08	5.11592788771471e-07	IFRD1	protein_coding
ENSG00000006695.12	509.12395043687	-0.160865036977271	0.0634064433415692	-2.53704558242912	0.0111792397119055	0.0303734831667355	COX10	protein_coding
ENSG00000006704.10	1970.44300616247	-0.219810172562114	0.0622470261646314	-3.53125580619319	0.000413591552937148	0.00173003839946758	GTF2IRD1	protein_coding
ENSG00000006712.15	1431.67228754166	-0.127177919571151	0.0547004255355344	-2.32498958328093	0.020072517206349	0.049918170131145	PAF1	protein_coding
ENSG00000006715.16	1469.21363773529	0.216285493930322	0.055787642655434	3.87694269976927	0.000105777256911607	0.0005136503235466	VPS41	protein_coding
ENSG00000006740.17	534.310016361892	-0.164253274292577	0.0823424131986213	-1.99475905444227	0.04606916510251	0.0989996171847023	ARHGAP44	protein_coding
ENSG00000006744.19	3359.61098018416	-0.0912448537450324	0.0431418721982625	-2.11499522611602	0.0344303541942354	0.0779317258109286	ELAC2	protein_coding
ENSG00000006747.15	49.8838878699912	1.42901482549705	0.26019097532085	5.49217675107634	3.97009759774885e-08	3.81329122722141e-07	SCIN	protein_coding
ENSG00000006756.16	410.968944580972	0.203324921532346	0.0867425532092194	2.34400434400328	0.0190779491957018	0.0478578252491388	ARSD	protein_coding
ENSG00000006757.12	227.829357070033	0.211325075558529	0.107001053440246	1.97498126199796	0.0482702744900387	0.102901121163019	PNPLA4	protein_coding
ENSG00000006831.10	1519.34058641112	-0.203492525020143	0.0537049368906322	-3.78908414759981	0.000151203694541861	0.000710955302661116	ADIPOR2	protein_coding
ENSG00000006837.12	24.6275618406544	0.119461669694677	0.280522835901965	0.425853636159679	0.670214500803919	0.770479995034801	CDKL3	protein_coding
ENSG00000007047.15	1314.33543137463	-0.0274097361980432	0.0701468336418957	-0.390748017764732	0.695983501900942	0.790499779936872	MARK4	protein_coding
ENSG00000007062.12	1362.29533236126	-0.0367307678988839	0.0816635610681951	-0.449781609060753	0.652867919956589	0.75660941520542	PROM1	protein_coding
ENSG00000007080.11	1532.75338841234	-0.0588134124867355	0.0863602552210591	-0.681024069882481	0.495856260216018	0.624193604188842	CCDC124	protein_coding
ENSG00000007168.14	1597.31013769601	-0.0914439536668332	0.0607876363872185	-1.5043182972987	0.132499430027124	0.231023095715748	PAFAH1B1	protein_coding
ENSG00000007171.18	320.983342233507	-0.325188825133441	0.161973796007616	-2.00766317236988	0.0446790966190118	0.0965802071571902	NOS2	protein_coding
ENSG00000007202.15	5204.43054500685	-0.654473143962512	0.0490434242277007	-13.3447685243979	1.27064648149379e-40	1.15507815865316e-38	KIAA0100	protein_coding
ENSG00000007255.10	178.459856957033	0.358461732547206	0.131940993041332	2.71683367151038	0.0065909721157671	0.0194394218138268	TRAPPC6A	protein_coding
ENSG00000007341.19	242.128115646957	-0.00524286475653008	0.0938679194451546	-0.0558536376167727	0.955458404958075	0.972589532794756	ST7L	protein_coding
ENSG00000007376.8	2940.44372184768	0.0678316370365563	0.0552349666293058	1.22805608794497	0.219425913713768	0.342400383594224	RPUSD1	protein_coding
ENSG00000007384.15	925.729556026783	0.54803235499947	0.0550924841319289	9.94749762394282	2.58604031238637e-23	1.08275260518885e-21	RHBDF1	protein_coding
ENSG00000007392.17	1027.08131893171	-0.0515864439618952	0.059787598547468	-0.862828499809009	0.388231767074267	0.522477577261033	LUC7L	protein_coding
ENSG00000007516.14	161.673011094927	0.263092069323225	0.134538545451606	1.95551444710587	0.0505223798409772	0.106689406102241	BAIAP3	protein_coding
ENSG00000007520.4	984.719504460669	0.103585798899075	0.069592924811986	1.48845301701178	0.136631463770847	0.236633671434381	TSR3	protein_coding
ENSG00000007541.17	1171.9051635528	-0.0417512296998713	0.0690089206669105	-0.605012066503611	0.545170979205474	0.668296981509981	PIGQ	protein_coding
ENSG00000007545.16	1536.26355329163	0.190284685693677	0.0589794050659031	3.22629035476119	0.00125406065988383	0.00463646681040832	CRAMP1	protein_coding
ENSG00000007866.21	585.863076083957	0.259653810103812	0.0744658273711616	3.48688545162621	0.00048868061720855	0.00201108336998356	TEAD3	protein_coding
ENSG00000007923.16	1998.11674227099	0.0157114358561672	0.0534412081599676	0.293994772893936	0.76876189759522	0.842819926234716	DNAJC11	protein_coding
ENSG00000007944.15	167.06504129786	0.0352625713525174	0.106047380509048	0.332517136993391	0.739498801722387	0.822191737034384	MYLIP	protein_coding
ENSG00000007968.7	522.219874129144	-0.35297930926768	0.0750332422425017	-4.70430570129007	2.54731324646583e-06	1.7476445597496e-05	E2F2	protein_coding
ENSG00000008018.9	1903.44996565939	-0.279699913946188	0.0645815049337755	-4.33095998975254	1.48460659044818e-05	8.71699801973264e-05	PSMB1	protein_coding
ENSG00000008083.14	597.289057628812	0.417078820450003	0.0724904090846473	5.75357244794934	8.73769770430423e-09	9.30558712274297e-08	JARID2	protein_coding
ENSG00000008086.13	182.677626627406	0.24113022331439	0.112760231467123	2.13843320625583	0.0324815998108097	0.0742936936214895	CDKL5	protein_coding
ENSG00000008128.23	1109.54023547162	0.082768958864625	0.0735072209338085	1.12599766136114	0.260166509216967	0.390454297244646	CDK11A	protein_coding
ENSG00000008130.15	2293.59736158702	0.0693742332811524	0.078012850319006	0.88926674256191	0.373859740643305	0.508785710310223	NADK	protein_coding
ENSG00000008256.16	1827.41414261599	0.338238675258255	0.0478419668787934	7.06991575231795	1.55027787480638e-12	2.70890660229326e-11	CYTH3	protein_coding
ENSG00000008277.14	991.860541429629	-0.0021402404167962	0.0684195802359513	-0.0312811100187312	0.975045355056936	0.98469035076329	ADAM22	protein_coding
ENSG00000008282.8	2553.74892460928	0.0344922589591517	0.0693232598524547	0.497556794538571	0.618796462808649	0.730298060710383	SYPL1	protein_coding
ENSG00000008283.16	1943.46953522924	-0.0217543317213766	0.0613833483597434	-0.354401190268786	0.723038242671925	0.811034891082309	CYB561	protein_coding
ENSG00000008294.21	1999.64605545058	-0.23845211584864	0.0617990491724429	-3.85850784181595	0.000114081408011173	0.00054960607670241	SPAG9	protein_coding
ENSG00000008300.17	630.939562129741	-0.330137204204382	0.129148646088129	-2.55625756989432	0.0105804768732649	0.0290046747098368	CELSR3	protein_coding
ENSG00000008311.15	268.7440578454	0.40123262245226	0.103021487900649	3.8946498505166	9.83406824233549e-05	0.00048074868821046	AASS	protein_coding
ENSG00000008323.15	247.167432354967	0.996822179206274	0.107159014930362	9.30227083418105	1.37477558122818e-20	4.83768955680111e-19	PLEKHG6	protein_coding
ENSG00000008324.12	196.40391648541	0.0170648683657038	0.104924440999002	0.162639592865365	0.870802211416287	0.9161539937138	SS18L2	protein_coding
ENSG00000008382.16	766.017830763037	0.133406912242078	0.0613060162825863	2.17608189752775	0.0295491372632382	0.068614022241778	MPND	protein_coding
ENSG00000008394.13	648.912137713444	-0.465520169524603	0.0802196845741252	-5.8030665664666	6.51129261041495e-09	7.04751670774324e-08	MGST1	protein_coding
ENSG00000008405.12	452.748138729092	-0.046146273917814	0.0757668749737408	-0.609056054295592	0.542487284882134	0.665504523634022	CRY1	protein_coding
ENSG00000008441.17	2739.28464458035	0.300675096625232	0.0416333821589331	7.22197143334217	5.12392385123351e-13	9.40535637692766e-12	NFIX	protein_coding
ENSG00000008513.16	70.6538679740974	-0.12277726677589	0.156806784398693	-0.782984404958648	0.43363627000583	0.567382892008999	ST3GAL1	protein_coding
ENSG00000008516.17	33.2458468552827	-0.166661730069872	0.227278976318176	-0.733291449872407	0.463380688766121	0.594335254794339	MMP25	protein_coding
ENSG00000008517.18	3379.28320089307	0.351154668904043	0.046161944051658	7.60701647467618	2.80495569148762e-14	5.78100989479067e-13	IL32	protein_coding
ENSG00000008710.20	4267.6984060475	-0.00898973659188538	0.095855253865368	-0.0937844951567472	0.925280348466652	0.953243489057118	PKD1	protein_coding
ENSG00000008735.14	24.3991044829925	-0.52120974986812	0.269055001547852	-1.9371866230683	0.0527225348428766	0.110434584024196	MAPK8IP2	protein_coding
ENSG00000008838.20	2202.17079415004	0.11090971283391	0.0612322184536127	1.81129666105322	0.070094942274313	0.139151170988341	MED24	protein_coding
ENSG00000008853.17	314.402347929356	0.425861813905335	0.121467225688259	3.50598123479243	0.000454927291917538	0.00188385292900343	RHOBTB2	protein_coding
ENSG00000008869.12	1010.65143762437	0.0909378689512554	0.0677652062999147	1.34195517016186	0.179610531691953	0.292837839222751	HEATR5B	protein_coding
ENSG00000008952.17	1393.06824390496	-0.124507119738874	0.0562161261813846	-2.21479365791134	0.0267742307394076	0.0633554465218829	SEC62	protein_coding
ENSG00000008988.10	15060.1141961659	-0.0131649627897568	0.0497287155616385	-0.264735628923271	0.791213128523202	0.858643524774353	RPS20	protein_coding
ENSG00000009307.16	14224.4696818032	-0.164321166290899	0.0511879266281585	-3.21015475943318	0.00132663525545068	0.00486093417016383	CSDE1	protein_coding
ENSG00000009335.18	4436.11975984032	0.143677151977624	0.0406584900223258	3.53375523534518	0.000409700298225318	0.00171564106237923	UBE3C	protein_coding
ENSG00000009413.16	1373.34901544584	0.0238807534739088	0.0743489281926753	0.321198355570397	0.748060078242638	0.828093180263958	REV3L	protein_coding
ENSG00000009780.16	245.44694803343	0.0922461463984317	0.097177966333617	0.949249607485568	0.342493676546807	0.477371856185345	FAM76A	protein_coding
ENSG00000009830.12	1151.97713766437	-0.106313607729659	0.0487805653713128	-2.17942549292757	0.0293000740366687	0.0681667543166377	POMT2	protein_coding
ENSG00000009844.16	1087.70274491513	-0.0217162490280904	0.046895823633385	-0.463074264306783	0.643311136291958	0.749915859358124	VTA1	protein_coding
ENSG00000009950.16	1220.39262274024	-0.108583455227873	0.110929706869102	-0.978849203631291	0.327654493901983	0.462471296753335	MLXIPL	protein_coding
ENSG00000009954.11	5654.69379036413	0.0786981134750697	0.0539557791722161	1.45856689834616	0.144684349869854	0.2476041451381	BAZ1B	protein_coding
ENSG00000010017.13	1881.84101211308	-0.0302741234696598	0.0530157292822783	-0.571040404036837	0.567972254806336	0.688015990151427	RANBP9	protein_coding
ENSG00000010030.14	475.820850185857	-0.492019625287071	0.0834808774407714	-5.89380035728725	3.77413120571849e-09	4.24749681457132e-08	ETV7	protein_coding
ENSG00000010072.16	220.536176974817	-0.0247827432778258	0.140584042058196	-0.176284184997091	0.860070686010242	0.908556375233341	SPRTN	protein_coding
ENSG00000010165.20	627.335379743937	0.0169852032580228	0.0669442810800831	0.253721497699019	0.799710724637953	0.865293708423188	EEF1AKNMT	protein_coding
ENSG00000010219.13	1373.35035630556	-0.341249075398502	0.0602283700229267	-5.66591915518553	1.46238467666601e-08	1.50800396907787e-07	DYRK4	protein_coding
ENSG00000010244.18	4514.10253003388	0.0724529409426372	0.0348927522953527	2.07644671676665	0.0378526543298818	0.0842567755321316	ZNF207	protein_coding
ENSG00000010256.11	3915.06070546	-0.164258913122997	0.0658254012639363	-2.49537275837298	0.0125824873215839	0.0336414121805372	UQCRC1	protein_coding
ENSG00000010270.13	544.968272268042	-0.158956591198471	0.066239842583631	-2.39971269553941	0.0164079443834021	0.0421429745414256	STARD3NL	protein_coding
ENSG00000010278.14	8417.28074593183	0.620368661361607	0.0837183526587228	7.4101871532343	1.2612130450341e-13	2.44742638167228e-12	CD9	protein_coding
ENSG00000010292.13	6134.34511155666	0.0545845793589957	0.0905447486248643	0.602846439887363	0.54661084944991	0.669595002229809	NCAPD2	protein_coding
ENSG00000010310.9	74.5095259661097	0.0919844610675931	0.167716896784297	0.548450769309758	0.583382424278139	0.701069513879214	GIPR	protein_coding
ENSG00000010318.21	126.980947270018	-0.320722085422317	0.127504950462954	-2.51536967198385	0.0118907631203295	0.032044421099995	PHF7	protein_coding
ENSG00000010319.7	115.30362434739	0.207832566927756	0.160656568230633	1.29364500447563	0.19578806967074	0.31339224400079	SEMA3G	protein_coding
ENSG00000010322.16	3172.2423002669	0.331397217435278	0.0488404574536742	6.78530125868728	1.15844521827926e-11	1.81640404246005e-10	NISCH	protein_coding
ENSG00000010404.18	2813.49264528766	0.280480652888126	0.0439235228153348	6.38565932125562	1.70660557142132e-10	2.31673602548857e-09	IDS	protein_coding
ENSG00000010539.12	256.964537529304	-0.117016149403005	0.0942105151159553	-1.24207100724352	0.214210364536657	0.335736934236846	ZNF200	protein_coding
ENSG00000010626.15	111.6460598335	0.201017757382494	0.142335139871593	1.41228481992459	0.15786611426748	0.264792015056888	LRRC23	protein_coding
ENSG00000010704.18	152.182953493272	0.113748527637123	0.121885523650334	0.933240669035027	0.350695720974036	0.485568907589799	HFE	protein_coding
ENSG00000010803.16	1169.22305940323	-0.121866804749068	0.0559099946770023	-2.17969623236606	0.0292799860339225	0.0681444600289643	SCMH1	protein_coding
ENSG00000010810.17	3027.82508228832	-0.600609968165046	0.0586352999706609	-10.243146508427	1.27036344386842e-24	5.63982282405772e-23	FYN	protein_coding
ENSG00000010818.10	319.556043841805	-0.562621989566325	0.113080153253177	-4.97542648626115	6.51041390502111e-07	4.98631099084666e-06	HIVEP2	protein_coding
ENSG00000011007.12	1570.0674570415	0.0870459490104716	0.0634381536520006	1.37213875246078	0.170020247641993	0.280223313402603	ELOA	protein_coding
ENSG00000011009.11	1847.1633011612	0.0771462490708533	0.0866617673653709	0.890199351065624	0.373358853058077	0.508369228355517	LYPLA2	protein_coding
ENSG00000011021.23	707.315766505041	-0.373525580350886	0.125860180435129	-2.96778201858218	0.0029995697050976	0.00987484986769791	CLCN6	protein_coding
ENSG00000011052.21	11341.65555875	-0.0310653660678107	0.042926383812787	-0.723689332958834	0.46925648338548	0.599505187741597	NME1-NME2	protein_coding
ENSG00000011105.14	303.423286394727	0.426025302033875	0.083368518504844	5.11014600804165	3.21909935474261e-07	2.61778942202498e-06	TSPAN9	protein_coding
ENSG00000011114.15	1622.64468404765	0.253195633100994	0.0523394112485569	4.83757128827038	1.31435251200053e-06	9.45491830582768e-06	BTBD7	protein_coding
ENSG00000011132.12	366.609441599724	0.125065688178545	0.0713114967556665	1.75379418282379	0.0794657802034262	0.153954828907507	APBA3	protein_coding
ENSG00000011143.18	343.882347260457	0.159952574802123	0.0774091202019612	2.06632725426675	0.0387975896630919	0.0860465857297036	MKS1	protein_coding
ENSG00000011198.10	442.707360094012	-0.28754322166708	0.0657536039859331	-4.37304123631908	1.22527568972883e-05	7.33532353333544e-05	ABHD5	protein_coding
ENSG00000011243.18	1121.51535513801	0.142977354511246	0.0726997445560519	1.96668303835661	0.0492197635347585	0.104473138110192	AKAP8L	protein_coding
ENSG00000011258.16	431.368765890506	0.129294895750606	0.0748825786612504	1.72663519422191	0.0842332010940715	0.161240643296887	MBTD1	protein_coding
ENSG00000011260.14	795.423349628399	-0.122996695856776	0.0652250961341378	-1.88572655537109	0.0593318124728193	0.121428794026889	UTP18	protein_coding
ENSG00000011275.19	2663.46072823907	-0.065310676611443	0.0364865631381932	-1.78999256148293	0.0734551072230408	0.144450991180824	RNF216	protein_coding
ENSG00000011295.16	1482.56806584836	0.00552141279818266	0.0487601590011202	0.113236152450935	0.90984333447034	0.942553751460523	TTC19	protein_coding
ENSG00000011304.21	11642.2476135349	-0.074368542698746	0.0574771305937528	-1.29388057355162	0.195706675654598	0.313349610348487	PTBP1	protein_coding
ENSG00000011332.19	80.7965212116497	-0.0054151140489887	0.18296572809889	-0.0295963298987989	0.976388992349434	0.985267488886834	DPF1	protein_coding
ENSG00000011347.10	609.53904660917	0.0674991247182652	0.106539227749768	0.633561235086124	0.526367206086	0.651113863714178	SYT7	protein_coding
ENSG00000011376.12	965.501883676522	0.229381193623419	0.077310101836631	2.96702744109869	0.00300694120636531	0.0098927199706185	LARS2	protein_coding
ENSG00000011405.13	1808.35892795255	-0.109976252680062	0.0721301966330158	-1.52469087585605	0.127336218595395	0.223474917305088	PIK3C2A	protein_coding
ENSG00000011422.12	320.609617019792	0.0776323296551016	0.241849037757368	0.320994990821445	0.74821418695359	0.828203744520927	PLAUR	protein_coding
ENSG00000011426.11	3886.31985380346	-0.230031560733257	0.1015752373057	-2.26464211982056	0.0235346499947032	0.0571144406037037	ANLN	protein_coding
ENSG00000011451.21	2692.49958757412	0.0741461752323504	0.0410707528476056	1.80532788155776	0.0710233891162265	0.140428430681384	WIZ	protein_coding
ENSG00000011454.18	1321.07732930666	0.0673452953267842	0.0649956907787906	1.03615015887731	0.300132094792783	0.432661634101886	RABGAP1	protein_coding
ENSG00000011478.12	346.494079229344	-0.218527501181197	0.0836229081910621	-2.61324923885575	0.00896858712866207	0.0252057899574765	QPCTL	protein_coding
ENSG00000011485.15	2195.12772389842	-0.0215554086091921	0.0741497142490543	-0.290701168945733	0.771279877503028	0.844735103931888	PPP5C	protein_coding
ENSG00000011523.14	602.154499198095	0.384289343073133	0.0631569357571157	6.08467365407031	1.16728824787227e-09	1.41933328992876e-08	CEP68	protein_coding
ENSG00000011566.15	679.408658304973	0.0120721519578985	0.0630064416912342	0.191601868536849	0.848054078751962	0.900033487887419	MAP4K3	protein_coding
ENSG00000011638.10	388.143836976975	-0.323426085457339	0.102861992983164	-3.14427201026792	0.00166500594962319	0.00592174449525975	TMEM159	protein_coding
ENSG00000012048.23	509.441547822033	-0.296215927202387	0.0842631144346297	-3.51536884424309	0.00043914361073243	0.00182691398068801	BRCA1	protein_coding
ENSG00000012061.16	1314.98809902538	0.197156307098511	0.0599718128376592	3.28748286519542	0.00101087340554866	0.0038231943163792	ERCC1	protein_coding
ENSG00000012171.20	1326.80409878346	0.595254523186453	0.0913065216241724	6.51929908836727	7.0636682546982e-11	1.00350085196047e-09	SEMA3B	protein_coding
ENSG00000012174.12	526.558304142507	0.314414160153178	0.0817703162888193	3.8450892013508	0.000120508592843806	0.000576568681049691	MBTPS2	protein_coding
ENSG00000012211.13	458.881985044602	-0.129384918628561	0.0702477867147266	-1.84183622971621	0.0654991088316273	0.131722727163104	PRICKLE3	protein_coding
ENSG00000012232.9	1305.35235779579	-0.0807886150545214	0.0525666829745422	-1.53687869355666	0.124323017994106	0.2195491594364	EXTL3	protein_coding
ENSG00000012822.16	933.68746327689	0.406413083743868	0.209655803921172	1.93847761971175	0.0525649786831783	0.110180120017774	CALCOCO1	protein_coding
ENSG00000012963.15	1488.04560374211	-0.0311326439364363	0.0625771989748757	-0.497507789521482	0.618831011239724	0.730298060710383	UBR7	protein_coding
ENSG00000012983.11	1807.47940008719	0.00173514259576026	0.059113834897971	0.0293525635539476	0.97658340528617	0.985267488886834	MAP4K5	protein_coding
ENSG00000013275.8	2250.075352567	-0.24109564271882	0.0744096000124132	-3.24011475237872	0.00119481605005558	0.00444187700010926	PSMC4	protein_coding
ENSG00000013288.9	1326.17339279182	0.276018483667727	0.0589817294881661	4.67972855429929	2.87254977772308e-06	1.95764121783269e-05	MAN2B2	protein_coding
ENSG00000013306.16	6413.63627261297	0.017523905212896	0.0535462792169545	0.327266534092761	0.743466301908439	0.825020585272687	SLC25A39	protein_coding
ENSG00000013364.19	637.428775218829	0.405436660546381	0.115818142040156	3.50063170937253	0.000464156812445703	0.00191791202372045	MVP	protein_coding
ENSG00000013374.16	1815.6829476817	0.151362005398805	0.0493225854436069	3.06881733869903	0.0021490794743226	0.00739578939166859	NUB1	protein_coding
ENSG00000013375.16	560.729815741165	0.2276900772383	0.061202987076212	3.72024451935284	0.000199029987548951	0.000908423780588038	PGM3	protein_coding
ENSG00000013392.8	113.64647171301	0.639339650982555	0.137618342281369	4.64574445807075	3.38852246741926e-06	2.2767054607315e-05	RWDD2A	protein_coding
ENSG00000013441.16	1284.67924637212	0.260281083782334	0.0590249820139442	4.40967663015712	1.0352509052035e-05	6.2989449499075e-05	CLK1	protein_coding
ENSG00000013503.10	671.279648796016	-0.338960331822239	0.0649573098040809	-5.218201505644	1.80668849286602e-07	1.54229998116545e-06	POLR3B	protein_coding
ENSG00000013523.11	1303.15891967168	0.23312993119958	0.065162011853746	3.57769695206514	0.00034663501091208	0.00148827941710691	ANGEL1	protein_coding
ENSG00000013561.18	584.105848506904	-0.0611943634329595	0.070557407547059	-0.867298920983531	0.385778247749443	0.52008501552405	RNF14	protein_coding
ENSG00000013563.14	381.256544679412	0.488653148253697	0.0836754681258663	5.83986154124235	5.22442231813275e-09	5.7400991109729e-08	DNASE1L1	protein_coding
ENSG00000013573.17	1442.32728114501	-0.0650775499292366	0.0572913681819289	-1.13590497127914	0.255996337521713	0.386092836917994	DDX11	protein_coding
ENSG00000013583.10	716.861272123886	-0.0716792357162958	0.0569604698757106	-1.25840316754237	0.208245986945887	0.328634701793221	HEBP1	protein_coding
ENSG00000013588.9	3381.88292430754	0.711676167998699	0.117403997223168	6.06177119034461	1.34630650333627e-09	1.61896007235839e-08	GPRC5A	protein_coding
ENSG00000013619.14	466.096554253343	0.0260884047142077	0.0708184701103184	0.368384189513952	0.712586784794631	0.803323641941655	MAMLD1	protein_coding
ENSG00000013810.20	1945.37174467298	-0.0195666274485549	0.0956960137180756	-0.204466483903906	0.837988980686795	0.893012889055106	TACC3	protein_coding
ENSG00000014123.10	1215.3087997619	0.159050813138358	0.0667795894936832	2.38172792531771	0.0172316234536283	0.0439701509413219	UFL1	protein_coding
ENSG00000014138.9	724.592299484597	-0.0933115374175874	0.0562764875323692	-1.65809099873044	0.0972991004516599	0.180772732615298	POLA2	protein_coding
ENSG00000014164.7	775.89530720108	0.0766431970345313	0.0626214019105519	1.2239137850029	0.220984752808442	0.344305156589526	ZC3H3	protein_coding
ENSG00000014216.16	4600.49489057191	0.258755640071493	0.0469681263260679	5.50917527080232	3.60518802210488e-08	3.48691776273501e-07	CAPN1	protein_coding
ENSG00000014641.21	2247.83308244366	-0.268829440796567	0.0501281776645982	-5.36284088751985	8.19231652811695e-08	7.45608212261037e-07	MDH1	protein_coding
ENSG00000014824.14	893.646980623031	0.0291321433779852	0.0662651909790301	0.43962965997041	0.660205355256048	0.762220757897669	SLC30A9	protein_coding
ENSG00000014914.21	377.935339822393	0.0949163249816073	0.100672421526102	0.942823501637908	0.345771188611511	0.4806679039209	MTMR11	protein_coding
ENSG00000014919.13	1008.62930937752	0.0923557765803317	0.0949751652994189	0.972420277334298	0.330841508232514	0.465506865093694	COX15	protein_coding
ENSG00000015133.19	1765.82101604862	-0.0208646889994091	0.0660665645398427	-0.3158131370192	0.752144346166043	0.831168484417353	CCDC88C	protein_coding
ENSG00000015153.15	210.909161635443	-0.246476731590786	0.101458298491222	-2.42934028321115	0.0151263279169645	0.0393542214561979	YAF2	protein_coding
ENSG00000015171.20	2599.90547040847	-0.0269870598441308	0.0470967801189641	-0.573012842405848	0.566635998587101	0.687123412302013	ZMYND11	protein_coding
ENSG00000015285.11	25.5708367795902	0.197006587443571	0.269232636496832	0.731733678379253	0.464331136166109	0.595054553287641	WAS	protein_coding
ENSG00000015475.19	746.112076875367	-0.130736034540576	0.0625220372140618	-2.09103926177203	0.0365245446226916	0.0817892735304613	BID	protein_coding
ENSG00000015479.20	6441.7155431005	-0.106701358137478	0.0566140543061408	-1.88471501370472	0.0594683242514774	0.121644822926408	MATR3	protein_coding
ENSG00000015532.10	418.038411342507	0.128593870578808	0.0777261159953999	1.65444868731661	0.0980363809963445	0.181722491877191	XYLT2	protein_coding
ENSG00000015568.13	1587.48005222718	-0.144419524264583	0.0611651870045749	-2.36113925808452	0.0182188877074951	0.0460542687359319	RGPD5	protein_coding
ENSG00000015676.18	2467.86858785786	0.0782068187963097	0.0596163086096117	1.31183598280858	0.189575481166804	0.3056261742193	NUDCD3	protein_coding
ENSG00000016391.11	751.815391048612	0.0425521903845713	0.0951475288112611	0.447223284894553	0.65471385071905	0.758288330667476	CHDH	protein_coding
ENSG00000016402.13	975.019086351921	1.86901236826521	0.0595538782993353	31.3835542140682	3.39245699762901e-216	4.31746693898252e-213	IL20RA	protein_coding
ENSG00000016864.18	478.406415517315	0.0668740133551711	0.0812894935057224	0.822664903804124	0.4106985786882	0.544981205467563	GLT8D1	protein_coding
ENSG00000017260.20	2444.65834248995	-0.220731475937939	0.0462705377176503	-4.77045409078397	1.83811076949325e-06	1.29005641873625e-05	ATP2C1	protein_coding
ENSG00000017483.15	950.665189075708	0.643661268125518	0.0755588981050115	8.51866933304083	1.61396928804593e-17	4.59860801623833e-16	SLC38A5	protein_coding
ENSG00000017797.13	3129.92219834618	0.0338739626050779	0.0399143533014766	0.848666201584801	0.396067058144519	0.530434944233054	RALBP1	protein_coding
ENSG00000018189.13	377.731911656531	0.226865410980708	0.0822880443569318	2.75696685652972	0.00583402645674798	0.017504371718557	RUFY3	protein_coding
ENSG00000018408.15	163.689356497349	0.985499760904733	0.103317984999479	9.53851123702905	1.44897387683791e-21	5.45042587366222e-20	WWTR1	protein_coding
ENSG00000018510.16	784.048266695559	-0.16318979662387	0.059722837650345	-2.73245215807202	0.0062864800722035	0.0186808616159266	AGPS	protein_coding
ENSG00000018610.15	417.226845737913	-0.0535181229762909	0.0746389326005427	-0.717026906892044	0.473357494430405	0.603068116785025	CXorf56	protein_coding
ENSG00000018699.13	717.955648711935	-0.161854680317666	0.0673652296506628	-2.40264422992393	0.0162770144141294	0.0418771165991549	TTC27	protein_coding
ENSG00000019144.19	442.00379334717	1.0177224661871	0.0968035508200781	10.5132761925094	7.50404874366222e-26	3.66140039658816e-24	PHLDB1	protein_coding
ENSG00000019169.10	92.3902223022071	0.123756624425613	0.184141249120148	0.672074426653124	0.501536316056551	0.629165649648073	MARCO	protein_coding
ENSG00000019186.10	16.6645936389648	6.94799818064057	0.95693481149476	7.26068076652744	3.85146953460923e-13	7.14697967588725e-12	CYP24A1	protein_coding
ENSG00000019485.13	369.738788577541	0.120317826158269	0.0771636926902955	1.55925438458703	0.118936183487976	0.212079775486188	PRDM11	protein_coding
ENSG00000019505.8	308.416002239127	-0.388150749552499	0.0877569923688899	-4.42301791657686	9.7331666451841e-06	5.9624918172985e-05	SYT13	protein_coding
ENSG00000019995.6	818.268631891766	-0.0850339674732685	0.0566711936549813	-1.50047955564448	0.133490225422087	0.232299763291489	ZRANB1	protein_coding
ENSG00000020129.16	1997.54577094274	0.218186878625822	0.0442529089168309	4.93045279884048	8.203923790574e-07	6.15072774323251e-06	NCDN	protein_coding
ENSG00000020181.18	368.816806266275	0.423566170686996	0.0748409969557771	5.65954741272724	1.51772715707516e-08	1.55875784417296e-07	ADGRA2	protein_coding
ENSG00000020256.20	730.330159849922	-0.135801005414357	0.0636284486506859	-2.13428125774199	0.0328197645329552	0.0749997671625455	ZFP64	protein_coding
ENSG00000020426.11	566.238807179162	-0.399091425823981	0.0637304840616264	-6.26217471434967	3.79645229880737e-10	4.9176776511778e-09	MNAT1	protein_coding
ENSG00000020577.14	444.235217794261	0.198842391184042	0.0902832229008692	2.20242903160835	0.0276350170374105	0.0650295809237802	SAMD4A	protein_coding
ENSG00000020922.13	564.065191599542	-0.123807479390019	0.0716299854657287	-1.72843088805672	0.0839110017375552	0.16072856121108	MRE11	protein_coding
ENSG00000021300.14	41.3284702101397	3.3822386669933	0.29809134468374	11.3463162460543	7.73534301343247e-30	4.50893734737178e-28	PLEKHB1	protein_coding
ENSG00000021355.13	5314.02605748707	-1.18627975695451	0.0811599820039835	-14.6165601280725	2.20250608473096e-48	2.54823279742509e-46	SERPINB1	protein_coding
ENSG00000021574.13	555.906770311189	0.0173834381692757	0.0810272483263414	0.214538177321079	0.83012739875215	0.887296204583733	SPAST	protein_coding
ENSG00000021762.20	833.439073297698	-0.0121727378674465	0.0598266299087231	-0.203466882323445	0.838770128336114	0.893450318705726	OSBPL5	protein_coding
ENSG00000021776.11	1796.3731100985	-0.112454774324543	0.0440164358820045	-2.55483598503982	0.0106237844269633	0.0290972804463027	AQR	protein_coding
ENSG00000021826.17	1084.45644642635	-0.199823904298377	0.0492544135084886	-4.05697459505714	4.97124870490927e-05	0.000259204200141258	CPS1	protein_coding
ENSG00000022277.13	1417.48852338807	-0.152611137244659	0.0469823970485612	-3.24826204773926	0.00116112281434661	0.00433032176329706	RTF2	protein_coding
ENSG00000022567.10	416.073814638013	0.224712624005741	0.0854617759028013	2.62939333558098	0.0085537360974686	0.024227124940753	SLC45A4	protein_coding
ENSG00000022840.16	2684.12499193177	0.0724412852413905	0.0573010494351465	1.26422266180971	0.206150119109848	0.326343105367518	RNF10	protein_coding
ENSG00000022976.15	529.444378625945	0.112422241403881	0.0918975564132885	1.22334309846376	0.221200135296779	0.344605576481935	ZNF839	protein_coding
ENSG00000023041.11	757.852581781025	0.408704225251223	0.0907052274485779	4.50585083955524	6.61075144136984e-06	4.20313888478769e-05	ZDHHC6	protein_coding
ENSG00000023191.17	3007.03856127155	-0.325435399421285	0.0571815902641326	-5.69126178404687	1.26103996120993e-08	1.3145803609282e-07	RNH1	protein_coding
ENSG00000023228.14	1832.42123106516	0.265885417889265	0.0523119132793542	5.08269342911228	3.72120045707027e-07	2.98791658151299e-06	NDUFS1	protein_coding
ENSG00000023287.13	1180.49325399279	0.052028311379543	0.0763555737615377	0.681395068053971	0.495621542745005	0.624052452865176	RB1CC1	protein_coding
ENSG00000023318.8	1403.76002183867	-0.279241334563379	0.0542275364036119	-5.1494379623851	2.61268170394435e-07	2.16264905054949e-06	ERP44	protein_coding
ENSG00000023330.15	1569.55476747413	-0.13373983995801	0.0590919238044627	-2.26325073457687	0.0236202373347523	0.0572766377542613	ALAS1	protein_coding
ENSG00000023445.16	26.5509754147837	-0.495534113460699	0.253778081252353	-1.95262770927781	0.0508637253205486	0.107336025023548	BIRC3	protein_coding
ENSG00000023516.9	1540.48733783445	0.132724908798948	0.0636420343502527	2.085491297599	0.0370247272779511	0.0827616149672097	AKAP11	protein_coding
ENSG00000023572.10	305.587154603582	-0.228094123762404	0.0914861408033366	-2.49320959174272	0.0126594094731673	0.0338174744576196	GLRX2	protein_coding
ENSG00000023608.5	138.027758253878	-0.296840629305723	0.114175692826418	-2.59985835826731	0.00932622458662372	0.0260670025415296	SNAPC1	protein_coding
ENSG00000023697.13	369.333950962744	-0.163224119959958	0.0781619732251061	-2.08828044156297	0.0367725446792016	0.0823011913025921	DERA	protein_coding
ENSG00000023734.11	3165.61039090786	-0.573068822496205	0.047003222374232	-12.1921177644699	3.42405870370815e-34	2.49010592966814e-32	STRAP	protein_coding
ENSG00000023892.11	980.997202566141	-0.156303044615716	0.0777481224866529	-2.01037709486231	0.0443912928437436	0.096148606482719	DEF6	protein_coding
ENSG00000023909.10	399.731345426989	-0.354011613694725	0.0739904952777215	-4.78455526437485	1.71366343984818e-06	1.21162352098895e-05	GCLM	protein_coding
ENSG00000024048.10	1082.86754000547	-0.222110274021306	0.0611995280109259	-3.62928083336939	0.000284211914901942	0.00124726562194898	UBR2	protein_coding
ENSG00000024422.12	1144.57814616982	0.564310873005896	0.0691404545284278	8.16180450150026	3.30056103949067e-16	8.41505312105201e-15	EHD2	protein_coding
ENSG00000024526.17	752.393374467507	0.0342898764804913	0.112352703684887	0.305198498619699	0.76021497582149	0.836275243534228	DEPDC1	protein_coding
ENSG00000024862.17	127.396940214373	0.139387856059147	0.133058605576053	1.04756738923945	0.294837968768598	0.427189867016976	CCDC28A	protein_coding
ENSG00000025156.13	489.27700219259	-0.345991094054605	0.062723777405631	-5.51610742154607	3.46590457455474e-08	3.36285226573063e-07	HSF2	protein_coding
ENSG00000025293.17	1030.86398846018	-0.120898162353685	0.0507679870373677	-2.38138577889051	0.0172476386964547	0.0440036649135076	PHF20	protein_coding
ENSG00000025434.19	246.060169550528	0.438547900535244	0.120200738613332	3.64846261008417	0.000263814287669487	0.00116815650950664	NR1H3	protein_coding
ENSG00000025708.14	146.819516938864	-0.0466738580438346	0.1532220453444	-0.304615813859715	0.76065877438213	0.836642477663946	TYMP	protein_coding
ENSG00000025770.19	1516.11517707534	-0.1842569773616	0.0915039427427984	-2.01365068912401	0.0440462205712795	0.0955231298728458	NCAPH2	protein_coding
ENSG00000025772.8	2361.80635615763	-0.0443811081015087	0.0725966454891755	-0.611338276065746	0.540975656225659	0.664183633883613	TOMM34	protein_coding
ENSG00000025796.14	1564.0551183657	-0.355720317561147	0.0629298124705036	-5.65265179723647	1.57991162112213e-08	1.62044394075065e-07	SEC63	protein_coding
ENSG00000025800.14	1870.60718089037	-0.0699255802795691	0.0565790287436476	-1.23589219950016	0.216498636937723	0.338628347328237	KPNA6	protein_coding
ENSG00000026036.22	963.733288529277	-0.207132953089602	0.0955397990672469	-2.16802793298538	0.0301565613195211	0.0698551312935267	RTEL1-TNFRSF6B	protein_coding
ENSG00000026103.22	203.436082061633	0.326434289860056	0.0986427478740644	3.309257871413	0.000935436368939644	0.00356946379255159	FAS	protein_coding
ENSG00000026297.16	1385.00264515381	-0.0426861210999957	0.0927682140338828	-0.460137360027272	0.645417629255484	0.751339129048689	RNASET2	protein_coding
ENSG00000026508.20	3921.60469797107	-0.163404406984278	0.0414410688152756	-3.94305484042066	8.04502497232153e-05	0.00039968647162425	CD44	protein_coding
ENSG00000026652.15	98.1913170901545	-0.505467283441753	0.153624089476139	-3.29028660261166	0.00100085384673703	0.00378811398943444	AGPAT4	protein_coding
ENSG00000026950.17	442.971494957273	0.701613489662414	0.0734029510313074	9.55838259640496	1.19611312542804e-21	4.54403971431269e-20	BTN3A1	protein_coding
ENSG00000027001.10	1942.69356268674	1.11000095722803	0.0738493301104901	15.0306164668967	4.62679809027916e-51	5.93785381804566e-49	MIPEP	protein_coding
ENSG00000027697.15	853.404940888458	0.279699784801463	0.066913101307228	4.18004515314924	2.91451219129331e-05	0.000160397946614167	IFNGR1	protein_coding
ENSG00000027847.14	358.26335370304	0.306836617095295	0.0732695284897284	4.1877793322815	2.8169720716999e-05	0.000155815999561756	B4GALT7	protein_coding
ENSG00000027869.12	314.241183542025	0.0115688698194475	0.0933245976095712	0.123963779279783	0.901343953750361	0.936708759655088	SH2D2A	protein_coding
ENSG00000028116.18	676.882354250586	-0.182608173853737	0.0667600698310927	-2.73529033621066	0.00623252765759425	0.0185378504426075	VRK2	protein_coding
ENSG00000028137.19	196.327929302417	0.832403360031711	0.133688329949477	6.22644744194418	4.77130180957722e-10	6.0773412206725e-09	TNFRSF1B	protein_coding
ENSG00000028203.18	1274.2684434213	-0.366262105011752	0.0492316777631281	-7.43956171418686	1.01019898897901e-13	1.98045686260428e-12	VEZT	protein_coding
ENSG00000028277.21	69.5442666565907	-0.169681104158658	0.189254562910643	-0.896576027277999	0.369945194812553	0.504671997782698	POU2F2	protein_coding
ENSG00000028310.18	1013.22776858215	-0.0716351227033819	0.0664898539869749	-1.07738426854442	0.281308629196736	0.413408909266028	BRD9	protein_coding
ENSG00000028528.15	2118.00039095815	0.018540704115113	0.0432133723193156	0.429050155542378	0.667886724903094	0.768416909953295	SNX1	protein_coding
ENSG00000028839.10	333.84335838967	-0.320983495137106	0.0881106864581905	-3.64295760298515	0.000269523245073804	0.00119067370516839	TBPL1	protein_coding
ENSG00000029153.14	865.891705000472	-0.000362898165703175	0.0603993469352123	-0.00600831274040827	0.995206088871194	0.996837895273881	ARNTL2	protein_coding
ENSG00000029363.17	5033.17863618259	0.0492300204441488	0.0580855298984957	0.847543622829611	0.396692183025434	0.530823010528733	BCLAF1	protein_coding
ENSG00000029364.12	2056.34162954191	0.00164360733239536	0.0498064404165759	0.0329998955686934	0.973674670921315	0.98404867806964	SLC39A9	protein_coding
ENSG00000029639.11	248.224739275418	0.277160069630465	0.110368963986758	2.51121383782961	0.0120316790116543	0.032372762837559	TFB1M	protein_coding
ENSG00000029725.17	2107.48386024581	-0.128596272017553	0.0606664120904579	-2.11972766455691	0.0340290185770143	0.0772774976517715	RABEP1	protein_coding
ENSG00000029993.15	1556.32328259288	-0.00401257626332365	0.0854998284174533	-0.0469308107114815	0.962568371744522	0.977392717914185	HMGB3	protein_coding
ENSG00000030066.13	2002.89582462982	-0.347484567131921	0.0475214158561381	-7.3121678062763	2.62866540000657e-13	4.94396280651481e-12	NUP160	protein_coding
ENSG00000030110.13	681.461114435189	0.102772638881812	0.0646835546480094	1.58885267578557	0.112093657546195	0.202662997282525	BAK1	protein_coding
ENSG00000030582.18	4314.66816511576	0.670117889296111	0.0877881581909586	7.63335173108948	2.28727730711624e-14	4.75255769173866e-13	GRN	protein_coding
ENSG00000031003.10	966.049942186849	-0.19163596625181	0.0551643512214212	-3.47390954499969	0.000512933920303532	0.0020990157639002	FAM13B	protein_coding
ENSG00000031081.11	292.700785447638	0.635728728397234	0.0879953642993148	7.22457067436886	5.02687384312573e-13	9.24944787135134e-12	ARHGAP31	protein_coding
ENSG00000031691.7	99.7402101330619	-0.0380805915281124	0.139403411926011	-0.27316828908265	0.784723854902974	0.854284700850219	CENPQ	protein_coding
ENSG00000031698.13	7089.08912287427	-0.368373334624391	0.0732148564331629	-5.03140144733706	4.86907385455961e-07	3.82525882766957e-06	SARS1	protein_coding
ENSG00000031823.14	2411.18864311388	-0.0373208650005241	0.0448393979216941	-0.832323062537546	0.405226616344168	0.538937636924857	RANBP3	protein_coding
ENSG00000032219.19	589.232658439371	0.143864106417707	0.0833551998664	1.72591639931629	0.0843624539609824	0.16143132400603	ARID4A	protein_coding
ENSG00000032389.13	791.570245463397	-0.246920754935233	0.0665979211610856	-3.70763457222616	0.000209204249243608	0.000949752465650529	EIPR1	protein_coding
ENSG00000032444.17	1738.57166592688	0.225514166392006	0.0660421718988535	3.41469942474621	0.000638524315754049	0.00254371720619796	PNPLA6	protein_coding
ENSG00000032742.17	213.392413114727	0.150096577400293	0.117953510671055	1.27250623187365	0.2031933112952	0.322876729799219	IFT88	protein_coding
ENSG00000033011.13	1279.61175997412	0.0896249476056355	0.0779973693351121	1.14907654411479	0.250524419369261	0.380141189263319	ALG1	protein_coding
ENSG00000033030.15	1020.14309685703	-0.273631184023992	0.0589145168296421	-4.64454600918186	3.4082509112588e-06	2.28694235135081e-05	ZCCHC8	protein_coding
ENSG00000033050.9	4715.67223020166	-0.240257948804172	0.0441801303581705	-5.43814485960971	5.3838195002429e-08	5.06291203249444e-07	ABCF2	protein_coding
ENSG00000033100.16	2671.69073587267	0.108520172487894	0.0574092535356301	1.890290603074	0.0587191048637562	0.120564421817597	CHPF2	protein_coding
ENSG00000033170.17	688.023239664033	-0.145698405604156	0.0737540371221543	-1.97546346327924	0.0482155769570623	0.102819491045296	FUT8	protein_coding
ENSG00000033178.13	1042.81475530288	-0.011050071926754	0.0781677683267923	-0.141363533375515	0.887582761076578	0.926722084307206	UBA6	protein_coding
ENSG00000033327.13	545.762648752411	-0.663079039344119	0.099331059060864	-6.67544517911386	2.46482791142184e-11	3.69772611623128e-10	GAB2	protein_coding
ENSG00000033627.17	2397.95467580718	0.119090390093428	0.056520461141323	2.10703146592622	0.0351148521514711	0.079248414667839	ATP6V0A1	protein_coding
ENSG00000033800.14	1118.68139598641	0.0375153769957339	0.0532318726313496	0.704754034402317	0.480963318284859	0.610224457659414	PIAS1	protein_coding
ENSG00000033867.16	895.596639539646	0.272278771208499	0.067347442017028	4.04289699881484	5.27948168438344e-05	0.000273594313823902	SLC4A7	protein_coding
ENSG00000034152.19	1927.84537449534	0.106036841258264	0.070640080626949	1.501086073475	0.133333300377974	0.232264875484477	MAP2K3	protein_coding
ENSG00000034510.6	19152.648656073	0.0388817672356782	0.0844641182441272	0.460334732001795	0.645275974870689	0.751339129048689	TMSB10	protein_coding
ENSG00000034533.12	180.535269889322	-0.0567768513871941	0.106035328540434	-0.535452213603917	0.592337193078237	0.70855906733695	ASTE1	protein_coding
ENSG00000034677.13	462.669549191046	-0.114615506365737	0.0641470606782479	-1.78676162483315	0.0739760241857627	0.145269620851867	RNF19A	protein_coding
ENSG00000034693.15	284.087718947321	0.0242090207208534	0.0930718282864997	0.260111154648554	0.794778033836898	0.861264595706586	PEX3	protein_coding
ENSG00000034713.8	460.682221008766	0.205014986439117	0.0693185556493187	2.95757729685373	0.00310066997777058	0.010161680665346	GABARAPL2	protein_coding
ENSG00000035115.22	1267.89794346711	0.0196249548823174	0.0742112256936832	0.264447254426467	0.791435303287822	0.858681440168486	SH3YL1	protein_coding
ENSG00000035141.8	1615.20131786	-0.0948152599733534	0.0595223627655438	-1.59293508469795	0.111174754558168	0.201383092351126	FAM136A	protein_coding
ENSG00000035403.18	5422.01714271519	0.0575113800385504	0.0597069678975956	0.963227275871538	0.33543347984528	0.469988173890742	VCL	protein_coding
ENSG00000035499.13	564.238351056894	-0.0635595707134673	0.130920231960781	-0.485483181335237	0.627333640192045	0.736736794430295	DEPDC1B	protein_coding
ENSG00000035664.11	80.9167496027253	0.329348385064033	0.144184593694992	2.28421342824418	0.022358990768367	0.0547046630910767	DAPK2	protein_coding
ENSG00000035681.9	1480.88228673443	-0.23965101736708	0.0720321785968839	-3.32699943324284	0.000877865520324521	0.0033727703714204	NSMAF	protein_coding
ENSG00000035687.10	1685.24719760612	-0.0544226637900508	0.0525272702006937	-1.0360839918411	0.300162959758555	0.432665287534937	ADSS2	protein_coding
ENSG00000035862.12	1362.50230730066	1.12982712059181	0.0663476752881163	17.028887834962	5.01482645856886e-65	8.50960329725151e-63	TIMP2	protein_coding
ENSG00000035928.16	2593.37759325965	-0.189928037495669	0.0441025746514794	-4.30650679686108	1.65852835689498e-05	9.64916002533337e-05	RFC1	protein_coding
ENSG00000036054.13	600.356379821066	0.0288786101237474	0.0587650265202526	0.491425118540443	0.623125802060036	0.733665657933919	TBC1D23	protein_coding
ENSG00000036257.13	1722.06784703054	-0.0375629543932432	0.0507717077399066	-0.739840278480896	0.459396915651375	0.590529540080294	CUL3	protein_coding
ENSG00000036448.10	138.988576734208	0.279818754618808	0.165355405175565	1.69222623428434	0.0906028463179002	0.170762269402317	MYOM2	protein_coding
ENSG00000036530.9	31.6342714573724	1.05977386650827	0.281716347373176	3.76184724951171	0.00016866304849462	0.000783162686716278	CYP46A1	protein_coding
ENSG00000036549.13	1113.9552555182	-0.141311782122276	0.0603534447691688	-2.34140375355118	0.0192113786061394	0.0481529909852224	ZZZ3	protein_coding
ENSG00000036672.16	57.1120324273463	0.358888597987421	0.170524798788198	2.10461235279441	0.0353250654674162	0.0796639692584733	USP2	protein_coding
ENSG00000037042.9	929.118380415306	0.240931483354082	0.067411900587035	3.57402003586914	0.00035154201206605	0.00150596061943134	TUBG2	protein_coding
ENSG00000037241.7	248.592992660657	-0.116028600986906	0.0853342917583593	-1.35969489634324	0.173926493850967	0.285490693690023	RPL26L1	protein_coding
ENSG00000037474.15	2615.57961513891	-0.127149815336237	0.0649950799973469	-1.95629908204478	0.050429932273324	0.106526807233949	NSUN2	protein_coding
ENSG00000037637.11	819.659725735946	-0.206503001650037	0.0833734901973494	-2.47684247308388	0.013255038992813	0.0351809098884673	FBXO42	protein_coding
ENSG00000037749.12	218.064521486068	0.101653500084199	0.108165559022116	0.939795448784339	0.347322493794481	0.482253761726458	MFAP3	protein_coding
ENSG00000037757.14	386.251018447977	0.179504415487109	0.0858156416672005	2.09174472158864	0.0364613576407352	0.0817196733033913	MRI1	protein_coding
ENSG00000037897.17	325.409123664902	-0.231723663746705	0.129537271121825	-1.78885707364314	0.0736378365242181	0.144766228590483	METTL1	protein_coding
ENSG00000037965.6	27.482121683312	0.219734844152693	0.231827457277593	0.947837873619859	0.343211996398012	0.478198486359862	HOXC8	protein_coding
ENSG00000038002.9	385.046766599128	0.0677622930623802	0.0895283137722959	0.756881149741356	0.449121069626105	0.581417053092302	AGA	protein_coding
ENSG00000038210.14	590.747884757171	-0.126123861399213	0.0801608973874071	-1.57338385060328	0.11562996411603	0.207314018781405	PI4K2B	protein_coding
ENSG00000038219.13	1142.45592130925	0.235401521642628	0.0630753204149474	3.73207016776157	0.000189912580104722	0.000872284187476486	BOD1L1	protein_coding
ENSG00000038274.17	1081.99463038727	0.00270534982540024	0.0540283412697723	0.050072790720929	0.96006438238935	0.975724659576168	MAT2B	protein_coding
ENSG00000038358.15	2181.73998402008	-0.00408974439955958	0.0505692619770746	-0.0808741167987314	0.935542064324587	0.959285511371364	EDC4	protein_coding
ENSG00000038382.20	1827.33037428837	-0.144627625447803	0.048739561896002	-2.96735587727281	0.00300373066993517	0.00988428674666017	TRIO	protein_coding
ENSG00000038532.16	960.399889584305	0.0900395573865749	0.0585992462565581	1.53653098185539	0.124408205217881	0.219674194714704	CLEC16A	protein_coding
ENSG00000039068.19	5840.36673318468	-0.0308527179819512	0.0907086895509041	-0.340129684760104	0.733758867818283	0.818132834147683	CDH1	protein_coding
ENSG00000039123.16	1488.80832473342	-0.176744245306346	0.0501619213856746	-3.52347438901775	0.000425928258445535	0.00177677584347998	MTREX	protein_coding
ENSG00000039139.9	22.1065205476731	-0.609948932884459	0.371802013641069	-1.64052078930722	0.100896929528543	0.186256244138754	DNAH5	protein_coding
ENSG00000039319.17	569.1329978049	0.200948116767575	0.0645799786856822	3.11161633771375	0.00186066143331611	0.00650847947998249	ZFYVE16	protein_coding
ENSG00000039523.20	1362.07718138608	0.0868252897164911	0.0550333871689144	1.57768391485695	0.114638243405489	0.20597120626925	RIPOR1	protein_coding
ENSG00000039560.14	1129.7791252738	-0.263141787696668	0.0662328055951281	-3.97298265311631	7.09782200780261e-05	0.000357748969317365	RAI14	protein_coding
ENSG00000039650.12	961.061357784109	-0.0780551617217562	0.0884214824346505	-0.882762418956777	0.377364649356938	0.512231172782789	PNKP	protein_coding
ENSG00000040199.18	404.466787264721	-0.082351814918081	0.075425038222381	-1.09183656858452	0.274904942464057	0.406659074129318	PHLPP2	protein_coding
ENSG00000040275.17	307.989781994758	0.026413563314404	0.104617401075491	0.252477724000657	0.800671830174811	0.865934437393223	SPDL1	protein_coding
ENSG00000040341.18	609.816684198794	0.0897821399521272	0.117069856504373	0.766910822588847	0.443134538544188	0.575765754011131	STAU2	protein_coding
ENSG00000040487.13	477.294237460035	-0.0315329076292188	0.0756739409673533	-0.416694402671886	0.676901949010097	0.775949287434114	SLC66A1	protein_coding
ENSG00000040531.16	675.865079362405	-0.0175404394329378	0.0642723309738285	-0.27290809539925	0.78492386343132	0.854348032379953	CTNS	protein_coding
ENSG00000040608.14	1895.8254364193	0.0173021774735183	0.0520686248536722	0.332295648716331	0.739666025232816	0.822225159359403	RTN4R	protein_coding
ENSG00000040633.13	874.155860608915	0.108625908983542	0.0599906642700109	1.81071355527303	0.070185203460825	0.139257948194585	PHF23	protein_coding
ENSG00000040933.16	961.173530957109	0.122699183540789	0.0643120012124248	1.90787382180053	0.056407526501914	0.116491649051688	INPP4A	protein_coding
ENSG00000041353.10	118.074657180255	-1.16822677654778	0.145224494703815	-8.04428191628672	8.67526019374719e-16	2.09633819112195e-14	RAB27B	protein_coding
ENSG00000041357.16	1517.05660425553	-0.111033370830269	0.0774559196706707	-1.4335040020487	0.151713856035594	0.256984694917435	PSMA4	protein_coding
ENSG00000041802.11	1567.80360307112	0.1827760651097	0.0639480518059067	2.85819598796311	0.00426057150509531	0.0133553875258242	LSG1	protein_coding
ENSG00000041880.14	720.567094188522	0.517662955831141	0.0578477916742332	8.94870730323351	3.59669467799531e-19	1.14913642515365e-17	PARP3	protein_coding
ENSG00000041982.16	372.103843880508	-0.184694885321204	0.231656634066635	-0.79727863639803	0.425289224881411	0.559336638166458	TNC	protein_coding
ENSG00000041988.15	407.719030802419	-0.121398351833452	0.0722658540734854	-1.67988538141409	0.0929796185869226	0.174423871153357	THAP3	protein_coding
ENSG00000042088.14	512.89823008973	-0.036812253633445	0.0814871274016793	-0.451755446623909	0.651445169364561	0.755476545412375	TDP1	protein_coding
ENSG00000042286.15	1886.79194342116	-0.305547362403151	0.0523037774288641	-5.84178385239405	5.1644787923397e-09	5.67832398247746e-08	AIFM2	protein_coding
ENSG00000042317.17	280.195721425029	0.0540267191385867	0.10217338418154	0.528774881749955	0.596961624309986	0.712750991045431	SPATA7	protein_coding
ENSG00000042429.12	620.114244602062	-0.0566898348053319	0.0729131404767696	-0.777498190787619	0.436864901452026	0.570629556532273	MED17	protein_coding
ENSG00000042445.14	2239.96704508909	-0.130014909643656	0.0751248433878764	-1.73065132358915	0.0835139718825154	0.160168953734745	RETSAT	protein_coding
ENSG00000042493.16	669.251527606713	0.242353359343332	0.070395725227211	3.44272835546628	0.000575877445413431	0.00232114023392819	CAPG	protein_coding
ENSG00000042753.12	1437.5938171453	-0.232782671361353	0.0828400499676607	-2.81002572369557	0.0049537540466144	0.0151641073962508	AP2S1	protein_coding
ENSG00000043093.15	590.87035580158	0.000130067190690964	0.0746034202231256	0.00174344809262036	0.998608930389056	0.999064301184539	DCUN1D1	protein_coding
ENSG00000043143.20	1512.58719226449	0.883251415434238	0.0593946115222653	14.8709014639002	5.09230109311836e-50	6.27174373339545e-48	JADE2	protein_coding
ENSG00000043355.12	1952.00876224209	0.984211410588577	0.0506197721565837	19.4432208731419	3.32613532872281e-84	8.75805840349219e-82	ZIC2	protein_coding
ENSG00000043514.17	734.836380590099	-0.112250245446195	0.064833607028965	-1.73135894469123	0.0833877642931786	0.159946990239315	TRIT1	protein_coding
ENSG00000044090.10	1929.6124716871	0.410706937279986	0.06245022079508	6.57654900256721	4.81492366658826e-11	6.95681307815855e-10	CUL7	protein_coding
ENSG00000044115.21	6646.58136485904	-0.431046081188753	0.0727216588344942	-5.92734115388872	3.07878925420645e-09	3.52997518695502e-08	CTNNA1	protein_coding
ENSG00000044446.12	962.441327627874	0.00738392221545933	0.0568220012888693	0.129948295518865	0.896607333906198	0.932979505948533	PHKA2	protein_coding
ENSG00000044459.15	106.796816011006	-0.113588442600988	0.129227873184429	-0.878977884584381	0.379413267033596	0.514189317076678	CNTLN	protein_coding
ENSG00000044574.8	55209.6292389923	-0.453276814465221	0.0594312494167731	-7.62691040342312	2.40446577699644e-14	4.9892664872676e-13	HSPA5	protein_coding
ENSG00000046604.13	6180.47117379259	-0.460761408376324	0.0656830116375037	-7.01492512126588	2.30072137634124e-12	3.92587897871322e-11	DSG2	protein_coding
ENSG00000046647.13	211.159195473337	-0.0714983451458876	0.1247299661652	-0.573225082504959	0.566492303421482	0.687060868635076	GEMIN8	protein_coding
ENSG00000046651.15	653.762009195517	0.177993684622191	0.0667453035871147	2.66675968279741	0.0076586413770371	0.0220730551932684	OFD1	protein_coding
ENSG00000047056.16	454.628853100111	0.125737796985365	0.0892659646940336	1.40857489656154	0.158960906104196	0.266131435871879	WDR37	protein_coding
ENSG00000047188.16	808.937259124258	0.0421445630760505	0.0593396085640035	0.710226509677655	0.477563684165013	0.606667158922648	YTHDC2	protein_coding
ENSG00000047230.15	434.890897001642	0.0161110805044726	0.0727886796595343	0.221340469147557	0.824827341486372	0.883581877928618	CTPS2	protein_coding
ENSG00000047249.18	537.327921310598	-0.415889209472375	0.108043568491279	-3.84927317081297	0.000118468831359909	0.000568055256680856	ATP6V1H	protein_coding
ENSG00000047315.17	2787.30811787657	-0.00954289748801047	0.0520453829941266	-0.183357234379222	0.854517728968124	0.904818328835969	POLR2B	protein_coding
ENSG00000047346.12	222.9398296968	-0.219538660171823	0.105960147237446	-2.07189840610413	0.0382749166558629	0.0850514341706471	FAM214A	protein_coding
ENSG00000047365.12	435.098573864405	0.342358547892118	0.085980120349779	3.98183378319727	6.83855989613242e-05	0.00034570833079687	ARAP2	protein_coding
ENSG00000047410.14	4308.63531354563	0.0569426492471833	0.0600556505125856	0.948164723238658	0.34304560287561	0.478010259773386	TPR	protein_coding
ENSG00000047578.13	648.976212592072	0.418663866101964	0.0703132251343159	5.95426913361193	2.61236606969551e-09	3.02242838002954e-08	KIAA0556	protein_coding
ENSG00000047579.20	399.643545570103	-0.242815993599068	0.0724330168124959	-3.35228331339056	0.00080147954264875	0.00311931589585416	DTNBP1	protein_coding
ENSG00000047597.7	408.044962345039	-0.0715344167493725	0.0725413309729322	-0.986119441013077	0.32407450467092	0.459030405799878	XK	protein_coding
ENSG00000047621.12	327.931775549168	-0.132984849776047	0.091515709404392	-1.45313685094665	0.146185761189277	0.249673850497747	C12orf4	protein_coding
ENSG00000047634.15	536.197311448658	-0.244112091682231	0.0636848298702673	-3.83312779793104	0.000126524179494252	0.000603459484458533	SCML1	protein_coding
ENSG00000047644.19	877.528645922411	0.132461851681228	0.0749658582524276	1.76696238486589	0.0772345280131541	0.150353819224587	WWC3	protein_coding
ENSG00000047849.21	8094.17949914827	-0.281352916123841	0.0689679352966935	-4.07947425007704	4.51376691065384e-05	0.000237786299618853	MAP4	protein_coding
ENSG00000047932.14	934.697393849451	0.198810498755389	0.0846829770301407	2.34770323065788	0.0188895650195648	0.0474866562928056	GOPC	protein_coding
ENSG00000048028.11	686.988165173864	0.656712029222069	0.0812559071040893	8.08202200463797	6.37016069677104e-16	1.57164934024374e-14	USP28	protein_coding
ENSG00000048140.18	936.572255979291	0.140212331378024	0.0805089828880493	1.74157375175133	0.0815830576392156	0.157156465220245	TSPAN17	protein_coding
ENSG00000048162.21	722.879952531953	-0.128583929345889	0.0962741554304998	-1.33560173829532	0.181679481674075	0.295454056450482	NOP16	protein_coding
ENSG00000048342.17	93.9904791781511	1.30643438401826	0.140779782375235	9.2799858188165	1.69501123473076e-20	5.89663133868066e-19	CC2D2A	protein_coding
ENSG00000048392.12	525.515733596686	0.0209762220893102	0.0868522100121908	0.241516273291905	0.809155005465957	0.872144487506252	RRM2B	protein_coding
ENSG00000048405.10	995.340517717342	0.228310001392873	0.0656555544198296	3.47739050275872	0.000506319808951451	0.00207417277958867	ZNF800	protein_coding
ENSG00000048471.14	339.435229281548	0.399231543594462	0.0854031425575435	4.67467041186997	2.9442607140327e-06	2.00021128223787e-05	SNX29	protein_coding
ENSG00000048544.6	817.016594926401	-0.140815970062277	0.0783246232511513	-1.79785058921694	0.0722006879992304	0.142405903025216	MRPS10	protein_coding
ENSG00000048649.13	1200.27402425606	-0.754886400927208	0.0800126171490036	-9.43459204092049	3.92518700524983e-21	1.42696899160228e-19	RSF1	protein_coding
ENSG00000048707.15	1212.60460456775	0.181160859852479	0.0458365675778351	3.9523216816977	7.73966003815166e-05	0.00038614860536639	VPS13D	protein_coding
ENSG00000048740.18	46.233609323913	3.93761315783701	0.314379342975596	12.5250378112237	5.44653884016106e-36	4.22231173436242e-34	CELF2	protein_coding
ENSG00000048828.17	8164.09061221673	-0.190466497088039	0.0571573209817554	-3.33232023153841	0.000861250919564492	0.00331728223041335	FAM120A	protein_coding
ENSG00000048991.16	2407.22541630599	0.0803608957625326	0.042806509349584	1.87730550758663	0.0604762338076184	0.12335956226926	R3HDM1	protein_coding
ENSG00000049130.16	12150.9093758034	1.1579717045741	0.0604903324902845	19.1430871166081	1.10523378374638e-81	2.72244037828623e-79	KITLG	protein_coding
ENSG00000049167.15	345.37820843698	0.0931800603472014	0.0839049284431294	1.11054335038685	0.26676495853842	0.397596157329827	ERCC8	protein_coding
ENSG00000049239.13	1702.60792494846	0.312851037874103	0.100044166091635	3.12712924797182	0.00176522305825325	0.00623461761000084	H6PD	protein_coding
ENSG00000049245.13	1931.9642074394	0.173403490031595	0.052885559815278	3.27884380230198	0.00104233311663389	0.00392661848969726	VAMP3	protein_coding
ENSG00000049246.14	417.429447333878	0.150794015146952	0.117650473843874	1.28171192363457	0.199943720628742	0.318541675510342	PER3	protein_coding
ENSG00000049283.18	271.542215008829	0.020791092786436	0.116547360432088	0.178391794626279	0.858415292890993	0.907435339726673	EPN3	protein_coding
ENSG00000049323.16	428.813215538844	-0.497871950068932	0.102899093734295	-4.83844834780109	1.30856692390132e-06	9.41773518464704e-06	LTBP1	protein_coding
ENSG00000049449.10	4951.11800744131	-0.1175689175941	0.0627943129701474	-1.87228607230709	0.0611670365890387	0.124569006905961	RCN1	protein_coding
ENSG00000049541.11	1562.92975235218	-0.318237569854627	0.0719088675788806	-4.42556781339291	9.6188932873428e-06	5.90908038150842e-05	RFC2	protein_coding
ENSG00000049618.24	2421.09218678795	0.120164723544333	0.0468184390280736	2.56661106262597	0.0102697731467441	0.0282900388703239	ARID1B	protein_coding
ENSG00000049656.14	2674.63173308253	0.0423037604325536	0.0827456539298243	0.511250542154528	0.609175631823797	0.723038023565169	CLPTM1L	protein_coding
ENSG00000049759.19	1202.34881979672	-0.790020900064369	0.0863548143524728	-9.14854494203133	5.7705525559894e-20	1.93262891743575e-18	NEDD4L	protein_coding
ENSG00000049768.16	131.769829157638	-0.122033353004625	0.124144316589195	-0.982995890246391	0.325609461348218	0.460280564532828	FOXP3	protein_coding
ENSG00000049769.14	136.209908882222	0.367264839796043	0.111409145605117	3.29654121123763	0.000978832529110225	0.00371212574734824	PPP1R3F	protein_coding
ENSG00000049860.14	1756.39034376817	-0.162400962023805	0.0522086228435714	-3.11061570251325	0.0018669773811814	0.00652671838425248	HEXB	protein_coding
ENSG00000049883.15	551.310625516204	0.0153282410249492	0.107560226069443	0.142508449313345	0.886678405900095	0.926031089031406	PTCD2	protein_coding
ENSG00000050130.18	1021.77772132298	0.0921598725231702	0.0632744677225039	1.45650964504903	0.145251785298117	0.248408204375458	JKAMP	protein_coding
ENSG00000050327.15	2942.37572938272	0.233223690062626	0.0507689028677603	4.59382962578713	4.35184727190856e-06	2.85855533490699e-05	ARHGEF5	protein_coding
ENSG00000050344.9	1435.98183417489	-0.13961102510187	0.103477665733042	-1.34918993497638	0.177275966825807	0.289960219060054	NFE2L3	protein_coding
ENSG00000050393.11	1027.02638344303	-0.129559914753809	0.0574827842584256	-2.25389073311666	0.0242030428068684	0.0584208739918594	MCUR1	protein_coding
ENSG00000050405.13	931.596806854327	0.0448450099825375	0.0700863193235981	0.63985397457501	0.522267538532168	0.647618532678084	LIMA1	protein_coding
ENSG00000050426.16	2164.39381035891	-0.316485833769216	0.0866899805516938	-3.65077753801655	0.000261447622433067	0.00116003140319518	LETMD1	protein_coding
ENSG00000050438.17	22.3063708166737	0.229759896443486	0.293653918715028	0.782417266722917	0.433969389550633	0.567770111986401	SLC4A8	protein_coding
ENSG00000050555.18	43.3631381560258	1.36865375472683	0.202422357496425	6.76137641935623	1.36686879953058e-11	2.12574544872007e-10	LAMC3	protein_coding
ENSG00000050748.17	996.593586208039	-0.0414479328391445	0.0512124076048866	-0.8093338075203	0.418323165035296	0.552601970108039	MAPK9	protein_coding
ENSG00000050820.17	2566.3004424982	-0.404580951203823	0.0599598217929854	-6.74753425052964	1.50378746936886e-11	2.31978204365669e-10	BCAR1	protein_coding
ENSG00000051009.11	990.573453350511	0.214437460630561	0.0575039812840332	3.72908894031834	0.000192173319474977	0.000880021269871617	FAM160A2	protein_coding
ENSG00000051108.15	4652.06779808802	-0.23714154961361	0.0467287612062749	-5.07485205025649	3.87797617585555e-07	3.10075665746942e-06	HERPUD1	protein_coding
ENSG00000051128.19	650.655284157905	-0.237908070832896	0.0892296215970641	-2.66624543032606	0.00767036733609384	0.0220980663944209	HOMER3	protein_coding
ENSG00000051180.17	225.588154932025	-0.424263240967598	0.0931252811096177	-4.5558331305137	5.21783482120481e-06	3.37369912741066e-05	RAD51	protein_coding
ENSG00000051341.14	377.539416872903	0.00880652951773879	0.0957053030474822	0.0920171530450054	0.926684411251275	0.954099914424155	POLQ	protein_coding
ENSG00000051382.9	1260.37255695523	0.0688529045130653	0.0679875248426375	1.01272850677284	0.311189857654337	0.444365732220387	PIK3CB	protein_coding
ENSG00000051523.11	2261.19987498876	0.320938178877545	0.0770094878148013	4.16751478271565	3.07938548385112e-05	0.000168319166461612	CYBA	protein_coding
ENSG00000051596.10	1683.28962131007	0.116186516747932	0.0900556744888293	1.29016319523923	0.196994001943172	0.314893489394612	THOC3	protein_coding
ENSG00000051620.11	908.509424569798	0.0834960161375184	0.0578127554980373	1.44424903151958	0.148668937175028	0.253005572602744	HEBP2	protein_coding
ENSG00000051825.15	960.481506308664	-0.259885592605921	0.0775640434501648	-3.35059366487126	0.000806385330493406	0.00313236368521269	MPHOSPH9	protein_coding
ENSG00000052126.14	262.670966147194	0.068631903518327	0.0915200848676983	0.749910837796331	0.453308406703331	0.584953611083504	PLEKHA5	protein_coding
ENSG00000052344.16	1322.61973217489	0.367091372840691	0.0819742847494449	4.47812840286083	7.53003067643943e-06	4.72856202675095e-05	PRSS8	protein_coding
ENSG00000052723.12	559.830468777973	-0.0528511898016157	0.0977844068282065	-0.540486888614745	0.588861300663749	0.705672456350972	SIKE1	protein_coding
ENSG00000052749.14	2102.14778905686	-0.255741955456864	0.0710595486711136	-3.59898085816053	0.000319466700603718	0.00138135247695727	RRP12	protein_coding
ENSG00000052795.13	339.26743607368	-0.450340937190694	0.0902247671392945	-4.99132279826702	5.99671826599734e-07	4.62068018962217e-06	FNIP2	protein_coding
ENSG00000052802.13	1434.76675013504	-0.924592839400575	0.25005247497941	-3.6975952326675	0.000217651576343513	0.000983133650966615	MSMO1	protein_coding
ENSG00000052841.15	2705.71873229819	0.0169672199986077	0.0790074384155617	0.214754715997294	0.829958560482657	0.887179053383575	TTC17	protein_coding
ENSG00000053108.17	160.82478531352	0.0323082117547934	0.143835248418247	0.224619570724744	0.82227523867197	0.881743255511749	FSTL4	protein_coding
ENSG00000053254.15	1352.05129644885	0.214481859148282	0.0714298950176421	3.00269038748143	0.00267604529010425	0.00893497238095149	FOXN3	protein_coding
ENSG00000053371.12	1421.54780841001	0.187327985579889	0.0708779585467833	2.64296530854852	0.00821834552752559	0.0234599201675459	AKR7A2	protein_coding
ENSG00000053372.5	1557.89750450539	-0.244816739159425	0.0685598833527257	-3.57084532801632	0.000355830983072903	0.00152177282931654	MRTO4	protein_coding
ENSG00000053501.13	410.374605728007	0.0699566273064618	0.0688354531925343	1.0162877421725	0.309492384030832	0.44293577817626	USE1	protein_coding
ENSG00000053524.12	68.8783542492751	0.102050894689984	0.179829081834534	0.567488270800847	0.570382493254177	0.69013479931689	MCF2L2	protein_coding
ENSG00000053747.16	1853.95641856755	0.545445782249953	0.27152642156494	2.00881291443492	0.0445569781415949	0.0963844433680506	LAMA3	protein_coding
ENSG00000053770.12	1039.14311675235	-0.00827016455918333	0.0529867575862862	-0.156079838358023	0.875970090246664	0.919121622689594	AP5M1	protein_coding
ENSG00000053900.11	541.340220252768	0.0759939250327381	0.0664958171284869	1.14283767482545	0.253105993314687	0.383285545850461	ANAPC4	protein_coding
ENSG00000053918.18	397.285795482958	-0.141580903910414	0.0722483279125297	-1.95964263812202	0.0500375740583647	0.105870865441762	KCNQ1	protein_coding
ENSG00000054116.12	601.320859201252	0.0606836079774449	0.0697317660640356	0.870243382645986	0.384167412384066	0.518430461449903	TRAPPC3	protein_coding
ENSG00000054118.15	4041.05795331353	-0.00333540754319459	0.0649231077279199	-0.0513747363600128	0.959026915646137	0.97509708267445	THRAP3	protein_coding
ENSG00000054148.18	1208.18052181318	0.269369242588109	0.0534531192435358	5.03935497872154	4.67103412855566e-07	3.68852291682017e-06	PHPT1	protein_coding
ENSG00000054179.12	929.299437556722	0.42645511787325	0.0752799740138284	5.66492116209967	1.4709215000042e-08	1.5157836132297e-07	ENTPD2	protein_coding
ENSG00000054267.22	1666.72500829815	-0.137276911626482	0.0517439594253626	-2.65300361918564	0.00797790154439085	0.0228290261169078	ARID4B	protein_coding
ENSG00000054277.14	172.716272733837	0.558189096031735	0.115729061043951	4.82324051535981	1.41244481370949e-06	1.01129194538075e-05	OPN3	protein_coding
ENSG00000054282.16	281.724765267413	-0.000153196287643497	0.103398554213126	-0.00148160957190685	0.998817847029942	0.999079523175352	SDCCAG8	protein_coding
ENSG00000054392.13	96.8072254897922	-0.270517283709721	0.160010082493327	-1.69062648737152	0.0909081625283041	0.17129542975105	HHAT	protein_coding
ENSG00000054523.18	2347.40012627299	-0.221522074454686	0.0463025716100834	-4.78422832148797	1.7164548505822e-06	1.21303556122589e-05	KIF1B	protein_coding
ENSG00000054598.9	400.126425653626	-0.144814865174489	0.0846416730834721	-1.71091685571568	0.0870964625395359	0.165522296653035	FOXC1	protein_coding
ENSG00000054611.14	992.154582911152	-0.290094935716813	0.075782298810909	-3.82800390419211	0.000129186707794181	0.000614814397454888	TBC1D22A	protein_coding
ENSG00000054654.19	4063.4296968266	0.264857113718153	0.0657555442695626	4.02790542851232	5.62759701095907e-05	0.000290353586322185	SYNE2	protein_coding
ENSG00000054690.14	774.693227042052	-0.0946021758807384	0.0568668671334022	-1.66357284389896	0.0961978225134905	0.179250017743537	PLEKHH1	protein_coding
ENSG00000054793.14	863.763438750122	0.00606388042438161	0.100132971784955	0.0605582788195315	0.95171100118559	0.969938632639728	ATP9A	protein_coding
ENSG00000054965.10	1749.5274707752	0.15523513820806	0.0486189056645766	3.19289659210005	0.0014085337727494	0.00512902426738884	FAM168A	protein_coding
ENSG00000054967.13	310.754638341295	0.101913937592444	0.112673220595114	0.904508960107452	0.36572558540089	0.50060967026878	RELT	protein_coding
ENSG00000055044.11	2109.53995237004	-0.359907847530439	0.0849881282527087	-4.23480143556365	2.28753746884358e-05	0.000128960030358727	NOP58	protein_coding
ENSG00000055070.17	4347.37225376115	-0.118192326790716	0.0523599583459231	-2.25730368251751	0.0239891054231579	0.0579961402600074	SZRD1	protein_coding
ENSG00000055118.16	648.089130578556	-0.913627039350268	0.0827922147984987	-11.0351805610451	2.58531697037441e-28	1.39515762443668e-26	KCNH2	protein_coding
ENSG00000055130.17	2815.46551412483	-0.0583453254393679	0.0586526995055977	-0.99475942166651	0.319853286306987	0.45423092695558	CUL1	protein_coding
ENSG00000055147.19	247.076966324957	-0.0716905612004253	0.0888458429876389	-0.806909572689852	0.419718583256032	0.553907667135858	FAM114A2	protein_coding
ENSG00000055163.20	2841.16109169124	0.252796741104954	0.0593666892590739	4.25822534926546	2.06056177677039e-05	0.000117289971877888	CYFIP2	protein_coding
ENSG00000055208.19	1222.00843799218	0.169507567890524	0.0574210034830663	2.95201333324856	0.00315709298214359	0.0103156020588996	TAB2	protein_coding
ENSG00000055211.14	426.604447837826	0.107615567011414	0.0678665325648518	1.58569419925174	0.112808695681233	0.203425953529789	GINM1	protein_coding
ENSG00000055332.18	1268.40963324795	0.150327613779573	0.0570966535614132	2.63286207514563	0.00846687227052967	0.0240167298134341	EIF2AK2	protein_coding
ENSG00000055483.19	2609.24209088135	-0.0499096060040894	0.0506955740743167	-0.984496317783577	0.324871541053509	0.459775569916523	USP36	protein_coding
ENSG00000055609.19	2730.65885057136	-0.0571287080067708	0.0517883074167754	-1.10311981326243	0.269975137651029	0.401002361545391	KMT2C	protein_coding
ENSG00000055732.13	429.252778626429	0.0629157646862222	0.112703357769752	0.558242149402118	0.57667904251372	0.696098825266324	MCOLN3	protein_coding
ENSG00000055917.15	2720.31645245431	0.120302689428369	0.0509346877651349	2.36190098942194	0.0181814973059422	0.0459943393831951	PUM2	protein_coding
ENSG00000055950.16	1103.2778405131	0.12757755351098	0.0531778217771948	2.39907444959868	0.0164365724522892	0.0422009180575332	MRPL43	protein_coding
ENSG00000055955.17	44.27155740322	0.913770935365932	0.222325073784496	4.11006693852115	3.95544438462484e-05	0.000210699499972063	ITIH4	protein_coding
ENSG00000056050.7	235.585061869032	-0.0576004456925723	0.111766648605252	-0.515363450648065	0.606299067805055	0.72080300543158	HPF1	protein_coding
ENSG00000056097.16	3866.43395531276	-0.0316643738248123	0.054917432642853	-0.576581466048069	0.564222222421691	0.68501484862263	ZFR	protein_coding
ENSG00000056277.16	305.549016832945	0.132263725820595	0.0944961812822862	1.39967270661961	0.16161135054048	0.269504050411565	ZNF280C	protein_coding
ENSG00000056558.11	105.419274546165	0.792080312992046	0.130318628762596	6.07802829505668	1.21669289905735e-09	1.4747090440003e-08	TRAF1	protein_coding
ENSG00000056586.16	1186.96528467418	-0.0133598817861478	0.0724812254523234	-0.184321963415693	0.853760884797129	0.904205009197071	RC3H2	protein_coding
ENSG00000056736.10	356.861744117962	0.0131087080999689	0.129489357281805	0.101233864891619	0.919364814500998	0.949390726016582	IL17RB	protein_coding
ENSG00000056972.20	1130.75408979746	-0.311427304807233	0.072822299493036	-4.27653763991639	1.89822474527604e-05	0.000108779318235856	TRAF3IP2	protein_coding
ENSG00000057019.16	3177.21179937561	0.912164015417155	0.102645829237384	8.88651806112492	6.30538073086849e-19	1.98547988704791e-17	DCBLD2	protein_coding
ENSG00000057252.13	544.204643442711	-0.133890863248609	0.0658613073932495	-2.03292143062335	0.0420604615156828	0.0919083371394345	SOAT1	protein_coding
ENSG00000057294.15	1020.00057282657	-0.173150222064225	0.0545196154842897	-3.17592522482334	0.00149359444964028	0.00539120170997549	PKP2	protein_coding
ENSG00000057468.7	26.6905549389463	1.05234708183676	0.254589992713837	4.13349743491141	3.57284285355029e-05	0.000192196041068757	MSH4	protein_coding
ENSG00000057608.17	7367.69683116031	-0.538422859878438	0.0627383423753327	-8.5820383435909	9.32065583515478e-18	2.70104470425965e-16	GDI2	protein_coding
ENSG00000057657.17	670.086655669517	0.511726275591443	0.0915548604879338	5.58928573386755	2.28005510738646e-08	2.26699229166706e-07	PRDM1	protein_coding
ENSG00000057663.16	660.96964622119	-0.126365410083385	0.0723696347136749	-1.74611092875266	0.0807916781306822	0.155986157827026	ATG5	protein_coding
ENSG00000057757.10	1205.90847998783	-0.0778317429842951	0.0516221309289806	-1.5077204598813	0.131626086800081	0.229683911975644	PITHD1	protein_coding
ENSG00000057935.14	979.230186412528	-0.155072667313603	0.0580353648790176	-2.67203743160523	0.00753922380592175	0.0217942506083735	MTA3	protein_coding
ENSG00000058056.9	1415.85654988137	-0.078511030946504	0.0608788408204344	-1.28962756005944	0.197180001986611	0.315071463421113	USP13	protein_coding
ENSG00000058063.16	1253.12375458578	0.00428602642063581	0.0551596161656448	0.0777022524552172	0.938064902325487	0.960646897895449	ATP11B	protein_coding
ENSG00000058085.15	2077.55446260572	-0.26331252066296	0.133293266193618	-1.97543753095884	0.0482185172123107	0.102819491045296	LAMC2	protein_coding
ENSG00000058091.17	29.1575672557715	0.552151905159764	0.262576842153126	2.10282026637279	0.0354814837580206	0.0799458866852301	CDK14	protein_coding
ENSG00000058262.10	8724.61853518109	-0.0540313932652269	0.0532125841621932	-1.01538750872421	0.309921145060994	0.443175629903698	SEC61A1	protein_coding
ENSG00000058272.19	1272.90986057304	-0.116009548000149	0.0531372104450723	-2.18320734243412	0.0290205442980387	0.067612776890869	PPP1R12A	protein_coding
ENSG00000058453.17	907.317415317036	0.191266179389286	0.0936070321546336	2.04328857551348	0.0410238798604292	0.0900297015704087	CROCC	protein_coding
ENSG00000058600.16	1596.93001114833	-0.281939566090629	0.0667556031975196	-4.22345919422544	2.40580945488887e-05	0.000134979875073706	POLR3E	protein_coding
ENSG00000058668.15	725.267792833542	-0.295153472517655	0.0563889858734154	-5.23423977122463	1.65665288017854e-07	1.42296978549419e-06	ATP2B4	protein_coding
ENSG00000058673.16	3291.67407180132	0.277567081070281	0.0430929212199382	6.4411293830286	1.18587723832999e-10	1.64046351302315e-09	ZC3H11A	protein_coding
ENSG00000058729.11	505.094054808117	-0.28624256219704	0.0742857539702923	-3.85326320187195	0.000116553982308055	0.000559752332644219	RIOK2	protein_coding
ENSG00000058799.15	269.826370527154	0.447197219052351	0.0854685767962623	5.23229982076767	1.67413912378706e-07	1.43556724865109e-06	YIPF1	protein_coding
ENSG00000058804.12	2420.00480175374	-0.238043167782414	0.0689137340752923	-3.45421955400555	0.00055188788045585	0.00223614722697125	NDC1	protein_coding
ENSG00000058866.15	85.4165673947993	-0.438838046191941	0.150119808291832	-2.92325210900111	0.00346395922783503	0.0111748173484361	DGKG	protein_coding
ENSG00000059122.17	828.095463968735	0.0649200717329993	0.0573197802239008	1.1325945682173	0.257384550733415	0.387535922192716	FLYWCH1	protein_coding
ENSG00000059145.19	448.667209437076	0.173430821633484	0.104842946349304	1.65419637345622	0.0980876194821197	0.181729239928537	UNKL	protein_coding
ENSG00000059377.18	40.8985337313959	0.115902303875638	0.194841079011935	0.594855584168358	0.551940008912487	0.674608068516326	TBXAS1	protein_coding
ENSG00000059378.13	1262.43437601269	0.179976877231485	0.0822979543838728	2.18689369108734	0.0287502856039986	0.0671470196886783	PARP12	protein_coding
ENSG00000059573.9	3543.5947698238	-0.0193918257530914	0.0428915910397045	-0.452112530289224	0.651187917251398	0.755449921132548	ALDH18A1	protein_coding
ENSG00000059588.10	1403.06346809454	0.0871381876842471	0.0717384124308173	1.21466568232578	0.224493626389293	0.348386003680245	TARBP1	protein_coding
ENSG00000059691.12	691.345955669816	0.286109831292808	0.0657819508476125	4.34936677319889	1.36531198914322e-05	8.09434964992054e-05	GATB	protein_coding
ENSG00000059728.11	294.013474762411	-0.334309673056104	0.110539647973024	-3.02434175597961	0.00249174786914986	0.00840414608163795	MXD1	protein_coding
ENSG00000059758.8	467.225304778176	0.0285114356709557	0.069036301185786	0.412991935854553	0.67961252201054	0.777457178116613	CDK17	protein_coding
ENSG00000059769.20	257.544549779497	-0.165078566355474	0.0950790045473024	-1.736225228077	0.0825240181698604	0.158648892936821	DNAJC25	protein_coding
ENSG00000059915.17	96.4676919688328	0.525763276991995	0.148603565182681	3.53802599786664	0.000403130363945334	0.0016913152283235	PSD	protein_coding
ENSG00000060069.17	702.442337982891	0.114067952036976	0.0649852067460477	1.75529105389687	0.0792095359258593	0.153597107514048	CTDP1	protein_coding
ENSG00000060138.13	5420.06714730139	0.0407524352275151	0.053302782200235	0.764546118332551	0.44454186457195	0.577299605080172	YBX3	protein_coding
ENSG00000060140.9	52.0689056457923	0.677026880766657	0.193085505041928	3.5063578730037	0.000454283975565162	0.00188169917950397	STYK1	protein_coding
ENSG00000060237.18	4207.90411104929	-0.192671515164092	0.0542165505487423	-3.55373983062377	0.000379794729561122	0.00160893900412135	WNK1	protein_coding
ENSG00000060339.14	2441.16615898807	0.227606849256218	0.0445066885244353	5.11399200439854	3.15420713562919e-07	2.57186606381895e-06	CCAR1	protein_coding
ENSG00000060491.16	2026.49513161833	-0.0285298291670121	0.102413366402473	-0.27857525017675	0.780570808573737	0.85179545470083	OGFR	protein_coding
ENSG00000060642.11	253.879943286671	0.166875070448891	0.115845553512986	1.440496120813	0.149727086735015	0.254363360685309	PIGV	protein_coding
ENSG00000060656.20	2572.27239849083	0.218247908303738	0.0448526614521839	4.86588535078137	1.13945560454453e-06	8.31824378231554e-06	PTPRU	protein_coding
ENSG00000060688.13	933.993943497254	0.0578297309611837	0.0623267243880746	0.927848070453845	0.353486384674831	0.488323874134614	SNRNP40	protein_coding
ENSG00000060749.16	1304.87793497393	0.163586984385928	0.0558219939594302	2.93051130536143	0.00338404679827343	0.010941197926983	QSER1	protein_coding
ENSG00000060762.19	184.056066587943	-0.202125301178376	0.0951430795888262	-2.12443513550212	0.0336337746004742	0.0765182933192143	MPC1	protein_coding
ENSG00000060971.19	1290.25972452872	-0.223015239779436	0.061242831627436	-3.64149131993316	0.000271063266260467	0.00119609309515454	ACAA1	protein_coding
ENSG00000061273.18	1774.4125309539	0.120386498489487	0.0564411327230959	2.132956811482	0.032928269239317	0.0752127875695131	HDAC7	protein_coding
ENSG00000061676.15	4354.30295413753	-0.149886379768837	0.0447022054755026	-3.35299742315793	0.000799414508358384	0.0031128654695689	NCKAP1	protein_coding
ENSG00000061794.13	955.079275973288	-0.450912819826331	0.0533138705748466	-8.45770181313887	2.72698341001461e-17	7.64155791518223e-16	MRPS35	protein_coding
ENSG00000061936.10	1519.64710239834	0.0751973221122074	0.0645783600589083	1.16443530067367	0.244247648788579	0.372251744964384	SFSWAP	protein_coding
ENSG00000061938.19	1114.32040265587	0.0981578501716038	0.0512518592173158	1.91520564659712	0.0554662826690545	0.115061269888862	TNK2	protein_coding
ENSG00000061987.16	788.879757200029	0.196258908716723	0.0566955803352816	3.46162624240026	0.000536922238818368	0.00218430379095208	MON2	protein_coding
ENSG00000062038.14	3561.2148211554	-0.23817931646256	0.0444498088843067	-5.35838786354491	8.39678268632973e-08	7.63307530866831e-07	CDH3	protein_coding
ENSG00000062194.16	1679.32843317279	-0.0500483610205758	0.0486594651183967	-1.02854318062888	0.303694389789565	0.436807376235284	GPBP1	protein_coding
ENSG00000062282.15	593.925926746463	-0.214566642738675	0.068912337352445	-3.1136172560988	0.00184809059161803	0.00647043546886532	DGAT2	protein_coding
ENSG00000062485.19	7775.25771791668	-0.0625003433357206	0.0425721632723374	-1.46810353366121	0.142076101883986	0.244290275610474	CS	protein_coding
ENSG00000062582.14	1870.42310770986	-0.215928157738985	0.0644453244071135	-3.35056359364297	0.00080647289223784	0.00313236368521269	MRPS24	protein_coding
ENSG00000062598.18	761.478314750438	0.16216571715457	0.0582517684336202	2.78387629277492	0.0053713516357022	0.0162760480516754	ELMO2	protein_coding
ENSG00000062650.19	1272.08725027977	-0.035474245093202	0.056005220230878	-0.633409616942165	0.526466186491218	0.651113863714178	WAPL	protein_coding
ENSG00000062716.13	1544.36138176581	0.247924955794079	0.062252688237855	3.98255822859901	6.81774137472949e-05	0.000345112848110271	VMP1	protein_coding
ENSG00000062725.10	731.94939382595	-0.0414310053905826	0.0879088666690081	-0.47129495533798	0.637430117629137	0.745164785397442	APPBP2	protein_coding
ENSG00000062822.15	1237.96461982572	-0.0882276536243631	0.0678376143092183	-1.30057129105694	0.193405239184924	0.310391426316957	POLD1	protein_coding
ENSG00000063046.18	24020.1816305144	-0.166609770920475	0.0570130667848457	-2.92230852182049	0.00347447183587918	0.0112039978626577	EIF4B	protein_coding
ENSG00000063169.11	538.122969333515	0.189389839290014	0.0697938096024494	2.71356213923257	0.00665640830103871	0.0196134801415133	BICRA	protein_coding
ENSG00000063176.16	413.745239044935	-0.144373759112247	0.0912828327514226	-1.58160910173985	0.113738834924193	0.204740627883343	SPHK2	protein_coding
ENSG00000063177.13	26451.3322333097	0.068886021707142	0.0494864455962203	1.39201797334993	0.163916955369585	0.272573620908298	RPL18	protein_coding
ENSG00000063180.9	288.863278461832	0.655254624136398	0.0903122041260513	7.25543829294477	4.0036327016025e-13	7.41133074168163e-12	CA11	protein_coding
ENSG00000063241.8	2083.86314505415	-0.0132721201569322	0.0935244618330852	-0.141910681941364	0.887150556744764	0.926397490776481	ISOC2	protein_coding
ENSG00000063244.13	4253.4499046673	0.19266087959348	0.0678434072203894	2.83978779201966	0.0045143553773515	0.0140100051458874	U2AF2	protein_coding
ENSG00000063245.15	3853.26986071265	0.0920111399243029	0.0385672489376339	2.38573251810342	0.0170451434398007	0.0435335104725339	EPN1	protein_coding
ENSG00000063322.15	1172.71748329894	-0.098820951799467	0.0600720611588223	-1.64504013834648	0.0999615339565849	0.184752819385812	MED29	protein_coding
ENSG00000063438.18	216.4502693763	-0.0138711119950019	0.150852100365263	-0.0919517326004434	0.926736388853321	0.954099914424155	AHRR	protein_coding
ENSG00000063587.15	829.011076947517	0.164252564770013	0.0572506093422315	2.86900989626411	0.00411758915233646	0.0129577213135138	ZNF275	protein_coding
ENSG00000063601.17	810.317163670731	0.0857588970261524	0.0601643706232244	1.42541002486691	0.154038711906214	0.259971180045496	MTMR1	protein_coding
ENSG00000063660.9	3750.21395891264	-0.0719219754647885	0.0950194166594851	-0.756918722438916	0.44909855787265	0.581417053092302	GPC1	protein_coding
ENSG00000063761.16	360.827437649923	0.0760114578899019	0.112046918469616	0.678389543667047	0.497524737128155	0.625675048206619	ADCK1	protein_coding
ENSG00000063854.13	379.149384302134	0.189917646662734	0.0890774219089069	2.13205145134251	0.0330026170809001	0.0753387097248889	HAGH	protein_coding
ENSG00000063978.16	2552.79842839482	-0.29656695145551	0.05777476080368	-5.13315758178992	2.8492115744701e-07	2.33439695092851e-06	RNF4	protein_coding
ENSG00000064012.22	449.067185932769	0.0830960002226184	0.0838514007883985	0.990991199208629	0.321689877684917	0.456160428226931	CASP8	protein_coding
ENSG00000064042.18	649.319501633479	-0.27096311233767	0.0676549257980191	-4.0050758927239	6.19975731763004e-05	0.000317301252529645	LIMCH1	protein_coding
ENSG00000064102.15	886.631720715923	0.00163573712001408	0.0868067603452069	0.0188434300912647	0.984966007761652	0.99046703786223	INTS13	protein_coding
ENSG00000064115.11	1935.36539625697	-0.0503160629172848	0.0456210770597973	-1.10291264827732	0.270065100945722	0.401053502687969	TM7SF3	protein_coding
ENSG00000064199.7	68.9007710592905	0.723145899573902	0.159111867429887	4.54488977632395	5.49640087340682e-06	3.54032197969924e-05	SPA17	protein_coding
ENSG00000064270.13	300.523065632816	-1.13812278107341	0.109269664108925	-10.415725081198	2.10189742624276e-25	9.9381354469286e-24	ATP2C2	protein_coding
ENSG00000064309.14	390.674623957954	-0.578728177403906	0.0756731859481217	-7.64773109725626	2.04556409646302e-14	4.2619174462733e-13	CDON	protein_coding
ENSG00000064313.12	1068.43885085354	0.101680485998474	0.0726488404384133	1.39961609001415	0.161628313103688	0.269504050411565	TAF2	protein_coding
ENSG00000064393.16	2487.55444647355	0.0428669059705016	0.0598265039814854	0.716520323229445	0.473670123036014	0.603326949041368	HIPK2	protein_coding
ENSG00000064419.13	2962.53598103069	-0.315173835838063	0.0484964532776575	-6.4989048587449	8.09068059220039e-11	1.14408216670448e-09	TNPO3	protein_coding
ENSG00000064489.23	273.292593501403	0.254158987283566	0.088130187819509	2.88390384239376	0.00392778667710561	0.0124270060353754	BORCS8-MEF2B	protein_coding
ENSG00000064490.14	761.568752197723	-0.11470654393091	0.0541373640642675	-2.11880548514958	0.0341069090114916	0.0773623517634783	RFXANK	protein_coding
ENSG00000064545.15	1450.56128161415	0.0615927773081013	0.0704135396629002	0.874729172868915	0.38172128291421	0.516379439435531	TMEM161A	protein_coding
ENSG00000064547.14	855.219699655097	-0.0397901607957205	0.0537078496274216	-0.740863040910223	0.45877648685426	0.590114925228524	LPAR2	protein_coding
ENSG00000064601.19	2560.36784945957	0.397695771747177	0.0626993867017815	6.34289731793944	2.25483727827033e-10	3.02866094228184e-09	CTSA	protein_coding
ENSG00000064607.17	1900.42385057015	0.0244465218177758	0.0682508641948629	0.358186260440286	0.720203928642685	0.808449422876228	SUGP2	protein_coding
ENSG00000064651.14	1926.22131976097	0.431537948199105	0.0745860200571422	5.78577524137221	7.21786693370518e-09	7.76823564563393e-08	SLC12A2	protein_coding
ENSG00000064652.11	313.435276186622	-0.581820131241641	0.0886708565292963	-6.5615711183461	5.32437704272373e-11	7.67112133929027e-10	SNX24	protein_coding
ENSG00000064666.15	3674.18375867719	-0.074660507557296	0.054937818189696	-1.35900023003278	0.174146515812618	0.285729006176439	CNN2	protein_coding
ENSG00000064687.13	394.806504374586	0.475661531362154	0.129899819788446	3.66175666861441	0.000250491726720411	0.00111530893599828	ABCA7	protein_coding
ENSG00000064703.12	716.536416550211	-0.380731170639901	0.0664597677249749	-5.72874663383492	1.01175374541616e-08	1.06930817993049e-07	DDX20	protein_coding
ENSG00000064726.10	2695.45013469687	0.0943210113936494	0.0466220348882427	2.02309941253627	0.0430628991156766	0.0937500492223255	BTBD1	protein_coding
ENSG00000064763.11	526.325108000567	-0.276330109144009	0.0637809953938092	-4.33248348411367	1.47436726395468e-05	8.66353861297262e-05	FAR2	protein_coding
ENSG00000064932.16	1413.75286983158	0.0332609336038568	0.0711611844973071	0.467402753886361	0.640211752686513	0.74732965581506	SBNO2	protein_coding
ENSG00000064933.18	383.339915562029	-0.0920243648478995	0.11480435059651	-0.801575588117971	0.422798503487974	0.557101342745457	PMS1	protein_coding
ENSG00000064961.19	2503.99977595142	0.00100778703250622	0.0908885260707617	0.0110881656472413	0.991153105106626	0.994016956999501	HMG20B	protein_coding
ENSG00000064995.18	246.567119999353	-0.0551871699210375	0.0964038695319253	-0.572458037099451	0.567011706851503	0.687199649792568	TAF11	protein_coding
ENSG00000064999.15	1201.73431348713	0.126250115370093	0.0648494597809946	1.94681830498599	0.0515565216073494	0.108423464333164	ANKS1A	protein_coding
ENSG00000065000.19	5369.39954089864	0.0354104592712662	0.0356405594201662	0.993543868203991	0.320444983305391	0.454859725349934	AP3D1	protein_coding
ENSG00000065029.15	639.30214784871	0.125736819020808	0.0613714961423075	2.04878203929151	0.0404834328064652	0.0890355682344956	ZNF76	protein_coding
ENSG00000065054.14	1647.26720984718	0.712971571713085	0.0732325534305054	9.73571913465595	2.12310610098746e-22	8.51025626621536e-21	SLC9A3R2	protein_coding
ENSG00000065057.9	510.444029737468	-0.158485349556485	0.126098328542952	-1.25683941561923	0.208811790161245	0.32926935047419	NTHL1	protein_coding
ENSG00000065060.17	1869.99925810158	-0.219571823436628	0.0950721521681914	-2.30952827330747	0.0209142846256331	0.051725174866829	UHRF1BP1	protein_coding
ENSG00000065135.12	1585.56987075041	-0.384530173172373	0.0541997140093482	-7.09469007725854	1.29641681041246e-12	2.27835184449011e-11	GNAI3	protein_coding
ENSG00000065150.21	5362.10124273485	-0.570946020320414	0.0368156574298609	-15.5082391617791	3.05132440658831e-54	4.05215881194927e-52	IPO5	protein_coding
ENSG00000065154.12	1411.72412451048	0.0245113219252144	0.0893254224765839	0.274404769052617	0.783773578450816	0.853889414209846	OAT	protein_coding
ENSG00000065183.16	1614.66777357296	-0.208575103727416	0.0709889255525895	-2.93813580222313	0.00330192353447529	0.0107192561858756	WDR3	protein_coding
ENSG00000065243.20	1070.50944871145	0.112362191625367	0.0575916610310053	1.95101494928016	0.0510552674871775	0.107665844388867	PKN2	protein_coding
ENSG00000065268.11	947.685442902023	-0.112279414785074	0.104466700677703	-1.07478664547351	0.282470260786499	0.414769381251431	WDR18	protein_coding
ENSG00000065308.5	1067.19332860371	-0.145696216150293	0.0625705137425451	-2.32851238444005	0.0198849124114924	0.0495364387997547	TRAM2	protein_coding
ENSG00000065320.9	298.919831860019	-0.060885743245408	0.108608731283252	-0.560597131796132	0.575072207245066	0.694453327612593	NTN1	protein_coding
ENSG00000065328.16	634.077265253859	-0.229803771862163	0.0854002307868294	-2.69090340558663	0.00712588239831496	0.0207763413491917	MCM10	protein_coding
ENSG00000065357.20	960.413510675325	0.426795938993025	0.0593490252681419	7.19128809723057	6.41828880940383e-13	1.16413428381491e-11	DGKA	protein_coding
ENSG00000065361.16	2526.47781061344	0.41273243900146	0.061416185237074	6.72025521299087	1.81406545950876e-11	2.77599275527232e-10	ERBB3	protein_coding
ENSG00000065413.20	109.200922731888	-0.0678836162569682	0.13830501511892	-0.490825413659794	0.623549933874933	0.733938696735104	ANKRD44	protein_coding
ENSG00000065427.15	4378.85204023656	-0.311714536951445	0.045400170274333	-6.86593321275874	6.60579755487105e-12	1.06868368917363e-10	KARS1	protein_coding
ENSG00000065457.10	604.316482437655	0.0212486326716286	0.0604215622771669	0.35167300994563	0.725083504096941	0.8123147942025	ADAT1	protein_coding
ENSG00000065485.20	708.171395705767	0.0680987645680164	0.0876625114688197	0.776828811164487	0.437259776126267	0.570873070248118	PDIA5	protein_coding
ENSG00000065491.8	339.030608663517	-0.0911310799429902	0.0893815377184261	-1.01957386580298	0.307930604735733	0.441238149326714	TBC1D22B	protein_coding
ENSG00000065518.8	1421.03224293078	-0.0929363574074562	0.0649734062305791	-1.43037533044892	0.152609324724833	0.258272341223144	NDUFB4	protein_coding
ENSG00000065526.12	3080.06985374701	0.205570252092388	0.050464219057259	4.07358433227984	4.62950770946386e-05	0.000243128754260427	SPEN	protein_coding
ENSG00000065548.18	1928.53760961281	-0.319528484403314	0.0567974968574228	-5.62574940943995	1.84704319577484e-08	1.87055992611892e-07	ZC3H15	protein_coding
ENSG00000065559.15	808.985931722721	0.0394931971900903	0.0749929613107689	0.526625385900305	0.598453759516911	0.713918592043608	MAP2K4	protein_coding
ENSG00000065600.13	409.024089235692	-0.0653319115488837	0.0736660341609943	-0.886866142489811	0.375150972034112	0.510133171125007	PACC1	protein_coding
ENSG00000065613.15	2974.71038384763	-0.0803060131265253	0.0455568575212487	-1.76276454294656	0.0779402098786301	0.151534422058108	SLK	protein_coding
ENSG00000065615.14	294.8042802335	-0.10411503356466	0.0791108408254725	-1.31606531391001	0.188152121721384	0.303908958532942	CYB5R4	protein_coding
ENSG00000065618.21	13656.2108573221	0.486178657271561	0.124987902131321	3.88980572504327	0.000100324505664713	0.000489194077430237	COL17A1	protein_coding
ENSG00000065621.15	1334.39320543865	-0.0848388166894831	0.0556762757413724	-1.52378756588491	0.127561786637847	0.223807987961298	GSTO2	protein_coding
ENSG00000065665.21	226.968322012258	0.13491687011665	0.10550299650063	1.27879657063431	0.200968701874235	0.319907652180876	SEC61A2	protein_coding
ENSG00000065675.15	122.870619647233	-1.29366293160489	0.141064562911511	-9.17071520234598	4.69890995198667e-20	1.58414465312893e-18	PRKCQ	protein_coding
ENSG00000065717.15	986.04355006669	0.389291212010118	0.0947618991935724	4.10809845858939	3.98930044440121e-05	0.000212132995776098	TLE2	protein_coding
ENSG00000065802.12	409.684502064082	0.149453181272632	0.0798930889015754	1.87066470113268	0.0613915704073283	0.12490968069021	ASB1	protein_coding
ENSG00000065809.13	946.240063108848	-0.0309336125371355	0.0686162411189683	-0.450820564237877	0.652118878802829	0.755856065351913	FAM107B	protein_coding
ENSG00000065833.9	947.544926044275	-0.433464772661084	0.0732639360778564	-5.9164821857298	3.28900077186204e-09	3.74847908864754e-08	ME1	protein_coding
ENSG00000065882.16	1983.40876637107	-0.252433700287023	0.0588459114501397	-4.28974068149001	1.78881863039651e-05	0.000103284832224633	TBC1D1	protein_coding
ENSG00000065883.16	2732.90427826053	-0.23112879243828	0.0854837643858421	-2.70377415055156	0.00685568686237895	0.0201152833356871	CDK13	protein_coding
ENSG00000065911.12	9241.40649839422	-0.584872134243313	0.0695115980664766	-8.41402227127591	3.96185450191205e-17	1.09215599193503e-15	MTHFD2	protein_coding
ENSG00000065923.10	646.828658344734	0.00124492779517771	0.0598830244627645	0.0207893272984536	0.983413711482642	0.989342827287	SLC9A7	protein_coding
ENSG00000065970.9	824.856481120179	0.102015684946484	0.0664550961739122	1.53510702444113	0.124757541124596	0.220087463099784	FOXJ2	protein_coding
ENSG00000065978.19	21633.7468432459	-0.216324280536812	0.0518449159767709	-4.17252639841747	3.01240684407745e-05	0.000165368358457048	YBX1	protein_coding
ENSG00000065989.16	23.1096548261703	0.499602312856767	0.276597313034127	1.80624427394609	0.0708801920608002	0.140199753031025	PDE4A	protein_coding
ENSG00000066027.12	1273.07986932756	-0.211350675640442	0.0596606201236131	-3.54254909188903	0.000396279655390134	0.00166951252334293	PPP2R5A	protein_coding
ENSG00000066044.15	2073.96175272745	-0.12830261971493	0.0516201334733566	-2.48551507099749	0.0129364109456997	0.0344429686127485	ELAVL1	protein_coding
ENSG00000066084.13	1130.15595830219	-0.0846597902282853	0.0580512960004782	-1.45836176039184	0.144740855046162	0.247673091122127	DIP2B	protein_coding
ENSG00000066117.15	2205.67786092288	0.107437897532011	0.059714211044815	1.79920149077043	0.0719868137279577	0.142075810190407	SMARCD1	protein_coding
ENSG00000066135.13	1769.20350673782	-0.27041702812469	0.0752662637990447	-3.59280525530912	0.000327137079028828	0.00141051311996845	KDM4A	protein_coding
ENSG00000066136.20	1592.51668496635	-0.164624963704735	0.0514664259624704	-3.19868653449495	0.00138055188934056	0.00503553581418893	NFYC	protein_coding
ENSG00000066185.13	54.5667582852327	0.462840197480418	0.200157362683918	2.31238157454802	0.0207566648384914	0.0514102798270258	ZMYND12	protein_coding
ENSG00000066230.12	1041.41583843329	0.0997157220475866	0.0523041961682822	1.90645740404391	0.0565908871167829	0.116838722191092	SLC9A3	protein_coding
ENSG00000066248.15	618.422671206786	-0.237273204313652	0.0860270134336064	-2.75812439422617	0.00581340709694775	0.0174493618680397	NGEF	protein_coding
ENSG00000066279.18	2048.05059314735	0.14504572984039	0.190221638528879	0.762509097083451	0.445756215769212	0.578335649241986	ASPM	protein_coding
ENSG00000066322.15	4956.6270909315	-0.327525817901622	0.0487775634030485	-6.71468181375275	1.88477039001097e-11	2.86981190391301e-10	ELOVL1	protein_coding
ENSG00000066379.15	302.1286609184	-0.334233075897503	0.0874449844221206	-3.82220979403541	0.000132261089168652	0.000629249642923256	ZNRD1	protein_coding
ENSG00000066422.5	970.800352522733	-0.171989989920644	0.063275467815938	-2.71811486911397	0.00656550402244538	0.0193755318706833	ZBTB11	protein_coding
ENSG00000066427.24	620.267560997647	0.0175356347192443	0.0637463347559152	0.275084595630295	0.783251246115952	0.853681057830478	ATXN3	protein_coding
ENSG00000066455.13	1108.28622363575	0.0610761060680437	0.0543977984956195	1.12276797512241	0.26153604987022	0.392047364901649	GOLGA5	protein_coding
ENSG00000066468.23	514.857555100659	-0.287695320813575	0.0684891583336164	-4.20059652963155	2.66212634834149e-05	0.000147732534854184	FGFR2	protein_coding
ENSG00000066557.6	455.96349255783	-0.225743132634829	0.0679600724441167	-3.32170235428246	0.000894700801834678	0.00343140900191341	LRRC40	protein_coding
ENSG00000066583.12	402.995032616857	-0.221434338667049	0.0819777279679511	-2.70115242463927	0.00690996625619637	0.0202473147859998	ISOC1	protein_coding
ENSG00000066651.20	332.948417691718	-0.230822995117271	0.0862818225189081	-2.67522159799867	0.00746798699740643	0.02161696312062	TRMT11	protein_coding
ENSG00000066654.14	1217.29578465735	-0.114154479847516	0.0678902198925016	-1.68145691718586	0.0926741980312566	0.1739791459537	THUMPD1	protein_coding
ENSG00000066697.15	348.063175455148	-0.340917180453295	0.0868802056742831	-3.92399140641316	8.70938433754395e-05	0.0004298956612895	MSANTD3	protein_coding
ENSG00000066735.14	199.608332990471	-1.32660806946802	0.119337423412443	-11.1164463881806	1.04345855831823e-28	5.77380402269422e-27	KIF26A	protein_coding
ENSG00000066739.12	1250.3034412289	0.159405923298594	0.0672539183514389	2.37021020047649	0.0177779747930244	0.0451380267729124	ATG2B	protein_coding
ENSG00000066777.9	811.227489139999	-0.0430743742181555	0.0805691338217536	-0.534626254186258	0.592908325318681	0.709186712426918	ARFGEF1	protein_coding
ENSG00000066827.16	267.893032358957	0.0133814899048268	0.0888391167606581	0.150626102473283	0.880270669517219	0.921544671296063	ZFAT	protein_coding
ENSG00000066855.16	795.397188521016	-0.214419048395837	0.0534607614462983	-4.01077430614643	6.05199419321786e-05	0.000310362845261327	MTFR1	protein_coding
ENSG00000066923.17	68.9575014755051	0.102840156440673	0.176243416607651	0.583512044989533	0.559548650937772	0.680965205838463	STAG3	protein_coding
ENSG00000066926.12	1366.79205675488	-0.0635196849510791	0.0667262489008282	-0.951944489573889	0.341125134881165	0.475985661023768	FECH	protein_coding
ENSG00000066933.16	852.173763935186	0.0968078830336215	0.0636295346979305	1.52143000091387	0.128151964983771	0.224648394080825	MYO9A	protein_coding
ENSG00000067057.17	5253.52831977491	-0.142994992686518	0.0728775275045355	-1.962127388002	0.0497476550380862	0.105373951143086	PFKP	protein_coding
ENSG00000067064.11	1201.19213361464	-0.914238073166017	0.192745899370869	-4.74322969334306	2.10337545359655e-06	1.46278460506952e-05	IDI1	protein_coding
ENSG00000067066.17	768.410443785855	0.122305405580574	0.0726912070129459	1.68253370120532	0.0924653955491011	0.173715281193981	SP100	protein_coding
ENSG00000067082.15	1568.92018950394	-0.152414168272289	0.0996522953795543	-1.52945968471449	0.12615052607161	0.221750786621274	KLF6	protein_coding
ENSG00000067113.17	298.504347915932	-0.117716440979241	0.0972926384324233	-1.20992135557104	0.226309071788423	0.35073711156346	PLPP1	protein_coding
ENSG00000067141.17	3169.72407467637	0.0877315870584934	0.0439793384307875	1.9948364434031	0.0460607212069274	0.0989996171847023	NEO1	protein_coding
ENSG00000067167.8	3351.57469525624	-0.154608312748447	0.0495830593376293	-3.11816807623068	0.00181978992518567	0.00638892683619208	TRAM1	protein_coding
ENSG00000067177.15	879.524249259165	0.737361471931096	0.086756597552474	8.49919767179791	1.90905575035223e-17	5.41916346085116e-16	PHKA1	protein_coding
ENSG00000067182.8	2248.01545255119	0.114870461257729	0.0584677012636666	1.96468235923468	0.0494510129509229	0.104847406606483	TNFRSF1A	protein_coding
ENSG00000067191.16	557.343847533725	-0.0913632089389945	0.0654167592817803	-1.39663306379105	0.162523942234159	0.270760951870849	CACNB1	protein_coding
ENSG00000067208.14	157.526968118315	0.098102468594216	0.110980511003572	0.883961226228798	0.376717144055622	0.511450466049858	EVI5	protein_coding
ENSG00000067221.14	74.6153291482812	0.153271170993511	0.189036278607514	0.810802942813638	0.417478844248873	0.551868511154574	STOML1	protein_coding
ENSG00000067225.18	40735.8064389551	0.445835764462097	0.0609660444408355	7.31285371309857	2.61527690720939e-13	4.92484697002489e-12	PKM	protein_coding
ENSG00000067248.10	589.788596391842	-0.132020087138126	0.07789570266196	-1.69483145573572	0.0901073984377333	0.170038328054005	DHX29	protein_coding
ENSG00000067334.14	1151.08276380135	-0.126760190290012	0.0826804083579614	-1.53313454550453	0.125242707536528	0.220688430771645	DNTTIP2	protein_coding
ENSG00000067365.15	390.27336499287	0.00314728259267547	0.098564824442563	0.0319310931711698	0.974527002511624	0.984519175918338	METTL22	protein_coding
ENSG00000067369.14	718.235585800696	0.248023168893536	0.0655767880224361	3.78217927978844	0.000155461327302171	0.000729178559753917	TP53BP1	protein_coding
ENSG00000067533.6	403.243760679694	-0.0448785368001292	0.0771085975236813	-0.582017287843243	0.560555036244836	0.681754918653431	RRP15	protein_coding
ENSG00000067560.12	8221.07433528778	-0.197164518968033	0.0601576450240992	-3.27746405114511	0.0010474406739908	0.0039448863065814	RHOA	protein_coding
ENSG00000067596.12	1317.68880130192	0.0862241743330931	0.0530171781705774	1.62634408899839	0.103876477623514	0.190730774721723	DHX8	protein_coding
ENSG00000067601.8	63.6767800002439	0.408761650887691	0.187990552404509	2.1743733696156	0.0296771063699461	0.0688692855921314	PMS2P4	transcribed_unprocessed_pseudogene
ENSG00000067606.17	1750.40138260875	-0.0441160101837655	0.0517931708544093	-0.851772723237503	0.394340248397196	0.528673485410585	PRKCZ	protein_coding
ENSG00000067704.10	2817.16137493757	0.113921929714814	0.0407869178482884	2.79309974189664	0.00522055920031739	0.0158631874467265	IARS2	protein_coding
ENSG00000067715.14	125.893348448896	-0.051080404949494	0.149385912999797	-0.34193588889177	0.732399140301035	0.81757179085428	SYT1	protein_coding
ENSG00000067798.16	12.6031974134135	-7.07051212057247	0.953433944866651	-7.41583846331522	1.20857734515834e-13	2.35425933868088e-12	NAV3	protein_coding
ENSG00000067829.19	790.413382743924	-0.23412838109136	0.06793055442746	-3.44658428103035	0.000567721451104901	0.00229553666965159	IDH3G	protein_coding
ENSG00000067836.13	439.747746614525	0.22345667198974	0.102655854351844	2.17675527032157	0.0294988320408558	0.0685388959269663	ROGDI	protein_coding
ENSG00000067900.8	2020.46662282646	-0.163391649051986	0.0632528640006338	-2.58315021198643	0.00979026868260668	0.0271799642466405	ROCK1	protein_coding
ENSG00000067955.15	1575.1612557278	0.0658223802851618	0.0557757029871832	1.18012641275516	0.237949940990591	0.364929855272977	CBFB	protein_coding
ENSG00000067992.16	793.946569464965	0.861687936062214	0.0763037264037741	11.2928683391221	1.42315181032858e-29	8.10984121169333e-28	PDK3	protein_coding
ENSG00000068001.14	936.719404192577	0.2557194170359	0.0657036533366766	3.89201214924155	9.94162652748271e-05	0.000485526932066386	HYAL2	protein_coding
ENSG00000068024.17	642.910806054402	-0.346605375100145	0.109754211955634	-3.1580143388051	0.00158847744495465	0.0056879783210662	HDAC4	protein_coding
ENSG00000068028.17	251.172052055916	-0.186049230327234	0.0853677015025216	-2.17938666559669	0.0293029558727558	0.0681667543166377	RASSF1	protein_coding
ENSG00000068078.19	1052.82446516537	0.408167684504741	0.0929645625279751	4.39057285276758	1.13052429181641e-05	6.81701056536884e-05	FGFR3	protein_coding
ENSG00000068079.8	131.426573594748	1.51136276868021	0.163844783542266	9.22435695543724	2.85267392356317e-20	9.70290337653826e-19	IFI35	protein_coding
ENSG00000068097.15	1061.06223902493	-0.136873511695139	0.0774445868331574	-1.76737351559525	0.0771656953339653	0.150270709467202	HEATR6	protein_coding
ENSG00000068120.15	2220.11040082289	-0.279875510276504	0.0612619401978562	-4.56850549252271	4.91214199408231e-06	3.19090738126861e-05	COASY	protein_coding
ENSG00000068137.15	646.167404862955	0.0113079429092219	0.0645708405712243	0.175124604375388	0.860981725516031	0.909204322505934	PLEKHH3	protein_coding
ENSG00000068305.17	1358.62257669366	-0.0288419925965127	0.0480266412817749	-0.600541529175343	0.548145392454255	0.671044203091092	MEF2A	protein_coding
ENSG00000068308.13	2105.79165774083	0.147562734782795	0.0460837994562089	3.20205227268676	0.0013645223465899	0.00498301895674819	OTUD5	protein_coding
ENSG00000068323.17	1148.30425554515	0.183551934725379	0.0705104730100438	2.60318683012144	0.00923616063596864	0.0258627497850401	TFE3	protein_coding
ENSG00000068354.16	496.241479812707	0.12219927103507	0.0672703689115006	1.81653933243376	0.0692876801137772	0.137781438892917	TBC1D25	protein_coding
ENSG00000068366.20	1172.33119654244	-0.142531788550646	0.0639256565230549	-2.22964919412665	0.0257707412332937	0.0614474254668012	ACSL4	protein_coding
ENSG00000068383.19	446.131738735171	0.0748645948037777	0.078469392745143	0.954061095476129	0.340052717553418	0.475010070655428	INPP5A	protein_coding
ENSG00000068394.11	358.331197096371	-0.015098188187781	0.0850496386581773	-0.177522073297244	0.859098328593003	0.907843182554134	GPKOW	protein_coding
ENSG00000068400.13	922.890288553588	-0.158379442964113	0.0818658626205588	-1.93462131704625	0.0530367821780481	0.111016685502077	GRIPAP1	protein_coding
ENSG00000068438.15	1328.10127347738	0.0215757644999786	0.0502517446985188	0.429353540447613	0.6676659587866	0.768220788261053	FTSJ1	protein_coding
ENSG00000068489.13	1995.27997335103	-0.0235579405087226	0.112789826532625	-0.208865828000084	0.834552981092228	0.890531940136983	PRR11	protein_coding
ENSG00000068615.19	111.620405047317	0.427879758296288	0.123121318490791	3.47526946219545	0.000510340435428938	0.00208915116476689	REEP1	protein_coding
ENSG00000068650.18	2469.76893419925	0.372906369763875	0.0470909220721789	7.91885895103732	2.39700072994097e-15	5.52141706601184e-14	ATP11A	protein_coding
ENSG00000068654.16	3916.33195088925	0.00898433169349356	0.0518624274689519	0.173233921587495	0.862467561137969	0.910521539727572	POLR1A	protein_coding
ENSG00000068697.7	2068.27352953072	0.282609658341179	0.0749424436935186	3.77102272641292	0.000162579864194089	0.000757680709787041	LAPTM4A	protein_coding
ENSG00000068724.17	834.986757651387	0.434514149708533	0.0647477145798088	6.71088010640046	1.93454013974102e-11	2.93973104618158e-10	TTC7A	protein_coding
ENSG00000068745.15	2296.47208870241	0.12102045878494	0.0560272061526738	2.16003022630041	0.0307703297141113	0.0709962948170279	IP6K2	protein_coding
ENSG00000068784.13	320.435853335717	0.0140252977230332	0.0750949206549327	0.18676759494135	0.851842855298067	0.903137077465995	SRBD1	protein_coding
ENSG00000068796.19	1218.89486826917	-0.0847568097204902	0.0553299936583451	-1.53184202846383	0.125561421921542	0.221096971703653	KIF2A	protein_coding
ENSG00000068831.19	29.6742481875167	0.355642799763945	0.283572671440821	1.25415047210628	0.209787317995783	0.330276641818752	RASGRP2	protein_coding
ENSG00000068878.15	1736.05299748441	-0.0202916452983683	0.0613111323308705	-0.330961842114785	0.740673308356304	0.82283863862788	PSME4	protein_coding
ENSG00000068885.15	378.213431695942	0.326927342299783	0.0681209570650776	4.79921827856091	1.5928612020965e-06	1.13039852594878e-05	IFT80	protein_coding
ENSG00000068903.20	1096.55856648069	-0.116103674061915	0.0531419583136682	-2.18478350716054	0.02890472388632	0.06743552447172	SIRT2	protein_coding
ENSG00000068912.14	664.110758220058	0.276569740381448	0.060806803329799	4.54833546965809	5.40718928844368e-06	3.48727174041857e-05	ERLEC1	protein_coding
ENSG00000068971.14	286.698971556875	-0.015115756885059	0.0853330033567891	-0.177138460975737	0.859399632102165	0.907930828990083	PPP2R5B	protein_coding
ENSG00000068976.14	22.8337752461974	-0.242479332466698	0.332719736652186	-0.728779527498178	0.466136536545907	0.596517277202035	PYGM	protein_coding
ENSG00000069011.16	1529.24402317227	0.0105815513984717	0.0478150968481004	0.22130147371838	0.824857702568642	0.883581877928618	PITX1	protein_coding
ENSG00000069020.18	300.802864850435	0.798504699559706	0.116531647124795	6.85225618328882	7.26942196502684e-12	1.17108240769926e-10	MAST4	protein_coding
ENSG00000069248.12	1705.55120827884	-0.198906092930502	0.0666722608897604	-2.9833410518264	0.00285120086939939	0.00943931057391449	NUP133	protein_coding
ENSG00000069275.13	5605.93907807788	-0.00721045585327524	0.0831476044563036	-0.0867187443393459	0.930895076717197	0.956511445308822	NUCKS1	protein_coding
ENSG00000069329.18	3771.78662231001	-0.156663751829498	0.0483284204626178	-3.24164850267925	0.00118840499463887	0.00442342702367167	VPS35	protein_coding
ENSG00000069345.12	1344.1914158582	-0.294940527799979	0.0551323838396088	-5.34967848765655	8.81106238202537e-08	7.97644011252468e-07	DNAJA2	protein_coding
ENSG00000069399.15	136.951156705184	0.306828360608267	0.142114042881941	2.15902914579075	0.0308479058438332	0.0711537861421266	BCL3	protein_coding
ENSG00000069424.15	1435.4470900637	-0.139574041242372	0.0843528977247488	-1.65464429802773	0.0979966721847194	0.181670936829939	KCNAB2	protein_coding
ENSG00000069493.15	92.4496022158904	0.0801412687789283	0.135684494656229	0.590644266185126	0.554758798560487	0.676807506919296	CLEC2D	protein_coding
ENSG00000069509.6	178.341491278326	0.00782296089703968	0.10581549630773	0.0739302008685866	0.94106592477972	0.9625727013838	FUNDC1	protein_coding
ENSG00000069535.14	804.37442247601	0.947386788056328	0.101235741612554	9.35822440736532	8.10878751043121e-21	2.90017336907039e-19	MAOB	protein_coding
ENSG00000069667.16	77.3770316386308	-1.35327827823991	0.229649720478357	-5.89279305640366	3.79721837992191e-09	4.26691639964939e-08	RORA	protein_coding
ENSG00000069702.11	156.434721205126	-0.0669211508529733	0.109186037135443	-0.612909421467136	0.539936233291333	0.663440836336409	TGFBR3	protein_coding
ENSG00000069812.11	208.123421792994	-0.35229507245529	0.0985296780446677	-3.575522415648	0.000349529224226339	0.00149944109898445	HES2	protein_coding
ENSG00000069849.11	1997.8744599874	-0.111244119105983	0.0860005304992828	-1.29352828942038	0.195828406340718	0.313423959509059	ATP1B3	protein_coding
ENSG00000069869.16	250.850672650186	-0.186281310680469	0.0953163729012698	-1.95434745375196	0.0506601404186851	0.106965528062237	NEDD4	protein_coding
ENSG00000069943.10	225.246439981161	-0.137665044677656	0.111946402879224	-1.2297406717586	0.218794231203294	0.341659048971033	PIGB	protein_coding
ENSG00000069956.12	1594.06325203567	-0.427418364522056	0.0456290711172352	-9.36723790462195	7.44554232156673e-21	2.68180005506998e-19	MAPK6	protein_coding
ENSG00000069966.18	589.799549382071	0.0975654470957515	0.0750582110898294	1.2998637414764	0.19364767417021	0.310617296494848	GNB5	protein_coding
ENSG00000069974.16	178.854128327011	-0.0533901340726459	0.124958563797742	-0.427262705732304	0.669187993315978	0.769777350338649	RAB27A	protein_coding
ENSG00000069998.12	1140.84638823253	-0.157120983466941	0.0632579584478039	-2.48381369431305	0.0129983792938406	0.0345838412152497	HDHD5	protein_coding
ENSG00000070010.19	1274.73742634638	-0.156209831961432	0.0549554004784853	-2.84248373410704	0.00447635152364864	0.0139061921214732	UFD1	protein_coding
ENSG00000070018.9	1053.39851908402	-0.0936901025053002	0.0585064074606099	-1.60136481749248	0.109296140445892	0.198636738898642	LRP6	protein_coding
ENSG00000070047.13	2858.07958714705	0.717609704417621	0.0499231120846553	14.3742982849459	7.50266334697421e-47	8.36355289306498e-45	PHRF1	protein_coding
ENSG00000070061.16	1554.6067075066	-0.0760614554351823	0.0532486971182842	-1.42841908913232	0.15317126795873	0.258879106271108	ELP1	protein_coding
ENSG00000070081.17	807.35649596783	-0.204754427841631	0.111649052328891	-1.83391102361061	0.0666672029508788	0.133579312971113	NUCB2	protein_coding
ENSG00000070087.14	3029.88578511786	-0.081346713321302	0.0586665614688903	-1.38659419070331	0.165565540741822	0.274603507660256	PFN2	protein_coding
ENSG00000070159.14	750.877262726358	-0.0399642198053335	0.0687335061283344	-0.581437235730637	0.560945807859399	0.682012927125925	PTPN3	protein_coding
ENSG00000070182.21	589.891526312771	0.128121074546989	0.0861506718155812	1.4871744102153	0.136968752804941	0.237029664910714	SPTB	protein_coding
ENSG00000070214.16	2098.72819946843	-0.100302624234174	0.0504030102925066	-1.99001257369514	0.0465895504270983	0.0998898798431343	SLC44A1	protein_coding
ENSG00000070269.14	749.40265742482	0.0638802852749408	0.106957805330365	0.597247532123826	0.550342128766886	0.673139915948092	TMEM260	protein_coding
ENSG00000070366.14	1111.15818642031	0.0918769203735598	0.0587431053378891	1.56404602455191	0.117806760278309	0.21042629742343	SMG6	protein_coding
ENSG00000070367.16	1626.74184716364	-0.137135103052561	0.0757716012339008	-1.80984829170015	0.0703193166818828	0.139433472392329	EXOC5	protein_coding
ENSG00000070371.16	192.771823942871	0.467348839113746	0.0984589000075294	4.74663884197373	2.06824769667647e-06	1.44097987334138e-05	CLTCL1	protein_coding
ENSG00000070388.11	22.2737603585111	1.08769046443614	0.281281598086237	3.86690943110565	0.000110223339194667	0.000533036996890739	FGF22	protein_coding
ENSG00000070404.10	462.86440376992	-0.410324924964591	0.0890282171134296	-4.60893117113423	4.04744284230047e-06	2.67355307472373e-05	FSTL3	protein_coding
ENSG00000070413.20	2181.57750353451	0.178965889950596	0.052789646984898	3.39017023549702	0.000698492339258329	0.00276142247091721	DGCR2	protein_coding
ENSG00000070423.18	2483.39116694972	-0.0157160868662701	0.0671210714139505	-0.2341453516042	0.814872138841972	0.876574438571149	RNF126	protein_coding
ENSG00000070444.15	1625.28235630284	0.0267136350874365	0.0679478617580896	0.393149017441393	0.694209422206613	0.789141170123846	MNT	protein_coding
ENSG00000070476.15	769.636553104864	0.0224206836264397	0.0769849690320929	0.291234560568482	0.770871932081951	0.844530570068548	ZXDC	protein_coding
ENSG00000070495.15	206.831313344032	-0.296232648588248	0.109392867366138	-2.70797041635955	0.00676960564886363	0.0198765409914595	JMJD6	protein_coding
ENSG00000070501.12	486.442453928873	-0.0547860546291847	0.0716867253054129	-0.764242673881045	0.444722640413045	0.577485261830459	POLB	protein_coding
ENSG00000070540.13	416.326912722338	-0.62967522295149	0.267090962014232	-2.35753100068559	0.0183969191571243	0.0464461358692559	WIPI1	protein_coding
ENSG00000070610.14	1254.51627541846	0.0905398835231746	0.0626418633022697	1.44535744548796	0.148357509876559	0.252616333017595	GBA2	protein_coding
ENSG00000070614.15	1962.57028167061	0.201343423149698	0.0500167474394739	4.02552011990278	5.68495191486102e-05	0.000293114738837804	NDST1	protein_coding
ENSG00000070669.17	10466.4810279622	-0.363314261854484	0.0702112840508783	-5.17458506514721	2.28418027115181e-07	1.91401228389921e-06	ASNS	protein_coding
ENSG00000070718.12	476.839764551774	0.0233946157426242	0.0644384988718244	0.363053394356048	0.71656499856316	0.806464207839355	AP3M2	protein_coding
ENSG00000070731.11	25.6915559155183	0.775206867585821	0.287766962283498	2.69387028112739	0.00706276464047816	0.0206198703095742	ST6GALNAC2	protein_coding
ENSG00000070756.16	51094.5134925006	-0.0504993067374612	0.0488235550723474	-1.03432260642697	0.300985371907256	0.433605188167873	PABPC1	protein_coding
ENSG00000070759.17	425.302524544081	0.133353629046216	0.085586052506214	1.558123375728	0.119204004400417	0.212449942257343	TESK2	protein_coding
ENSG00000070761.8	961.851934088117	-0.0733087147798093	0.0531503026954481	-1.37927182089384	0.16781096134943	0.277420329262664	CFAP20	protein_coding
ENSG00000070770.9	2993.58852982594	-0.358670946649931	0.0685115323422231	-5.23519084142401	1.6481448051025e-07	1.41645849541505e-06	CSNK2A2	protein_coding
ENSG00000070778.13	550.356054225865	-0.0724094147918073	0.0779707454885949	-0.928674137178783	0.353057987880333	0.487954895104836	PTPN21	protein_coding
ENSG00000070785.17	328.047644606159	-0.394926661286305	0.118124158658922	-3.34331829974459	0.000827828866617485	0.00320715435083263	EIF2B3	protein_coding
ENSG00000070814.22	4272.99194623663	-0.014559730782851	0.0708653923486045	-0.205456151448765	0.837215753343245	0.892313419293603	TCOF1	protein_coding
ENSG00000070831.17	2818.73910436488	-0.111605724497002	0.0578132984474497	-1.93045073528278	0.0535510137534353	0.111797033597066	CDC42	protein_coding
ENSG00000070882.13	2161.89270486895	-0.265412664638376	0.0849181977853818	-3.12550986196348	0.00177497118341438	0.00626085009119605	OSBPL3	protein_coding
ENSG00000070950.10	583.28187297533	-0.195086376710014	0.0647704978735127	-3.0119635191162	0.00259563789164499	0.00870074229174764	RAD18	protein_coding
ENSG00000070961.15	1755.89351236999	-0.253952584639278	0.0585066628308514	-4.34057545502946	1.42110057858072e-05	8.38603092584419e-05	ATP2B1	protein_coding
ENSG00000071051.14	1069.87161965022	0.134963588127393	0.0679394439901536	1.98652771057346	0.0469747590667474	0.100631017038486	NCK2	protein_coding
ENSG00000071054.16	3251.25376248668	-0.205916351295714	0.0443233385247299	-4.64577710410565	3.38798659506131e-06	2.2767054607315e-05	MAP4K4	protein_coding
ENSG00000071073.13	301.092864136542	-0.976362148453492	0.179293452418257	-5.44560961532397	5.16282571102733e-08	4.8670786579512e-07	MGAT4A	protein_coding
ENSG00000071082.11	12768.2094842647	0.06993836105896	0.0688765096235169	1.01541674282346	0.309907215354478	0.443175629903698	RPL31	protein_coding
ENSG00000071127.17	5964.52180076267	-0.153400445980493	0.0486605941589346	-3.1524573144228	0.00161902490894603	0.00577704402089342	WDR1	protein_coding
ENSG00000071189.21	1297.17308272896	-0.07130235616909	0.0515844257859273	-1.38224580544894	0.166896240016199	0.276270678600372	SNX13	protein_coding
ENSG00000071205.12	571.035614387604	-0.03914494032456	0.0686361908374828	-0.570325069717923	0.568457240431765	0.688459871203324	ARHGAP10	protein_coding
ENSG00000071242.12	1287.65660041004	-0.0370226827256157	0.0988610639838401	-0.374492052115355	0.708038268635763	0.79967167864261	RPS6KA2	protein_coding
ENSG00000071243.16	755.232554142703	-0.58830371980989	0.0796317226633001	-7.38780601667207	1.49271297498025e-13	2.87112248789653e-12	ING3	protein_coding
ENSG00000071282.12	125.460255775185	-0.833998058948954	0.15204690007556	-5.48513687904519	4.13149387817721e-08	3.95299761296026e-07	LMCD1	protein_coding
ENSG00000071462.12	1733.76392116505	-0.121890604316183	0.0841178987056148	-1.44904480725036	0.147325069858708	0.25133472596986	BUD23	protein_coding
ENSG00000071537.14	5889.18121657685	-0.266268284574568	0.113886730492169	-2.33800973496975	0.0193867431457603	0.0485049707277278	SEL1L	protein_coding
ENSG00000071539.14	850.85825798764	-0.169969316823364	0.0862158699458173	-1.97143886537573	0.0486736992377824	0.103586389067364	TRIP13	protein_coding
ENSG00000071553.17	2574.71707445883	0.0454044549992636	0.0567248808963739	0.800432795658212	0.423460086087281	0.557651326612482	ATP6AP1	protein_coding
ENSG00000071564.17	8362.90569780969	-0.105809734074937	0.051526344429252	-2.0535074872276	0.0400233843389221	0.0882525448489776	TCF3	protein_coding
ENSG00000071575.11	308.268843606365	0.183297325014642	0.0880878261917598	2.08084741035179	0.0374478750380994	0.0835163599912472	TRIB2	protein_coding
ENSG00000071626.17	4819.14543076753	-0.22725872479327	0.0560145912645802	-4.05713439414084	4.96784980928307e-05	0.000259203970916881	DAZAP1	protein_coding
ENSG00000071655.18	3542.41985870949	0.0239008946191289	0.0402853861455376	0.593289450739854	0.552987457510555	0.675293815056868	MBD3	protein_coding
ENSG00000071859.15	736.118034258879	-0.0939297365063999	0.065332064729912	-1.43772796550534	0.150511255043386	0.255514438308426	FAM50A	protein_coding
ENSG00000071889.17	611.398257513904	0.183744732927659	0.0718315716764376	2.55799404968236	0.0105277893660682	0.0288809770430382	FAM3A	protein_coding
ENSG00000071894.17	3513.60400969776	0.0580325525467249	0.0527469322538428	1.10020716024669	0.271241871555285	0.402331571716425	CPSF1	protein_coding
ENSG00000071994.11	1560.35937576908	-0.204909838231673	0.040544547947717	-5.0539430972546	4.32780597474573e-07	3.42990414355562e-06	PDCD2	protein_coding
ENSG00000072042.13	2442.65335483115	-0.550377555980668	0.0455675663194956	-12.0782740978904	1.37577163899764e-33	9.6823891570378e-32	RDH11	protein_coding
ENSG00000072062.14	1987.07337629437	0.193771507418304	0.0552309196499581	3.50838821164642	0.000450830657120607	0.00186993096022431	PRKACA	protein_coding
ENSG00000072071.16	4223.95407571424	-0.0107817178210699	0.045638587084762	-0.236241271033339	0.813245456035722	0.87525613844803	ADGRL1	protein_coding
ENSG00000072110.14	5422.87170760826	-0.131110926905525	0.0427273156394741	-3.0685505265956	0.00215099950816332	0.00739699718276745	ACTN1	protein_coding
ENSG00000072121.16	1644.14223450469	0.0309660538189512	0.0528236893866387	0.586215279139207	0.557730855289366	0.679510620022274	ZFYVE26	protein_coding
ENSG00000072134.15	822.270511580775	0.168436386233914	0.0606280251382513	2.77819351446505	0.00546620533263939	0.0165404968971803	EPN2	protein_coding
ENSG00000072135.13	1346.3149271117	-0.0537905071787963	0.0734722413624771	-0.732120133826047	0.464095245897255	0.59495195125853	PTPN18	protein_coding
ENSG00000072195.15	521.5607736302	0.686764345286775	0.0822584775438883	8.34885796324588	6.89261655918373e-17	1.87243005212436e-15	SPEG	protein_coding
ENSG00000072210.19	1881.6234446944	-0.0291400172229644	0.0741438733358308	-0.393019893781057	0.694304788147848	0.789180018204371	ALDH3A2	protein_coding
ENSG00000072274.13	8573.84139516862	-0.497696715824808	0.055256274078713	-9.00706253041664	2.11649402941052e-19	6.86265325205041e-18	TFRC	protein_coding
ENSG00000072310.17	5542.81231515607	-0.936622368257446	0.171980685751829	-5.44609043837054	5.14889644011832e-08	4.85694542516906e-07	SREBF1	protein_coding
ENSG00000072364.13	2548.11490556796	0.0416361865877667	0.0657377339537942	0.633368144649342	0.526493262376008	0.651113863714178	AFF4	protein_coding
ENSG00000072401.15	524.494816984207	-0.0568906553173165	0.0660485520519106	-0.861345987912097	0.389047514330161	0.523273516243382	UBE2D1	protein_coding
ENSG00000072415.9	1008.51200974217	-0.0850532112264599	0.0492535296064454	-1.72684499783199	0.0841955046836963	0.16119264730217	MPP5	protein_coding
ENSG00000072422.17	125.192920104193	-0.375876586494009	0.129034275967339	-2.91299798969036	0.00357976905897113	0.0114901708845328	RHOBTB1	protein_coding
ENSG00000072501.19	4023.80830701745	-0.132290757151274	0.0415382051392864	-3.18479714536714	0.00144855510292625	0.00525595949914223	SMC1A	protein_coding
ENSG00000072506.13	807.89866174537	-0.198755060145647	0.0841647443420149	-2.36150019464182	0.0182011623640512	0.0460288378247705	HSD17B10	protein_coding
ENSG00000072518.20	1979.79828923922	0.104070695072628	0.0469069255857589	2.21866374257162	0.0265096094555094	0.0627973872505878	MARK2	protein_coding
ENSG00000072571.20	780.938838224838	0.253397712903833	0.204386546419787	1.2397964413146	0.215050694831271	0.336778819538082	HMMR	protein_coding
ENSG00000072609.17	24.7416078124987	-0.172017557312132	0.247539533382176	-0.694909435118607	0.487112059418762	0.61613180151096	CHFR	protein_coding
ENSG00000072682.18	1459.74234380807	-0.762463965356156	0.193828060324147	-3.93371302421875	8.36436407778886e-05	0.000414069913115045	P4HA2	protein_coding
ENSG00000072736.19	1075.64260856393	0.121989043923252	0.0548126231591865	2.22556478585183	0.0260433471146878	0.0619571248161249	NFATC3	protein_coding
ENSG00000072756.17	520.478552292917	0.098296614946519	0.10087351737745	0.974454123362346	0.329831107272204	0.464511171084323	TRNT1	protein_coding
ENSG00000072778.20	4301.56408131385	0.299681784993227	0.0604910758247292	4.95414870553046	7.26476341888871e-07	5.53336840442169e-06	ACADVL	protein_coding
ENSG00000072786.13	676.089014618665	0.148685597399162	0.0623061613294947	2.38637069314647	0.017015589998247	0.0434842855510757	STK10	protein_coding
ENSG00000072803.17	1089.42584744582	0.0939241607528687	0.0651572156124269	1.44150052868366	0.149443328080145	0.25401207639844	FBXW11	protein_coding
ENSG00000072849.11	702.185706813272	-0.0539766654659968	0.0635364136218794	-0.849539065695855	0.395581401984638	0.530033266459852	DERL2	protein_coding
ENSG00000072864.16	1157.88712169634	-0.049950007327975	0.10331044582779	-0.48349425779497	0.628744835976931	0.737778804075274	NDE1	protein_coding
ENSG00000072954.7	158.275927804135	0.137348304963134	0.143497305929387	0.957149014565624	0.338492047059834	0.473262889563103	TMEM38A	protein_coding
ENSG00000072958.9	613.064254998768	0.191148465600183	0.0800741798842096	2.38714234571732	0.0169799153667692	0.0434076443724975	AP1M1	protein_coding
ENSG00000073008.15	1740.11058547814	-0.454463655359568	0.10048486788011	-4.52270739811088	6.10536141851779e-06	3.90430598199559e-05	PVR	protein_coding
ENSG00000073050.12	1117.95223683735	-0.0629323185170885	0.0743901032926344	-0.845977028281928	0.397565559371876	0.531665606193283	XRCC1	protein_coding
ENSG00000073060.16	2667.23432230478	-0.0497456319836277	0.0770389238170141	-0.64572075411886	0.518460217268304	0.644420069634264	SCARB1	protein_coding
ENSG00000073111.14	3591.22915081229	-0.228070323121106	0.0560177525460605	-4.07139366995446	4.67326935785835e-05	0.000245258314890766	MCM2	protein_coding
ENSG00000073150.14	483.538703281884	0.321296794215604	0.0891842535375528	3.60261796753522	0.000315028355625596	0.00136485476513875	PANX2	protein_coding
ENSG00000073169.14	801.832632679198	0.205562997737654	0.0693001989284783	2.96626850883656	0.00301437191521639	0.0099128957556384	SELENOO	protein_coding
ENSG00000073331.18	427.105341087903	0.0696626684335456	0.24857240860001	0.280251009457945	0.779284934042786	0.850939476097628	ALPK1	protein_coding
ENSG00000073350.14	2043.18550863517	-0.0186688755822144	0.0529561524833292	-0.352534591482859	0.724437381170582	0.812007905756727	LLGL2	protein_coding
ENSG00000073417.15	814.451585703905	0.0614175776189348	0.0563504707677311	1.08992128694168	0.275747818774398	0.407590078234863	PDE8A	protein_coding
ENSG00000073536.18	2033.90793664684	-0.45131342816955	0.0482010643314988	-9.3631423792985	7.73997724143116e-21	2.77476367209241e-19	NLE1	protein_coding
ENSG00000073578.17	4273.39898061596	0.0622415247361651	0.0674796469921103	0.922374782776239	0.35633311865537	0.491414067916273	SDHA	protein_coding
ENSG00000073584.20	2743.5963809847	-0.0489933625700586	0.0454311589871296	-1.07840882034152	0.280851352487193	0.41289582741475	SMARCE1	protein_coding
ENSG00000073605.18	61.5327612610387	0.452836060692035	0.195400202788913	2.31747999351476	0.0204775992425525	0.0507932265116553	GSDMB	protein_coding
ENSG00000073614.13	1120.24385612499	0.132803781620877	0.0548437356863791	2.42149408603944	0.0154568525432687	0.0401389308010203	KDM5A	protein_coding
ENSG00000073670.14	110.795438619065	0.365755305294045	0.185417588333348	1.97260307709581	0.0485408021627283	0.103347989771251	ADAM11	protein_coding
ENSG00000073711.11	101.330375165314	0.325844591810392	0.15009270960915	2.17095548917007	0.0299345371791991	0.0693928736795277	PPP2R3A	protein_coding
ENSG00000073792.16	945.398077396743	-0.723362706787098	0.0963228619967518	-7.50977173842167	5.92305487008666e-14	1.18089939916401e-12	IGF2BP2	protein_coding
ENSG00000073803.14	431.43800888271	-0.0653010340806068	0.0805486074299068	-0.810703451793771	0.417535990606877	0.551896282547016	MAP3K13	protein_coding
ENSG00000073905.8	26.566135864377	0.319987213691054	0.244003518791331	1.31140409481022	0.189721276145809	0.305825208974416	VDAC1P1	processed_pseudogene
ENSG00000073910.22	178.12182291362	-1.00623043872554	0.170878593766016	-5.88856928506431	3.89553229934321e-09	4.36803004960129e-08	FRY	protein_coding
ENSG00000073921.18	2124.28830481032	-0.200197465231863	0.0644129589581413	-3.1080308756187	0.00188338390782564	0.00657892018305426	PICALM	protein_coding
ENSG00000073969.18	1947.53143292599	0.198028870792417	0.0540788217191756	3.66185624052158	0.000250394365231213	0.0011152005674573	NSF	protein_coding
ENSG00000074047.22	424.907245751111	-0.390988440689377	0.0769741143422749	-5.07947956310089	3.78470234051209e-07	3.03093729125855e-06	GLI2	protein_coding
ENSG00000074054.19	1965.43347606576	-0.224626488433037	0.0438026577578513	-5.12814746709688	2.92607206199075e-07	2.39223621684811e-06	CLASP1	protein_coding
ENSG00000074071.15	1268.23362853686	-0.146061875404908	0.0675684856825275	-2.16168638277885	0.0306423579581721	0.0707651732552856	MRPS34	protein_coding
ENSG00000074181.9	163.348248910911	0.00650491352281863	0.0986000561551193	0.0659727162080414	0.947399547430098	0.967028865683228	NOTCH3	protein_coding
ENSG00000074201.9	2259.95830888985	-0.204068040556435	0.0408395196292506	-4.99682764168153	5.82811149569275e-07	4.50212032181182e-06	CLNS1A	protein_coding
ENSG00000074266.21	329.136342583165	-0.0108503622792608	0.0770543632143193	-0.140814378662524	0.888016583721714	0.92698491227601	EED	protein_coding
ENSG00000074319.13	1064.62063901546	0.000722094149699559	0.0498192564002199	0.0144942779534616	0.988435644316895	0.992660561583983	TSG101	protein_coding
ENSG00000074356.17	1740.13544009435	0.0477793811590962	0.0481226541660565	0.992866706691285	0.320774916466303	0.455201126581804	NCBP3	protein_coding
ENSG00000074370.18	109.976478610766	3.40613530597636	0.189539447589034	17.9705879135074	3.31186352584598e-72	6.48445894445126e-70	ATP2A3	protein_coding
ENSG00000074416.14	419.888926020523	-0.126690279897906	0.0730384823555664	-1.73456889864102	0.0828171922736622	0.159112361354053	MGLL	protein_coding
ENSG00000074582.15	518.205709899968	-0.133634704557107	0.0730546169495539	-1.82924379234491	0.067363094746321	0.13474383535898	BCS1L	protein_coding
ENSG00000074590.13	257.491156258499	0.0189446892640933	0.090298877255347	0.209799831846431	0.833823904309821	0.890026288592079	NUAK1	protein_coding
ENSG00000074603.19	447.243521384413	0.196504556647667	0.0801636121553105	2.45129369004674	0.0142343759642456	0.0374031985075634	DPP8	protein_coding
ENSG00000074621.14	325.558273894329	0.572375928370314	0.132489489857291	4.32016101040801	1.55915397605179e-05	9.10918114853209e-05	SLC24A1	protein_coding
ENSG00000074660.16	52.6869371772663	0.962407370374838	0.189476225814035	5.07930409865462	3.78819923331083e-07	3.03214773014272e-06	SCARF1	protein_coding
ENSG00000074695.6	3620.91154563819	-0.022608752746997	0.0493591241856639	-0.458046067874997	0.646919344621758	0.752399073266582	LMAN1	protein_coding
ENSG00000074696.13	2071.34142915715	-0.266191876993679	0.0493223425671851	-5.3969836617367	6.77705566863017e-08	6.25750871652479e-07	HACD3	protein_coding
ENSG00000074755.15	1705.53851553816	-0.0585748728787043	0.0672123633774736	-0.871489558397761	0.383486904662334	0.517976376034483	ZZEF1	protein_coding
ENSG00000074800.16	20325.1556273634	-0.108215900251449	0.0597499076169379	-1.81114757440683	0.0701180109006221	0.139164201253158	ENO1	protein_coding
ENSG00000074842.8	1010.26077223327	-0.132730509631747	0.0667221466014477	-1.98930214917376	0.0466678626121066	0.100029697938539	MYDGF	protein_coding
ENSG00000074855.11	545.279072277914	0.282840948314541	0.0670376311913013	4.219136972597	2.45239256287606e-05	0.000137089821450378	ANO8	protein_coding
ENSG00000074935.14	1124.88809091332	-0.208455450561622	0.087129943174586	-2.39246627469883	0.0167355660736428	0.0428619092867136	TUBE1	protein_coding
ENSG00000074964.17	598.190650328001	0.222080622922057	0.065845057179872	3.37277591414932	0.000744144876238539	0.00292156543582907	ARHGEF10L	protein_coding
ENSG00000074966.11	24.8919425933542	0.514887578195313	0.246169712442006	2.09159596884451	0.0364746734464083	0.0817255300577388	TXK	protein_coding
ENSG00000075073.15	29.8686646236849	0.809101978215501	0.252547296153231	3.20376416829497	0.00135643536286356	0.00495585666546707	TACR2	protein_coding
ENSG00000075089.9	591.460818649317	-0.47903373321233	0.0842917646051312	-5.68304312356475	1.32318887404336e-08	1.37280845681999e-07	ACTR6	protein_coding
ENSG00000075131.10	286.592883895488	-0.404921145798748	0.119754458702102	-3.38126154288769	0.000721538287726151	0.00284149889895662	TIPIN	protein_coding
ENSG00000075142.14	832.130313462245	-0.0617854345697196	0.0660592553456747	-0.935303225057699	0.349632053741458	0.484579428690402	SRI	protein_coding
ENSG00000075151.20	1941.43528309333	0.024120741412872	0.0785172658838371	0.307203022690036	0.758688844929278	0.83519038703266	EIF4G3	protein_coding
ENSG00000075188.9	404.54548368094	-0.0842678994048993	0.0937156928988857	-0.899186644181566	0.368553253082115	0.503267639580657	NUP37	protein_coding
ENSG00000075213.11	18.2311978710692	-1.45521621442568	0.35597370915639	-4.08798789628128	4.35130850071655e-05	0.00022986227403301	SEMA3A	protein_coding
ENSG00000075218.19	1061.24830917106	0.171029981271361	0.196665700969346	0.869648242822066	0.384492665000372	0.518725439919229	GTSE1	protein_coding
ENSG00000075223.14	281.238757064455	-0.527827187997702	0.113615032032314	-4.64575134606817	3.38840939677286e-06	2.2767054607315e-05	SEMA3C	protein_coding
ENSG00000075234.17	842.10745881503	0.409692663687694	0.0868314587771357	4.71825153530155	2.37880264246119e-06	1.64162105538487e-05	TTC38	protein_coding
ENSG00000075239.14	1348.77485442642	-0.149602926711031	0.0722063117233227	-2.07188157296101	0.038276486842251	0.0850514341706471	ACAT1	protein_coding
ENSG00000075240.17	1073.28310902321	-0.139817217827303	0.0680952400028102	-2.05325978470056	0.0400473889278117	0.0882927275451913	GRAMD4	protein_coding
ENSG00000075275.18	1761.35999790547	0.126107078663599	0.0529788489859021	2.38032877417093	0.017297197634556	0.0441021250060086	CELSR1	protein_coding
ENSG00000075292.19	1657.0432668146	-0.0615656901152975	0.0931925604859025	-0.660628807646194	0.508850389864979	0.63584018473201	ZNF638	protein_coding
ENSG00000075303.13	734.734372242299	-0.279302973329583	0.0641658593776438	-4.35282837382049	1.34392358082747e-05	7.97993815178739e-05	SLC25A40	protein_coding
ENSG00000075336.12	456.241271555688	-0.210271945310727	0.0942748280385895	-2.23041451981918	0.0257199365171442	0.0613521615196052	TIMM21	protein_coding
ENSG00000075391.17	666.684209787778	-0.111973992500117	0.0746725767709232	-1.49953299246154	0.133735416301202	0.232646916249226	RASAL2	protein_coding
ENSG00000075399.14	317.702237134141	0.0966471782306678	0.1043534773621	0.926151966122877	0.354367011049706	0.489277008656641	VPS9D1	protein_coding
ENSG00000075407.18	1155.1427132113	-0.115111385058744	0.077792219629808	-1.47972876473416	0.138945645916633	0.239825712526991	ZNF37A	protein_coding
ENSG00000075413.18	2622.14362796975	-0.29148083339879	0.0599623836542144	-4.86106147947144	1.16757982439479e-06	8.49108527531294e-06	MARK3	protein_coding
ENSG00000075415.13	9826.0862461773	-0.189314480248657	0.0498584743881424	-3.79703716513397	0.000146435841742647	0.000691090288965917	SLC25A3	protein_coding
ENSG00000075420.13	878.531916458834	-0.134632620805605	0.0644300117463069	-2.08959485116534	0.036654209450662	0.0820675981132547	FNDC3B	protein_coding
ENSG00000075426.12	2667.26244175307	-1.08563014634242	0.0574962779620942	-18.8817465203251	1.61167500647389e-79	3.61963245571606e-77	FOSL2	protein_coding
ENSG00000075539.15	1231.74334064108	0.125648441717164	0.0574641466525172	2.18655368671799	0.0287751214220715	0.0671947483727639	FRYL	protein_coding
ENSG00000075568.17	2808.13058376284	-0.224842086111531	0.0553543666499127	-4.06186719710008	4.86817700906815e-05	0.000254612326309893	TMEM131	protein_coding
ENSG00000075618.18	9592.54624350371	0.0435027202345789	0.0399597874922102	1.08866245204781	0.276302765520378	0.408225032383523	FSCN1	protein_coding
ENSG00000075624.17	43389.5752358475	-0.129304734724028	0.0755403001724249	-1.71173180976092	0.0869461036639903	0.165318836548364	ACTB	protein_coding
ENSG00000075643.6	1423.0699093155	-0.907511745407284	0.127043559000807	-7.14331173138437	9.1108682034598e-13	1.62548106545839e-11	MOCOS	protein_coding
ENSG00000075651.16	194.449092804542	-0.416222903258986	0.102376718061308	-4.06560115562341	4.79088084471839e-05	0.000250999424564457	PLD1	protein_coding
ENSG00000075702.18	928.624004321903	-0.19847961981725	0.194631805411445	-1.01976971028795	0.307837691670825	0.441217351929909	WDR62	protein_coding
ENSG00000075711.21	1365.32370020642	-0.00594636090090401	0.063202827744605	-0.0940837793671596	0.92504260541133	0.9532251208645	DLG1	protein_coding
ENSG00000075785.14	3645.47632763613	-0.0202927088070601	0.0538184571494639	-0.377058538685036	0.706130102303597	0.798165859105953	RAB7A	protein_coding
ENSG00000075790.11	678.297767652034	0.148880402264207	0.0592937607464007	2.5108949135638	0.0120425539977053	0.0323906101889672	BCAP29	protein_coding
ENSG00000075826.17	174.090801453541	-0.0604259256870984	0.153228431112707	-0.394351917906491	0.693321237384219	0.788414142764839	SEC31B	protein_coding
ENSG00000075856.12	2612.01382553506	-0.372176705201369	0.0790073782742324	-4.7106575782018	2.46918798699566e-06	1.69709446162906e-05	SART3	protein_coding
ENSG00000075914.13	470.745490369061	0.195529563490678	0.0771794913987495	2.5334393884571	0.0112949272074771	0.0306387439276359	EXOSC7	protein_coding
ENSG00000075945.13	859.80259394382	-0.821869115314676	0.105377397435025	-7.7992922136973	6.22553551040684e-15	1.36800544338033e-13	KIFAP3	protein_coding
ENSG00000075975.16	1153.26114120453	-0.150005068304667	0.057105663808129	-2.62679843471697	0.00861923739198237	0.0243990720019193	MKRN2	protein_coding
ENSG00000076003.5	2044.52602108095	-0.153322074888983	0.088697327162954	-1.72859859246155	0.0838809617329373	0.16071133453587	MCM6	protein_coding
ENSG00000076043.11	775.14017930649	-0.332079119523491	0.0644799485425001	-5.15011452443408	2.60327449794325e-07	2.15837177701354e-06	REXO2	protein_coding
ENSG00000076053.11	602.942707151177	-0.204351175816758	0.0633292747787041	-3.22680429439366	0.00125181047868891	0.004631213573289	RBM7	protein_coding
ENSG00000076067.13	772.87356004088	0.365824614055557	0.0874004074123371	4.18561680530472	2.84392776173e-05	0.000157079438615336	RBMS2	protein_coding
ENSG00000076108.11	3423.80554855101	0.0505956014639874	0.0396730929370179	1.27531275527999	0.202198564798763	0.321530245898241	BAZ2A	protein_coding
ENSG00000076201.15	2284.62512070046	0.217600142554512	0.0579217605191111	3.75679434817448	0.000172103814295658	0.000796717020892174	PTPN23	protein_coding
ENSG00000076248.11	1594.5743894544	0.26283032320821	0.0742349470561269	3.54052011392278	0.000399339194955504	0.00167869754620437	UNG	protein_coding
ENSG00000076258.10	25.3023087846842	0.096919507643281	0.246229656530303	0.393614274612585	0.69386584069216	0.788915955855469	FMO4	protein_coding
ENSG00000076321.11	287.156852150954	0.11105421080607	0.08166824055236	1.35982127268763	0.173886488951267	0.285455708831963	KLHL20	protein_coding
ENSG00000076351.13	375.598939826741	0.00937383427204658	0.0773846739213769	0.121132955623363	0.903585726550017	0.937979963014672	SLC46A1	protein_coding
ENSG00000076356.7	104.323815264367	-2.80753268056814	0.172784475702304	-16.2487553882174	2.27945102546509e-59	3.5522220470309e-57	PLXNA2	protein_coding
ENSG00000076382.17	1391.28930431778	-0.173500406018139	0.122213430453592	-1.4196508957665	0.155709340354712	0.262284822122523	SPAG5	protein_coding
ENSG00000076513.17	680.803318444108	-0.0888683140541339	0.0796183633809164	-1.11617860855746	0.264345689145014	0.39520415011045	ANKRD13A	protein_coding
ENSG00000076554.15	968.199908213957	-0.0457021901209384	0.0596301431286856	-0.766427644191801	0.443421889331298	0.576090097309024	TPD52	protein_coding
ENSG00000076555.15	494.613607242035	-0.399213711315556	0.0855262945243641	-4.66773070826575	3.04544694728501e-06	2.06344568673188e-05	ACACB	protein_coding
ENSG00000076604.15	924.320577683378	-0.0116188637775867	0.0511568481970012	-0.227122353840944	0.820328602363615	0.880632660176828	TRAF4	protein_coding
ENSG00000076641.4	41.967185667086	-0.993125583386605	0.252873382245005	-3.92736307226033	8.5882285783862e-05	0.000424326841957664	PAG1	protein_coding
ENSG00000076650.7	333.332059528853	-0.00613712612984834	0.0903210516188684	-0.0679479038369198	0.945827105092333	0.965913728760142	GPATCH1	protein_coding
ENSG00000076662.10	58.8634606654637	0.134612646748062	0.202912457630971	0.663402574290816	0.507072757626415	0.634027767682218	ICAM3	protein_coding
ENSG00000076685.19	986.650550713884	0.0350181338168356	0.0692891875406818	0.505391029390774	0.613284218232319	0.725942581184918	NT5C2	protein_coding
ENSG00000076716.9	485.453362495169	0.13937024970361	0.0716312714418918	1.94566209559284	0.0516953426322469	0.108670512412894	GPC4	protein_coding
ENSG00000076770.14	865.412625672904	0.131288133123564	0.0563753712455673	2.32882072832269	0.0198685648235226	0.0495077046801822	MBNL3	protein_coding
ENSG00000076826.10	1257.43889132879	-0.0371798316743866	0.0590526186942926	-0.629605130076645	0.528952966309034	0.65342429390902	CAMSAP3	protein_coding
ENSG00000076864.19	590.181880649519	0.0138004210745182	0.0872993991596441	0.158081512672056	0.874392568181794	0.918097167498959	RAP1GAP	protein_coding
ENSG00000076924.12	1713.61756214949	-0.0748069184118475	0.0620819620190123	-1.2049702679973	0.228214779963965	0.352977123719837	XAB2	protein_coding
ENSG00000076928.18	2927.77442386748	0.229347887838068	0.0617349379923718	3.71504200532942	0.00020316994142563	0.000924831995663851	ARHGEF1	protein_coding
ENSG00000076944.16	1497.73592850587	0.0569730031940129	0.0456426476568166	1.24824054078519	0.211942981535429	0.332934911953206	STXBP2	protein_coding
ENSG00000076984.18	1661.96909900913	0.128906801302537	0.0513316742113826	2.51125261903015	0.0120303572068338	0.032372762837559	MAP2K7	protein_coding
ENSG00000077044.11	1180.87406234134	-0.263784267597405	0.0616571320979475	-4.27824419693025	1.88373302348727e-05	0.00010807051365401	DGKD	protein_coding
ENSG00000077097.15	4024.35898317964	-0.190539989256598	0.0501094727009116	-3.80247444218529	0.00014325804919101	0.000677139253248251	TOP2B	protein_coding
ENSG00000077147.16	3531.17431381688	0.0930068474608429	0.0492185532887275	1.88967048493366	0.0588020438696604	0.120669821819061	TM9SF3	protein_coding
ENSG00000077150.20	1514.42190430386	-0.194548951696406	0.0765945105629147	-2.53998557163706	0.0110857042037888	0.0301730305828306	NFKB2	protein_coding
ENSG00000077152.11	513.088938268624	-0.164353295239087	0.0870838231878546	-1.88729995104313	0.0591199930367232	0.12115949190242	UBE2T	protein_coding
ENSG00000077157.22	309.62916207376	0.114386670249853	0.0780499800984694	1.4655566869529	0.142769098392056	0.245123065839626	PPP1R12B	protein_coding
ENSG00000077232.18	1964.75315655514	0.0975211768542301	0.0632739848568844	1.54125233419086	0.123255384864824	0.218151671838026	DNAJC10	protein_coding
ENSG00000077235.18	3461.928521322	-0.0161196132130333	0.0357327283741115	-0.451116216043328	0.651905790887416	0.755799264090721	GTF3C1	protein_coding
ENSG00000077238.14	387.259771117406	-0.21993849032176	0.0984796499377238	-2.23333948141412	0.0255265657879024	0.0609699269178675	IL4R	protein_coding
ENSG00000077254.14	963.864435148765	0.0779005559313897	0.0751513671306954	1.03658201980429	0.29993069641602	0.432452945210107	USP33	protein_coding
ENSG00000077312.9	2811.16202073052	-0.37004223275792	0.0837198035373123	-4.42000837463743	9.86970763278209e-06	6.04128957786966e-05	SNRPA	protein_coding
ENSG00000077348.9	607.853752027519	0.00807568893759323	0.0697339752633648	0.115807092698985	0.907805429180086	0.941208724673338	EXOSC5	protein_coding
ENSG00000077380.16	1229.80773000869	-0.302722832473339	0.065457475535568	-4.62472513638028	3.75095471844172e-06	2.49280158659887e-05	DYNC1I2	protein_coding
ENSG00000077454.16	1730.33056355014	-0.0914188760163446	0.0659043898945249	-1.387143954487	0.165397871297387	0.274411329761401	LRCH4	protein_coding
ENSG00000077458.13	263.470527950336	-0.028110814862486	0.118858881122431	-0.236505800803646	0.813040206554975	0.875096908485981	FAM76B	protein_coding
ENSG00000077463.15	502.0427641347	-0.0459204743357191	0.0808203297122224	-0.568179745111514	0.569912923478865	0.68983991181495	SIRT6	protein_coding
ENSG00000077514.9	663.812792874547	-0.00378795988435387	0.0582531659808825	-0.0650258199802737	0.94815344238433	0.967410433731526	POLD3	protein_coding
ENSG00000077549.19	2040.44273201407	-0.0312783312059912	0.0472462707085867	-0.662027515333745	0.507953587829129	0.634869235888899	CAPZB	protein_coding
ENSG00000077585.14	735.225176291314	0.0928978980704319	0.0628173628521683	1.47885702061473	0.139178532342862	0.240173395021491	GPR137B	protein_coding
ENSG00000077684.16	723.366030649276	-0.0937896399940731	0.0623727138507108	-1.50369663597705	0.132659495811537	0.231249380211597	JADE1	protein_coding
ENSG00000077713.19	431.99176956129	0.250298910852609	0.0801575727405884	3.12258595532382	0.00179269749367557	0.00631267607180386	SLC25A43	protein_coding
ENSG00000077721.16	682.16558859561	0.123585497127595	0.0681363005211551	1.81379816899838	0.0697088045191595	0.138492632056277	UBE2A	protein_coding
ENSG00000077984.6	20.1293559749239	-5.59702822563546	0.759015839992202	-7.37405984266805	1.6550883747914e-13	3.16078714319917e-12	CST7	protein_coding
ENSG00000078043.16	1116.09106285505	0.00354860520495529	0.0493352317196141	0.0719284187236214	0.942658873748003	0.963910249866402	PIAS2	protein_coding
ENSG00000078061.13	336.269260608468	-0.0321889679453903	0.0964738047042677	-0.333655006600629	0.738639905191911	0.821476014571138	ARAF	protein_coding
ENSG00000078070.13	837.350141692333	-0.0146351527277235	0.0746198825376382	-0.196129399163038	0.844508885903657	0.897830818344633	MCCC1	protein_coding
ENSG00000078081.8	2056.67573416295	-0.768567526045889	0.250600017895995	-3.06690930231643	0.00216284472248542	0.00743438320994764	LAMP3	protein_coding
ENSG00000078114.19	692.052551750305	-0.363673847997143	0.102667341823658	-3.54225444564241	0.000396722595378835	0.00167061360186596	NEBL	protein_coding
ENSG00000078124.12	534.139028892191	-0.0834454717413336	0.0698007674570114	-1.19548072007554	0.231899264581139	0.357192694773894	ACER3	protein_coding
ENSG00000078140.14	1390.67237702305	-0.0337212873520115	0.0513794514968623	-0.656318554783928	0.511619181481804	0.638040841057498	UBE2K	protein_coding
ENSG00000078142.13	571.316494007643	-0.641945687578747	0.0691677620913977	-9.2809954835677	1.67902418334934e-20	5.85435098815321e-19	PIK3C3	protein_coding
ENSG00000078177.14	468.505511060857	0.192497278764534	0.0756953449196643	2.54305306315509	0.0109888539530418	0.0299735269817566	N4BP2	protein_coding
ENSG00000078237.7	328.732843336538	-0.145231215650015	0.0841785974215692	-1.72527483349113	0.0844779550958614	0.161599601826188	TIGAR	protein_coding
ENSG00000078246.17	1100.72559897348	-0.0396391316431867	0.0965457235442172	-0.410573665906934	0.681385176782884	0.778842483334197	TULP3	protein_coding
ENSG00000078269.15	1161.85902708785	0.561854347002525	0.0568024009651297	9.89138376998255	4.53712405794782e-23	1.86768082514768e-21	SYNJ2	protein_coding
ENSG00000078304.19	4473.64396229462	-0.0317892711011894	0.0421917678449128	-0.753447241605032	0.451181203495656	0.583088037482378	PPP2R5C	protein_coding
ENSG00000078319.10	711.285212036162	-0.0314086099964367	0.0611800076267393	-0.513380288999986	0.607685330863693	0.722054802221296	PMS2P1	transcribed_unprocessed_pseudogene
ENSG00000078369.18	8340.05705093533	-0.143995431563231	0.038923601046513	-3.69943755695059	0.000216077793886911	0.000977470399360456	GNB1	protein_coding
ENSG00000078399.19	2293.47844059524	-0.379640817580758	0.0668151660120551	-5.6819557630413	1.33163108463476e-08	1.37969266787938e-07	HOXA9	protein_coding
ENSG00000078401.7	46.5078081558345	0.701459926383124	0.222163002379421	3.15741108497055	0.00159176772295219	0.00569618758675896	EDN1	protein_coding
ENSG00000078403.17	1408.10168441085	-0.157489915497695	0.0438147077901731	-3.5944531743064	0.000325073600663239	0.00140280419025968	MLLT10	protein_coding
ENSG00000078487.17	93.1129104471012	0.117417334017699	0.178362857639691	0.658305970040539	0.510341542566457	0.637112983443181	ZCWPW1	protein_coding
ENSG00000078579.9	54.6954126692729	-4.41796283049852	0.382265313935683	-11.5573207127075	6.77910459600568e-31	4.20855631667475e-29	FGF20	protein_coding
ENSG00000078618.22	3118.50469127454	0.0296628170524016	0.0542502364628017	0.546777654558996	0.584531496568301	0.702081401147549	NRDC	protein_coding
ENSG00000078668.14	1866.34490339051	-0.282522173375664	0.0571754816424816	-4.94131689422882	7.75966691996602e-07	5.86952120860431e-06	VDAC3	protein_coding
ENSG00000078674.18	3862.28563173328	-0.0512225529451887	0.0564461140998164	-0.907459331117273	0.364163946457036	0.499052312210824	PCM1	protein_coding
ENSG00000078687.17	1116.12561740815	-0.0161960131552631	0.0516349623663567	-0.313663696321695	0.753776476322444	0.831938235474007	TNRC6C	protein_coding
ENSG00000078699.22	793.500975222998	0.0455582582933706	0.0634275498726913	0.718272397165158	0.472589346271695	0.602301969144733	CBFA2T2	protein_coding
ENSG00000078747.16	2809.80301402923	0.0987220403179424	0.0443178795515707	2.22758943606641	0.0259079057601383	0.0616877980618697	ITCH	protein_coding
ENSG00000078804.13	295.657067060652	0.0553280848699762	0.151216543445694	0.365886454016496	0.714449804689631	0.804829786620937	TP53INP2	protein_coding
ENSG00000078808.18	2794.84652637427	0.09891245433599	0.0639664838453988	1.5463168895613	0.12202805494744	0.216389304013915	SDF4	protein_coding
ENSG00000078900.15	645.649911192165	0.121632607449801	0.0594807704025632	2.04490638952046	0.040864087875763	0.0897338774419577	TP73	protein_coding
ENSG00000078902.16	1441.48904536151	-0.0251777280203759	0.0482811658510404	-0.521481359792668	0.602031487441838	0.716886791886968	TOLLIP	protein_coding
ENSG00000078967.13	760.724085657492	-0.322556457330608	0.0879140203110084	-3.66899905372907	0.00024350198043944	0.00108863063386157	UBE2D4	protein_coding
ENSG00000079134.12	659.111960642718	-0.0515988845586177	0.0979512314452969	-0.526781376785797	0.598345416963346	0.713900875614392	THOC1	protein_coding
ENSG00000079150.18	120.548391106823	0.00566483129437823	0.120980090946807	0.0468244919477617	0.962653108688091	0.977392717914185	FKBP7	protein_coding
ENSG00000079156.17	455.061375430307	-0.623988409310734	0.0838078172712179	-7.44546785285422	9.66014534462972e-14	1.89626914785585e-12	OSBPL6	protein_coding
ENSG00000079246.16	8487.99890491262	-0.158707716434494	0.0439737705765932	-3.60914505064008	0.000307207807420218	0.00133704121827346	XRCC5	protein_coding
ENSG00000079263.19	22.9499919550251	0.480247967364917	0.251035950175134	1.91306451139717	0.0557397942708041	0.115487469556874	SP140	protein_coding
ENSG00000079277.22	615.914576900106	0.187787034196299	0.0600463854459813	3.1273661653662	0.00176380103441958	0.00623103617803744	MKNK1	protein_coding
ENSG00000079308.19	1021.17382578557	0.766889644220402	0.0827122017356769	9.27178370455121	1.83058579911661e-20	6.35379689184293e-19	TNS1	protein_coding
ENSG00000079313.15	1574.71399514884	0.162556537233157	0.0500690837146852	3.2466449388104	0.00116773971985029	0.00435290532006829	REXO1	protein_coding
ENSG00000079332.15	2027.648261131	-0.0941300032905703	0.0477680945943576	-1.97056223594251	0.04877396973621	0.103714294877666	SAR1A	protein_coding
ENSG00000079335.20	395.848309189055	0.315339276357143	0.0702064922252688	4.49159709254988	7.06910608628636e-06	4.46851772143068e-05	CDC14A	protein_coding
ENSG00000079337.16	32.1817831537107	0.347741127664686	0.214868883421737	1.61838755862175	0.105579101540535	0.193328693217383	RAPGEF3	protein_coding
ENSG00000079387.14	700.869543075175	0.0870575656436069	0.0689689538236674	1.26227180226898	0.20685099953977	0.327123171271758	SENP1	protein_coding
ENSG00000079432.7	2383.47827354809	0.0106347344549247	0.052818097319424	0.201346413344082	0.840427713003309	0.894612952741795	CIC	protein_coding
ENSG00000079435.10	301.014469784029	-0.205490354615756	0.103050938316335	-1.99406582776533	0.0461448610976901	0.099113122563128	LIPE	protein_coding
ENSG00000079459.13	3234.56753671462	-0.730900422233743	0.172018372882517	-4.24896718871377	2.14758368730003e-05	0.000121925271644781	FDFT1	protein_coding
ENSG00000079462.7	1725.64361010401	-0.142361197200207	0.0673683925902312	-2.11317491373322	0.0345857996167121	0.0782278334932504	PAFAH1B3	protein_coding
ENSG00000079482.13	218.41889003501	0.100562895592563	0.0911404694197819	1.10338355982547	0.269860633032392	0.400944798878363	OPHN1	protein_coding
ENSG00000079616.13	2815.22517814674	-0.0742052043450449	0.103055270998948	-0.720052488589375	0.471492678812376	0.601305736185603	KIF22	protein_coding
ENSG00000079691.18	1105.6917295162	-0.143552880818383	0.0677853318427091	-2.11775729226328	0.0341956279772748	0.077494528931435	CARMIL1	protein_coding
ENSG00000079739.17	826.671403176389	-0.17770219021448	0.0573958195737167	-3.09608245921546	0.00196095820770595	0.0068156016722998	PGM1	protein_coding
ENSG00000079785.15	1872.0061896377	-0.225316921106403	0.0607314239840911	-3.71005496537387	0.000207214253967162	0.000941557895443768	DDX1	protein_coding
ENSG00000079805.17	5757.10105899021	0.0940322340293457	0.0579614576646772	1.62232348560569	0.104734102582075	0.19199366398193	DNM2	protein_coding
ENSG00000079819.19	1606.4202107479	0.264216917873927	0.0580663516593381	4.55025863212531	5.35800169817565e-06	3.46139602091956e-05	EPB41L2	protein_coding
ENSG00000079950.14	406.819131578156	-0.115185247406656	0.0779876876060839	-1.47696708214323	0.139684461351624	0.240855943746415	STX7	protein_coding
ENSG00000079974.17	378.806141217423	0.252603060545134	0.0787991379260155	3.20565766572603	0.00134754200320896	0.00492807985464733	RABL2B	protein_coding
ENSG00000079999.14	2278.23433668383	0.0360627811033111	0.0505532804718576	0.713361838573203	0.475621880915192	0.605005610972581	KEAP1	protein_coding
ENSG00000080189.15	967.187741689466	-0.0686787470989456	0.0624416851525287	-1.09988618870842	0.271381713072099	0.402421742114486	SLC35C2	protein_coding
ENSG00000080200.10	958.399006638464	0.179532868845799	0.0637417723868223	2.81656537186147	0.00485401635108753	0.0149036062954983	CRYBG3	protein_coding
ENSG00000080298.15	492.562703718903	-0.220975911828004	0.11821880088531	-1.86921124366998	0.0615934305936717	0.125229363953529	RFX3	protein_coding
ENSG00000080345.18	2198.4874458088	0.364637389484057	0.0701228123752005	5.19998238993925	1.99307408834829e-07	1.68819897267083e-06	RIF1	protein_coding
ENSG00000080371.6	625.508223866079	-0.207103391631122	0.0779010157716017	-2.65854545771687	0.007847876278665	0.0225033358106969	RAB21	protein_coding
ENSG00000080493.17	47.1627941541849	0.171409158175223	0.18965066068991	0.903815244047517	0.366093377132603	0.500983696735584	SLC4A4	protein_coding
ENSG00000080503.24	2283.88548690861	-0.322717684170998	0.0583386261261564	-5.53180123702477	3.1695895227795e-08	3.09698669484694e-07	SMARCA2	protein_coding
ENSG00000080546.13	273.043463553003	-0.0773397068941881	0.0919592372223855	-0.841021622516911	0.400335821233545	0.534294211472402	SESN1	protein_coding
ENSG00000080603.17	5039.94905334731	0.213721398831449	0.0451547974583498	4.73308288069685	2.21135138590265e-06	1.53298948549729e-05	SRCAP	protein_coding
ENSG00000080608.10	1013.63336895633	-1.15311889992851	0.0798544150654982	-14.4402648116913	2.88730671893629e-47	3.26629246011815e-45	PUM3	protein_coding
ENSG00000080709.16	75.2955229421834	-0.349684754932276	0.162889249276295	-2.14676386861563	0.0318120851713543	0.0730467846544765	KCNN2	protein_coding
ENSG00000080802.18	978.541891283748	0.088839036010187	0.0686708932576422	1.29369273932228	0.195771574284149	0.31339224400079	CNOT4	protein_coding
ENSG00000080815.19	1660.29519801136	-0.0121905793752492	0.0829233258557561	-0.147010256154637	0.88312392503886	0.923312912348307	PSEN1	protein_coding
ENSG00000080819.9	10223.0814907163	0.428235394767712	0.0531311592478742	8.05996708578961	7.63149942733843e-16	1.864772148069e-14	CPOX	protein_coding
ENSG00000080822.17	3304.72194219038	0.366483914525919	0.043301076564439	8.46362131390733	2.59200520140312e-17	7.27667342570375e-16	CLDND1	protein_coding
ENSG00000080823.23	252.178948029154	0.471620278700518	0.130853909152661	3.60417416456624	0.00031314702637425	0.00135824521067525	MOK	protein_coding
ENSG00000080824.19	31430.3311330711	0.0693478509677082	0.0951201206035211	0.729055540801545	0.465967688812128	0.596351172675675	HSP90AA1	protein_coding
ENSG00000080839.12	487.100544425092	-0.277478695494357	0.0683652850266253	-4.05876601532913	4.93327138159089e-05	0.000257663886934528	RBL1	protein_coding
ENSG00000080845.17	1240.07660047	-0.0208024013285153	0.0738151417401417	-0.281817535509826	0.778083424301306	0.850235407550769	DLGAP4	protein_coding
ENSG00000080854.16	3351.53188302571	0.641217708702852	0.0741292407328155	8.64999698316076	5.15007922000922e-18	1.51837856849384e-16	IGSF9B	protein_coding
ENSG00000080947.15	173.120938086478	0.369994944112275	0.102101787907331	3.62378516278371	0.000290322784222409	0.00127098569392432	CROCCP3	transcribed_unprocessed_pseudogene
ENSG00000080986.13	900.26111011613	-0.26019369410694	0.115266096864353	-2.25733065649944	0.023987421138371	0.0579961402600074	NDC80	protein_coding
ENSG00000081014.11	337.886931555321	-0.0171237320466315	0.0939100768563896	-0.18234179568203	0.855314500235289	0.905364341482393	AP4E1	protein_coding
ENSG00000081019.13	495.483918211865	0.0208895599603414	0.066955331325602	0.311992481356802	0.755046237357746	0.832716698847221	RSBN1	protein_coding
ENSG00000081026.19	443.740715013999	0.0153134548841629	0.0792982989130691	0.193112022503159	0.846871237282646	0.899403166605047	MAGI3	protein_coding
ENSG00000081059.20	2999.20091872818	0.51669259261308	0.0939230395419769	5.50123372425735	3.7714286260233e-08	3.63160516876594e-07	TCF7	protein_coding
ENSG00000081087.15	125.996175146802	0.0130830871688126	0.121504039749575	0.107676149663644	0.914252589307093	0.945646159424173	OSTM1	protein_coding
ENSG00000081154.12	2378.76693323175	-0.152901035712531	0.0453988303331077	-3.36795099324455	0.000757290559184877	0.00296699369416917	PCNP	protein_coding
ENSG00000081177.18	1384.15890070771	0.14220020241855	0.0615523663731943	2.31023128430814	0.0208753529197373	0.0516456472423899	EXD2	protein_coding
ENSG00000081181.8	510.463103907279	-0.840430637984398	0.0976176438906984	-8.60941326268252	7.34354629116761e-18	2.14847967353854e-16	ARG2	protein_coding
ENSG00000081189.16	1582.42445180063	-2.53753164451267	0.0833912011987277	-30.4292492257731	2.25442945491826e-203	2.15185291471948e-200	MEF2C	protein_coding
ENSG00000081237.20	1751.29459991411	-5.25245854842911	0.139181207026904	-37.7382741580465	0	0	PTPRC	protein_coding
ENSG00000081307.13	850.124048505614	-0.235263359009091	0.0758094944820655	-3.10334952919055	0.00191343508309827	0.00667320862961334	UBA5	protein_coding
ENSG00000081320.11	455.855601577555	-0.152936145712422	0.0720340400032381	-2.12310937586657	0.0337446875318425	0.0767459222615486	STK17B	protein_coding
ENSG00000081377.17	1140.57689320825	0.237228169899468	0.0517042885082737	4.58817202100184	4.47144122987757e-06	2.92453321039359e-05	CDC14B	protein_coding
ENSG00000081386.12	467.419010073832	0.305731867276639	0.0694402092016577	4.40280740498317	1.06859021831955e-05	6.4772606368167e-05	ZNF510	protein_coding
ENSG00000081692.12	420.433158387294	0.0318362006475734	0.0780768466017977	0.407754693397676	0.68345377909744	0.780505953366941	JMJD4	protein_coding
ENSG00000081721.12	617.928696878312	-0.238275371956414	0.0602108890096998	-3.95734684996976	7.57868466006063e-05	0.000378859810567744	DUSP12	protein_coding
ENSG00000081760.17	1161.93250832412	-0.231818452883673	0.0548953454795453	-4.22291636674464	2.41161325607595e-05	0.000135225075504002	AACS	protein_coding
ENSG00000081791.9	1752.49878127794	0.0959837450483054	0.0494392961215646	1.94144643184835	0.052204150993935	0.109566222712493	DELE1	protein_coding
ENSG00000081803.16	437.767949226654	0.140070535212484	0.096004269153496	1.45900319274899	0.144564228937725	0.247426303298995	CADPS2	protein_coding
ENSG00000081842.18	200.537876572483	1.14777868558085	0.0990441111421246	11.5885606155204	4.70980721001331e-31	2.94787605374276e-29	PCDHA6	protein_coding
ENSG00000081853.15	56.2133672473361	1.17338473315089	0.223740169591023	5.24440799028505	1.56784921188876e-07	1.358921291939e-06	PCDHGA2	protein_coding
ENSG00000081870.11	245.30535365846	0.291893441984828	0.110460342501722	2.64251798766852	0.00822920940374771	0.0234821535900663	HSPB11	protein_coding
ENSG00000081913.14	851.811891365848	0.181967465702507	0.0555395081740669	3.27636076884587	0.00105154145150782	0.00395642794960025	PHLPP1	protein_coding
ENSG00000081923.15	250.148533238549	-0.045927858805462	0.101814262256442	-0.451094549895006	0.651921405570133	0.755799264090721	ATP8B1	protein_coding
ENSG00000082014.17	1772.8043172187	0.155151325375835	0.0985161922044492	1.57488146774747	0.115283807083076	0.206814789354251	SMARCD3	protein_coding
ENSG00000082068.9	571.218748804435	0.14834033504987	0.0619315900128429	2.39522891337213	0.0166099916571426	0.0425759974132061	WDR70	protein_coding
ENSG00000082146.13	271.875276074217	-0.281451773181368	0.11506423047103	-2.44604054647747	0.0144434756315261	0.0378809479382907	STRADB	protein_coding
ENSG00000082153.18	2553.40003984715	-0.100882436685298	0.0450162094394688	-2.24102468736178	0.0250244759226014	0.0599864693595932	BZW1	protein_coding
ENSG00000082196.20	84.9097958360779	-0.15638455185388	0.133782448495713	-1.16894670124752	0.242425106001784	0.370120585710211	C1QTNF3	protein_coding
ENSG00000082212.13	1805.22919780567	-0.535729343759822	0.0501051678421706	-10.6920975785841	1.10835511150997e-26	5.58640239702318e-25	ME2	protein_coding
ENSG00000082213.18	608.29750703977	0.015450159504227	0.0687224270090877	0.224819759380499	0.82211949377661	0.881700063831207	C5orf22	protein_coding
ENSG00000082258.13	919.524616355814	-0.0148403975066788	0.0762297439475527	-0.194679881345125	0.845643562914164	0.898661783649371	CCNT2	protein_coding
ENSG00000082269.16	775.763677638097	-0.286999044383765	0.126189976012279	-2.27434106458533	0.0229454879620961	0.0559335183012181	FAM135A	protein_coding
ENSG00000082438.17	110.536095329226	-1.16388217527967	0.175692453887376	-6.62454277077688	3.48324653802253e-11	5.11993658601347e-10	COBLL1	protein_coding
ENSG00000082458.12	1188.85250836673	-0.335753095559539	0.0803886939835461	-4.176620852035	2.95871579024036e-05	0.000162713386923121	DLG3	protein_coding
ENSG00000082497.12	42.7438437758049	1.20958308970956	0.215459080224088	5.61398056861442	1.97724428078775e-08	1.99316664397297e-07	SERTAD4	protein_coding
ENSG00000082512.15	484.321701747203	0.0818028788715842	0.0903745944326885	0.905153482403856	0.365384081776738	0.500282024107437	TRAF5	protein_coding
ENSG00000082515.18	385.638770142518	-0.216948186307293	0.0910195876703352	-2.38353294999599	0.0171473493247932	0.0437697340612137	MRPL22	protein_coding
ENSG00000082516.9	1556.43294973082	0.0512864319394362	0.0689563115730828	0.743752540840017	0.457026196807085	0.588507932347201	GEMIN5	protein_coding
ENSG00000082641.16	6160.43972129908	-0.539434209146108	0.121239223542108	-4.44933737932391	8.61356199298203e-06	5.35612047055462e-05	NFE2L1	protein_coding
ENSG00000082701.16	1587.85276106437	-0.219024240901621	0.0782279970260415	-2.79981910860775	0.00511312506029651	0.0155770289090062	GSK3B	protein_coding
ENSG00000082781.12	1120.59251633685	0.712221850309024	0.087606929624229	8.1297433132738	4.30200425561641e-16	1.08237576592708e-14	ITGB5	protein_coding
ENSG00000082805.20	1189.47000198129	0.178911106984581	0.0757039361597727	2.36329992943816	0.0181130038194468	0.0458438505685434	ERC1	protein_coding
ENSG00000082898.17	5322.63099162033	0.0265903266203854	0.0518972553413556	0.512364795507717	0.608395724664991	0.722541461399947	XPO1	protein_coding
ENSG00000082996.20	700.526414723151	0.0569934611413564	0.0634346021956667	0.898460133249637	0.368940290134625	0.503554766965789	RNF13	protein_coding
ENSG00000083093.10	484.271046716787	0.215736471696799	0.0776645000607128	2.77780030165842	0.00547282421308087	0.0165539654153637	PALB2	protein_coding
ENSG00000083097.14	420.465680924509	0.145107418495006	0.0711730441592895	2.03879741563739	0.0414702503605098	0.0908005252337929	DOP1A	protein_coding
ENSG00000083099.11	706.35921377308	0.0371354708805924	0.0604560747509829	0.614255408303508	0.539046564151418	0.662560895591184	LYRM2	protein_coding
ENSG00000083123.15	414.657805477881	0.113092839429193	0.0709168741670151	1.5947239744782	0.11077397440121	0.200800016267688	BCKDHB	protein_coding
ENSG00000083168.11	2236.35661781783	0.0478621570734064	0.0420642225139014	1.13783529595938	0.25518926354064	0.385217992763927	KAT6A	protein_coding
ENSG00000083223.18	528.167596828379	0.196396699246219	0.0680773890241717	2.88490352026406	0.0039153363144543	0.0123994179101629	TUT7	protein_coding
ENSG00000083307.12	1096.81872249467	-0.177911322880019	0.0714090991947081	-2.49143771432987	0.0127227272219931	0.0339533418009937	GRHL2	protein_coding
ENSG00000083312.17	5296.69714610027	-0.213904760443782	0.0613766180546137	-3.48511806651593	0.000491919933742105	0.00202223451631478	TNPO1	protein_coding
ENSG00000083444.17	3208.72642875231	0.0171862373699181	0.0540534122449612	0.317949166502808	0.750523496708453	0.829944726053034	PLOD1	protein_coding
ENSG00000083457.12	128.382966249325	-0.052855077901561	0.122326184483613	-0.432083107346828	0.665681011795845	0.7669770209088	ITGAE	protein_coding
ENSG00000083520.15	1777.83725922979	-0.0556425244016466	0.0534327650474014	-1.04135588626725	0.297710408152438	0.430215544426564	DIS3	protein_coding
ENSG00000083535.16	200.025648577258	0.0050558264835714	0.103822531264247	0.0486968138997055	0.961160915004967	0.976182050539061	PIBF1	protein_coding
ENSG00000083544.15	604.483341729252	-0.253065212579871	0.0648514086566563	-3.90223154472523	9.53099185847965e-05	0.000467128715220479	TDRD3	protein_coding
ENSG00000083635.8	231.900854630334	0.0377233682765479	0.091717285324788	0.411300532314737	0.680852179310552	0.778333813147953	NUFIP1	protein_coding
ENSG00000083642.19	537.98009165084	-0.228312519526456	0.0763713870790229	-2.98950337631313	0.00279431359352586	0.0092730893525265	PDS5B	protein_coding
ENSG00000083720.13	798.193129525212	-0.294880009107134	0.0685765136985957	-4.30001458521466	1.70786868889995e-05	9.90979126781156e-05	OXCT1	protein_coding
ENSG00000083750.13	259.354752648158	0.322299645253752	0.104247862457708	3.09166670332933	0.00199036189123042	0.00690365814282783	RRAGB	protein_coding
ENSG00000083799.18	401.484034523508	0.248968728283604	0.0845865963756045	2.94335910122291	0.00324671574662376	0.010567741449795	CYLD	protein_coding
ENSG00000083807.10	282.667986384537	-0.4263155164375	0.0857820817237402	-4.96975018408206	6.70392188887416e-07	5.12680496178699e-06	SLC27A5	protein_coding
ENSG00000083812.12	522.4248181157	0.0523929428356545	0.0714631848750367	0.73314592579761	0.463469431837851	0.594399157123586	ZNF324	protein_coding
ENSG00000083817.9	117.550484759958	-0.222944537885886	0.120263902078909	-1.85379431427066	0.0637685922355699	0.128802266978128	ZNF416	protein_coding
ENSG00000083828.16	131.489424522062	-0.372222339591576	0.115662300141547	-3.21818206222816	0.00129005903654652	0.00474741725449119	ZNF586	protein_coding
ENSG00000083838.16	361.221338724174	0.270116025870889	0.090465713173754	2.98583868290617	0.00282801784374361	0.00937068529174492	ZNF446	protein_coding
ENSG00000083845.9	19426.6231907506	-0.145918492254579	0.0505753621142885	-2.88516950061251	0.00391202973828629	0.0123951282496075	RPS5	protein_coding
ENSG00000083857.14	7800.2793844696	1.48541682010353	0.0399591716178445	37.1733637100773	1.83878887892367e-302	3.51024796986529e-299	FAT1	protein_coding
ENSG00000083896.13	1382.5495013653	-0.0463828053946488	0.0569012440467324	-0.815145717316041	0.414988905328123	0.549433078645088	YTHDC1	protein_coding
ENSG00000083937.9	953.33391585496	0.079731725013481	0.0559070257297921	1.42614857386329	0.153825460280224	0.259642233579151	CHMP2B	protein_coding
ENSG00000084070.12	966.215553751667	-0.0565394538018055	0.0608628556618505	-0.928964853636419	0.352907300970547	0.487834929437201	SMAP2	protein_coding
ENSG00000084072.17	487.972437325905	-0.167015516954725	0.0800886883381151	-2.0853820985259	0.0370346304796956	0.0827616149672097	PPIE	protein_coding
ENSG00000084073.10	874.946785591914	0.0428843667505534	0.0888206839936942	0.482819595867985	0.629223835710572	0.738114019430975	ZMPSTE24	protein_coding
ENSG00000084090.13	3876.04636565472	0.102982913208456	0.0433888390097406	2.37348856431344	0.0176209386924066	0.0447914406974756	STARD7	protein_coding
ENSG00000084092.7	2809.59914645802	-0.181671282648541	0.062880826530985	-2.88913636590036	0.00386301510515621	0.0122678242224882	NOA1	protein_coding
ENSG00000084093.19	1446.16074420912	0.0807064874822199	0.064829555920446	1.24490267342347	0.213167528079404	0.334583195151969	REST	protein_coding
ENSG00000084112.15	1382.12671136361	0.3013653824266	0.0671700330509415	4.48660464701642	7.23671806575496e-06	4.56313618085094e-05	SSH1	protein_coding
ENSG00000084207.18	10111.9887866145	-0.214029174379091	0.0834604552055078	-2.56443813842231	0.0103342999444764	0.028442138899269	GSTP1	protein_coding
ENSG00000084234.17	6373.89928570247	0.0292567495230902	0.043318508202258	0.675386820489935	0.499430036679318	0.627399483438887	APLP2	protein_coding
ENSG00000084444.14	415.691393127003	-0.166367452240179	0.0703562079224743	-2.36464495675349	0.0180473631320761	0.0457231801182922	FAM234B	protein_coding
ENSG00000084463.8	2682.94361094259	-0.0514273145482698	0.0458382631255575	-1.12192982546924	0.261892278162664	0.39242728336933	WBP11	protein_coding
ENSG00000084623.11	5368.38909842508	-0.365851059403213	0.0461493394470719	-7.92754704155197	2.23516858562692e-15	5.17204464237792e-14	EIF3I	protein_coding
ENSG00000084628.10	268.107522781191	-0.564199204035105	0.0943703906088243	-5.97856171194388	2.25116332358378e-09	2.63244764760885e-08	NKAIN1	protein_coding
ENSG00000084652.16	3056.44000786674	0.105565736361429	0.0343264071432427	3.07535058711236	0.00210255245174851	0.0072532597793321	TXLNA	protein_coding
ENSG00000084676.15	986.685822073861	0.129040854545686	0.0545705570443461	2.36466075361523	0.018046593445291	0.0457231801182922	NCOA1	protein_coding
ENSG00000084693.16	1128.3253444982	0.165267253471235	0.0774769354567775	2.13311552008189	0.0329152509293633	0.0751954692884423	AGBL5	protein_coding
ENSG00000084710.14	208.967757375288	0.18533076058345	0.133927106425743	1.38381814951112	0.166414144223604	0.275708050616498	EFR3B	protein_coding
ENSG00000084731.15	858.757463628394	0.109453816405005	0.0918652149897807	1.19146095088528	0.233472677511731	0.359263676800443	KIF3C	protein_coding
ENSG00000084733.11	2188.2733495841	-0.16971099846232	0.0647042899493922	-2.62287088839176	0.00871923078338179	0.0246136954757499	RAB10	protein_coding
ENSG00000084754.12	4293.03102854004	0.0574694531278839	0.0383847857648147	1.49719353600153	0.134342906836185	0.233489527031767	HADHA	protein_coding
ENSG00000084764.12	305.064769858422	0.192533159755139	0.0740326044615103	2.60065360601	0.0093046353064124	0.0260209467862169	MAPRE3	protein_coding
ENSG00000084774.14	5584.22979779614	0.095719690833495	0.0366446933403654	2.61210238395027	0.00899873005044523	0.0252858519467156	CAD	protein_coding
ENSG00000085063.17	1776.0717761036	0.268011831455425	0.0576101457292727	4.65216374759565	3.28470077652471e-06	2.21346697495183e-05	CD59	protein_coding
ENSG00000085117.12	224.906141574643	0.409121251580672	0.118835221519631	3.44276087803721	0.000575808200269622	0.00232114023392819	CD82	protein_coding
ENSG00000085185.15	845.052840709494	0.137646490342626	0.0745328143139531	1.84679045880141	0.0647775152321115	0.130494949561378	BCORL1	protein_coding
ENSG00000085224.23	2088.1982808668	-0.0254413217079716	0.0704174010282188	-0.361293108471532	0.717880344937395	0.806740818520525	ATRX	protein_coding
ENSG00000085231.14	497.101489126931	-0.418484622738203	0.0820821714017578	-5.09836199008304	3.42605179524032e-07	2.77132749030245e-06	AK6	protein_coding
ENSG00000085274.15	446.25889195602	-0.247458871311684	0.074641306119202	-3.3153073569813	0.000915424124442896	0.00350472730721783	MYNN	protein_coding
ENSG00000085276.19	51.7022506676746	-0.87169262950424	0.206515012830961	-4.22096494368546	2.43258768895771e-05	0.000136132206616937	MECOM	protein_coding
ENSG00000085365.18	1304.74781713632	0.0412085636808031	0.0833707577378853	0.494280786200377	0.62110789261781	0.73196695239287	SCAMP1	protein_coding
ENSG00000085377.15	1604.23260908611	-0.133139480250209	0.0443545244925435	-3.00171136481444	0.00268466592479924	0.00895788027169194	PREP	protein_coding
ENSG00000085382.12	400.373798292436	0.111334049360506	0.0700077663734637	1.59030997741855	0.111764950737782	0.202140493565538	HACE1	protein_coding
ENSG00000085415.16	2403.80068466197	-0.119617739459012	0.0675602682566292	-1.77053381441058	0.0766382565217248	0.149478857420151	SEH1L	protein_coding
ENSG00000085433.15	293.652965620616	0.0209230579176407	0.0822713116434049	0.254317787083901	0.799250059342778	0.865070652465124	WDR47	protein_coding
ENSG00000085449.15	1033.41544045425	0.060692726163589	0.0562871430281504	1.07826979481327	0.280913372578699	0.412930146057902	WDFY1	protein_coding
ENSG00000085465.13	18.3951818092908	1.62795641254261	0.335576098304857	4.8512287399673	1.22698938072124e-06	8.87663752836326e-06	OVGP1	protein_coding
ENSG00000085491.17	757.604748294929	-0.0529386152161361	0.0586417042465792	-0.902746874366704	0.36666025246393	0.501375926963657	SLC25A24	protein_coding
ENSG00000085511.20	836.84237778177	-0.104829490680294	0.0761939069359944	-1.37582511378967	0.16887578427092	0.278818484041674	MAP3K4	protein_coding
ENSG00000085514.16	206.814104521404	0.257435061436815	0.160579606483452	1.60316161606327	0.108898977381131	0.198130233805651	PILRA	protein_coding
ENSG00000085552.17	710.676762947217	-0.248542430687143	0.0682599188024786	-3.64111817077225	0.000271456495248169	0.00119748226326691	IGSF9	protein_coding
ENSG00000085644.14	1241.67235738119	-0.214502891838275	0.111467303953663	-1.92435704668558	0.0543098445527117	0.113077020587459	ZNF213	protein_coding
ENSG00000085719.13	2665.20934735688	0.0461902742917862	0.053898628020563	0.856984231104437	0.391453599487915	0.525932908540463	CPNE3	protein_coding
ENSG00000085721.13	1824.29373791366	-0.0578542274577019	0.0694955543020065	-0.832488179118409	0.405133447734081	0.538907587648715	RRN3	protein_coding
ENSG00000085733.16	2907.06584381971	0.141053138729933	0.0501388499724299	2.81325037984505	0.00490434473130948	0.0150309357287896	CTTN	protein_coding
ENSG00000085741.13	47.4576711223087	-1.69559368086469	0.259453512933652	-6.53525042576042	6.35031944278011e-11	9.07222437138801e-10	WNT11	protein_coding
ENSG00000085760.15	1310.03815079285	-0.233578359001939	0.0575983025183087	-4.05529935413795	5.00701368940892e-05	0.000260979908070488	MTIF2	protein_coding
ENSG00000085788.14	1224.93713009036	-0.355321196590286	0.0521826147180345	-6.80918728412215	9.81516359268903e-12	1.5501259398919e-10	DDHD2	protein_coding
ENSG00000085831.15	98.5170996634574	-0.229153650754086	0.127493278495116	-1.79737828894929	0.072275585069603	0.142498416625739	TTC39A	protein_coding
ENSG00000085832.17	1361.66659234811	-0.207062470563079	0.0789884324209645	-2.62142777387391	0.00875623139772606	0.0246953214969663	EPS15	protein_coding
ENSG00000085840.13	813.918084304582	-0.596753539355691	0.0854588456032891	-6.98293471135682	2.89076775142672e-12	4.87282616995462e-11	ORC1	protein_coding
ENSG00000085871.9	326.245885827063	0.424793305389323	0.0857786750495882	4.95220175811473	7.33784660257168e-07	5.57546812553175e-06	MGST2	protein_coding
ENSG00000085872.15	3451.24397513294	0.0985990505054446	0.0443007422909656	2.22567490760876	0.0260359646804025	0.0619571248161249	CHERP	protein_coding
ENSG00000085978.22	563.584725132412	0.212085037474246	0.0650103728034826	3.26232612317653	0.00110501938545613	0.00413928281939808	ATG16L1	protein_coding
ENSG00000085982.13	463.589394014226	0.550707042925792	0.105980099085978	5.19632504286507	2.03266722603561e-07	1.71602508988479e-06	USP40	protein_coding
ENSG00000085998.14	1766.55659272456	0.112715627803607	0.0608552247867406	1.85219310582788	0.0639980984167703	0.129180406954919	POMGNT1	protein_coding
ENSG00000085999.13	695.100773613161	-0.106408271799119	0.0744478116944623	-1.42930019536133	0.152917969888399	0.258565460156736	RAD54L	protein_coding
ENSG00000086015.22	3199.32974114213	0.107609180274939	0.0452964515192775	2.37566468598853	0.0175173734255585	0.0445726969268794	MAST2	protein_coding
ENSG00000086061.16	2146.27521155942	0.0867996107287829	0.0783185958044648	1.10828864891159	0.267737176117112	0.398593608845475	DNAJA1	protein_coding
ENSG00000086062.13	1004.94810925645	0.0731772953545982	0.0596578885074823	1.2266155773418	0.219967111596082	0.343034588818071	B4GALT1	protein_coding
ENSG00000086065.14	639.100156519787	-0.0565176566913587	0.0639004333622536	-0.884464372423867	0.376445586724363	0.511306946506054	CHMP5	protein_coding
ENSG00000086102.19	1114.72024893764	-0.188605217115474	0.051267747739208	-3.67882782904532	0.000234308371301545	0.00105091261278038	NFX1	protein_coding
ENSG00000086189.10	749.836635120958	-0.184545784270916	0.0921565311272391	-2.00252529054199	0.0452282658838324	0.0975004445266203	DIMT1	protein_coding
ENSG00000086200.17	731.767033796958	-0.147242367734489	0.0763980997076309	-1.92730405989119	0.0539417479425342	0.112479297457453	IPO11	protein_coding
ENSG00000086232.13	5083.83537832896	0.169091917525154	0.0439455224547867	3.84776214002517	0.000119201701486864	0.000571031488427662	EIF2AK1	protein_coding
ENSG00000086300.16	429.149095659824	-0.464304679053696	0.0801125633196071	-5.79565376283572	6.80555409145001e-09	7.3451888399028e-08	SNX10	protein_coding
ENSG00000086475.15	1702.5544755848	-0.300836223850325	0.0666586975695659	-4.513082835685	6.38920530703149e-06	4.07245172992425e-05	SEPHS1	protein_coding
ENSG00000086504.17	1327.59805780728	0.00824253200626661	0.0736683449786916	0.111887025677728	0.910912984013761	0.943341906276406	MRPL28	protein_coding
ENSG00000086544.3	440.467296650759	0.0175945896543004	0.0695574038684504	0.252950637542137	0.800306358421359	0.86571015925297	ITPKC	protein_coding
ENSG00000086589.12	1923.31759942165	-0.154133431359888	0.047288980738233	-3.25939423843982	0.00111650400016561	0.00417615701457976	RBM22	protein_coding
ENSG00000086598.11	4598.64760705272	0.00784166589812959	0.0577153992850655	0.135867827222304	0.891925769736699	0.929843008138962	TMED2	protein_coding
ENSG00000086619.14	408.552338217132	0.23338503159677	0.0826062974750613	2.82526924375504	0.00472409014662621	0.014583849751218	ERO1B	protein_coding
ENSG00000086666.19	689.704605822037	-0.0342913401100905	0.0751241039837047	-0.456462550522115	0.648057394720891	0.753435789599379	ZFAND6	protein_coding
ENSG00000086712.13	1083.09261523776	-0.0121950468402909	0.0759033329275398	-0.160665498732878	0.872356864374115	0.916842201687529	TXLNG	protein_coding
ENSG00000086758.16	10228.8260301141	0.0973009409642377	0.0566771671697025	1.71675730851014	0.0860235242436422	0.163972948358575	HUWE1	protein_coding
ENSG00000086827.9	850.524544844821	-0.32229228817891	0.0674193019913905	-4.78041567710189	1.74933120248955e-06	1.2339855022827e-05	ZW10	protein_coding
ENSG00000086848.15	776.628271037455	-0.172696679100184	0.0660595494321425	-2.61425759916182	0.0089421588061375	0.0251546600271379	ALG9	protein_coding
ENSG00000087008.16	328.135558467941	-0.0793386138808158	0.0974526366831652	-0.814124856762562	0.415573427397421	0.550104662594727	ACOX3	protein_coding
ENSG00000087053.20	919.872462282577	-0.317228668000036	0.0580505427105248	-5.46469771319677	4.63696299256779e-08	4.40122428977597e-07	MTMR2	protein_coding
ENSG00000087074.8	1728.16106487098	-0.232889179332616	0.0723714855050468	-3.21796875810122	0.00129101879173955	0.00474980462236723	PPP1R15A	protein_coding
ENSG00000087076.9	127.721047669318	0.866363970981858	0.127929544324355	6.77219617686799	1.26841980490735e-11	1.98070626385941e-10	HSD17B14	protein_coding
ENSG00000087077.14	7136.17839221597	-0.174012453389676	0.045654790087032	-3.81148293657589	0.00013813559256578	0.000654953980026263	TRIP6	protein_coding
ENSG00000087086.15	11609.9310729605	0.251025041528959	0.0548841332129708	4.57372699236934	4.79124067807371e-06	3.11767480338908e-05	FTL	protein_coding
ENSG00000087087.20	2853.49986581903	0.488183709643803	0.106211374659895	4.59634112831174	4.29974540037315e-06	2.82554697738807e-05	SRRT	protein_coding
ENSG00000087088.20	996.664198041399	0.274574614233074	0.0530626143903748	5.17453987873767	2.28473310211384e-07	1.91401228389921e-06	BAX	protein_coding
ENSG00000087095.13	347.17570778026	-0.10007676710601	0.0773258277188257	-1.29422173752749	0.195588840378558	0.31323963216549	NLK	protein_coding
ENSG00000087111.21	1212.60125290135	0.0697766404376137	0.0611856484960335	1.14040861137783	0.25411610690688	0.384118449128865	PIGS	protein_coding
ENSG00000087152.15	1535.62113078666	0.128417089514426	0.05777740134216	2.22261795323634	0.0262415725704037	0.0623267956913229	ATXN7L3	protein_coding
ENSG00000087157.19	465.816837461337	0.0497780630734978	0.0791794630175025	0.628673915892742	0.529562558177133	0.65374667430137	PGS1	protein_coding
ENSG00000087191.13	1791.80127016621	-0.171458949328581	0.0805890247005006	-2.12757196114219	0.0333725890250482	0.0760128530336371	PSMC5	protein_coding
ENSG00000087206.17	447.735434813879	-0.358458865394275	0.0924028711364972	-3.87930440889397	0.000104755594005185	0.000508850964264372	UIMC1	protein_coding
ENSG00000087253.13	69.6143779368947	0.21900993251112	0.194374538992166	1.12674187497338	0.259851632139284	0.390176100038775	LPCAT2	protein_coding
ENSG00000087263.17	1554.99794922992	-0.29588056423967	0.0531369257871241	-5.56826650877434	2.57286097757163e-08	2.53829023575413e-07	OGFOD1	protein_coding
ENSG00000087266.17	2183.73996300699	-0.103098636103097	0.0546816543198476	-1.88543374163563	0.0593713021420793	0.121462629111029	SH3BP2	protein_coding
ENSG00000087269.16	3085.21757678601	-0.164071644403976	0.0474183982313038	-3.46008407124268	0.000540006761959472	0.0021945139086336	NOP14	protein_coding
ENSG00000087274.17	3601.11084454853	0.177588625128552	0.0382847490813056	4.63862580766574	3.50733410349488e-06	2.3503293737856e-05	ADD1	protein_coding
ENSG00000087299.12	854.679599661274	-0.174595364607167	0.0654588915038674	-2.66725208135936	0.0076474287899378	0.0220486185538852	L2HGDH	protein_coding
ENSG00000087301.9	421.411560977171	0.153888975655969	0.0930190122211784	1.65438195892744	0.0980499297437967	0.181723599547242	TXNDC16	protein_coding
ENSG00000087302.9	3849.43909705728	-0.209737773376191	0.0403610077805258	-5.19654450941113	2.03027007325589e-07	1.71494936718827e-06	RTRAF	protein_coding
ENSG00000087338.5	598.390174317533	-0.146552372069319	0.0634270789390785	-2.3105647386045	0.020856908811268	0.051616709020529	GMCL1	protein_coding
ENSG00000087365.16	8507.70876604024	-0.256523314830608	0.0355779655475362	-7.21017379388553	5.58805098136884e-13	1.02204448607742e-11	SF3B2	protein_coding
ENSG00000087448.11	1700.69336545593	0.463395898602522	0.0471653820997818	9.82491560488527	8.79476652484687e-23	3.5816979831323e-21	KLHL42	protein_coding
ENSG00000087460.26	13031.3393269479	0.044046737014507	0.0516954545031032	0.852042746076696	0.394190367374495	0.528540411812404	GNAS	protein_coding
ENSG00000087470.18	1887.76381557143	-0.0887847117117588	0.0587075708568512	-1.51232133123419	0.130452137031366	0.228000118647633	DNM1L	protein_coding
ENSG00000087502.18	560.982803581605	-0.23263593225198	0.0816417199885145	-2.8494736794461	0.0043791628949157	0.0136542620929262	ERGIC2	protein_coding
ENSG00000087510.7	95.9178812115207	0.482881349760465	0.154313020293676	3.12923270402902	0.0017526344893762	0.00619875727692295	TFAP2C	protein_coding
ENSG00000087586.17	1040.43043465435	-0.135300046844707	0.12739896069782	-1.06201845057142	0.288227309179268	0.420380810408345	AURKA	protein_coding
ENSG00000087842.11	508.305535576574	-0.208327802368087	0.0710601746578459	-2.93170968649013	0.00337101709527101	0.0109095514047423	PIR	protein_coding
ENSG00000087884.14	37.4492158063845	0.468339357686983	0.250516504190027	1.8694950226981	0.0615539754685688	0.125190080351043	AAMDC	protein_coding
ENSG00000087903.13	306.314776300039	-0.467651398767027	0.0908237954272445	-5.1489964338877	2.61883860093002e-07	2.16586637310863e-06	RFX2	protein_coding
ENSG00000087995.16	709.461734610544	-0.278586448495016	0.0645746338309189	-4.31417775011255	1.6019801866379e-05	9.34152020249487e-05	METTL2A	protein_coding
ENSG00000088002.12	138.64220223897	-0.0669638188724295	0.143811504947041	-0.465636034454192	0.641476045306071	0.748613697901212	SULT2B1	protein_coding
ENSG00000088035.18	228.727260231942	-0.0661407057059339	0.096386724829032	-0.686201401938414	0.492586113855248	0.621100985039411	ALG6	protein_coding
ENSG00000088038.19	2502.72001717352	-0.0144295225907844	0.0542087174196019	-0.26618454148422	0.790097087798753	0.85833399820607	CNOT3	protein_coding
ENSG00000088179.9	645.812177140251	-0.173971456116532	0.0843036007471758	-2.06363019579991	0.0390527923475959	0.0864995278799832	PTPN4	protein_coding
ENSG00000088205.13	2209.11289603531	-0.163469016062065	0.0542697270488105	-3.01215843438903	0.00259397173766878	0.00869706616414437	DDX18	protein_coding
ENSG00000088247.17	9317.53165408028	-0.0174338793340555	0.0293810625158406	-0.593371302506712	0.552932689949377	0.675293815056868	KHSRP	protein_coding
ENSG00000088256.9	2697.40454823819	0.0153949697301863	0.051215564252146	0.300591625904839	0.763725917871363	0.838988794254888	GNA11	protein_coding
ENSG00000088280.19	370.200119466966	0.782795185481486	0.0949725667529252	8.2423294667602	1.68889736882149e-16	4.37909008771506e-15	ASAP3	protein_coding
ENSG00000088298.13	649.479004282354	-0.234787860627269	0.0615113740985142	-3.81698285997061	0.000135093550977376	0.000641925547768041	EDEM2	protein_coding
ENSG00000088305.18	195.68542763151	-0.330885417405863	0.112135609390488	-2.95076130770937	0.00316991781737347	0.01035089431725	DNMT3B	protein_coding
ENSG00000088325.16	4004.65719527158	-0.0588320011751736	0.116865116460938	-0.503417982686374	0.61467043109852	0.726991449741337	TPX2	protein_coding
ENSG00000088340.17	25.5810096787652	1.34428804624076	0.280047883691326	4.80020783775125	1.58501051004876e-06	1.12587351206812e-05	FER1L4	transcribed_unitary_pseudogene
ENSG00000088356.6	362.266545896624	-0.301649472804492	0.0819205561890402	-3.68221954094653	0.000231212165516227	0.00103855064463642	PDRG1	protein_coding
ENSG00000088367.23	1200.54155583317	0.0356764507930195	0.0653723765713377	0.545741988653075	0.585243304848541	0.702549579598091	EPB41L1	protein_coding
ENSG00000088387.19	1099.55162447977	0.437812618421432	0.0686598250213285	6.37654724994463	1.81124887556325e-10	2.45660682305523e-09	DOCK9	protein_coding
ENSG00000088448.14	878.050841752976	0.0475338515135421	0.0722950928137156	0.657497620703299	0.510861000357941	0.637407614172098	ANKRD10	protein_coding
ENSG00000088451.11	255.302757815819	-0.0284205719861121	0.0956423421711241	-0.297154705133233	0.766348400823339	0.840852373407394	TGDS	protein_coding
ENSG00000088538.13	23.5759246374093	0.452172150229175	0.281506517502274	1.60625819338454	0.108217191924863	0.197218729722734	DOCK3	protein_coding
ENSG00000088543.15	171.219309183488	0.912688949288517	0.123132236618239	7.41226647346811	1.24158961698253e-13	2.41548492109009e-12	C3orf18	protein_coding
ENSG00000088682.14	1445.25733529338	0.115307081111408	0.0519387272281576	2.22005981403595	0.0264147076160203	0.0626587332544967	COQ9	protein_coding
ENSG00000088727.12	118.588429929897	-0.156154865707846	0.123388527767038	-1.26555416888247	0.205672743292768	0.325867220206158	KIF9	protein_coding
ENSG00000088766.12	723.706103516125	-0.0913058586329263	0.0748022388831704	-1.22063002386241	0.222226133249999	0.345780693529698	CRLS1	protein_coding
ENSG00000088808.18	1359.10135343628	0.0957999278993415	0.0500055412098924	1.91578624251326	0.0553923095814717	0.114943261664246	PPP1R13B	protein_coding
ENSG00000088826.18	660.253311717532	-0.297986245233058	0.101676246913111	-2.93073607927038	0.00338159939861203	0.0109368458313433	SMOX	protein_coding
ENSG00000088827.12	19.4080123493796	0.538634748786136	0.34245009372573	1.57288538871749	0.11574535894293	0.207465567950307	SIGLEC1	protein_coding
ENSG00000088832.17	3723.99620334219	0.064335278089571	0.0663867457304371	0.969098234620566	0.332496178447773	0.46706048907785	FKBP1A	protein_coding
ENSG00000088833.17	1247.76616374974	-0.200118114941197	0.048569832524912	-4.12021422636272	3.78520289948822e-05	0.00020276260498416	NSFL1C	protein_coding
ENSG00000088836.14	1093.63249671911	0.145169776557607	0.0667077137150211	2.17620674541148	0.0295398047657572	0.0686027826007669	SLC4A11	protein_coding
ENSG00000088876.13	312.290320785378	-0.0254655959814275	0.0778411453137209	-0.327148269450485	0.743555744872529	0.825020585272687	ZNF343	protein_coding
ENSG00000088881.21	162.992649257595	0.150016013210035	0.107291078843504	1.39821516222099	0.16204846498439	0.270057197429245	EBF4	protein_coding
ENSG00000088888.18	2598.91843270204	-0.0746229433736816	0.0763432116898574	-0.977466649907729	0.328338180601757	0.463040697724287	MAVS	protein_coding
ENSG00000088899.15	239.440604566035	0.444810461119241	0.106633193261387	4.17140711550191	3.02724452397504e-05	0.000166003872065159	LZTS3	protein_coding
ENSG00000088930.8	3584.74654230137	-0.269338511341355	0.0383357427555467	-7.02578043312817	2.12872992021794e-12	3.64870520107389e-11	XRN2	protein_coding
ENSG00000088970.16	661.090571763411	-0.460069467144299	0.0716393511163044	-6.42202169583292	1.34476250003213e-10	1.85521345081216e-09	KIZ	protein_coding
ENSG00000088986.11	2254.67025480583	0.262069364819313	0.0589069149908498	4.44887268090718	8.6322164470194e-06	5.36553559539602e-05	DYNLL1	protein_coding
ENSG00000088992.18	17.3619468668891	-1.70745375721988	0.369182244555407	-4.62496174288149	3.74667548461058e-06	2.49104170661614e-05	TESC	protein_coding
ENSG00000089006.16	4152.40042027792	-0.375423074618632	0.0600575753772888	-6.25105279825534	4.0769501059435e-10	5.24542392737735e-09	SNX5	protein_coding
ENSG00000089009.15	29164.5696312186	0.000758699927043814	0.0593152354678116	0.0127909789291073	0.989794553679722	0.993241502319253	RPL6	protein_coding
ENSG00000089022.14	882.499205332839	-0.0581689978976967	0.0702332269639826	-0.828226188831211	0.407542415012778	0.541687359623598	MAPKAPK5	protein_coding
ENSG00000089048.14	523.180121021545	0.0315001478579162	0.0890883776709282	0.353583134876139	0.723651315324656	0.811581319043339	ESF1	protein_coding
ENSG00000089050.16	743.028159146533	-0.14911690754175	0.0703988734596208	-2.1181717861903	0.0341605216948562	0.0774395276467518	RBBP9	protein_coding
ENSG00000089053.13	2862.24183827364	0.113640367515729	0.0464830500262951	2.4447700280305	0.014494453204732	0.0379820331747884	ANAPC5	protein_coding
ENSG00000089057.15	778.398430737128	-0.530626449381268	0.0673858703585672	-7.87444677285831	3.42253870747521e-15	7.68661928537667e-14	SLC23A2	protein_coding
ENSG00000089060.11	589.501450292038	0.111729151177067	0.0706470662698918	1.58151154855079	0.11376112050514	0.204756609588037	SLC8B1	protein_coding
ENSG00000089063.15	876.709971086194	0.327132613072305	0.0790901872837797	4.13619722379132	3.53108734600663e-05	0.000190284989231522	TMEM230	protein_coding
ENSG00000089091.16	45.5657191067149	0.424698540125565	0.181870536474582	2.3351695571917	0.0195345647967625	0.0487948762800388	DZANK1	protein_coding
ENSG00000089094.19	1679.4303831725	0.0837573213585613	0.0599285179749164	1.39762043495917	0.16222707852709	0.270325362058452	KDM2B	protein_coding
ENSG00000089123.16	142.377612509646	-0.117181581790121	0.114794681913806	-1.02079277399024	0.307352628672138	0.440782171573002	TASP1	protein_coding
ENSG00000089154.11	5121.51665892765	-0.0421102559152657	0.055268194607894	-0.761925664733964	0.446104371359839	0.578688673412868	GCN1	protein_coding
ENSG00000089157.16	100385.108053863	0.0403941905100556	0.0430737738645697	0.937790838505604	0.348351910165305	0.483331550108525	RPLP0	protein_coding
ENSG00000089159.16	3182.23615597841	0.259651752472304	0.0461426548686765	5.62715243002989	1.83208821500306e-08	1.85664573454059e-07	PXN	protein_coding
ENSG00000089177.19	367.975848602593	-0.184260913417465	0.0751020483426782	-2.45347387299895	0.0141483816990922	0.0372348932118793	KIF16B	protein_coding
ENSG00000089195.15	441.141771100292	-0.225654615111506	0.0775123644821563	-2.91120799396401	0.00360034260834601	0.0115440756486795	TRMT6	protein_coding
ENSG00000089220.5	4243.44215116685	-0.0789714944670845	0.0631273401852982	-1.25098719881558	0.210939147882668	0.331630910692208	PEBP1	protein_coding
ENSG00000089234.16	633.774506042737	0.0686468849345675	0.0698849379982684	0.98228440778281	0.325959753871254	0.460547447601239	BRAP	protein_coding
ENSG00000089248.7	2983.6433140501	-0.321970357560966	0.0592860624576496	-5.43079341440431	5.61040518273284e-08	5.25979790980331e-07	ERP29	protein_coding
ENSG00000089280.19	3142.49126814319	0.202637551692149	0.0711020571566381	2.84995343026064	0.004372563078215	0.0136420394955055	FUS	protein_coding
ENSG00000089289.16	1630.47824509205	-0.0711672762310627	0.0517896554620972	-1.37416006335758	0.169391996063711	0.27939891606923	IGBP1	protein_coding
ENSG00000089327.15	5031.99623317639	-0.0486571571792877	0.0521693943119163	-0.932676290784034	0.350987129912505	0.48584024726038	FXYD5	protein_coding
ENSG00000089335.21	382.062437213373	0.484157314139241	0.0750815274247487	6.44842121285416	1.1302129066007e-10	1.5662986850822e-09	ZNF302	protein_coding
ENSG00000089351.14	2420.38475481257	0.0294950105528089	0.0466837214491453	0.631805041184198	0.527514279114517	0.652059738618932	GRAMD1A	protein_coding
ENSG00000089505.17	104.66642758185	0.0191789360949632	0.129934905246822	0.147604187331581	0.882655150290165	0.923281469536397	CMTM1	protein_coding
ENSG00000089597.18	12175.7555512005	0.113120509834985	0.0561488751973777	2.01465317759862	0.0439410014092283	0.0953626507775663	GANAB	protein_coding
ENSG00000089639.11	522.049464680313	0.109908182331567	0.0693479048617853	1.58488107968972	0.112993356069803	0.203686795785887	GMIP	protein_coding
ENSG00000089682.16	269.709976866822	0.132594411421335	0.126294798426092	1.04988022526462	0.293773184359726	0.426190184434477	RBM41	protein_coding
ENSG00000089685.15	1954.68205465812	-0.0646541836562458	0.119036454880559	-0.543146078410344	0.587029229012214	0.704139992575757	BIRC5	protein_coding
ENSG00000089692.9	23.8864562419661	0.31294504446896	0.287831599686717	1.08725047843801	0.276926127736052	0.408935972034905	LAG3	protein_coding
ENSG00000089693.10	5044.70931366836	0.088947446973291	0.0477671936521904	1.86210325900551	0.062588536740353	0.126854961260607	MLF2	protein_coding
ENSG00000089723.10	342.331988435638	0.183947946927285	0.0836975399090336	2.19777005545454	0.0279654963666686	0.0656655997096807	OTUB2	protein_coding
ENSG00000089737.17	4583.62276705384	-0.0778078334038696	0.0411669171657438	-1.89005732662964	0.0587502935076635	0.120612243910342	DDX24	protein_coding
ENSG00000089775.11	512.513577911486	0.0454464822717957	0.0760732216842877	0.597404464614416	0.550237373672732	0.673065692489384	ZBTB25	protein_coding
ENSG00000089818.18	834.971032290917	-0.0823573211454429	0.0619661970253543	-1.32906850991268	0.183825368269029	0.298467044886733	NECAP1	protein_coding
ENSG00000089820.16	2739.10308037133	0.642937595917257	0.0435089579406301	14.777131568965	2.05743578838441e-49	2.49374280636561e-47	ARHGAP4	protein_coding
ENSG00000089847.12	54.6579840884261	0.858776257175764	0.24987556987873	3.43681560223173	0.000588596174714942	0.00236865369703468	ANKRD24	protein_coding
ENSG00000089876.12	821.658861473561	0.24501470574414	0.0558483738748644	4.38714126740963	1.14850199510101e-05	6.9191015657525e-05	DHX32	protein_coding
ENSG00000089902.10	3160.60202523828	0.0663266867734178	0.0566078980686463	1.171686090393	0.24132310955575	0.368880645494487	RCOR1	protein_coding
ENSG00000089916.18	806.140064896101	0.0577699000679759	0.0525910582765047	1.09847380830868	0.271997648489884	0.403150155080751	GPATCH2L	protein_coding
ENSG00000090006.18	2914.03641523943	0.222401677552787	0.0695762187160166	3.19651860444651	0.00139096855982725	0.00507110810352873	LTBP4	protein_coding
ENSG00000090013.11	544.966261981251	-0.234974203500219	0.0708648196111628	-3.31580895555128	0.000913782730334695	0.00350107623122716	BLVRB	protein_coding
ENSG00000090020.11	1876.55742025366	-0.16338316473574	0.0534677137828565	-3.05573500672336	0.00224509583524661	0.00767736309804886	SLC9A1	protein_coding
ENSG00000090054.15	1456.85292656089	0.12368080582879	0.0479407428331916	2.57986836497578	0.00988379826186015	0.0273898325267879	SPTLC1	protein_coding
ENSG00000090060.18	4504.88601564249	0.0659521704424833	0.0429114111897333	1.53693781243584	0.124308538760228	0.219548976980017	PAPOLA	protein_coding
ENSG00000090061.17	2681.03780025353	0.0971738843142026	0.0370656292494525	2.62167097340288	0.00874998609063715	0.0246822658988198	CCNK	protein_coding
ENSG00000090097.21	1082.4240572539	-0.167055604097662	0.0525248268613163	-3.18050746818732	0.00147017349751624	0.00532049517868912	PCBP4	protein_coding
ENSG00000090238.12	523.26591882328	1.39031061519307	0.111924183007138	12.4218964824108	1.98792441609695e-35	1.51042694938471e-33	YPEL3	protein_coding
ENSG00000090263.16	275.611047505425	-0.19230832361199	0.0837303783024673	-2.29675689410236	0.0216326418462654	0.0532002747626676	MRPS33	protein_coding
ENSG00000090266.13	914.649170344733	-0.0335435080226646	0.0807143825178385	-0.415582786813134	0.677715324535796	0.776449245034559	NDUFB2	protein_coding
ENSG00000090273.14	1679.26058705121	-0.0213520139169513	0.0833966481260325	-0.256029641439345	0.797927949373061	0.864007064862832	NUDC	protein_coding
ENSG00000090316.16	1716.83331224112	0.0215616896614535	0.0787783308627115	0.273700768032639	0.784314587482576	0.853989190077991	MAEA	protein_coding
ENSG00000090339.9	23.9607552530978	1.12931553682631	0.303465724615328	3.72139403307516	0.000198126004262141	0.000905109284203236	ICAM1	protein_coding
ENSG00000090372.15	3066.05478667832	0.151594416917817	0.0538176421173578	2.81681639985715	0.00485022432917942	0.0148969014812696	STRN4	protein_coding
ENSG00000090432.7	656.351696977499	0.261541763921522	0.055429840673274	4.71842893186643	2.37672966827651e-06	1.64093198435438e-05	MUL1	protein_coding
ENSG00000090447.12	1312.96092016402	0.0472828072616701	0.0652338774524687	0.724819819213134	0.468562575369967	0.598919287834795	TFAP4	protein_coding
ENSG00000090470.15	1082.95345395838	-0.16714109527096	0.0512953130940526	-3.25840871590935	0.00112038915021575	0.00418863723429496	PDCD7	protein_coding
ENSG00000090487.11	2146.98828429428	-0.188274928816494	0.0520492385771581	-3.61724655275013	0.000297753651416623	0.00129996962962684	SPG21	protein_coding
ENSG00000090520.11	2424.6528561164	-0.288197618356157	0.0861137558059352	-3.34670826581569	0.000817772239951233	0.00317302277655875	DNAJB11	protein_coding
ENSG00000090539.15	68.7729022926247	0.517845108413203	0.247383175944484	2.09329153624179	0.0363231377321692	0.0814733265376893	CHRD	protein_coding
ENSG00000090554.13	56.6549463143187	1.5169984662851	0.231408925198171	6.55548814716626	5.54601544414498e-11	7.97539998709813e-10	FLT3LG	protein_coding
ENSG00000090565.17	1262.65085113714	0.0215576201057303	0.0614376050742048	0.350886400596065	0.725673574380843	0.812796980413952	RAB11FIP3	protein_coding
ENSG00000090581.10	956.018382899449	0.286011550162395	0.0732796608760155	3.90301410709731	9.50021631401303e-05	0.000465769834823779	GNPTG	protein_coding
ENSG00000090615.15	1642.84324531548	0.0650422346574841	0.0679243153910959	0.957569233977298	0.338280019262846	0.473183042148945	GOLGA3	protein_coding
ENSG00000090621.14	4597.78073924775	-0.15767700764081	0.0583419957064795	-2.70263308156424	0.00687926393886851	0.0201728338852534	PABPC4	protein_coding
ENSG00000090674.16	428.158306627733	0.159855392400261	0.105942587498727	1.50888699412011	0.131327664052881	0.229294167762158	MCOLN1	protein_coding
ENSG00000090686.16	1379.88914319903	-0.147374831365889	0.0546093188355051	-2.69871213390911	0.0069608358571584	0.0203729178249373	USP48	protein_coding
ENSG00000090776.6	539.705320327323	0.132523698750194	0.0588337963650893	2.25250972974491	0.0242900785543454	0.0585661635115192	EFNB1	protein_coding
ENSG00000090857.14	3433.87033659994	0.183333412242319	0.0450587567628579	4.06876321970431	4.72633471755941e-05	0.000247872883951124	PDPR	protein_coding
ENSG00000090861.17	10354.0193804104	0.353291308415678	0.0582145381587432	6.06878143484193	1.28884403741238e-09	1.55353008203329e-08	AARS1	protein_coding
ENSG00000090863.12	5662.28901176424	0.264373128277581	0.0407035977939678	6.49508010608244	8.29892406406388e-11	1.17136015070595e-09	GLG1	protein_coding
ENSG00000090889.12	1041.73821404598	-0.0661056727876001	0.117828703558939	-0.561031996372036	0.574775725153502	0.69418543887262	KIF4A	protein_coding
ENSG00000090905.19	1070.95424799143	0.275810139746038	0.0670509564299903	4.11344079832804	3.89805042001717e-05	0.000208004982580371	TNRC6A	protein_coding
ENSG00000090924.15	347.47736140487	0.220969854321939	0.115520105105736	1.91282594592243	0.0557703384071111	0.115535079782067	PLEKHG2	protein_coding
ENSG00000090971.5	401.874383372649	-0.000328606590576865	0.0761304391364597	-0.0043163627361699	0.996556051508015	0.997732005941419	NAT14	protein_coding
ENSG00000090975.12	643.847375945039	0.221475680886747	0.0910305906472697	2.43298081789817	0.0149750942068045	0.0389939707973262	PITPNM2	protein_coding
ENSG00000090989.18	671.918995703768	0.152173184902894	0.107812733204012	1.41145837212882	0.158109501743776	0.26502560757666	EXOC1	protein_coding
ENSG00000091009.8	1703.64397156275	-0.0767987384215558	0.0502699293788479	-1.52772719935172	0.126580284020835	0.22237824658532	RBM27	protein_coding
ENSG00000091039.17	1392.78964292029	-0.0180964506670611	0.0582159055459139	-0.310850625741598	0.755914181063116	0.833518927286111	OSBPL8	protein_coding
ENSG00000091073.19	751.873324950175	0.194802840734047	0.061126136006913	3.18689931115581	0.00143806828235045	0.00522535779397003	DTX2	protein_coding
ENSG00000091127.14	686.075736001426	0.289897256179607	0.0930697618877165	3.11483827077319	0.00184045790879327	0.00644962670561974	PUS7	protein_coding
ENSG00000091136.14	5157.18401953962	-0.456388645458397	0.071971433947058	-6.34124708136447	2.27912674507157e-10	3.05591076828209e-09	LAMB1	protein_coding
ENSG00000091140.14	2918.89014254116	-0.322156717049202	0.0439936534395847	-7.32279981001376	2.42849953199998e-13	4.59010456097818e-12	DLD	protein_coding
ENSG00000091157.13	444.189792144136	0.319372914042176	0.072934368310593	4.37890834513186	1.19275279042736e-05	7.15745407285131e-05	WDR7	protein_coding
ENSG00000091164.13	2312.51210820252	-0.356191844588573	0.0590392783028011	-6.03313344654611	1.60810509436846e-09	1.91717259962492e-08	TXNL1	protein_coding
ENSG00000091317.8	1049.88040439058	0.336042415800909	0.0647042573961622	5.19351321418365	2.06362287592358e-07	1.74119605309972e-06	CMTM6	protein_coding
ENSG00000091409.15	8372.1614462194	0.673849757587885	0.0849580748287154	7.93155634642662	2.16416365426773e-15	5.02296463951014e-14	ITGA6	protein_coding
ENSG00000091436.17	1805.38039847794	-0.281887686681906	0.0809225809644962	-3.48342432139654	0.000495043059998889	0.00203288454216269	MAP3K20	protein_coding
ENSG00000091483.7	1101.97058392984	-0.191344445763372	0.0615711430487487	-3.10769682498627	0.00188551384483707	0.00658485420497409	FH	protein_coding
ENSG00000091490.11	3849.10739272287	-0.0433739087322762	0.0564251106074884	-0.768698692218778	0.442072201457246	0.574825599034062	SEL1L3	protein_coding
ENSG00000091527.16	3842.96334051395	-0.331131907572108	0.0471229471576154	-7.02697788541425	2.11054801622854e-12	3.62160553975755e-11	CDV3	protein_coding
ENSG00000091542.9	2405.58677799588	-0.0177165535759182	0.0683507464490096	-0.259200586626145	0.795480478505667	0.861784625646488	ALKBH5	protein_coding
ENSG00000091592.16	48.0798043675725	4.71925558781624	0.375051038549567	12.5829689902126	2.61994763695339e-36	2.10588633218696e-34	NLRP1	protein_coding
ENSG00000091622.16	410.117956454405	-0.285365194015794	0.0786221706049618	-3.62957664256836	0.000283886434536977	0.00124619535160929	PITPNM3	protein_coding
ENSG00000091640.8	726.069544039536	-0.238204605322096	0.0765786623857845	-3.11058717795409	0.00186715771482446	0.00652671838425248	SPAG7	protein_coding
ENSG00000091651.9	449.034266583524	-0.158379756048248	0.0727243757601594	-2.17780839495378	0.0294203046419023	0.068398065533739	ORC6	protein_coding
ENSG00000091732.17	542.934589865562	0.116903795796586	0.0692614082486738	1.68786339684084	0.0914374544357153	0.172059241515801	ZC3HC1	protein_coding
ENSG00000091947.10	675.298522563402	-0.0514183057598024	0.0540276509542314	-0.951703523134118	0.341247362110429	0.476112709131233	TMEM101	protein_coding
ENSG00000092010.15	1378.51045142806	0.193726230538587	0.0784361148072456	2.46986010225855	0.0135165900585927	0.0357756262348054	PSME1	protein_coding
ENSG00000092020.10	317.756606707896	-0.37078946295567	0.0849664065454473	-4.36395368512307	1.27732631363104e-05	7.61707437007937e-05	PPP2R3C	protein_coding
ENSG00000092036.18	975.796464143523	0.106035755730306	0.057874854962677	1.83215587838083	0.0669282002394179	0.134031926836663	HAUS4	protein_coding
ENSG00000092068.20	7441.7229550216	-0.0719817910994152	0.0651021478171063	-1.10567459773579	0.268867388706165	0.399795248523091	SLC7A8	protein_coding
ENSG00000092094.11	706.60134591686	-0.118790669009193	0.0795193352761456	-1.49385892873312	0.135212495287497	0.234708482385844	OSGEP	protein_coding
ENSG00000092098.17	1531.54453962823	-0.00562086523853044	0.0525923142142437	-0.106876172355392	0.914887216606311	0.94617441403207	RNF31	protein_coding
ENSG00000092108.21	1508.06208926994	-0.220296589316438	0.0431019337266936	-5.11106046223642	3.20355426899073e-07	2.60653600405042e-06	SCFD1	protein_coding
ENSG00000092140.16	522.846115519302	-0.120719113879901	0.0895668275573508	-1.34781053624572	0.177719328230902	0.290498724257982	G2E3	protein_coding
ENSG00000092148.13	4125.32511593083	0.0613045322257606	0.0501704888662882	1.22192415523688	0.221736309901569	0.345194385812106	HECTD1	protein_coding
ENSG00000092199.17	11200.4286180495	-0.159223878518684	0.0517605698070746	-3.07616162480734	0.00209684150051722	0.00723682788607885	HNRNPC	protein_coding
ENSG00000092201.10	6520.90515370481	-0.0278758152845761	0.0393936806885582	-0.707621496578576	0.479180339794651	0.60831605563956	SUPT16H	protein_coding
ENSG00000092203.15	2114.15268244622	-0.0473574620443836	0.0654047127672146	-0.724068037924669	0.469023965786533	0.599308400727236	TOX4	protein_coding
ENSG00000092208.17	209.849555843219	-0.248567830519318	0.0899617363734183	-2.76303949367482	0.0057265836906398	0.0172124357652925	GEMIN2	protein_coding
ENSG00000092295.12	28.91542163472	-0.410086743269166	0.235943973128727	-1.73806831270672	0.0821987775236669	0.158123155352241	TGM1	protein_coding
ENSG00000092330.18	508.077842203479	0.0857842738782462	0.0800695664414505	1.07137177945099	0.284002296653696	0.416006433387228	TINF2	protein_coding
ENSG00000092439.16	1879.06952822022	-0.232580838838951	0.0491111457167848	-4.73580559859473	2.18186657342691e-06	1.51392395771812e-05	TRPM7	protein_coding
ENSG00000092445.12	1199.55712665331	-0.0144553524910083	0.0739615924723335	-0.195444040721751	0.84504534181588	0.898228283712238	TYRO3	protein_coding
ENSG00000092470.12	652.883008685856	-0.354725615429497	0.070276689908403	-5.04755724681738	4.47494707132388e-07	3.53733911352269e-06	WDR76	protein_coding
ENSG00000092529.25	21.6282061938112	1.81231046875246	0.345797258067063	5.24096251914462	1.59741162463792e-07	1.37984560698361e-06	CAPN3	protein_coding
ENSG00000092531.10	415.717870205762	0.100717360379303	0.0747569544702786	1.34726409192266	0.177895192530809	0.290630656860347	SNAP23	protein_coding
ENSG00000092621.13	3689.37092380519	-0.40046814274618	0.0575419910246368	-6.959580918476	3.41286445115192e-12	5.6776978102388e-11	PHGDH	protein_coding
ENSG00000092820.18	12963.9917062887	-0.177778852796669	0.0742090465068586	-2.39564933340355	0.0165909543864776	0.0425343386587688	EZR	protein_coding
ENSG00000092841.19	2984.16408703605	0.247621463280125	0.0973508793664776	2.54359760170171	0.0109717399747391	0.0299357912543169	MYL6	protein_coding
ENSG00000092847.13	2634.0588817928	0.0723591698325157	0.0469709187913331	1.54050999415126	0.123436088571535	0.218386925934254	AGO1	protein_coding
ENSG00000092853.14	563.520133451448	-0.0966815931412808	0.0697363701194002	-1.38638694523024	0.165628780586255	0.274645248329347	CLSPN	protein_coding
ENSG00000092871.17	757.963342530177	-0.0714538862243448	0.101758963427806	-0.702187638487871	0.482562153616749	0.61154171521326	RFFL	protein_coding
ENSG00000092929.12	44.7395124523163	0.0613624412871231	0.190485644426994	0.322136828062343	0.747349039342923	0.827606013258293	UNC13D	protein_coding
ENSG00000092931.11	424.869167231018	-0.214769436954822	0.0873665122419281	-2.45825810649395	0.0139612793725754	0.0367932111437397	MFSD11	protein_coding
ENSG00000092964.18	4040.34794347485	-0.805018939630176	0.163803602722797	-4.91453744758288	8.89923148772514e-07	6.6459199648185e-06	DPYSL2	protein_coding
ENSG00000092969.12	1873.52079596931	1.84844104402102	0.0933201115523316	19.8075314449711	2.56348008770915e-87	6.99097641062396e-85	TGFB2	protein_coding
ENSG00000092978.11	207.953756250696	0.212478931091262	0.10910982810147	1.94738581105324	0.0514884978570623	0.108310239569291	GPATCH2	protein_coding
ENSG00000093000.19	3541.00538435706	0.0602122964092309	0.0763601876770776	0.788529968834871	0.430386776027318	0.56438836025152	NUP50	protein_coding
ENSG00000093009.11	662.959302412177	-0.31798036664148	0.0786054071468	-4.04527345106977	5.22620846264331e-05	0.000271201684136896	CDC45	protein_coding
ENSG00000093010.14	1474.56441063914	-0.0557317951108208	0.0477617957495982	-1.16686975931573	0.243262969972636	0.371058340634905	COMT	protein_coding
ENSG00000093100.13	1107.33804083122	0.088763985354382	0.0509646116259919	1.74167883404634	0.0815646581780196	0.157156465220245	AC016026.1	lncRNA
ENSG00000093144.19	534.219600669326	-0.0555200051715586	0.0695045613591785	-0.798796569402806	0.424408380098315	0.558562976634046	ECHDC1	protein_coding
ENSG00000093167.18	732.261997200852	-0.364885494219619	0.0749838692018803	-4.86618652922846	1.13772146029483e-06	8.3095562609386e-06	LRRFIP2	protein_coding
ENSG00000093183.14	662.215423013569	0.00607970030311368	0.0675743082177896	0.0899705888740883	0.928310586695995	0.955111428471546	SEC22C	protein_coding
ENSG00000093217.11	536.624306856176	-0.157977873257588	0.0634789502472508	-2.4886654968657	0.0128223543623321	0.0341750429007915	XYLB	protein_coding
ENSG00000094631.21	663.801791480683	-0.176833048092637	0.0899598959924996	-1.96568755601253	0.0493347131428572	0.104702576308743	HDAC6	protein_coding
ENSG00000094804.12	991.184579265156	-0.3044021319647	0.0562530669368632	-5.41129841518423	6.25694026203109e-08	5.82713724466707e-07	CDC6	protein_coding
ENSG00000094841.14	153.61672209726	0.0561009704329356	0.119026689205112	0.471331016661819	0.63740436950923	0.745164785397442	UPRT	protein_coding
ENSG00000094880.11	891.841995203623	0.0702638784939767	0.0579935941041133	1.21157999567737	0.225673195878541	0.349988556201085	CDC23	protein_coding
ENSG00000094914.14	1290.21645049309	0.071102692848355	0.0720907674065756	0.986294020805075	0.323988853003952	0.458951652265685	AAAS	protein_coding
ENSG00000094916.16	1856.84488299158	0.161536339079187	0.0949095463879976	1.70200306741341	0.0887547932535058	0.168025685207331	CBX5	protein_coding
ENSG00000094975.14	587.759974154249	-0.126402725388754	0.0715102145555887	-1.76761776166248	0.0771248266365467	0.150236014335885	SUCO	protein_coding
ENSG00000095002.15	1714.89739003877	-0.189007434104027	0.0657171291934358	-2.8760756354358	0.00402653215315404	0.012706249132011	MSH2	protein_coding
ENSG00000095015.6	384.26029273747	0.0108665352812855	0.0755083433153424	0.143911716297416	0.885570183731685	0.925253324618615	MAP3K1	protein_coding
ENSG00000095059.16	1362.65646448875	-0.185434897606776	0.0641936574288979	-2.88867942774824	0.00386863246817637	0.012281391771441	DHPS	protein_coding
ENSG00000095066.11	1120.67231997948	-0.267167485091296	0.0576602896085745	-4.6334745611747	3.5957896325581e-06	2.40222656467311e-05	HOOK2	protein_coding
ENSG00000095139.14	3792.62942629493	0.00973393009435541	0.0593299510936742	0.164064353921122	0.869680482970459	0.915226042993719	ARCN1	protein_coding
ENSG00000095203.14	302.062730663343	-0.237163089334266	0.0993948678809792	-2.38606976789041	0.0170295200302608	0.0435053245068824	EPB41L4B	protein_coding
ENSG00000095209.12	507.517884587518	-0.301837286495414	0.0647322374578662	-4.66285885285331	3.11846647430804e-06	2.10824347036885e-05	TMEM38B	protein_coding
ENSG00000095261.14	715.06114281297	-0.136643118007448	0.0644278326359058	-2.12087094066387	0.0339326647157524	0.0771160201694897	PSMD5	protein_coding
ENSG00000095319.14	6503.13511946614	-0.134072495912768	0.0561241677846338	-2.38885494796548	0.0169009736570318	0.0432275447479801	NUP188	protein_coding
ENSG00000095321.17	1304.84157705065	0.399733923501518	0.0529610271049868	7.54769960765883	4.43013260670061e-14	8.98499139037606e-13	CRAT	protein_coding
ENSG00000095380.11	1271.29104391315	-0.069065206963777	0.0695449667584804	-0.99310144476207	0.320660519991922	0.455081076230521	NANS	protein_coding
ENSG00000095383.20	335.050351740564	-0.284294624872841	0.0946868094771347	-3.00247337979525	0.00267795393297803	0.00893939070260994	TBC1D2	protein_coding
ENSG00000095397.16	316.623941249363	0.956632628807474	0.0844393660419732	11.3292256165442	9.40323978476955e-30	5.41910482992455e-28	WHRN	protein_coding
ENSG00000095485.18	655.593820147202	-0.215575185837416	0.0759737450637638	-2.83749584355078	0.00454689388054828	0.0140966632853701	CWF19L1	protein_coding
ENSG00000095539.15	316.22930355411	0.317690390837554	0.107547035597246	2.9539669696455	0.00313717581178694	0.010259303853878	SEMA4G	protein_coding
ENSG00000095564.14	1876.06050800112	0.0115073510933732	0.0524344638415182	0.219461595490971	0.826290492997099	0.884744332121692	BTAF1	protein_coding
ENSG00000095574.12	447.877219311867	0.178392718246345	0.0661827155364702	2.69545782158245	0.0070291976437517	0.0205297201023859	IKZF5	protein_coding
ENSG00000095587.9	142.08104918364	0.157784562736171	0.125052798201105	1.26174355956776	0.207041077214006	0.327355971758185	TLL2	protein_coding
ENSG00000095637.22	249.604363355078	0.120750039225932	0.11533949302622	1.04690974494298	0.29514120694067	0.427460075877242	SORBS1	protein_coding
ENSG00000095739.11	14468.7463331835	-0.539659858280429	0.0476899419693988	-11.3160099592219	1.0933590840413e-29	6.27736087649578e-28	BAMBI	protein_coding
ENSG00000095787.23	4035.06340245936	0.0311498789197336	0.0480742073518331	0.647954082565769	0.51701464937027	0.643192965089169	WAC	protein_coding
ENSG00000095794.19	171.618266718341	-0.327936048857486	0.1188774899287	-2.75860509045215	0.00580486372126367	0.017427143454126	CREM	protein_coding
ENSG00000095906.17	1380.93530518124	-0.0304166101478178	0.073523546905351	-0.41369889549771	0.67909463608543	0.777345141484284	NUBP2	protein_coding
ENSG00000095951.17	297.396391217286	0.0579750674485348	0.0843127905860713	0.687618889679029	0.491692809616358	0.620335291213828	HIVEP1	protein_coding
ENSG00000096060.15	848.157246327869	-0.0350088032807202	0.0515806374393357	-0.678719865024821	0.497315376890461	0.625648177618536	FKBP5	protein_coding
ENSG00000096063.16	2895.85179579869	-0.0544258812070705	0.0470321460712057	-1.15720599108259	0.247188210606142	0.376039282037753	SRPK1	protein_coding
ENSG00000096070.19	1570.34758481903	0.220358055085294	0.0509713445559896	4.32317524689271	1.53799467327714e-05	8.99588458456091e-05	BRPF3	protein_coding
ENSG00000096080.11	1200.28288677226	-0.352150065334038	0.0575938589070414	-6.11436830274599	9.69401873822593e-10	1.19308278709607e-08	MRPS18A	protein_coding
ENSG00000096092.6	222.861272602132	0.321802519621915	0.117215339365529	2.74539596407594	0.00604379267592358	0.0180627792067916	TMEM14A	protein_coding
ENSG00000096093.16	275.835517274104	0.376908647321576	0.085959674217732	4.38471470199949	1.1613788729601e-05	6.98290478261682e-05	EFHC1	protein_coding
ENSG00000096384.20	51040.8548921465	-0.379195049244182	0.0394814577320423	-9.60438319724033	7.66152635539873e-22	2.93987011305652e-20	HSP90AB1	protein_coding
ENSG00000096401.8	1777.40107209663	-0.338978447998488	0.0448616999035833	-7.55607675872784	4.15408754963854e-14	8.47012350575164e-13	CDC5L	protein_coding
ENSG00000096433.11	7270.68280162704	-0.108111798470242	0.0535990775145824	-2.01704587995621	0.0436907256325607	0.0949274095689952	ITPR3	protein_coding
ENSG00000096654.15	467.123365124215	-0.306633816794143	0.0769814934379047	-3.98321470655128	6.79892785204737e-05	0.000344503072848266	ZNF184	protein_coding
ENSG00000096696.14	14745.663109048	0.00149168317064421	0.043864812175557	0.0340063731419652	0.97287206860959	0.983562970462442	DSP	protein_coding
ENSG00000096717.12	1141.85165456496	-0.0767758931664395	0.048994998925233	-1.56701489643056	0.117111209728729	0.20940433145734	SIRT1	protein_coding
ENSG00000096746.17	1803.12894640102	-0.13704410886162	0.0508987084152234	-2.69248696339475	0.00709213081974573	0.0206976919318091	HNRNPH3	protein_coding
ENSG00000096872.16	366.546691599552	0.14946365511981	0.0900966425213491	1.65892591485186	0.0971307218855635	0.180525786130744	IFT74	protein_coding
ENSG00000096968.14	423.167493778192	0.056037024787648	0.0716332401424013	0.782276840699245	0.434051894313138	0.567810732240002	JAK2	protein_coding
ENSG00000097007.19	2524.85364293682	-0.093306023463934	0.0456907535717421	-2.04212047668306	0.0411395821834715	0.0902354401456284	ABL1	protein_coding
ENSG00000097021.19	2824.63699725681	-0.373383233628067	0.0453038499626008	-8.24175503707305	1.69702738761736e-16	4.39271224808345e-15	ACOT7	protein_coding
ENSG00000097033.14	961.801196843618	-0.137111899169074	0.0680839251297299	-2.0138659589296	0.0440236083729318	0.095501214072644	SH3GLB1	protein_coding
ENSG00000097046.13	397.367266241972	-0.212642669821937	0.0898919019155236	-2.36553755444811	0.0180039172338275	0.0456285635186612	CDC7	protein_coding
ENSG00000097096.9	143.263848791604	0.0166221529934826	0.121847448848914	0.136417735049122	0.891491054198007	0.929584930130525	SYDE2	protein_coding
ENSG00000099139.14	73.1917039103745	-0.0895003374534402	0.167068391777169	-0.535710773901583	0.592158456372784	0.70855906733695	PCSK5	protein_coding
ENSG00000099194.6	56066.034368387	-2.11581000807548	0.228456584276572	-9.26132207909603	2.01916349334829e-20	6.96087243124492e-19	SCD	protein_coding
ENSG00000099203.7	370.118740708484	-0.211394002239596	0.0876997376504073	-2.41042912901592	0.0159337666694751	0.0411465141319283	TMED1	protein_coding
ENSG00000099204.20	2063.53571949148	-0.101697091938364	0.123020257686701	-0.826669475830219	0.408424426856827	0.542576361078415	ABLIM1	protein_coding
ENSG00000099219.14	1522.8716142594	-0.0220321781139336	0.048823184310408	-0.451264669134595	0.651798805606497	0.755771874513888	ERMP1	protein_coding
ENSG00000099246.17	887.154862810588	-0.0444483151502015	0.0565696125375752	-0.785727763658936	0.432026994202929	0.565616481394524	RAB18	protein_coding
ENSG00000099251.14	94.5753604553134	-0.57790731254336	0.187711323758255	-3.07870245104457	0.00207904215746907	0.00718513958562292	HSD17B7P2	transcribed_unprocessed_pseudogene
ENSG00000099256.19	689.324962541424	-0.216385374807779	0.0653630588087715	-3.31051481909444	0.000931245210892033	0.00355666048689862	PRTFDC1	protein_coding
ENSG00000099282.10	442.49058543065	0.0795115931387703	0.0744019441782682	1.06867628281674	0.285215562105244	0.417423293193223	TSPAN15	protein_coding
ENSG00000099290.17	1626.71349511748	0.175479593169612	0.0603328208867842	2.90852624807488	0.00363136691139197	0.0116289023843108	WASHC2A	protein_coding
ENSG00000099308.10	652.579767910295	0.363220754994859	0.0672526835313304	5.40083660491628	6.63308223312578e-08	6.13570150601435e-07	MAST3	protein_coding
ENSG00000099326.9	442.784381082647	-0.182023295005336	0.0755973214299437	-2.40780085275929	0.016048932835213	0.0414019091654347	MZF1	protein_coding
ENSG00000099330.9	266.324304691765	0.0479223078120985	0.0773015749428804	0.619939604691226	0.535297550016312	0.659066767482192	OCEL1	protein_coding
ENSG00000099331.13	3098.43099285573	0.270295104276512	0.0531415573421495	5.08632260316026	3.6507286915042e-07	2.93287367578391e-06	MYO9B	protein_coding
ENSG00000099337.5	654.186741326615	-0.274514643235279	0.0673708805206762	-4.07467797828515	4.60780624754572e-05	0.000242072297944679	KCNK6	protein_coding
ENSG00000099338.23	76.796205394057	0.212857135037275	0.157183684040334	1.35419357509559	0.175674628263039	0.287803360097955	CATSPERG	protein_coding
ENSG00000099341.11	3950.73570533884	-0.360465290059935	0.0606248443826348	-5.94583447975309	2.75051977764505e-09	3.17745370984836e-08	PSMD8	protein_coding
ENSG00000099364.17	1095.37839855652	0.200274776512738	0.0513794769399141	3.89795280997021	9.700931411686e-05	0.000474696009353632	FBXL19	protein_coding
ENSG00000099377.14	1787.47230427675	0.159463168287751	0.0848219545807578	1.87997516770176	0.0601114623241117	0.122763072026455	HSD3B7	protein_coding
ENSG00000099381.18	2117.36359966775	0.096606248256281	0.0594080851720588	1.62614647444852	0.10391849949395	0.190730774721723	SETD1A	protein_coding
ENSG00000099385.11	1623.59525966874	0.207434347925128	0.100273968996079	2.06867594852298	0.0385765056495188	0.0856501525091288	BCL7C	protein_coding
ENSG00000099617.4	177.914377639809	-0.395949417382016	0.124768980057523	-3.17346040016892	0.00150633448809429	0.00543137145182185	EFNA2	protein_coding
ENSG00000099622.14	4005.42537813368	-0.10734715924404	0.0727525552846621	-1.47551050027065	0.140075347389378	0.241475415434088	CIRBP	protein_coding
ENSG00000099624.8	3706.28704050368	-0.10826587673012	0.046319620625563	-2.33736535981839	0.0194201947009901	0.0485727503232101	ATP5F1D	protein_coding
ENSG00000099625.13	1144.51777523859	0.193256576741298	0.11941641718802	1.61834177655001	0.105588962161223	0.193328693217383	CBARP	protein_coding
ENSG00000099783.12	3296.47889594709	0.0312094123836698	0.0661133415858563	0.472059218836194	0.63688452008034	0.744843026743814	HNRNPM	protein_coding
ENSG00000099785.10	322.600806584526	0.815216087855289	0.100446740200785	8.11590387329385	4.8218226806754e-16	1.2052189194644e-14	MARCHF2	protein_coding
ENSG00000099795.7	1133.99359666762	0.197022052009816	0.0763363579492233	2.58097264924362	0.00985223869975809	0.0273153447203648	NDUFB7	protein_coding
ENSG00000099797.15	2599.85209157614	-0.0433265422710904	0.0779569623836694	-0.55577514754688	0.578364577048426	0.697243363508422	TECR	protein_coding
ENSG00000099800.8	1102.73539018004	-0.188790984597233	0.0945122557583413	-1.99752913611493	0.0457677326175825	0.098473487254962	TIMM13	protein_coding
ENSG00000099804.9	1611.84658248111	-0.157218232925226	0.0537181090698057	-2.92672686450902	0.00342549571406439	0.0110600783393639	CDC34	protein_coding
ENSG00000099810.21	2906.88540804908	0.442788186987837	0.0534379611501836	8.28602322127173	1.17097930951557e-16	3.09934073048905e-15	MTAP	protein_coding
ENSG00000099812.9	1136.29450348406	0.312785066474957	0.0518007108321447	6.03823888611312	1.55805292912044e-09	1.86040534273083e-08	MISP	protein_coding
ENSG00000099814.16	10170.2213333211	0.0120864714625948	0.0382267742468779	0.316178168331375	0.75186727755944	0.830982563532188	CEP170B	protein_coding
ENSG00000099817.12	2616.07669160311	0.221103832357579	0.0536706233789245	4.11964345553703	3.79459115970807e-05	0.000203123015040525	POLR2E	protein_coding
ENSG00000099821.14	3220.61022775311	-0.0142186667156042	0.0613063630077036	-0.231928074314529	0.816593878822254	0.877684686985253	POLRMT	protein_coding
ENSG00000099822.3	195.456818141035	-0.328014438659243	0.108014788494567	-3.036754903943	0.00239139816665335	0.00811226850313859	HCN2	protein_coding
ENSG00000099840.14	55.6792070494468	0.159750459896914	0.190722032202988	0.83760883864162	0.402250427161548	0.536275551432797	IZUMO4	protein_coding
ENSG00000099849.15	882.916523435329	0.914972621463735	0.0640282310857631	14.2901436748763	2.52088830825424e-46	2.76971267939991e-44	RASSF7	protein_coding
ENSG00000099860.9	1486.85134850466	-0.254262558942157	0.0693880650894556	-3.66435580260611	0.000247961888797644	0.00110630264847141	GADD45B	protein_coding
ENSG00000099866.15	22.627223561703	0.0734790430984953	0.263902435078974	0.278432607400937	0.780680291636687	0.851833930058736	MADCAM1	protein_coding
ENSG00000099875.14	5831.28837699907	-0.385759870683844	0.108355061203008	-3.56014630420546	0.000370648233734654	0.00157421256867113	MKNK2	protein_coding
ENSG00000099889.14	595.0296296201	0.364388226317602	0.0694597201726687	5.24603648577587	1.55406139122931e-07	1.34926808225435e-06	ARVCF	protein_coding
ENSG00000099899.15	1126.63069382869	0.0412657624902481	0.0745130046898966	0.553806180035086	0.579711498382511	0.698434364412883	TRMT2A	protein_coding
ENSG00000099901.17	3059.08112543928	-0.0636665701267212	0.0762095117731561	-0.835415011137061	0.403484080824806	0.537266311522772	RANBP1	protein_coding
ENSG00000099904.16	1723.00848776913	0.24640000151147	0.085481686211115	2.88248878131549	0.00394547185258561	0.0124752062386516	ZDHHC8	protein_coding
ENSG00000099910.17	416.918808063011	0.0875298803847481	0.0771012752808835	1.13525852932877	0.25626701259235	0.386310316485082	KLHL22	protein_coding
ENSG00000099917.17	2645.08924870111	-0.104712726684467	0.0485208167386922	-2.158099012397	0.0309201345347073	0.0712880879550196	MED15	protein_coding
ENSG00000099940.12	784.113048670833	0.0417419482418608	0.0665375508380176	0.627344224669157	0.530433619986578	0.654344284687805	SNAP29	protein_coding
ENSG00000099942.13	1776.40938678996	-0.119869804307827	0.0653457040386394	-1.83439456459061	0.0665954458725363	0.133488075779679	CRKL	protein_coding
ENSG00000099949.21	1572.30543189562	-0.0367209718448675	0.0894763334486052	-0.410398710246211	0.681513492243183	0.778920547433125	LZTR1	protein_coding
ENSG00000099953.10	361.063788426903	0.0188656034028777	0.0838274743538118	0.225052747303961	0.821938240185282	0.881567582281735	MMP11	protein_coding
ENSG00000099956.20	3187.65641929738	-0.159409576239538	0.0654768445815226	-2.43459466103415	0.0149084797611493	0.0388536353092616	SMARCB1	protein_coding
ENSG00000099968.18	1100.5349891491	-0.0290497604929105	0.0823712081758188	-0.35266886496195	0.724336703577211	0.812007905756727	BCL2L13	protein_coding
ENSG00000099974.8	676.627644365021	-0.192135902710362	0.0740701139539747	-2.59397336461167	0.00948738365540662	0.0264255559338628	DDTL	protein_coding
ENSG00000099977.14	1104.57221531975	-0.172865440494519	0.0684922937125534	-2.52386700933094	0.0116071830304854	0.0313798724095543	DDT	protein_coding
ENSG00000099984.11	94.4936559521823	0.109649893536119	0.145697492032357	0.752586005473365	0.451698729790917	0.58336938700777	GSTT2	polymorphic_pseudogene
ENSG00000099991.18	2760.05785771855	0.0145496249660987	0.0424521403680275	0.342730068259565	0.731801540064394	0.817203357696945	CABIN1	protein_coding
ENSG00000099992.16	401.048897835228	0.0551958243932209	0.084712357989824	0.65156755995213	0.514680180631889	0.640916154485503	TBC1D10A	protein_coding
ENSG00000099994.11	26.9514690997785	1.81313251022632	0.293079082086881	6.18649579941305	6.15163230225897e-10	7.7642750843057e-09	SUSD2	protein_coding
ENSG00000099995.19	5450.83299896026	-0.0657542134285038	0.041138922767055	-1.59834553278972	0.109966099219078	0.199531615572405	SF3A1	protein_coding
ENSG00000099999.15	412.719120020016	0.171032369963748	0.0811627318506523	2.10727714634427	0.0350935631495244	0.0792120745521042	RNF215	protein_coding
ENSG00000100003.18	271.603302648489	0.124737292892128	0.0875917169925902	1.42407635304922	0.154424370817355	0.260449364011336	SEC14L2	protein_coding
ENSG00000100014.20	1720.02061909432	-0.0254277997317166	0.0682472208083548	-0.372583666126427	0.709458331446468	0.800565068557002	SPECC1L	protein_coding
ENSG00000100023.19	1794.29138990311	0.100436195071786	0.0503288976626667	1.99559695793393	0.0459778109238547	0.0988697730821049	PPIL2	protein_coding
ENSG00000100027.16	248.9801517432	-0.00823236913847536	0.121240477130901	-0.067901160844056	0.945864314667884	0.965913728760142	YPEL1	protein_coding
ENSG00000100028.12	2136.60639479493	-0.147848427846146	0.0570585605461674	-2.5911699564611	0.00956502404420628	0.0266041042418514	SNRPD3	protein_coding
ENSG00000100029.18	3657.47530125327	-0.271735767927537	0.0466586689280805	-5.8239074146412	5.74874315964047e-09	6.27554006676407e-08	PES1	protein_coding
ENSG00000100030.15	3888.11365029571	-0.0794387303969898	0.0403046084596221	-1.97095899037384	0.0487285667672948	0.103675490619967	MAPK1	protein_coding
ENSG00000100031.19	22.964379709691	-0.354702303899833	0.285788273340158	-1.24113666300664	0.214555267653778	0.336139520682037	GGT1	protein_coding
ENSG00000100033.16	220.093076467068	-0.966011933500923	0.122583444101017	-7.88044373027128	3.26220506238668e-15	7.34814096058546e-14	PRODH	protein_coding
ENSG00000100034.14	786.633813719845	0.230428541830394	0.0609890596273783	3.77819469980733	0.00015796935780725	0.000738221552151872	PPM1F	protein_coding
ENSG00000100036.13	571.475346268509	-0.0140699590901008	0.0823476453676055	-0.17086049063445	0.8643334636689	0.911924052307526	SLC35E4	protein_coding
ENSG00000100038.20	605.281511311384	0.0809997270264233	0.0604209266796225	1.34059061119533	0.180053407230708	0.293465916246251	TOP3B	protein_coding
ENSG00000100056.12	829.081142353001	-0.337822045729438	0.0595835266865048	-5.66972222887828	1.43029218636702e-08	1.47790407782119e-07	ESS2	protein_coding
ENSG00000100058.12	510.7574229112	-0.435849371257712	0.0649865983724504	-6.70675773426048	1.98996226785257e-11	3.01794476212954e-10	CRYBB2P1	transcribed_unprocessed_pseudogene
ENSG00000100065.15	771.347723913674	0.141988982194111	0.0880920705464597	1.61182477961199	0.107000074341395	0.195334844897946	CARD10	protein_coding
ENSG00000100068.13	185.499097983451	0.0465140919754422	0.0992418600977868	0.468694278096058	0.639288177469409	0.746765262835614	LRP5L	protein_coding
ENSG00000100075.10	2750.45825610094	-0.0621590995697761	0.0517863041539057	-1.20029997477795	0.230022859573767	0.355018606509405	SLC25A1	protein_coding
ENSG00000100077.15	26.4011326519996	1.14693191872036	0.308187199203105	3.72154301569319	0.000198009126386604	0.000904846013816939	GRK3	protein_coding
ENSG00000100083.19	1260.22704738201	-0.10002719465679	0.0560128406382779	-1.78579042799757	0.0741331971487821	0.145522131986658	GGA1	protein_coding
ENSG00000100084.14	2230.42840287415	-0.0907165391888602	0.0386600590557443	-2.34651838110374	0.0189497315022082	0.0476143961009745	HIRA	protein_coding
ENSG00000100092.24	532.328593921993	0.211795225622498	0.105398271423924	2.0094753240367	0.044486749041574	0.0962713181598756	SH3BP1	protein_coding
ENSG00000100097.12	37.3676939163765	1.42192425713088	0.295284988027092	4.81543022769726	1.46883080691583e-06	1.04969509046414e-05	LGALS1	protein_coding
ENSG00000100099.21	1200.76673191801	-0.103897273735113	0.0614476425114876	-1.69082603479359	0.0908700332320123	0.171244712181551	HPS4	protein_coding
ENSG00000100101.15	280.730374249805	-0.0583874765953439	0.0920130789097113	-0.634556274903454	0.525717853318781	0.650618588920853	Z83844.1	protein_coding
ENSG00000100104.13	585.820526174611	-0.110560580743489	0.079356207365333	-1.39321906142137	0.163553557356823	0.272120048801983	SRRD	protein_coding
ENSG00000100105.18	1822.29991214842	-0.0184406492431206	0.0499269603599028	-0.369352532383098	0.711864974100535	0.802569163181999	PATZ1	protein_coding
ENSG00000100106.22	1071.95560537105	0.370786608635371	0.0783231982646041	4.73405857843955	2.20074165384934e-06	1.52632727236999e-05	TRIOBP	protein_coding
ENSG00000100109.17	858.77659390215	0.0549707384935993	0.0548997772562887	1.00129255965793	0.316685388931999	0.450528109899347	TFIP11	protein_coding
ENSG00000100116.17	600.212501075049	-0.249169774641784	0.0693269205076411	-3.59412725702018	0.000325480736356194	0.00140376780729506	GCAT	protein_coding
ENSG00000100124.15	457.313895048131	-0.0775523325825939	0.0638940543344559	-1.21376446353902	0.224837680036523	0.348884479731536	ANKRD54	protein_coding
ENSG00000100129.18	13179.3116303284	0.0426710267034698	0.0380988049935467	1.12000958325852	0.262709678313946	0.393264131852918	EIF3L	protein_coding
ENSG00000100138.15	2519.9357430197	-0.0919452234954464	0.0458693961528525	-2.00450041219321	0.0450164828054877	0.0971719753223191	SNU13	protein_coding
ENSG00000100139.13	2026.66787382417	-0.0610818105591858	0.0400393750046662	-1.5255435568629	0.12712357809737	0.223204332571055	MICALL1	protein_coding
ENSG00000100142.16	617.571112423425	0.0209210121886263	0.0823634551829845	0.254008433013728	0.799489043121803	0.865267994228345	POLR2F	protein_coding
ENSG00000100147.13	165.524686100229	-0.0541903312289107	0.119247422060205	-0.454436081658447	0.649514987472027	0.754318423400034	CCDC134	protein_coding
ENSG00000100150.20	625.635308842646	-0.0697122075712266	0.063610238633278	-1.09592746496562	0.273110518675504	0.404435551363551	DEPDC5	protein_coding
ENSG00000100151.16	693.822292129559	-0.0487421555162478	0.0676756734216225	-0.720231555179096	0.471382438336151	0.601265564041568	PICK1	protein_coding
ENSG00000100162.15	380.252086210094	-0.449427295229051	0.0889579521857722	-5.05213175647867	4.36906134798853e-07	3.45672540333875e-06	CENPM	protein_coding
ENSG00000100167.20	1782.51488181416	-0.115789894061075	0.0485348027491181	-2.38570855350142	0.017046254100691	0.0435335104725339	SEPTIN3	protein_coding
ENSG00000100196.11	3809.7448780965	-0.354680731022801	0.0708201015996738	-5.00819291431847	5.49434504327961e-07	4.27021055984561e-06	KDELR3	protein_coding
ENSG00000100197.22	54.89288732284	-0.0336823282162137	0.174987887214309	-0.19248376989067	0.84736327995832	0.899643638216643	CYP2D6	protein_coding
ENSG00000100201.22	9969.49008531638	0.200953770635572	0.0702398786107772	2.86096409347636	0.0042235488372651	0.0132502131969418	DDX17	protein_coding
ENSG00000100207.19	2230.77072734507	0.0572091699670475	0.0572973128928414	0.998461656902502	0.318055548474005	0.45205624348953	TCF20	protein_coding
ENSG00000100209.11	118.175565878878	0.0149046195366764	0.139903163464526	0.106535257442235	0.915157683178391	0.946297857931577	HSCB	protein_coding
ENSG00000100211.10	226.574054402366	-0.0617613580171323	0.0927457694652281	-0.665921026622003	0.50546157992379	0.632634752384537	CBY1	protein_coding
ENSG00000100216.6	2048.11260259753	-0.0696498326954879	0.0567677535472455	-1.22692599835787	0.219850405957054	0.34299142180262	TOMM22	protein_coding
ENSG00000100219.16	4916.74126279738	-0.256105608517093	0.0587028021811144	-4.36274928966655	1.2843810191702e-05	7.65316696245311e-05	XBP1	protein_coding
ENSG00000100220.12	1845.69704589713	-0.228313220920617	0.0529634052053975	-4.31077307124032	1.62684792094968e-05	9.47929089994027e-05	RTCB	protein_coding
ENSG00000100221.10	1670.52415503629	-0.125022101868259	0.0668121370581221	-1.87124835955327	0.0613106646142736	0.124804004941797	JOSD1	protein_coding
ENSG00000100225.18	2359.43306222884	-0.196592665955816	0.0565637167133714	-3.47559667891028	0.000509718230721839	0.00208753467942717	FBXO7	protein_coding
ENSG00000100226.16	1498.0199089004	-0.23275382673471	0.0443159925372078	-5.25214066996896	1.50341568049701e-07	1.31051165939214e-06	GTPBP1	protein_coding
ENSG00000100227.18	2589.60210516024	-0.111443925294272	0.0440461256184618	-2.53016408888323	0.0114009194237888	0.0309043027050236	POLDIP3	protein_coding
ENSG00000100228.12	169.844170908759	0.820054682185483	0.124871332152653	6.56719735465765	5.12710756609653e-11	7.39387976859549e-10	RAB36	protein_coding
ENSG00000100239.16	1905.51698797298	0.14705574665466	0.0412907491555639	3.56146957035399	0.000368784855248053	0.0015679516451415	PPP6R2	protein_coding
ENSG00000100241.21	3510.69266688195	-0.23446072944419	0.0623811125508603	-3.75852112693615	0.000170920608648193	0.00079195981045971	SBF1	protein_coding
ENSG00000100242.15	4884.85359553508	0.246300861895261	0.12004554197989	2.05172851763643	0.0401960536611921	0.0885693451902648	SUN2	protein_coding
ENSG00000100243.21	4051.05173993498	0.234507881947312	0.0506895468459184	4.62635585715826	3.72155658647654e-06	2.47649726312286e-05	CYB5R3	protein_coding
ENSG00000100246.13	263.035990434088	0.203305207964246	0.0954839839833776	2.12920742812363	0.0332371026133296	0.0757833728143879	DNAL4	protein_coding
ENSG00000100253.13	18.997674447838	-0.314964491878777	0.40053951301578	-0.786350613719274	0.431662107955435	0.56533262264775	MIOX	protein_coding
ENSG00000100258.18	2166.42879461003	0.0279763700524034	0.114824735594306	0.243644106016045	0.807506465780512	0.870920815353105	LMF2	protein_coding
ENSG00000100263.14	543.543874286355	0.0260011407055093	0.0652550040037566	0.39845435767673	0.690295296149339	0.786346042305688	RHBDD3	protein_coding
ENSG00000100266.19	1461.31634896025	-0.204298830390757	0.0580947183299935	-3.51665067433987	0.000437028533749429	0.00181910596004941	PACSIN2	protein_coding
ENSG00000100271.17	272.394727552416	-0.10961586734669	0.117209742933932	-0.935211225644251	0.349679454480017	0.484601145990818	TTLL1	protein_coding
ENSG00000100280.16	2910.58380795903	0.0601540377026101	0.0685658532143972	0.877317715489016	0.380314092549275	0.51509017571945	AP1B1	protein_coding
ENSG00000100281.14	900.862659760864	-0.0649203487813474	0.0677635495197457	-0.958042328677459	0.338041414548121	0.472970260650238	HMGXB4	protein_coding
ENSG00000100284.21	652.833947888211	0.342061900781491	0.0622715778940354	5.49306621655809	3.95014597677968e-08	3.79651537806037e-07	TOM1	protein_coding
ENSG00000100288.20	468.449172143612	0.113910038239305	0.0714224935859539	1.59487624304546	0.110739913136478	0.200762102732704	CHKB	protein_coding
ENSG00000100290.3	87.6820782139761	-0.613449734112861	0.152492497543281	-4.02281911566667	5.75056609398127e-05	0.000296097927806075	BIK	protein_coding
ENSG00000100292.17	189.004587044287	0.0361376909622127	0.136557592194439	0.264633334415839	0.791291938192034	0.858643524774353	HMOX1	protein_coding
ENSG00000100294.13	765.083533951289	-0.187821868273829	0.06159027446379	-3.04953777051688	0.00229193811445349	0.00781773090993378	MCAT	protein_coding
ENSG00000100296.13	2767.63324909273	-0.143785480433955	0.0469622888345276	-3.06172216053151	0.00220067617036088	0.00754912993570337	THOC5	protein_coding
ENSG00000100297.16	3002.60465798406	-0.257121926337992	0.0647270486122327	-3.97240306565435	7.11511932372919e-05	0.0003583842424538	MCM5	protein_coding
ENSG00000100299.18	561.57104744806	0.457594465088411	0.0881456761128416	5.19134329972819	2.0878226073528e-07	1.75869977162118e-06	ARSA	protein_coding
ENSG00000100300.18	2238.55291161015	0.0204027637142923	0.0811306162346494	0.25148044796409	0.801442676841172	0.866522659165903	TSPO	protein_coding
ENSG00000100302.7	195.287720906525	0.263572080848976	0.113861467186461	2.3148488014593	0.0206212081125962	0.0511079341602675	RASD2	protein_coding
ENSG00000100304.13	4506.59401553244	0.00771001215089789	0.0393389355683804	0.195989343369397	0.844618507003989	0.897884855837737	TTLL12	protein_coding
ENSG00000100307.13	931.838356254174	0.638539525883051	0.0637578142498889	10.0150786753823	1.30857752516744e-23	5.56673982294069e-22	CBX7	protein_coding
ENSG00000100311.17	1451.6176638611	-0.640862433614966	0.0914327561075388	-7.00911206112188	2.3983530880996e-12	4.08334987307214e-11	PDGFB	protein_coding
ENSG00000100316.16	72794.0389740288	-0.171770944527719	0.0637067613993046	-2.69627494405317	0.00701197629137223	0.020491179089521	RPL3	protein_coding
ENSG00000100319.13	241.342158852579	-0.0816870991742309	0.0932660075838033	-0.875850712284771	0.381111196937715	0.515895249036765	ZMAT5	protein_coding
ENSG00000100320.23	2658.44760395193	0.0786407580922114	0.0642981890571318	1.22306334354667	0.221305772383837	0.344687796484454	RBFOX2	protein_coding
ENSG00000100324.14	839.530288461232	-0.0845946263477063	0.0578875050098394	-1.46136245349195	0.143915998934973	0.246676221743536	TAB1	protein_coding
ENSG00000100325.15	1440.29647782125	-0.210033699189371	0.048494317590067	-4.33109918083252	1.48366828722957e-05	8.71483926252691e-05	ASCC2	protein_coding
ENSG00000100330.16	1141.53559907014	0.449054774836991	0.04651136036574	9.65473319433936	4.69379503497174e-22	1.8333411195419e-20	MTMR3	protein_coding
ENSG00000100335.15	2191.91561049173	-0.471646771999566	0.0776214292229542	-6.07624436603507	1.23029881244398e-09	1.48765823148412e-08	MIEF1	protein_coding
ENSG00000100344.11	289.788006049457	-0.150701751574488	0.0825810464930446	-1.82489515420686	0.0680168526224841	0.135855790380667	PNPLA3	protein_coding
ENSG00000100345.22	18048.9111584041	-0.086188633817785	0.0427285651758191	-2.01711977603593	0.0436830153344007	0.0949241619503369	MYH9	protein_coding
ENSG00000100347.15	1315.08671008414	-0.158141555758438	0.0554648946901233	-2.85120086573604	0.004355444588073	0.0136053077825835	SAMM50	protein_coding
ENSG00000100348.10	2961.3331056082	0.0901205179614259	0.0425939115567204	2.11580751022166	0.034361182106044	0.0778004407892518	TXN2	protein_coding
ENSG00000100350.14	3569.92693969582	0.425997823411733	0.0516000625955262	8.25576175655003	1.50936439947592e-16	3.94709128575279e-15	FOXRED2	protein_coding
ENSG00000100353.18	10170.8716021526	-0.117204696828905	0.0414164895268931	-2.82990417989917	0.00465619467751966	0.0144004465603646	EIF3D	protein_coding
ENSG00000100354.21	1544.74583320786	0.112992389492408	0.0579304251822797	1.9504843808219	0.051118413237208	0.107739695868053	TNRC6B	protein_coding
ENSG00000100359.21	907.155171843448	-0.0550857797067649	0.0809557229158808	-0.680443305583267	0.496223808412276	0.624450395688223	SGSM3	protein_coding
ENSG00000100360.15	440.894245376829	0.398153107676801	0.0723008873984017	5.50689102172212	3.65226191421863e-08	3.52574866965531e-07	IFT27	protein_coding
ENSG00000100364.18	2035.51181850195	0.0737167519258397	0.065789977471482	1.1204860490763	0.262506694336022	0.393087338694713	KIAA0930	protein_coding
ENSG00000100372.15	551.899013522607	-0.0361568872761178	0.08238829565042	-0.438859512636774	0.660763334945585	0.762634344867667	SLC25A17	protein_coding
ENSG00000100376.12	1197.48531563368	0.495575225289928	0.0773244032884002	6.40904040916499	1.46438381238104e-10	2.0093503668179e-09	FAM118A	protein_coding
ENSG00000100379.17	540.975294954007	0.197579249785184	0.0786268622074838	2.51287211823109	0.0119752735644324	0.0322437196537396	KCTD17	protein_coding
ENSG00000100380.14	5898.84848146438	-0.0834635126352138	0.05010609249715	-1.66573581126808	0.0957660459167399	0.178532599272516	ST13	protein_coding
ENSG00000100387.9	510.694861079392	0.183674386007636	0.0832335990630896	2.20673367576492	0.0273326710816869	0.0644472059224213	RBX1	protein_coding
ENSG00000100393.14	2749.67127996321	0.198529375824779	0.0582730255469932	3.40688292672704	0.000657093053578865	0.00260788074694814	EP300	protein_coding
ENSG00000100395.15	1013.93708255367	0.0478804909862252	0.0554474093245524	0.863529812654809	0.387846235310167	0.5220507408476	L3MBTL2	protein_coding
ENSG00000100401.20	4132.93344235537	-0.0432438563315166	0.0515521482470954	-0.838837134860876	0.401560709007732	0.53550778448883	RANGAP1	protein_coding
ENSG00000100403.12	3101.58479555704	0.137521509940035	0.039082864415386	3.51871624552411	0.000433640247450886	0.0018064795032924	ZC3H7B	protein_coding
ENSG00000100410.8	707.927808739936	-0.24958644270923	0.0643347191692174	-3.87949844084578	0.000104672072087364	0.000508768900355898	PHF5A	protein_coding
ENSG00000100412.16	4594.32216831054	-0.150976043761257	0.0545670994539308	-2.76679620636096	0.00566101313393869	0.0170489040783892	ACO2	protein_coding
ENSG00000100413.17	2452.20513927986	0.114385997247473	0.039799449739796	2.87405976703986	0.00405232270149845	0.0127757846680231	POLR3H	protein_coding
ENSG00000100416.15	680.650434465548	0.0628790539050647	0.0615107251410468	1.02224536876911	0.306664782804379	0.440043649627782	TRMU	protein_coding
ENSG00000100417.12	320.186699675108	0.238291201213281	0.0990951096004697	2.40467165507985	0.0161870021810525	0.0416806436198001	PMM1	protein_coding
ENSG00000100418.8	1098.41311118641	-0.0969420051529716	0.0744414350458206	-1.30225868285991	0.192827970654206	0.309692792915242	DESI1	protein_coding
ENSG00000100422.14	1607.66053370197	0.0494365324789685	0.0465145022069303	1.06281976874736	0.287863692744972	0.420171491503508	CERK	protein_coding
ENSG00000100425.18	1126.28033033465	0.0473882427277997	0.0505976547207095	0.936569945571091	0.348979817676045	0.483807169167444	BRD1	protein_coding
ENSG00000100426.7	1199.86978233959	-0.0701897584449952	0.0665264241079072	-1.05506585369967	0.291395207528008	0.423585342601155	ZBED4	protein_coding
ENSG00000100429.18	781.582147399959	0.218774912504338	0.0687590959447939	3.18175958392458	0.00146383276705141	0.00530257448254488	HDAC10	protein_coding
ENSG00000100439.10	812.962241428865	-0.309947115284113	0.1256833491234	-2.46609528983666	0.013659499051907	0.0360975721613989	ABHD4	protein_coding
ENSG00000100441.10	1157.55729175657	0.100201631349534	0.0800410840394516	1.25187748956705	0.210614508392239	0.331188712125852	KHNYN	protein_coding
ENSG00000100442.11	780.990675343191	0.160130408200488	0.0783234136144869	2.04447687876144	0.0409064592722588	0.0898107311681909	FKBP3	protein_coding
ENSG00000100445.17	486.834563513468	0.190605429044084	0.093025305754992	2.04896320949588	0.0404657125914123	0.0890094141863818	SDR39U1	protein_coding
ENSG00000100461.18	1458.88858558131	0.171390369251263	0.0494290760717009	3.46739981549823	0.00052551959676325	0.00214477158785899	RBM23	protein_coding
ENSG00000100462.16	3816.01582552869	-0.154276133689764	0.0670981084024732	-2.29926204125416	0.0214900639109052	0.05292634350062	PRMT5	protein_coding
ENSG00000100478.15	200.569388158621	0.112105869107303	0.129923609204948	0.862859874300917	0.388214514630434	0.522477577261033	AP4S1	protein_coding
ENSG00000100479.13	390.168235426735	0.000744992475125985	0.0883684680111202	0.0084305238270311	0.993273494878663	0.995555083926425	POLE2	protein_coding
ENSG00000100483.14	228.736430348539	0.136254109286661	0.0966089867093818	1.41036681915047	0.158431397653732	0.265419515683172	VCPKMT	protein_coding
ENSG00000100485.12	1164.11129030359	-0.260646637589287	0.112566816856417	-2.31548377104552	0.0205864717046895	0.0510466952222794	SOS2	protein_coding
ENSG00000100490.9	144.401295200952	0.367020168359661	0.134365752366363	2.73150086161048	0.00630465761312067	0.0187215109989459	CDKL1	protein_coding
ENSG00000100503.25	2653.56629242681	-0.0525183243205675	0.0577940599577029	-0.908714915667865	0.363500628767944	0.498552456447601	NIN	protein_coding
ENSG00000100504.17	4130.40835805942	0.121642284766536	0.0699436716614706	1.73914639991004	0.0820090147718207	0.157817751209078	PYGL	protein_coding
ENSG00000100519.12	1912.87906824963	-0.329615419661256	0.0489220875428285	-6.73755835485754	1.61070261165043e-11	2.47222615930909e-10	PSMC6	protein_coding
ENSG00000100522.10	3018.75998852334	-0.147762771059359	0.0537269682844085	-2.75025328578311	0.00595492153389728	0.0178215876279991	GNPNAT1	protein_coding
ENSG00000100523.16	1220.16045218925	0.28121482741519	0.0593602215827624	4.73742886931628	2.1644679128301e-06	1.50321755182998e-05	DDHD1	protein_coding
ENSG00000100526.20	1243.47911788973	0.399039644289857	0.132235129199096	3.01765231906762	0.00254740984365036	0.0085710603948509	CDKN3	protein_coding
ENSG00000100528.12	4345.98726679514	-0.409847844227025	0.0638330122578241	-6.42062515507858	1.35715837643102e-10	1.87062479466196e-09	CNIH1	protein_coding
ENSG00000100532.12	313.602009043983	0.0204532902574181	0.111469088649444	0.183488449625178	0.854414780788532	0.904772051879244	CGRRF1	protein_coding
ENSG00000100554.12	675.29520221299	-0.189625326411029	0.0728021044269114	-2.60466820160948	0.00919632692588953	0.0257794245249972	ATP6V1D	protein_coding
ENSG00000100558.9	1290.63945814012	0.155326917006501	0.085226323220301	1.82252279738734	0.0683756978438284	0.136438445093155	PLEK2	protein_coding
ENSG00000100564.9	475.964675374767	-0.346700372037222	0.0668768510282568	-5.18416113657525	2.16989273246997e-07	1.82380857513932e-06	PIGH	protein_coding
ENSG00000100567.13	1575.41840069347	-0.324316047374147	0.078828855066788	-4.11417934586731	3.88559260655681e-05	0.000207412688875693	PSMA3	protein_coding
ENSG00000100568.11	2032.82221564258	-0.0583069008459857	0.0447128639667647	-1.30402966111331	0.192223469408643	0.308916849922004	VTI1B	protein_coding
ENSG00000100575.14	962.452811415761	-0.389136452552062	0.0697332065907048	-5.58036080050179	2.40020174623236e-08	2.37870740223625e-07	TIMM9	protein_coding
ENSG00000100577.19	762.485944464313	-0.00295197786345165	0.104545362128667	-0.0282363349587768	0.977473657662713	0.985749488439301	GSTZ1	protein_coding
ENSG00000100578.18	900.729775684022	-0.184822666053044	0.0921089174070778	-2.00656647864197	0.044795843603618	0.096785331380226	KIAA0586	protein_coding
ENSG00000100580.8	1318.62927075717	-0.291061912794111	0.0518294464568087	-5.6157634837305	1.95696196769987e-08	1.97532869601536e-07	TMED8	protein_coding
ENSG00000100583.4	86.8376636895184	0.682184227094363	0.147719917057175	4.61809240544268	3.87283797006321e-06	2.56709989057315e-05	SAMD15	protein_coding
ENSG00000100591.8	2414.65003182922	0.0214203631331632	0.068301892679644	0.31361302436568	0.753814966256672	0.831938235474007	AHSA1	protein_coding
ENSG00000100592.16	917.072863585257	-0.144906801877313	0.100991636026415	-1.43483963206034	0.15133280142344	0.256509938217401	DAAM1	protein_coding
ENSG00000100596.7	2014.55458381905	-0.0464321171558711	0.0650990688454518	-0.713253169044601	0.475689110693489	0.605040734447486	SPTLC2	protein_coding
ENSG00000100599.16	1466.3099197068	-0.0784471468900278	0.0554322966558851	-1.41518846633787	0.157013245267438	0.263883160748797	RIN3	protein_coding
ENSG00000100600.15	2052.62759435308	0.510802024707638	0.103591386959611	4.93093141910335	8.1838463983421e-07	6.14170526759118e-06	LGMN	protein_coding
ENSG00000100601.10	372.665035145344	0.0308903156231901	0.084501875278817	0.365557752668404	0.714695104676311	0.80486864085367	ALKBH1	protein_coding
ENSG00000100603.14	2384.69898589117	-0.308995212221443	0.0420451987267951	-7.34912003221246	1.99515962064284e-13	3.79453022745423e-12	SNW1	protein_coding
ENSG00000100605.17	7172.71664849544	-0.450654637607718	0.058385690904463	-7.71858019707479	1.17632638855479e-14	2.50206916518228e-13	ITPK1	protein_coding
ENSG00000100612.14	974.447190505289	-0.279546450216232	0.0661979808431161	-4.22288484717886	2.41195066574712e-05	0.000135225075504002	DHRS7	protein_coding
ENSG00000100614.18	1199.52414041046	0.047456430490835	0.0578305881767674	0.8206112368385	0.411867745057393	0.545916004384353	PPM1A	protein_coding
ENSG00000100629.17	249.890563589565	-0.136135872704758	0.0923705298082203	-1.4738020122587	0.140534906377418	0.242146681372148	CEP128	protein_coding
ENSG00000100632.11	1737.65823890487	-0.128291069551847	0.0572444716786762	-2.24110845623606	0.0250190505831518	0.0599828792002975	ERH	protein_coding
ENSG00000100644.17	3992.44312667606	-0.556684536028777	0.0461371848216005	-12.0658540000071	1.59994004188325e-33	1.12083873025876e-31	HIF1A	protein_coding
ENSG00000100647.8	554.365272818774	0.142040231649646	0.0802199111804134	1.77063561352243	0.0766213157217309	0.149464904036566	SUSD6	protein_coding
ENSG00000100650.16	2355.16291492855	0.221993150349553	0.090296691500655	2.4584859828219	0.0139524223100715	0.0367762156574753	SRSF5	protein_coding
ENSG00000100664.11	8863.93908954665	-0.167316104468507	0.0354969873342286	-4.71352971149667	2.43462206454622e-06	1.67635474164788e-05	EIF5	protein_coding
ENSG00000100697.15	2097.85436613655	0.170926471104028	0.0543605023027176	3.14431368113908	0.00166476885068171	0.00592174449525975	DICER1	protein_coding
ENSG00000100711.14	648.532601079085	0.255425765726274	0.0575753707349554	4.43637205398312	9.14876704435929e-06	5.6521023584731e-05	ZFYVE21	protein_coding
ENSG00000100714.17	6518.38559236355	-0.151695996617544	0.042842443807596	-3.54078766605392	0.000398934487932028	0.00167869754620437	MTHFD1	protein_coding
ENSG00000100722.20	3937.43798003267	-0.0284016841789069	0.0418583638508549	-0.678518737141868	0.497442847714569	0.625675048206619	ZC3H14	protein_coding
ENSG00000100726.15	1428.18900817016	0.138470451796015	0.091319569644212	1.51632834380962	0.129436348056433	0.226613769060856	TELO2	protein_coding
ENSG00000100731.16	2030.97455016421	-0.00312869910151414	0.0590377693257823	-0.0529948732352904	0.957735992540866	0.974453303003605	PCNX1	protein_coding
ENSG00000100744.15	680.609287405328	-0.0466232680440352	0.0653302624510644	-0.713654993793395	0.475440542724251	0.604875705471906	GSKIP	protein_coding
ENSG00000100749.8	487.77202807033	-0.391334139299579	0.08882170427531	-4.40583911885554	1.05375153431988e-05	6.40385731481626e-05	VRK1	protein_coding
ENSG00000100764.14	2526.0645291908	-0.320259997223181	0.0501364571368726	-6.38776681704634	1.68325747538069e-10	2.29115046025079e-09	PSMC1	protein_coding
ENSG00000100784.12	518.162945788505	-0.0791617266658419	0.075795309190432	-1.04441458859877	0.296293616913696	0.428625188737895	RPS6KA5	protein_coding
ENSG00000100796.17	2178.65841044345	-0.0424919123446515	0.0461727000559179	-0.920282164421646	0.357425326971439	0.492551052242332	PPP4R3A	protein_coding
ENSG00000100802.15	331.944632761818	0.278859907021259	0.0800331071858491	3.48430689281754	0.000493413371420306	0.00202728248811701	C14orf93	protein_coding
ENSG00000100804.19	1531.96454016102	-0.279381707720548	0.0612549218836706	-4.56096749663845	5.09184632349071e-06	3.2950286886589e-05	PSMB5	protein_coding
ENSG00000100811.14	3789.48698645758	0.0260712562630378	0.0605232920093565	0.430764014935065	0.666639967281214	0.767506047675444	YY1	protein_coding
ENSG00000100813.14	4748.52540059632	-0.0188436221421866	0.055260711555174	-0.340994924094899	0.733107402973642	0.817881780819202	ACIN1	protein_coding
ENSG00000100814.18	2775.10322650235	-0.482623377634482	0.0773332957970312	-6.24082256756745	4.35275775262783e-10	5.57678828843391e-09	CCNB1IP1	protein_coding
ENSG00000100815.12	1603.33873777366	0.218730247710888	0.0897149132543991	2.43805895560137	0.0147663655185061	0.038560134354288	TRIP11	protein_coding
ENSG00000100823.12	7219.36819261826	-0.287743340936189	0.0520545758569609	-5.52772424324174	3.24411431073954e-08	3.16373651044791e-07	APEX1	protein_coding
ENSG00000100836.10	2817.06823609078	0.0771747778457237	0.0510067248890133	1.51303142896648	0.130271675727707	0.227788989204664	PABPN1	protein_coding
ENSG00000100852.13	1792.28077347673	-0.0836877147430329	0.068616409196257	-1.21964579206803	0.222599179289591	0.346079066080691	ARHGAP5	protein_coding
ENSG00000100865.15	904.084486262962	-0.0610589589999045	0.0521721688790613	-1.1703358382789	0.241865844973713	0.36948836495334	CINP	protein_coding
ENSG00000100867.15	791.545727559073	-0.480317686843965	0.207643042516043	-2.31318940920861	0.0207122276005862	0.0513168624133927	DHRS2	protein_coding
ENSG00000100883.12	1132.54014750844	-0.22188932558127	0.0560745959328972	-3.95703833241702	7.58847573282744e-05	0.000379225135444178	SRP54	protein_coding
ENSG00000100888.15	1936.18495377366	0.408160336328854	0.0375097372282905	10.8814501643859	1.41296959010555e-27	7.36480258706209e-26	CHD8	protein_coding
ENSG00000100889.12	2997.14294616142	-0.0534356608055877	0.109530343151104	-0.487861712729868	0.625647795619455	0.735444360737401	PCK2	protein_coding
ENSG00000100890.16	581.058579023124	-0.174026280276335	0.0747381188557884	-2.32848087349013	0.0198865837009754	0.0495364387997547	PRORP	protein_coding
ENSG00000100897.18	2731.66610029539	0.0930833523658536	0.0521639562944773	1.78443812506047	0.0743525006501126	0.145896362575937	DCAF11	protein_coding
ENSG00000100902.11	2088.77710564264	-0.274910321140643	0.0686957929477377	-4.00185090446207	6.28488994336355e-05	0.000321227708216359	PSMA6	protein_coding
ENSG00000100906.11	1012.38065010634	0.477898107114654	0.0887293343951532	5.38602154938241	7.20343301658053e-08	6.62715837525409e-07	NFKBIA	protein_coding
ENSG00000100908.14	372.211230275064	-0.0932923312165021	0.125949264403003	-0.740713585416364	0.458867120329894	0.590132097825528	EMC9	protein_coding
ENSG00000100911.16	923.279744160208	0.229637698251471	0.141145510747716	1.62695715248023	0.103746198266887	0.190661996947044	PSME2	protein_coding
ENSG00000100916.14	209.082975530101	0.00340374403347463	0.11200246200715	0.0303899036903075	0.975756096826273	0.985109216019755	BRMS1L	protein_coding
ENSG00000100918.13	27.4635070828276	1.30576233711954	0.267804617603868	4.87580217549125	1.08367168651965e-06	7.94900768325078e-06	REC8	protein_coding
ENSG00000100926.15	844.791849482481	0.0555980086822566	0.0697911158282825	0.79663447162892	0.425663351133392	0.559732279878522	TM9SF1	protein_coding
ENSG00000100934.15	1429.5309943712	0.323477256354171	0.0664832780434368	4.86554312413457	1.14142918571247e-06	8.32867010234154e-06	SEC23A	protein_coding
ENSG00000100938.18	918.731652377216	0.101317491129471	0.0774075129364133	1.3088844646475	0.190573489770782	0.306943507253679	GMPR2	protein_coding
ENSG00000100941.9	2280.10704096566	0.0643888642177907	0.0750563261234275	0.857873913411449	0.390962090231582	0.525457453314857	PNN	protein_coding
ENSG00000100949.14	737.040064175963	-0.210755465142924	0.0807109759661326	-2.61123673230466	0.0090215419534079	0.0253359670306078	RABGGTA	protein_coding
ENSG00000100968.14	51.0804916667325	1.73143384644994	0.202142119238108	8.56542838759118	1.0767476893705e-17	3.10265862491815e-16	NFATC4	protein_coding
ENSG00000100979.15	21.0253444279092	-1.71517983632184	0.345563997330378	-4.96342168041896	6.92619785510614e-07	5.28620158136836e-06	PLTP	protein_coding
ENSG00000100982.12	970.104517091135	0.0262632375152754	0.0853576386937632	0.30768467728471	0.758322280234327	0.834960823732457	PCIF1	protein_coding
ENSG00000100983.12	1188.22396889938	-0.0623119933640543	0.0664616409769889	-0.937563268797842	0.348468895211675	0.483406028492387	GSS	protein_coding
ENSG00000100991.12	2114.85456370704	-0.0305750062899899	0.045622386059676	-0.670175519754634	0.502745907441255	0.630268880187395	TRPC4AP	protein_coding
ENSG00000100994.12	7621.00118892678	-0.350504039688978	0.113216241721649	-3.09588124776937	0.00196228931769049	0.00681867632759253	PYGB	protein_coding
ENSG00000100997.20	1598.45367055195	-0.151001444934611	0.0517607981218007	-2.91729359696661	0.00353083248113459	0.011356965807053	ABHD12	protein_coding
ENSG00000101000.6	1389.23820581613	-0.210938535531856	0.0693232421639099	-3.04282559423731	0.00234368122425381	0.00797164803046864	PROCR	protein_coding
ENSG00000101003.10	351.474665625538	0.22250076216772	0.0854128089943835	2.60500462152405	0.00918730207091711	0.0257635837728693	GINS1	protein_coding
ENSG00000101004.15	34.1130251334909	-0.491375212011587	0.210419126013503	-2.33522123830158	0.0195318661992177	0.0487948762800388	NINL	protein_coding
ENSG00000101019.22	679.791713745455	0.149089612177907	0.0723940407468688	2.05941829796751	0.0394541843676847	0.0872493923636375	UQCC1	protein_coding
ENSG00000101040.19	1461.86773337395	0.0268077960537593	0.0856182945826431	0.313108269493537	0.754198406619077	0.832151690378117	ZMYND8	protein_coding
ENSG00000101049.17	16.2763802385018	0.612620900728962	0.38031116776039	1.61084120757384	0.107214336988512	0.195612056450395	SGK2	protein_coding
ENSG00000101052.13	564.308544690472	-0.0119636034907771	0.0706200798253747	-0.169407957628482	0.865475764690305	0.912813941875023	IFT52	protein_coding
ENSG00000101057.16	695.267344351676	-0.17383326473541	0.0675639380736405	-2.57287052370959	0.0100858931607412	0.0278488085971504	MYBL2	protein_coding
ENSG00000101076.17	1202.02802079828	0.050139132226242	0.0694470293074248	0.721976630624306	0.470308845494237	0.600548218092641	HNF4A	protein_coding
ENSG00000101079.21	993.147343200444	-0.147778765466038	0.074802844318187	-1.97557682215178	0.0482027258831433	0.102814529285945	NDRG3	protein_coding
ENSG00000101084.18	830.153560730094	-0.152560905555557	0.0728135707335482	-2.09522626096492	0.0361508838682567	0.0811563556354679	RAB5IF	protein_coding
ENSG00000101096.20	107.400890701635	0.615381557112068	0.125079191536866	4.91993551885639	8.6572728379188e-07	6.48107209709294e-06	NFATC2	protein_coding
ENSG00000101104.13	2382.19920560535	0.0632235052281062	0.0914623156047696	0.691251963281905	0.489407213740065	0.618113378120929	PABPC1L	protein_coding
ENSG00000101109.12	1106.32070267461	0.0802558793725585	0.0662263613868998	1.21184189636657	0.225572907249065	0.349883144374133	STK4	protein_coding
ENSG00000101126.18	3211.08828992357	-0.0522645024224289	0.0566714205083952	-0.922237380915599	0.356404768738493	0.491468499157947	ADNP	protein_coding
ENSG00000101132.10	236.803581177303	-0.378179406026229	0.127016876549801	-2.97739494387544	0.00290709255974946	0.0096014527622175	PFDN4	protein_coding
ENSG00000101138.12	976.900199924357	-0.0848447651216934	0.0591917921215084	-1.43338733430346	0.151747175958942	0.257007827278268	CSTF1	protein_coding
ENSG00000101144.13	3217.9996040845	-0.565196352093684	0.0628013150118756	-8.99975346036634	2.26225118264616e-19	7.28883967539498e-18	BMP7	protein_coding
ENSG00000101146.13	1027.06053247283	-0.192992536625745	0.0536820071921152	-3.59510656773825	0.00032425881717063	0.00140047529859442	RAE1	protein_coding
ENSG00000101150.18	3500.43661141902	-0.0406720969462234	0.0464258877891892	-0.876065033605979	0.380994680315918	0.515828967888715	TPD52L2	protein_coding
ENSG00000101152.11	2398.27189578826	0.124845764361795	0.0468822931498336	2.66296198359569	0.00774561643373482	0.0222506033784934	DNAJC5	protein_coding
ENSG00000101158.15	1606.77450318611	0.0635162792909124	0.0706712821554218	0.89875657202916	0.368782336603827	0.503465223599099	NELFCD	protein_coding
ENSG00000101160.14	982.843590590379	0.233578936412752	0.0795510923558882	2.93621280984789	0.00332246306096278	0.0107752507681086	CTSZ	protein_coding
ENSG00000101161.8	2427.54379896632	-0.109019817329488	0.0562343116668131	-1.93867078831565	0.0525414378361836	0.110145894115881	PRPF6	protein_coding
ENSG00000101166.16	2404.88801629104	-0.471276680186502	0.0635898525690498	-7.4111931565616	1.25168120074888e-13	2.43201975799451e-12	PRELID3B	protein_coding
ENSG00000101181.17	1081.38555223479	0.107569205347705	0.0520171315492468	2.06795726992107	0.0386440413376094	0.0857807847831353	MTG2	protein_coding
ENSG00000101182.15	2404.52372458405	0.0459819730580385	0.0538367196599623	0.854100572034568	0.393049267000928	0.527502827719924	PSMA7	protein_coding
ENSG00000101187.16	2647.3649834231	-0.237191048467552	0.0867057767404344	-2.73558530220674	0.00622694447639314	0.0185267672011447	SLCO4A1	protein_coding
ENSG00000101188.5	7167.32224173862	-0.613701356099124	0.0755879289731951	-8.11903916982239	4.69888857089679e-16	1.17641682384813e-14	NTSR1	protein_coding
ENSG00000101189.7	715.380751733835	-0.0308441028276542	0.0632701525714943	-0.487498473988993	0.625905123999561	0.735642803407047	MRGBP	protein_coding
ENSG00000101190.13	443.394344815412	-0.39326594361428	0.0770952398048905	-5.10104053907273	3.37791193610891e-07	2.73383524580049e-06	TCFL5	protein_coding
ENSG00000101191.17	2386.61399205175	-0.0199323216742204	0.0488094922738469	-0.408369781074336	0.683002215572362	0.780079869637022	DIDO1	protein_coding
ENSG00000101193.8	2231.58180809127	-0.0514877146757009	0.0433518590492512	-1.18767028231031	0.234963336246766	0.361147350157066	GID8	protein_coding
ENSG00000101194.18	336.645164302002	0.763588824081532	0.13734278638106	5.55973010452068	2.70192152357824e-08	2.65874648892313e-07	SLC17A9	protein_coding
ENSG00000101199.13	1746.82687681554	0.105485010485932	0.0767057166189048	1.37519099143563	0.169072240447041	0.279082496336707	ARFGAP1	protein_coding
ENSG00000101213.7	140.324756484298	0.0573635880023829	0.112132644239396	0.511569029620985	0.608952665268908	0.722998142267493	PTK6	protein_coding
ENSG00000101216.11	894.346810298247	-0.131651846502583	0.0582354745284584	-2.26068126976878	0.0237790011394295	0.0575976059320169	GMEB2	protein_coding
ENSG00000101220.18	2157.34761182961	-0.0678884447383551	0.0716599397680004	-0.947369547869346	0.34345050284754	0.478310598100372	C20orf27	protein_coding
ENSG00000101224.17	4602.60446024634	0.13036339160901	0.100944948410953	1.29143056350174	0.196554418220084	0.314388256708957	CDC25B	protein_coding
ENSG00000101236.17	495.362076017417	0.0566927194036696	0.0815159898894997	0.695479739380217	0.486754703986884	0.615781795832314	RNF24	protein_coding
ENSG00000101246.20	543.261528761706	-0.265905657991987	0.0681265899096308	-3.90311122785843	9.49640343362806e-05	0.000465732412454617	ARFRP1	protein_coding
ENSG00000101247.18	221.096979604017	-0.183332484747889	0.0932756757434212	-1.96549082369762	0.0493574567071574	0.104736289958553	NDUFAF5	protein_coding
ENSG00000101255.11	6458.7576911641	-0.704079770863245	0.0726315938935611	-9.69384992287306	3.20224952962086e-22	1.26696256000958e-20	TRIB3	protein_coding
ENSG00000101266.19	5007.11136804689	-0.246949599431895	0.0691724112463204	-3.57005914616041	0.000356900634146398	0.00152506616807045	CSNK2A1	protein_coding
ENSG00000101276.18	350.951489838508	0.441962037629516	0.0885922452463521	4.98872148911605	6.07801984006978e-07	4.67860478818274e-06	SLC52A3	protein_coding
ENSG00000101290.14	1224.88068661775	0.0657266665654035	0.0624859977558438	1.05186231997482	0.292862721645416	0.424990448970809	CDS2	protein_coding
ENSG00000101294.18	4404.28001401203	-0.0911003656516286	0.0434025483727862	-2.09896351866632	0.0358201167614743	0.080530667331258	HM13	protein_coding
ENSG00000101298.15	387.413487275814	-0.0183837219357663	0.0984736657622539	-0.186686682103927	0.851906298663757	0.903137077465995	SNPH	protein_coding
ENSG00000101310.17	1704.90395872613	-0.186805431904775	0.0423090856259198	-4.41525571023763	1.00890657399995e-05	6.1582818537679e-05	SEC23B	protein_coding
ENSG00000101311.16	4654.76656882881	0.281514452474399	0.12294897902102	2.28968515815223	0.0220395743977485	0.0540234327810958	FERMT1	protein_coding
ENSG00000101333.16	86.8529713703628	-1.95262864834676	0.191844575662287	-10.1781801315251	2.48158848868689e-24	1.08282341140646e-22	PLCB4	protein_coding
ENSG00000101335.10	40.3099692657981	-0.865177045748049	0.258100905483469	-3.35208837848677	0.000802044107153453	0.00312071786100574	MYL9	protein_coding
ENSG00000101337.16	2277.21153273554	0.0919128534815689	0.0552671159902815	1.66306585452607	0.0962992539512466	0.179395243515911	TM9SF4	protein_coding
ENSG00000101343.15	718.758307033254	0.00367156122838555	0.0561436394453272	0.0653958536471603	0.947858825325285	0.967243426881956	CRNKL1	protein_coding
ENSG00000101346.14	2049.08057172578	0.0169190458249355	0.0457017153825769	0.370205925167211	0.711229062095182	0.802029848358385	POFUT1	protein_coding
ENSG00000101347.10	642.214956025237	0.334444318184192	0.0933024257255042	3.58451900455544	0.000337699975983365	0.001451140695897	SAMHD1	protein_coding
ENSG00000101350.8	872.078030505663	-0.0435386861098904	0.0535234088757102	-0.813451292143855	0.415959361664254	0.550479321606281	KIF3B	protein_coding
ENSG00000101353.15	51.0229021840108	0.890409050842595	0.178834659941672	4.97895123424626	6.39297466787994e-07	4.9037422967284e-06	MROH8	protein_coding
ENSG00000101361.17	5922.01625588992	-0.127446438825218	0.0701018500025634	-1.81801819524817	0.0690613518347959	0.137501778128479	NOP56	protein_coding
ENSG00000101363.12	790.723809428465	-0.001444887329913	0.0587219613839651	-0.0246055699751805	0.98036957644825	0.987482137680892	MANBAL	protein_coding
ENSG00000101365.21	1513.03611196042	-0.0816483192901914	0.073036428612099	-1.11791226435551	0.263604466488885	0.394400337810418	IDH3B	protein_coding
ENSG00000101367.9	2048.73322209855	-0.149926362598226	0.0462671094134312	-3.24045233209885	0.00119340223513872	0.00443770122596505	MAPRE1	protein_coding
ENSG00000101384.12	622.372455209059	-0.568386973520903	0.0787959656880154	-7.2134019623717	5.45710174362844e-13	1.00049049014038e-11	JAG1	protein_coding
ENSG00000101391.21	548.416777324011	-0.177718876758658	0.0773568308998849	-2.29739086634329	0.0215964823471755	0.0531199031093677	CDK5RAP1	protein_coding
ENSG00000101400.6	541.116651796026	0.168430684000915	0.0765143025453144	2.20129673012657	0.0277150242133442	0.0651977587471031	SNTA1	protein_coding
ENSG00000101407.13	702.78401500215	0.0889056914685709	0.0589761434372209	1.50748567619057	0.131686212644346	0.229762577345419	TTI1	protein_coding
ENSG00000101412.13	969.720331621498	-0.0939378556666826	0.0646983920860105	-1.45193493436129	0.146519697794614	0.250156380628211	E2F1	protein_coding
ENSG00000101413.12	942.821216360033	0.00998066144868398	0.0541328526059388	0.184373462106984	0.853720487091049	0.904205009197071	RPRD1B	protein_coding
ENSG00000101417.12	242.812011077008	0.0894529873644792	0.0943957743783406	0.947637624179546	0.343313965415584	0.478233664096446	PXMP4	protein_coding
ENSG00000101421.4	1091.55951305247	0.0931773503381283	0.0702201789378828	1.32693125747449	0.184531423399446	0.299290578494799	CHMP4B	protein_coding
ENSG00000101439.9	2578.60281473689	0.710350431046237	0.06163885816527	11.5243930888791	9.94102209173231e-31	6.0485772663321e-29	CST3	protein_coding
ENSG00000101442.10	413.832787610541	-0.416617314709721	0.071841044583473	-5.79915446838538	6.66501180291103e-09	7.20368437749874e-08	ACTR5	protein_coding
ENSG00000101444.13	7864.76136940566	-0.152263752682962	0.0521063100164864	-2.92217492727437	0.00347596257155822	0.0112063701055462	AHCY	protein_coding
ENSG00000101447.15	1104.76590828821	0.0860021786622484	0.204186718328249	0.421193794417089	0.673613575420306	0.773457950007663	FAM83D	protein_coding
ENSG00000101452.15	356.989642046083	-0.0918539877208861	0.0819665527077978	-1.12062767905265	0.262446378019211	0.393064733265607	DHX35	protein_coding
ENSG00000101457.13	596.014191365025	0.176724078186752	0.0796051695956715	2.22000755835788	0.0264182545459471	0.0626587332544967	DNTTIP1	protein_coding
ENSG00000101464.11	548.748043233695	-0.0461451475685164	0.104586799403173	-0.441213880067509	0.659058165651493	0.76124159021552	PIGU	protein_coding
ENSG00000101473.17	275.921273464078	-0.0133851933146528	0.0870520598397691	-0.15376078796171	0.877798352755081	0.920597201158879	ACOT8	protein_coding
ENSG00000101474.12	2531.78717530431	-0.0140001589910227	0.0476516094904292	-0.293802436911068	0.768908872845102	0.842863645283548	APMAP	protein_coding
ENSG00000101493.11	749.603991178343	-0.258568507162967	0.10910093726182	-2.3699934542492	0.0177884001867047	0.045156989303749	ZNF516	protein_coding
ENSG00000101544.9	1708.19575060699	-0.148365930257671	0.05435854217189	-2.72939494566494	0.00634506621754039	0.018819547732429	ADNP2	protein_coding
ENSG00000101546.13	1046.73442503698	-0.106144487761865	0.0831806163496385	-1.27607238825571	0.201929931221807	0.32120340689714	RBFA	protein_coding
ENSG00000101557.15	2312.17014932457	-0.205226761875581	0.0518809200690898	-3.95572710742755	7.63022220110337e-05	0.000381061979905987	USP14	protein_coding
ENSG00000101558.14	2375.80875669399	-0.00540589454898853	0.0527518812861116	-0.102477758464545	0.918377466069704	0.948593152073685	VAPA	protein_coding
ENSG00000101574.15	138.00780335775	-0.00515796558909996	0.142011389797145	-0.0363207880471265	0.971026574409807	0.982708134345954	METTL4	protein_coding
ENSG00000101577.9	465.602313477973	-0.193994263814437	0.0746008746315825	-2.60042881229583	0.00931073345079291	0.0260332334786725	LPIN2	protein_coding
ENSG00000101596.16	2176.36188429528	0.045977542753718	0.0728738833606543	0.630919344947959	0.528093262372418	0.652669766363322	SMCHD1	protein_coding
ENSG00000101608.13	1565.25175514531	-0.0328879912652447	0.0540511555774487	-0.608460465162863	0.542882119261164	0.665858633638296	MYL12A	protein_coding
ENSG00000101624.11	363.882396510308	-0.197034055428172	0.0775826396659321	-2.53966681562516	0.0110958116871935	0.0301844025804809	CEP76	protein_coding
ENSG00000101638.14	21.8721967450841	0.932936917492907	0.291103279019838	3.20483135962659	0.0013514163535835	0.00493988285110751	ST8SIA5	protein_coding
ENSG00000101639.18	1527.80998454686	0.0462361266655079	0.0443283173785947	1.04303816160264	0.296930618769348	0.429262060757808	CEP192	protein_coding
ENSG00000101654.18	1277.91016089501	0.0764325665116689	0.0775597445127337	0.985466971195609	0.324394747454119	0.459356196858536	RNMT	protein_coding
ENSG00000101665.9	1580.74222748593	-0.248957125757245	0.0580388416139643	-4.2894916375682	1.79082555751203e-05	0.00010332258373375	SMAD7	protein_coding
ENSG00000101670.12	828.223551677676	-0.594987749519067	0.195683128333122	-3.04056744486519	0.00236132798848722	0.0080191685657498	LIPG	protein_coding
ENSG00000101695.9	530.313258836691	-0.805256247564046	0.100657869634005	-7.99993334343337	1.24486582855587e-15	2.96592682273092e-14	RNF125	protein_coding
ENSG00000101745.17	1199.18972254836	0.0201389542395892	0.0644641053946279	0.312405704171418	0.754732215857917	0.832582375078165	ANKRD12	protein_coding
ENSG00000101751.10	189.191880013207	0.155284106545094	0.0908844074874585	1.70858908406838	0.0875270920805744	0.166175254879977	POLI	protein_coding
ENSG00000101752.11	1043.4770935928	0.123697673004109	0.0763220010184535	1.62073414419783	0.105074667570995	0.192525533670575	MIB1	protein_coding
ENSG00000101773.19	1940.66027074157	-0.362180770088665	0.0437153298527214	-8.28498312397198	1.1812583409694e-16	3.12113795558558e-15	RBBP8	protein_coding
ENSG00000101782.15	912.7712640956	-0.173250742013708	0.10356042505894	-1.67294351983496	0.0943384153224686	0.176317935828948	RIOK3	protein_coding
ENSG00000101811.14	553.756210881423	-0.0953645888844303	0.0789411229305755	-1.20804702725471	0.227029173861643	0.351534983596778	CSTF2	protein_coding
ENSG00000101843.19	515.299614014884	0.119549580317075	0.0741163788872573	1.61299812689079	0.106744914734936	0.195000997348318	PSMD10	protein_coding
ENSG00000101844.18	103.373705152743	-0.508677614905702	0.157679210176561	-3.22602843035623	0.0012552088792815	0.00463929090135215	ATG4A	protein_coding
ENSG00000101849.17	1372.03758271748	-0.0329503753211071	0.0951674631624276	-0.34623572202265	0.729165570713049	0.8153328888512	TBL1X	protein_coding
ENSG00000101856.10	1415.97249362278	-0.115653436667995	0.0520247918138876	-2.22304467996204	0.0262127873242971	0.0622681113729452	PGRMC1	protein_coding
ENSG00000101868.12	857.17146364636	0.149892379089039	0.0709471150512157	2.11273395656517	0.034623545189778	0.0783016114524345	POLA1	protein_coding
ENSG00000101871.16	235.339594391774	-0.275505512360435	0.137518275848171	-2.00341016974799	0.045133280784809	0.0973690442358529	MID1	protein_coding
ENSG00000101882.10	297.292437664591	-0.203761877486779	0.0916183467275664	-2.2240291902743	0.0261464803603646	0.0621761255813715	NKAP	protein_coding
ENSG00000101888.11	134.469436079552	0.642732186835559	0.134695083334561	4.77175685202345	1.82625893011904e-06	1.28232764969094e-05	NXT2	protein_coding
ENSG00000101898.6	143.084443457989	0.269556144829991	0.12030806880246	2.24054917939535	0.025055291776067	0.0600509127438944	MCTS2P	protein_coding
ENSG00000101901.12	608.080133668782	0.198955985174745	0.0683469858662427	2.91096941076682	0.00360309290294612	0.0115504691044906	ALG13	protein_coding
ENSG00000101911.13	1752.25596612618	-0.186299837095263	0.0621510782326784	-2.99753185934766	0.00272175408437417	0.00905985797222369	PRPS2	protein_coding
ENSG00000101928.13	1569.29445671252	2.12270647776245	0.0595143085112528	35.6671619121828	1.27714880780676e-278	2.16717962142499e-275	MOSPD1	protein_coding
ENSG00000101935.10	224.003521986347	-0.43332741498124	0.104605880794882	-4.14247661497098	3.43575410216502e-05	0.000185934927881872	AMMECR1	protein_coding
ENSG00000101940.18	985.052339831071	0.0561395984272182	0.0573955028846197	0.978118417048699	0.328015760009713	0.462806293041123	WDR13	protein_coding
ENSG00000101945.17	544.107168019196	-0.0548725540128184	0.0786962539416267	-0.697270216362781	0.485633703499669	0.614618208324102	SUV39H1	protein_coding
ENSG00000101966.13	798.371054016036	0.00181124461336323	0.0829735045033727	0.0218291926344946	0.98258420737695	0.98877284076752	XIAP	protein_coding
ENSG00000101972.19	2809.43079340266	-0.028950171666785	0.05835418312101	-0.496111334585057	0.619815862703504	0.730981774917952	STAG2	protein_coding
ENSG00000101974.14	829.534681831415	0.0782637055182778	0.0728098951751048	1.07490479597666	0.282417354548743	0.414758903612694	ATP11C	protein_coding
ENSG00000101986.12	163.407174191423	0.215494012835869	0.116021035402866	1.85737019228968	0.06325850425365	0.127984140033061	ABCD1	protein_coding
ENSG00000101997.13	525.005112029516	-0.253925105056034	0.0658984495565201	-3.85327889752923	0.000116546507794035	0.000559752332644219	CCDC22	protein_coding
ENSG00000102003.11	40.8219771482556	-0.235699085665573	0.197757652226249	-1.19185823158901	0.233316838195451	0.359086440886922	SYP	protein_coding
ENSG00000102007.11	4752.4917841938	0.189588954555096	0.0752812738779407	2.51840789599936	0.0117886711025242	0.0318085839359982	PLP2	protein_coding
ENSG00000102024.18	565.001764617211	0.124699519960105	0.0671558861598142	1.85686656957145	0.0633301398241755	0.128086067460576	PLS3	protein_coding
ENSG00000102030.16	1274.42678417055	-0.142013275485547	0.0559146730108432	-2.53982126405366	0.0110909132363375	0.0301799202136437	NAA10	protein_coding
ENSG00000102034.17	1788.52363694739	0.128558266171207	0.0515783721819998	2.49248397598852	0.0126853054294482	0.0338745392807748	ELF4	protein_coding
ENSG00000102043.16	31.64702615853	0.0683067967565922	0.242937969984944	0.281169702541045	0.778580241526037	0.850648389706289	MTMR8	protein_coding
ENSG00000102054.18	2387.20836134278	-0.0359083938132309	0.0525598901750488	-0.683190046509598	0.494486761350783	0.623034553200986	RBBP7	protein_coding
ENSG00000102057.10	40.8578545341818	0.445389689664248	0.222418385755761	2.0024859372612	0.0452324940722305	0.0975004445266203	KCND1	protein_coding
ENSG00000102078.16	152.865594979007	-0.0536288205210652	0.109164455923724	-0.491266319859066	0.623238097761502	0.733741306584464	SLC25A14	protein_coding
ENSG00000102081.15	757.313179174963	0.112788569563588	0.0541834494897013	2.08160555715497	0.0373785134015339	0.0833958592648979	FMR1	protein_coding
ENSG00000102096.9	583.171947968572	0.0216714577445808	0.0697969600255327	0.310492860099539	0.756186188203545	0.833704552862009	PIM2	protein_coding
ENSG00000102098.19	214.287236984546	-0.157809263311316	0.09937424511757	-1.58802980716594	0.11227959911042	0.202793912252665	SCML2	protein_coding
ENSG00000102100.16	633.738346708747	0.0402625896033818	0.0729477224473259	0.551937582869083	0.580991117998073	0.699314025383556	SLC35A2	protein_coding
ENSG00000102103.17	815.448742610033	-0.173930304874265	0.0737781765003884	-2.35747633141013	0.0183996282090753	0.0464461358692559	PQBP1	protein_coding
ENSG00000102119.11	929.706134842773	-0.246759443621535	0.0859322769097796	-2.87155714354698	0.00408454926891794	0.0128616982340031	EMD	protein_coding
ENSG00000102125.16	319.202027264607	-0.177081033595936	0.097495595187755	-1.81629778509396	0.0693247048390676	0.137801235494239	TAZ	protein_coding
ENSG00000102144.15	4853.61897681497	-0.0303275878689551	0.0896488658407636	-0.338293045701478	0.735142363848146	0.819111715705094	PGK1	protein_coding
ENSG00000102158.20	1856.67797920634	-0.0581401294619036	0.0611179164625716	-0.95127800204885	0.341463270849019	0.476283411490202	MAGT1	protein_coding
ENSG00000102172.16	1247.26686012601	-0.223536464086032	0.0548120485341205	-4.07823590002991	4.53787109949565e-05	0.000238726722120212	SMS	protein_coding
ENSG00000102178.13	1031.40455521627	-0.141954847630973	0.0513044796067423	-2.76690941452055	0.00565904772633069	0.0170466241928687	UBL4A	protein_coding
ENSG00000102181.21	883.266823202462	0.0379421282089635	0.0676845119886826	0.560573269927804	0.575088477888716	0.694453327612593	CD99L2	protein_coding
ENSG00000102189.17	639.673737386442	-0.0752906466918023	0.0950511247052968	-0.792106846975653	0.428298378065583	0.562325724709214	EEA1	protein_coding
ENSG00000102218.6	88.2955320997667	-0.16711453139841	0.144047658561719	-1.16013361874125	0.245994408413402	0.374484310734597	RP2	protein_coding
ENSG00000102221.14	650.905695325096	-0.126087157884777	0.0661750782044037	-1.90535714208475	0.0567336622772558	0.117063013936958	JADE3	protein_coding
ENSG00000102225.16	3923.88630059132	-0.0509338655712592	0.0487977958947555	-1.04377389669629	0.296590011297481	0.428883847077732	CDK16	protein_coding
ENSG00000102226.10	2479.70778299964	0.437062982908225	0.0498879713897313	8.76088906269273	1.93716379127853e-18	5.90506295816483e-17	USP11	protein_coding
ENSG00000102241.12	1234.61456262875	-0.103638394033839	0.0672306658944087	-1.54153454610447	0.123186741804543	0.218084743081401	HTATSF1	protein_coding
ENSG00000102265.12	4134.85786997416	0.706694068267184	0.0935471574553687	7.5544152007435	4.20745981310613e-14	8.56751016876757e-13	TIMP1	protein_coding
ENSG00000102287.19	95.7218531188622	2.51270810075434	0.218021966269764	11.5250226559525	9.86862399187698e-31	6.02854502415781e-29	GABRE	protein_coding
ENSG00000102302.8	724.531779150725	-0.00544945536127492	0.0616377329963187	-0.0884110283809495	0.929549996241271	0.955579398397731	FGD1	protein_coding
ENSG00000102309.15	209.515031645865	0.132467079760706	0.0922611917855165	1.43578331470785	0.151064009085106	0.256196507134674	PIN4	protein_coding
ENSG00000102312.23	419.795559463015	0.403933815626343	0.0928625245534915	4.34980437553865	1.36259032845852e-05	8.08135126066737e-05	PORCN	protein_coding
ENSG00000102316.17	890.408999331452	-0.0100323129510203	0.0711724164257491	-0.140957880241239	0.887903216734325	0.92698491227601	MAGED2	protein_coding
ENSG00000102317.18	5103.57751949725	-0.121955711396612	0.0659596288861259	-1.84894477813328	0.0644657869729832	0.129935528395328	RBM3	protein_coding
ENSG00000102349.18	30.69261501563	0.317508850116913	0.268246087551124	1.18364764614284	0.236552571268401	0.363224499136438	KLF8	protein_coding
ENSG00000102362.15	130.543927096249	0.0264272331712453	0.129396437083849	0.204234627836935	0.838170152504216	0.893081320661717	SYTL4	protein_coding
ENSG00000102384.13	221.414585554672	0.144444821449958	0.0940559579507597	1.5357328190265	0.124603922405817	0.219892662697207	CENPI	protein_coding
ENSG00000102390.11	348.815798179888	0.0427263970483985	0.118049326687812	0.3619368127477	0.717399249644494	0.806626978121947	PBDC1	protein_coding
ENSG00000102393.13	197.108763669124	-0.267334090400025	0.151267683431727	-1.76729149501839	0.0771794234597988	0.150270709467202	GLA	protein_coding
ENSG00000102401.20	583.83165321372	-0.222735087289826	0.0729304960489392	-3.05407338982532	0.00225756845993612	0.00771483229361029	ARMCX3	protein_coding
ENSG00000102471.14	743.600833518094	-0.145629813451967	0.0756657277004644	-1.92464696868399	0.0542735391493253	0.113016837999522	NDFIP2	protein_coding
ENSG00000102531.16	1834.97513284683	-0.0134698288456454	0.0709264793637152	-0.189912554048698	0.849377654791328	0.901187685422618	FNDC3A	protein_coding
ENSG00000102543.14	154.727590421293	-0.506133274586426	0.103858148002074	-4.87331311334685	1.09742080837887e-06	8.03827845830318e-06	CDADC1	protein_coding
ENSG00000102547.19	117.539061358716	-0.619582228554209	0.138531992757032	-4.47248477570723	7.73159063433072e-06	4.83723278031539e-05	CAB39L	protein_coding
ENSG00000102554.14	10532.6633326837	0.743109162057453	0.121064898757121	6.13810583981301	8.35112189308366e-10	1.03689702074125e-08	KLF5	protein_coding
ENSG00000102572.14	4150.60671850132	-0.312045685996451	0.081208957757417	-3.84250327320511	0.000121785789420531	0.000582314519733987	STK24	protein_coding
ENSG00000102580.15	2045.28875254313	-0.092691541132611	0.0437407287911883	-2.11911286561105	0.0340809296889145	0.0773263940289855	DNAJC3	protein_coding
ENSG00000102595.20	714.75249483969	0.209976090632928	0.0723747614692337	2.90123361197104	0.0037169666124915	0.0118706637611816	UGGT2	protein_coding
ENSG00000102606.18	1445.22765767753	0.0922296422951183	0.0472325480697091	1.95267132653948	0.050858553413134	0.107336025023548	ARHGEF7	protein_coding
ENSG00000102678.7	455.178448232793	-0.305100765110999	0.0706159733076101	-4.32056305139278	1.55631577917254e-05	9.09607905837082e-05	FGF9	protein_coding
ENSG00000102699.6	2840.72906368539	0.411667991346408	0.0510787674984859	8.05947385787276	7.66235260768739e-16	1.8693202719585e-14	PARP4	protein_coding
ENSG00000102710.20	515.495588519912	-0.159382346546988	0.100147182714708	-1.59148108041167	0.111501349959339	0.201777140207551	SUPT20H	protein_coding
ENSG00000102738.8	342.452354536669	-0.0363027663296723	0.0813795087700643	-0.44609222737194	0.655530627111469	0.759061622355475	MRPS31	protein_coding
ENSG00000102743.15	658.562850335516	0.0573288147488251	0.0703700895176633	0.814675882065423	0.415257862173653	0.549741511019073	SLC25A15	protein_coding
ENSG00000102753.10	1418.65963289982	-0.330683904086231	0.0644091540435923	-5.13411345012268	2.83477069039607e-07	2.32381202274443e-06	KPNA3	protein_coding
ENSG00000102760.13	118.410132389851	1.59505039857667	0.18571613976126	8.58864717211505	8.79992987697483e-18	2.55985769678399e-16	RGCC	protein_coding
ENSG00000102763.18	1648.19392885213	-0.151487764913342	0.0505116224339004	-2.99906749405206	0.00270807308422931	0.00901824948590275	VWA8	protein_coding
ENSG00000102780.17	391.429828273371	0.154446560716972	0.106781108123587	1.44638469698421	0.148069331635201	0.252322565580539	DGKH	protein_coding
ENSG00000102781.14	138.133336059437	-0.191648706023391	0.135940967889967	-1.4097935964272	0.158600638005217	0.26567389970557	KATNAL1	protein_coding
ENSG00000102786.15	617.258635352247	0.129826633059215	0.079239490286739	1.63840823040909	0.101336563396086	0.186840284097011	INTS6	protein_coding
ENSG00000102796.11	68.3843430930705	0.283269317439655	0.175682932778108	1.61238950739416	0.106877206691233	0.195219315941695	DHRS12	protein_coding
ENSG00000102804.15	7598.95680598118	0.136542768171895	0.0706990191756706	1.93132478730176	0.0534428999018713	0.111621986775353	TSC22D1	protein_coding
ENSG00000102805.16	193.63373688007	0.0250517560620042	0.0997078206153347	0.251251666192284	0.801619541497337	0.866652529926896	CLN5	protein_coding
ENSG00000102854.16	1605.42800625501	0.602553207452278	0.0988359426163237	6.0964988191731	1.08416750166064e-09	1.32565300923629e-08	MSLN	protein_coding
ENSG00000102858.13	1966.16770822323	0.097013790799561	0.0457919277907708	2.11857843685528	0.0341261096510174	0.0773944084630737	MGRN1	protein_coding
ENSG00000102870.6	1580.92376250555	-0.0853085322393367	0.0446218740725385	-1.9118097124441	0.0559006055679477	0.115742143198712	ZNF629	protein_coding
ENSG00000102871.16	155.136093421675	0.0828370100948456	0.100516288873039	0.824115285428772	0.40987405573102	0.544059983798609	TRADD	protein_coding
ENSG00000102878.17	187.925531792297	0.594477194594102	0.108270969260566	5.49064258548778	4.00474035995395e-08	3.84047596102467e-07	HSF4	protein_coding
ENSG00000102879.16	181.030961535417	0.0946695496969835	0.182654791361483	0.51829765313754	0.604250610108368	0.718868529841474	CORO1A	protein_coding
ENSG00000102882.12	1984.47824446515	0.281150731693703	0.0693954229002906	4.05143048263671	5.09054512351718e-05	0.00026461131765267	MAPK3	protein_coding
[truncated: 13,274 more rows]
