# Supplementary material for: FOXO1 links KRAS G12D and G12V alleles to glutamine and nitrogen metabolism in colorectal cancer
Source: EMBO Rep. 2025 Nov 20;27(1):142–62. doi: 10.1038/s44319-025-00641-z (PMC12795846; doi:10.1038/s44319-025-00641-z)
Supplement: Supplementary file 6 — Source data Fig. 4 [file 44319_2025_641_MOESM6_ESM.zip › Fig4/Fig 4C-D/data/sw_de2_G12V_LN_iFOXO1___G12V_LN_DMSO.csv]

GeneID	baseMean	log2FoldChange	lfcSE	stat	pvalue	padj	gene_name	gene_type
ENSG00000000003.15	634.062610199558	-0.996603790034663	0.0887781964247686	-11.2257719819662	3.04713576471164e-29	2.98354680060035e-28	TSPAN6	protein_coding
ENSG00000000419.13	459.831301571513	0.901498723794462	0.0905786022026672	9.9526676485621	2.45512113730381e-23	1.74468344978297e-22	DPM1	protein_coding
ENSG00000000457.14	375.010126719395	0.738494387961406	0.107142323651307	6.8926486078912	5.47630333475372e-12	1.94581351790826e-11	SCYL3	protein_coding
ENSG00000000460.17	204.339313109124	0.120049205037297	0.146084584371812	0.821778735610795	0.411202838201755	0.463028432552144	C1orf112	protein_coding
ENSG00000001036.14	1540.34925353014	0.364600855440131	0.0653116425928118	5.58247872761754	2.371146194627e-08	6.28919886032738e-08	FUCA2	protein_coding
ENSG00000001084.13	1593.20222175194	-0.0681522585046363	0.0718770930643758	-0.94817772393211	0.343038985512219	0.393458320157805	GCLC	protein_coding
ENSG00000001167.14	668.354574396394	-0.449332813134741	0.0788529246502248	-5.69836585171556	1.20961257661336e-08	3.29810987321325e-08	NFYA	protein_coding
ENSG00000001460.18	97.3192574722108	-1.12750279054543	0.142223210526907	-7.9276989063056	2.23243772403634e-15	9.93451226354668e-15	STPG1	protein_coding
ENSG00000001461.17	764.522352302629	-0.937161319739554	0.0859633640062174	-10.9018688434735	1.12913959775783e-27	1.02951364169736e-26	NIPAL3	protein_coding
ENSG00000001497.17	987.048429846678	0.324026664236855	0.0622697522808387	5.20359648735205	1.95468190253535e-07	4.79950173630816e-07	LAS1L	protein_coding
ENSG00000001561.7	283.801466654913	-0.115736138108876	0.114617527401422	-1.00975950827779	0.312610524147922	0.362131559486797	ENPP4	protein_coding
ENSG00000001617.12	391.027163134253	0.446698084201081	0.0864873698167287	5.16489384690109	2.40575414450113e-07	5.86816701053989e-07	SEMA3F	protein_coding
ENSG00000001629.10	1636.29651541992	0.0294622632254558	0.0893275037322658	0.329822977184728	0.741533724703738	0.776428824785091	ANKIB1	protein_coding
ENSG00000001630.17	4669.21724954766	0.762331034954143	0.117987127048404	6.461137363243	1.03918932815535e-10	3.35113604477504e-10	CYP51A1	protein_coding
ENSG00000001631.16	638.290618502964	-0.934106615248211	0.0752852482350602	-12.4075650561938	2.37774309533541e-35	3.08616346085286e-34	KRIT1	protein_coding
ENSG00000002016.18	241.957842930529	-0.412494900682701	0.0909410723481568	-4.5358482150234	5.73724322549287e-06	1.23773055334494e-05	RAD52	protein_coding
ENSG00000002330.14	615.833065188893	-0.00838597749919433	0.0891812190914184	-0.0940329991519625	0.925082943331394	0.937808032466664	BAD	protein_coding
ENSG00000002549.12	1377.37511154546	0.815070353115485	0.0671191286685828	12.143637280217	6.20070759824373e-34	7.48245130944619e-33	LAP3	protein_coding
ENSG00000002586.20	1228.96045281964	-0.407760781386666	0.066687953085097	-6.1144593966821	9.68848331964783e-10	2.891616080467e-09	CD99	protein_coding
ENSG00000002586.20_PAR_Y	1228.96045281964	-0.407760781386666	0.066687953085097	-6.1144593966821	9.68848331964783e-10	2.891616080467e-09	CD99	protein_coding
ENSG00000002587.10	130.360754972236	1.13172728463845	0.151653097756049	7.46260578507243	8.48278596420128e-14	3.41299415039022e-13	HS3ST1	protein_coding
ENSG00000002745.13	300.795061636625	-1.8405741431921	0.109211893206685	-16.8532390488717	9.93226195992435e-64	3.76081738572775e-62	WNT16	protein_coding
ENSG00000002822.15	1010.37734119421	0.577996069121171	0.0615959677335622	9.38366731441472	6.37170914546642e-21	3.94847341139076e-20	MAD1L1	protein_coding
ENSG00000002834.18	2899.56195181901	-1.25149267716429	0.065707854683721	-19.0463177224129	7.04896021200953e-81	4.14380120167471e-79	LASP1	protein_coding
ENSG00000002919.15	242.54192457109	0.0307975417146438	0.0974952453346731	0.315887627226587	0.752087803495301	0.785682653520054	SNX11	protein_coding
ENSG00000003056.8	2771.95601296841	0.644765134478059	0.052339576835775	12.318883213388	7.16800515076882e-35	9.05470082088757e-34	M6PR	protein_coding
ENSG00000003137.8	212.322759689608	0.339806862297579	0.149685599749784	2.27013729353794	0.0231992542048419	0.0329752876589285	CYP26B1	protein_coding
ENSG00000003147.19	711.157206055552	0.0116543658919229	0.0811368205712698	0.143638434558646	0.885785988960259	0.903609366725969	ICA1	protein_coding
ENSG00000003249.14	1118.0266453052	-0.296537410011349	0.0593913024533156	-4.99294337322273	5.94659969889465e-07	1.40398856463354e-06	DBNDD1	protein_coding
ENSG00000003393.15	613.054487191092	0.203788044235792	0.0839949319054362	2.42619452879874	0.0152580892751162	0.0223025554149047	ALS2	protein_coding
ENSG00000003402.20	283.006990965226	-1.78404709036895	0.125424278062621	-14.2240969445981	6.49372012107632e-46	1.32253740643215e-44	CFLAR	protein_coding
ENSG00000003509.16	264.514953331384	0.131659511212054	0.0908252109846391	1.44959213179611	0.147172291445187	0.182746690158124	NDUFAF7	protein_coding
ENSG00000003756.17	2781.09892285741	0.142001779167811	0.059013475441927	2.40626023301321	0.0161167795625431	0.0234804537734716	RBM5	protein_coding
ENSG00000003989.18	158.297835093921	-0.0371028502651263	0.122492322594183	-0.302899393850568	0.761966533305463	0.794793591906858	SLC7A2	protein_coding
ENSG00000004059.11	3027.47976296133	-0.482340935614163	0.063964228689643	-7.54079186906951	4.67126148506727e-14	1.91255876738202e-13	ARF5	protein_coding
ENSG00000004139.14	1345.06951248077	0.323182378312054	0.0541079958923022	5.97291348501105	2.33053506297078e-09	6.75421517962066e-09	SARM1	protein_coding
ENSG00000004142.12	2219.48982738205	0.227682184800909	0.0574043937142083	3.96628498394113	7.30015705067312e-05	0.000140766780755034	POLDIP2	protein_coding
ENSG00000004399.13	2065.83946878156	-0.029126516664845	0.077212823334653	-0.377223826392229	0.706007275096663	0.745013474342417	PLXND1	protein_coding
ENSG00000004455.17	5256.04845079211	0.722583456193327	0.0411215178746489	17.5719062315741	4.04354403603686e-69	1.87392218700751e-67	AK2	protein_coding
ENSG00000004478.8	3140.93071140433	0.656519267423797	0.0500703818957821	13.1119285007711	2.81351913893776e-39	4.34628293978239e-38	FKBP4	protein_coding
ENSG00000004487.17	3280.84604389456	0.112542602689554	0.0446313668326562	2.52160331794293	0.0116821363532812	0.0173714287426548	KDM1A	protein_coding
ENSG00000004534.15	1282.97546352651	0.147338620986556	0.058517270007111	2.51786559709042	0.011806836521267	0.0175430454527244	RBM6	protein_coding
ENSG00000004660.15	686.998308509748	0.243656670118661	0.0710365713445333	3.43001732075308	0.000603542721049508	0.00105280261281792	CAMKK1	protein_coding
ENSG00000004700.16	494.717399384779	0.384221166489262	0.0756031774521188	5.08207696340009	3.73330078404719e-07	8.96276946534005e-07	RECQL	protein_coding
ENSG00000004766.17	417.561960009564	-0.759492443523836	0.0757794008952004	-10.022412879381	1.21499872053381e-23	8.81661895764877e-23	VPS50	protein_coding
ENSG00000004777.18	321.659566221404	-0.819263112491083	0.188285510309066	-4.35117450698295	1.35410224693981e-05	2.81438667585178e-05	ARHGAP33	protein_coding
ENSG00000004779.10	1060.92183359417	0.896337176549714	0.0646417391170964	13.8662292938318	1.01472626793499e-43	1.91153172767603e-42	NDUFAB1	protein_coding
ENSG00000004838.14	19.487312620257	-0.385591292714766	0.376962465288877	-1.02289041541384	0.306359661708715	0.355626720637362	ZMYND10	protein_coding
ENSG00000004864.14	814.688969175146	0.0989261448007734	0.0654319607193149	1.51189332725546	0.130561001843981	0.163980016282223	SLC25A13	protein_coding
ENSG00000004866.21	982.567961954165	0.183936811683666	0.0832891496500217	2.20841264986571	0.0272155207847884	0.0382734885987698	ST7	protein_coding
ENSG00000004897.12	2029.4191952438	0.113369421547542	0.0620174234054602	1.82802534065871	0.0675457485952085	0.0893904318304494	CDC27	protein_coding
ENSG00000004961.15	432.522592225002	0.802516966448451	0.0803245891570748	9.99092525551706	1.67015426835149e-23	1.19756481662337e-22	HCCS	protein_coding
ENSG00000004975.12	1837.87256886875	0.519910710236953	0.0534367385732386	9.72946186684616	2.25784223430547e-22	1.52829213601644e-21	DVL2	protein_coding
ENSG00000005001.10	526.447066408167	2.53084906764308	0.275893678631182	9.17327674994087	4.58854531721854e-20	2.70373411281348e-19	PRSS22	protein_coding
ENSG00000005007.13	3097.32659074262	-0.22214243616182	0.0540032264064317	-4.1135030431323	3.89699901405426e-05	7.74173058571095e-05	UPF1	protein_coding
ENSG00000005020.13	253.64507186773	-1.76890791556589	0.109409916036199	-16.1677111147827	8.52055911889022e-59	2.71007594038302e-57	SKAP2	protein_coding
ENSG00000005022.6	9214.38392650085	0.798660552650479	0.0665716439522234	11.9970081138999	3.68373215427824e-33	4.25487961673055e-32	SLC25A5	protein_coding
ENSG00000005059.16	454.750821137486	-0.108813222622644	0.106746745338579	-1.01935869124169	0.308032709819152	0.357349165318879	MCUB	protein_coding
ENSG00000005073.6	214.684850097509	0.667991812995661	0.0963519825043228	6.93282894273288	4.12506898831749e-12	1.47541530008288e-11	HOXA11	protein_coding
ENSG00000005075.15	4036.94841637932	0.0169646079897074	0.0698830074590352	0.242757268276582	0.808193440410707	0.835627326698944	POLR2J	protein_coding
ENSG00000005100.13	2067.63636628018	0.586633861141993	0.0477372349711565	12.2888110611443	1.04024714026114e-34	1.30532008264663e-33	DHX33	protein_coding
ENSG00000005156.12	1117.59357830406	-0.0392641172928136	0.0646238920337083	-0.607578962782575	0.543466756963284	0.591761856879373	LIG3	protein_coding
ENSG00000005175.10	772.770762066067	0.160028603574091	0.0836757477584741	1.91248489390266	0.0558140283658636	0.0747684288483301	RPAP3	protein_coding
ENSG00000005187.12	22.5955202117173	-2.35803571508705	0.358703090556117	-6.57378142862181	4.90532241722187e-11	1.61811377902594e-10	ACSM3	protein_coding
ENSG00000005189.19	210.50487596306	-0.578789038097094	0.116371376462268	-4.97363746732649	6.57081399890808e-07	1.54701352494161e-06	REXO5	protein_coding
ENSG00000005194.15	896.861184056309	0.823795830911737	0.062030764501294	13.2804397549308	3.00623474187106e-40	4.90477262205054e-39	CIAPIN1	protein_coding
ENSG00000005206.17	1131.67552907325	0.256627149854312	0.0977362037996897	2.62571227321525	0.00864678747494691	0.0130845017199016	SPPL2B	protein_coding
ENSG00000005238.20	118.663752157192	-0.577611442364759	0.185482444344174	-3.11410303226846	0.00184505048010807	0.00304911645739147	FAM214B	protein_coding
ENSG00000005249.13	251.465874577755	-0.98327307666734	0.114991118278298	-8.55086106987544	1.22173609910193e-17	6.20645224789239e-17	PRKAR2B	protein_coding
ENSG00000005302.19	412.44168226224	-0.666341553241473	0.107119277979224	-6.22055680183648	4.95393678086824e-10	1.51567591910404e-09	MSL3	protein_coding
ENSG00000005339.15	2210.9880600397	-0.834297381013653	0.077881270351557	-10.7124264569341	8.89980580940595e-27	7.70976296837759e-26	CREBBP	protein_coding
ENSG00000005379.17	117.601443252347	-0.538350181662671	0.169621969072782	-3.1738234416538	0.00150445175539059	0.00250985613079075	TSPOAP1	protein_coding
ENSG00000005436.14	288.106116566707	-0.194254102099432	0.11050060914671	-1.75794598418479	0.07875670056137	0.103142877260851	GCFC2	protein_coding
ENSG00000005448.17	376.178584140488	-0.940830701081073	0.0828700674176448	-11.3530823661518	7.1593497956029e-30	7.23985654029241e-29	WDR54	protein_coding
ENSG00000005469.12	200.513386244185	-0.894650901528316	0.110940883786447	-8.06421285817818	7.37092341798271e-16	3.38891999387958e-15	CROT	protein_coding
ENSG00000005483.21	1628.32882653711	-0.631863346674323	0.0959359763516229	-6.58630235187713	4.50915122837174e-11	1.4923166869275e-10	KMT2E	protein_coding
ENSG00000005486.17	3659.77533214095	0.176090926664724	0.0725103148717717	2.42849485588534	0.0151616401950289	0.0221701568008611	RHBDD2	protein_coding
ENSG00000005513.10	1227.94193613568	1.36482902632987	0.118340025851475	11.5331141472187	8.98342689822605e-31	9.39900371041545e-30	SOX8	protein_coding
ENSG00000005700.15	1303.47023192434	0.49131874813097	0.0617627801140587	7.95493252123109	1.79229166284681e-15	8.03976913369644e-15	IBTK	protein_coding
ENSG00000005801.18	818.656944001388	0.108054474162218	0.0631121121906921	1.71210359488101	0.0868775790093723	0.11277141194893	ZNF195	protein_coding
ENSG00000005810.18	2173.98107646355	0.350894460668223	0.0922704605670402	3.80289052977336	0.000143017562977123	0.000267083972986201	MYCBP2	protein_coding
ENSG00000005812.11	769.900049745729	-0.665365210473552	0.0719801916011678	-9.2437265818942	2.38058377690192e-20	1.42721665481882e-19	FBXL3	protein_coding
ENSG00000005882.12	538.456792000057	-3.14282363027513	0.108917821049503	-28.8549991176074	4.3855406479647e-183	2.28471545205002e-180	PDK2	protein_coding
ENSG00000005884.18	1198.10606173522	-1.03666027317786	0.0568854078050277	-18.2236589870459	3.34987358318836e-74	1.7391714809213e-72	ITGA3	protein_coding
ENSG00000005889.15	430.777746396737	-0.330039977107594	0.0740755058453533	-4.45545357188131	8.37160122887921e-06	1.77787674115697e-05	ZFX	protein_coding
ENSG00000005893.16	1304.89260870949	-0.0663467704684187	0.0702758294358634	-0.944090891577017	0.345123203449648	0.395428587723137	LAMP2	protein_coding
ENSG00000006007.12	1251.47440756857	-0.5233468633848	0.059092021121102	-8.85647255679855	8.25862077719762e-19	4.51415494579962e-18	GDE1	protein_coding
ENSG00000006015.17	567.37508746977	-0.215866916634634	0.109857581472126	-1.96497058957561	0.0494176416233512	0.06686384825771	REX1BD	protein_coding
ENSG00000006025.12	672.221473376823	0.608604552397911	0.0817076213619652	7.44856528991083	9.43607303168095e-14	3.78344456907208e-13	OSBPL7	protein_coding
ENSG00000006042.12	564.88145056574	-1.14327210011088	0.225232107236398	-5.07597302240277	3.85517993416407e-07	9.24215462477796e-07	TMEM98	protein_coding
ENSG00000006047.13	226.336946144935	-0.41763874549271	0.268193576504371	-1.55722874103177	0.119416186914083	0.150923519482848	YBX2	protein_coding
ENSG00000006062.17	537.886889545989	0.0979410865306408	0.0956201932709511	1.02427199925348	0.305706819645228	0.355005275265189	MAP3K14	protein_coding
ENSG00000006118.15	2090.93945594558	0.281611199895251	0.0736778659698771	3.82219539325944	0.000132268815465494	0.000247715044508824	TMEM132A	protein_coding
ENSG00000006125.18	6611.73117638745	0.356964610000192	0.0518433894388575	6.88544120791302	5.760870332874e-12	2.04260100889604e-11	AP2B1	protein_coding
ENSG00000006194.10	1597.01681150985	0.613593027425018	0.0683573608376098	8.97625390896342	2.80142429983888e-19	1.57046079116756e-18	ZNF263	protein_coding
ENSG00000006282.21	2867.84663355954	-0.496967734696013	0.0651434825129002	-7.62881742770813	2.36916875073687e-14	9.89588097487768e-14	SPATA20	protein_coding
ENSG00000006327.14	4007.10829055137	1.11010860102771	0.0669616615231768	16.5782714433314	1.00065864843632e-61	3.51580252571532e-60	TNFRSF12A	protein_coding
ENSG00000006432.15	669.008472505651	0.140947118567973	0.0782784143902534	1.80058729684135	0.0717679528730584	0.0946712854279373	MAP3K9	protein_coding
ENSG00000006451.8	971.135789049511	0.238952329587616	0.0585184692222072	4.08336603406802	4.43880227574856e-05	8.76619931790971e-05	RALA	protein_coding
ENSG00000006453.14	2159.81203576595	0.415805970341053	0.0696623943206585	5.96887279565906	2.38898268013663e-09	6.91829601907306e-09	BAIAP2L1	protein_coding
ENSG00000006459.11	2283.14200618765	-1.48890330966381	0.121319856300249	-12.2725442896915	1.27192674056843e-34	1.59075076130032e-33	KDM7A	protein_coding
ENSG00000006468.14	21.7978450960444	-3.99933509145194	0.538772870849994	-7.42304467769952	1.14458144940979e-13	4.56623621274968e-13	ETV1	protein_coding
ENSG00000006555.11	899.084640531648	0.280615702557728	0.06046554449153	4.64091913696463	3.46862851441211e-06	7.61575927855518e-06	TTC22	protein_coding
ENSG00000006576.16	756.543714918779	0.481561508580563	0.0706937937307349	6.81193472817117	9.62947993311405e-12	3.35444276756945e-11	PHTF2	protein_coding
ENSG00000006607.14	550.679144869593	0.440252744280362	0.0718294813650788	6.12913717200245	8.83569246098762e-10	2.64680641048302e-09	FARP2	protein_coding
ENSG00000006611.16	67.1949276458608	-1.40090181988519	0.175027647336634	-8.00388876387521	1.2055029667684e-15	5.46600804980103e-15	USH1C	protein_coding
ENSG00000006625.18	1221.40229771853	0.668893844140127	0.0693866128576252	9.6400993879415	5.41355365861382e-22	3.58404770702619e-21	GGCT	protein_coding
ENSG00000006634.8	1250.4672352445	0.432597016705678	0.0622761202583056	6.94643492419527	3.74632620168808e-12	1.34376771735763e-11	DBF4	protein_coding
ENSG00000006652.15	2212.83808909984	1.25856420949475	0.088588978805932	14.2067808711492	8.31613420838797e-46	1.68871176909039e-44	IFRD1	protein_coding
ENSG00000006695.12	757.132574570105	1.26425483750158	0.0650112483158972	19.4467091503676	3.10745226712731e-84	2.0235943470586e-82	COX10	protein_coding
ENSG00000006704.10	2008.74916700506	0.467487532484242	0.0707630177981997	6.60638207682736	3.93825695319869e-11	1.30997767611021e-10	GTF2IRD1	protein_coding
ENSG00000006712.15	1328.95076151002	0.133971033614544	0.0587446838444071	2.28056438212151	0.0225742369710329	0.0321473816720111	PAF1	protein_coding
ENSG00000006715.16	1276.18253664097	-0.423458443427063	0.0635074087174084	-6.66785894715599	2.59562058161987e-11	8.75717636157055e-11	VPS41	protein_coding
ENSG00000006740.17	458.578687562892	-0.0497550545039214	0.0952340813574943	-0.522450091340184	0.601356987194508	0.647009070113561	ARHGAP44	protein_coding
ENSG00000006744.19	3393.68894198285	0.325511051445354	0.0455839960768752	7.14090644656067	9.27174424151701e-13	3.47586878413992e-12	ELAC2	protein_coding
ENSG00000006747.15	35.8851057599761	-3.92395177696009	0.364265995095982	-10.772215440879	4.65659166537063e-27	4.11173506022323e-26	SCIN	protein_coding
ENSG00000006756.16	279.056047829504	-1.43380650255009	0.117487933817368	-12.203861758084	2.9642475853254e-34	3.63505296421235e-33	ARSD	protein_coding
ENSG00000006757.12	203.999094544431	-0.319371807649635	0.117876285934655	-2.70938132396435	0.00674088158723454	0.0103392120832426	PNPLA4	protein_coding
ENSG00000006831.10	1567.04970268256	0.481717214505885	0.0693732085036612	6.94385087408005	3.81553278138885e-12	1.36761730157112e-11	ADIPOR2	protein_coding
ENSG00000006837.12	18.9692312352922	-0.732601028588335	0.311917823156103	-2.34869883732708	0.0188391374997104	0.0271197417194497	CDKL3	protein_coding
ENSG00000007047.15	1147.09362135332	-0.147640193907495	0.0779969081513856	-1.89289803155963	0.0583714310904371	0.0779937720805097	MARK4	protein_coding
ENSG00000007062.12	1696.59830001064	0.786798156389328	0.0580937466344119	13.5435946547002	8.64526202320514e-42	1.50129446720211e-40	PROM1	protein_coding
ENSG00000007080.11	1372.05325760554	-0.0383632662656039	0.0708209780761383	-0.541693539227322	0.588029641243611	0.634567987136319	CCDC124	protein_coding
ENSG00000007168.14	1368.76907027287	-0.133125353912818	0.0617846121608123	-2.15466844019868	0.0311877891492327	0.0434792948663474	PAFAH1B1	protein_coding
ENSG00000007171.18	419.864626427263	1.1264727703126	0.138046823505782	8.16007744115475	3.34809860543101e-16	1.5641024653943e-15	NOS2	protein_coding
ENSG00000007202.15	4127.83925702714	0.269018916608361	0.0424192736396021	6.34190294944627	2.26944271797548e-10	7.13266914565708e-10	KIAA0100	protein_coding
ENSG00000007255.10	120.55294702546	-1.74079542921562	0.132707082868265	-13.117577386157	2.61150443591438e-39	4.04662656592763e-38	TRAPPC6A	protein_coding
ENSG00000007341.19	246.192082666481	0.264095150614657	0.0949973170802257	2.78002746531913	0.00543543011058672	0.00844927236451735	ST7L	protein_coding
ENSG00000007376.8	3598.94584087696	0.662628055811932	0.0804944761560435	8.2319692910031	1.84160471857384e-16	8.76037912097406e-16	RPUSD1	protein_coding
ENSG00000007384.15	738.115050468625	-1.15409456891392	0.0704299365822569	-16.3864206744816	2.39116296985366e-60	8.06377012244399e-59	RHBDF1	protein_coding
ENSG00000007392.17	1044.93649741031	0.307541611892824	0.06144482544738	5.00516698767736	5.58136250312347e-07	1.32250979763471e-06	LUC7L	protein_coding
ENSG00000007516.14	242.588027650139	0.976954219097443	0.133044588384526	7.34305867649306	2.08766946141469e-13	8.17747218642808e-13	BAIAP3	protein_coding
ENSG00000007520.4	1084.78892744433	0.375811823461814	0.0798100381758439	4.70882901513962	2.49143953640449e-06	5.54272839287279e-06	TSR3	protein_coding
ENSG00000007541.17	1027.08133016799	-0.119457451893406	0.129688288856474	-0.921112098453312	0.356991904361379	0.407790238249789	PIGQ	protein_coding
ENSG00000007545.16	1498.14474486668	-0.0351344362954961	0.0527179398796297	-0.666460722397692	0.505116661097782	0.555319192020821	CRAMP1	protein_coding
ENSG00000007866.21	389.543323631846	-1.65334321079146	0.0895787744585636	-18.4568634789287	4.59248096186712e-76	2.46915310931987e-74	TEAD3	protein_coding
ENSG00000007923.16	2422.35583211836	0.682127087009548	0.0556336562630984	12.2610508247685	1.46586538622762e-34	1.83178612532067e-33	DNAJC11	protein_coding
ENSG00000007944.15	145.036291677193	-0.231257097102451	0.112587176251292	-2.05402697538386	0.0399730809335881	0.0548164933053145	MYLIP	protein_coding
ENSG00000007968.7	519.291291737075	0.532491901729493	0.119284877221757	4.46403529208117	8.04303075363552e-06	1.7117074042249e-05	E2F2	protein_coding
ENSG00000008018.9	1676.54976263566	0.145267148901317	0.0626454514220329	2.3188778371581	0.0204016611577095	0.0292159523005379	PSMB1	protein_coding
ENSG00000008083.14	718.040859994455	0.345217910516435	0.0864408614999238	3.99368891663278	6.50532019276698e-05	0.000126100048078424	JARID2	protein_coding
ENSG00000008086.13	130.292517086284	-1.24581146112117	0.15860780335859	-7.85466688738238	4.00836029310731e-15	1.75888200140184e-14	CDKL5	protein_coding
ENSG00000008128.23	1153.42956736497	0.242461154216883	0.0611768024895606	3.96328582649049	7.39251847203807e-05	0.000142493198616421	CDK11A	protein_coding
ENSG00000008130.15	2830.30551978296	0.680639803435742	0.0844825017306138	8.05657727331599	7.84604026142888e-16	3.60078907259015e-15	NADK	protein_coding
ENSG00000008256.16	1363.26661071509	-1.17515840212864	0.0814516570276354	-14.4276794974217	3.46545507639448e-47	7.4053883018625e-46	CYTH3	protein_coding
ENSG00000008277.14	841.131184031625	-0.262222157054608	0.0666714744832772	-3.93304871516498	8.38752309113213e-05	0.000160667806340591	ADAM22	protein_coding
ENSG00000008282.8	2335.35771356795	-0.0712624625120565	0.0943639259494422	-0.755187554937436	0.450136454775412	0.501634694899087	SYPL1	protein_coding
ENSG00000008283.16	1914.92671452826	0.194808364594526	0.0580057961686105	3.35842928572619	0.000783867743462804	0.00135072329931469	CYB561	protein_coding
ENSG00000008294.21	2135.9108841723	0.599230399417262	0.0811209198209109	7.38687875754086	1.50315544126093e-13	5.95585428968534e-13	SPAG9	protein_coding
ENSG00000008300.17	508.416201734177	-0.0527507289534495	0.127870743500036	-0.412531651178165	0.67994978656509	0.720991112817615	CELSR3	protein_coding
ENSG00000008311.15	193.743661601074	-1.44166206418052	0.150450242537579	-9.58231798011508	9.48909437457986e-22	6.20342872397891e-21	AASS	protein_coding
ENSG00000008323.15	200.82838212748	-1.65347201774776	0.140667571415359	-11.7544648074249	6.69838149851482e-32	7.37065897156314e-31	PLEKHG6	protein_coding
ENSG00000008324.12	196.204574179022	0.195881340860975	0.10821843193464	1.81005524991602	0.0702872196724326	0.0928395973781353	SS18L2	protein_coding
ENSG00000008382.16	721.697429552083	-0.0817876633569749	0.0718525342203876	-1.13827110267418	0.255007296615998	0.301459329990179	MPND	protein_coding
ENSG00000008394.13	664.309085925542	0.707519430849389	0.0775727255257488	9.12072414697536	7.46240165933482e-20	4.3362293949704e-19	MGST1	protein_coding
ENSG00000008405.12	389.317120596999	-0.172663764751647	0.0873991908469793	-1.9755762390747	0.0482027919770614	0.065325419912939	CRY1	protein_coding
ENSG00000008441.17	2348.92972643603	-0.561119759944941	0.0570459931818333	-9.83626944939638	7.85703739678569e-23	5.42275564141792e-22	NFIX	protein_coding
ENSG00000008513.16	51.8359698930306	-0.610829066236415	0.18846543020084	-3.24106689266822	0.00119083236631736	0.00200636727894755	ST3GAL1	protein_coding
ENSG00000008516.17	54.6851186698637	1.46990893738852	0.462331984640534	3.17933646431877	0.00147612637063109	0.00246586877570704	MMP25	protein_coding
ENSG00000008517.18	4437.51985462747	0.613592617681694	0.0453626966154225	13.5263699793606	1.09288510709538e-41	1.88916569771133e-40	IL32	protein_coding
ENSG00000008710.20	5149.3964177381	0.691391997304288	0.111240856853546	6.2152703319657	5.12363633960854e-10	1.56506061097464e-09	PKD1	protein_coding
ENSG00000008838.20	2154.59481050496	0.0497466977034605	0.0691961729216244	0.718922674521415	0.47218856476674	0.523391403998232	MED24	protein_coding
ENSG00000008853.17	346.931849690971	0.109460483946447	0.129368950424936	0.846110937646973	0.397490859630689	0.448893101158652	RHOBTB2	protein_coding
ENSG00000008869.12	821.407166016501	-0.51129855076438	0.0889318814092864	-5.74932794248733	8.9598880004863e-09	2.47029898695509e-08	HEATR5B	protein_coding
ENSG00000008952.17	1351.90878389833	0.252354096620012	0.0665477485031123	3.79207564938445	0.000149393387516538	0.00027857754858058	SEC62	protein_coding
ENSG00000008988.10	13813.8432091091	-0.0138207639782193	0.0500925372387837	-0.275904650473938	0.782621301944756	0.813082287840831	RPS20	protein_coding
ENSG00000009307.16	12804.6922673163	0.0865705459995569	0.0485315159993295	1.78380057199847	0.0744560766112464	0.0979521425847014	CSDE1	protein_coding
ENSG00000009335.18	5080.67980979905	0.440254851510728	0.042011768845282	10.4793219521908	1.07511768673291e-25	8.82285606255339e-25	UBE3C	protein_coding
ENSG00000009413.16	1298.81622557357	0.0373162390079057	0.0625177192558787	0.596890600809894	0.550580423021563	0.598214241712318	REV3L	protein_coding
ENSG00000009780.16	209.306398785316	-0.348007642439524	0.105796203159847	-3.2894152346254	0.00100395791563779	0.00170924004839483	FAM76A	protein_coding
ENSG00000009830.12	1168.27648449588	0.349593095641621	0.0585144888338754	5.9744706415214	2.30838498617771e-09	6.69258882578638e-09	POMT2	protein_coding
ENSG00000009844.16	1017.71540461904	0.0521986298266594	0.0710748499181323	0.734417728448031	0.462694185127864	0.513923228121729	VTA1	protein_coding
ENSG00000009950.16	857.358086421402	-0.795310478351666	0.0855094442393492	-9.30084957780237	1.39327885776084e-20	8.45707391846153e-20	MLXIPL	protein_coding
ENSG00000009954.11	6270.31100454203	0.413324325431197	0.0638438440004308	6.47398871265346	9.54490351305584e-11	3.0878886996841e-10	BAZ1B	protein_coding
ENSG00000010017.13	2645.03704693514	1.0480189432164	0.0530647576876258	19.7498111531147	8.05183490227094e-87	5.55466309148445e-85	RANBP9	protein_coding
ENSG00000010030.14	344.240388033017	-0.183201733801627	0.127740605909654	-1.43416991407727	0.151523780408881	0.187673641518426	ETV7	protein_coding
ENSG00000010072.16	227.773913346662	0.323914239786426	0.104998579710614	3.08493925040856	0.00203593733207085	0.00334627297790757	SPRTN	protein_coding
ENSG00000010165.20	670.711531764302	0.37329308636285	0.0763170531196423	4.89134565740685	1.00148909557884e-06	2.31920558798363e-06	EEF1AKNMT	protein_coding
ENSG00000010219.13	998.355069146656	-0.359603704345223	0.0692223823579079	-5.19490505955032	2.04824342004145e-07	5.02270111832271e-07	DYRK4	protein_coding
ENSG00000010244.18	4458.38786283236	0.112452869289815	0.0372576127813055	3.01825213413136	0.00254237283528028	0.00413145840544417	ZNF207	protein_coding
ENSG00000010256.11	4572.68645382645	0.743965196706224	0.0822188150374985	9.04860032788012	1.4481258195198e-19	8.23730605470826e-19	UQCRC1	protein_coding
ENSG00000010270.13	443.954353564692	-0.213894680174463	0.0747440353816248	-2.8616956400918	0.00421381346918005	0.00665158226855838	STARD3NL	protein_coding
ENSG00000010278.14	6764.31986011933	-1.20833973265139	0.104186367654093	-11.59786793473	4.22472398395392e-31	4.50120803593623e-30	CD9	protein_coding
ENSG00000010292.13	4239.24051763432	-1.10581631174621	0.121426404126208	-9.1068851103986	8.47810966731363e-20	4.89443182475256e-19	NCAPD2	protein_coding
ENSG00000010310.9	68.91447795729	-0.0997700295983167	0.206081558308751	-0.48412885857958	0.628294421626376	0.672781353882719	GIPR	protein_coding
ENSG00000010318.21	113.003294273012	0.217166901519245	0.135671939031356	1.60067662531936	0.109448560942035	0.139398824710189	PHF7	protein_coding
ENSG00000010319.7	79.6887950886575	-1.34224759393746	0.166870825670614	-8.04363248364891	8.72138225442393e-16	3.99159779157337e-15	SEMA3G	protein_coding
ENSG00000010322.16	3298.45037720162	0.0221743783190164	0.0614017827668155	0.361135741013052	0.717997976135072	0.755871606400158	NISCH	protein_coding
ENSG00000010404.18	2676.3484330493	-0.195813707411398	0.0946926380396694	-2.0678873401897	0.038650618137041	0.0531235024394483	IDS	protein_coding
ENSG00000010539.12	243.285693101382	0.180192888464952	0.0941475588146312	1.91394116569434	0.0556276736904208	0.0745386158860201	ZNF200	protein_coding
ENSG00000010626.15	91.7425478851674	-0.598486437829352	0.140413914221136	-4.26230150444211	2.02332198214989e-05	4.13085790625953e-05	LRRC23	protein_coding
ENSG00000010704.18	84.9330342197579	-2.63449813982055	0.192144392595763	-13.7110331674527	8.72071407733571e-43	1.58166324466252e-41	HFE	protein_coding
ENSG00000010803.16	1265.35365710121	0.526511337259118	0.0781135597344947	6.74033214013946	1.5802497399341e-11	5.41492698365261e-11	SCMH1	protein_coding
ENSG00000010810.17	2020.64830381077	-0.297713290637916	0.102727044219519	-2.89810042622982	0.00375430353965498	0.00596174247184228	FYN	protein_coding
ENSG00000010818.10	305.529865522354	0.639739302733394	0.191515546321731	3.34040402996153	0.00083656588326867	0.00143737488507029	HIVEP2	protein_coding
ENSG00000011007.12	1584.16643706674	0.157865272385311	0.066751924460098	2.36495462358808	0.0180322801569247	0.0260376267428862	ELOA	protein_coding
ENSG00000011009.11	1548.55910921972	-0.389799094625866	0.0752167643671604	-5.18234329680966	2.19115438167402e-07	5.35749480471454e-07	LYPLA2	protein_coding
ENSG00000011021.23	556.080324443476	-0.0761585906860094	0.0885149658735778	-0.860403547969318	0.389566630738136	0.44089989191638	CLCN6	protein_coding
ENSG00000011052.21	12349.9112980377	0.462249630187559	0.0502780375685254	9.19386779083305	3.78964309249677e-20	2.24085823254173e-19	NME1-NME2	protein_coding
ENSG00000011105.14	249.554047387171	-0.866746120362492	0.0930473869371207	-9.31510436664083	1.21832702150586e-20	7.43395987112705e-20	TSPAN9	protein_coding
ENSG00000011114.15	1450.12810920051	-0.367568362162956	0.0636886684127874	-5.77133062008178	7.86479893871802e-09	2.17741217456756e-08	BTBD7	protein_coding
ENSG00000011132.12	365.537637143921	0.0876149691463015	0.096750095790553	0.905580179847807	0.365158103404543	0.416300077440073	APBA3	protein_coding
ENSG00000011143.18	235.860885454049	-1.31092425480505	0.0914081147430924	-14.3414428630267	1.20523372957031e-46	2.51848840751705e-45	MKS1	protein_coding
ENSG00000011198.10	467.969617101174	0.619423076261565	0.0893873314913108	6.92965172947105	4.21877925294978e-12	1.50714866288875e-11	ABHD5	protein_coding
ENSG00000011243.18	1183.40492692227	0.228767875000348	0.0865169506866392	2.64419715656571	0.00818849450982021	0.0124320947698084	AKAP8L	protein_coding
ENSG00000011258.16	319.944121931179	-0.905601153961065	0.0817777377845741	-11.0739325700923	1.67868621608554e-28	1.59106595687706e-27	MBTD1	protein_coding
ENSG00000011260.14	785.775251174902	0.297506406569427	0.0819549252194408	3.63012236022217	0.000283286894893137	0.000513546725227443	UTP18	protein_coding
ENSG00000011275.19	2740.55745543332	0.349228468096502	0.0425772833207833	8.20222524451279	2.35977618647544e-16	1.1137612816392e-15	RNF216	protein_coding
ENSG00000011295.16	1699.01946918385	0.556541274530033	0.0526873373353672	10.5630935757394	4.41855235919238e-26	3.69356791008788e-25	TTC19	protein_coding
ENSG00000011304.21	11047.3816737277	0.142358018917863	0.0504740274112047	2.82042123879064	0.00479606453906647	0.00751414944065293	PTBP1	protein_coding
ENSG00000011332.19	67.1229170819989	-0.322747839539242	0.178468008386468	-1.80843526219187	0.070538783953644	0.093155589857662	DPF1	protein_coding
ENSG00000011347.10	587.019524248818	0.0458529985774595	0.143004606272114	0.320640011344872	0.748483212591555	0.782295702236818	SYT7	protein_coding
ENSG00000011376.12	937.797651433548	-0.0827725760079214	0.0550390945758121	-1.50388694882886	0.132610478032082	0.16631903553949	LARS2	protein_coding
ENSG00000011405.13	1691.27114583588	0.137744144518955	0.0980080133329411	1.4054375742831	0.159891200149005	0.197033952027012	PIK3C2A	protein_coding
ENSG00000011422.12	467.906972593594	1.05043016970331	0.256930326499512	4.08838529890438	4.3438623736594e-05	8.58880679770268e-05	PLAUR	protein_coding
ENSG00000011426.11	2923.9009022758	-0.386215394131092	0.118552586069033	-3.25775596245703	0.00112296932734173	0.00189922988889274	ANLN	protein_coding
ENSG00000011451.21	2832.58441789626	0.281354990597142	0.0659302502932818	4.26746431790524	1.97707381863246e-05	4.04242648471002e-05	WIZ	protein_coding
ENSG00000011454.18	1304.62649985585	0.116881911991327	0.0940190750082472	1.24317232413821	0.213804338903865	0.256769153589793	RABGAP1	protein_coding
ENSG00000011478.12	424.250210532	0.895283530012943	0.0905793850088209	9.88396564986346	4.88601442334878e-23	3.42066292437226e-22	QPCTL	protein_coding
ENSG00000011485.15	2396.22597483257	0.46001832110127	0.0912432739863658	5.04166828965398	4.61490747679643e-07	1.09884983702822e-06	PPP5C	protein_coding
ENSG00000011523.14	490.015457147869	-0.855766953784321	0.0761563455067274	-11.2369750424635	2.68423035869293e-29	2.63847444756883e-28	CEP68	protein_coding
ENSG00000011566.15	582.013186154841	-0.246254424396198	0.098444780621908	-2.50144723611072	0.0123686871619841	0.0183309913324755	MAP4K3	protein_coding
ENSG00000011638.10	291.893126643018	-0.27143279968403	0.0818948623250813	-3.31440571456826	0.000918381463991129	0.00157151513851829	TMEM159	protein_coding
ENSG00000012048.23	419.977344546767	-0.0237809863289663	0.0869999212004253	-0.273344918027927	0.784588089931716	0.814579691395631	BRCA1	protein_coding
ENSG00000012061.16	1577.87023406037	0.511656511091204	0.0603883165910322	8.47277321135304	2.39618815716452e-17	1.20063574575434e-16	ERCC1	protein_coding
ENSG00000012171.20	1097.32302550229	-1.04557106975498	0.111951038605183	-9.33953880894656	9.67546382712435e-21	5.93009766735069e-20	SEMA3B	protein_coding
ENSG00000012174.12	511.454824975808	-0.163221871313869	0.0695142884665392	-2.34803340312454	0.0188728287031275	0.027160477809759	MBTPS2	protein_coding
ENSG00000012211.13	393.296673054491	-0.0926233007566304	0.0763226323662296	-1.21357581473583	0.224909747173823	0.268887905381192	PRICKLE3	protein_coding
ENSG00000012232.9	1181.53505553315	0.0156501611173157	0.0607989043618368	0.257408604342206	0.796863361323628	0.825947561942739	EXTL3	protein_coding
ENSG00000012822.16	508.32346977625	-4.98641052605701	0.141398245479011	-35.2650098957358	2.02020445941765e-272	2.54343741440682e-269	CALCOCO1	protein_coding
ENSG00000012963.15	1452.29764375391	0.177373014345096	0.125833004560876	1.40959055189122	0.158660618421945	0.19562920289878	UBR7	protein_coding
ENSG00000012983.11	1851.56430738807	0.276878439572072	0.0685223203502036	4.04070437423897	5.32909007833715e-05	0.000104263005573061	MAP4K5	protein_coding
ENSG00000013275.8	2469.4439455092	0.665225378025025	0.0547989331972101	12.1393855539307	6.53146574362333e-34	7.85022947133343e-33	PSMC4	protein_coding
ENSG00000013288.9	1334.2908361301	-0.0242373757408458	0.0574150069838299	-0.422143565142679	0.672920230918216	0.714920801358601	MAN2B2	protein_coding
ENSG00000013306.16	7138.75725312599	0.474660182064561	0.0921594027276686	5.15042597950839	2.59895489972692e-07	6.31676490107373e-07	SLC25A39	protein_coding
ENSG00000013364.19	451.179385750088	-1.55100470357009	0.151836213181986	-10.2149854179458	1.6990469301178e-24	1.29250760424067e-23	MVP	protein_coding
ENSG00000013374.16	1291.45744683455	-1.11931827830418	0.0702778672967462	-15.9270382178488	4.11386742149757e-57	1.25957685556017e-55	NUB1	protein_coding
ENSG00000013375.16	747.589336605581	0.739887013120319	0.0776688281354498	9.52617711483944	1.6318194634458e-21	1.04997991710984e-20	PGM3	protein_coding
ENSG00000013392.8	105.919094893191	-0.615235508429567	0.133987357545274	-4.59174298009184	4.39559491261761e-06	9.57724948656286e-06	RWDD2A	protein_coding
ENSG00000013441.16	1036.00470803959	-0.740714009552509	0.0804674518480934	-9.20513813399771	3.41232050814765e-20	2.02965898571239e-19	CLK1	protein_coding
ENSG00000013503.10	622.437141331081	0.34292285612894	0.075628439235421	4.53431089674438	5.77918521092761e-06	1.24624507802875e-05	POLR3B	protein_coding
ENSG00000013523.11	1200.74329901186	-0.248078331383878	0.0761568647983042	-3.25746512859865	0.00112412069167825	0.00190096433958754	ANGEL1	protein_coding
ENSG00000013561.18	476.272790991103	-0.321056222844426	0.0771590222412711	-4.16096800501832	3.16901485553395e-05	6.34895589940417e-05	RNF14	protein_coding
ENSG00000013563.14	341.260170844338	-0.608496870664159	0.0914712994025547	-6.65232564354677	2.8849749605516e-11	9.69012932503638e-11	DNASE1L1	protein_coding
ENSG00000013573.17	1490.15389750603	0.359550469615515	0.103444854782987	3.47576948481201	0.000509389924588438	0.000896118185920136	DDX11	protein_coding
ENSG00000013583.10	702.328501875395	0.227321779282118	0.0721881947922535	3.14901598434918	0.00163821234438281	0.0027198826453179	HEBP1	protein_coding
ENSG00000013588.9	2524.4145408639	-1.74290824180829	0.343182159880248	-5.07866796577208	3.80090311200774e-07	9.11927016296854e-07	GPRC5A	protein_coding
ENSG00000013619.14	442.952618036716	0.0488684105931281	0.082525347108453	0.592162436213764	0.553741820744102	0.601173571989213	MAMLD1	protein_coding
ENSG00000013810.20	1858.41653815018	0.107482084471419	0.108535719987417	0.990292269530062	0.322031283983102	0.371818772519428	TACC3	protein_coding
ENSG00000014123.10	1123.29946533662	-0.164452299042878	0.0760730802546492	-2.16176732284779	0.0306361154244418	0.0427970810755863	UFL1	protein_coding
ENSG00000014138.9	776.666401711361	0.477888787362725	0.100594785959606	4.75063178279063	2.02782089947215e-06	4.54530269317652e-06	POLA2	protein_coding
ENSG00000014164.7	737.885967146518	0.000851893866596132	0.0977104700617959	0.00871855253646167	0.99304368966724	0.993964758413453	ZC3H3	protein_coding
ENSG00000014216.16	4576.7050299276	-0.040848592444704	0.0644351712959365	-0.633948690181881	0.526114308166406	0.575230494122019	CAPN1	protein_coding
ENSG00000014641.21	2351.25578877753	0.576474145716482	0.0651838174007895	8.84382303313061	9.24980702386755e-19	5.03226807765902e-18	MDH1	protein_coding
ENSG00000014824.14	832.391088991122	-0.0110017789649995	0.0675043961204928	-0.162978703570087	0.870535202553985	0.890939292791329	SLC30A9	protein_coding
ENSG00000014914.21	226.114198904683	-1.99465125085773	0.114516246724139	-17.4180634444185	6.0179744183064e-68	2.67410463269921e-66	MTMR11	protein_coding
ENSG00000014919.13	813.447595191539	-0.538724427081062	0.0619157080978475	-8.70093298827654	3.29166607831528e-18	1.72376052378465e-17	COX15	protein_coding
ENSG00000015133.19	1820.08279193456	0.313384713942911	0.0745701061999486	4.20255153053714	2.63923142367114e-05	5.32498776025955e-05	CCDC88C	protein_coding
ENSG00000015153.15	154.984202726517	-0.44141538561776	0.116721647374534	-3.78177823520049	0.000155712051862512	0.000289823540660198	YAF2	protein_coding
ENSG00000015171.20	2159.68298902888	-0.301504024663408	0.0605670910631801	-4.97801725938755	6.42389292039914e-07	1.51313025009963e-06	ZMYND11	protein_coding
ENSG00000015285.11	21.0032313973449	-0.598473066451312	0.266867065524351	-2.24258870338837	0.0249233493833856	0.0352237570144237	WAS	protein_coding
ENSG00000015475.19	619.259427260428	-0.186871517727424	0.0748282162217694	-2.49734027032784	0.0125128823062392	0.0185301534878123	BID	protein_coding
ENSG00000015479.20	5856.15151199958	0.0552098165875267	0.0654409658000544	0.843658340193397	0.398860353450778	0.45020412550873	MATR3	protein_coding
ENSG00000015532.10	426.960575910926	0.152923963301633	0.0895885754878658	1.70695830878956	0.0878298017539565	0.113948702868079	XYLT2	protein_coding
ENSG00000015568.13	1375.76739799327	-0.0427291547443911	0.0539154141206566	-0.792522054059867	0.428056337595406	0.479833249933428	RGPD5	protein_coding
ENSG00000015676.18	2331.84869177875	-0.0187908334811944	0.0511657158174365	-0.367254384718111	0.713429276011523	0.751623877435369	NUDCD3	protein_coding
ENSG00000016391.11	780.064412442429	0.274117949781048	0.111016358364121	2.46916719139689	0.0135427927279009	0.0199536290748125	CHDH	protein_coding
ENSG00000016402.13	1130.60583893349	-0.747729110657066	0.0571493514311808	-13.0837724651605	4.07693269648419e-39	6.23424080753878e-38	IL20RA	protein_coding
ENSG00000016864.18	408.974919904214	-0.312448478785267	0.0857497621091828	-3.64372414686626	0.00026872142053312	0.000487903283429201	GLT8D1	protein_coding
ENSG00000017260.20	2217.65180557235	0.165713797417333	0.0583087549836098	2.84200541520591	0.00448307300971533	0.00705229769166797	ATP2C1	protein_coding
ENSG00000017483.15	1619.73512506038	1.01304405315769	0.0800682742120073	12.6522528820256	1.08712107978825e-36	1.49583108136985e-35	SLC38A5	protein_coding
ENSG00000017797.13	2252.3293119151	-0.898606766394046	0.0460170441234759	-19.5276942165787	6.38583175976818e-85	4.28787316562567e-83	RALBP1	protein_coding
ENSG00000018189.13	309.267001059298	-0.646088368820672	0.0910444785416733	-7.09640363885374	1.28045151704121e-12	4.76362017223802e-12	RUFY3	protein_coding
ENSG00000018408.15	311.014308273005	1.06161538187091	0.0944666195659193	11.2379948255702	2.6534080752772e-29	2.60987559904218e-28	WWTR1	protein_coding
ENSG00000018510.16	809.523299278144	0.448048447444561	0.065491667538036	6.84130461610777	7.84751838386268e-12	2.75529416089699e-11	AGPS	protein_coding
ENSG00000018610.15	374.416835261205	-0.0374372146280331	0.0760159782044743	-0.492491388156991	0.622372008417985	0.667196218206125	CXorf56	protein_coding
ENSG00000018699.13	622.51999946861	-0.022770768076637	0.0767504797092337	-0.296685677573654	0.766706492619765	0.798855288999959	TTC27	protein_coding
ENSG00000019144.19	449.354848732029	-0.644380144193758	0.0790699996580783	-8.14948965448647	3.65463296125409e-16	1.70519440329299e-15	PHLDB1	protein_coding
ENSG00000019169.10	50.2285978921831	-2.99213351060807	0.24872816782046	-12.0297332498661	2.4796059730523e-33	2.88168361852878e-32	MARCO	protein_coding
ENSG00000019186.10	15.9912080530207	-4.59270215530568	0.653798743243551	-7.02464206725283	2.14615707502107e-12	7.83570350155107e-12	CYP24A1	protein_coding
ENSG00000019485.13	293.514993355138	-0.630771332584662	0.085098962069414	-7.41220947054738	1.24212355592595e-13	4.94492824319612e-13	PRDM11	protein_coding
ENSG00000019505.8	234.249264447933	-0.160147291503856	0.111122437300382	-1.44117871596851	0.149534199764094	0.185371994515252	SYT13	protein_coding
ENSG00000019995.6	632.83796737748	-0.470528331096703	0.0772613555198062	-6.0900864077654	1.12849762095311e-09	3.34957604270326e-09	ZRANB1	protein_coding
ENSG00000020129.16	1999.40093763868	0.0143925901248405	0.0530192731469426	0.27145958951477	0.786037576060335	0.815790045965484	NCDN	protein_coding
ENSG00000020181.18	310.770299802001	-0.765410444654216	0.106182524944021	-7.2084407962397	5.65961683459643e-13	2.15216438804639e-12	ADGRA2	protein_coding
ENSG00000020256.20	559.769879974785	-0.439248152003725	0.0770316402754459	-5.7021783572709	1.18285964578732e-08	3.22691287984017e-08	ZFP64	protein_coding
ENSG00000020426.11	464.412077845854	0.0758012825155689	0.0828096027732332	0.915368266203909	0.359998331998412	0.411006937189754	MNAT1	protein_coding
ENSG00000020577.14	635.444103433934	0.919170451148038	0.133578205130446	6.88114090356598	5.9375085057584e-12	2.10424298627722e-11	SAMD4A	protein_coding
ENSG00000020922.13	373.622833576165	-1.01303559227971	0.111372110966251	-9.0959539465557	9.37597219941663e-20	5.39216551156401e-19	MRE11	protein_coding
ENSG00000021300.14	39.3338903081219	-2.97593997304187	0.29898667430594	-9.95342009790283	2.43662234734238e-23	1.73235249052464e-22	PLEKHB1	protein_coding
ENSG00000021355.13	7102.92699125181	1.89901480640784	0.115341027557337	16.4643479135281	6.6171866346934e-61	2.2772768946913e-59	SERPINB1	protein_coding
ENSG00000021574.13	413.710451686878	-0.741838650284546	0.167934705220055	-4.41742312473454	9.98845782996775e-06	2.10292113844973e-05	SPAST	protein_coding
ENSG00000021762.20	819.806898209781	0.180662860994222	0.0552225972060631	3.27153864784879	0.00106963967652776	0.00181411273383267	OSBPL5	protein_coding
ENSG00000021776.11	1728.42905352256	0.217561672284014	0.048016703733869	4.53095809095607	5.87167869286096e-06	1.26474653110555e-05	AQR	protein_coding
ENSG00000021826.17	769.249057802156	-0.630358171186813	0.0678593436493891	-9.28918756485037	1.55470473411391e-20	9.39539164919716e-20	CPS1	protein_coding
ENSG00000022277.13	1235.16854139806	-0.0183826445673038	0.0629717918754088	-0.291918715028378	0.770348773898503	0.802428935194331	RTF2	protein_coding
ENSG00000022567.10	409.607721874704	-0.039966905019122	0.0891219931311814	-0.448451651662385	0.653827271810328	0.696321896412691	SLC45A4	protein_coding
ENSG00000022840.16	2493.78963230033	-0.0626787044625181	0.0597158161313488	-1.04961647555234	0.293894479098572	0.342499058178126	RNF10	protein_coding
ENSG00000022976.15	426.958773212281	-0.561937320682603	0.0723792823559071	-7.76378685159403	8.24303860537311e-15	3.55511924778695e-14	ZNF839	protein_coding
ENSG00000023041.11	690.99408949233	-0.460081876805226	0.0933466024372324	-4.92874796503271	8.27582512254327e-07	1.93337198007397e-06	ZDHHC6	protein_coding
ENSG00000023191.17	2828.27974561965	0.365476255260674	0.052209664180668	7.0001648353065	2.55661537561647e-12	9.27601947521939e-12	RNH1	protein_coding
ENSG00000023228.14	1931.51270638724	0.118236478294282	0.0540651419728568	2.18692625192111	0.0287479081475821	0.0403121771202589	NDUFS1	protein_coding
ENSG00000023287.13	699.2101452281	-1.96276250616792	0.106823525844294	-18.3738786999864	2.1265711449514e-75	1.12730655641845e-73	RB1CC1	protein_coding
ENSG00000023318.8	1319.09421204133	0.317959857046101	0.0695945012491201	4.56874970492185	4.90642282664013e-06	1.06487912749431e-05	ERP44	protein_coding
ENSG00000023330.15	1857.74200967771	0.748691580220855	0.0704490492889919	10.6274192168246	2.22175607958824e-26	1.87941158177038e-25	ALAS1	protein_coding
ENSG00000023445.16	33.2982509053501	1.17258128661189	0.263538940030396	4.44936633074659	8.61240106774261e-06	1.82567918242536e-05	BIRC3	protein_coding
ENSG00000023516.9	1524.87731842338	0.0633349816674716	0.0712269283595862	0.8891999574617	0.373895625689811	0.425106495554008	AKAP11	protein_coding
ENSG00000023572.10	294.443259104678	0.334650503451784	0.112438946970162	2.97628635334509	0.00291762293141372	0.00470481879045774	GLRX2	protein_coding
ENSG00000023608.5	139.099029546734	0.51109648713486	0.11154307000542	4.58205504931883	4.60428642559255e-06	1.0014621266607e-05	SNAPC1	protein_coding
ENSG00000023697.13	263.500425580093	-0.656182431239412	0.135552962336151	-4.84078267217929	1.29328749117912e-06	2.96090126030219e-06	DERA	protein_coding
ENSG00000023734.11	2900.50629539695	0.54781620282517	0.0515099230264124	10.6351586381573	2.04480462482446e-26	1.73263647065888e-25	STRAP	protein_coding
ENSG00000023892.11	1006.69370981313	0.4260048737794	0.0702918583024587	6.06051517298553	1.35686250301238e-09	4.0045865785331e-09	DEF6	protein_coding
ENSG00000023909.10	363.108444345215	0.305049602375692	0.0870487591132597	3.50435325538404	0.000457717750876555	0.000809458010095166	GCLM	protein_coding
ENSG00000024048.10	882.552215276865	-0.140909825527582	0.0934489243781003	-1.50788065743221	0.131585073962345	0.16514265637341	UBR2	protein_coding
ENSG00000024422.12	907.61229129812	-1.19934956470329	0.0662041057217948	-18.1159393609702	2.38565715018907e-73	1.21355246549011e-71	EHD2	protein_coding
ENSG00000024526.17	582.309075177104	-0.617507650509305	0.112915261862743	-5.46877047727997	4.53168120718874e-08	1.17576231630101e-07	DEPDC1	protein_coding
ENSG00000024862.17	67.9913401089758	-3.31228642330088	0.240845234169246	-13.7527588400328	4.90238262166976e-43	9.04336955411315e-42	CCDC28A	protein_coding
ENSG00000025156.13	444.527860087952	0.298211085336761	0.0854375109583596	3.49039996591314	0.000482298135313811	0.000851134239962744	HSF2	protein_coding
ENSG00000025293.17	945.289587636835	0.094056389360548	0.0594574707123134	1.58191036775921	0.113670033779453	0.14431318238151	PHF20	protein_coding
ENSG00000025434.19	179.68989370701	-1.42962415392507	0.118194417012485	-12.0955303140423	1.11519780985635e-33	1.32560255793153e-32	NR1H3	protein_coding
ENSG00000025708.14	182.330231639405	0.787778360912562	0.117203208392173	6.72147436678166	1.79894887205504e-11	6.1489863255673e-11	TYMP	protein_coding
ENSG00000025770.19	1783.55850391221	0.777236063010787	0.118608445203252	6.5529571834357	5.64086942327508e-11	1.85185256946632e-10	NCAPH2	protein_coding
ENSG00000025772.8	2704.40021321871	0.596344239496987	0.0506910697912083	11.7642859374101	5.96287093491406e-32	6.56611181375231e-31	TOMM34	protein_coding
ENSG00000025796.14	1682.80361882633	0.721574348348256	0.0622710529235602	11.5876368628938	4.76086836904454e-31	5.05817154145745e-30	SEC63	protein_coding
ENSG00000025800.14	1670.89045931862	-0.0328024140171406	0.0631335705432163	-0.519571659497488	0.603362155252076	0.648796828579954	KPNA6	protein_coding
ENSG00000026036.22	1027.15000358194	0.565394591062136	0.123057390606922	4.59456021514512	4.33662891427731e-06	9.45422649883139e-06	RTEL1-TNFRSF6B	protein_coding
ENSG00000026103.22	191.423504751328	-0.272813578187859	0.118733138581075	-2.29770375354454	0.0215786557852092	0.0307992755411375	FAS	protein_coding
ENSG00000026297.16	1348.03353611753	0.18156399292943	0.0750599991678934	2.41891813139126	0.0155667432907531	0.0227273248585908	RNASET2	protein_coding
ENSG00000026508.20	3337.9857587209	-0.0757760201893686	0.0447143295928087	-1.69466971504266	0.0901380938519303	0.116632949804296	CD44	protein_coding
ENSG00000026652.15	62.4551837568103	-0.593095155720977	0.18098234551238	-3.27708845877681	0.00104883504483721	0.00178122750195599	AGPAT4	protein_coding
ENSG00000026950.17	305.022772237274	-2.31106201235803	0.107104491377061	-21.577638646562	2.91373142021676e-103	3.07836743333111e-101	BTN3A1	protein_coding
ENSG00000027001.10	2077.75306133938	-0.534671975445429	0.076853837705534	-6.95699774283267	3.47600525750715e-12	1.24977361804898e-11	MIPEP	protein_coding
ENSG00000027697.15	859.187566932384	-0.0243204079478528	0.0795135486175213	-0.305864954724126	0.75970747004647	0.792546641172633	IFNGR1	protein_coding
ENSG00000027847.14	336.891388461648	-0.256865209448825	0.0969720488012023	-2.64885822898732	0.00807642038264144	0.0122771197492043	B4GALT7	protein_coding
ENSG00000027869.12	273.892229709193	-0.193749004137808	0.130532382878636	-1.48429837765199	0.137729780529209	0.172210669886228	SH2D2A	protein_coding
ENSG00000028116.18	543.854665526617	-0.229422599485273	0.0872824416109022	-2.62850803954385	0.00857603282847064	0.0129813349336273	VRK2	protein_coding
ENSG00000028137.19	287.509324615011	0.555654893238811	0.0898378504778552	6.1850866898889	6.20683511794437e-10	1.88261122188122e-09	TNFRSF1B	protein_coding
ENSG00000028203.18	1008.44231645261	-0.0641125822392348	0.0604867246534022	-1.05994468383946	0.289169765559026	0.337487587336096	VEZT	protein_coding
ENSG00000028277.21	40.4140347098807	-1.59017700348397	0.230354692251152	-6.90316740650642	5.08556384759951e-12	1.80867934579881e-11	POU2F2	protein_coding
ENSG00000028310.18	1278.97344337756	0.844996766275245	0.0530766717761022	15.9203043069423	4.58143268865291e-57	1.39830878909431e-55	BRD9	protein_coding
ENSG00000028528.15	1857.29759002264	-0.180581663249936	0.0459566579696038	-3.92939067434744	8.51613838563702e-05	0.00016290430327957	SNX1	protein_coding
ENSG00000028839.10	278.58989180411	0.0394495941246374	0.108134890982671	0.364818364971204	0.715246995297118	0.753342973016512	TBPL1	protein_coding
ENSG00000029153.14	916.038187601558	0.363054504418639	0.0862807392859615	4.2078279280311	2.57837078077836e-05	5.20706132281773e-05	ARNTL2	protein_coding
ENSG00000029363.17	5219.20341291205	0.265792475104863	0.0496503185795703	5.35328841201493	8.63700175665278e-08	2.18170577728658e-07	BCLAF1	protein_coding
ENSG00000029364.12	2150.78490746349	0.331029777028269	0.074171906436938	4.46300753115622	8.08172113087141e-06	1.719214909113e-05	SLC39A9	protein_coding
ENSG00000029639.11	236.746403406336	-0.183146355000497	0.0882268137145179	-2.0758582033022	0.0379070673781073	0.0521632183211991	TFB1M	protein_coding
ENSG00000029725.17	2252.07082494928	0.502036584779917	0.0682116407165118	7.35998400722226	1.83932263661041e-13	7.24035601717304e-13	RABEP1	protein_coding
ENSG00000029993.15	1082.09982279775	-0.989282210494686	0.0979042233958651	-10.1045917753173	5.27146529704853e-24	3.90398518175535e-23	HMGB3	protein_coding
ENSG00000030066.13	2164.02655510733	0.724144197574513	0.0618381469133158	11.7103152943702	1.12859150998244e-31	1.22579155519876e-30	NUP160	protein_coding
ENSG00000030110.13	842.534669624084	0.657859607948027	0.0702910078598728	9.35908628966438	8.0429199047804e-21	4.95969118046622e-20	BAK1	protein_coding
ENSG00000030582.18	2999.07088622214	-2.17048717328884	0.0846341629992916	-25.6455206310365	4.7436138495426e-145	1.19444196731483e-142	GRN	protein_coding
ENSG00000031003.10	919.133186957976	0.263779832414834	0.0854136662901257	3.08826261501116	0.00201330469696602	0.00331159579333289	FAM13B	protein_coding
ENSG00000031081.11	369.829688594088	0.31229578030182	0.122789065960123	2.54335170529956	0.0109794651717261	0.0163781358426577	ARHGAP31	protein_coding
ENSG00000031691.7	92.3754601098275	0.0411465521194356	0.143108179056809	0.287520618252726	0.773713717029408	0.805211391638066	CENPQ	protein_coding
ENSG00000031698.13	7379.71109336833	0.656147274672176	0.0763559194167145	8.59327318280635	8.45262544278542e-18	4.33918672067965e-17	SARS1	protein_coding
ENSG00000031823.14	2235.93412895818	0.0414351172723183	0.0592816637647131	0.698953346464311	0.484581187200358	0.535516975804478	RANBP3	protein_coding
ENSG00000032219.19	405.517865967425	-1.26648393022841	0.109781267547484	-11.5364301990831	8.64385103886085e-31	9.06884038160484e-30	ARID4A	protein_coding
ENSG00000032389.13	729.556664524017	0.233647152986535	0.0801761704832093	2.91417202366214	0.00356633328003322	0.00567697431195257	EIPR1	protein_coding
ENSG00000032444.17	1411.45409326812	-0.674727144075352	0.0534254837427897	-12.6293127699833	1.45543772998257e-36	1.9845445148535e-35	PNPLA6	protein_coding
ENSG00000032742.17	174.068366644426	-0.566075363058238	0.126828618125636	-4.46330939676	8.07033889186383e-06	1.71703534682832e-05	IFT88	protein_coding
ENSG00000033011.13	1359.41635046209	0.293422710097481	0.0797588515679955	3.67887330784012	0.000234266598754935	0.000427865059718274	ALG1	protein_coding
ENSG00000033030.15	1004.57649142997	0.431755601530648	0.0749949650358479	5.75712784617297	8.55571151135363e-09	2.36220192824435e-08	ZCCHC8	protein_coding
ENSG00000033050.9	5461.34854690015	0.789279210355198	0.0456612946895661	17.2855197322198	6.04738072712373e-67	2.5808990967623e-65	ABCF2	protein_coding
ENSG00000033100.16	3095.34761778238	0.497391997283305	0.0533165378541881	9.32903780518513	1.06836347961603e-20	6.54004677878404e-20	CHPF2	protein_coding
ENSG00000033170.17	508.487871501043	-0.553254294339727	0.0976266288220802	-5.66704290637759	1.45282972270216e-08	3.92724126866778e-08	FUT8	protein_coding
ENSG00000033178.13	973.133649209952	0.034378308857347	0.0996439299162998	0.345011571565117	0.730085671410774	0.766333692469266	UBA6	protein_coding
ENSG00000033327.13	311.616681821625	-0.756560139939345	0.091275175610611	-8.28878317547046	1.14412893376862e-16	5.50318367761104e-16	GAB2	protein_coding
ENSG00000033627.17	2347.11709705177	0.0427786790191717	0.0643716930523044	0.664557307579473	0.506333683211473	0.556300580754777	ATP6V0A1	protein_coding
ENSG00000033800.14	904.908814817414	-0.464645295956406	0.0602186561634555	-7.71596919557934	1.2006631025863e-14	5.12563383833676e-14	PIAS1	protein_coding
ENSG00000033867.16	1386.55411925737	1.04062463531764	0.0829365072915293	12.5472445042779	4.11584655407604e-36	5.49798494597532e-35	SLC4A7	protein_coding
ENSG00000034152.19	2812.89348842509	1.02839029503951	0.0665060512071703	15.4631086400847	6.15548034519466e-54	1.68168168273419e-52	MAP2K3	protein_coding
ENSG00000034510.6	15509.4636836832	-0.461526251825406	0.102411326788971	-4.50659381433877	6.58765666072522e-06	1.41352530649392e-05	TMSB10	protein_coding
ENSG00000034533.12	172.16699867644	0.138592680523185	0.110804487744543	1.25078580610117	0.211012634765999	0.253678593621765	ASTE1	protein_coding
ENSG00000034677.13	352.123262912265	-0.489735396875498	0.123145684647647	-3.97687826639449	6.9825887375986e-05	0.000134953243760573	RNF19A	protein_coding
ENSG00000034693.15	274.713851609837	0.100151508709687	0.0818163979407967	1.22410068434151	0.220914247925532	0.264466914236049	PEX3	protein_coding
ENSG00000034713.8	378.850075705686	-0.601077211775849	0.0961099477573747	-6.25405825100688	3.99921734183021e-10	1.23508126738289e-09	GABARAPL2	protein_coding
ENSG00000035115.22	1144.70221526342	-0.0932375737680387	0.0786295177399917	-1.18578336034506	0.235707864368716	0.28053209507504	SH3YL1	protein_coding
ENSG00000035141.8	1911.56148540221	0.716971524296734	0.0636083339956804	11.2716601624156	1.81122170573262e-29	1.79200638704705e-28	FAM136A	protein_coding
ENSG00000035403.18	4883.96275709683	-0.139724028618922	0.0588060683038987	-2.37601377968095	0.0175008092380372	0.0253380187799009	VCL	protein_coding
ENSG00000035499.13	449.401959058178	-0.398285692336241	0.151072051724126	-2.63639559925719	0.00837919802706298	0.0127012063602757	DEPDC1B	protein_coding
ENSG00000035664.11	57.4804925977257	-1.3991384837219	0.198360797283068	-7.05350302522365	1.74468713408527e-12	6.41956483725287e-12	DAPK2	protein_coding
ENSG00000035681.9	1480.12510457095	0.437318497779277	0.0589968358526884	7.41257546203385	1.238699283861e-13	4.93259588312388e-13	NSMAF	protein_coding
ENSG00000035687.10	1546.37263659657	0.0296156433593427	0.0641188242711279	0.461886874814052	0.644162446799193	0.687434219555146	ADSS2	protein_coding
ENSG00000035862.12	1003.24096239643	-2.65542770147142	0.0667945975827116	-39.7551268750921	0	0	TIMP2	protein_coding
ENSG00000035928.16	2692.15949696351	0.485737316241339	0.054082249691512	8.98145545002306	2.67208302761141e-19	1.49962222812604e-18	RFC1	protein_coding
ENSG00000036054.13	454.636272983694	-0.688681027775736	0.102904992525523	-6.69239665514699	2.19544791045167e-11	7.45199439027272e-11	TBC1D23	protein_coding
ENSG00000036257.13	1609.3524449878	0.063732443281046	0.0716500768354647	0.88949581208963	0.373736672933438	0.424989737669605	CUL3	protein_coding
ENSG00000036448.10	86.3023149106625	-2.17316912978796	0.218888307864115	-9.92821019538904	3.1383804025625e-23	2.22290910088675e-22	MYOM2	protein_coding
ENSG00000036530.9	38.0279079152571	-0.115840859551231	0.221937688642757	-0.52195217612496	0.601703628810669	0.647335927086205	CYP46A1	protein_coding
ENSG00000036549.13	1021.30274884175	0.113905329571923	0.086175078008196	1.32178968913831	0.186238192729438	0.226144238527275	ZZZ3	protein_coding
ENSG00000036672.16	41.2739566083655	-1.36463208728568	0.203800923603894	-6.69590727634764	2.14337603938997e-11	7.28015404746036e-11	USP2	protein_coding
ENSG00000037042.9	901.249109176997	-0.0985436580250013	0.0840431470167195	-1.1725365068183	0.240981724050694	0.286132653800526	TUBG2	protein_coding
ENSG00000037241.7	228.844003791091	0.09999852832851	0.0950528160909938	1.05203120160882	0.292785234602619	0.341285342518044	RPL26L1	protein_coding
ENSG00000037474.15	3079.03742172547	0.731387649945388	0.0642244463445862	11.387994627797	4.79907548869286e-30	4.88903792873713e-29	NSUN2	protein_coding
ENSG00000037637.11	806.634240910151	0.36599566558717	0.0891601848591546	4.10492268679489	4.04450121561648e-05	8.02209851195139e-05	FBXO42	protein_coding
ENSG00000037749.12	216.567485478733	0.100213256950867	0.106155871341286	0.944019917925087	0.345159470044019	0.395440151165924	MFAP3	protein_coding
ENSG00000037757.14	398.677705509249	0.136779348578725	0.110886573446707	1.23350685594467	0.217386720420927	0.260594983108734	MRI1	protein_coding
ENSG00000037897.17	330.671500843951	0.4717282573058	0.104919362904138	4.49610295229114	6.92102349825131e-06	1.48189941909837e-05	METTL1	protein_coding
ENSG00000037965.6	25.5754711005172	-0.201510326397731	0.293587755054617	-0.686371699528963	0.49247874593201	0.543132264657333	HOXC8	protein_coding
ENSG00000038002.9	300.260412515866	-0.629266703819425	0.11526660842353	-5.45922806635622	4.78209156839521e-08	1.23775637168605e-07	AGA	protein_coding
ENSG00000038210.14	637.569846895576	0.524701819137802	0.0960597630853088	5.46224352720738	4.70154501981959e-08	1.21774287946913e-07	PI4K2B	protein_coding
ENSG00000038219.13	920.650488669935	-0.713229220611283	0.0865158024639278	-8.24391845534415	1.66660758245672e-16	7.95046016916832e-16	BOD1L1	protein_coding
ENSG00000038274.17	725.159765081034	-1.16227738921601	0.0728780219736055	-15.9482565215197	2.92961985546269e-57	9.03279526047558e-56	MAT2B	protein_coding
ENSG00000038358.15	2473.15805804162	0.537671441302147	0.053110171749658	10.1236999164027	4.33703894560017e-24	3.23575231556184e-23	EDC4	protein_coding
ENSG00000038382.20	1702.82028481886	0.161993385916316	0.0623746126842762	2.59710447800748	0.00940133234227945	0.0141469451222269	TRIO	protein_coding
ENSG00000038532.16	867.731153679316	-0.16484922753761	0.0792539362048053	-2.08001312529907	0.0375243290056253	0.0516741921991603	CLEC16A	protein_coding
ENSG00000039068.19	5271.51414854201	-0.0427612995241653	0.107769758898439	-0.396783846983115	0.691526863292371	0.731623799063105	CDH1	protein_coding
ENSG00000039123.16	1445.26785503895	0.302859592832757	0.0736480587649465	4.11225493124479	3.91813295414182e-05	7.7816685514887e-05	MTREX	protein_coding
ENSG00000039319.17	501.625630914931	-0.357747544971699	0.0718318191913746	-4.98034922404772	6.34696353517535e-07	1.49640956756288e-06	ZFYVE16	protein_coding
ENSG00000039523.20	1893.58911009995	0.937284680611095	0.071652981665827	13.0808887337358	4.2345995620429e-39	6.46878970509041e-38	RIPOR1	protein_coding
ENSG00000039560.14	1336.4149768549	0.856928812755528	0.0909477314987235	9.42221206218383	4.41683094522576e-21	2.75286641586101e-20	RAI14	protein_coding
ENSG00000039650.12	1202.91312403965	0.830561717453326	0.121403847179048	6.84131299585922	7.84705927152362e-12	2.75529416089699e-11	PNKP	protein_coding
ENSG00000040199.18	387.786841605566	0.178654590097249	0.0821665459716411	2.17429840800306	0.0296827319075597	0.0415420763000845	PHLPP2	protein_coding
ENSG00000040275.17	220.995218833144	-0.899896592051007	0.153409319598334	-5.86598385552568	4.46477240740637e-09	1.26317942942126e-08	SPDL1	protein_coding
ENSG00000040341.18	526.227592787646	-0.307862378193405	0.118108198895232	-2.60661309776211	0.00914426198384577	0.0137903284140489	STAU2	protein_coding
ENSG00000040487.13	500.689338648989	0.3672300491035	0.089206550475971	4.11662649372838	3.84458364157958e-05	7.64665214020331e-05	SLC66A1	protein_coding
ENSG00000040531.16	627.11654465717	0.0230585676873132	0.0651735329946926	0.353802634716626	0.723486798832241	0.76058997681146	CTNS	protein_coding
ENSG00000040608.14	2099.68537133036	0.462586485620029	0.0909381677943936	5.08682434273266	3.64108778020372e-07	8.74694771558559e-07	RTN4R	protein_coding
ENSG00000040633.13	732.625319980132	-0.424894147825265	0.0663053824188774	-6.40813961589181	1.47305988070926e-10	4.70407708259468e-10	PHF23	protein_coding
ENSG00000040933.16	883.469746513046	-0.1443057340253	0.0596833865342364	-2.41785432102653	0.0156123258573436	0.0227847832827684	INPP4A	protein_coding
ENSG00000041353.10	47.086643516594	-1.32994028476303	0.238405376624957	-5.57848276574398	2.42625508664203e-08	6.4263432414074e-08	RAB27B	protein_coding
ENSG00000041357.16	1485.05420266064	0.26183676803948	0.065181972280183	4.01701204919025	5.89407115484433e-05	0.00011481127773	PSMA4	protein_coding
ENSG00000041802.11	1790.35394614906	0.400230242949408	0.0639576063551187	6.25774267922359	3.90589578013423e-10	1.20675405820589e-09	LSG1	protein_coding
ENSG00000041880.14	603.618138973311	-0.898998851133675	0.0670290462414232	-13.4120788157374	5.1378194310208e-41	8.63427986249858e-40	PARP3	protein_coding
ENSG00000041982.16	9588.67285841374	5.87026728684069	0.340755856744703	17.2271941058338	1.66011287737744e-66	6.90936235576263e-65	TNC	protein_coding
ENSG00000041988.15	344.615740183216	-0.141771975520036	0.0933762414992246	-1.51828744918174	0.128941950267233	0.162040840512174	THAP3	protein_coding
ENSG00000042088.14	421.550760512798	-0.325520833637699	0.106835258560131	-3.04694197425921	0.00231182332778926	0.00377671137935123	TDP1	protein_coding
ENSG00000042286.15	2212.70286637801	0.87303934984721	0.0693558596222517	12.5878239358901	2.46371870995728e-36	3.32041590276847e-35	AIFM2	protein_coding
ENSG00000042317.17	227.65722072009	-0.470207419379953	0.10223601639081	-4.59923455529141	4.24046128997769e-06	9.25258364658909e-06	SPATA7	protein_coding
ENSG00000042429.12	598.411308433699	0.171953834914171	0.0880006686762817	1.95400600359889	0.0507005071927038	0.068476958936829	MED17	protein_coding
ENSG00000042445.14	2099.43068099597	0.162940169052291	0.0704714407560554	2.3121447114488	0.0207697099122155	0.0297176605127144	RETSAT	protein_coding
ENSG00000042493.16	516.987834754659	-0.890468973274982	0.0931072145767143	-9.56390949211882	1.13390534120144e-21	7.3840697822721e-21	CAPG	protein_coding
ENSG00000042753.12	1397.31442776383	0.359340248479766	0.070000279784195	5.13341160331904	2.84536700064862e-07	6.89238490392806e-07	AP2S1	protein_coding
ENSG00000043093.15	450.842936600823	-0.624531530344873	0.0807909887579409	-7.73021273716603	1.07367007409107e-14	4.59648837613147e-14	DCUN1D1	protein_coding
ENSG00000043143.20	1163.89941731783	-1.82723364348446	0.0799465005979603	-22.8557051255234	1.28243415872015e-115	1.74549687116613e-113	JADE2	protein_coding
ENSG00000043355.12	2009.95150006758	-0.568261372561025	0.0503274452497661	-11.2912819186598	1.44907633577297e-29	1.44125380387479e-28	ZIC2	protein_coding
ENSG00000043514.17	768.200099999493	0.432344611477972	0.0662687105192831	6.52411384030427	6.84047417436101e-11	2.23402256433736e-10	TRIT1	protein_coding
ENSG00000044090.10	1810.1939591649	-0.36706014631666	0.0620311690918753	-5.91735012720785	3.27169749041929e-09	9.35265954309454e-09	CUL7	protein_coding
ENSG00000044115.21	5494.97612006968	0.133261203786909	0.0936772772036455	1.42255633132048	0.154864810695295	0.191323702672706	CTNNA1	protein_coding
ENSG00000044446.12	867.169835828538	-0.0870996837332415	0.0556171241061341	-1.56605874778835	0.117334864414202	0.148529127069105	PHKA2	protein_coding
ENSG00000044459.15	79.829544103911	-0.555169652520387	0.17307457833806	-3.20769033702914	0.00133805486233246	0.00224415329264197	CNTLN	protein_coding
ENSG00000044574.8	58591.1341596622	0.778815855944652	0.0903132777858081	8.62349230410764	6.49425421399531e-18	3.35666071382282e-17	HSPA5	protein_coding
ENSG00000046604.13	5269.9598318159	0.24919476619916	0.0597472890253666	4.17081294003751	3.03514935672574e-05	6.08964627907205e-05	DSG2	protein_coding
ENSG00000046647.13	161.687421419026	-0.523938963445375	0.123789299960601	-4.23250606968559	2.31101674188769e-05	4.69285496457516e-05	GEMIN8	protein_coding
ENSG00000046651.15	530.800352734488	-0.618154893400821	0.071315222611966	-8.6679234917946	4.40072258556767e-18	2.29104468720732e-17	OFD1	protein_coding
ENSG00000047056.16	468.227202842619	0.178040001944801	0.0936390971305823	1.90134257378111	0.0572571560670961	0.0766032432348645	WDR37	protein_coding
ENSG00000047188.16	722.069351319304	-0.15096410015773	0.0626667691754135	-2.40899765767659	0.0159964006431675	0.0233163165380583	YTHDC2	protein_coding
ENSG00000047230.15	333.9223568714	-0.620831394102131	0.0971806995555282	-6.38842277264523	1.67605431003997e-10	5.3219479857259e-10	CTPS2	protein_coding
ENSG00000047249.18	499.478283347087	0.425546568186404	0.105466632925608	4.03489289817918	5.46272095249103e-05	0.000106711647466039	ATP6V1H	protein_coding
ENSG00000047315.17	2717.9606868203	0.154830683782951	0.0645299686182714	2.39936090313101	0.0164237183594886	0.023888469911924	POLR2B	protein_coding
ENSG00000047346.12	107.801205767327	-2.93562971294831	0.169678096097654	-17.3011707489857	4.60926185898987e-67	1.97831614106872e-65	FAM214A	protein_coding
ENSG00000047365.12	487.959094224655	0.222933044389862	0.0980372429910223	2.27396280830007	0.0229682227697395	0.0326714913478226	ARAP2	protein_coding
ENSG00000047410.14	3854.42958834189	-0.159920654742134	0.0528689665466369	-3.02484926769024	0.00248757067604281	0.00404806309496498	TPR	protein_coding
ENSG00000047578.13	528.067886668495	-0.899189928823596	0.0944016562363714	-9.52514992504075	1.64803862768147e-21	1.05951351434092e-20	KIAA0556	protein_coding
ENSG00000047579.20	311.225232764749	-0.257969528291481	0.0867015637883569	-2.97537341911384	0.00292632091308025	0.0047178376218991	DTNBP1	protein_coding
ENSG00000047597.7	374.378253130728	0.0467878891283676	0.0768813179676081	0.608572932478609	0.542807550250565	0.591214510070329	XK	protein_coding
ENSG00000047621.12	284.985643251665	-0.0460962133438967	0.0918979492131258	-0.50160219829272	0.615947372765553	0.661341262720629	C12orf4	protein_coding
ENSG00000047634.15	730.383918378288	1.14663253373179	0.0670752657775656	17.0947147273966	1.62489203328702e-65	6.4264054552095e-64	SCML1	protein_coding
ENSG00000047644.19	634.996371255299	-1.01677417039227	0.0714146689265313	-14.237609523028	5.35269236993875e-46	1.09577881199234e-44	WWC3	protein_coding
ENSG00000047849.21	7386.00780138149	0.242638590934087	0.0642106582265417	3.77878996471323	0.000157592273610393	0.000293069797989332	MAP4	protein_coding
ENSG00000047932.14	953.397098909262	0.0867155418539205	0.105626866732053	0.820961035168212	0.411668463139952	0.463518195045341	GOPC	protein_coding
ENSG00000048028.11	682.787538379146	-0.406148821115345	0.080827813744002	-5.02486461407581	5.03787805744714e-07	1.19692186966365e-06	USP28	protein_coding
ENSG00000048140.18	736.276861312723	-0.692194238493195	0.0700759525764736	-9.87777137581977	5.19759697202829e-23	3.63038812082309e-22	TSPAN17	protein_coding
ENSG00000048162.21	944.034600091515	0.965837820279484	0.098921884196148	9.76364156554444	1.61258545012775e-22	1.09693565873616e-21	NOP16	protein_coding
ENSG00000048342.17	105.547036761274	-0.506312723740758	0.122517235506785	-4.13258364544733	3.58708160949549e-05	7.15049860882146e-05	CC2D2A	protein_coding
ENSG00000048392.12	450.069111202049	-0.256888290347728	0.0949477968534188	-2.70557399814462	0.00681864547574028	0.0104521201143957	RRM2B	protein_coding
ENSG00000048405.10	1138.66988649818	0.367409425692643	0.0630172007823342	5.83030380803014	5.53265530501508e-09	1.55337960134116e-08	ZNF800	protein_coding
ENSG00000048471.14	276.717578736636	-0.86893172857451	0.087938506580991	-9.88112901114857	5.02633745381625e-23	3.51727217472237e-22	SNX29	protein_coding
ENSG00000048544.6	777.233162515368	0.214039357576377	0.0768081887820839	2.7866736733454	0.00532520743768761	0.00828816668060003	MRPS10	protein_coding
ENSG00000048649.13	670.949129979106	-0.683276128783605	0.0793006205201534	-8.61627720315199	6.91661881122859e-18	3.56886191940033e-17	RSF1	protein_coding
ENSG00000048707.15	1066.33519041061	-0.345399043756455	0.0633814872348429	-5.44952570261837	5.05043244425686e-08	1.30430655329628e-07	VPS13D	protein_coding
ENSG00000048740.18	72.1555746116767	-0.324095208398684	0.168326086585389	-1.92540095818288	0.0541792158229736	0.0727720121491363	CELF2	protein_coding
ENSG00000048828.17	8382.70953846046	0.458988227620059	0.0525804428545393	8.72925754714207	2.56349866287942e-18	1.35180934725244e-17	FAM120A	protein_coding
ENSG00000048991.16	2424.82389776167	0.15903295600239	0.0609383241674104	2.60973628952272	0.0090612044000838	0.0136705288672325	R3HDM1	protein_coding
ENSG00000049130.16	13832.4266002971	-0.357311353423752	0.0663668743135508	-5.3838809966495	7.2896708265473e-08	1.85345585404707e-07	KITLG	protein_coding
ENSG00000049167.15	404.108173519903	0.534486052528511	0.0730170382949716	7.32001824518428	2.47937243362841e-13	9.65919513338268e-13	ERCC8	protein_coding
ENSG00000049239.13	1398.53699380184	-0.733679032225107	0.0764441463601939	-9.59758290409989	8.18410961705878e-22	5.36655937910261e-21	H6PD	protein_coding
ENSG00000049245.13	1932.77502993495	0.054958502907967	0.0469466892764577	1.17065769184126	0.241736397657042	0.287006168628888	VAMP3	protein_coding
ENSG00000049246.14	361.111083217908	-0.366230915689371	0.0904951252951374	-4.04696843608934	5.18852344859401e-05	0.000101618112861496	PER3	protein_coding
ENSG00000049283.18	218.115612067607	-0.471733770319474	0.113492170063522	-4.15653141582757	3.23115758208598e-05	6.46745213966017e-05	EPN3	protein_coding
ENSG00000049323.16	267.540080252292	-0.677237979461345	0.10596293586418	-6.39127232497038	1.64511092927553e-10	5.2313904271721e-10	LTBP1	protein_coding
ENSG00000049449.10	4333.54788052545	-0.0423177111007282	0.0758803839751271	-0.557689733286004	0.577056269555334	0.623884794650206	RCN1	protein_coding
ENSG00000049541.11	1913.82529206623	0.979606754842571	0.0911280748045565	10.7497799876004	5.9403139206461e-27	5.20872099321656e-26	RFC2	protein_coding
ENSG00000049618.24	1990.46011644587	-0.504703966607419	0.0496154098598847	-10.1723228334245	2.63547486373733e-24	1.99482736680078e-23	ARID1B	protein_coding
ENSG00000049656.14	3112.45973746846	0.562951407163982	0.0534367231384801	10.5349163290778	5.96362869795675e-26	4.93961087547865e-25	CLPTM1L	protein_coding
ENSG00000049759.19	552.715822647623	-1.49530125679665	0.0852117938400672	-17.5480551389771	6.15519144719284e-69	2.8438113878957e-67	NEDD4L	protein_coding
ENSG00000049768.16	108.133015301775	-0.235468721685651	0.147158486916923	-1.6001029000698	0.109575757754955	0.139537301766846	FOXP3	protein_coding
ENSG00000049769.14	140.151249060511	-0.0433366262159507	0.12639378456081	-0.34286991537231	0.731696325419197	0.767618087940645	PPP1R3F	protein_coding
ENSG00000049860.14	2352.67535879962	1.04646024810615	0.0459576492887713	22.7700995220795	9.07397527613185e-115	1.20254051291053e-112	HEXB	protein_coding
ENSG00000049883.15	430.096042565204	-0.562925971244742	0.0869563644838681	-6.47366037651188	9.56567799416102e-11	3.09394697357706e-10	PTCD2	protein_coding
ENSG00000050130.18	1098.05287634484	0.321744438909	0.0730432889422462	4.40484599705521	1.05859055024494e-05	2.22312844496811e-05	JKAMP	protein_coding
ENSG00000050327.15	2231.89172971756	-0.954904888418481	0.0575803072176671	-16.5838797074965	9.11495669093559e-62	3.21749452538913e-60	ARHGEF5	protein_coding
ENSG00000050344.9	1644.04928776998	0.677022466426904	0.0553083191720223	12.2408794293893	1.87984646883805e-34	2.32983760879453e-33	NFE2L3	protein_coding
ENSG00000050393.11	1070.16285190163	0.439667693664452	0.0814394774973151	5.39870474585187	6.71237345673949e-08	1.7138843701947e-07	MCUR1	protein_coding
ENSG00000050405.13	839.070065786513	-0.127428783226722	0.106352125265457	-1.1981780609335	0.230847704446683	0.275224677934066	LIMA1	protein_coding
ENSG00000050426.16	2353.54617173516	0.710368956509613	0.111999110927303	6.34263031758084	2.25874997952077e-10	7.10201762551504e-10	LETMD1	protein_coding
ENSG00000050438.17	15.4474939869004	-1.36650978570196	0.34877983184185	-3.91797248850555	8.92968947789818e-05	0.000170233121302316	SLC4A8	protein_coding
ENSG00000050555.18	57.8914053424806	-0.00572786641531069	0.167809211254889	-0.0341332062315132	0.972770929161581	0.977754187863294	LAMC3	protein_coding
ENSG00000050748.17	1148.62157751641	0.610229528189019	0.0595220855078608	10.2521530114806	1.15736359452305e-24	8.8984474229284e-24	MAPK9	protein_coding
ENSG00000050820.17	2657.16806084	0.676683465740137	0.0707658932945249	9.56228253805553	1.15187729594922e-21	7.49464349147319e-21	BCAR1	protein_coding
ENSG00000051009.11	1024.36047057884	0.109897618691589	0.0720292541741185	1.52573589650019	0.1270756509011	0.159841722905155	FAM160A2	protein_coding
ENSG00000051108.15	5154.1408704577	0.684222407083845	0.0669184234514461	10.2247239518471	1.53665133329113e-24	1.17132837252081e-23	HERPUD1	protein_coding
ENSG00000051128.19	593.321504665193	0.195720416781842	0.0946285974031649	2.06830093811891	0.038611733614126	0.0530748859468852	HOMER3	protein_coding
ENSG00000051180.17	221.524828598533	0.57159377475045	0.134264707080593	4.25721537088186	2.06988932723376e-05	4.22193708057886e-05	RAD51	protein_coding
ENSG00000051341.14	453.818809494271	0.668559584384628	0.115637154460569	5.78152919365204	7.40246317799664e-09	2.0543059091325e-08	POLQ	protein_coding
ENSG00000051382.9	1104.70387368401	-0.235604316648732	0.0638197829925484	-3.69171290783363	0.000222748819720001	0.000408210719108415	PIK3CB	protein_coding
ENSG00000051523.11	2455.73002726093	0.1530264350797	0.0729541800702553	2.09756911711344	0.0359432255914216	0.049628061801791	CYBA	protein_coding
ENSG00000051596.10	1583.35434245391	-0.0687846321271316	0.0587968049464757	-1.16987023682236	0.242053193023582	0.287314553755522	THOC3	protein_coding
ENSG00000051620.11	675.351327517254	-0.83642671578809	0.0640005011440127	-13.0690650985057	4.94697628929674e-39	7.53416509865878e-38	HEBP2	protein_coding
ENSG00000051825.15	945.954168472481	0.419269393004711	0.0987950644917503	4.24382933663373	2.19737491668785e-05	4.47532222180103e-05	MPHOSPH9	protein_coding
ENSG00000052126.14	172.959122747925	-1.36385484109492	0.110938692949422	-12.2937705937884	9.78338978708541e-35	1.22865713136564e-33	PLEKHA5	protein_coding
ENSG00000052344.16	1254.37324868239	-0.289118296815816	0.141516937121625	-2.04299430652133	0.0410530017314437	0.0562055958458225	PRSS8	protein_coding
ENSG00000052723.12	629.717466212205	0.560756850085687	0.0987330909817843	5.67952288852319	1.35070975444333e-08	3.66036286459728e-08	SIKE1	protein_coding
ENSG00000052749.14	2854.90763955334	1.1489953804254	0.0775428571122347	14.8175528116323	1.12820314227986e-49	2.60227375168919e-48	RRP12	protein_coding
ENSG00000052795.13	320.818395913477	0.503091793417398	0.0991978578956689	5.07159936806825	3.94486190311749e-07	9.44965492822247e-07	FNIP2	protein_coding
ENSG00000052802.13	1204.19310322888	0.70286921558369	0.255079848314437	2.75548703760112	0.0058604826629856	0.00906895135433642	MSMO1	protein_coding
ENSG00000052841.15	2978.69756872472	0.448255334668266	0.0757421983144705	5.91817170142297	3.2554002577749e-09	9.31135689028081e-09	TTC17	protein_coding
ENSG00000053108.17	383.965301241664	2.03499044864339	0.264260075284361	7.70071092446943	1.35311285622734e-14	5.75206219242616e-14	FSTL4	protein_coding
ENSG00000053254.15	890.792524287343	-1.62288622459008	0.0850671778404122	-19.0777014800544	3.86903516623905e-81	2.31041040678022e-79	FOXN3	protein_coding
ENSG00000053371.12	1343.85913949712	-0.123928253684028	0.0909369020277205	-1.36279388147895	0.172947479984041	0.21155295341259	AKR7A2	protein_coding
ENSG00000053372.5	1815.93548211188	0.808008161877996	0.0635126423393529	12.722005133415	4.46259603013876e-37	6.19677397273313e-36	MRTO4	protein_coding
ENSG00000053501.13	392.794778781521	0.0256574085788312	0.0937121982583022	0.273789421822235	0.7842464532861	0.814378680063675	USE1	protein_coding
ENSG00000053524.12	66.3563138901531	0.0154151122544064	0.175315871982464	0.0879276478512357	0.929934181895869	0.941841229475282	MCF2L2	protein_coding
ENSG00000053747.16	2088.18875846601	0.0721491035942938	0.361915376540754	0.199353518172968	0.841986217764857	0.865944709189344	LAMA3	protein_coding
ENSG00000053770.12	1185.56379821236	0.557335769424836	0.0763745815908073	7.2973986608644	2.93384543365595e-13	1.13827778150165e-12	AP5M1	protein_coding
ENSG00000053900.11	585.971570157449	0.355454952065315	0.0763337651966963	4.65658874744854	3.21491730514629e-06	7.0844472937792e-06	ANAPC4	protein_coding
ENSG00000053918.18	283.205085458486	-0.690730630361491	0.107296700077553	-6.43757571166905	1.21396774027117e-10	3.9030910023445e-10	KCNQ1	protein_coding
ENSG00000054116.12	558.673576710841	-0.0518431845482267	0.0841344009161552	-0.616194849950752	0.537765927048001	0.58631504841172	TRAPPC3	protein_coding
ENSG00000054118.15	4253.96921877104	0.352114075842163	0.0554890325007292	6.34565174365828	2.21485759950415e-10	6.9654597446521e-10	THRAP3	protein_coding
ENSG00000054148.18	1376.45467873831	0.323403116262004	0.0710264526419255	4.55327704302532	5.28166437607819e-06	1.14270922803651e-05	PHPT1	protein_coding
ENSG00000054179.12	942.346929265748	-0.136516467034537	0.0633256317806161	-2.15578531466502	0.0311004327059087	0.0433735195532972	ENTPD2	protein_coding
ENSG00000054267.22	1448.53141632432	-0.0424829077784581	0.0808842904901832	-0.525230641463242	0.599422866420249	0.645295757864979	ARID4B	protein_coding
ENSG00000054277.14	132.64063923645	-1.34783561639819	0.150824775036958	-8.93643379257765	4.01931760527535e-19	2.23167403088938e-18	OPN3	protein_coding
ENSG00000054282.16	289.765355369903	0.288244784553634	0.0951621279318343	3.02898632910045	0.00245375786351604	0.00399476010797417	SDCCAG8	protein_coding
ENSG00000054392.13	51.9367001624178	-1.84557161543389	0.201907678761377	-9.14067075980338	6.20661563677462e-20	3.62885251704299e-19	HHAT	protein_coding
ENSG00000054523.18	2163.19222593844	0.208822498082195	0.0649334416820696	3.21594686301463	0.00130014903167914	0.00218227436624914	KIF1B	protein_coding
ENSG00000054598.9	423.770112420899	0.494888838478518	0.0907602875256837	5.45270240950341	4.9610052941518e-08	1.2823074077681e-07	FOXC1	protein_coding
ENSG00000054611.14	862.170319440043	0.117507021179765	0.0745499497639453	1.5762186500707	0.114975421868263	0.145737786188919	TBC1D22A	protein_coding
ENSG00000054654.19	3074.53829250946	-1.0077446810244	0.0533394435474778	-18.8930482585069	1.30111101802567e-79	7.47421492788281e-78	SYNE2	protein_coding
ENSG00000054690.14	732.639268808026	0.152765321158816	0.0628928725413043	2.42897668664265	0.0151415059338973	0.0221428585470255	PLEKHH1	protein_coding
ENSG00000054793.14	461.87142169734	-2.71213554198397	0.0962266320896513	-28.1848744270418	8.96193645867464e-175	3.65937664912585e-172	ATP9A	protein_coding
ENSG00000054965.10	1487.20880741836	-0.430025526083776	0.0565808280659074	-7.60019852630766	2.95676802021498e-14	1.22520162505233e-13	FAM168A	protein_coding
ENSG00000054967.13	505.63849999575	1.25940127568827	0.0922924644588013	13.64576493946	2.13956564885558e-42	3.81635865677805e-41	RELT	protein_coding
ENSG00000055044.11	2342.57229932929	0.797914970652555	0.0616787110645756	12.9366349730811	2.79610737997443e-38	4.105305179461e-37	NOP58	protein_coding
ENSG00000055070.17	4319.53471956441	0.307651337900763	0.0539961383563002	5.69765444837346	1.2146692786445e-08	3.31129979461585e-08	SZRD1	protein_coding
ENSG00000055118.16	384.037125088423	-0.2421885256105	0.100915319973375	-2.39991832433765	0.0163987303839422	0.0238567182128646	KCNH2	protein_coding
ENSG00000055130.17	2693.56664986556	0.149727276190405	0.0556400930497012	2.69099615014409	0.00712390169435637	0.0108957184448609	CUL1	protein_coding
ENSG00000055147.19	169.047489306766	-0.954501611457006	0.109175979904936	-8.74278034681372	2.27442610139499e-18	1.20568524701317e-17	FAM114A2	protein_coding
ENSG00000055163.20	2323.57087520221	-0.679068390015774	0.0538894716745131	-12.601132817135	2.08133530434919e-36	2.82269423501863e-35	CYFIP2	protein_coding
ENSG00000055208.19	925.342690985356	-0.877212884989103	0.0750813398422691	-11.6835006784902	1.54786816132684e-31	1.67156484498398e-30	TAB2	protein_coding
ENSG00000055211.14	363.232312497334	-0.369576399973411	0.0903061576204098	-4.09248283518913	4.26778844779373e-05	8.44834222605709e-05	GINM1	protein_coding
ENSG00000055332.18	1259.57848916464	0.0560687652427368	0.0712316862737278	0.787132358867328	0.43120438855007	0.482887547417868	EIF2AK2	protein_coding
ENSG00000055483.19	3460.70496507497	0.937629350150582	0.0664786065220347	14.1042268965099	3.57687628617331e-45	7.09179093589322e-44	USP36	protein_coding
ENSG00000055609.19	2605.27699186372	0.140788425965907	0.0690315450480108	2.03947957224469	0.0414021879510258	0.0566579941634146	KMT2C	protein_coding
ENSG00000055732.13	539.512002936127	0.728806616802883	0.115006769294056	6.33707581976701	2.34166775925856e-10	7.3459128959465e-10	MCOLN3	protein_coding
ENSG00000055917.15	2620.28120284765	-0.00343612094696055	0.0459900464760641	-0.0747144482393361	0.940441911772906	0.95088986769275	PUM2	protein_coding
ENSG00000055950.16	897.205978229025	-0.552170400446556	0.0759722984873315	-7.26804916319112	3.64716066147839e-13	1.40313988473683e-12	MRPL43	protein_coding
ENSG00000055955.17	39.6648501056395	-1.06126509793234	0.233212538565546	-4.55063481775042	5.34843044591473e-06	1.15566486236956e-05	ITIH4	protein_coding
ENSG00000056050.7	192.754689600656	-0.314403928094905	0.147604541860265	-2.1300423695129	0.0331681155378537	0.0460404161655544	HPF1	protein_coding
ENSG00000056097.16	3912.60849207743	0.274968132543909	0.0422192402991355	6.5128631068603	7.37317012794566e-11	2.40280099855485e-10	ZFR	protein_coding
ENSG00000056277.16	316.793343223508	0.192300589676378	0.0944919387517701	2.0351004775291	0.0418407639611546	0.0571945389266671	ZNF280C	protein_coding
ENSG00000056558.11	88.3908943501053	-1.22593897663972	0.143152254293625	-8.56388174038216	1.09129772953979e-17	5.56628159955674e-17	TRAF1	protein_coding
ENSG00000056586.16	1257.79127049356	0.37824342446283	0.0768058848912865	4.9246672308796	8.45040344489975e-07	1.97202186045019e-06	RC3H2	protein_coding
ENSG00000056736.10	494.257133677841	0.984639705690647	0.235447408912837	4.18199423063161	2.88963304227772e-05	5.80925828379665e-05	IL17RB	protein_coding
ENSG00000056972.20	727.146567561893	-0.846732174837378	0.0825124337926594	-10.2618737069989	1.04656027134898e-24	8.08355448851759e-24	TRAF3IP2	protein_coding
ENSG00000057019.16	5679.19694512787	0.96887676414043	0.117905757450937	8.2173829767694	2.07992031375551e-16	9.84443486848942e-16	DCBLD2	protein_coding
ENSG00000057252.13	620.728016649392	0.664160135049442	0.0728068103147381	9.12222540966058	7.35972614132409e-20	4.27985922028962e-19	SOAT1	protein_coding
ENSG00000057294.15	986.87250105027	0.290343909482056	0.0758961518900531	3.82554190497909	0.000130484735092063	0.000244525350753025	PKP2	protein_coding
ENSG00000057468.7	30.8062600130095	-0.237703140874334	0.248098566344309	-0.958099614910519	0.338012529647521	0.388312166216619	MSH4	protein_coding
ENSG00000057608.17	6534.07421560022	0.431793554096288	0.0482326511539278	8.95230811008664	3.48125686192392e-19	1.94220194497587e-18	GDI2	protein_coding
ENSG00000057657.17	460.369019080374	-1.92983198494883	0.152533499499124	-12.6518567480969	1.0926171019784e-36	1.5006599251536e-35	PRDM1	protein_coding
ENSG00000057663.16	507.204840117588	-0.447133476411799	0.0858930622051115	-5.20569956330175	1.93267118306536e-07	4.7500888618434e-07	ATG5	protein_coding
ENSG00000057757.10	1269.30014922286	0.419079632583785	0.0487346804815312	8.59920755492799	8.02684054958342e-18	4.12481316405124e-17	PITHD1	protein_coding
ENSG00000057935.14	694.668110992511	-0.690997110653351	0.067094146134981	-10.2989180198104	7.12582509186596e-25	5.55505497873638e-24	MTA3	protein_coding
ENSG00000058056.9	1420.44630460821	0.296095170290875	0.0790494143154167	3.74569720541407	0.000179893466600023	0.000332578376577723	USP13	protein_coding
ENSG00000058063.16	1222.73163268689	0.143725872291918	0.0838164219217325	1.71476983861383	0.0863874334294624	0.112164089399477	ATP11B	protein_coding
ENSG00000058085.15	1559.7202649967	-0.350187239530607	0.143959539479958	-2.43253931483546	0.0149933637044543	0.0219410828019077	LAMC2	protein_coding
ENSG00000058091.17	19.7011379192593	-2.12235994684739	0.348396546592908	-6.09179386995275	1.11652393806083e-09	3.31729472098781e-09	CDK14	protein_coding
ENSG00000058262.10	11890.1851786852	0.999637571101746	0.0601191222377654	16.6276142081429	4.39759443516792e-62	1.57438049114969e-60	SEC61A1	protein_coding
ENSG00000058272.19	1105.00516896038	-0.0683031931028629	0.0837352113598438	-0.815704552405519	0.414669134688551	0.466549097920363	PPP1R12A	protein_coding
ENSG00000058453.17	684.784806740122	-0.919518541496879	0.078411705305078	-11.7268019859954	9.29027476031065e-32	1.01414357715877e-30	CROCC	protein_coding
ENSG00000058600.16	1700.18850425106	0.630255481532251	0.0586180585325004	10.7518996246321	5.80535179314654e-27	5.09333652095575e-26	POLR3E	protein_coding
ENSG00000058668.15	474.167569762427	-0.804753221751421	0.176306953384674	-4.56450075451975	5.00684400591836e-06	1.08573847052411e-05	ATP2B4	protein_coding
ENSG00000058673.16	3309.70280519022	-0.0264109696348589	0.080335505301224	-0.328758368243643	0.742338332742867	0.77715967295946	ZC3H11A	protein_coding
ENSG00000058729.11	538.853718108886	0.63948719145912	0.0756825868259478	8.44959479159705	2.92315582068187e-17	1.45464552499545e-16	RIOK2	protein_coding
ENSG00000058799.15	185.435996016631	-1.80228493053427	0.120545477618617	-14.9510787641189	1.53246434245007e-50	3.66917136065541e-49	YIPF1	protein_coding
ENSG00000058804.12	2436.73327397793	0.4540015872761	0.101384699295808	4.47800891485085	7.53424559602192e-06	1.60773139074434e-05	NDC1	protein_coding
ENSG00000058866.15	71.4357932736701	0.173194661701555	0.157232465063669	1.10151972514978	0.270670524432337	0.317960522752799	DGKG	protein_coding
ENSG00000059122.17	743.820686181875	-0.156463668224368	0.112097665442185	-1.39577989967208	0.16278078506313	0.200300708644222	FLYWCH1	protein_coding
ENSG00000059145.19	486.535493319704	0.274620961651621	0.127950652278769	2.14630372538702	0.0318487545785456	0.0443230457049252	UNKL	protein_coding
ENSG00000059377.18	35.3362747602317	-0.326173914130368	0.211476422995539	-1.54236538291197	0.122984828739205	0.155083448175603	TBXAS1	protein_coding
ENSG00000059378.13	1366.60229131782	0.264565983578419	0.0600191026841145	4.40802963967742	1.04315272339975e-05	2.19223137364354e-05	PARP12	protein_coding
ENSG00000059573.9	3942.41565277245	0.505499842123803	0.0438984771966143	11.5152022212468	1.10599780857754e-30	1.15157924824186e-29	ALDH18A1	protein_coding
ENSG00000059588.10	1136.10291737223	-0.518393382808646	0.0835659798197619	-6.20340219700332	5.52553848021335e-10	1.68306119675531e-09	TARBP1	protein_coding
ENSG00000059691.12	566.230732313772	-0.713860553373483	0.0705681541355778	-10.1159023091633	4.69669113509483e-24	3.49544875216811e-23	GATB	protein_coding
ENSG00000059728.11	230.330176615679	-0.134120268267856	0.109077853078339	-1.22958294908437	0.218853318315219	0.262145083097306	MXD1	protein_coding
ENSG00000059758.8	417.947469098988	-0.129689893457822	0.0792752354122871	-1.63594460216161	0.101851182078012	0.130614350126017	CDK17	protein_coding
ENSG00000059769.20	338.20246119132	1.00663302978711	0.0865853480895287	11.625904982749	3.0435084687642e-31	3.25646784320747e-30	DNAJC25	protein_coding
ENSG00000059915.17	81.7531057306644	-0.859403498523163	0.150908991557846	-5.6948462093045	1.23483175843779e-08	3.36201805847505e-08	PSD	protein_coding
ENSG00000060069.17	573.816722770553	-0.520890290454728	0.093610208402594	-5.56446032268735	2.62964950442892e-08	6.9443706891998e-08	CTDP1	protein_coding
ENSG00000060138.13	5785.38912943029	0.348831075641558	0.0678474068252774	5.14140616368548	2.72689836377892e-07	6.61496154142131e-07	YBX3	protein_coding
ENSG00000060140.9	37.984947821561	-1.83119275923867	0.259827224694388	-7.04773243601605	1.81856892144609e-12	6.6849000645274e-12	STYK1	protein_coding
ENSG00000060237.18	3223.82637611562	-0.371492042122564	0.0609978335041927	-6.09024978070785	1.12734656341837e-09	3.34681703284039e-09	WNK1	protein_coding
ENSG00000060339.14	2623.94916206463	0.204570568967005	0.061346430252324	3.33467763528514	0.000853983366867216	0.00146580103460917	CCAR1	protein_coding
ENSG00000060491.16	1804.05197529605	-0.0851213215153678	0.0952073187382616	-0.894062795207775	0.371288294004424	0.422523617491627	OGFR	protein_coding
ENSG00000060642.11	197.730246697154	-0.759803861161348	0.103339285038159	-7.35251710790124	1.94508629208461e-13	7.64473561415565e-13	PIGV	protein_coding
ENSG00000060656.20	2136.8689560573	-0.581014619247017	0.0916567467840799	-6.33902729076497	2.31220283698659e-10	7.26101859513478e-10	PTPRU	protein_coding
ENSG00000060688.13	996.375924735353	0.332753351549224	0.0647607471041131	5.13819507076209	2.77389854134891e-07	6.72573570256771e-07	SNRNP40	protein_coding
ENSG00000060749.16	1402.9212882629	0.261165548014536	0.0534120007818957	4.889641732033	1.01019666173964e-06	2.33865325859063e-06	QSER1	protein_coding
ENSG00000060762.19	229.365563627287	0.920201807914666	0.0929370439507299	9.90134577986477	4.10710584436405e-23	2.88471199891455e-22	MPC1	protein_coding
ENSG00000060971.19	1094.5927818475	-0.0208764901656432	0.0675192509986869	-0.309193153905828	0.757174601327793	0.790286278194148	ACAA1	protein_coding
ENSG00000061273.18	1373.28431021398	-0.726254142896525	0.0684280555642836	-10.613397339842	2.58186965649405e-26	2.17429692142208e-25	HDAC7	protein_coding
ENSG00000061656.10	18.7732043518997	1.21448023467369	0.316932596546632	3.83198272410897	0.000127114667395908	0.000238416932963052	SPAG4	protein_coding
ENSG00000061676.15	3915.89695864725	0.0689216566744958	0.0565599211703985	1.2185599846728	0.223011244608294	0.266850458066063	NCKAP1	protein_coding
ENSG00000061794.13	957.56246154058	0.644411449924769	0.0561111836722765	11.4845456422471	1.57762675564475e-30	1.63251952221101e-29	MRPS35	protein_coding
ENSG00000061936.10	1524.26299613032	0.152743649244911	0.0643721048002343	2.37282359678807	0.0176526924810889	0.0255261177262912	SFSWAP	protein_coding
ENSG00000061938.19	1037.25644186605	-0.0825924548277358	0.0753154576922408	-1.09662023385997	0.272807438634389	0.320246680877105	TNK2	protein_coding
ENSG00000061987.16	779.113687468847	-0.003084913356384	0.0711082753886622	-0.0433833240860158	0.965395970636941	0.971504850754873	MON2	protein_coding
ENSG00000062038.14	3061.26824730822	0.0331020135910974	0.0506373300072179	0.653707720892451	0.51330012801736	0.563135453785946	CDH3	protein_coding
ENSG00000062194.16	1502.98370966098	-0.0476683397952335	0.0535982488173571	-0.889363754358273	0.373807617950063	0.425038420410142	GPBP1	protein_coding
ENSG00000062282.15	433.09689230415	-0.511518950643935	0.0950925728780355	-5.37916826900879	7.48307427949238e-08	1.90039143073745e-07	DGAT2	protein_coding
ENSG00000062485.19	9854.56576522197	0.846531243640707	0.0474070980568128	17.8566349415908	2.56653675823127e-71	1.24679219753563e-69	CS	protein_coding
ENSG00000062582.14	1690.03670187925	0.149482564148185	0.0907636647121353	1.64694280053898	0.0995698033854893	0.127851486448068	MRPS24	protein_coding
ENSG00000062598.18	663.678191259895	-0.354170847974218	0.0881853746741842	-4.01620846180858	5.91419461283524e-05	0.000115183461119892	ELMO2	protein_coding
ENSG00000062650.19	1253.2938715592	0.207692930829585	0.078487231788594	2.64620023023627	0.00814016174452092	0.0123649269692562	WAPL	protein_coding
ENSG00000062716.13	1623.33143189118	0.126364527993222	0.0677190107069633	1.86601261114153	0.0620396011154991	0.0825228291647263	VMP1	protein_coding
ENSG00000062725.10	617.358878084658	-0.236567821336363	0.0904873742675252	-2.61437380906812	0.00893911751104118	0.013497120463403	APPBP2	protein_coding
ENSG00000062822.15	1486.50583809387	0.744721988235432	0.132691612695059	5.61242698848564	1.995083978055e-08	5.32163289909163e-08	POLD1	protein_coding
ENSG00000063046.18	24461.973815158	0.416514139425563	0.050318687877987	8.27752385824384	1.25762942110542e-16	6.03758032858618e-16	EIF4B	protein_coding
ENSG00000063169.11	361.096087635824	-1.47515341598879	0.0998028759520196	-14.78067041573	1.95213348621621e-49	4.42171404943846e-48	BICRA	protein_coding
ENSG00000063176.16	350.924068395085	-0.107730298376401	0.0985770168576343	-1.09285411357077	0.27445785796509	0.322008955357348	SPHK2	protein_coding
ENSG00000063177.13	26218.8378595719	0.12595747078218	0.0585060972496368	2.15289477000557	0.031326949623345	0.0436531594640746	RPL18	protein_coding
ENSG00000063180.9	199.550798859181	-2.1865316376743	0.123984641924397	-17.6355039119086	1.31518447003291e-69	6.20931467914288e-68	CA11	protein_coding
ENSG00000063241.8	1882.64612144183	-0.0588554800464458	0.074084976663938	-0.794432052174683	0.426943950848666	0.478719697893844	ISOC2	protein_coding
ENSG00000063244.13	4471.93532247813	0.175234842515952	0.0469247356722786	3.73438102538902	0.00018817742145443	0.000347298373238887	U2AF2	protein_coding
ENSG00000063245.15	3963.39736711921	0.205235553536642	0.0678932924696276	3.02291354670205	0.00250353754166269	0.00407273017976095	EPN1	protein_coding
ENSG00000063322.15	965.291661424792	-0.250088131427469	0.0644659054901466	-3.87938600297321	0.000104720463810156	0.000198012111044285	MED29	protein_coding
ENSG00000063438.18	181.660859720278	-0.284795684335015	0.172071030851653	-1.65510535344293	0.0979031291531965	0.125925461880342	AHRR	protein_coding
ENSG00000063587.15	966.854986515359	0.468425334197685	0.0645897237332954	7.25231982926435	4.09693040814366e-13	1.57017819904197e-12	ZNF275	protein_coding
ENSG00000063601.17	826.458289778325	0.188654906448994	0.063191379466867	2.98545320644425	0.00283158456934146	0.00457193327707714	MTMR1	protein_coding
ENSG00000063660.9	3435.53156322603	0.0412481684196412	0.0674874568214169	0.611197552291691	0.541068803639666	0.589448189024234	GPC1	protein_coding
ENSG00000063761.16	368.064657871462	0.197109252177971	0.0997896533649787	1.97524738819412	0.0482400805580922	0.0653700903284292	ADCK1	protein_coding
ENSG00000063854.13	311.720359401921	-0.584931825211207	0.0980201244067072	-5.96746666821392	2.40965492132188e-09	6.97548698051946e-09	HAGH	protein_coding
ENSG00000063978.16	2830.78192749473	0.738171730478442	0.0622559792542855	11.8570415134484	1.97842749178409e-32	2.22727887823205e-31	RNF4	protein_coding
ENSG00000064012.22	352.59530729236	-0.623578114096067	0.0848982479027348	-7.3450056921137	2.05750342695407e-13	8.06558426944008e-13	CASP8	protein_coding
ENSG00000064042.18	673.127524374397	0.557134449206959	0.0735077449680613	7.57926187844602	3.47526405621032e-14	1.43415158047598e-13	LIMCH1	protein_coding
ENSG00000064102.15	1211.71715236227	0.964130102675977	0.106115230601374	9.08569012395378	1.03042876038318e-19	5.90581096808386e-19	INTS13	protein_coding
ENSG00000064115.11	1805.18592274042	0.0712355882332302	0.0665866606393037	1.0698177014629	0.284701372908785	0.332967049226345	TM7SF3	protein_coding
ENSG00000064199.7	47.6602242982725	-2.32464178214666	0.226662417087212	-10.2559648486066	1.1125924911099e-24	8.56730242389827e-24	SPA17	protein_coding
ENSG00000064270.13	188.754364120456	0.227415478357731	0.126535852590131	1.7972414434537	0.0722972978227711	0.0953196243569618	ATP2C2	protein_coding
ENSG00000064309.14	344.350542174566	0.456673828279113	0.111410399841481	4.09902333111527	4.14897215249534e-05	8.22175646378536e-05	CDON	protein_coding
ENSG00000064313.12	1141.48571922361	0.297745061486779	0.0787736841611404	3.779752904253	0.000156984070567469	0.000292047203316503	TAF2	protein_coding
ENSG00000064393.16	2345.40750799647	0.00991533669156691	0.0822287084222073	0.120582420444404	0.904021793681288	0.919356573703346	HIPK2	protein_coding
ENSG00000064419.13	2802.31253188698	0.370373674304652	0.0477176190717295	7.76178027130615	8.3745406759075e-15	3.60668644616906e-14	TNPO3	protein_coding
ENSG00000064489.23	267.050377505684	-0.0891246474517458	0.0893091517272117	-0.997934094413644	0.318311317928016	0.367832904333522	BORCS8-MEF2B	protein_coding
ENSG00000064490.14	593.809079082612	-0.408931839397726	0.0891426309533334	-4.58738804345817	4.48825977248424e-06	9.77351234400287e-06	RFXANK	protein_coding
ENSG00000064545.15	1585.95543406325	0.391905116260942	0.0888203250062351	4.41233598541134	1.02261256666639e-05	2.15145949828657e-05	TMEM161A	protein_coding
ENSG00000064547.14	927.788950550393	0.460761240240095	0.0728342487129613	6.32616177666564	2.51334317759753e-10	7.86161257290755e-10	LPAR2	protein_coding
ENSG00000064601.19	2858.46250121897	0.16449908057798	0.0638525337098355	2.57623419182568	0.00998829694320112	0.0149720399065267	CTSA	protein_coding
ENSG00000064607.17	1982.6719275915	0.304074147736684	0.0557574498667345	5.45351604966601	4.93834865388061e-08	1.27688809623187e-07	SUGP2	protein_coding
ENSG00000064651.14	2115.70194495601	0.0924304668809023	0.0894044015331418	1.03384693925431	0.301207723833906	0.350346161496855	SLC12A2	protein_coding
ENSG00000064652.11	214.906096167188	-0.236820985695744	0.0935316640198013	-2.53198730267012	0.0113418098238282	0.0169019592442688	SNX24	protein_coding
ENSG00000064666.15	2560.11624580864	-0.875998590564639	0.0666100881844297	-13.1511399315248	1.67628064084975e-39	2.63119713682154e-38	CNN2	protein_coding
ENSG00000064687.13	420.299072261141	-0.0344299831806803	0.123761204988677	-0.278196896869501	0.780861216818391	0.811421092488635	ABCA7	protein_coding
ENSG00000064703.12	713.508289393796	0.562583312223601	0.0654114351988722	8.60068748702979	7.92399847993505e-18	4.07473686299723e-17	DDX20	protein_coding
ENSG00000064726.10	2971.51619316057	0.385375941792177	0.046952408021503	8.20779930212917	2.2527936022902e-16	1.06493134366084e-15	BTBD1	protein_coding
ENSG00000064763.11	434.948241195244	-0.0372580665323658	0.0823488386431332	-0.452441918383662	0.650950654549557	0.693649491390514	FAR2	protein_coding
ENSG00000064932.16	1879.71668390647	0.878840532851935	0.0717694853499638	12.2453230445574	1.7796704698178e-34	2.21112347516507e-33	SBNO2	protein_coding
ENSG00000064933.18	465.705991353592	0.774955711507804	0.103175946461669	7.51101141384451	5.86722761049543e-14	2.38734378506235e-13	PMS1	protein_coding
ENSG00000064961.19	1753.67781411136	-0.965919328676535	0.0813121476898438	-11.8791515919728	1.51901236200733e-32	1.71518974328899e-31	HMG20B	protein_coding
ENSG00000064995.18	255.577811481635	0.359278450910433	0.102663922136622	3.49955898268057	0.000466028488784979	0.000823433786307214	TAF11	protein_coding
ENSG00000064999.15	1285.17599438816	0.279156364507025	0.0837402130434831	3.3335998842285	0.000857298839861015	0.00147099044549917	ANKS1A	protein_coding
ENSG00000065000.19	6313.12336775299	0.593339807953518	0.0549463398325884	10.79853198159	3.49750649479509e-27	3.11558538463233e-26	AP3D1	protein_coding
ENSG00000065029.15	506.81080529097	-0.644267676044895	0.0791750105285404	-8.13726037728349	4.04322561313807e-16	1.88127664192455e-15	ZNF76	protein_coding
ENSG00000065054.14	1837.40924874712	-0.0898425520551498	0.0813328388699511	-1.10462825721361	0.269320701761095	0.316621053786214	SLC9A3R2	protein_coding
ENSG00000065057.9	537.758211402644	0.493833850971695	0.115141912964572	4.28891476836625	1.79548251609658e-05	3.68611901796266e-05	NTHL1	protein_coding
ENSG00000065060.17	2066.43937897926	0.662810277009102	0.0957642449685597	6.92127084828694	4.47609739596349e-12	1.59530265294212e-11	UHRF1BP1	protein_coding
ENSG00000065135.12	1328.49380119622	0.119695818989828	0.0634192229971494	1.88737441635336	0.0591099836711912	0.0788689952578254	GNAI3	protein_coding
ENSG00000065150.21	5308.35970124242	0.728965199035721	0.068353251734534	10.6646747672931	1.48919139661399e-26	1.27616015995712e-25	IPO5	protein_coding
ENSG00000065154.12	1471.3016447538	0.301507808922779	0.0675372244067885	4.46432040361541	8.03232905463708e-06	1.7096707150952e-05	OAT	protein_coding
ENSG00000065183.16	1947.81480165898	0.854975228436134	0.0700470882408059	12.2057211785438	2.89729929135482e-34	3.55584059250923e-33	WDR3	protein_coding
ENSG00000065243.20	931.33626192183	-0.305615845162278	0.07454087888371	-4.099976412125	4.13192250143453e-05	8.19011875513944e-05	PKN2	protein_coding
ENSG00000065268.11	1036.63801862413	0.544253664346095	0.0863599414001921	6.30215416455673	2.93536976958223e-10	9.15515410380848e-10	WDR18	protein_coding
ENSG00000065308.5	803.614619799432	-0.487894178783562	0.0676287080189688	-7.21430577450504	5.42098202211031e-13	2.06349701159089e-12	TRAM2	protein_coding
ENSG00000065320.9	220.770591003224	-0.668680959611562	0.109979648236274	-6.08004272004042	1.20150531889488e-09	3.55788756524183e-09	NTN1	protein_coding
ENSG00000065328.16	878.018194912205	1.17006318030639	0.100444421282052	11.6488617821871	2.32544009497651e-31	2.49168432304291e-30	MCM10	protein_coding
ENSG00000065357.20	1206.70255498252	0.450065832993882	0.0992269225964569	4.53572297937972	5.74064904490165e-06	1.23828848901162e-05	DGKA	protein_coding
ENSG00000065361.16	1703.7093843522	-1.86198263498419	0.0864683985440151	-21.5336778098924	7.5313177863186e-103	7.84711373211734e-101	ERBB3	protein_coding
ENSG00000065413.20	67.2555833391021	-1.46545744112969	0.176180715744628	-8.3179219413199	8.95189347799031e-17	4.32507856301495e-16	ANKRD44	protein_coding
ENSG00000065427.15	4757.69340839728	0.704798657684714	0.0525744588616869	13.4057234814133	5.5974751865604e-41	9.39629501317272e-40	KARS1	protein_coding
ENSG00000065457.10	613.934516716812	0.237552138868706	0.0859504666120159	2.76382605275463	0.0057127984802108	0.00885674288753462	ADAT1	protein_coding
ENSG00000065485.20	1008.71265393846	1.00403681593341	0.0722214379469704	13.9021991873195	6.14246284258583e-44	1.16729973114197e-42	PDIA5	protein_coding
ENSG00000065491.8	333.768048338686	0.257412793718815	0.0763680685978901	3.37068618396258	0.000749812192253948	0.00129583191495912	TBC1D22B	protein_coding
ENSG00000065518.8	1260.35831795267	-0.0302895181916872	0.0734839343281547	-0.412192385568583	0.680198417780492	0.721204133330597	NDUFB4	protein_coding
ENSG00000065526.12	3095.51354452621	0.0379805054821978	0.0593595237429107	0.639838446930495	0.522277634428253	0.571614785637645	SPEN	protein_coding
ENSG00000065548.18	2026.27834592357	0.6332594772153	0.0693651844515601	9.12935620689548	6.89078421807516e-20	4.01488499678671e-19	ZC3H15	protein_coding
ENSG00000065559.15	796.047686153471	0.133146422783202	0.0811394580019566	1.64095775424075	0.100806184931915	0.129351099197501	MAP2K4	protein_coding
ENSG00000065600.13	508.387317029221	0.803774742643657	0.0883340468702968	9.09926320735492	9.09466937719923e-20	5.24036098210244e-19	PACC1	protein_coding
ENSG00000065613.15	2725.57594239739	0.0507937685757461	0.0669859587816242	0.758274860875471	0.448286453621134	0.499868015448232	SLK	protein_coding
ENSG00000065615.14	249.736392905651	-0.154755520953286	0.0903968987383849	-1.71195608602856	0.0869047615193893	0.112797004899908	CYB5R4	protein_coding
ENSG00000065618.21	9499.7890605368	-1.79620077995103	0.0805080040827967	-22.3108348097137	2.9003242520487e-110	3.59164744261899e-108	COL17A1	protein_coding
ENSG00000065621.15	1260.40906071997	0.140455419400816	0.0655184397030276	2.14375403378731	0.0320526001827626	0.0445903023536995	GSTO2	protein_coding
ENSG00000065665.21	191.596131844367	-0.430407881422572	0.120867683909413	-3.56098394129197	0.000369467681968332	0.000661051366553476	SEC61A2	protein_coding
ENSG00000065675.15	41.8395013262046	-1.89316817578923	0.222084981546056	-8.52452139091009	1.53442952701858e-17	7.76882080904714e-17	PRKCQ	protein_coding
ENSG00000065717.15	830.420619855786	-0.727579965344301	0.0984746949121841	-7.38849677059805	1.48498030829033e-13	5.88538365625662e-13	TLE2	protein_coding
ENSG00000065802.12	479.647539050269	0.490167181463461	0.084563641679599	5.79642943146468	6.77416701190044e-09	1.88409637731575e-08	ASB1	protein_coding
ENSG00000065809.13	1089.32231175172	0.598018874812305	0.0921602126602516	6.48890510937621	8.6462398391083e-11	2.8031629074946e-10	FAM107B	protein_coding
ENSG00000065833.9	937.143377929724	0.595204475204707	0.0745385284718443	7.98519218727984	1.40303542495716e-15	6.32936972238065e-15	ME1	protein_coding
ENSG00000065882.16	1736.92716019701	0.10080529116965	0.0905239180354625	1.11357631615282	0.265460991555752	0.312618649966818	TBC1D1	protein_coding
ENSG00000065883.16	2622.53573548165	0.325415022654138	0.119736313665924	2.71776383196561	0.00657247324430527	0.0101034296298929	CDK13	protein_coding
ENSG00000065911.12	10337.0645466732	1.01437148681339	0.0465475479456073	21.7921573011476	2.75368110812072e-105	3.05901574863881e-103	MTHFD2	protein_coding
ENSG00000065923.10	626.58732512786	0.126519988153362	0.0592943734975037	2.13376043443125	0.0328623961878991	0.0456496029428815	SLC9A7	protein_coding
ENSG00000065970.9	713.195711254683	-0.315430403316946	0.0697337830922856	-4.52335137044704	6.08680672780064e-06	1.31015067735592e-05	FOXJ2	protein_coding
ENSG00000065978.19	20266.7460085279	0.2478754445248	0.067892035245415	3.65102391803079	0.000261196911400336	0.000474754925100611	YBX1	protein_coding
ENSG00000065989.16	14.658936086995	-2.56424829247593	0.4329152498878	-5.92321082045622	3.1571567389023e-09	9.04233630546653e-09	PDE4A	protein_coding
ENSG00000066027.12	1098.46932015872	0.0150559555179154	0.0642328997793078	0.234396322906873	0.814677313040623	0.841467481056794	PPP2R5A	protein_coding
ENSG00000066044.15	2098.13791934574	0.36407215997254	0.0483624329098718	7.52799514141532	5.15253087047338e-14	2.10276705540551e-13	ELAVL1	protein_coding
ENSG00000066084.13	1059.58131581823	0.119330504233047	0.0776931949777268	1.53591964221907	0.124558090053725	0.156949426566445	DIP2B	protein_coding
ENSG00000066117.15	2047.11611741865	-0.100776279110178	0.0618173532995634	-1.63022636413794	0.103053663821741	0.13201074724596	SMARCD1	protein_coding
ENSG00000066135.13	1749.10397655131	0.438865473943373	0.13055035476087	3.36165669367384	0.000774763840050381	0.00133574484713924	KDM4A	protein_coding
ENSG00000066136.20	1333.2360542809	-0.124312547673211	0.0684739972598499	-1.81547087431541	0.0694515779635015	0.0917920076872173	NFYC	protein_coding
ENSG00000066185.13	41.7345137417737	-1.24049753301212	0.213775094926299	-5.80281596151223	6.52103545811392e-09	1.81770855537242e-08	ZMYND12	protein_coding
ENSG00000066230.12	931.450172644138	-0.205006810235243	0.0816896394408919	-2.50958152880059	0.0120874309314418	0.017938792388234	SLC9A3	protein_coding
ENSG00000066248.15	436.754798509361	-0.597474329537272	0.104753256211695	-5.70363491450656	1.17279130704225e-08	3.20233708057009e-08	NGEF	protein_coding
ENSG00000066279.18	1258.38989061923	-1.92556643785063	0.156598916933151	-12.2961670205716	9.49750964556797e-35	1.19573646437701e-33	ASPM	protein_coding
ENSG00000066322.15	4731.85476245308	0.405438141166571	0.0485150989918179	8.35694762232575	6.4361858963074e-17	3.1346839626503e-16	ELOVL1	protein_coding
ENSG00000066379.15	280.217937802458	0.338459364920113	0.085234032099406	3.97094161315022	7.15891239647368e-05	0.000138201953087049	ZNRD1	protein_coding
ENSG00000066422.5	1000.69238602576	0.451945275102224	0.0801191778054618	5.64091254405526	1.69151267491934e-08	4.54479343636517e-08	ZBTB11	protein_coding
ENSG00000066427.24	363.054247202457	-1.96155476103561	0.0920603952910287	-21.3072598138927	9.72212439075498e-101	9.41550354458502e-99	ATXN3	protein_coding
ENSG00000066455.13	1067.44622687974	0.0527734928961278	0.0793925017420047	0.66471633640695	0.506231942952497	0.556229250481914	GOLGA5	protein_coding
ENSG00000066468.23	425.211189301234	-0.0266491192464935	0.0745797315971167	-0.35732388245178	0.72084935295629	0.758326124466232	FGFR2	protein_coding
ENSG00000066557.6	478.688651654913	0.547455474399032	0.081006338018187	6.75818075217918	1.39735140806934e-11	4.80564194698647e-11	LRRC40	protein_coding
ENSG00000066583.12	400.754913657432	0.408739190970459	0.0834998182108726	4.89509078855979	9.82603547792044e-07	2.27756587911049e-06	ISOC1	protein_coding
ENSG00000066651.20	408.561485342605	0.911765343992107	0.0845829868974318	10.7795359023883	4.30049995148707e-27	3.80843805785854e-26	TRMT11	protein_coding
ENSG00000066654.14	1132.59862743796	0.128130145673918	0.0716567537839369	1.78810982786441	0.073758290329861	0.0971187249698048	THUMPD1	protein_coding
ENSG00000066697.15	295.390133842058	0.106205566299744	0.0992605586703212	1.06996744449615	0.284633962846286	0.332913982401617	MSANTD3	protein_coding
ENSG00000066735.14	77.3704443284133	-1.10321494316296	0.161448961955221	-6.83321174569671	8.30342516683514e-12	2.90995470704118e-11	KIF26A	protein_coding
ENSG00000066739.12	821.555472609994	-1.53423621917566	0.0924565725347995	-16.5941282173119	7.68515624378663e-62	2.72552442561334e-60	ATG2B	protein_coding
ENSG00000066777.9	646.33227253043	-0.421015002755378	0.0918516698234312	-4.58364016206462	4.56950335647819e-06	9.94326036434863e-06	ARFGEF1	protein_coding
ENSG00000066827.16	201.964359585586	-0.68949954665018	0.0976120612897082	-7.06367161537319	1.62159708482444e-12	5.98414478688999e-12	ZFAT	protein_coding
ENSG00000066855.16	753.273190696983	0.274071334775516	0.0766079053165049	3.57758554607638	0.000346782740953545	0.000622897830261105	MTFR1	protein_coding
ENSG00000066923.17	62.9937537098204	-0.145113276318602	0.181661765403457	-0.798810228428182	0.424400458716081	0.476185824751768	STAG3	protein_coding
ENSG00000066926.12	1242.19719599531	0.0101049485755523	0.0701220765216256	0.144105096095321	0.885417480625268	0.903318872410978	FECH	protein_coding
ENSG00000066933.16	798.805333579642	-0.0602795882925319	0.0879988006527051	-0.685004657397895	0.493340982025394	0.543924363748058	MYO9A	protein_coding
ENSG00000067057.17	7057.95910884604	1.03828790053034	0.0951509504829493	10.9120076600432	1.01000765769734e-27	9.24799738938871e-27	PFKP	protein_coding
ENSG00000067064.11	1052.26713775741	0.790496461478433	0.151057189435703	5.23309393238052	1.66695972652204e-07	4.11644778494524e-07	IDI1	protein_coding
ENSG00000067066.17	465.123734671869	-1.97515332241935	0.0837841317513197	-23.5743127145105	7.07180730501974e-123	1.17407543696965e-120	SP100	protein_coding
ENSG00000067082.15	1623.05196912353	0.442769761067225	0.246187819471173	1.79850393093502	0.0720971862767369	0.0950806817623028	KLF6	protein_coding
ENSG00000067113.17	254.002757477973	-0.126495372373477	0.0886400120764562	-1.42706853722412	0.153560140307312	0.189898223767117	PLPP1	protein_coding
ENSG00000067141.17	2181.50990204966	-1.17617234837741	0.0443843747063434	-26.4996940062628	9.77135034435713e-155	2.95251122005095e-152	NEO1	protein_coding
ENSG00000067167.8	3407.93902455436	0.401073018903793	0.0715285171893987	5.60717647538814	2.05653942420753e-08	5.47782045502951e-08	TRAM1	protein_coding
ENSG00000067177.15	1120.30614321151	0.264309319588272	0.106312202450479	2.48616163992453	0.0129129299269723	0.0190758331218048	PHKA1	protein_coding
ENSG00000067182.8	2201.68783116409	0.0484316754680072	0.0798272137746953	0.606706324546175	0.544045824208504	0.592105624740348	TNFRSF1A	protein_coding
ENSG00000067191.16	449.602902173302	-0.32477004595134	0.0790521733337301	-4.10830002839108	3.98582102973634e-05	7.91194115323304e-05	CACNB1	protein_coding
ENSG00000067208.14	133.686444454295	-0.370984548578405	0.157519426427845	-2.35516695934861	0.0185143849673013	0.0266929409376837	EVI5	protein_coding
ENSG00000067221.14	54.8197802509178	-0.982725451666519	0.188839781990502	-5.20401708426008	1.9502606563822e-07	4.78942425172664e-07	STOML1	protein_coding
ENSG00000067225.18	49529.1420234246	0.352597476100419	0.0607528141630374	5.80380482711766	6.48267323495679e-09	1.80734872178865e-08	PKM	protein_coding
ENSG00000067248.10	614.619788155616	0.44287502358604	0.0789789622492171	5.60750623930146	2.05262615677468e-08	5.46836113146745e-08	DHX29	protein_coding
ENSG00000067334.14	1375.4846610537	0.765577555315967	0.0823728184320033	9.29405561068585	1.48518772269006e-20	8.99687895525319e-20	DNTTIP2	protein_coding
ENSG00000067365.15	358.91144903393	-0.0232093518865433	0.100049962908872	-0.231977616100498	0.816555399382722	0.843128310614929	METTL22	protein_coding
ENSG00000067369.14	634.056881477825	-0.402904475801355	0.0738843595128333	-5.45317680843363	4.94778295465934e-08	1.27910857082466e-07	TP53BP1	protein_coding
ENSG00000067533.6	583.556567621044	1.12112343090626	0.0916596571038988	12.2313727361585	2.1133663309856e-34	2.61282639349676e-33	RRP15	protein_coding
ENSG00000067560.12	7444.36541957685	0.136242880034261	0.0642422754018299	2.12076672537007	0.0339414381759664	0.0470403860161911	RHOA	protein_coding
ENSG00000067596.12	924.176340386191	-1.08636027461654	0.0644262401689994	-16.8620778081549	8.5528688724117e-64	3.24665183227126e-62	DHX8	protein_coding
ENSG00000067601.8	55.8015780891021	-0.600295481896951	0.205727928633203	-2.9179095219844	0.00352386583050773	0.00561410576476968	PMS2P4	transcribed_unprocessed_pseudogene
ENSG00000067606.17	1514.71917932625	-0.155374565027088	0.0563251979743356	-2.75852674495496	0.00580625537695699	0.00899148280392233	PRKCZ	protein_coding
ENSG00000067704.10	2592.10468201634	-0.132544459539689	0.0614843082181331	-2.15574450426359	0.0311036209950738	0.043373962155582	IARS2	protein_coding
ENSG00000067715.14	69.6378700956235	-2.21768513078291	0.211670721718153	-10.4770518699125	1.10123177469198e-25	9.02735195444732e-25	SYT1	protein_coding
ENSG00000067829.19	926.747833154639	0.811887483215505	0.0800040300845822	10.1480823198176	3.3793845506763e-24	2.54135101003572e-23	IDH3G	protein_coding
ENSG00000067836.13	358.632540954201	-0.65624392043501	0.107731265992661	-6.091489916026	1.118646332707e-09	3.3222938459873e-09	ROGDI	protein_coding
ENSG00000067900.8	1845.62371711926	0.126157479179716	0.0715323836993758	1.76364148173657	0.0777923591050087	0.101968329113176	ROCK1	protein_coding
ENSG00000067955.15	1660.12604290057	0.294380853945372	0.0596916111049253	4.93169556820828	8.15188956180832e-07	1.9053024056281e-06	CBFB	protein_coding
ENSG00000067992.16	842.270629719548	-0.365564225326671	0.0951952845680246	-3.84015055982575	0.000122958878080476	0.000230937683993018	PDK3	protein_coding
ENSG00000068001.14	1192.37432946439	0.610008637298306	0.0712487707239153	8.56167244852621	1.11241869537844e-17	5.67209640559482e-17	HYAL2	protein_coding
ENSG00000068024.17	599.285976340431	0.363408868084086	0.0979651360992316	3.70957345188577	0.000207608721785794	0.00038185446417577	HDAC4	protein_coding
ENSG00000068028.17	260.531381381545	0.4793756964383	0.0903577648314424	5.30530715686195	1.12483427642311e-07	2.81637325956253e-07	RASSF1	protein_coding
ENSG00000068078.19	992.29889813934	-0.349500982001095	0.0652723322687314	-5.35450427237947	8.57912938952452e-08	2.16853750739395e-07	FGFR3	protein_coding
ENSG00000068079.8	134.372985579559	-1.02868098730594	0.148753765485203	-6.915327379785	4.66784123476865e-12	1.662072716825e-11	IFI35	protein_coding
ENSG00000068097.15	1102.16904002899	0.439079052774543	0.0597395145589181	7.3498932158463	1.98365264222991e-13	7.79023241975812e-13	HEATR6	protein_coding
ENSG00000068120.15	2451.8428526145	0.714180469941153	0.0478500264622024	14.9253934165595	2.25302840165931e-50	5.34360331118821e-49	COASY	protein_coding
ENSG00000068137.15	742.170566732921	0.556037666352005	0.0902342445069271	6.1621579411497	7.17602222688112e-10	2.16960864125916e-09	PLEKHH3	protein_coding
ENSG00000068305.17	1328.72635730666	0.181141332168105	0.0598917666837629	3.02447802424258	0.00249062565177541	0.00405259799106332	MEF2A	protein_coding
ENSG00000068308.13	1738.48192327249	-0.522255155983363	0.0495543845703731	-10.5390302091573	5.70845041331508e-26	4.73603892610457e-25	OTUD5	protein_coding
ENSG00000068323.17	912.968362334468	-0.703391436824524	0.0832474781392338	-8.44940234283231	2.92797795676332e-17	1.45656539251828e-16	TFE3	protein_coding
ENSG00000068354.16	434.87862289295	-0.292765312786132	0.0766642631049662	-3.81879771524429	0.000134103671030585	0.000250964729583807	TBC1D25	protein_coding
ENSG00000068366.20	1306.59073364197	0.616297891858184	0.0659895300052367	9.33932840269171	9.6947091997799e-21	5.93948364113036e-20	ACSL4	protein_coding
ENSG00000068383.19	457.117355111014	0.210594791625957	0.0769027112800681	2.73845730690824	0.00617281744946285	0.0095281263664221	INPP5A	protein_coding
ENSG00000068394.11	291.360923763929	-0.38694548559922	0.114114841842272	-3.39084276289014	0.00069678064353791	0.00120763587961119	GPKOW	protein_coding
ENSG00000068400.13	715.360789258357	-0.37411764727586	0.102516168613804	-3.64935260783324	0.000262902032358643	0.000477681768475571	GRIPAP1	protein_coding
ENSG00000068438.15	1387.31575516923	0.309466236881936	0.0634122434454817	4.8802284869167	1.05963003923554e-06	2.44896598329058e-06	FTSJ1	protein_coding
ENSG00000068489.13	1335.24126957755	-1.13003822762797	0.131342542315036	-8.60374869946914	7.71538110723432e-18	3.97016273052099e-17	PRR11	protein_coding
ENSG00000068615.19	108.295680175294	-0.270043193861425	0.14624290593614	-1.84653875777978	0.0648140171763869	0.085978590877237	REEP1	protein_coding
ENSG00000068650.18	2612.74400883293	0.0353699637638923	0.0734295996909453	0.481685368199738	0.630029471775182	0.674304708102823	ATP11A	protein_coding
ENSG00000068654.16	4200.70554720676	0.389461796604441	0.0681102287093532	5.7181102454727	1.07715252005568e-08	2.95132757943438e-08	POLR1A	protein_coding
ENSG00000068697.7	1791.55525304193	-0.505718227771416	0.0896624758677708	-5.64024384645836	1.6980951144992e-08	4.56166802806791e-08	LAPTM4A	protein_coding
ENSG00000068724.17	801.152036715588	-0.316378360716614	0.0879760015991534	-3.59618935807215	0.000322912781510517	0.00058154324747418	TTC7A	protein_coding
ENSG00000068745.15	1856.12925384282	-0.566191836458948	0.0637830676971618	-8.87683607736136	6.87890636482656e-19	3.76818409571427e-18	IP6K2	protein_coding
ENSG00000068784.13	288.111109763549	-0.0992972322229931	0.0898437162411152	-1.10522178263984	0.269063500458969	0.316366085020913	SRBD1	protein_coding
ENSG00000068796.19	1154.67657439533	0.14864230616631	0.0569922688493606	2.6081135067494	0.0091042759393998	0.0137327676609876	KIF2A	protein_coding
ENSG00000068831.19	17.8829947222416	-2.66209014355859	0.400497881693746	-6.64695186975857	2.99224820748423e-11	1.00370528238614e-10	RASGRP2	protein_coding
ENSG00000068878.15	1661.84249445004	0.113936515615574	0.0811326427024754	1.40432397886255	0.160222396987465	0.19737768865677	PSME4	protein_coding
ENSG00000068885.15	283.062067927534	-1.14382216704447	0.0822836585308707	-13.9009639030007	6.24940428264495e-44	1.18613065203769e-42	IFT80	protein_coding
ENSG00000068903.20	955.951252989615	-0.0571508078839737	0.059582510373966	-0.959187646261799	0.337464222794697	0.38780021890791	SIRT2	protein_coding
ENSG00000068912.14	726.266258681993	0.209578226303171	0.0800660161511424	2.61756780689007	0.00885588915197514	0.01337680197041	ERLEC1	protein_coding
ENSG00000068971.14	347.362390935949	0.704815648122239	0.174882272099437	4.03022924885997	5.57224802917597e-05	0.000108752775125682	PPP2R5B	protein_coding
ENSG00000068976.14	21.7929749902308	0.317747051710922	0.291671105577519	1.0894018832677	0.275976701289435	0.323640146167879	PYGM	protein_coding
ENSG00000069011.16	1590.73290711956	0.308496057615079	0.0588255064382899	5.24425672286736	1.56913592032811e-07	3.88058691836913e-07	PITX1	protein_coding
ENSG00000069020.18	214.709129300331	-2.22963590279041	0.144264394387489	-15.4552057855778	6.95889909357861e-54	1.89774453981563e-52	MAST4	protein_coding
ENSG00000069248.12	1509.90085603498	0.0752501296753244	0.0728443231394494	1.03302668529529	0.301591410722318	0.350711440362745	NUP133	protein_coding
ENSG00000069275.13	4507.43975725158	-0.43280665763011	0.100515078949757	-4.30588785436312	1.66317304295403e-05	3.42239421587435e-05	NUCKS1	protein_coding
ENSG00000069329.18	3301.0501449072	-0.00163079070582701	0.0560729154965766	-0.0290833942088597	0.97679807969792	0.980432194264959	VPS35	protein_coding
ENSG00000069345.12	1324.28537859474	0.454200815817656	0.072856311821796	6.23419995413185	4.54092770473796e-10	1.39354734436687e-09	DNAJA2	protein_coding
ENSG00000069399.15	145.865692150613	0.107894753641342	0.114666754509929	0.940941898133165	0.346734634900796	0.397184537423703	BCL3	protein_coding
ENSG00000069424.15	1733.43358024111	0.800245622296855	0.0890177312033482	8.9897328484907	2.47832101545146e-19	1.39398637012065e-18	KCNAB2	protein_coding
ENSG00000069493.15	84.7641807109141	-0.113657446740207	0.159842641249402	-0.711058362473298	0.477048070489626	0.528235286496428	CLEC2D	protein_coding
ENSG00000069509.6	146.686396135518	-0.371703130727045	0.12239455578832	-3.03692536267628	0.00239004627762648	0.0038977568180463	FUNDC1	protein_coding
ENSG00000069535.14	1244.37770638385	0.621019587710323	0.103500459709812	6.00016260267343	1.97120034404561e-09	5.75142811854791e-09	MAOB	protein_coding
ENSG00000069667.16	29.1118485925744	-1.1561977980059	0.257113715480117	-4.49683439036653	6.89726686797122e-06	1.477440916508e-05	RORA	protein_coding
ENSG00000069702.11	128.199751694145	-0.299340554934738	0.121702401115397	-2.45961092132362	0.0139087710165118	0.0204688985503078	TGFBR3	protein_coding
ENSG00000069812.11	139.058114307552	-0.637801283503674	0.135518354946706	-4.70638301176615	2.52150576920463e-06	5.60714000016831e-06	HES2	protein_coding
ENSG00000069849.11	2424.6531466475	0.787798314489459	0.0809444255128003	9.73258268866061	2.18961677499412e-22	1.48344081778526e-21	ATP1B3	protein_coding
ENSG00000069869.16	253.553198977446	0.416984748365072	0.0925914023121136	4.50349317487893	6.68455155803118e-06	1.43370535120294e-05	NEDD4	protein_coding
ENSG00000069943.10	152.517316881683	-0.9009230459267	0.123485824357399	-7.29576087469929	2.96975946166895e-13	1.1513247612752e-12	PIGB	protein_coding
ENSG00000069956.12	2107.68769257179	1.23187383026604	0.0934400839716711	13.1835693837723	1.09104078680743e-39	1.73875993745639e-38	MAPK6	protein_coding
ENSG00000069966.18	569.027104889427	0.0226313448681042	0.077472196523649	0.292122153283673	0.770193229187034	0.802322230335634	GNB5	protein_coding
ENSG00000069974.16	203.96781556464	0.594214282925507	0.107977401841217	5.50313558941999	3.73095255852485e-08	9.74793209028253e-08	RAB27A	protein_coding
ENSG00000069998.12	997.427879245238	-0.00406310209503859	0.0680777366474785	-0.0596832723167374	0.952407894740264	0.960738363740129	HDHD5	protein_coding
ENSG00000070010.19	1182.15505339419	0.160399173651601	0.0814179020751524	1.97007254625089	0.0488300568044552	0.066122120480569	UFD1	protein_coding
ENSG00000070018.9	908.374600534248	-0.112047902332486	0.0694423615797489	-1.61353818884469	0.106627633419456	0.136161802527355	LRP6	protein_coding
ENSG00000070047.13	3729.09331780039	0.340480467371224	0.0536905229497189	6.34153755012003	2.27483294472868e-10	7.14812315494196e-10	PHRF1	protein_coding
ENSG00000070061.16	1594.16925752788	0.350562030813683	0.0711696587442369	4.92572308198781	8.40489586544552e-07	1.96200813867662e-06	ELP1	protein_coding
ENSG00000070081.17	878.00257571547	0.611696125939704	0.105933304436154	5.77435141097077	7.72500649738732e-09	2.13988628827517e-08	NUCB2	protein_coding
ENSG00000070087.14	2339.10615052464	-0.482418360479007	0.0618909125279052	-7.79465580284497	6.45842808586124e-15	2.80223812524962e-14	PFN2	protein_coding
ENSG00000070159.14	778.55884986372	0.346380114149573	0.0792311913840768	4.37176455507881	1.23246392522958e-05	2.5707669449632e-05	PTPN3	protein_coding
ENSG00000070182.21	370.525352272922	-1.73936190499378	0.110477517988106	-15.744034955429	7.54737303113856e-56	2.2227234260125e-54	SPTB	protein_coding
ENSG00000070214.16	1725.51829136266	-0.251726081208017	0.0891648719275578	-2.82315306203247	0.00475538627201904	0.00745273607859582	SLC44A1	protein_coding
ENSG00000070269.14	591.118543367143	-0.583337997024983	0.088131361721212	-6.61896044305171	3.61733623774528e-11	1.20588516945842e-10	TMEM260	protein_coding
ENSG00000070366.14	922.693350644063	-0.437845639054076	0.0764259902168021	-5.72901493081102	1.01015504479826e-08	2.77228381776786e-08	SMG6	protein_coding
ENSG00000070367.16	1660.21828253637	0.394735419093547	0.0824310972642981	4.78867117136522	1.67889323478335e-06	3.79995790128942e-06	EXOC5	protein_coding
ENSG00000070371.16	168.344067641626	-0.676658024458053	0.107899722169202	-6.2711748543426	3.583339318642e-10	1.10959398290722e-09	CLTCL1	protein_coding
ENSG00000070388.11	24.5763748865963	-0.402618290898691	0.290932641039797	-1.38388834425635	0.166392646281875	0.204378869920859	FGF22	protein_coding
ENSG00000070404.10	614.577866249447	1.2256317463021	0.0730674394204216	16.7739797100314	3.78300983259948e-63	1.39399298904666e-61	FSTL3	protein_coding
ENSG00000070413.20	1990.1084014805	-0.225471228209673	0.0519943230065698	-4.33645858185677	1.44796695816857e-05	3.00080724334852e-05	DGCR2	protein_coding
ENSG00000070423.18	3072.72774961207	0.754542495698499	0.0788322292216787	9.57149763679397	1.05368122404711e-21	6.86756511341836e-21	RNF126	protein_coding
ENSG00000070444.15	1569.41584315983	0.0931423253255804	0.0873799169591156	1.06594659925302	0.286447782235406	0.334672731730918	MNT	protein_coding
ENSG00000070476.15	816.986130390306	0.349925086064762	0.0697054295019927	5.02005494499907	5.16567016863759e-07	1.22612639289516e-06	ZXDC	protein_coding
ENSG00000070495.15	312.783105500921	1.39965661798505	0.128876441107481	10.8604536714182	1.77863371685054e-27	1.60140632861608e-26	JMJD6	protein_coding
ENSG00000070501.12	513.682800328738	0.405415831828051	0.0941498053246617	4.30607190774356	1.66179057079412e-05	3.42001524908835e-05	POLB	protein_coding
ENSG00000070540.13	296.888283115384	-0.0563320214494705	0.103283232706705	-0.545413035332051	0.585469477147302	0.63212126497116	WIPI1	protein_coding
ENSG00000070610.14	1684.94921126881	0.858159223774212	0.0605112067154516	14.1818230102339	1.18721840341144e-45	2.391532751832e-44	GBA2	protein_coding
ENSG00000070614.15	1894.98967753821	-0.074301980297258	0.0549424598053442	-1.35235991545524	0.176260205939742	0.215204395614808	NDST1	protein_coding
ENSG00000070669.17	12252.7589634964	0.91898053218183	0.0697405281153456	13.1771375556822	1.18813919524337e-39	1.89096998286002e-38	ASNS	protein_coding
ENSG00000070718.12	517.658376776232	0.40745490924263	0.0723765232274294	5.62965573743133	1.8056966631075e-08	4.83953613379956e-08	AP3M2	protein_coding
ENSG00000070731.11	18.8248855725368	-1.98012579618168	0.351449744581187	-5.63416484636045	1.75908698500545e-08	4.71796310482199e-08	ST6GALNAC2	protein_coding
ENSG00000070756.16	51996.9298769789	0.307233316052761	0.0336983010143787	9.11717525229737	7.7107836893435e-20	4.47241418712306e-19	PABPC1	protein_coding
ENSG00000070759.17	248.695439575909	-2.27072836062236	0.113199281125227	-20.0595652026303	1.66533755121627e-89	1.21545505911959e-87	TESK2	protein_coding
ENSG00000070761.8	1072.07445722552	0.556253549494113	0.0583124332773544	9.53919289988082	1.43948208075803e-21	9.30581740525989e-21	CFAP20	protein_coding
ENSG00000070770.9	2862.5522320636	0.440267013146266	0.046839348387545	9.39951191258112	5.4816761868372e-21	3.40531101277699e-20	CSNK2A2	protein_coding
ENSG00000070778.13	413.800214095447	-0.586358712627149	0.0776766935889573	-7.54870844181384	4.39595722041829e-14	1.80375126795436e-13	PTPN21	protein_coding
ENSG00000070785.17	467.922464733461	1.35907197522604	0.0782643898715684	17.3651385701246	1.51533610339799e-67	6.59760744960715e-66	EIF2B3	protein_coding
ENSG00000070814.22	5268.7261386027	0.745865339674602	0.0644941108770007	11.5648596365189	6.20927515331044e-31	6.56930875463685e-30	TCOF1	protein_coding
ENSG00000070831.17	2342.583250407	-0.205647424349798	0.0603907812367622	-3.40527842392959	0.000660966273589477	0.00114912295297927	CDC42	protein_coding
ENSG00000070882.13	1775.85681421674	-0.068655488656834	0.0743689933163687	-0.923173564616787	0.355916762755327	0.406685104500641	OSBPL3	protein_coding
ENSG00000070950.10	723.03787526033	0.904508217227227	0.104058116927888	8.69233697409733	3.5505911486902e-18	1.85677850724858e-17	RAD18	protein_coding
ENSG00000070961.15	3144.66570881539	1.69650116246607	0.0645238368074319	26.2926268245515	2.32867680833506e-152	6.51512022598632e-150	ATP2B1	protein_coding
ENSG00000071051.14	843.201425723414	-0.675185372396262	0.0650759758875578	-10.3753399497671	3.21067597397612e-25	2.55299434814901e-24	NCK2	protein_coding
ENSG00000071054.16	2618.44960630482	-0.19584250386546	0.0466517362292958	-4.19796817213583	2.69320471259264e-05	5.43025981554113e-05	MAP4K4	protein_coding
ENSG00000071073.13	221.986193278911	0.446354801805643	0.111502187182425	4.00310355415159	6.25169212478843e-05	0.000121432970713941	MGAT4A	protein_coding
ENSG00000071082.11	12057.1151559128	-0.0121324158012035	0.0604159920292864	-0.200814641847184	0.84084351360676	0.864887241528522	RPL31	protein_coding
ENSG00000071127.17	5910.9249004635	0.334187505053079	0.055955344365582	5.97239653945615	2.33793412473172e-09	6.77306016422758e-09	WDR1	protein_coding
ENSG00000071189.21	1101.38843874839	-0.183010155935157	0.0588438812406314	-3.11009661627808	0.00187026157448253	0.00308841533143317	SNX13	protein_coding
ENSG00000071205.12	623.196908714189	0.475291420836426	0.0685620918684666	6.9322771211277	4.14119694371175e-12	1.48048280704205e-11	ARHGAP10	protein_coding
ENSG00000071242.12	1161.41581810726	-0.0387442982589545	0.119926478125804	-0.323067089640632	0.746644433599851	0.780643338961097	RPS6KA2	protein_coding
ENSG00000071243.16	608.25063912687	0.235092541678847	0.0792599044122224	2.96609670958163	0.00301605632578896	0.00485370461972941	ING3	protein_coding
ENSG00000071282.12	99.5405348519019	0.469581607651234	0.191260323435372	2.4551961390461	0.0140807737693979	0.020695819642773	LMCD1	protein_coding
ENSG00000071462.12	1926.13450420939	0.590613386325972	0.0538622235784327	10.96526186792	5.61378054489669e-28	5.20099246430451e-27	BUD23	protein_coding
ENSG00000071537.14	5235.80217643107	0.157281452960655	0.103563546030354	1.51869512960242	0.12883925311955	0.161925831780116	SEL1L	protein_coding
ENSG00000071539.14	1137.78244693799	1.04921134703001	0.0878154066699248	11.9479187857515	6.65715009073214e-33	7.64257018015055e-32	TRIP13	protein_coding
ENSG00000071553.17	2611.55767291074	0.210113393518912	0.0553459556484594	3.79636399908764	0.000146833856287449	0.000273973805210667	ATP6AP1	protein_coding
ENSG00000071564.17	8142.39613828383	0.242299139761635	0.0509845091911467	4.75240702726447	2.01009207430187e-06	4.50771427320063e-06	TCF3	protein_coding
ENSG00000071575.11	303.097200879231	-0.00410655174388091	0.0966091273752238	-0.0425068713014177	0.966094634196451	0.97207843712554	TRIB2	protein_coding
ENSG00000071626.17	4617.93581968515	0.317639947906671	0.0965470668004363	3.29000101642896	0.00100187020853533	0.0017060702333805	DAZAP1	protein_coding
ENSG00000071655.18	3354.35488311877	0.0404893455066848	0.0620429025061022	0.652602374666505	0.514012654265863	0.563876211200164	MBD3	protein_coding
ENSG00000071859.15	905.886863525289	0.805583534151946	0.0716343121214645	11.2457774814112	2.42946581472585e-29	2.39428372660654e-28	FAM50A	protein_coding
ENSG00000071889.17	526.824078802224	-0.416341435877958	0.0703042346077582	-5.92199656536782	3.18056268551801e-09	9.10592022982871e-09	FAM3A	protein_coding
ENSG00000071894.17	3446.72206249423	0.107093732554638	0.0640332157343109	1.67247156536688	0.0944313703608047	0.121812597627308	CPSF1	protein_coding
ENSG00000071994.11	1620.26713988786	0.499654703475438	0.0500922647981041	9.97468781835453	1.96719096000215e-23	1.40322573294205e-22	PDCD2	protein_coding
ENSG00000072042.13	2437.936941008	0.727968900673043	0.081271791799729	8.95721485342557	3.32982455518229e-19	1.86046558356856e-18	RDH11	protein_coding
ENSG00000072062.14	1901.89797036323	-0.0934570206524667	0.0819755985702299	-1.14005902100734	0.254261712881608	0.300742657027741	PRKACA	protein_coding
ENSG00000072071.16	4136.38403703756	0.167438230536808	0.0453097634722587	3.69541171053173	0.000219530758607061	0.000402704067634225	ADGRL1	protein_coding
ENSG00000072110.14	5590.81026138548	0.414347714570589	0.0458678535716289	9.03351001423097	1.66251760815139e-19	9.43196245736057e-19	ACTN1	protein_coding
ENSG00000072121.16	1356.29791851144	-0.390339879910041	0.0559943470304815	-6.97105869807809	3.14564679704616e-12	1.13396401359517e-11	ZFYVE26	protein_coding
ENSG00000072134.15	851.374017972649	0.15426989247682	0.0695378106987913	2.21850373094218	0.0265205054827518	0.0373586756954232	EPN2	protein_coding
ENSG00000072135.13	1157.62863523927	-0.164578746496592	0.0732003327548545	-2.24833331083017	0.0245549441552954	0.0347420955514331	PTPN18	protein_coding
ENSG00000072195.15	393.27626836624	-1.64551298698194	0.0890704767939764	-18.4742806619086	3.32631263407755e-76	1.79478325984441e-74	SPEG	protein_coding
ENSG00000072210.19	1704.01198135901	-0.0342721857576833	0.0546464672084542	-0.627161965053454	0.530553072337472	0.579370857743009	ALDH3A2	protein_coding
ENSG00000072274.13	12420.5075999185	1.47202115067856	0.0681848142072254	21.5886948992019	2.29399652406404e-103	2.44068306236335e-101	TFRC	protein_coding
ENSG00000072310.17	4232.68295621295	0.488519883002117	0.0674383536990252	7.24394734163237	4.35810684618263e-13	1.66773754387353e-12	SREBF1	protein_coding
ENSG00000072364.13	2554.03868011914	0.181665329426022	0.107160013550884	1.69527161677485	0.0900239065507578	0.116515135797897	AFF4	protein_coding
ENSG00000072401.15	384.453831950095	-0.700577995364299	0.0897284525259553	-7.80775746869864	5.82144695972585e-15	2.53167589716575e-14	UBE2D1	protein_coding
ENSG00000072415.9	769.356407378141	-0.518375949610837	0.0738090688980545	-7.02320131319935	2.16841420962138e-12	7.91314055047339e-12	MPP5	protein_coding
ENSG00000072422.17	71.1726639682891	-1.28340171436054	0.168277219035389	-7.62671098154192	2.40818660670086e-14	1.00532973898968e-13	RHOBTB1	protein_coding
ENSG00000072501.19	3829.35614885127	0.207120990509053	0.0426649860311633	4.85458943682223	1.20636415539208e-06	2.77113420399324e-06	SMC1A	protein_coding
ENSG00000072506.13	848.38721791911	0.521766960357573	0.0783338914388979	6.6608073564756	2.7232740936058e-11	9.1735172812032e-11	HSD17B10	protein_coding
ENSG00000072518.20	2038.96359313065	0.197666013929446	0.0610928333713697	3.23550248075545	0.00121428830266271	0.00204328648980671	MARK2	protein_coding
ENSG00000072571.20	446.565917366783	-2.88561520127092	0.159866995262204	-18.0500996877942	7.87484696132711e-73	3.93950953283874e-71	HMMR	protein_coding
ENSG00000072609.17	27.363452085739	0.624322315798575	0.233009410105692	2.67938670595057	0.00737571582038502	0.0112557893549876	CHFR	protein_coding
ENSG00000072682.18	1245.29324434343	0.56992448812931	0.108116846487136	5.27137542988843	1.35405175105962e-07	3.36685547317458e-07	P4HA2	protein_coding
ENSG00000072736.19	1095.9942537839	0.153198639668697	0.0660632820976345	2.31896803798343	0.020396769430613	0.0292117160449048	NFATC3	protein_coding
ENSG00000072756.17	642.769976630356	0.660501469194957	0.0781496237012872	8.4517549530322	2.86956386494177e-17	1.42844714568502e-16	TRNT1	protein_coding
ENSG00000072778.20	4388.4634186465	-0.00429564822399012	0.0769318306398931	-0.0558370727468769	0.955471601218352	0.962992992075174	ACADVL	protein_coding
ENSG00000072786.13	569.274157624008	-0.454865393319777	0.0908997576334994	-5.00403307073445	5.61431189551378e-07	1.32948313663671e-06	STK10	protein_coding
ENSG00000072803.17	1036.35756890906	-0.0141161218927377	0.0763755867516788	-0.184825053307069	0.853366256693424	0.876276585748947	FBXW11	protein_coding
ENSG00000072849.11	700.369245595462	0.257912073415234	0.0643984497445397	4.00494226861575	6.20326291405993e-05	0.000120523271740763	DERL2	protein_coding
ENSG00000072864.16	967.247801947296	-0.259266135892194	0.112224243198444	-2.31025069542006	0.0208742788578547	0.0298474924270745	NDE1	protein_coding
ENSG00000072954.7	268.329874600258	1.31995972155274	0.100606122629464	13.1200734811558	2.52689812815236e-39	3.92357419528529e-38	TMEM38A	protein_coding
ENSG00000072958.9	610.344148113326	0.023553980275447	0.0733921959161676	0.320933036291101	0.748261137762405	0.782117702318694	AP1M1	protein_coding
ENSG00000073008.15	2311.61056755504	1.26375592770512	0.093170719570967	13.5638742893097	6.5578727118944e-42	1.14539122463931e-40	PVR	protein_coding
ENSG00000073050.12	1022.2938789632	0.027065050753869	0.087054080164767	0.310899278961343	0.755877192638425	0.789095676228671	XRCC1	protein_coding
ENSG00000073060.16	3217.98350686451	0.724012337275632	0.0591438907234415	12.2415405618331	1.86459474780469e-34	2.31473274033141e-33	SCARB1	protein_coding
ENSG00000073111.14	3292.71261050793	0.202248244028168	0.0949291158923306	2.13051856774437	0.0331288245387001	0.0459903859828304	MCM2	protein_coding
ENSG00000073150.14	293.098184212398	-2.48673338969147	0.124779261680483	-19.9290599751996	2.27800473123588e-88	1.6310945724887e-86	PANX2	protein_coding
ENSG00000073169.14	866.111313414778	0.236241299008521	0.0715347421742893	3.30246942713424	0.000958375346778214	0.00163606042250003	SELENOO	protein_coding
ENSG00000073331.18	274.760852119758	-1.4888313848247	0.172164734583752	-8.64771399569311	5.25413120067749e-18	2.72594142101084e-17	ALPK1	protein_coding
ENSG00000073350.14	2210.97115647432	0.435744923036798	0.0658855649225378	6.61366300113092	3.74924735376633e-11	1.24875725354281e-10	LLGL2	protein_coding
ENSG00000073417.15	790.510656893898	0.0745108329972854	0.0643678848140965	1.1575777767513	0.247036382622766	0.292631775808746	PDE8A	protein_coding
ENSG00000073536.18	2169.39569419215	0.788197170989718	0.0701273360389686	11.2395139400665	2.60814389707678e-29	2.56702527667987e-28	NLE1	protein_coding
ENSG00000073578.17	4627.27621894663	0.366951736534975	0.0532729725781339	6.88814081092956	5.65262466037944e-12	2.007047082703e-11	SDHA	protein_coding
ENSG00000073584.20	2267.75124954969	-0.293170951470993	0.0639677199054883	-4.58310772846289	4.58115869130009e-06	9.9671868531339e-06	SMARCE1	protein_coding
ENSG00000073605.18	44.779595456431	-1.47348238479501	0.244271270390175	-6.03215589963327	1.61786581294191e-09	4.75077098190988e-09	GSDMB	protein_coding
ENSG00000073614.13	886.148709070709	-0.659108469138852	0.078121985264326	-8.43691397381615	3.25826094203302e-17	1.61767355610368e-16	KDM5A	protein_coding
ENSG00000073670.14	113.435035401686	-0.0545484931235109	0.159016435650236	-0.343036824466955	0.731570757166099	0.767539652726765	ADAM11	protein_coding
ENSG00000073711.11	74.9341005327412	-1.19549495640237	0.182318211058273	-6.55718893610833	5.48315265372296e-11	1.80124962584141e-10	PPP2R3A	protein_coding
ENSG00000073792.16	571.939614928106	-0.449028867280376	0.115949106826518	-3.87263756979351	0.000107663869205491	0.000203196219357471	IGF2BP2	protein_coding
ENSG00000073803.14	362.912682486406	-0.219539531028261	0.0909784307879878	-2.41309428099355	0.0158177273407668	0.0230647837722522	MAP3K13	protein_coding
ENSG00000073905.8	32.4178960258724	0.455750847791801	0.234093656390901	1.94687397692984	0.0515498452000176	0.0695122332454361	VDAC1P1	processed_pseudogene
ENSG00000073910.22	137.562887970014	0.591677554231613	0.211749709984138	2.79423076553887	0.00520233401192523	0.00810939523524225	FRY	protein_coding
ENSG00000073921.18	1948.68974916947	0.175153575193805	0.0685297812490303	2.55587529978119	0.0105921069938225	0.015828442380086	PICALM	protein_coding
ENSG00000073969.18	1743.47923473364	-0.304800751301825	0.0560390908339488	-5.43907381019063	5.35582648754656e-08	1.37916868201557e-07	NSF	protein_coding
ENSG00000074047.22	280.012860846931	-0.630369479403185	0.0932040733167859	-6.76332543171862	1.34859845015163e-11	4.64220218384389e-11	GLI2	protein_coding
ENSG00000074054.19	1649.69297086606	-0.0503049422174562	0.0532232891419757	-0.945167858440039	0.344573185879788	0.394918198473057	CLASP1	protein_coding
ENSG00000074071.15	1382.26202628878	0.56543856190916	0.0744408597489423	7.5958091270862	3.0587510863652e-14	1.26676566372822e-13	MRPS34	protein_coding
ENSG00000074181.9	150.097191301427	-0.0328413886662789	0.146556594395633	-0.224086734559503	0.822689814319992	0.848583171621932	NOTCH3	protein_coding
ENSG00000074201.9	1839.6653248289	-0.164573162607396	0.0758642589675536	-2.16931088297827	0.0300590895504664	0.0420259786163655	CLNS1A	protein_coding
ENSG00000074266.21	329.614034349319	0.229423379213775	0.102016588418154	2.24888307647964	0.0245199359878552	0.0346958127661812	EED	protein_coding
ENSG00000074319.13	869.913851391701	-0.388777687298962	0.0684482741396175	-5.67987567525738	1.34792681971103e-08	3.65347656838792e-08	TSG101	protein_coding
ENSG00000074356.17	1559.05819880868	-0.145531906742686	0.0506981598944066	-2.87055599346796	0.00409750619836175	0.00648221189998422	NCBP3	protein_coding
ENSG00000074370.18	112.291457972371	-2.27456120463778	0.163385266899623	-13.9214584509335	4.6923042203414e-44	8.97358634948327e-43	ATP2A3	protein_coding
ENSG00000074416.14	351.105513927192	-0.170421856486085	0.0834129085453903	-2.04311130564819	0.0410414209988136	0.056199926443404	MGLL	protein_coding
ENSG00000074582.15	584.867267745071	0.637568567342194	0.076516373922252	8.33244617668403	7.91888630296923e-17	3.84319094973528e-16	BCS1L	protein_coding
ENSG00000074590.13	271.774915409913	0.337941958624593	0.149013925148437	2.26785488864855	0.0233380526518345	0.0331569775685457	NUAK1	protein_coding
ENSG00000074603.19	453.329849354371	0.0710009464643548	0.0880479709691528	0.806389354380803	0.420018383234388	0.471864792824593	DPP8	protein_coding
ENSG00000074621.14	230.903289227121	-1.83340281173466	0.101947458497624	-17.9838010554956	2.60972614739043e-72	1.284291291035e-70	SLC24A1	protein_coding
ENSG00000074660.16	71.4037453884292	0.276746909855014	0.172659580280702	1.60284711340716	0.108968412285006	0.138869234314793	SCARF1	protein_coding
ENSG00000074695.6	4411.07097474384	0.724686516449449	0.0531530509049294	13.6339589941062	2.51554829285419e-42	4.47116513040483e-41	LMAN1	protein_coding
ENSG00000074696.13	2013.7401221926	0.392791433243042	0.0461705159446002	8.50740835806016	1.77864214971918e-17	8.97819097826841e-17	HACD3	protein_coding
ENSG00000074755.15	1644.11855508927	0.17006183291057	0.0572182478045912	2.97216079547483	0.00295711768360468	0.00476342189614026	ZZEF1	protein_coding
ENSG00000074800.16	24727.620590169	0.791203624419483	0.0496385458331564	15.9392990092589	3.38125431663055e-57	1.03829248405801e-55	ENO1	protein_coding
ENSG00000074842.8	1292.82626257834	0.923981473519279	0.0538836390112651	17.1477184999719	6.53689555644404e-66	2.60578939490123e-64	MYDGF	protein_coding
ENSG00000074855.11	547.104808974115	-0.0380110571990739	0.0656638407206486	-0.5788734984416	0.562674533327101	0.609775973711057	ANO8	protein_coding
ENSG00000074935.14	1473.9772936748	1.03580011111812	0.0941414207424735	11.0025969753694	3.71282587055703e-28	3.4818977810289e-27	TUBE1	protein_coding
ENSG00000074964.17	506.43751881474	-0.518445272352795	0.0934121464022289	-5.55008414131061	2.85532139871206e-08	7.52716728175568e-08	ARHGEF10L	protein_coding
ENSG00000074966.11	22.890601962702	-0.540863340286509	0.289370665991462	-1.86910217189211	0.0616086009218658	0.0819711794564112	TXK	protein_coding
ENSG00000075073.15	29.4355252660904	-0.573265105513701	0.251911849471337	-2.27565756321807	0.0228665131513625	0.0325390675982654	TACR2	protein_coding
ENSG00000075089.9	399.693948456577	-0.419990364889642	0.100556156689335	-4.17667479264535	2.95801456844794e-05	5.94119703537775e-05	ACTR6	protein_coding
ENSG00000075131.10	323.873219900161	0.878472392732009	0.100410491519581	8.74881080091815	2.15612809606415e-18	1.14417925097777e-17	TIPIN	protein_coding
ENSG00000075142.14	701.097649366396	-0.218290633265864	0.0753136797934623	-2.89841943541329	0.00375048650727776	0.00595630717459817	SRI	protein_coding
ENSG00000075151.20	1903.94842805346	0.138793793599339	0.109421902590067	1.26842789527531	0.204645185100861	0.246533725899355	EIF4G3	protein_coding
ENSG00000075188.9	355.169515447906	-0.068342549411867	0.114763635331652	-0.595507010686495	0.551504614267787	0.599132214881551	NUP37	protein_coding
ENSG00000075218.19	774.103280254858	-1.0381796421039	0.164970917647806	-6.29310703308502	3.11173615822725e-10	9.67725604744696e-10	GTSE1	protein_coding
ENSG00000075223.14	205.328330580924	-0.112772402876236	0.100072181813779	-1.12691060424855	0.259780279419014	0.306645736531043	SEMA3C	protein_coding
ENSG00000075234.17	776.419110924626	-0.424080459334439	0.0652836538524862	-6.49596697348901	8.25017562395496e-11	2.67935626239707e-10	TTC38	protein_coding
ENSG00000075239.14	1335.29108228229	0.328503317908646	0.0623336626153963	5.27007886469849	1.363651552834e-07	3.3884946809566e-07	ACAT1	protein_coding
ENSG00000075240.17	902.852923440419	-0.136416630807646	0.0649023265366174	-2.10187581997821	0.0355641551863941	0.0491450888645424	GRAMD4	protein_coding
ENSG00000075275.18	1444.90584067175	-0.519181980397013	0.0660626848074281	-7.85892946843474	3.87430302650544e-15	1.70104533927475e-14	CELSR1	protein_coding
ENSG00000075292.19	1267.58414624201	-0.538888102310491	0.0935673797997707	-5.75935869384911	8.44341082076142e-09	2.3329014389185e-08	ZNF638	protein_coding
ENSG00000075303.13	627.726982177547	0.0609174179248718	0.104730133481597	0.581660844875902	0.560795150420447	0.607913692512887	SLC25A40	protein_coding
ENSG00000075336.12	531.070766800789	0.776361408739126	0.086760519655372	8.94832594160305	3.60913998780575e-19	2.00835679321434e-18	TIMM21	protein_coding
ENSG00000075391.17	574.534408494651	-0.0948294644020671	0.0915538904389441	-1.0357775507673	0.300305933051177	0.34937794829333	RASAL2	protein_coding
ENSG00000075399.14	242.838642131686	-0.747503460670242	0.105248095098547	-7.10229919097665	1.22698239983365e-12	4.57032793310818e-12	VPS9D1	protein_coding
ENSG00000075407.18	1124.27097515996	0.250781333364533	0.10047283444401	2.49601133233965	0.0125598588966425	0.0185924307476459	ZNF37A	protein_coding
ENSG00000075413.18	2876.25391520144	0.709105912698144	0.102950965685273	6.88780244049312	5.66608219856189e-12	2.01135267518499e-11	MARK3	protein_coding
ENSG00000075415.13	9391.40868247778	0.273839627569037	0.0661311262459433	4.14085836903216	3.46008565251615e-05	6.90736971963715e-05	SLC25A3	protein_coding
ENSG00000075420.13	1051.19848008021	0.774652284702488	0.0915877792330558	8.45803109529815	2.71929616241947e-17	1.35543142269328e-16	FNDC3B	protein_coding
ENSG00000075426.12	1216.81790375325	-0.894448469478027	0.145267286808794	-6.15726010395809	7.40142357863265e-10	2.23284160195651e-09	FOSL2	protein_coding
ENSG00000075539.15	1086.97371625945	-0.273821195248971	0.0634405553588553	-4.3161853439032	1.58748700849934e-05	3.27870864311798e-05	FRYL	protein_coding
ENSG00000075568.17	2647.78618284319	0.272829800940582	0.0656402103259895	4.15644312511531	3.23240592941781e-05	6.46909375833147e-05	TMEM131	protein_coding
ENSG00000075618.18	12011.6038714495	0.735001664359516	0.0676026161224992	10.8723849240931	1.5606702292324e-27	1.41273851547292e-26	FSCN1	protein_coding
ENSG00000075624.17	38430.1332694025	0.00384781710977951	0.0519426822859922	0.0740781365235192	0.94094821198045	0.951210812084351	ACTB	protein_coding
ENSG00000075643.6	1659.0606506658	1.38995951626532	0.097110429551641	14.313184718498	1.81029602384322e-46	3.74656881208539e-45	MOCOS	protein_coding
ENSG00000075651.16	154.270859029783	-0.00235780573162555	0.108825245669239	-0.0216659812447546	0.982714400433292	0.985323145855201	PLD1	protein_coding
ENSG00000075702.18	1025.26727929259	0.641337522840345	0.244853529455919	2.61927007654511	0.00881181523269151	0.0133195502286647	WDR62	protein_coding
ENSG00000075711.21	1211.55727517977	-0.11845246631791	0.0794286921887468	-1.49130576185783	0.135881236883623	0.170124614803827	DLG1	protein_coding
ENSG00000075785.14	4037.59565267163	0.49478546439589	0.0573988087230575	8.62013472758942	6.68753810707152e-18	3.455380496636e-17	RAB7A	protein_coding
ENSG00000075790.11	679.704256842558	0.0830848954738141	0.0787477866788043	1.05507594534307	0.29139059244875	0.339869456551819	BCAP29	protein_coding
ENSG00000075826.17	172.168161412389	0.238359473609739	0.126261526041026	1.88782348102056	0.0590496517898782	0.0788024149140076	SEC31B	protein_coding
ENSG00000075856.12	2636.2437850407	0.586034709939333	0.0754320254212264	7.76904380688186	7.9080817185854e-15	3.41280662240679e-14	SART3	protein_coding
ENSG00000075914.13	520.512688874174	0.308314946246833	0.0885856517481461	3.48041629950851	0.000500635223699511	0.000881743641834018	EXOSC7	protein_coding
ENSG00000075945.13	440.924222819156	-0.906946941258011	0.0961065101693218	-9.4368939175935	3.83993454409959e-21	2.40421595906575e-20	KIFAP3	protein_coding
ENSG00000075975.16	1172.67147079171	0.396608790200666	0.0562053968267867	7.05641829063019	1.70849025304279e-12	6.29097507749705e-12	MKRN2	protein_coding
ENSG00000076003.5	2259.62617127893	0.605695369749743	0.0896704676691295	6.75468061552514	1.43150240166458e-11	4.91973118388272e-11	MCM6	protein_coding
ENSG00000076043.11	579.362927118325	-0.280066447298722	0.0992679698751365	-2.82131736602453	0.00478268616571049	0.00749396625093903	REXO2	protein_coding
ENSG00000076053.11	488.276510547884	-0.179335699566455	0.0948647003598508	-1.89043657847629	0.058699595207667	0.0783829181039504	RBM7	protein_coding
ENSG00000076067.13	501.111590625615	-2.04094560482637	0.120897911677275	-16.8815621089839	6.1495830554913e-64	2.34024939048772e-62	RBMS2	protein_coding
ENSG00000076108.11	2982.06221898822	-0.236602930072488	0.0872988499919439	-2.71026399653973	0.00672296738622526	0.0103148767412502	BAZ2A	protein_coding
ENSG00000076201.15	2752.64446035473	0.505862726960645	0.0759329403124336	6.66196679437438	2.70187082747942e-11	9.10547946945329e-11	PTPN23	protein_coding
ENSG00000076248.11	1326.91355521525	-0.625311288229324	0.109674278246988	-5.70153091704068	1.18736194405179e-08	3.23861062479408e-08	UNG	protein_coding
ENSG00000076258.10	14.6261023477798	-2.25787286965781	0.395941269237281	-5.70254491027736	1.18031799616637e-08	3.22056064404579e-08	FMO4	protein_coding
ENSG00000076321.11	264.229769432102	-0.129485807289572	0.0968976905022778	-1.33631469045723	0.181446436850069	0.220929462276825	KLHL20	protein_coding
ENSG00000076351.13	384.185602793347	0.265987721508455	0.0831539090549403	3.19873983714602	0.00138029668438402	0.00231243316785028	SLC46A1	protein_coding
ENSG00000076356.7	37.9174397568103	1.10086881741476	0.22280464261841	4.94095995701571	7.77388741968471e-07	1.820615271068e-06	PLXNA2	protein_coding
ENSG00000076382.17	1144.91224019591	-0.167029135710557	0.131611585367538	-1.26910663103185	0.204403035587008	0.246261647659372	SPAG5	protein_coding
ENSG00000076513.17	444.593468157669	-1.13615321770862	0.103114658491611	-11.0183482574502	3.1172659715584e-28	2.93613804852271e-27	ANKRD13A	protein_coding
ENSG00000076554.15	1004.17756836767	0.353042593771993	0.0731144328546743	4.82863068190267	1.37475102706479e-06	3.13789673921964e-06	TPD52	protein_coding
ENSG00000076555.15	430.702568918445	0.240293934162747	0.0962042602835089	2.49774732901239	0.0124985243600406	0.018512520199166	ACACB	protein_coding
ENSG00000076604.15	1122.6075203166	0.707824460540383	0.063202034030837	11.1993936808272	4.10533557654949e-29	3.99635373005862e-28	TRAF4	protein_coding
ENSG00000076641.4	19.261337999171	-1.05222412967775	0.346929120844438	-3.03296571679137	0.00242163109916241	0.00394585878409681	PAG1	protein_coding
ENSG00000076650.7	292.311658168679	-0.153116936972549	0.0857512737110244	-1.78559373343586	0.0741650622888576	0.0975947880027924	GPATCH1	protein_coding
ENSG00000076662.10	80.9325361110184	0.878583665505244	0.175950041182523	4.99337004754571	5.93347149025726e-07	1.4013269856934e-06	ICAM3	protein_coding
ENSG00000076685.19	800.340372038015	-0.45198626595863	0.0658933362709926	-6.85936228968274	6.91686194497456e-12	2.43873862928064e-11	NT5C2	protein_coding
ENSG00000076716.9	619.985953115698	0.707089269129003	0.0672581875887298	10.5130586249619	7.52138553457024e-26	6.21625233349492e-25	GPC4	protein_coding
ENSG00000076770.14	823.218654202271	-0.0495887713298881	0.0605787333880342	-0.818583825651316	0.413023898198487	0.464801866218453	MBNL3	protein_coding
ENSG00000076826.10	1020.34534205413	-0.366797011271348	0.0986609518840025	-3.71775260898149	0.000201002960899196	0.000370064919968933	CAMSAP3	protein_coding
ENSG00000076864.19	483.160091154575	-0.395436318084202	0.0815634499576852	-4.8482049041495	1.24583682498061e-06	2.85876408745552e-06	RAP1GAP	protein_coding
ENSG00000076924.12	1620.81070790583	0.133483353365342	0.0756757445010283	1.76388556525569	0.0777512475910434	0.10192328404386	XAB2	protein_coding
ENSG00000076928.18	4530.78784237369	1.06860873414723	0.0839509022552008	12.7289725951817	4.08174809475556e-37	5.68359909820894e-36	ARHGEF1	protein_coding
ENSG00000076944.16	1310.47085686091	-0.22958862284389	0.0576331690235522	-3.98361961928672	6.78734825859458e-05	0.000131314198349144	STXBP2	protein_coding
ENSG00000076984.18	1577.13976434437	-0.055781900567875	0.0598587000197686	-0.931892950389046	0.35139185120779	0.402031661343983	MAP2K7	protein_coding
ENSG00000077044.11	1675.21832863373	1.24583671044817	0.0754142801177698	16.5199045658544	2.63815187094116e-61	9.18368628252973e-60	DGKD	protein_coding
ENSG00000077097.15	2993.97819842517	-0.472944240086614	0.0819452938883317	-5.77146310233634	7.85861684457144e-09	2.17609940043595e-08	TOP2B	protein_coding
ENSG00000077147.16	3928.89992051773	0.409813975767333	0.0623533586353109	6.57244428747186	4.94959100548092e-11	1.63200394829345e-10	TM9SF3	protein_coding
ENSG00000077150.20	1887.71523431323	0.915646335927217	0.0825362787472027	11.0938650230611	1.34354548959598e-28	1.27742512629428e-27	NFKB2	protein_coding
ENSG00000077152.11	592.3515872085	0.717648925660585	0.149007671992153	4.81618775775771	1.46326846320539e-06	3.3298779849536e-06	UBE2T	protein_coding
ENSG00000077157.22	348.722745134746	0.422633878777559	0.0861089112599169	4.90813172055854	9.19480943061852e-07	2.13781441794067e-06	PPP1R12B	protein_coding
ENSG00000077232.18	2280.54187937824	0.511574613827661	0.0443369194373379	11.5383436720424	8.45373437035943e-31	8.88171202137623e-30	DNAJC10	protein_coding
ENSG00000077235.18	3385.4269228185	0.168724617483904	0.0670135193997379	2.51776983204622	0.0118100469463814	0.0175460900055	GTF3C1	protein_coding
ENSG00000077238.14	370.625101181167	0.306695150073083	0.0790968109537039	3.87746542970733	0.00010555031970277	0.000199431494505935	IL4R	protein_coding
ENSG00000077254.14	739.760440090232	-0.702848371944227	0.0956258061884818	-7.34998636831242	1.98227070031558e-13	7.78682936567027e-13	USP33	protein_coding
ENSG00000077312.9	2770.56387123719	0.525622094292042	0.102032097844554	5.1515366771428	2.58360683168373e-07	6.28249348351485e-07	SNRPA	protein_coding
ENSG00000077348.9	461.852391639591	-0.650723399077801	0.0847934321228525	-7.67421936801667	1.66429052946347e-14	7.02938253260667e-14	EXOSC5	protein_coding
ENSG00000077380.16	905.84712720074	-0.364737198507887	0.0645226399909625	-5.65285609142735	1.57803423273417e-08	4.25199593154054e-08	DYNC1I2	protein_coding
ENSG00000077454.16	1437.40856377478	-0.230500704198471	0.0882866166497644	-2.61082271521259	0.00903247049474054	0.013628539322335	LRCH4	protein_coding
ENSG00000077458.13	252.98847786185	0.131123170278937	0.0885900005322901	1.48011253517426	0.138843216837196	0.173444957828374	FAM76B	protein_coding
ENSG00000077463.15	425.026084616544	-0.221318639093481	0.0984687973667332	-2.24760172777586	0.0246015973080218	0.0347950694747794	SIRT6	protein_coding
ENSG00000077514.9	696.882171914806	0.346144823915878	0.0959299413674658	3.60830851120765	0.00030819986727835	0.000556306283732535	POLD3	protein_coding
ENSG00000077549.19	1765.18583348486	-0.169463086538311	0.049168463273823	-3.44658090277416	0.000567728549422517	0.000992966302926069	CAPZB	protein_coding
ENSG00000077585.14	585.53655007947	-0.585844387673552	0.0756195016195896	-7.74726591852843	9.389219921334e-15	4.02989586850892e-14	GPR137B	protein_coding
ENSG00000077684.16	665.284348259237	0.0752683342463476	0.0766570924986333	0.98188349952993	0.326157245620287	0.376231159200882	JADE1	protein_coding
ENSG00000077713.19	472.214340064522	0.230816910961739	0.0777343349607674	2.96930450460833	0.00298474663621976	0.00480536574808271	SLC25A43	protein_coding
ENSG00000077721.16	514.5507921708	-0.829968947837778	0.0841766085863649	-9.85985253832403	6.21405856344482e-23	4.31839911575549e-22	UBE2A	protein_coding
ENSG00000078043.16	1188.20054705065	0.375692745206161	0.0573821485218226	6.54720596708372	5.86234879851688e-11	1.92289113434635e-10	PIAS2	protein_coding
ENSG00000078061.13	319.826334802646	0.105919028143374	0.119262411440792	0.888117445084177	0.374477579678532	0.425608009763279	ARAF	protein_coding
ENSG00000078070.13	744.5140257908	-0.104495110129764	0.0720584126113526	-1.45014449171061	0.147018230317993	0.182585402683456	MCCC1	protein_coding
ENSG00000078081.8	2142.65284527513	1.02994888005047	0.124217121455669	8.29152107198074	1.11809319661931e-16	5.38138006197024e-16	LAMP3	protein_coding
ENSG00000078114.19	385.69559537116	-1.41129947893575	0.118662736761437	-11.8933670118621	1.28134793868154e-32	1.45225841392353e-31	NEBL	protein_coding
ENSG00000078124.12	451.114263476698	-0.186582512131019	0.0733567719125995	-2.54349403969578	0.0109749929384871	0.0163730812002235	ACER3	protein_coding
ENSG00000078140.14	1316.32249679811	0.0963139725190722	0.0755168784057585	1.27539663386997	0.202168889522651	0.243783828151346	UBE2K	protein_coding
ENSG00000078142.13	341.852678489587	-0.612325325429158	0.124421083721231	-4.92139520984314	8.59294082949426e-07	2.00404677449829e-06	PIK3C3	protein_coding
ENSG00000078177.14	475.823994853579	0.0804190616064611	0.0731684979081122	1.09909406241269	0.271727039531284	0.319077577587334	N4BP2	protein_coding
ENSG00000078237.7	355.923397491687	0.548150184221214	0.106353875584983	5.15402171482889	2.54958399465683e-07	6.20275603724242e-07	TIGAR	protein_coding
ENSG00000078246.17	988.693821166215	-0.0481013730483308	0.0916878311602029	-0.52462112408663	0.599846598980911	0.645705907901931	TULP3	protein_coding
ENSG00000078269.15	1403.92646425752	0.250407369658853	0.0581302114382077	4.30769755456739	1.64962738559421e-05	3.39783569426816e-05	SYNJ2	protein_coding
ENSG00000078304.19	3652.58037081274	-0.352839716110379	0.0743194195021656	-4.74761130366603	2.05833122450501e-06	4.60973438182949e-06	PPP2R5C	protein_coding
ENSG00000078319.10	634.22238008273	-0.0784899822150244	0.0811914400379861	-0.966727307439087	0.333680372194911	0.384036189770756	PMS2P1	transcribed_unprocessed_pseudogene
ENSG00000078369.18	7790.65854225441	0.168032236832125	0.0308529416940595	5.4462306543845	5.14484129701452e-08	1.32755358352341e-07	GNB1	protein_coding
ENSG00000078399.19	1423.47744964744	-0.883484228661772	0.0799450222300051	-11.0511474513066	2.16430666756778e-28	2.0462043262587e-27	HOXA9	protein_coding
ENSG00000078401.7	28.8999982200947	-3.58443757769672	0.371449165046015	-9.64987383200253	4.92162442089831e-22	3.26265474993118e-21	EDN1	protein_coding
ENSG00000078403.17	1308.59569531084	0.167160907445042	0.0564527487919578	2.96107649356581	0.00306565788606618	0.00492722971730722	MLLT10	protein_coding
ENSG00000078487.17	59.4520049768827	-1.62279937352711	0.218239264086645	-7.43587264335179	1.03879885011888e-13	4.15519540047553e-13	ZCWPW1	protein_coding
ENSG00000078618.22	2794.20465384747	-0.127226797268474	0.0545800365585741	-2.33101341242117	0.0197526524569287	0.0283456566602658	NRDC	protein_coding
ENSG00000078668.14	1840.36627362837	0.444213300498841	0.0586485854360275	7.57415199695444	3.61480994773451e-14	1.49011046904155e-13	VDAC3	protein_coding
ENSG00000078674.18	3220.77551875826	-0.262088827115935	0.0474995893019167	-5.51770722584668	3.43450982614203e-08	9.00686937221903e-08	PCM1	protein_coding
ENSG00000078687.17	993.827044781783	-0.0990093192381422	0.0668200678864429	-1.48173030004105	0.138412071424095	0.172981087713087	TNRC6C	protein_coding
ENSG00000078699.22	663.789650271376	-0.361350614119281	0.0695301439525274	-5.19703532278026	2.02491898198327e-07	4.96631103568236e-07	CBFA2T2	protein_coding
ENSG00000078747.16	2595.23236304752	-0.106283171183566	0.0566976315324907	-1.87456104092567	0.0608531371067447	0.0810373905164124	ITCH	protein_coding
ENSG00000078804.13	346.715103906715	0.570231176533009	0.108486874929945	5.25622271727557	1.47044202944481e-07	3.64486270399543e-07	TP53INP2	protein_coding
ENSG00000078808.18	2860.24513212775	0.185620470674912	0.0637229434932077	2.91292995112031	0.00358054910983866	0.00569840260733619	SDF4	protein_coding
ENSG00000078900.15	760.889633106758	0.528702176256312	0.104477604249619	5.06043548809877	4.18299973952031e-07	1.00010697997583e-06	TP73	protein_coding
ENSG00000078902.16	1591.63452327281	0.491089401463405	0.0556423414349184	8.82582200531233	1.08658727560646e-18	5.87760850693249e-18	TOLLIP	protein_coding
ENSG00000078967.13	612.117697518881	-0.0648899726732618	0.0920407558751114	-0.705013469916631	0.480801853629591	0.531885070266959	UBE2D4	protein_coding
ENSG00000079134.12	689.983048059301	0.381398934653039	0.0718025614769501	5.31177337977664	1.08563556343321e-07	2.72228748420729e-07	THOC1	protein_coding
ENSG00000079150.18	102.026047817636	-0.276933460374423	0.1470376424393	-1.88341880201695	0.0596436342754492	0.0795388848648148	FKBP7	protein_coding
ENSG00000079156.17	564.186931012297	1.26404068334544	0.100387800188728	12.5915766753436	2.34933329086491e-36	3.16908279985598e-35	OSBPL6	protein_coding
ENSG00000079246.16	8166.60435098113	0.261832506559099	0.0572031896969093	4.57723612872668	4.71159532973637e-06	1.02391804145076e-05	XRCC5	protein_coding
ENSG00000079263.19	16.4304454343281	-1.61982553190243	0.341256595750286	-4.74664974120451	2.06813630023243e-06	4.63032057260101e-06	SP140	protein_coding
ENSG00000079277.22	494.131916028937	-0.672397890488504	0.0958403575700041	-7.01581158018289	2.2861797648678e-12	8.32881694902886e-12	MKNK1	protein_coding
ENSG00000079308.19	934.483600159195	-0.813583477489614	0.0650421096677247	-12.5085653224642	6.70238174455506e-36	8.92154919795048e-35	TNS1	protein_coding
ENSG00000079313.15	1738.15654307402	0.329850279455434	0.0760259791961282	4.33865216789252	1.43359208112982e-05	2.97305547861487e-05	REXO1	protein_coding
ENSG00000079332.15	2147.85532460946	0.449658880795133	0.0593086240352942	7.58167784380808	3.4111443999584e-14	1.40884553292978e-13	SAR1A	protein_coding
ENSG00000079335.20	322.515470327321	-0.769166614259857	0.0875236143157204	-8.78810387657522	1.52105299327118e-18	8.14607182642361e-18	CDC14A	protein_coding
ENSG00000079337.16	21.8241443247231	-1.7124276077555	0.297880990630027	-5.74869716974441	8.99337283701043e-09	2.47896144538503e-08	RAPGEF3	protein_coding
ENSG00000079387.14	579.108128961651	-0.449270665645247	0.104182614392636	-4.31233817911374	1.61537103949821e-05	3.33401989955451e-05	SENP1	protein_coding
ENSG00000079432.7	2483.77859908655	0.312949957736256	0.070650483679342	4.42955152517607	9.44292510656587e-06	1.99368062018034e-05	CIC	protein_coding
ENSG00000079435.10	197.254342120658	-0.933455367132566	0.145701626857879	-6.40662281721179	1.48778269630882e-10	4.74808216642028e-10	LIPE	protein_coding
ENSG00000079459.13	2167.51959263817	-0.11256944971541	0.103709769082368	-1.08542763821995	0.277732296834857	0.325572590051289	FDFT1	protein_coding
ENSG00000079462.7	1441.1470808394	-0.15637922228792	0.0962072857263558	-1.62544053818036	0.104068724074876	0.133164248608726	PAFAH1B3	protein_coding
ENSG00000079482.13	183.641110348625	-0.402808400246286	0.0993402656598595	-4.05483514233291	5.01696729346812e-05	9.84495932844737e-05	OPHN1	protein_coding
ENSG00000079616.13	2250.75113962361	-0.373081757232891	0.143193256927494	-2.6054422201026	0.00917557480958152	0.0138347888446265	KIF22	protein_coding
ENSG00000079691.18	1311.42643006832	0.762198442891177	0.0533730798440831	14.2805782450209	2.89191858014103e-46	5.96058743639437e-45	CARMIL1	protein_coding
ENSG00000079739.17	901.104438780694	0.593930991774545	0.0697345207934153	8.51702980126634	1.63697386779963e-17	8.27690803036039e-17	PGM1	protein_coding
ENSG00000079785.15	1932.95650996836	0.505066954493627	0.0579242130625797	8.71944438758221	2.79570261468438e-18	1.47066417488341e-17	DDX1	protein_coding
ENSG00000079805.17	4948.37074667731	-0.325465071356433	0.0460421459788091	-7.06885103718294	1.5622173310974e-12	5.77771834472937e-12	DNM2	protein_coding
ENSG00000079819.19	2140.83491909918	0.712160971929662	0.054234508540127	13.1311408750528	2.18342026106922e-39	3.39723103030214e-38	EPB41L2	protein_coding
ENSG00000079950.14	299.467059900878	-0.607828009626156	0.149711655640998	-4.05999123464175	4.90745581855094e-05	9.64108297467318e-05	STX7	protein_coding
ENSG00000079974.17	361.997658441119	-0.155888050689898	0.0867431481837146	-1.79712235437593	0.0723161975790278	0.0953362227769592	RABL2B	protein_coding
ENSG00000079999.14	2126.54413043755	-0.012736470288117	0.0834283237796131	-0.152663624427624	0.878663547942259	0.898041461393021	KEAP1	protein_coding
ENSG00000080189.15	678.190076744747	-0.857928411050036	0.0764117988789904	-11.2276955082381	2.98153545411949e-29	2.92310432451897e-28	SLC35C2	protein_coding
ENSG00000080200.10	897.242598536224	-0.145334329853064	0.0841622109514422	-1.72683593040249	0.0841971335894453	0.109602817014418	CRYBG3	protein_coding
ENSG00000080298.15	304.459762485112	-1.16719400973164	0.113913109365484	-10.2463537009315	1.22892375772788e-24	9.43423787182558e-24	RFX3	protein_coding
ENSG00000080345.18	2522.1399616069	0.265161293222513	0.0620049140614268	4.27645610410529	1.89891978131072e-05	3.88843589808111e-05	RIF1	protein_coding
ENSG00000080371.6	622.409315037373	0.39614952933499	0.119779461900561	3.30732433631958	0.00094191766463661	0.00160942004946052	RAB21	protein_coding
ENSG00000080493.17	60.8470086332914	0.707591555665915	0.216308076659194	3.27122115176849	0.00107084134494207	0.00181574310206338	SLC4A4	protein_coding
ENSG00000080503.24	1907.71909111692	0.0429163499238843	0.0789439997342163	0.543630295758669	0.58669590762469	0.633324451391062	SMARCA2	protein_coding
ENSG00000080546.13	184.717323784051	-0.994857930190819	0.10133831108829	-9.81719469672293	9.49490120920332e-23	6.52634064916487e-22	SESN1	protein_coding
ENSG00000080603.17	5438.642229313	0.226756095039029	0.0649576271054586	3.49083094847184	0.000481520829776372	0.000849861763581942	SRCAP	protein_coding
ENSG00000080608.10	1031.33718873908	1.34655035942132	0.0788812466856923	17.0706018984049	2.45654187077694e-65	9.66495692283804e-64	PUM3	protein_coding
ENSG00000080709.16	53.2489130758099	-0.44286381667895	0.176983222927046	-2.50229264308008	0.01233918833974	0.0182926560138154	KCNN2	protein_coding
ENSG00000080802.18	939.806923059593	0.0174590703184594	0.0815263560623416	0.214152467517484	0.830428161567539	0.855513717351679	CNOT4	protein_coding
ENSG00000080815.19	1172.25252268264	-0.91239570060681	0.0847487269902592	-10.7658926925437	4.98758190678622e-27	4.39885507575751e-26	PSEN1	protein_coding
ENSG00000080819.9	9835.53812609525	-0.301402330434447	0.0593405459316036	-5.07919712740502	3.79033263072513e-07	9.09535346013267e-07	CPOX	protein_coding
ENSG00000080822.17	3882.66091004683	0.32574031568145	0.0606196196703033	5.37351302190743	7.72172260173999e-08	1.95836469812133e-07	CLDND1	protein_coding
ENSG00000080823.23	178.046351608544	-1.67692314168732	0.13101604996563	-12.7993718489241	1.65282753022659e-37	2.34909861962967e-36	MOK	protein_coding
ENSG00000080824.19	35127.8865554765	0.441215095375535	0.0673182783944033	6.55416487020882	5.59541214592332e-11	1.83772797175238e-10	HSP90AA1	protein_coding
ENSG00000080839.12	481.542977620941	0.445590245226568	0.121075594069178	3.68026478541973	0.000232991890996911	0.000425691315658644	RBL1	protein_coding
ENSG00000080845.17	940.189409039001	-0.62326511900504	0.0936203517479682	-6.65736784116031	2.78774878567265e-11	9.38024691624551e-11	DLGAP4	protein_coding
ENSG00000080854.16	5287.81073659874	0.84542267368404	0.103386409742352	8.17730953024584	2.90251723617836e-16	1.36310943127705e-15	IGSF9B	protein_coding
ENSG00000080947.15	130.944059678062	-1.1617545222124	0.128207395749681	-9.06152500344576	1.28639271575527e-19	7.33666332564385e-19	CROCCP3	transcribed_unprocessed_pseudogene
ENSG00000080986.13	585.620370205939	-0.879831621835478	0.128818216337398	-6.83002487420755	8.48999104944587e-12	2.97326807545267e-11	NDC80	protein_coding
ENSG00000081014.11	371.25947310986	0.473737402348571	0.101599109975311	4.66281055477448	3.11919870619838e-06	6.88557189556474e-06	AP4E1	protein_coding
ENSG00000081019.13	387.002022070962	-0.566413946994548	0.0945832735264222	-5.98852128792432	2.11757426262679e-09	6.1630344750078e-09	RSBN1	protein_coding
ENSG00000081026.19	362.253122632195	-0.405850250836535	0.0790875562198601	-5.13165749752449	2.872017590937e-07	6.9547109735336e-07	MAGI3	protein_coding
ENSG00000081059.20	4740.20593775695	0.925864760690811	0.0668483371009015	13.8502287542815	1.26807613353963e-43	2.38284754048716e-42	TCF7	protein_coding
ENSG00000081087.15	140.954210265063	0.490191011393876	0.143614208236916	3.41324871272641	0.000641933284666115	0.00111680424513308	OSTM1	protein_coding
ENSG00000081154.12	1911.74393276874	-0.26292630780516	0.0709273995866698	-3.70697797095856	0.000209747179676326	0.000385553034499322	PCNP	protein_coding
ENSG00000081177.18	1261.94333089898	-0.189717790388986	0.0660596976098747	-2.87191430256602	0.00407993590741135	0.00645644408601348	EXD2	protein_coding
ENSG00000081181.8	463.215270278372	0.794614257649287	0.127476355675432	6.23342464913618	4.56346910962502e-10	1.39989627021756e-09	ARG2	protein_coding
ENSG00000081189.16	307.864777200395	-1.21742409276502	0.0876010378177705	-13.8973706601231	6.57112559184951e-44	1.24562817367205e-42	MEF2C	protein_coding
ENSG00000081237.20	64.7677962238688	-0.824695372442754	0.166495940268415	-4.95324613388907	7.29855591682804e-07	1.71168244010304e-06	PTPRC	protein_coding
ENSG00000081307.13	946.176738239635	0.693740499210937	0.0793895688526898	8.73843389297398	2.36364149168567e-18	1.25078443630078e-17	UBA5	protein_coding
ENSG00000081320.11	403.893496770403	0.0293601955353064	0.0793953536072115	0.369797402509957	0.711533450764718	0.750216161222232	STK17B	protein_coding
ENSG00000081377.17	861.839462234802	-0.976585677535672	0.0726779952313275	-13.4371576214683	3.66235879601293e-41	6.18222532850988e-40	CDC14B	protein_coding
ENSG00000081386.12	360.892055708487	-0.976496375056793	0.0845519936074943	-11.5490638764813	7.46288595134121e-31	7.87355313916641e-30	ZNF510	protein_coding
ENSG00000081692.12	391.40538606598	-0.0152059398501525	0.100226117635075	-0.15171634109901	0.879410668042735	0.898622683313469	JMJD4	protein_coding
ENSG00000081721.12	605.764821662336	0.38807046990886	0.0719836708564224	5.39109030272852	7.00314692157608e-08	1.78481011624783e-07	DUSP12	protein_coding
ENSG00000081760.17	1212.19461202062	0.536341042245905	0.0580903505934137	9.23287666139023	2.63459374694715e-20	1.57388067729844e-19	AACS	protein_coding
ENSG00000081791.9	1876.22004327817	0.307804328708959	0.0612658924597664	5.02407320534986	5.05869402357551e-07	1.20167844824181e-06	DELE1	protein_coding
ENSG00000081803.16	370.522312592551	-0.425990338047112	0.0875830766857247	-4.86384304099863	1.15128222233702e-06	2.65186336561484e-06	CADPS2	protein_coding
ENSG00000081842.18	163.53165866403	-1.84918393853648	0.143103596521898	-12.921994858833	3.38256411771836e-38	4.94712281611704e-37	PCDHA6	protein_coding
ENSG00000081853.15	43.2604635554919	-2.32698969686478	0.229541012989873	-10.1375770131652	3.76317742089038e-24	2.82014307910773e-23	PCDHGA2	protein_coding
ENSG00000081870.11	261.86763891908	0.132532324228219	0.12424106383774	1.06673526557457	0.286091397638139	0.334308054413876	HSPB11	protein_coding
ENSG00000081913.14	665.149710693124	-0.769248514949933	0.093505983622927	-8.22673036681813	1.92392876976533e-16	9.13473156933205e-16	PHLPP1	protein_coding
ENSG00000081923.15	225.959937120959	-0.0261849985628566	0.105267632008272	-0.248746913588776	0.803556557311017	0.831800785738598	ATP8B1	protein_coding
ENSG00000082014.17	1570.14831370608	-0.294232835557194	0.0543316546318145	-5.41549558081934	6.11191817039661e-08	1.56586161977873e-07	SMARCD3	protein_coding
ENSG00000082068.9	446.795987770257	-0.718777048487063	0.101114146771223	-7.10857057532552	1.17250937947961e-12	4.37497448880659e-12	WDR70	protein_coding
ENSG00000082146.13	219.566965767863	-0.0990151138152367	0.117856362222613	-0.84013380311376	0.400833368987358	0.452194634009932	STRADB	protein_coding
ENSG00000082153.18	2691.36340330359	0.443092649959508	0.0634923655659582	6.97867603466762	2.9797469377282e-12	1.07569932461643e-11	BZW1	protein_coding
ENSG00000082196.20	61.4735454493673	-0.616700631738618	0.163503916636709	-3.77177895443858	0.000162087816798773	0.000301023077590148	C1QTNF3	protein_coding
ENSG00000082212.13	1794.02394144983	0.704494256628607	0.0499274684265541	14.1103540562037	3.27927442282734e-45	6.5102861997471e-44	ME2	protein_coding
ENSG00000082213.18	708.142649031558	0.586639167559813	0.0663053857631995	8.84753419058466	8.94742279176295e-19	4.88006005552183e-18	C5orf22	protein_coding
ENSG00000082258.13	975.622065228677	0.383226421585295	0.0624054931564249	6.14090847138575	8.20508542779971e-10	2.46495189189099e-09	CCNT2	protein_coding
ENSG00000082269.16	918.359844263476	0.878933151806228	0.137061813507739	6.41267709300083	1.42986173845526e-10	4.56999178011043e-10	FAM135A	protein_coding
ENSG00000082438.17	62.5077915587504	-0.0292160954516717	0.224558101197287	-0.130104838328695	0.896483482227502	0.912796364031076	COBLL1	protein_coding
ENSG00000082458.12	879.916703624618	-0.307375496239183	0.0544208620499727	-5.64811884010458	1.62213032149101e-08	4.36614019189137e-08	DLG3	protein_coding
ENSG00000082497.12	38.8159644889262	-1.31093173627177	0.237810023498408	-5.51251674335142	3.53738526966138e-08	9.2605816416642e-08	SERTAD4	protein_coding
ENSG00000082512.15	568.888373432015	0.553737662241557	0.0847646761788254	6.53264646553186	6.46175525559085e-11	2.11490897750144e-10	TRAF5	protein_coding
ENSG00000082515.18	374.014118531848	0.339417264746536	0.0992920186777681	3.41837409760039	0.000629964554316068	0.00109711867280774	MRPL22	protein_coding
ENSG00000082516.9	2092.49462632636	0.890212583931182	0.0593757833865419	14.9928562312318	8.17601862844272e-51	1.98910288950906e-49	GEMIN5	protein_coding
ENSG00000082641.16	4758.70421896558	0.0662204962810818	0.0894581700781853	0.740239781600785	0.459154512902111	0.510554675861125	NFE2L1	protein_coding
ENSG00000082701.16	1431.63803658942	0.146603830756028	0.0923294933207311	1.58783315583418	0.112324071908623	0.142724312733009	GSK3B	protein_coding
ENSG00000082781.12	877.717815542422	-1.46370462887159	0.0632476679057077	-23.1424284458004	1.73277860133555e-118	2.5416329232017e-116	ITGB5	protein_coding
ENSG00000082805.20	1142.02428054178	-0.0695356398055648	0.102967778064739	-0.675314560656496	0.499475934966052	0.549885770273783	ERC1	protein_coding
ENSG00000082898.17	4924.539176481	-0.0282457413244486	0.0684681890053404	-0.412538168962603	0.679945010339402	0.720991112817615	XPO1	protein_coding
ENSG00000082996.20	566.2892609273	-0.488967637385674	0.0915808838411137	-5.33918888830553	9.33633335043024e-08	2.35206477002335e-07	RNF13	protein_coding
ENSG00000083093.10	521.481727938798	0.220556095524465	0.0860663779634082	2.56262783148881	0.0103883337788105	0.0155500789388952	PALB2	protein_coding
ENSG00000083097.14	326.398988082602	-0.743662328799227	0.101231832037642	-7.34613128924413	2.04025979171513e-13	8.00214042918799e-13	DOP1A	protein_coding
ENSG00000083099.11	648.105861959097	-0.0638558960798794	0.0756199159695609	-0.844432253873215	0.398427905164015	0.449783216858548	LYRM2	protein_coding
ENSG00000083123.15	383.953002108108	-0.11127377749835	0.0815644938454303	-1.36424284945874	0.172491146256736	0.211046018597892	BCKDHB	protein_coding
ENSG00000083168.11	1993.92331524095	-0.160430452507653	0.0450176699498215	-3.56372181604412	0.000365633444642382	0.000654578751233215	KAT6A	protein_coding
ENSG00000083223.18	498.843869197363	-0.135355736615661	0.0915688450275299	-1.47818547427312	0.139358140784234	0.173987504418496	TUT7	protein_coding
ENSG00000083307.12	680.237100975912	-1.22659667358242	0.0756025792186826	-16.2242702068994	3.39731494693319e-59	1.08973745686341e-57	GRHL2	protein_coding
ENSG00000083312.17	5994.30376984815	0.713749290899121	0.0672717958849066	10.6099336506529	2.67939271271705e-26	2.2526580469521e-25	TNPO1	protein_coding
ENSG00000083444.17	3140.48712067554	0.139229084829662	0.0471928095814551	2.95021818078773	0.00317549596587037	0.00509509272009022	PLOD1	protein_coding
ENSG00000083457.12	107.858436117599	-0.234036517085787	0.134846782104265	-1.73557361498495	0.0826392546367246	0.10774848779669	ITGAE	protein_coding
ENSG00000083520.15	1959.16634198274	0.513493946678015	0.0737941012638607	6.95846873779177	3.43991051813968e-12	1.23767964058238e-11	DIS3	protein_coding
ENSG00000083535.16	189.172690073317	0.0531305654810407	0.117044913990041	0.453933141303017	0.649876949167904	0.692847431234824	PIBF1	protein_coding
ENSG00000083544.15	494.693857934707	-0.0927730372338524	0.0747454586639325	-1.24118627261323	0.214536944742686	0.257546615905642	TDRD3	protein_coding
ENSG00000083635.8	263.102991389995	0.505971008460882	0.0876268732177228	5.77415340615563	7.73409504546979e-09	2.14201114476549e-08	NUFIP1	protein_coding
ENSG00000083642.19	440.963723918738	-0.114710241498995	0.0856034460839236	-1.34001896823798	0.180239178241332	0.219707399134262	PDS5B	protein_coding
ENSG00000083720.13	765.735921006062	0.387111719702696	0.0946466334107853	4.09007384364696	4.31235871157634e-05	8.5332174740662e-05	OXCT1	protein_coding
ENSG00000083750.13	210.986060417784	-0.779799871072992	0.0957003816226524	-8.14834651493607	3.68933919055139e-16	1.72085632883144e-15	RRAGB	protein_coding
ENSG00000083799.18	234.485251017829	-2.62630711137011	0.128254921634088	-20.4772423382159	3.435664968716e-93	2.7034388722584e-91	CYLD	protein_coding
ENSG00000083807.10	277.508269368654	0.569397262249808	0.0932690693188379	6.10488843094744	1.02872515985816e-09	3.06366641339189e-09	SLC27A5	protein_coding
ENSG00000083812.12	476.80882191322	-0.0954777694346051	0.088985197487059	-1.07296238173198	0.283287994858536	0.331519366872406	ZNF324	protein_coding
ENSG00000083817.9	72.0849678212412	-1.19525390687157	0.163681424380214	-7.30231858256025	2.82850553436694e-13	1.09910137894074e-12	ZNF416	protein_coding
ENSG00000083828.16	98.5585511877207	-0.220549190866836	0.130676220103815	-1.68775306395932	0.0914586408963573	0.118260625356228	ZNF586	protein_coding
ENSG00000083838.16	248.925658896907	-1.47321300155564	0.123784257341559	-11.9014568830881	1.16298896625439e-32	1.32108551144145e-31	ZNF446	protein_coding
ENSG00000083845.9	19500.7360978591	0.360124532163008	0.0740065179417684	4.86611912272876	1.13810935696676e-06	2.62272058649387e-06	RPS5	protein_coding
ENSG00000083857.14	9023.12515038518	-0.523720173175796	0.0510406890539498	-10.2608366556773	1.05786173102775e-24	8.15417093488124e-24	FAT1	protein_coding
ENSG00000083896.13	1165.05745985135	-0.234411460764086	0.058638624835546	-3.99756067645688	6.39985891599354e-05	0.00012416728971726	YTHDC1	protein_coding
ENSG00000083937.9	848.345717506337	-0.199921636412571	0.102374728376495	-1.95284167863515	0.0508383581694043	0.0686385983220161	CHMP2B	protein_coding
ENSG00000084070.12	1164.5841201607	0.727399054851235	0.0607642300475583	11.9708429495761	5.05128036545732e-33	5.80781915991851e-32	SMAP2	protein_coding
ENSG00000084072.17	478.735384701102	0.32239042683846	0.0795213019579404	4.05413919164673	5.03192497310321e-05	9.87174685023286e-05	PPIE	protein_coding
ENSG00000084073.10	975.182882448222	0.457329892873537	0.0692638071577731	6.60272531412841	4.03667083859139e-11	1.34123648624233e-10	ZMPSTE24	protein_coding
ENSG00000084090.13	4138.76495732996	0.295320131352143	0.0493851795073338	5.97993435071524	2.23227566544649e-09	6.48561937568568e-09	STARD7	protein_coding
ENSG00000084092.7	2902.51432126321	0.465776132727217	0.063105134843746	7.38095455909445	1.5715864392268e-13	6.21233069697502e-13	NOA1	protein_coding
ENSG00000084093.19	1172.73478784181	-0.506169090418615	0.0883399350635295	-5.72978789326259	1.00556290957127e-08	2.76118583020771e-08	REST	protein_coding
ENSG00000084112.15	1728.73515697885	0.533056196242467	0.059386937877751	8.97598386601059	2.80830552193738e-19	1.57373441488984e-18	SSH1	protein_coding
ENSG00000084207.18	8205.121444146	-0.164124763774072	0.0800076072947346	-2.05136448049825	0.0402314653881949	0.0551508011146763	GSTP1	protein_coding
ENSG00000084234.17	5998.0625903122	0.0175814977212036	0.0434204413529199	0.404912920582767	0.685541520625464	0.726308646115674	APLP2	protein_coding
ENSG00000084444.14	367.808852088989	0.0390733896983542	0.0936574601050673	0.417194633022513	0.676536050512179	0.717875168642927	FAM234B	protein_coding
ENSG00000084463.8	2999.45835812178	0.544443717786121	0.053174945450256	10.2387263997372	1.32975250166749e-24	1.0182412972728e-23	WBP11	protein_coding
ENSG00000084623.11	6065.92053844817	0.842365642728366	0.0535747950576909	15.7231706032899	1.04938207757204e-55	3.05473303043513e-54	EIF3I	protein_coding
ENSG00000084628.10	226.565876547528	0.33578498779425	0.0948024309143981	3.54194491170218	0.000397188414148979	0.000707632377472025	NKAIN1	protein_coding
ENSG00000084652.16	3749.3633342852	0.638220703006326	0.042543496780022	15.0016042711851	7.166595436369e-51	1.75198905910458e-49	TXLNA	protein_coding
ENSG00000084676.15	814.127994859617	-0.502027256731633	0.0658741323181733	-7.62100750423294	2.51703309640789e-14	1.04989884098648e-13	NCOA1	protein_coding
ENSG00000084693.16	814.341315362112	-1.0759436873528	0.0953649139960796	-11.2823851274803	1.60338861503901e-29	1.5915896975039e-28	AGBL5	protein_coding
ENSG00000084710.14	146.182010956897	-1.25024383832382	0.136340006131194	-9.17004387634218	4.7282654897165e-20	2.78172254745471e-19	EFR3B	protein_coding
ENSG00000084731.15	540.426617854345	-1.69273352035979	0.156064983421927	-10.8463377449856	2.07576680678319e-27	1.86227345112116e-26	KIF3C	protein_coding
ENSG00000084733.11	2181.3000283557	0.364882006336731	0.0831481715757153	4.38833469722743	1.14221901594347e-05	2.39044810816926e-05	RAB10	protein_coding
ENSG00000084754.12	3967.05806517975	-0.0634482325635252	0.0433607448591367	-1.4632643597255	0.143395055996655	0.178584824499008	HADHA	protein_coding
ENSG00000084764.12	288.481597766012	-0.129207280518423	0.119000970860216	-1.08576660832621	0.277582263123299	0.325421962541072	MAPRE3	protein_coding
ENSG00000084774.14	5884.16448718229	0.266576043514013	0.0624675085389521	4.26743517948676	1.97733199113099e-05	4.04242648471002e-05	CAD	protein_coding
ENSG00000085063.17	1436.11362525309	-0.740516695967787	0.0651734469168208	-11.3622453775215	6.44660762863524e-30	6.53660054049806e-29	CD59	protein_coding
ENSG00000085117.12	177.738532285548	-1.01029946662848	0.122387364935897	-8.25493274700083	1.51987799603095e-16	7.25966385205047e-16	CD82	protein_coding
ENSG00000085185.15	601.721783732755	-1.09633070295689	0.0902836604782887	-12.14317958697	6.23549874007886e-34	7.51842896768647e-33	BCORL1	protein_coding
ENSG00000085224.23	1911.29440379779	-0.00747828465662755	0.0718204998460854	-0.104124653443708	0.917070426577362	0.930934623713686	ATRX	protein_coding
ENSG00000085231.14	557.38991477249	0.871353850224486	0.0921800642250577	9.45273641920095	3.30086350707602e-21	2.07962659987092e-20	AK6	protein_coding
ENSG00000085274.15	408.65026112353	0.219011981343179	0.0756828140885543	2.89381392566771	0.00380593629575348	0.00603802221529387	MYNN	protein_coding
ENSG00000085276.19	34.6453918355278	0.070874794050861	0.259658356446665	0.272954027056006	0.78488855515002	0.814712158360157	MECOM	protein_coding
ENSG00000085365.18	957.036433382104	-0.829773804336182	0.102350707755337	-8.10716234927951	5.1815607832407e-16	2.39690815410902e-15	SCAMP1	protein_coding
ENSG00000085377.15	1593.04058326569	0.320572894799012	0.0480734595205259	6.66839661626884	2.58613124034841e-11	8.72905960214116e-11	PREP	protein_coding
ENSG00000085382.12	330.870289046377	-0.475447812312629	0.0899816349492804	-5.28383166832458	1.2650950399236e-07	3.15396961438379e-07	HACE1	protein_coding
ENSG00000085415.16	2802.18544358288	0.70244960335903	0.0546991836596917	12.8420491195863	9.53176764441222e-38	1.37148519592171e-36	SEH1L	protein_coding
ENSG00000085433.15	264.297117739297	-0.104739548702213	0.108562359854143	-0.964786956021721	0.334651530605493	0.384977942921479	WDR47	protein_coding
ENSG00000085449.15	1014.76126761753	0.107743396327743	0.0669980003669959	1.60815838887065	0.10780049394633	0.137496822502418	WDFY1	protein_coding
ENSG00000085465.13	29.5844982688374	0.377598067217016	0.258502457124541	1.46071364820759	0.144094041957704	0.179337077675014	OVGP1	protein_coding
ENSG00000085491.17	593.688698055333	-0.463735632693114	0.0751353101489504	-6.17200663408178	6.74286705876343e-10	2.04172364686191e-09	SLC25A24	protein_coding
ENSG00000085511.20	786.651385769798	0.146720937335529	0.0644873388345637	2.27518982775716	0.022894544824941	0.0325728207190139	MAP3K4	protein_coding
ENSG00000085514.16	220.29549616557	0.152099625817951	0.109952763236354	1.38331790253418	0.16656741104695	0.204576899934747	PILRA	protein_coding
ENSG00000085552.17	456.063675822202	-0.953213716096859	0.0813894257993544	-11.7117636195981	1.10947516510372e-31	1.20589574060339e-30	IGSF9	protein_coding
ENSG00000085644.14	1058.78518518762	-0.0164123565410136	0.106513483828551	-0.154087125414391	0.87754103947589	0.897076258502046	ZNF213	protein_coding
ENSG00000085719.13	2458.10358697724	-0.0574118199002897	0.073994908631896	-0.77588878696908	0.437814653840643	0.489636241878311	CPNE3	protein_coding
ENSG00000085721.13	2155.33510635822	0.68210769597926	0.0740527260936646	9.21110851633613	3.22774136468622e-20	1.9206268821457e-19	RRN3	protein_coding
ENSG00000085733.16	3351.57826441962	0.458769752491931	0.0677515407541021	6.77135526935089	1.27581550806395e-11	4.40672626790813e-11	CTTN	protein_coding
ENSG00000085741.13	25.7144030715402	0.565772759032083	0.273742014973133	2.066810091566	0.0387520521986466	0.0532483860497639	WNT11	protein_coding
ENSG00000085760.15	1187.27474002122	0.176567489235064	0.0606095376657467	2.91319643797334	0.0035774947653726	0.00569414147863982	MTIF2	protein_coding
ENSG00000085788.14	1190.38345851758	0.478016698253118	0.0649272754010222	7.36234033078789	1.8071352223489e-13	7.11921745482327e-13	DDHD2	protein_coding
ENSG00000085831.15	88.5781304177687	0.150500154321808	0.133922654284449	1.12378413589495	0.261104613099342	0.307968498298451	TTC39A	protein_coding
ENSG00000085832.17	1134.87569872952	-0.0908795735630235	0.0913037150291765	-0.99535460888949	0.319563826795105	0.369167326442915	EPS15	protein_coding
ENSG00000085840.13	882.843973325328	0.958105270467759	0.130234502862564	7.35676989897866	1.88413714726951e-13	7.41290208878847e-13	ORC1	protein_coding
ENSG00000085871.9	302.170669180916	-0.421886741203525	0.0948962906220063	-4.44576640918449	8.75790718020804e-06	1.8541824786797e-05	MGST2	protein_coding
ENSG00000085872.15	3878.36821612637	0.429856614396693	0.0676570728408483	6.35346160197998	2.10522756792457e-10	6.63726587984233e-10	CHERP	protein_coding
ENSG00000085978.22	838.802675107373	0.995972739405237	0.0906635131799535	10.9853755328053	4.49365819789125e-28	4.19075234899635e-27	ATG16L1	protein_coding
ENSG00000085982.13	342.888977421041	-1.53995804697483	0.104115050034064	-14.7909264459941	1.67630478537316e-49	3.83140888009344e-48	USP40	protein_coding
ENSG00000085998.14	1770.92320239998	0.116521316118525	0.0543835465456906	2.14258398945403	0.0321465179013627	0.0447044912052455	POMGNT1	protein_coding
ENSG00000085999.13	897.839500855933	0.923572354239726	0.152077203560625	6.07304929743493	1.25503905691465e-09	3.71131925462252e-09	RAD54L	protein_coding
ENSG00000086015.22	3321.82930874492	0.216773148706026	0.0734464528645966	2.95144476351584	0.00316291112160392	0.00507543932290941	MAST2	protein_coding
ENSG00000086061.16	2368.40246359063	0.394423422429743	0.109926072110377	3.58807892302111	0.000333123461390043	0.000599003719909638	DNAJA1	protein_coding
ENSG00000086062.13	770.197898040593	-0.70238106219128	0.0941831945775319	-7.45760499356473	8.81093467379363e-14	3.54219268365285e-13	B4GALT1	protein_coding
ENSG00000086065.14	468.320134045435	-0.702759779756264	0.0923051610047573	-7.61343972651804	2.66895820205872e-14	1.11051006655751e-13	CHMP5	protein_coding
ENSG00000086102.19	1148.11372025604	0.465040292775801	0.0632431243297486	7.35321503648505	1.93495268130877e-13	7.60688657538717e-13	NFX1	protein_coding
ENSG00000086189.10	816.904796381819	0.598856895081515	0.0657146997754126	9.11298228749696	8.01478992685561e-20	4.63758890137627e-19	DIMT1	protein_coding
ENSG00000086200.17	764.930321114798	0.464867888321706	0.0662898488546987	7.01265572864185	2.33836352025994e-12	8.50866957227533e-12	IPO11	protein_coding
ENSG00000086232.13	4125.27925628263	-0.608935479481585	0.0634234769154337	-9.60110528619418	7.90916717439005e-22	5.19303336248087e-21	EIF2AK1	protein_coding
ENSG00000086300.16	317.849380526491	-0.144412334899623	0.125808065303369	-1.14787819486288	0.251018850958236	0.297116327191871	SNX10	protein_coding
ENSG00000086475.15	1555.64948983437	0.265896516662991	0.078434134745017	3.39006119628143	0.000698770230339202	0.0012108063585233	SEPHS1	protein_coding
ENSG00000086504.17	1360.14973682755	0.270992882474169	0.0660202995818554	4.10469028754069	4.04856907754336e-05	8.02911284110332e-05	MRPL28	protein_coding
ENSG00000086544.3	423.720318665615	0.0904185618717543	0.109010682072278	0.829446804229729	0.406851626239415	0.458402145516077	ITPKC	protein_coding
ENSG00000086589.12	1711.75625029099	0.0436261339426231	0.0546058230874807	0.798928236513023	0.424332024991019	0.476144402374058	RBM22	protein_coding
ENSG00000086598.11	5493.17824653409	0.653681388954768	0.0663942895866814	9.84544594157228	7.17204552934841e-23	4.96132160519212e-22	TMED2	protein_coding
ENSG00000086619.14	339.029311635039	-0.602279011718519	0.0938713425272314	-6.41600509275557	1.39896768488662e-10	4.47883106235791e-10	ERO1B	protein_coding
ENSG00000086666.19	493.293584135094	-0.828112387216245	0.0827512929854143	-10.007244084539	1.41643299672941e-23	1.02243046892441e-22	ZFAND6	protein_coding
ENSG00000086712.13	1151.21959434918	0.385094787721139	0.0673571152689946	5.71721021874586	1.08287121359123e-08	2.96592064810304e-08	TXLNG	protein_coding
ENSG00000086758.16	9399.06734330217	-0.120273013841198	0.0546597873005995	-2.20039300884509	0.0277790234210888	0.0390296183247289	HUWE1	protein_coding
ENSG00000086827.9	752.733598333281	0.203055681821537	0.0766658205920645	2.64858160068471	0.00808303329932782	0.0122855600690387	ZW10	protein_coding
ENSG00000086848.15	776.067700165166	0.373627170128318	0.0773262216841355	4.83183016046642	1.35283641532723e-06	3.08974339573149e-06	ALG9	protein_coding
ENSG00000087008.16	368.270073227244	0.576429622521427	0.0965609357668788	5.96959441148195	2.37844098935726e-09	6.889088663192e-09	ACOX3	protein_coding
ENSG00000087053.20	818.119761519727	0.21130148895049	0.0641576954703927	3.29347068034888	0.000989586619480446	0.00168629310253898	MTMR2	protein_coding
ENSG00000087074.8	1815.24945954605	0.553040016894874	0.129665251664695	4.26513664836742	1.99779892136676e-05	4.08095539535007e-05	PPP1R15A	protein_coding
ENSG00000087076.9	113.299095573321	-1.05549877833141	0.151655527485868	-6.95984377113962	3.40650291220777e-12	1.22595154830002e-11	HSD17B14	protein_coding
ENSG00000087077.14	6199.37245711568	-0.00502426422652321	0.067057999910749	-0.0749241586866633	0.940275054726137	0.950784788622078	TRIP6	protein_coding
ENSG00000087086.15	8173.70998650508	-1.3253201646697	0.0816832833905751	-16.2251088552915	3.35122946896909e-59	1.07724201738692e-57	FTL	protein_coding
ENSG00000087087.20	3358.81941237479	0.235701785791755	0.0405447250428962	5.81337733928109	6.12248384679193e-09	1.71135034148626e-08	SRRT	protein_coding
ENSG00000087088.20	852.681165104844	-0.539043186524147	0.067488883634643	-7.98714036288264	1.3810481817738e-15	6.23390377359982e-15	BAX	protein_coding
ENSG00000087095.13	296.67044320211	-0.134319719478191	0.0954072405724768	-1.40785666446514	0.159173517400186	0.196229579835333	NLK	protein_coding
ENSG00000087111.21	1055.90242658958	-0.257537538664085	0.0857279706389545	-3.00412498679936	0.00266345883384479	0.00431708358134611	PIGS	protein_coding
ENSG00000087152.15	1356.21865129158	-0.275536609236123	0.065787009584028	-4.18831333082844	2.81035332448141e-05	5.65665041650216e-05	ATXN7L3	protein_coding
ENSG00000087157.19	493.376369768519	0.319968682766433	0.0742278848466893	4.31062643678045	1.62792715921982e-05	3.35718311786692e-05	PGS1	protein_coding
ENSG00000087191.13	1821.2300503313	0.415904334143917	0.0670404700287167	6.20378010425292	5.51227941171377e-10	1.6793611081301e-09	PSMC5	protein_coding
ENSG00000087206.17	392.673754847994	0.215926069036438	0.0856579108558026	2.52079541608165	0.0117089906614489	0.0174096477623433	UIMC1	protein_coding
ENSG00000087253.13	44.5689498755229	-1.8046243706971	0.252105945458634	-7.15819838129604	8.1744205486446e-13	3.07747684148823e-12	LPCAT2	protein_coding
ENSG00000087263.17	1798.25733770181	0.833888875355653	0.0636570058691433	13.099718781462	3.30479872395825e-39	5.08440927918139e-38	OGFOD1	protein_coding
ENSG00000087266.17	2553.62867305997	0.694975682711189	0.0737946382517297	9.4176988894569	4.61081769760784e-21	2.87021976825131e-20	SH3BP2	protein_coding
ENSG00000087269.16	3602.53855026106	0.743481412884452	0.0373485656916805	19.9065586352641	3.57012791185241e-88	2.54422134397482e-86	NOP14	protein_coding
ENSG00000087274.17	2909.84412023385	-0.634862864247369	0.0509814206682663	-12.4528280288302	1.34976218091412e-35	1.77477867965627e-34	ADD1	protein_coding
ENSG00000087299.12	1030.86893204243	0.826596430673901	0.0643724170145519	12.8408481304507	9.68080487342988e-38	1.39160418675336e-36	L2HGDH	protein_coding
ENSG00000087301.9	363.060559558099	-0.380528176063769	0.0938995128556122	-4.05250426217761	5.06723005741669e-05	9.93842810690008e-05	TXNDC16	protein_coding
ENSG00000087302.9	3370.42407334283	0.055651626569056	0.052753682161239	1.05493350016705	0.291455739585951	0.339892961301778	RTRAF	protein_coding
ENSG00000087338.5	586.014390919352	0.298059482585039	0.0763594809983075	3.90337229494325	9.48616131849718e-05	0.000180204860052628	GMCL1	protein_coding
ENSG00000087365.16	9631.16467526683	0.751118626705404	0.0441164935326107	17.0258007053571	5.28643713509495e-65	2.0478844163337e-63	SF3B2	protein_coding
ENSG00000087448.11	2179.75137716039	0.473609134852481	0.0435474546425532	10.8757018921075	1.50493006311484e-27	1.36391622036827e-26	KLHL42	protein_coding
ENSG00000087460.26	11402.9857564079	-0.214999732393164	0.0551668754695369	-3.89726136496323	9.72866078424858e-05	0.000184556262089939	GNAS	protein_coding
ENSG00000087470.18	1740.88998366903	0.0776682394311627	0.0679142940416517	1.1436213911541	0.252780686461075	0.299084549381621	DNM1L	protein_coding
ENSG00000087502.18	493.791791029494	0.0958720238101768	0.107057111747527	0.895522233368969	0.370507986071645	0.421889859328491	ERGIC2	protein_coding
ENSG00000087510.7	67.5923624564425	-1.70500249414973	0.21324974214445	-7.99533203184273	1.29225139481014e-15	5.84777290856547e-15	TFAP2C	protein_coding
ENSG00000087586.17	770.691024094895	-0.56055573416969	0.13431290044701	-4.17350628498151	2.999473825641e-05	6.02126635102103e-05	AURKA	protein_coding
ENSG00000087842.11	416.226762170644	-0.14298760927202	0.0872172796095304	-1.639441288609	0.101121388676603	0.129689468601538	PIR	protein_coding
ENSG00000087884.14	21.4656524793414	-3.87612499258818	0.476553802103234	-8.13365663117407	4.16531296188938e-16	1.93629379163768e-15	AAMDC	protein_coding
ENSG00000087903.13	190.068562762853	-0.747641517761773	0.110036020391978	-6.79451615115191	1.0867664164103e-11	3.77705705523965e-11	RFX2	protein_coding
ENSG00000087995.16	729.910053135791	0.546200897204261	0.0692333137992371	7.88927854570325	3.03938454128275e-15	1.34148471077125e-14	METTL2A	protein_coding
ENSG00000088002.12	136.700375889083	0.239032925399913	0.405338713771612	0.58971156042745	0.555384043463557	0.602696604557349	SULT2B1	protein_coding
ENSG00000088035.18	198.209154849228	-0.123058948016475	0.12197491426491	-1.00888734997764	0.313028662640647	0.362532543899954	ALG6	protein_coding
ENSG00000088038.19	2470.766650484	0.192594798924615	0.0743310725352994	2.59104022524568	0.00956863062650336	0.0143829341861718	CNOT3	protein_coding
ENSG00000088179.9	647.216121477984	0.382413012744151	0.107217563349305	3.56670120825526	0.00036150326452379	0.000647721386629859	PTPN4	protein_coding
ENSG00000088205.13	2903.80210021147	1.00707186887686	0.0474419140464361	21.2274713008236	5.32517629501342e-100	4.96621996697918e-98	DDX18	protein_coding
ENSG00000088247.17	9141.30346012373	0.178838835135685	0.0432719917944281	4.13290046793532	3.58213875948881e-05	7.14158780395315e-05	KHSRP	protein_coding
ENSG00000088256.9	2686.33168287228	0.188706628085338	0.0629708928324207	2.99672784674544	0.00272894220771339	0.00441753550563955	GNA11	protein_coding
ENSG00000088280.19	302.260454257802	-1.34177170066598	0.0967457384119491	-13.8690522465458	9.75572983892155e-44	1.84006949321382e-42	ASAP3	protein_coding
ENSG00000088298.13	722.662023181275	0.691189552623713	0.0681726107540172	10.1388159405789	3.71576000887172e-24	2.7859901843193e-23	EDEM2	protein_coding
ENSG00000088305.18	157.721136526596	-0.0501696642983487	0.134387053869686	-0.373322153092201	0.708908690553216	0.74770961301857	DNMT3B	protein_coding
ENSG00000088325.16	2944.13957493186	-0.688585333051753	0.132634358591341	-5.19160600891773	2.08487824513883e-07	5.10921987470517e-07	TPX2	protein_coding
ENSG00000088340.17	22.3689652056624	-1.65788459647931	0.308231172211523	-5.37870516010492	7.50234557120166e-08	1.90496532587756e-07	FER1L4	transcribed_unitary_pseudogene
ENSG00000088356.6	316.677693043076	0.146114167302453	0.0839394766065555	1.74070858205758	0.081734673197418	0.106691501872005	PDRG1	protein_coding
ENSG00000088367.23	1053.6911360303	-0.196007941065723	0.0618564295556996	-3.16875614182071	0.00153092785020226	0.0025513079601526	EPB41L1	protein_coding
ENSG00000088387.19	1221.19524422997	0.11818837595655	0.0751083269517911	1.57357220900966	0.115586382358425	0.146487632301912	DOCK9	protein_coding
ENSG00000088448.14	1003.44183364081	0.514350627875915	0.0754149252736594	6.82027630484923	9.08655742475345e-12	3.17263021893171e-11	ANKRD10	protein_coding
ENSG00000088451.11	305.1414347212	0.685245840715445	0.0878644089791713	7.79890115550525	6.24485533933873e-15	2.71112857663016e-14	TGDS	protein_coding
ENSG00000088538.13	21.7399090092662	-0.46685351928412	0.365303920717495	-1.27798661007298	0.201254147538258	0.242719538677098	DOCK3	protein_coding
ENSG00000088543.15	135.292751423519	-1.70374009541361	0.140110577253637	-12.1599677112842	5.07787560549337e-34	6.14715902626553e-33	C3orf18	protein_coding
ENSG00000088682.14	1654.78456999868	0.462546870318901	0.0523457783899461	8.83637390723645	9.88754658676129e-19	5.36569877272951e-18	COQ9	protein_coding
ENSG00000088727.12	111.562059619139	0.199503705100162	0.128306825836962	1.55489549210475	0.119970961166741	0.151523263777556	KIF9	protein_coding
ENSG00000088766.12	854.443541642129	0.708414905202505	0.0677381180634226	10.4581427039237	1.34465539583962e-25	1.09692514688688e-24	CRLS1	protein_coding
ENSG00000088808.18	1196.96070956005	-0.249181053974688	0.063879514592041	-3.90079754935605	9.58763052824601e-05	0.000182040872214077	PPP1R13B	protein_coding
ENSG00000088826.18	724.842089701904	0.715797775663536	0.112142784233909	6.3829142512684	1.73749208846092e-10	5.51239615129518e-10	SMOX	protein_coding
ENSG00000088827.12	17.7049341729105	-0.6007346569962	0.326952012111589	-1.83737868171054	0.0661540117084424	0.0876253558557906	SIGLEC1	protein_coding
ENSG00000088832.17	4313.80784862489	0.533422968690394	0.0679495493699415	7.85027970952757	4.15110409120034e-15	1.81993269326334e-14	FKBP1A	protein_coding
ENSG00000088833.17	1088.08269439687	0.0339820620696345	0.0655135484824995	0.518702815780342	0.603967997815228	0.649402071809299	NSFL1C	protein_coding
ENSG00000088836.14	1030.32783383519	-0.0928237152484142	0.0692473377392834	-1.34046619377478	0.18009382795601	0.219547934540418	SLC4A11	protein_coding
ENSG00000088876.13	297.155405288486	0.102126388477052	0.0812368335461957	1.25714388435607	0.208701538778414	0.25112001018352	ZNF343	protein_coding
ENSG00000088881.21	130.185702203601	-0.643105494945567	0.115234614219167	-5.58083609949377	2.39365126230598e-08	6.34554891576043e-08	EBF4	protein_coding
ENSG00000088888.18	2234.45881124198	-0.141721724632681	0.0592023056184233	-2.39385481954233	0.0166723466286629	0.024222118748518	MAVS	protein_coding
ENSG00000088899.15	219.145666454218	-0.485793885175455	0.151384520717778	-3.20900632952498	0.00133194559890606	0.00223440307664588	LZTS3	protein_coding
ENSG00000088930.8	3415.38102961507	0.34382270783414	0.0452710345226374	7.59476145088344	3.08359959665553e-14	1.27670656909487e-13	XRN2	protein_coding
ENSG00000088970.16	443.121654619524	-0.473357644703278	0.153065002548882	-3.09252694489787	0.00198460216024363	0.00326758603279868	KIZ	protein_coding
ENSG00000088986.11	2044.0850043029	-0.329331573761383	0.0779085350151097	-4.22715654578169	2.36663020835348e-05	4.80062421963002e-05	DYNLL1	protein_coding
ENSG00000089006.16	3911.89716307315	0.419210078726389	0.0864857601380603	4.8471572436571	1.25243157521152e-06	2.8734603247222e-06	SNX5	protein_coding
ENSG00000089009.15	27975.6796684178	0.099793511190427	0.0612677408893991	1.62881003513048	0.103353239659906	0.132349613899124	RPL6	protein_coding
ENSG00000089022.14	926.020798104174	0.393812877057147	0.0561078305437459	7.01885767531327	2.236894938067e-12	8.15319872721743e-12	MAPKAPK5	protein_coding
ENSG00000089048.14	729.107184112966	0.983766636581872	0.0932029545403501	10.5551014067475	4.81119794745784e-26	4.01487618681511e-25	ESF1	protein_coding
ENSG00000089050.16	531.298168492552	-0.669641316632649	0.0783339765227895	-8.5485423612809	1.24652713313745e-17	6.33026283275316e-17	RBBP9	protein_coding
ENSG00000089053.13	2780.45205322896	0.0270513588637204	0.0763843162239338	0.354148079095383	0.723227912004176	0.760384637833357	ANAPC5	protein_coding
ENSG00000089057.15	631.254150432171	0.190644933342299	0.0876483606924064	2.17511122668168	0.0296217823689523	0.0414682994838891	SLC23A2	protein_coding
ENSG00000089060.11	500.981141481894	-0.382699453042161	0.0782314790209465	-4.8918856939889	9.98744457751046e-07	2.31320424156106e-06	SLC8B1	protein_coding
ENSG00000089063.15	730.698034052061	-0.695815815515416	0.112187663581483	-6.20224892204871	5.56619441712746e-10	1.69476149242164e-09	TMEM230	protein_coding
ENSG00000089091.16	30.9401790722294	-1.82154349701093	0.265236561547018	-6.86761842480013	6.52825541348966e-12	2.30710002918167e-11	DZANK1	protein_coding
ENSG00000089094.19	1844.2260415929	0.384195704683017	0.0580014697723641	6.62389601833977	3.49852909993828e-11	1.16705183576656e-10	KDM2B	protein_coding
ENSG00000089123.16	167.919160419946	0.728755119019203	0.115424870064598	6.31367502178127	2.724858350816e-10	8.5091277313204e-10	TASP1	protein_coding
ENSG00000089154.11	5980.3814813565	0.641283598564483	0.0477738581134199	13.4233160956356	4.41506206115721e-41	7.44450419865659e-40	GCN1	protein_coding
ENSG00000089157.16	98109.3349091591	0.113390552610847	0.053242276117677	2.12970896210802	0.0331956486309938	0.0460701689800711	RPLP0	protein_coding
ENSG00000089159.16	3039.21727199291	-0.163697758218559	0.0579560890263881	-2.82451354065706	0.00473524474358317	0.00742193978483812	PXN	protein_coding
ENSG00000089177.19	291.767930239242	-0.271532422974913	0.0946716986747446	-2.86814778625441	0.00412882623735611	0.00652765872687066	KIF16B	protein_coding
ENSG00000089195.15	556.649758020543	0.968807326558917	0.080533087085596	12.0299290840447	2.47373153157697e-33	2.8770697443468e-32	TRMT6	protein_coding
ENSG00000089220.5	3959.75264370958	0.100939896817562	0.0495137771173049	2.03862243388182	0.0414877244867681	0.0567647655810625	PEBP1	protein_coding
ENSG00000089234.16	537.379368156102	-0.342610272348864	0.0828273829219765	-4.13643725374739	3.52739750837553e-05	7.0361660359833e-05	BRAP	protein_coding
ENSG00000089248.7	2653.06273264889	0.214731851261037	0.0468817745537259	4.58028420009905	4.64344515881688e-06	1.00954337975832e-05	ERP29	protein_coding
ENSG00000089280.19	2444.86739566235	-0.809195531478255	0.0738487374428039	-10.9574727950492	6.11841150260071e-28	5.657096755281e-27	FUS	protein_coding
ENSG00000089289.16	1472.04385377605	-0.00123871663829005	0.0660810007739536	-0.0187454279411927	0.985044188354982	0.987397000906785	IGBP1	protein_coding
ENSG00000089327.15	5639.18796665359	0.547917160338736	0.0744869483334882	7.35588143422975	1.89671317750239e-13	7.46043808531791e-13	FXYD5	protein_coding
ENSG00000089335.21	322.077443926113	-0.830329806140012	0.0876500025095288	-9.47324338125083	2.71286631655128e-21	1.71848990819525e-20	ZNF302	protein_coding
ENSG00000089351.14	3168.39873749494	0.846786809794362	0.065802493392965	12.8686128158921	6.76054156846455e-38	9.78335843068605e-37	GRAMD1A	protein_coding
ENSG00000089505.17	103.46839585	0.164920218834233	0.148252140460824	1.11243060856726	0.265953050251941	0.313149301161743	CMTM1	protein_coding
ENSG00000089597.18	12281.1868165596	0.132597184701601	0.0764466315202628	1.73450657098548	0.0828282408690692	0.107960405750142	GANAB	protein_coding
ENSG00000089639.11	413.698165393303	-0.626106171026604	0.0806587114375228	-7.76241226605235	8.33290145271053e-15	3.59182525385309e-14	GMIP	protein_coding
ENSG00000089682.16	245.334022625451	-0.185525410694705	0.110682102303432	-1.67620063979353	0.0936988989291864	0.120950355863136	RBM41	protein_coding
ENSG00000089685.15	1607.58813915848	-0.292391634221957	0.236987062676199	-1.23378732543497	0.21728216356211	0.260510985405631	BIRC5	protein_coding
ENSG00000089692.9	26.4748570476817	0.217377801856107	0.250989865136131	0.86608198995687	0.386445200947546	0.437793498493965	LAG3	protein_coding
ENSG00000089693.10	5363.03617533416	0.295559553446869	0.0527742602921572	5.60044900318182	2.1379729935135e-08	5.68871010672807e-08	MLF2	protein_coding
ENSG00000089723.10	281.056903655223	-0.584947232911382	0.0932095341170519	-6.27561588470991	3.48252980022459e-10	1.07904143194818e-09	OTUB2	protein_coding
ENSG00000089737.17	4961.0945513623	0.488184018151419	0.0453370743620272	10.7678765121268	4.88129447418833e-27	4.30762832453489e-26	DDX24	protein_coding
ENSG00000089775.11	501.225060091964	0.112468157843662	0.0796390662621535	1.41222346170462	0.157884174400538	0.194751315059056	ZBTB25	protein_coding
ENSG00000089818.18	1127.40602817517	1.0016658362225	0.0654217163073315	15.3109073372055	6.46556334096792e-53	1.70474225052955e-51	NECAP1	protein_coding
ENSG00000089820.16	3631.62539295696	0.431903145626618	0.0784770636523525	5.50355894481369	3.72200007698986e-08	9.72703289451008e-08	ARHGAP4	protein_coding
ENSG00000089847.12	43.7006105805798	-1.5705950023794	0.286581453712472	-5.48044886378161	4.24248125537238e-08	1.10319116705965e-07	ANKRD24	protein_coding
ENSG00000089876.12	694.516244555526	-0.549025649335985	0.0651954391732698	-8.42122786958825	3.72558840432961e-17	1.84423950237915e-16	DHX32	protein_coding
ENSG00000089902.10	3094.22961770785	0.0939666048744925	0.0778587024708534	1.20688634529543	0.227475916993843	0.271709509617686	RCOR1	protein_coding
ENSG00000089916.18	974.613636371372	0.641363866342275	0.075423207736748	8.50353472873824	1.83903487293781e-17	9.27993949911304e-17	GPATCH2L	protein_coding
ENSG00000090006.18	2584.32502830818	-0.360997259255066	0.136749446685841	-2.63984438697142	0.00829441027382859	0.0125827844579779	LTBP4	protein_coding
ENSG00000090013.11	490.751191845525	0.157825690335278	0.0903326045144206	1.74716195977813	0.0806092481926856	0.105404580378665	BLVRB	protein_coding
ENSG00000090020.11	2199.22979420736	0.75078863285561	0.098394588176073	7.63038543859857	2.3405287415424e-14	9.78707673047956e-14	SLC9A1	protein_coding
ENSG00000090054.15	1483.84896596313	0.150868226230826	0.0647613967160894	2.32960118034861	0.0198272397180075	0.0284499893303881	SPTLC1	protein_coding
ENSG00000090060.18	4391.95399171635	0.0827450253012303	0.0540543958580325	1.53077328842136	0.125825433468899	0.158401020652289	PAPOLA	protein_coding
ENSG00000090061.17	2741.81583980848	0.18470121020215	0.0550599238896909	3.35454895600996	0.000794944854228908	0.0013694443395314	CCNK	protein_coding
ENSG00000090097.21	1171.23596271057	0.565381915414601	0.0779579450511048	7.25239634066763	4.09461600811773e-13	1.56968938469025e-12	PCBP4	protein_coding
ENSG00000090238.12	357.380848031165	-5.71943237599464	0.199889086737425	-28.6130297023554	4.62608566271537e-180	2.18409069350949e-177	YPEL3	protein_coding
ENSG00000090263.16	226.18671546104	-0.151947827454609	0.102295161165123	-1.48538626582089	0.137441531733054	0.171864481163961	MRPS33	protein_coding
ENSG00000090266.13	966.356664868737	0.388343158465812	0.0732756310537664	5.29975863573065	1.15955868835635e-07	2.90020860367082e-07	NDUFB2	protein_coding
ENSG00000090273.14	2072.65063666245	0.753673717566925	0.0528870559325625	14.2506271955836	4.44273113826876e-46	9.11967147241364e-45	NUDC	protein_coding
ENSG00000090316.16	1809.14496707793	0.33259092988088	0.0548361488972953	6.06517665023856	1.31808698803626e-09	3.8931883118772e-09	MAEA	protein_coding
ENSG00000090339.9	17.1267943446537	-3.00204401545675	0.425784179591459	-7.05062367121583	1.78117624298674e-12	6.55178309864829e-12	ICAM1	protein_coding
ENSG00000090372.15	3674.66026184045	0.545483138216268	0.0618469867432099	8.81988221158011	1.14580186919165e-18	6.18905063988112e-18	STRN4	protein_coding
ENSG00000090432.7	841.975792107989	0.624404026315623	0.0678651979761409	9.20065136382778	3.55786443333131e-20	2.11373243644394e-19	MUL1	protein_coding
ENSG00000090447.12	1151.30744746316	-0.211158751656625	0.0705539192735936	-2.99287061343531	0.00276366887215558	0.00446848344611798	TFAP4	protein_coding
ENSG00000090470.15	1009.17101157854	0.183495521648718	0.0628618261253436	2.91902944853744	0.00351123051948492	0.00559515564691259	PDCD7	protein_coding
ENSG00000090487.11	1857.74546570475	-0.000894858330761779	0.0543449254384854	-0.0164662721227706	0.986862409385544	0.988629220940043	SPG21	protein_coding
ENSG00000090520.11	2611.2199098501	0.663223508979575	0.0608869280362627	10.8927076857052	1.24871470607753e-27	1.13579661525703e-26	DNAJB11	protein_coding
ENSG00000090539.15	59.1070254951307	-0.79947638425344	0.20410665475823	-3.91695403170682	8.96748399623043e-05	0.000170910493522202	CHRD	protein_coding
ENSG00000090554.13	46.3631675875335	-2.37408796769834	0.250814137106839	-9.46552692397498	2.92084661362532e-21	1.84791250580617e-20	FLT3LG	protein_coding
ENSG00000090565.17	1124.45900511009	-0.137645210719932	0.0640508777036949	-2.14899804116175	0.0316345552237232	0.0440492958820286	RAB11FIP3	protein_coding
ENSG00000090581.10	977.337138420911	0.0146394823628157	0.0896404069875288	0.16331343034679	0.870271659978862	0.890744389012671	GNPTG	protein_coding
ENSG00000090615.15	1763.87634804637	0.342980137496003	0.0934584385616036	3.66986804802999	0.000242675703831899	0.000442261101748171	GOLGA3	protein_coding
ENSG00000090621.14	4128.68360662541	0.0724479767340319	0.0453694040164801	1.59684656002348	0.110299914423245	0.140376641151242	PABPC4	protein_coding
ENSG00000090674.16	531.712695388648	0.624433520345766	0.118060749004764	5.28908655594389	1.22928712526727e-07	3.06874915540945e-07	MCOLN1	protein_coding
ENSG00000090686.16	1328.45924372059	0.253227011647531	0.0615620559576915	4.11336183803804	3.89938456243674e-05	7.74545121868186e-05	USP48	protein_coding
ENSG00000090776.6	453.1911165772	-0.445363534492692	0.0710715734680819	-6.26640881523052	3.69469571943528e-10	1.14337285803417e-09	EFNB1	protein_coding
ENSG00000090857.14	3151.39140629814	-0.210640893335432	0.0803436428386069	-2.62174934933638	0.00874797426321709	0.0132309936098392	PDPR	protein_coding
ENSG00000090861.17	10335.7214130952	-0.117041906540906	0.0509399914726432	-2.29764283733267	0.0215821254455542	0.0308013178945241	AARS1	protein_coding
ENSG00000090863.12	5322.41389790455	-0.216780564536549	0.0661785658861836	-3.27569148157995	0.00105403635140348	0.00178945737689671	GLG1	protein_coding
ENSG00000090889.12	837.967725110784	-0.362768992364479	0.129292871531044	-2.80579267881273	0.00501929751680752	0.0078386961839909	KIF4A	protein_coding
ENSG00000090905.19	1017.76658656964	-0.194074754572384	0.0730559680522388	-2.65652156485847	0.00789514012209531	0.0120132719271443	TNRC6A	protein_coding
ENSG00000090924.15	277.345464376666	-0.733960340726855	0.130534449843646	-5.62273286175404	1.87959946186833e-08	5.02690541156077e-08	PLEKHG2	protein_coding
ENSG00000090971.5	430.399589630001	0.392790911226963	0.0805135994016004	4.87856603289749	1.06859889277548e-06	2.46856147890703e-06	NAT14	protein_coding
ENSG00000090975.12	704.370432097181	0.256795777177842	0.0786617381627701	3.26455762579857	0.00109635158836374	0.0018567066244815	PITPNM2	protein_coding
ENSG00000090989.18	497.472312476708	-0.946652248908641	0.0979343944594517	-9.6661877998397	4.19722290726787e-22	2.79469562287364e-21	EXOC1	protein_coding
ENSG00000091009.8	1748.44300316345	0.35320787578675	0.0726509433253115	4.86171079988845	1.16375561011906e-06	2.67855267484443e-06	RBM27	protein_coding
ENSG00000091039.17	1638.21614541602	0.638714703726781	0.0776430050114295	8.22630066459637	1.93083987149817e-16	9.16466502626276e-16	OSBPL8	protein_coding
ENSG00000091073.19	654.692970166814	-0.394031098828599	0.0948671608455149	-4.15350364991162	3.27422987789024e-05	6.54845975578049e-05	DTX2	protein_coding
ENSG00000091127.14	787.305024558488	0.326435922177685	0.0798902353381359	4.08605533324621	4.38769183555402e-05	8.66798557830011e-05	PUS7	protein_coding
ENSG00000091136.14	4991.61208588945	0.565325868902318	0.0517517867999484	10.9237942080655	8.87107937783798e-28	8.1424220680666e-27	LAMB1	protein_coding
ENSG00000091140.14	2879.00823325142	0.482633443607591	0.0574608616518941	8.39934226067565	4.48986392751754e-17	2.21170082220199e-16	DLD	protein_coding
ENSG00000091157.13	441.355595074593	-0.0998959487526674	0.0903080686398694	-1.10616858778181	0.268653556263061	0.315984268433034	WDR7	protein_coding
ENSG00000091164.13	2045.06988823362	0.23595330005648	0.0577988490823194	4.08231831260907	4.45886678388601e-05	8.80467381661872e-05	TXNL1	protein_coding
ENSG00000091317.8	883.293337788343	-0.668928199497578	0.0745794473345854	-8.96933704129729	2.98304448459001e-19	1.67041645934714e-18	CMTM6	protein_coding
ENSG00000091409.15	7357.34225723919	-0.877934698321676	0.110786751710386	-7.9245458935084	2.28981572327325e-15	1.01797300056541e-14	ITGA6	protein_coding
ENSG00000091436.17	2049.46050010559	0.779873083782809	0.101799984484027	7.6608369611802	1.84725243975857e-14	7.76956844651238e-14	MAP3K20	protein_coding
ENSG00000091483.7	1104.63739351603	0.399678553043293	0.0665321736762119	6.00729738650033	1.88641320716257e-09	5.51469247945282e-09	FH	protein_coding
ENSG00000091490.11	4927.12777861373	0.853520049932885	0.0474255136155142	17.9970649733496	2.05420492790574e-72	1.01421333499346e-70	SEL1L3	protein_coding
ENSG00000091527.16	3923.50967026054	0.575332204654056	0.0625158780601622	9.20297726763727	3.48166570941138e-20	2.06927637835512e-19	CDV3	protein_coding
ENSG00000091542.9	2734.51900480949	0.556373068833831	0.0885920330866658	6.28017045606747	3.38202023783651e-10	1.04854425924962e-09	ALKBH5	protein_coding
ENSG00000091592.16	95.9224854299485	0.308638704230301	0.138590617017138	2.22698124067184	0.0259485275623243	0.0365870606077084	NLRP1	protein_coding
ENSG00000091622.16	286.702260515401	-0.567336771322054	0.0840637925335323	-6.74888384432273	1.48986799310238e-11	5.117991277806e-11	PITPNM3	protein_coding
ENSG00000091640.8	838.450283019013	0.781114725597123	0.103621082602397	7.53818340804569	4.76563299787571e-14	1.94908455148636e-13	SPAG7	protein_coding
ENSG00000091651.9	550.43814210813	0.850122084413553	0.0896345282522013	9.48431481695978	2.43980642379402e-21	1.55137186240236e-20	ORC6	protein_coding
ENSG00000091732.17	469.903363831593	-0.328234792851927	0.100140519143001	-3.27774207344786	0.00104640963286039	0.00177750806535359	ZC3HC1	protein_coding
ENSG00000091947.10	639.016273496654	0.113220272610989	0.0929378666186682	1.21823619080414	0.223134230396404	0.266955333610142	TMEM101	protein_coding
ENSG00000092010.15	1219.84767421593	-0.337319252134059	0.0633344214791518	-5.3260019473786	1.00398054724469e-07	2.52255747676248e-07	PSME1	protein_coding
ENSG00000092020.10	250.68057711832	-0.0666997602742737	0.101853879551032	-0.654857336493058	0.51255961093115	0.562527284755762	PPP2R3C	protein_coding
ENSG00000092036.18	801.726124502186	-0.490056795112003	0.0629135873246695	-7.78936341021272	6.73476430663827e-15	2.91962178320491e-14	HAUS4	protein_coding
ENSG00000092068.20	5012.32717856816	-1.02317832500378	0.113033724811772	-9.05197388396794	1.40406888174301e-19	7.9957303676492e-19	SLC7A8	protein_coding
ENSG00000092094.11	673.81442106542	0.199974083761498	0.0889803671463076	2.24739557921454	0.0246147572910487	0.034810423397282	OSGEP	protein_coding
ENSG00000092098.17	1807.24706761646	0.63568378544363	0.0924893817432009	6.8730461104024	6.28452407190062e-12	2.22253252992216e-11	RNF31	protein_coding
ENSG00000092108.21	1523.92694538266	0.446855172249878	0.0625588879751218	7.1429526117469	9.13471254222625e-13	3.42789957992931e-12	SCFD1	protein_coding
ENSG00000092140.16	392.879657980744	-0.526593638491491	0.0898996269770392	-5.85757312014193	4.69680044222925e-09	1.32683734258039e-08	G2E3	protein_coding
ENSG00000092148.13	3994.41693187429	0.0677559397315584	0.0673287697578584	1.00634453852694	0.314249862717944	0.363723812605738	HECTD1	protein_coding
ENSG00000092199.17	10937.8433375451	0.301239669420715	0.0718252392967231	4.19406426446056	2.74000300078672e-05	5.51946204478477e-05	HNRNPC	protein_coding
ENSG00000092201.10	6543.57761806458	0.249639397371214	0.0694396288505156	3.59505661973826	0.000324321034934939	0.000583940197330122	SUPT16H	protein_coding
ENSG00000092203.15	1748.65098351963	-0.293232029563555	0.0571838109352858	-5.12788540615808	2.93014697692781e-07	7.08865660967579e-07	TOX4	protein_coding
ENSG00000092208.17	205.625603582201	0.394273560028068	0.11799643590259	3.34140228060408	0.000833563529674696	0.0014327050974204	GEMIN2	protein_coding
ENSG00000092295.12	21.1459387513638	-0.254813342875587	0.287923544488705	-0.885003493993815	0.376154746903711	0.427385569393191	TGM1	protein_coding
ENSG00000092330.18	446.733180574644	-0.244155724777407	0.0874193816553119	-2.792924408229	0.0052233896660305	0.00813892028407476	TINF2	protein_coding
ENSG00000092439.16	1813.75912303291	0.34222626584968	0.0563044302900554	6.07814099328743	1.21583830056878e-09	3.59891948373689e-09	TRPM7	protein_coding
ENSG00000092445.12	1250.69566278644	0.33718094407715	0.114943876289575	2.93343982264614	0.0033522863250678	0.0053599684410122	TYRO3	protein_coding
ENSG00000092470.12	713.984455230269	0.758993371722312	0.120852552037886	6.28032556138636	3.37864774840892e-10	1.04771367370612e-09	WDR76	protein_coding
ENSG00000092529.25	17.1354442109073	-3.38743620412378	0.455852429010986	-7.43099298927317	1.07785425589431e-13	4.30457893154936e-13	CAPN3	protein_coding
ENSG00000092531.10	280.546149627913	-1.28988239284905	0.0913216481917845	-14.1246070169492	2.67890084746549e-45	5.33942401101696e-44	SNAP23	protein_coding
ENSG00000092621.13	3531.11709494528	0.483054729488441	0.0605970098309412	7.97159349671063	1.56641318950842e-15	7.0453618538533e-15	PHGDH	protein_coding
ENSG00000092820.18	8633.73630804132	-0.907457364804958	0.0943821778114602	-9.61471101692222	6.93036803952154e-22	4.55829344105753e-21	EZR	protein_coding
ENSG00000092841.19	2562.52367216922	-0.496859659359423	0.0617640213377208	-8.0444836427122	8.66098275954704e-16	3.96635730619087e-15	MYL6	protein_coding
ENSG00000092847.13	2347.87808091779	-0.187078485588751	0.0594412654581462	-3.14728302210317	0.0016479536447746	0.00273506356863174	AGO1	protein_coding
ENSG00000092853.14	767.275586772173	1.03104397723833	0.1012279138404	10.1853721777169	2.30476269496452e-24	1.74713270424104e-23	CLSPN	protein_coding
ENSG00000092871.17	627.380533331977	-0.262994541892218	0.0686097187834996	-3.83319661638764	0.000126488773906658	0.000237331395452283	RFFL	protein_coding
ENSG00000092929.12	27.0823159880016	-1.83671540496812	0.26732365237881	-6.87075531335853	6.38628538306154e-12	2.25799203293456e-11	UNC13D	protein_coding
ENSG00000092931.11	367.148161184876	0.0214851398265783	0.0951819096216082	0.225727135670965	0.821413651513262	0.847614059631334	MFSD11	protein_coding
ENSG00000092964.18	1905.26931147731	-1.32527079981795	0.0603572649376574	-21.9571049348709	7.40703862651957e-107	8.60811842841983e-105	DPYSL2	protein_coding
ENSG00000092969.12	2628.19366029487	-0.0953400881496925	0.054275232232342	-1.75660396516702	0.0789853366539924	0.103424377376367	TGFB2	protein_coding
ENSG00000092978.11	175.454227544755	-0.51814071446414	0.121831959313535	-4.25291292517676	2.11007640452014e-05	4.30158336519907e-05	GPATCH2	protein_coding
ENSG00000093000.19	5950.6662155822	1.35416218981518	0.0944006777348809	14.3448354641931	1.14772150632224e-46	2.40163109660891e-45	NUP50	protein_coding
ENSG00000093009.11	844.915611125384	1.06531778843244	0.142586078548689	7.471401130291	7.93453741234856e-14	3.19666643268699e-13	CDC45	protein_coding
ENSG00000093010.14	1536.60609688394	0.373367652926432	0.0460553693859537	8.10692993899435	5.19147748806016e-16	2.4007603884179e-15	COMT	protein_coding
ENSG00000093100.13	1163.62492894467	0.265643493957098	0.0589845528429718	4.50361121943726	6.68083783491999e-06	1.43311228183972e-05	AC016026.1	lncRNA
ENSG00000093144.19	561.445476854457	0.395450662354851	0.0937867170946553	4.21648901470491	2.48135369122327e-05	5.02052920409818e-05	ECHDC1	protein_coding
ENSG00000093167.18	619.141474731949	0.123492275940083	0.075577000836044	1.63399280963777	0.102260360397747	0.131092319603241	LRRFIP2	protein_coding
ENSG00000093183.14	649.256150714591	0.154746502916259	0.0713246092717092	2.16960884183405	0.0300364909941849	0.0419982698695184	SEC22C	protein_coding
ENSG00000093217.11	558.320761907469	0.461484956646369	0.0779050744576284	5.92368289048185	3.14810247740069e-09	9.01982405245015e-09	XYLB	protein_coding
ENSG00000094631.21	490.053201149779	-0.518610066862677	0.103747018281157	-4.99879490952919	5.76897223032553e-07	1.36375578869908e-06	HDAC6	protein_coding
ENSG00000094796.5	20.1899289466285	0.660546860770263	0.455835477407938	1.44909050196443	0.147312310146302	0.182875462751877	KRT31	protein_coding
ENSG00000094804.12	1670.38374005481	1.61747471565175	0.0756843652259967	21.3713190408865	2.4705402957382e-101	2.45558702552716e-99	CDC6	protein_coding
ENSG00000094841.14	134.955457886403	-0.216326293896858	0.136430041108693	-1.58562067517455	0.112825383296222	0.14331308986374	UPRT	protein_coding
ENSG00000094880.11	856.649376917679	0.0374366936167961	0.0815884693738835	0.458847848281605	0.64634343163613	0.689566878409621	CDC23	protein_coding
ENSG00000094914.14	1321.33931495693	0.212459889702286	0.0902256365316955	2.35476188220241	0.0185345784012653	0.0267145236506449	AAAS	protein_coding
ENSG00000094916.16	1888.26552081559	0.111486701172174	0.0907597270790284	1.22837193059316	0.219307379936051	0.262647316375257	CBX5	protein_coding
ENSG00000094975.14	599.480008415566	0.383759083118048	0.0798798778597235	4.80420217707349	1.55369775281411e-06	3.52716238159512e-06	SUCO	protein_coding
ENSG00000095002.15	1547.04074947456	0.118353077252788	0.0905806624613138	1.30660423579189	0.191347157314028	0.231881996687282	MSH2	protein_coding
ENSG00000095015.6	288.148569349892	-0.702591474191742	0.103057284111843	-6.81748486045155	9.2648164163665e-12	3.23262924753961e-11	MAP3K1	protein_coding
ENSG00000095059.16	1197.7273338883	0.0407155641359575	0.0708868734507914	0.574373817801707	0.565714866446061	0.612807069783258	DHPS	protein_coding
ENSG00000095066.11	1030.18695313924	0.247152834279131	0.0601657749647784	4.10786422054427	3.99334738590524e-05	7.92479867414375e-05	HOOK2	protein_coding
ENSG00000095139.14	4610.49092911039	0.693042182279767	0.058207311172687	11.9064455704487	1.0954825303873e-32	1.24533860565021e-31	ARCN1	protein_coding
ENSG00000095203.14	281.68910314355	0.257434316758277	0.0977874778278501	2.63258980062332	0.00847366190131731	0.012835380389523	EPB41L4B	protein_coding
ENSG00000095209.12	553.863741397002	0.707776326976507	0.0769396226592261	9.19911357131715	3.60914685280918e-20	2.13999178383992e-19	TMEM38B	protein_coding
ENSG00000095261.14	737.399575196759	0.420765983142137	0.0698476404033691	6.02405436622081	1.7010118655378e-09	4.9891064384673e-09	PSMD5	protein_coding
ENSG00000095319.14	8163.91874789149	0.882455785959857	0.0691992179524408	12.7523953603977	3.02311229460031e-37	4.22899819877976e-36	NUP188	protein_coding
ENSG00000095321.17	1346.25675300161	-0.061553225594197	0.0630351819929695	-0.976490011578965	0.328821695300035	0.3790217572742	CRAT	protein_coding
ENSG00000095380.11	1547.23641972649	0.75991765603361	0.0616806745886993	12.3201904178401	7.05275617298596e-35	8.91657240681773e-34	NANS	protein_coding
ENSG00000095383.20	293.557286784846	0.132892343569945	0.101299913024694	1.31187026327999	0.189563912443561	0.229923859119888	TBC1D2	protein_coding
ENSG00000095397.16	301.433158590529	-0.844318698227159	0.0941691817451791	-8.9659767938929	3.0754274020665e-19	1.7208724885341e-18	WHRN	protein_coding
ENSG00000095485.18	604.815198618911	0.206941830505339	0.0672822210359798	3.0757282877846	0.00209989108636937	0.00344576458486678	CWF19L1	protein_coding
ENSG00000095539.15	271.301654155399	-0.578929834226424	0.124291362219936	-4.65784447033411	3.19537466593115e-06	7.04446526380968e-06	SEMA4G	protein_coding
ENSG00000095564.14	2269.91672629293	0.681047230450132	0.0718740970289397	9.47555877016321	2.65336757116272e-21	1.68150491883919e-20	BTAF1	protein_coding
ENSG00000095574.12	349.847494378712	-0.76228335811492	0.0743636848076631	-10.2507475266525	1.17431796174471e-24	9.02420944356003e-24	IKZF5	protein_coding
ENSG00000095587.9	126.701921592113	-0.275173318606916	0.115938954583272	-2.37343280863616	0.0176235992349685	0.0254938086214002	TLL2	protein_coding
ENSG00000095637.22	173.571311105756	-1.1816413157759	0.122444484512642	-9.6504250108048	4.89524210550489e-22	3.24658989157015e-21	SORBS1	protein_coding
ENSG00000095739.11	8617.3642968716	-0.790748996955577	0.0921391059381169	-8.58212144457604	9.31392301589202e-18	4.76675978740165e-17	BAMBI	protein_coding
ENSG00000095752.7	21.8101948244835	0.744637702732914	0.320610510199646	2.32256173470179	0.0202027083696295	0.0289557459489956	IL11	protein_coding
ENSG00000095787.23	3987.50666514912	0.152674264326404	0.0614119484656527	2.48606774643853	0.0129163374530161	0.019079001392273	WAC	protein_coding
ENSG00000095794.19	148.357357522174	0.14581729300394	0.13633679297246	1.06953735543269	0.284827605769566	0.333088897590107	CREM	protein_coding
ENSG00000095906.17	1325.4934846077	0.131168346137804	0.101452520674038	1.29290376686885	0.196044344539675	0.237060825780808	NUBP2	protein_coding
ENSG00000095951.17	241.96025748396	-0.469310309108636	0.107183452566996	-4.37857055234614	1.19460269117412e-05	2.49558316624151e-05	HIVEP1	protein_coding
ENSG00000096060.15	878.009343557591	0.338296767908237	0.0979401601437297	3.45411695684159	0.000552097886235705	0.00096708346263757	FKBP5	protein_coding
ENSG00000096063.16	3073.3567341782	0.41884910540394	0.0587684797734054	7.12710464893602	1.02502161739171e-12	3.835073451103e-12	SRPK1	protein_coding
ENSG00000096070.19	1508.96921019587	-0.106682662765501	0.0675298544766599	-1.57978517194012	0.114156072513793	0.144820719081231	BRPF3	protein_coding
ENSG00000096080.11	1142.34807910202	0.421313220873186	0.0774102183131047	5.44260473687183	5.25070690306554e-08	1.35348370400127e-07	MRPS18A	protein_coding
ENSG00000096092.6	202.696944058731	-0.37903568761465	0.143305027623602	-2.64495736053452	0.00817012116192222	0.0124066931866842	TMEM14A	protein_coding
ENSG00000096093.16	205.290604086246	-1.23986240765934	0.136600776105959	-9.07653999489432	1.1208114008774e-19	6.40439434359143e-19	EFHC1	protein_coding
ENSG00000096384.20	49951.5826238474	0.51756828526109	0.0394827712993056	13.1087121858184	2.93540529414064e-39	4.52993903818967e-38	HSP90AB1	protein_coding
ENSG00000096401.8	1623.71727566709	0.303879366705688	0.05383917814471	5.64420515277768	1.65946103601216e-08	4.46105646478144e-08	CDC5L	protein_coding
ENSG00000096433.11	8528.90479705002	0.707173099196215	0.0614548371763854	11.507199948582	1.21354854186601e-30	1.26182321889275e-29	ITPR3	protein_coding
ENSG00000096654.15	355.720201825768	-0.253315741733456	0.10727878199468	-2.36128465502169	0.018211745547867	0.026281693737432	ZNF184	protein_coding
ENSG00000096696.14	10986.1402120816	-0.716599386530879	0.115463427282675	-6.20628889506731	5.42504108759281e-10	1.65411747227754e-09	DSP	protein_coding
ENSG00000096717.12	1027.54139927896	-0.00434563504759404	0.0767230998792024	-0.0566405040259854	0.954831568770734	0.962797526596026	SIRT1	protein_coding
ENSG00000096746.17	1410.53990367579	-0.368671913157253	0.0743357740226152	-4.9595489924554	7.06570272559469e-07	1.65861772495781e-06	HNRNPH3	protein_coding
ENSG00000096872.16	244.305066558414	-1.43737246068776	0.114457473006597	-12.5581355496545	3.58685463564714e-36	4.79984055229025e-35	IFT74	protein_coding
ENSG00000096968.14	338.448382187044	-0.527332482393869	0.0891564971531022	-5.91468372168456	3.32513899858239e-09	9.49644612298351e-09	JAK2	protein_coding
ENSG00000097007.19	2409.36395249099	0.17616242525235	0.0617720712831182	2.85181347481371	0.00434706005086953	0.00685403707457075	ABL1	protein_coding
ENSG00000097021.19	2452.6852757217	0.204879914800954	0.05579498544472	3.67201305221135	0.000240647388508525	0.00043893525843134	ACOT7	protein_coding
ENSG00000097033.14	769.39639007309	-0.296561519693132	0.0806282221313417	-3.67813542025073	0.000234945216856989	0.000429052621331487	SH3GLB1	protein_coding
ENSG00000097046.13	376.526923376577	0.274738673313642	0.130108431397095	2.11161313962144	0.0347196446205173	0.0480528023934385	CDC7	protein_coding
ENSG00000097096.9	158.285744523328	0.458895765135143	0.141429970074438	3.24468544321698	0.00117580429696385	0.00198370198978557	SYDE2	protein_coding
ENSG00000099139.14	67.9030227528322	0.0912236120869745	0.160789667894153	0.56734747500708	0.570478128142588	0.617479836651255	PCSK5	protein_coding
ENSG00000099194.6	24123.6925859666	0.564668188364419	0.149549139174198	3.77580366883076	0.000159492583589166	0.000296349028762159	SCD	protein_coding
ENSG00000099203.7	326.363176754043	0.0769948993923718	0.101489133053716	0.758651661273134	0.448060960200053	0.499653453402893	TMED1	protein_coding
ENSG00000099204.20	1739.57121016825	-0.171839443273364	0.100682217144453	-1.70675068693431	0.0878684017021323	0.113988993037594	ABLIM1	protein_coding
ENSG00000099219.14	1701.52026134929	0.518645113713575	0.0764547487127001	6.78368737647059	1.17146683206335e-11	4.05929378413143e-11	ERMP1	protein_coding
ENSG00000099246.17	919.810094520875	0.350640110648563	0.0776327394602084	4.5166525500274	6.28248623020002e-06	1.350922316622e-05	RAB18	protein_coding
ENSG00000099250.18	15.3310900313755	2.91729147753224	0.416455791874418	7.00504479575577	2.4690682312597e-12	8.96483605812824e-12	NRP1	protein_coding
ENSG00000099251.14	65.4065496512687	-0.215578029618924	0.173611993493981	-1.24172313951569	0.214338729411668	0.257349560832192	HSD17B7P2	transcribed_unprocessed_pseudogene
ENSG00000099256.19	645.696266464512	0.247453036351189	0.11560797034293	2.14044962139864	0.0323184480192908	0.0449353131488537	PRTFDC1	protein_coding
ENSG00000099282.10	344.580089102094	-0.653276862808602	0.0958648165124265	-6.81456332547114	9.45505193351035e-12	3.29520010637773e-11	TSPAN15	protein_coding
ENSG00000099290.17	1488.04206049542	-0.212911894012839	0.076208898119567	-2.79379310377633	0.00520937961494125	0.0081179275113494	WASHC2A	protein_coding
ENSG00000099308.10	683.002162934361	0.0131759437157943	0.0634740877229753	0.207579883200512	0.835557013102407	0.860152313569853	MAST3	protein_coding
ENSG00000099326.9	352.959808972468	-0.256923080133966	0.0943332874545613	-2.72356754510142	0.0064581008289377	0.00993979088463638	MZF1	protein_coding
ENSG00000099330.9	205.181955966018	-0.651525380415936	0.116368171607228	-5.59882802502903	2.15805746061835e-08	5.73810843277403e-08	OCEL1	protein_coding
ENSG00000099331.13	3099.61342514279	-0.0346852719312658	0.066643763548642	-0.520457880592978	0.602744477178083	0.648224911817089	MYO9B	protein_coding
ENSG00000099337.5	706.397691428602	0.656645895154372	0.0711918109378922	9.22361556060472	2.87247485998635e-20	1.7153102839792e-19	KCNK6	protein_coding
ENSG00000099338.23	58.0724172837987	-0.944711691395962	0.212415815294792	-4.44746399925489	8.6890015622959e-06	1.84036780601663e-05	CATSPERG	protein_coding
ENSG00000099341.11	4198.35486414002	0.696900292617673	0.057238503195384	12.1753759045515	4.20452522952562e-34	5.12273928771556e-33	PSMD8	protein_coding
ENSG00000099364.17	977.192680151233	-0.318886872111051	0.0761000039693746	-4.1903660378176	2.78504804808198e-05	5.60795760501433e-05	FBXL19	protein_coding
ENSG00000099377.14	2362.62486278983	0.770458833629376	0.0572044022659928	13.4685234546608	2.39609758619971e-41	4.07201826010182e-40	HSD3B7	protein_coding
ENSG00000099381.18	2134.33069670344	0.146166589562981	0.0708731460155248	2.06236914516202	0.0391726045497638	0.0537822345999483	SETD1A	protein_coding
ENSG00000099385.11	1444.63514772935	-0.334408338411222	0.130346584947378	-2.56553202791024	0.0103017710209423	0.0154235612510551	BCL7C	protein_coding
ENSG00000099617.4	117.323244978706	-0.62265999293121	0.17676349984003	-3.52255976768232	0.000427400659614583	0.000758417801909458	EFNA2	protein_coding
ENSG00000099622.14	3790.41708944048	0.167285663492415	0.0928373909765884	1.80192120580598	0.0715578033364184	0.0944105574016775	CIRBP	protein_coding
ENSG00000099624.8	4509.01828014836	0.790872015532659	0.0673551298005677	11.7418230485838	7.77912714839106e-32	8.51645311289073e-31	ATP5F1D	protein_coding
ENSG00000099625.13	1720.58095635598	1.03094396042948	0.0784571243069587	13.1402211021139	1.93660053393884e-39	3.02253727962273e-38	CBARP	protein_coding
ENSG00000099783.12	2726.5777178576	-0.381753554374521	0.0531721496919667	-7.17957721450176	6.99273216210584e-13	2.64313729059532e-12	HNRNPM	protein_coding
ENSG00000099785.10	267.858203420437	-1.30252216559053	0.0990428258424764	-13.1511005922038	1.67715305980881e-39	2.63119713682154e-38	MARCHF2	protein_coding
ENSG00000099795.7	1206.78462796251	0.203952210914167	0.0913645425155883	2.23229061623517	0.0255957616722179	0.0361166309277919	NDUFB7	protein_coding
ENSG00000099797.15	2491.14413686128	0.138428158532345	0.114232212156281	1.21181369002083	0.225583706667955	0.269608309496042	TECR	protein_coding
ENSG00000099800.8	1216.93218166224	0.632617739672559	0.0847303615994426	7.46624619240053	8.25149001135198e-14	3.32170293342674e-13	TIMM13	protein_coding
ENSG00000099804.9	1436.83101064667	0.0510289323412007	0.102292997761097	0.498850688298116	0.617884575442644	0.663232693839251	CDC34	protein_coding
ENSG00000099810.21	3505.56304801035	0.334601624995707	0.0717779720360894	4.66161993024089	3.13730162045554e-06	6.92351049983089e-06	MTAP	protein_coding
ENSG00000099812.9	929.866946892698	-0.74807181747683	0.156377119737001	-4.78376771956764	1.72039484673231e-06	3.88923018770488e-06	MISP	protein_coding
ENSG00000099814.16	11256.5340784997	0.465550426895957	0.0685664497411225	6.78977005012912	1.12312413506428e-11	3.89893369314136e-11	CEP170B	protein_coding
ENSG00000099817.12	2399.99045591373	-0.250144019651094	0.0469036572369199	-5.33314531077109	9.65260063402919e-08	2.42890556926904e-07	POLR2E	protein_coding
ENSG00000099821.14	4079.20211127343	0.806723955344802	0.0559312818864827	14.4234841064812	3.68272517231382e-47	7.84747699623657e-46	POLRMT	protein_coding
ENSG00000099822.3	127.478412079555	-0.765380791168349	0.142994062407141	-5.35253547094222	8.67302947538552e-08	2.19007403165844e-07	HCN2	protein_coding
ENSG00000099840.14	46.0505977425006	-0.52564403656753	0.200985659337631	-2.61533105545861	0.00891410082438118	0.0134620387099911	IZUMO4	protein_coding
ENSG00000099849.15	954.19659356442	-0.346581855833947	0.0828862810567941	-4.18141399776963	2.89701828604878e-05	5.82333053028539e-05	RASSF7	protein_coding
ENSG00000099860.9	1060.36988223131	-0.538085712574992	0.103937910728051	-5.17699180987839	2.25492111229456e-07	5.50895022065753e-07	GADD45B	protein_coding
ENSG00000099875.14	5083.96049568727	0.228748288186697	0.099106982893978	2.30809456112095	0.0209938776322483	0.0300128220352014	MKNK2	protein_coding
ENSG00000099889.14	542.18882468444	-0.418258169281596	0.0726454535544199	-5.7575271240928	8.53550576072105e-09	2.35705393955353e-08	ARVCF	protein_coding
ENSG00000099899.15	1219.31755887289	0.383866352444509	0.0628025849728023	6.11226994256285	9.82238493314539e-10	2.92887935053272e-09	TRMT2A	protein_coding
ENSG00000099901.17	3668.09545555759	0.721379818115964	0.081598869710364	8.84056140331979	9.52388291064735e-19	5.17392387680906e-18	RANBP1	protein_coding
ENSG00000099904.16	2244.52553554235	0.671779482496908	0.0951521282509306	7.06005735074389	1.66433898837268e-12	6.13737696761886e-12	ZDHHC8	protein_coding
ENSG00000099910.17	456.653488023185	0.37468085843147	0.10880183002675	3.44369996662144	0.000573812088866957	0.0010031419854897	KLHL22	protein_coding
ENSG00000099917.17	2786.05156043451	0.444069044754028	0.0642770954079838	6.9086669510407	4.89229004679865e-12	1.74117121382883e-11	MED15	protein_coding
ENSG00000099940.12	735.171081200466	-0.00478509991428019	0.0676162191384002	-0.0707685223346459	0.943581984528699	0.953426740386542	SNAP29	protein_coding
ENSG00000099942.13	1680.53052590902	0.178511162790199	0.0761295494826074	2.34483408877891	0.0190355480153849	0.0273711867722885	CRKL	protein_coding
ENSG00000099949.21	1542.2795960713	0.196391678294414	0.059308681946966	3.31134788107461	0.000928477048293399	0.00158789124356086	LZTR1	protein_coding
ENSG00000099953.10	327.674489320491	-0.0753748718371666	0.0961335613387277	-0.784064074892454	0.433002513913572	0.484685632378029	MMP11	protein_coding
ENSG00000099956.20	2723.58359705508	-0.0692281102741715	0.06528111652123	-1.06046149274512	0.288934699508868	0.337239295440357	SMARCB1	protein_coding
ENSG00000099968.18	945.201689960462	-0.194584394891458	0.0554995529709738	-3.50605337295645	0.000454804010648341	0.00080468192913399	BCL2L13	protein_coding
ENSG00000099974.8	738.663405408901	0.609821339662883	0.0965133083174077	6.31852073350688	2.64078870582001e-10	8.25342072145817e-10	DDTL	protein_coding
ENSG00000099977.14	1186.31374459299	0.553603003227799	0.0884817566381379	6.25669091869252	3.9323164263354e-10	1.21466850478584e-09	DDT	protein_coding
ENSG00000099984.11	84.3726763013617	-0.22368748414619	0.153733867297333	-1.45503061933362	0.145660784931663	0.181063282766789	GSTT2	polymorphic_pseudogene
ENSG00000099991.18	2718.51925161726	0.159046599916328	0.0500933879408526	3.17500186060725	0.00149835540508353	0.00250030578311984	CABIN1	protein_coding
ENSG00000099992.16	400.972417021212	0.161340262303193	0.105352029582368	1.53143952653567	0.125660801516264	0.158206949108976	TBC1D10A	protein_coding
ENSG00000099994.11	23.1096711190323	-2.42431677530344	0.354234274819364	-6.84382327638872	7.71070356547357e-12	2.71040738639308e-11	SUSD2	protein_coding
ENSG00000099995.19	5810.07730757604	0.439222694727507	0.0507684081817976	8.65149628396238	5.08285474148225e-18	2.63889242042316e-17	SF3A1	protein_coding
ENSG00000099999.15	335.419580974707	-0.605724279090517	0.0886513929355019	-6.8326538256563	8.335794307019e-12	2.92062106656872e-11	RNF215	protein_coding
ENSG00000100003.18	295.534814722983	0.324316049154692	0.0871793868063579	3.72010014104665	0.000199143800900025	0.000366776123856831	SEC14L2	protein_coding
ENSG00000100014.20	1658.0361499674	0.138648573940545	0.0835130158884903	1.66020317270872	0.0968735866156038	0.124675538511674	SPECC1L	protein_coding
ENSG00000100023.19	1678.19959938485	-0.0709765018157345	0.0603456524264003	-1.17616595333525	0.239528566788306	0.284630925518147	PPIL2	protein_coding
ENSG00000100027.16	119.103659423653	-4.80190625021078	0.263961414154729	-18.1916976978915	6.00509588020749e-74	3.09641599174658e-72	YPEL1	protein_coding
ENSG00000100028.12	2276.49957643569	0.511904986160717	0.0519643994451182	9.85107095678766	6.78174433176191e-23	4.70425130230757e-22	SNRPD3	protein_coding
ENSG00000100029.18	4454.38085701137	0.928322214096914	0.0515375337287382	18.0125463314374	1.55316597460605e-72	7.74430083971889e-71	PES1	protein_coding
ENSG00000100030.15	3721.37120946711	0.171035447718549	0.0560757750232121	3.05007728645303	0.00228782484544877	0.00373912351417569	MAPK1	protein_coding
ENSG00000100033.16	128.985621437244	-0.201072542916375	0.165550390426526	-1.2145700315072	0.224530124650902	0.268497793511621	PRODH	protein_coding
ENSG00000100034.14	1004.46658928964	0.636210483839753	0.0697896099605284	9.11612035372572	7.78617751276706e-20	4.51221978760586e-19	PPM1F	protein_coding
ENSG00000100036.13	845.232604866993	1.14355040108381	0.104579580699412	10.9347388222053	7.86320727815344e-28	7.24373997306965e-27	SLC35E4	protein_coding
ENSG00000100038.20	584.281118338818	0.0388351506565142	0.064871953518787	0.598643150853589	0.549410874446228	0.597115278838473	TOP3B	protein_coding
ENSG00000100056.12	731.72342667185	0.210732908234326	0.0859171587677673	2.45274531021136	0.0141770677000864	0.0208231711853884	ESS2	protein_coding
ENSG00000100058.12	473.942108027104	0.440819585437166	0.0924670304733157	4.76731634162706	1.86696050242493e-06	4.20233004628068e-06	CRYBB2P1	transcribed_unprocessed_pseudogene
ENSG00000100065.15	755.795860457096	0.0236038977577002	0.0842900135917835	0.280031960512118	0.779452984491028	0.810069181377894	CARD10	protein_coding
ENSG00000100068.13	197.453079706662	0.336329917214198	0.103075784630301	3.26293821987873	0.00110263554044557	0.00186713940204569	LRP5L	protein_coding
ENSG00000100075.10	2648.6639495978	0.171007280091617	0.0621464549216037	2.75168197940395	0.00592900675286877	0.00917311152302522	SLC25A1	protein_coding
ENSG00000100077.15	31.176380182509	-0.236244018597335	0.336754054883299	-0.701532810582502	0.482970565920321	0.534010488138482	GRK3	protein_coding
ENSG00000100083.19	1273.76484317443	0.335015025964784	0.063545657382617	5.27203651301636	1.34918227096194e-07	3.35529971188361e-07	GGA1	protein_coding
ENSG00000100084.14	2405.68842742686	0.490920922150783	0.0548463249238975	8.9508444336419	3.52773234768846e-19	1.96667824017997e-18	HIRA	protein_coding
ENSG00000100092.24	564.578765435094	0.182502330154068	0.0892118632183927	2.04571817659831	0.0407841063521204	0.0558627632609098	SH3BP1	protein_coding
ENSG00000100097.12	30.552891369033	-2.22892883823556	0.313682114222553	-7.1056931115115	1.19720175741456e-12	4.46270025931883e-12	LGALS1	protein_coding
ENSG00000100099.21	1019.42337780783	-0.148764884216786	0.0768943206849048	-1.93466673340402	0.0530312051432391	0.0713569155062394	HPS4	protein_coding
ENSG00000100101.15	289.61229485902	0.350374925063963	0.0876458609162249	3.99762089619799	6.39823146820774e-05	0.000124151658132138	Z83844.1	protein_coding
ENSG00000100104.13	577.642804223253	0.281070435037915	0.0652572018407867	4.30711748449873	1.65395773491829e-05	3.40575077813077e-05	SRRD	protein_coding
ENSG00000100105.18	1438.37978136476	-0.482484776645954	0.0703055868764692	-6.86268045089655	6.75802875112112e-12	2.38552098999855e-11	PATZ1	protein_coding
ENSG00000100106.22	991.575737217155	-0.374505088504425	0.067820262428338	-5.52202358255608	3.35117496860651e-08	8.79596098431326e-08	TRIOBP	protein_coding
ENSG00000100109.17	802.596440898567	-0.0286562731916933	0.0643555618412297	-0.445280444639588	0.656117098101298	0.698514348397887	TFIP11	protein_coding
ENSG00000100116.17	622.485762908754	0.537280415957574	0.0953362447890492	5.63563644809396	1.74412981271966e-08	4.68200305802571e-08	GCAT	protein_coding
ENSG00000100124.15	446.437510895934	0.220561567729752	0.0819205199903976	2.69238485980808	0.00709430269492994	0.0108515465338667	ANKRD54	protein_coding
ENSG00000100129.18	13560.086802696	0.250952657193267	0.0439564836771278	5.70911583912355	1.13564580309503e-08	3.10483836285915e-08	EIF3L	protein_coding
ENSG00000100138.15	2730.34220468039	0.503236281434695	0.0605731938599638	8.30790403091674	9.74072547825632e-17	4.70319209093948e-16	SNU13	protein_coding
ENSG00000100139.13	1943.37752487235	0.15759031804018	0.0666672198201916	2.36383515714645	0.0180868583684955	0.0261114435003564	MICALL1	protein_coding
ENSG00000100142.16	677.850783377854	0.437241061632864	0.0882412848304303	4.95506227581673	7.23071265833558e-07	1.69656168414558e-06	POLR2F	protein_coding
ENSG00000100147.13	190.574339273515	0.61921693898841	0.147761905810937	4.19063990539417	2.78168829998515e-05	5.6019390610738e-05	CCDC134	protein_coding
ENSG00000100150.20	818.135433264511	0.921394484137257	0.072826375895608	12.6519337644649	1.09154640701272e-36	1.50055351384423e-35	DEPDC5	protein_coding
ENSG00000100151.16	881.078949267137	0.840111354101352	0.0562117141546735	14.9454854158989	1.66672224710662e-50	3.97801575186207e-49	PICK1	protein_coding
ENSG00000100162.15	396.66244330387	0.735414375354567	0.177760956922541	4.13709730239033	3.5172698422121e-05	7.01689063464155e-05	CENPM	protein_coding
ENSG00000100167.20	2000.22054377987	0.608840969017074	0.07697047802962	7.91005830550744	2.57268374761779e-15	1.14049606980662e-14	SEPTIN3	protein_coding
ENSG00000100196.11	2862.51105497479	-0.235498190652201	0.0720736942495536	-3.26746385216212	0.00108515723248267	0.00183836683879213	KDELR3	protein_coding
ENSG00000100197.22	44.4405790501924	-0.376376542659092	0.191397136194622	-1.96646903993576	0.0492444552217949	0.0666414573173484	CYP2D6	protein_coding
ENSG00000100201.22	8670.65044732912	-0.402374541997772	0.05395766965649	-7.45722609147881	8.83630041604164e-14	3.55144524303158e-13	DDX17	protein_coding
ENSG00000100207.19	2007.78227736689	-0.141642317375844	0.0693721056315148	-2.0417762454582	0.0411737316069974	0.0563657790067522	TCF20	protein_coding
ENSG00000100209.11	90.7854239560525	-0.616350864629049	0.140225739963359	-4.39541887808973	1.10559347832259e-05	2.31668602919523e-05	HSCB	protein_coding
ENSG00000100211.10	263.795834596914	0.651467883902325	0.107001763652231	6.088384543078	1.14055659389892e-09	3.38403947773467e-09	CBY1	protein_coding
ENSG00000100216.6	2473.57047871505	0.742942199448162	0.0683529347265973	10.8692070416557	1.61599207588222e-27	1.46194061571429e-26	TOMM22	protein_coding
ENSG00000100219.16	4859.78621533451	0.424606983504128	0.0591468198021848	7.17886413714578	7.0292954911775e-13	2.65629305354451e-12	XBP1	protein_coding
ENSG00000100220.12	1668.76498117694	0.163971798117386	0.0603861681263846	2.71538670534952	0.00661984221025315	0.01016915018713	RTCB	protein_coding
ENSG00000100221.10	1776.92015167458	0.486894047087444	0.0589433715240182	8.26036981764852	1.45221827944442e-16	6.94967176618509e-16	JOSD1	protein_coding
ENSG00000100225.18	2006.88790276043	-0.0421063393621012	0.0540454352937652	-0.779091502052509	0.43592581564351	0.487704918745716	FBXO7	protein_coding
ENSG00000100226.16	1266.65120847674	-0.020014916058302	0.0834307903955055	-0.239898435139124	0.810408994019081	0.837631462108522	GTPBP1	protein_coding
ENSG00000100227.18	2230.83083874297	-0.0962921021057689	0.0628069589100452	-1.5331438391036	0.12524041816658	0.157743412893764	POLDIP3	protein_coding
ENSG00000100228.12	172.081725580348	-0.4833965424845	0.140437612613363	-3.44207319883267	0.000577274018762427	0.00100907738927025	RAB36	protein_coding
ENSG00000100239.16	1969.86882982416	0.169694503516591	0.0526076708791538	3.22566083388104	0.00125682197914157	0.0021128370380406	PPP6R2	protein_coding
ENSG00000100241.21	3060.0173022651	0.0688204028943058	0.0685523004271583	1.00391091860487	0.315421553247805	0.364968126404828	SBF1	protein_coding
ENSG00000100242.15	3819.46365510941	-0.846966167992889	0.127535204479336	-6.64103822509745	3.11481238294799e-11	1.04412215401771e-10	SUN2	protein_coding
ENSG00000100243.21	3893.78152003417	-0.120042218206649	0.0612193447974166	-1.96085434438878	0.0498960164825388	0.0674506994468679	CYB5R3	protein_coding
ENSG00000100246.13	201.1236370457	-0.879463142435572	0.101016347034917	-8.70614675990586	3.14379728755708e-18	1.6474675484014e-17	DNAL4	protein_coding
ENSG00000100253.13	20.7320828845228	0.709414793430562	0.330121790140286	2.14894870504941	0.0316384663355307	0.0440506819092432	MIOX	protein_coding
ENSG00000100258.18	2683.09721962474	0.721288225163312	0.149357556995978	4.82927171326681	1.37033315626782e-06	3.12828548275828e-06	LMF2	protein_coding
ENSG00000100263.14	546.233421496795	0.202743596398277	0.0863079038088267	2.34907334613707	0.0188201991099707	0.0270976430147181	RHBDD3	protein_coding
ENSG00000100266.19	1383.09935523762	0.263398986896524	0.0555387787100898	4.7426139539628	2.10978080849414e-06	4.72145881420966e-06	PACSIN2	protein_coding
ENSG00000100271.17	201.622618273233	-0.598215409773125	0.0944830418749061	-6.33145798338237	2.42855307490888e-10	7.60426525507219e-10	TTLL1	protein_coding
ENSG00000100280.16	3277.78444645669	0.467325284489574	0.0565593678581384	8.26256201557475	1.42578619173069e-16	6.82750484458551e-16	AP1B1	protein_coding
ENSG00000100281.14	842.098667855636	0.0916371142256267	0.0890358760388937	1.02921561849514	0.303378364590568	0.352653714875302	HMGXB4	protein_coding
ENSG00000100284.21	532.716840795665	-0.79522873151542	0.0875695033207974	-9.08111501560335	1.07468187517988e-19	6.14778257107825e-19	TOM1	protein_coding
ENSG00000100288.20	396.059580456191	-0.401288903188574	0.078311633154301	-5.12425660179882	2.9871394617786e-07	7.22075247816817e-07	CHKB	protein_coding
ENSG00000100290.3	61.1718639892414	-0.142471481487398	0.155867964291155	-0.91405236563729	0.360689330535242	0.411671406340291	BIK	protein_coding
ENSG00000100292.17	143.71873026702	-0.687225513097935	0.161545922700939	-4.25405668931773	2.09932116274777e-05	4.28139094584142e-05	HMOX1	protein_coding
ENSG00000100294.13	801.676007253083	0.506608625643264	0.0704179548904574	7.19431040607964	6.27772315259125e-13	2.37942401879951e-12	MCAT	protein_coding
ENSG00000100296.13	2397.12795426789	-0.0460493124365084	0.0496648218396592	-0.927201804632998	0.353821766042931	0.404474821532733	THOC5	protein_coding
ENSG00000100297.16	2871.92855620049	0.342439981567179	0.120240882606387	2.84794966690464	0.00440018831535979	0.0069284049055191	MCM5	protein_coding
ENSG00000100299.18	480.751918453068	-0.742982705666744	0.0887224602706746	-8.37423470223944	5.55838861415906e-17	2.72207893623063e-16	ARSA	protein_coding
ENSG00000100300.18	2253.29692835303	0.212466088294344	0.0753615272593818	2.8192911691276	0.00481298373904157	0.00753831208059715	TSPO	protein_coding
ENSG00000100302.7	158.999652084888	-0.709887950689563	0.132726533163435	-5.34850066350659	8.86858511002269e-08	2.23721128472571e-07	RASD2	protein_coding
ENSG00000100304.13	4764.79464277321	0.353668535651838	0.0646676080545475	5.46902145125758	4.52526984400766e-08	1.17430052908395e-07	TTLL12	protein_coding
ENSG00000100307.13	648.429386012362	-2.09436132975851	0.130419914534431	-16.058600691734	4.97651814337904e-58	1.55021105381795e-56	CBX7	protein_coding
ENSG00000100311.17	1714.01226423333	1.17857261036098	0.151471927481444	7.78079892398119	7.20679639523337e-15	3.11799197993086e-14	PDGFB	protein_coding
ENSG00000100316.16	71006.8998149142	0.310999837652466	0.0692129867202949	4.49337403844867	7.01034942357872e-06	1.49932558170197e-05	RPL3	protein_coding
ENSG00000100319.13	201.624783378371	-0.225320322965932	0.11347704101142	-1.98560273477044	0.0470774525639179	0.0639092598917847	ZMAT5	protein_coding
ENSG00000100320.23	2411.56806426695	-0.139970235884875	0.0553146099453994	-2.53043881215178	0.011391995281295	0.016971725146416	RBFOX2	protein_coding
ENSG00000100324.14	654.683420395111	-0.443278287684995	0.0688592586466465	-6.43745367576047	1.21494385216053e-10	3.90539823796623e-10	TAB1	protein_coding
ENSG00000100325.15	1493.36092810905	0.500700711974007	0.0696570287942482	7.1880859784153	6.57058837121982e-13	2.48730767006738e-12	ASCC2	protein_coding
ENSG00000100330.16	859.165591819336	-1.29336843778701	0.0753741388350866	-17.1593129656421	5.3543275001656e-66	2.16871795904831e-64	MTMR3	protein_coding
ENSG00000100335.15	3056.79499986373	1.37565001346039	0.0781919021092073	17.5932542418405	2.77475377757392e-69	1.30189379104307e-67	MIEF1	protein_coding
ENSG00000100344.11	289.472252331721	0.352323885593689	0.0783613394155445	4.49614424946645	6.9196801108795e-06	1.48182178759982e-05	PNPLA3	protein_coding
ENSG00000100345.22	16309.4256640713	0.0171972910264576	0.0568751979166107	0.30236889991437	0.762370860101035	0.795160438688743	MYH9	protein_coding
ENSG00000100347.15	1442.48690858004	0.591430494371219	0.0621885295036425	9.5102826693559	1.90145147480769e-21	1.21622052842483e-20	SAMM50	protein_coding
ENSG00000100348.10	3368.61890317955	0.467349744440439	0.042834230925438	10.910660337382	1.0250900754969e-27	9.38041239285713e-27	TXN2	protein_coding
ENSG00000100350.14	3993.56433958714	0.147094073165405	0.0786670757187497	1.86983019034921	0.0615074024959744	0.0818581604042619	FOXRED2	protein_coding
ENSG00000100353.18	11132.7993728232	0.550347395541378	0.0464922468219978	11.8374015703836	2.50081339153934e-32	2.80492121153499e-31	EIF3D	protein_coding
ENSG00000100354.21	1113.23240256812	-1.00583934489529	0.0632670895017116	-15.8983027798058	6.51047848744167e-57	1.97510660619014e-55	TNRC6B	protein_coding
ENSG00000100359.21	839.326051459154	0.0523343664497923	0.0654856383199347	0.799173189610049	0.424189995548622	0.476020385705161	SGSM3	protein_coding
ENSG00000100360.15	338.988271930105	-1.12086236937266	0.082331512242086	-13.6140141101368	3.3057659727125e-42	5.84134646967724e-41	IFT27	protein_coding
ENSG00000100364.18	1752.64597060968	-0.297761795912828	0.0587064586396423	-5.07204493019377	3.9356343311415e-07	9.43054139173446e-07	KIAA0930	protein_coding
ENSG00000100372.15	692.696262344494	0.804022559886497	0.078063647114333	10.2995771989607	7.07716655418799e-25	5.52282191635703e-24	SLC25A17	protein_coding
ENSG00000100376.12	1135.53100471981	-0.413263159445959	0.0785463712248403	-5.26139085742085	1.42969746539415e-07	3.54910767452757e-07	FAM118A	protein_coding
ENSG00000100379.17	416.827812107846	-0.842719230748471	0.0930089509389686	-9.06062504996378	1.29705140688337e-19	7.39466137931849e-19	KCTD17	protein_coding
ENSG00000100380.14	5481.38026831042	0.0936141123624772	0.0769700419202797	1.21624089096166	0.223893170993444	0.267799701319686	ST13	protein_coding
ENSG00000100387.9	472.248880060019	-0.187199423295613	0.0845756326649318	-2.21339666517485	0.0268703103795501	0.0378302720356204	RBX1	protein_coding
ENSG00000100393.14	2314.37772801017	-0.512555941213411	0.0767562254565563	-6.67771165354549	2.42701956689382e-11	8.21770766845179e-11	EP300	protein_coding
ENSG00000100395.15	1143.88104301404	0.482863550809584	0.0576399653813279	8.37723526749385	5.41854656142991e-17	2.65617785366915e-16	L3MBTL2	protein_coding
ENSG00000100401.20	3307.45029270186	-0.405940766644637	0.073580198683275	-5.51698383408835	3.44867143684805e-08	9.04086900362664e-08	RANGAP1	protein_coding
ENSG00000100403.12	2824.12894832135	-0.189073693443966	0.0473092632963537	-3.99654698192138	6.42731304867218e-05	0.000124667923403953	ZC3H7B	protein_coding
ENSG00000100410.8	780.329598340123	0.683646367121944	0.091325702327522	7.485804649716	7.11101010417852e-14	2.87793036844171e-13	PHF5A	protein_coding
ENSG00000100412.16	6044.88867387675	0.99924868841679	0.057415187649081	17.4039087797492	7.70604505760927e-68	3.39425448193472e-66	ACO2	protein_coding
ENSG00000100413.17	2272.03464812449	-0.112690032239382	0.0486396865756823	-2.3168330261347	0.0205128292235882	0.0293695814926053	POLR3H	protein_coding
ENSG00000100416.15	763.987354077712	0.456217621069248	0.0765649749483139	5.95856814917295	2.54457533179079e-09	7.3477530796436e-09	TRMU	protein_coding
ENSG00000100417.12	324.602104906906	0.031290041041109	0.0816979731615547	0.3829965399415	0.701722329569182	0.741216594779501	PMM1	protein_coding
ENSG00000100418.8	1420.7282857888	0.918770159743519	0.0666053185293302	13.7942461657763	2.76023104114425e-43	5.16748086364403e-42	DESI1	protein_coding
ENSG00000100422.14	1835.92231813413	0.511166411630346	0.051416507447641	9.94167898608987	2.74166570526101e-23	1.94465190023865e-22	CERK	protein_coding
ENSG00000100425.18	1053.96562376604	-0.0162900668823015	0.0566705377635362	-0.287452131657433	0.773766149311718	0.805211391638066	BRD1	protein_coding
ENSG00000100426.7	1252.34566856099	0.390493920650255	0.0626231746189022	6.23561362110167	4.50010581616601e-10	1.38158095246161e-09	ZBED4	protein_coding
ENSG00000100429.18	809.381147551122	0.110597627908448	0.0786108041146207	1.4069011143454	0.15945671311538	0.196562664959788	HDAC10	protein_coding
ENSG00000100439.10	429.235901240235	-1.85519524853241	0.142459806903807	-13.022587134244	9.10334533607573e-39	1.36713062959674e-37	ABHD4	protein_coding
ENSG00000100441.10	927.218430738601	-0.573623173569072	0.116936959000633	-4.90540525828082	9.3234635864121e-07	2.16739325840151e-06	KHNYN	protein_coding
ENSG00000100442.11	698.031865859349	-0.269725620928194	0.0646343667907657	-4.17309914710466	3.00484100793695e-05	6.03123926503406e-05	FKBP3	protein_coding
ENSG00000100445.17	402.387252158345	-0.568075833660244	0.105563517855104	-5.38136512691799	7.39230796263817e-08	1.87828773460372e-07	SDR39U1	protein_coding
ENSG00000100461.18	1208.42389234845	-0.538090160959346	0.0627873422510961	-8.57004201272673	1.03447293326401e-17	5.28179015740207e-17	RBM23	protein_coding
ENSG00000100462.16	3550.9459540061	0.167575222987868	0.0541027171836323	3.09735317764344	0.00195257092736912	0.00321870611791519	PRMT5	protein_coding
ENSG00000100478.15	165.884484470634	-0.473049946761766	0.132311816482701	-3.57526605965396	0.000349871908336609	0.000627849482260302	AP4S1	protein_coding
ENSG00000100479.13	397.432781519184	0.263430230353049	0.139808919275787	1.88421619820554	0.0595357373709596	0.0794090156440767	POLE2	protein_coding
ENSG00000100483.14	240.994977961456	0.232115482169093	0.10081368210944	2.30242043849878	0.0213114734595137	0.0304351773349402	VCPKMT	protein_coding
ENSG00000100485.12	764.498120732565	-0.839762583660227	0.123613921707623	-6.79343048145072	1.09498014694569e-11	3.80472862466776e-11	SOS2	protein_coding
ENSG00000100490.9	175.344145037032	0.410935678838673	0.103852092038561	3.95693212117564	7.59184920574115e-05	0.000146186155748582	CDKL1	protein_coding
ENSG00000100503.25	2468.74429945041	0.0663727405908866	0.0556809729617625	1.19201833338053	0.233254056721881	0.277874332830325	NIN	protein_coding
ENSG00000100504.17	5219.12620763755	0.695468336408964	0.0745940915780249	9.3233702790188	1.12702226619247e-20	6.89354348082421e-20	PYGL	protein_coding
ENSG00000100519.12	1755.01080083503	0.306324997054363	0.0590437597846908	5.18810113331889	2.12449224371392e-07	5.20207922496433e-07	PSMC6	protein_coding
ENSG00000100522.10	3297.09522899089	0.572176807804905	0.0548191124812255	10.4375423443943	1.67080281798191e-25	1.35348466348904e-24	GNPNAT1	protein_coding
ENSG00000100523.16	1310.40864440152	0.156198474189237	0.0674958291276099	2.31419446517091	0.0206570574452269	0.0295648753204328	DDHD1	protein_coding
ENSG00000100526.20	980.815270659991	-1.00753146340329	0.150236774925722	-6.70629054638206	1.99634048270771e-11	6.8026640147557e-11	CDKN3	protein_coding
ENSG00000100528.12	4145.12744146312	0.483895553268794	0.0658252758800521	7.35121192884259	1.96417702280199e-13	7.71775980767034e-13	CNIH1	protein_coding
ENSG00000100532.12	246.262278676317	-0.546485825497909	0.12522257739909	-4.36411577567385	1.27637970124468e-05	2.65833257877097e-05	CGRRF1	protein_coding
ENSG00000100554.12	666.181238326254	0.356950069405503	0.0906212422137482	3.93892271487038	8.18482878661412e-05	0.000157023991502433	ATP6V1D	protein_coding
ENSG00000100558.9	1600.43039730426	0.624981661228566	0.0643489353818492	9.71238541119443	2.67013713619174e-22	1.7961011510946e-21	PLEK2	protein_coding
ENSG00000100564.9	482.921616388616	0.575166447527383	0.070894461224252	8.1129955372399	4.93868857718056e-16	2.28876401914245e-15	PIGH	protein_coding
ENSG00000100567.13	1643.34504988858	0.620290531325049	0.0756422620998182	8.20031704639541	2.39753864280557e-16	1.13087773385909e-15	PSMA3	protein_coding
ENSG00000100568.11	1792.94027799202	-0.0819956013367672	0.0506908060088258	-1.61756357400375	0.10575668453761	0.135129566136182	VTI1B	protein_coding
ENSG00000100575.14	1016.50841747731	0.708886616335954	0.0676376769676316	10.4806470020429	1.06015953082898e-25	8.7095650852443e-25	TIMM9	protein_coding
ENSG00000100577.19	522.960624565759	-1.05187621410663	0.0815201948142636	-12.9032593273756	4.31454990766942e-38	6.28584570926418e-37	GSTZ1	protein_coding
ENSG00000100578.18	545.165900432832	-1.33524088870785	0.137297919259808	-9.72513564594655	2.35591184526825e-22	1.59324602320111e-21	KIAA0586	protein_coding
ENSG00000100580.8	1467.75805701861	0.742865941802121	0.0609581853891669	12.1864838505206	3.66913615508926e-34	4.49216442715467e-33	TMED8	protein_coding
ENSG00000100583.4	58.7267799318337	-2.42954111606564	0.210507671693497	-11.5413423963146	8.16410722809498e-31	8.58339123187606e-30	SAMD15	protein_coding
ENSG00000100591.8	2843.81667229937	0.609277367981783	0.070277727338862	8.66956560851772	4.33772044464999e-18	2.25902380137098e-17	AHSA1	protein_coding
ENSG00000100592.16	550.302393249854	-1.45551928613395	0.167151818261368	-8.7077681910586	3.09916294999802e-18	1.625204923588e-17	DAAM1	protein_coding
ENSG00000100596.7	1961.71022429863	0.18686828486366	0.0724462456454801	2.57940605753555	0.00989703736423395	0.0148473056833216	SPTLC2	protein_coding
ENSG00000100599.16	1206.62191625863	-0.273923998122143	0.0697806494015473	-3.92550084402151	8.65494665855078e-05	0.000165329288301157	RIN3	protein_coding
ENSG00000100600.15	1818.8111620675	-0.669631306698169	0.0689134711258176	-9.71698705287391	2.55221648986098e-22	1.72061074202676e-21	LGMN	protein_coding
ENSG00000100601.10	355.281321125504	0.0533625682989041	0.0770990750699094	0.692129811551147	0.488855811669678	0.539569959285907	ALKBH1	protein_coding
ENSG00000100603.14	2186.62947323455	0.283763644757449	0.0646628206120747	4.38835859728118	1.14209352649583e-05	2.39044810816926e-05	SNW1	protein_coding
ENSG00000100605.17	6089.41130442722	0.226522581526576	0.0514501184558283	4.40276112718872	1.06881826303076e-05	2.24304852310998e-05	ITPK1	protein_coding
ENSG00000100612.14	839.266372449622	0.082941058905894	0.0752000469931109	1.10293892387451	0.27005368938834	0.317285258517695	DHRS7	protein_coding
ENSG00000100614.18	894.506659297865	-0.773454043551326	0.0822446947590167	-9.40430316894732	5.23761007047877e-21	3.25637090307791e-20	PPM1A	protein_coding
ENSG00000100629.17	225.288531284136	0.063262481311715	0.093281448992791	0.678189307679002	0.497651671092464	0.548132294327501	CEP128	protein_coding
ENSG00000100632.11	1918.68409051106	0.5816405605373	0.0637477129616495	9.12410082675772	7.23342096611456e-20	4.20802941686788e-19	ERH	protein_coding
ENSG00000100644.17	3848.36114540591	0.652868116559491	0.0596854960443878	10.9384718202552	7.54611151492246e-28	6.95586655079002e-27	HIF1A	protein_coding
ENSG00000100647.8	516.172857504256	-0.123564379718024	0.0759411490334593	-1.62710705975205	0.103714361913445	0.132778288262717	SUSD6	protein_coding
ENSG00000100650.16	2240.03834724929	-0.138947050652221	0.0702437549623523	-1.97806980459246	0.0479208324129602	0.064960783857784	SRSF5	protein_coding
ENSG00000100664.11	7696.5378740901	-0.0129764711365243	0.0484499549120357	-0.267832470847167	0.78882827540573	0.818405272959055	EIF5	protein_coding
ENSG00000100697.15	2310.87608810499	0.318343517173416	0.0576730563656093	5.51979619660396	3.39393061047186e-08	8.90354291769557e-08	DICER1	protein_coding
ENSG00000100711.14	658.648500478747	0.0214589141010753	0.0624949191768009	0.343370539297236	0.73131971997839	0.767382853829249	ZFYVE21	protein_coding
ENSG00000100714.17	7330.95360482286	0.645292740645619	0.0513394758464332	12.5691337904544	3.12124870046846e-36	4.19162892148244e-35	MTHFD1	protein_coding
ENSG00000100722.20	3815.90349442645	0.156150921422	0.0432067665301398	3.61403858613382	0.00030146416682731	0.000544603686766352	ZC3H14	protein_coding
ENSG00000100726.15	1813.94830709237	0.694244245089105	0.11724923552119	5.92109826561414	3.19798692425541e-09	9.15233689176942e-09	TELO2	protein_coding
ENSG00000100731.16	1913.75297084213	0.0532640759682851	0.0687271594537607	0.775007673700248	0.438335125189776	0.490037521930379	PCNX1	protein_coding
ENSG00000100744.15	705.847913213913	0.353106824759474	0.0995339645418977	3.5476013276939	0.000388756181488323	0.000693427200699597	GSKIP	protein_coding
ENSG00000100749.8	559.881212884949	0.900500308511083	0.0854273001962702	10.5411303698253	5.58238399548246e-26	4.63653971433475e-25	VRK1	protein_coding
ENSG00000100764.14	2188.39997687082	0.142444844207263	0.06327039878951	2.25136630924601	0.0243623461570956	0.0344889735514805	PSMC1	protein_coding
ENSG00000100784.12	354.614354958273	-0.941740695828886	0.120706043346771	-7.80193492983113	6.09650825850008e-15	2.64900911042333e-14	RPS6KA5	protein_coding
ENSG00000100796.17	2001.72072101488	0.0208195643004751	0.0537975781084904	0.386998170410005	0.698757562431025	0.738394715898995	PPP4R3A	protein_coding
ENSG00000100802.15	226.850956844935	-1.52874861441986	0.107657195695414	-14.2001526655498	9.14130497719762e-46	1.84634806945858e-44	C14orf93	protein_coding
ENSG00000100804.19	1489.52218455836	0.405687340901169	0.0510564838406398	7.94585350153415	1.92858240256032e-15	8.63063475648142e-15	PSMB5	protein_coding
ENSG00000100811.14	2989.08519569699	-0.53805612874425	0.0667896802625508	-8.05597701065714	7.88464528628446e-16	3.61740725736974e-15	YY1	protein_coding
ENSG00000100813.14	4150.5965729606	-0.151314208255966	0.0411064275720046	-3.68103523447553	0.000232288898989124	0.000424560934663402	ACIN1	protein_coding
ENSG00000100814.18	2691.73785269303	0.59591132185498	0.0483946939301967	12.3135673244366	7.65627202895071e-35	9.65533871564169e-34	CCNB1IP1	protein_coding
ENSG00000100815.12	1542.40493786531	-0.101668695342555	0.0870662715486735	-1.16771619519412	0.24292126194215	0.28823171486861	TRIP11	protein_coding
ENSG00000100823.12	5849.68702892329	-0.0844820899498516	0.0856035346335937	-0.986899551653537	0.323691884066261	0.373564814336038	APEX1	protein_coding
ENSG00000100836.10	2720.59162306588	0.0455520394161791	0.0577860626609921	0.788287647895563	0.430528471112993	0.48220210108793	PABPN1	protein_coding
ENSG00000100852.13	1367.45523925816	-0.519454698238071	0.0933949315526655	-5.56191529456981	2.6682980782711e-08	7.04028071367793e-08	ARHGAP5	protein_coding
ENSG00000100865.15	894.937657244522	0.243531458438718	0.0671261746595777	3.6279656881054	0.000285663213216881	0.000517792420549567	CINP	protein_coding
ENSG00000100867.15	386.621592169037	-1.92723269399086	0.160304700662204	-12.0223093024074	2.71282162583074e-33	3.14545733868387e-32	DHRS2	protein_coding
ENSG00000100883.12	1211.44476974154	0.588138408815501	0.0702603989738741	8.37083787460695	5.72099759773065e-17	2.79627407656146e-16	SRP54	protein_coding
ENSG00000100888.15	1906.00626048102	-0.210615193008525	0.0510323557791565	-4.12709132848906	3.67380517543388e-05	7.31758056564997e-05	CHD8	protein_coding
ENSG00000100889.12	2756.01906334599	0.0334683467009495	0.0630016952130936	0.531229304032977	0.595259888544672	0.641591381617529	PCK2	protein_coding
ENSG00000100890.16	522.023263222433	0.091382411948767	0.0824554743282524	1.10826373498231	0.267747932481809	0.315017192113945	PRORP	protein_coding
ENSG00000100897.18	2005.31501350867	-0.900295440487296	0.0590728484542592	-15.2404271005216	1.90620216378965e-52	4.94826499837353e-51	DCAF11	protein_coding
ENSG00000100902.11	1974.02025721603	0.328272130689005	0.0636998157798036	5.15342354872376	2.55773376217053e-07	6.22158133615721e-07	PSMA6	protein_coding
ENSG00000100906.11	1171.47307652348	0.19738188776972	0.0570615124776197	3.45910718449912	0.000541969182835631	0.000950664160487717	NFKBIA	protein_coding
ENSG00000100908.14	317.490282598568	-0.146405877912038	0.138268977704748	-1.05884834286304	0.289668853191358	0.338017844598366	EMC9	protein_coding
ENSG00000100911.16	910.335453375631	-0.0397922709570686	0.0623110004735679	-0.638607479492297	0.523078314363699	0.572449632264163	PSME2	protein_coding
ENSG00000100916.14	201.048841317094	0.104256086700133	0.112117290168611	0.929884111035368	0.352431090520999	0.403129082040525	BRMS1L	protein_coding
ENSG00000100918.13	24.2674607789845	-1.55901098116423	0.293790071190728	-5.3065475454823	1.11721029869499e-07	2.79867570762458e-07	REC8	protein_coding
ENSG00000100926.15	895.849036304315	0.318960675249011	0.0736384056762658	4.3314446085545	1.48134216120889e-05	3.06612081500862e-05	TM9SF1	protein_coding
ENSG00000100934.15	1747.12650080673	0.459560620064819	0.0688787941569475	6.67201895285306	2.52307974454164e-11	8.52767086812867e-11	SEC23A	protein_coding
ENSG00000100938.18	758.586462005812	-0.467509955966958	0.0826085088260507	-5.65934384497119	1.51952838868029e-08	4.10020269622823e-08	GMPR2	protein_coding
ENSG00000100941.9	2928.02204838085	0.777008242583633	0.0616706120976934	12.5993275590124	2.12952265767886e-36	2.88545545401006e-35	PNN	protein_coding
ENSG00000100949.14	676.426991157275	0.18627077557649	0.0832435055929847	2.23766135567683	0.0252431471353689	0.0356523760793824	RABGGTA	protein_coding
ENSG00000100968.14	38.3204860220481	-4.18000933258166	0.371563536662043	-11.2497834694248	2.32161297508913e-29	2.28948621590382e-28	NFATC4	protein_coding
ENSG00000100982.12	906.005010383609	-0.00176549783184648	0.123043812423711	-0.0143485299835058	0.988551922279595	0.990083216196531	PCIF1	protein_coding
ENSG00000100983.12	1233.40003327146	0.368941170589009	0.076186554496102	4.84260212355298	1.28149733836667e-06	2.93479790632767e-06	GSS	protein_coding
ENSG00000100991.12	1959.25777865497	0.0317707630359299	0.0565811384322573	0.561508020450453	0.574451264243196	0.621335173266481	TRPC4AP	protein_coding
ENSG00000100994.12	8108.24543624515	0.691180927649131	0.114304426852214	6.04684303734597	1.47711535437061e-09	4.34760544980153e-09	PYGB	protein_coding
ENSG00000100997.20	1627.62248867212	0.401010014294397	0.101526530546068	3.94980516065638	7.8214835225027e-05	0.00015051200236654	ABHD12	protein_coding
ENSG00000101000.6	1904.77437080204	1.13405110783384	0.0535085301890533	21.1938377643167	1.08853065891338e-99	1.00892768066646e-97	PROCR	protein_coding
ENSG00000101003.10	375.708301994508	0.195218781416273	0.101447113748563	1.92434041938467	0.0543119273161786	0.0729246599818681	GINS1	protein_coding
ENSG00000101004.15	33.9027076194353	0.664059201473135	0.209707707337129	3.16659416053595	0.00154235403709358	0.00256939958015324	NINL	protein_coding
ENSG00000101019.22	760.683972936912	0.377050266772137	0.07309973367662	5.15802517749434	2.49568067051e-07	6.07846905853056e-07	UQCC1	protein_coding
ENSG00000101040.19	1090.24340583653	-0.746971855169091	0.0992962594166563	-7.52265855287386	5.36734657709599e-14	2.18866051516238e-13	ZMYND8	protein_coding
ENSG00000101049.17	12.9849975553741	-1.22507390692718	0.442242787476566	-2.77013880524191	0.00560324083082009	0.00869670869858536	SGK2	protein_coding
ENSG00000101052.13	463.547352572058	-0.354856512686736	0.0822278326813762	-4.31552798018848	1.59221881593692e-05	3.2875825982199e-05	IFT52	protein_coding
ENSG00000101057.16	900.355544799422	0.982874626368786	0.114874711946326	8.55605737516905	1.16793187761506e-17	5.94712329188012e-17	MYBL2	protein_coding
ENSG00000101076.17	1004.67001032368	-0.368840241773854	0.229337131741864	-1.60828836993135	0.107772036604661	0.137472131798651	HNF4A	protein_coding
ENSG00000101079.21	905.585810669796	0.105253012029305	0.0785108523945259	1.34061736459561	0.180044716468034	0.219505776016709	NDRG3	protein_coding
ENSG00000101084.18	1041.36839492193	0.89557879996817	0.0688611917693308	13.0055663713773	1.13753000877607e-38	1.70156469035533e-37	RAB5IF	protein_coding
ENSG00000101096.20	90.6178133033957	-0.991032157594796	0.183607256347793	-5.39756531036855	6.75512874853471e-08	1.72421836683329e-07	NFATC2	protein_coding
ENSG00000101104.13	2703.05219553256	0.483916151822037	0.101946284875997	4.74677573989724	2.06684893901991e-06	4.62812416936605e-06	PABPC1L	protein_coding
ENSG00000101109.12	1464.4015401096	0.833497771123902	0.0831661337765496	10.0220815045141	1.21908012775913e-23	8.83774595498318e-23	STK4	protein_coding
ENSG00000101126.18	2576.01436349632	-0.386809672740179	0.0467328795230564	-8.27703485614105	1.26280269398357e-16	6.06049018446752e-16	ADNP	protein_coding
ENSG00000101132.10	174.414270722472	-0.268531476423618	0.156771685439882	-1.71288249960541	0.0867341584611193	0.112594918889035	PFDN4	protein_coding
ENSG00000101138.12	897.0120741581	0.0618653616648474	0.0691328749871037	0.894876159517277	0.370853292306991	0.422103816059606	CSTF1	protein_coding
ENSG00000101144.13	2805.91601198579	0.416400918579767	0.0696572066356812	5.97785841108463	2.26090104273193e-09	6.56247703239077e-09	BMP7	protein_coding
ENSG00000101146.13	1033.02042704797	0.408906698686059	0.0589770533767543	6.93331855821792	4.11081068396833e-12	1.47101202779236e-11	RAE1	protein_coding
ENSG00000101150.18	3407.81950212628	0.180204121030406	0.0527722508729594	3.41475146595922	0.000638402339674469	0.00111091713289586	TPD52L2	protein_coding
ENSG00000101152.11	2450.45973634632	0.15764871793823	0.0585142106887556	2.69419541138105	0.00705587838084218	0.0107971447966944	DNAJC5	protein_coding
ENSG00000101158.15	1501.98329013032	-0.0353895796486027	0.0586149514137498	-0.603763695013506	0.546000759884657	0.593921771210123	NELFCD	protein_coding
ENSG00000101160.14	854.90767037231	-0.437497004670487	0.0677226781663997	-6.46012556673444	1.0461613783286e-10	3.37289929658313e-10	CTSZ	protein_coding
ENSG00000101161.8	2115.60197605105	-0.0642530247294937	0.0757676844223896	-0.84802677050675	0.396423062014972	0.447821117161821	PRPF6	protein_coding
ENSG00000101166.16	2673.50985526128	0.899659294009454	0.0638368055195608	14.0931126908251	4.18692245425299e-45	8.26876136455609e-44	PRELID3B	protein_coding
ENSG00000101181.17	1190.8784916494	0.370602901345805	0.0611509716199459	6.06045810112563	1.35734406575244e-09	4.00522541902106e-09	MTG2	protein_coding
ENSG00000101182.15	2446.16330272865	0.218062874599683	0.0591111737800744	3.68902968178224	0.000225110958298821	0.000412339519638529	PSMA7	protein_coding
ENSG00000101187.16	3408.68778402623	1.02128836315291	0.0592582470109048	17.2345355232154	1.46223105451149e-66	6.10259303081756e-65	SLCO4A1	protein_coding
ENSG00000101188.5	5773.29506194824	0.264173578275036	0.0745819411041569	3.54205822970075	0.000397017822210129	0.000707411871441281	NTSR1	protein_coding
ENSG00000101189.7	674.426878984476	0.082006904974478	0.0632904149846706	1.29572392587947	0.195070615322622	0.235961419512495	MRGBP	protein_coding
ENSG00000101190.13	301.058812564392	-0.521046330668275	0.107814649311707	-4.83279715692307	1.34627942320175e-06	3.07569779611855e-06	TCFL5	protein_coding
ENSG00000101191.17	2008.94413689995	-0.26731473707479	0.0574326249669739	-4.65440570108901	3.24916493708558e-06	7.15469812993572e-06	DIDO1	protein_coding
ENSG00000101193.8	2085.86213798243	0.0785610009508351	0.0537400929756927	1.46186946469127	0.143776984031539	0.179001456509971	GID8	protein_coding
ENSG00000101194.18	729.826409777639	1.44327868783828	0.0692533358057817	20.8405655994088	1.85632675072093e-96	1.60259340285096e-94	SLC17A9	protein_coding
ENSG00000101199.13	1993.4950640554	0.462852612999733	0.0662774831746221	6.98355747426694	2.87797628651754e-12	1.04045144141438e-11	ARFGAP1	protein_coding
ENSG00000101213.7	133.46469052676	0.020440241044528	0.138206344543017	0.147896546371401	0.882424413830085	0.901031903497224	PTK6	protein_coding
ENSG00000101216.11	889.383304824347	0.322031780209415	0.0638031956233261	5.04726725774973	4.48174220763113e-07	1.06832062595284e-06	GMEB2	protein_coding
ENSG00000101220.18	2281.30729383185	0.421204114695524	0.0730678071174844	5.76456487900721	8.18687805265867e-09	2.26450665726048e-08	C20orf27	protein_coding
ENSG00000101224.17	3441.04111220802	-0.875693610651404	0.0648099076428744	-13.5117244029537	1.33360674649225e-41	2.2869614898984e-40	CDC25B	protein_coding
ENSG00000101236.17	519.528460569283	0.28880956944865	0.140396308012525	2.05710230943455	0.039676385621346	0.0544343292741823	RNF24	protein_coding
ENSG00000101246.20	523.664364511031	0.371768027358736	0.0936894717648815	3.9680875594187	7.2451715726869e-05	0.000139742183225014	ARFRP1	protein_coding
ENSG00000101247.18	277.033804230256	0.918149204418799	0.0932633607986644	9.84469352762105	7.22591157722982e-23	4.99629620635186e-22	NDUFAF5	protein_coding
ENSG00000101255.11	6574.19229083782	0.918508547240705	0.0698802390366018	13.1440384277966	1.84131345232014e-39	2.87976849251062e-38	TRIB3	protein_coding
ENSG00000101266.19	4952.77232015415	0.418004089397012	0.0515810450577969	8.10383133821028	5.32549212419482e-16	2.46047507682983e-15	CSNK2A1	protein_coding
ENSG00000101276.18	252.32904316647	-1.52580120781235	0.100501690601899	-15.1818461826304	4.66465469936278e-52	1.18443030584828e-50	SLC52A3	protein_coding
ENSG00000101290.14	1033.66871908293	-0.353548012711602	0.0682012470919654	-5.18389366450827	2.17300855817223e-07	5.31484754684572e-07	CDS2	protein_coding
ENSG00000101294.18	5367.48655515984	0.780633647916346	0.0521427729205265	14.9710804430395	1.13462838512316e-50	2.73396581219149e-49	HM13	protein_coding
ENSG00000101298.15	293.710862653996	-0.629283878411563	0.169966282289353	-3.7024042059134	0.000213566008229474	0.000392190987277367	SNPH	protein_coding
ENSG00000101310.17	2829.0403598429	1.50180029728825	0.0473467593789155	31.7191781863962	8.45255555111752e-221	5.8046004211947e-218	SEC23B	protein_coding
ENSG00000101311.16	5799.62456283289	0.539112315705265	0.147711252765886	3.64977146703729	0.000262473722321675	0.000476960908929019	FERMT1	protein_coding
ENSG00000101333.16	29.1684469295976	-0.387166605963385	0.256906755124049	-1.5070316301198	0.131802549859944	0.165374381138114	PLCB4	protein_coding
ENSG00000101335.10	15.0942840447813	-2.80124535413267	0.433018628652393	-6.46911049266054	9.85814940302622e-11	3.18241284574616e-10	MYL9	protein_coding
ENSG00000101337.16	2465.19894164775	0.340689795530123	0.0480621422994896	7.08852704499069	1.35546894474421e-12	5.03650389011205e-12	TM9SF4	protein_coding
ENSG00000101343.15	524.102403583194	-0.802220430979813	0.0721318335586848	-11.121586564511	9.85044888402169e-29	9.39523874619947e-28	CRNKL1	protein_coding
ENSG00000101346.14	2250.99309635438	0.442722140489199	0.0504435296098055	8.77658926553665	1.6850703018832e-18	9.00532087755622e-18	POFUT1	protein_coding
ENSG00000101347.10	734.005759018556	0.279523195542453	0.0692557554758447	4.03610059007943	5.43469225003593e-05	0.000106191581109083	SAMHD1	protein_coding
ENSG00000101350.8	801.263261129308	0.0210922823824244	0.0650214641750117	0.324389532749562	0.745643143329776	0.779786636905266	KIF3B	protein_coding
ENSG00000101353.15	45.376134768162	-1.07445157686928	0.217550127556206	-4.93886898131875	7.8576982197323e-07	1.83910309378336e-06	MROH8	protein_coding
ENSG00000101361.17	6866.74617945426	0.696323594450852	0.0713835727641637	9.75467558553505	1.7616300666453e-22	1.197781595269e-21	NOP56	protein_coding
ENSG00000101363.12	773.171283987733	0.15455090211129	0.0823605496244442	1.87651615750534	0.0605844381502842	0.0807009073862188	MANBAL	protein_coding
ENSG00000101365.21	2346.22992009644	1.29109177247599	0.0572521777699093	22.5509635225538	1.31393513620871e-112	1.69666085793514e-110	IDH3B	protein_coding
ENSG00000101367.9	2323.94860057829	0.66415537176256	0.0443485464053249	14.9758092563506	1.0567366222509e-50	2.55442830223466e-49	MAPRE1	protein_coding
ENSG00000101384.12	1066.19187766842	1.84520523889871	0.122514260309891	15.0611466308607	2.91683827225708e-51	7.18884055746493e-50	JAG1	protein_coding
ENSG00000101391.21	584.010188202753	0.537479487528305	0.0699953114763057	7.67879271042674	1.60594852830275e-14	6.79436302593052e-14	CDK5RAP1	protein_coding
ENSG00000101400.6	471.246457910215	-0.363292392657867	0.1020270942494	-3.56074428396262	0.00036980509150966	0.000661576710778915	SNTA1	protein_coding
ENSG00000101407.13	766.501404994909	0.362718773997352	0.0930528044751388	3.89798863175865	9.69949686731444e-05	0.000184049232192146	TTI1	protein_coding
ENSG00000101412.13	1387.214711339	1.13403468621047	0.207928629347035	5.45396124512394	4.92599421836465e-08	1.27391168522857e-07	E2F1	protein_coding
ENSG00000101413.12	916.042056141391	0.126446450872908	0.0778699612023142	1.62381551140608	0.104415188550311	0.133584949497679	RPRD1B	protein_coding
ENSG00000101417.12	193.386156987542	-0.580172249971754	0.147045338787609	-3.94553309037391	7.96226346697756e-05	0.00015306511828362	PXMP4	protein_coding
ENSG00000101421.4	881.647543455856	-0.534728419349815	0.0942721514617626	-5.67217795561507	1.40993401266982e-08	3.81469968900709e-08	CHMP4B	protein_coding
ENSG00000101439.9	2391.65157506364	-0.703955890399171	0.0625685685355325	-11.2509508667982	2.29108695096568e-29	2.26233605589474e-28	CST3	protein_coding
ENSG00000101442.10	398.287142930738	0.513114364890135	0.0728334132671237	7.04504075633854	1.85407229895295e-12	6.810436249108e-12	ACTR5	protein_coding
ENSG00000101444.13	8626.69302813818	0.586118061632188	0.0536146450278055	10.9320515192858	8.09962494083515e-28	7.44337795657771e-27	AHCY	protein_coding
ENSG00000101447.15	790.927692898312	-0.997277473764478	0.25620533821617	-3.89249295392526	9.92193821604437e-05	0.000188104708957207	FAM83D	protein_coding
ENSG00000101452.15	409.244760821651	0.640277086079626	0.105889993707159	6.04662502719873	1.47911458946757e-09	4.3526418421652e-09	DHX35	protein_coding
ENSG00000101457.13	695.703169769393	0.460073654463777	0.129009463194116	3.56620082800842	0.000362193854257651	0.000648805400773606	DNTTIP1	protein_coding
ENSG00000101464.11	639.152733612536	0.638205746086914	0.120693713217406	5.28781267121439	1.23787651369768e-07	3.08866034169191e-07	PIGU	protein_coding
ENSG00000101473.17	210.64583625657	-0.608141939166903	0.104468158224133	-5.82131387692462	5.83868013912754e-09	1.63565324572481e-08	ACOT8	protein_coding
ENSG00000101474.12	2710.94778367435	0.405208065934888	0.0526956897430415	7.68958652805937	1.47611277796069e-14	6.25908275313783e-14	APMAP	protein_coding
ENSG00000101493.11	715.231108506687	0.337321655255641	0.138210446015004	2.44063791834536	0.0146613464245707	0.0214780977196175	ZNF516	protein_coding
ENSG00000101544.9	1573.33260885831	0.133837920081105	0.0573384027086301	2.33417594070791	0.0195865111599515	0.0281259396069335	ADNP2	protein_coding
ENSG00000101546.13	1023.67048054262	0.255097852651141	0.108209517609678	2.35744376544865	0.0184012421312082	0.0265374156279394	RBFA	protein_coding
ENSG00000101557.15	2264.81966572515	0.353375704139306	0.0545983718538194	6.47227549358847	9.65378980615467e-11	3.11850444241588e-10	USP14	protein_coding
ENSG00000101558.14	2349.84369878233	0.189709399210645	0.051449770576671	3.68727395835397	0.000226669288092891	0.000414892125576375	VAPA	protein_coding
ENSG00000101574.15	150.710007265889	0.445417894151798	0.136037851042279	3.27422030515144	0.00105953971310442	0.00179792293565832	METTL4	protein_coding
ENSG00000101577.9	469.992415536388	0.42037509727302	0.080391610003315	5.22909165839179	1.70344901219349e-07	4.2017481920358e-07	LPIN2	protein_coding
ENSG00000101596.16	2100.32389249185	0.0736398089728109	0.0773479128382342	0.952059419196244	0.341066848133879	0.391463795609409	SMCHD1	protein_coding
ENSG00000101608.13	1497.87181728192	0.125714838228767	0.0528860114345183	2.37709055417088	0.0174498037090265	0.0252665932946112	MYL12A	protein_coding
ENSG00000101624.11	311.296635857089	-0.0235465636478131	0.114198285311029	-0.206190168124521	0.836642367544337	0.861093595535108	CEP76	protein_coding
ENSG00000101638.14	19.3350475692133	-1.13901923453683	0.31552699667253	-3.60989470488626	0.000306321326653834	0.000553113732889462	ST8SIA5	protein_coding
ENSG00000101639.18	1467.59040261574	0.0596296648657594	0.0747297021456403	0.797937943731496	0.424906502858187	0.476682813186418	CEP192	protein_coding
ENSG00000101654.18	1026.83113350796	-0.533008468030195	0.0816633055442455	-6.52690292755059	6.71435305573042e-11	2.19378127089047e-10	RNMT	protein_coding
ENSG00000101665.9	864.013397819464	-1.77778049586033	0.0920891709719037	-19.304989686602	4.87650555220118e-83	3.10861796973229e-81	SMAD7	protein_coding
ENSG00000101670.12	972.709785452779	1.12782245290613	0.233118497077922	4.83797925537049	1.31165827290393e-06	2.99932392720337e-06	LIPG	protein_coding
ENSG00000101695.9	558.811441912323	1.08877009586094	0.138483051093424	7.86211805173499	3.77691818046498e-15	1.65925210440433e-14	RNF125	protein_coding
ENSG00000101745.17	978.797048116186	-0.413589877510444	0.0959830605612502	-4.30898822242199	1.64003100592065e-05	3.38075978134114e-05	ANKRD12	protein_coding
ENSG00000101751.10	172.148544078525	-0.206913184824263	0.0967714126409328	-2.13816435223497	0.0325034064916271	0.0451716921419834	POLI	protein_coding
ENSG00000101752.11	971.808558348495	-0.105636092180611	0.0857538322649074	-1.23185272763419	0.218004102706994	0.261219718132151	MIB1	protein_coding
ENSG00000101773.19	2319.39463915827	0.963512520949591	0.0476255128053451	20.2310161968787	5.22157230172459e-91	3.96419670022388e-89	RBBP8	protein_coding
ENSG00000101782.15	887.794587715904	0.304757278352331	0.0860818016494595	3.5403217929076	0.000399639428510427	0.00071141186354843	RIOK3	protein_coding
ENSG00000101811.14	641.687718877727	0.668030973282314	0.071079342937477	9.39838419539034	5.54073792886698e-21	3.44058646236426e-20	CSTF2	protein_coding
ENSG00000101843.19	401.456373828526	-0.699350733064411	0.0884476351906467	-7.90694665331614	2.6377859236117e-15	1.16867066668403e-14	PSMD10	protein_coding
ENSG00000101844.18	108.900660085409	0.811610975464275	0.150171500114166	5.40456061800847	6.4967450081416e-08	1.660230439496e-07	ATG4A	protein_coding
ENSG00000101849.17	1113.49634289909	-0.370582066717997	0.0996132321272065	-3.72020924132611	0.00019905779155754	0.00036666241341762	TBL1X	protein_coding
ENSG00000101856.10	1116.38409147774	-0.368762826972794	0.0599575390205738	-6.15039964942953	7.7287947153376e-10	2.32695557113034e-09	PGRMC1	protein_coding
ENSG00000101868.12	929.602460931154	0.295748868922462	0.0665536038482214	4.44376941024758	8.83963438728654e-06	1.86991313810032e-05	POLA1	protein_coding
ENSG00000101871.16	234.986416654487	0.466849385691686	0.153677445532014	3.03785232813771	0.0023827068581493	0.00388620697537726	MID1	protein_coding
ENSG00000101882.10	227.588930654094	-0.360901014224928	0.0953928435977522	-3.78331330332029	0.000154754414642573	0.000288183125406138	NKAP	protein_coding
ENSG00000101888.11	94.8868625158085	-1.991976478054	0.171417420088889	-11.6206187038695	3.23782905478495e-31	3.45948524467404e-30	NXT2	protein_coding
ENSG00000101898.6	130.852241437665	-0.306229278014106	0.129677115772655	-2.36147508517212	0.0182023949837788	0.0262732190135598	MCTS2P	protein_coding
ENSG00000101901.12	563.122631357491	-0.1975127324078	0.072426153795497	-2.72709127928425	0.00638953609473561	0.009844802398586	ALG13	protein_coding
ENSG00000101911.13	1898.52837518051	0.586886954951397	0.0899225619019737	6.52658178924188	6.72875810173529e-11	2.19801248434631e-10	PRPS2	protein_coding
ENSG00000101928.13	2031.36019441199	-0.475515605700274	0.0630764263164176	-7.53872141257479	4.74601632324801e-14	1.94158718146848e-13	MOSPD1	protein_coding
ENSG00000101935.10	196.879664641486	0.301889445002024	0.132525496395838	2.277972565372	0.0227282122079607	0.0323575037728863	AMMECR1	protein_coding
ENSG00000101940.18	806.821702773998	-0.444203350032339	0.0696760224913876	-6.37526848044813	1.82642707287842e-10	5.77877700880569e-10	WDR13	protein_coding
ENSG00000101945.17	512.022982371615	0.0994905534625123	0.129554173226013	0.767945570452189	0.442519522302729	0.49416697043016	SUV39H1	protein_coding
ENSG00000101966.13	761.645592515442	0.0835707552598258	0.09337784051501	0.89497416944861	0.370800896218788	0.422096137739109	XIAP	protein_coding
ENSG00000101972.19	1975.36288696974	-0.903808056707159	0.0621621427874565	-14.5395254439256	6.80628514266154e-48	1.47955907820619e-46	STAG2	protein_coding
ENSG00000101974.14	750.699757374567	-0.146108347668705	0.0933325566624691	-1.56545960909542	0.11747518095537	0.148694289030976	ATP11C	protein_coding
ENSG00000101986.12	149.189845868608	-0.264217392831911	0.135435079916546	-1.95087855373009	0.0510714944001216	0.0689287240840662	ABCD1	protein_coding
ENSG00000101997.13	456.95534722103	0.084206500722672	0.0745799541760233	1.12907686325374	0.258865410527558	0.305733163090239	CCDC22	protein_coding
ENSG00000102003.11	29.0646830073037	-0.566783260112059	0.244049901370647	-2.32240724920952	0.0202110173901536	0.0289649071078012	SYP	protein_coding
ENSG00000102007.11	6048.77898835747	0.659327428549569	0.0903754178390269	7.29542882693983	2.97709320825627e-13	1.15387183659148e-12	PLP2	protein_coding
ENSG00000102024.18	478.098173038139	-0.409977784805152	0.0851492889081601	-4.81481160984614	1.47338822961421e-06	3.35139255841787e-06	PLS3	protein_coding
ENSG00000102030.16	1514.9222676447	0.766007950774896	0.0749108714729168	10.2255912354702	1.52295756317869e-24	1.16147616680988e-23	NAA10	protein_coding
ENSG00000102034.17	2143.54320098177	0.563949123491129	0.0699349258508548	8.0639125105219	7.38906492042946e-16	3.39519442876668e-15	ELF4	protein_coding
ENSG00000102043.16	25.128564379313	-0.564014608991539	0.251645003587008	-2.24131058019011	0.025005964101727	0.0353305999858685	MTMR8	protein_coding
ENSG00000102054.18	2285.38103040485	0.129801845068818	0.0577471277717718	2.2477627905897	0.0245913197229256	0.0347837897550753	RBBP7	protein_coding
ENSG00000102057.10	28.4597423205011	-1.71304747853967	0.305283836531663	-5.61132714395117	2.00780782140685e-08	5.35462675477754e-08	KCND1	protein_coding
ENSG00000102078.16	129.904755864989	-0.19860866463382	0.112899290686405	-1.7591666291818	0.0785492105253229	0.10288005831093	SLC25A14	protein_coding
ENSG00000102081.15	571.221053303397	-0.813730551393332	0.0731142026407574	-11.129582516157	9.00562930600123e-29	8.62758703583174e-28	FMR1	protein_coding
ENSG00000102096.9	598.830890316039	0.264477458387178	0.0630545141121022	4.19442544457601	2.73564108770057e-05	5.51288055928774e-05	PIM2	protein_coding
ENSG00000102098.19	226.766304293578	0.505863790902825	0.095484098567141	5.29788518186743	1.17151590692813e-07	2.92791767111169e-07	SCML2	protein_coding
ENSG00000102100.16	705.313817917575	0.454175536793021	0.067087355696315	6.76991263225431	1.28860187175936e-11	4.4478403195203e-11	SLC35A2	protein_coding
ENSG00000102103.17	808.823945945002	0.354881836607699	0.0829278058229437	4.27940704671958	1.87391878298112e-05	3.83880203027508e-05	PQBP1	protein_coding
ENSG00000102119.11	966.48576057936	0.540212729334412	0.132463467184799	4.07820164167048	4.53853966243838e-05	8.95263836272609e-05	EMD	protein_coding
ENSG00000102125.16	276.587468048379	-0.00811791398275143	0.131560951666746	-0.061704585440479	0.950798088276842	0.959434779434045	TAZ	protein_coding
ENSG00000102144.15	6570.8960003907	0.968018343095163	0.13090913129404	7.39458228411017	1.41853491630752e-13	5.62794787698896e-13	PGK1	protein_coding
ENSG00000102158.20	1777.44152982065	0.151202674836935	0.0612068852915635	2.47035401518424	0.0134979399215106	0.0198933641921942	MAGT1	protein_coding
ENSG00000102172.16	1252.10123518085	0.433463019821967	0.0726786367699363	5.96410498444118	2.45978556545557e-09	7.11242876993353e-09	SMS	protein_coding
ENSG00000102178.13	1125.24367975192	0.564318827999361	0.0795262597160681	7.09600614959315	1.28413766048807e-12	4.77615750237662e-12	UBL4A	protein_coding
ENSG00000102181.21	759.987287550067	-0.261173420486704	0.0672848390882973	-3.88160875504166	0.000103767727430626	0.000196407269609357	CD99L2	protein_coding
ENSG00000102189.17	580.647537941276	0.0196746783608791	0.0889621118046362	0.221157950972267	0.824969448842106	0.850702234189239	EEA1	protein_coding
ENSG00000102218.6	62.4186815797603	-0.684985437133187	0.168718049950088	-4.05994164427473	4.90849820389984e-05	9.64108297467318e-05	RP2	protein_coding
ENSG00000102221.14	541.748305961776	-0.183623635349631	0.0689506183778016	-2.663118035338	0.00774202516610186	0.0117921681832309	JADE3	protein_coding
ENSG00000102225.16	4038.96248037096	0.336840435119822	0.0609537034712918	5.52616848422455	3.27299831216141e-08	8.59524743614369e-08	CDK16	protein_coding
ENSG00000102226.10	2266.42633955926	-0.482267436091976	0.0509917918184447	-9.45774641160052	3.14651279904575e-21	1.98486494229575e-20	USP11	protein_coding
ENSG00000102241.12	1132.61881649478	0.0780773750661693	0.0660654875928249	1.18181788874966	0.237277968179338	0.282200704026878	HTATSF1	protein_coding
ENSG00000102265.12	4664.4604327186	-0.0517158753790035	0.0613461033591014	-0.843018098089695	0.399218322081309	0.450574511430182	TIMP1	protein_coding
ENSG00000102287.19	98.4159289390468	-1.71176745713265	0.226717179303557	-7.5502326836941	4.34481299251314e-14	1.78325005951884e-13	GABRE	protein_coding
ENSG00000102302.8	663.670242628159	-0.026337023290609	0.0713003119949174	-0.36938159951511	0.711843311209972	0.750438123352191	FGD1	protein_coding
ENSG00000102309.15	154.106335883546	-0.947567377976177	0.115174540456243	-8.22722950942594	1.91593143813772e-16	9.10534512972152e-16	PIN4	protein_coding
ENSG00000102312.23	431.675408908449	-0.0753879960609035	0.0753869747321679	-1.00001354781432	0.317303951558434	0.366921400699948	PORCN	protein_coding
ENSG00000102316.17	659.307130738303	-0.726112422148016	0.0989609268954767	-7.33736480575754	2.17840257415018e-13	8.52624510110385e-13	MAGED2	protein_coding
ENSG00000102317.18	4801.33318438873	0.165408345463409	0.0726722309864327	2.27608734750815	0.0228407822052909	0.0325055140879366	RBM3	protein_coding
ENSG00000102349.18	18.2136350075872	-2.6967754337329	0.390884364791892	-6.89916424559133	5.23093647567265e-12	1.85994324016151e-11	KLF8	protein_coding
ENSG00000102362.15	94.5442383578956	-0.857665098511921	0.140208663815762	-6.1170620642881	9.53162513466435e-10	2.84648730054377e-09	SYTL4	protein_coding
ENSG00000102384.13	184.026951355922	-0.493658667293757	0.109907612884782	-4.49157846610012	7.06972447757901e-06	1.51159634032357e-05	CENPI	protein_coding
ENSG00000102387.15	18.4574294458122	-0.328605127248777	0.352472056232618	-0.932287032229049	0.351188207614532	0.401859535002677	TAF7L	protein_coding
ENSG00000102390.11	341.19430985406	0.112810141162478	0.0853034980505865	1.3224562150497	0.18601628023685	0.225892931582536	PBDC1	protein_coding
ENSG00000102393.13	251.765622607539	1.02913670058547	0.11715486681948	8.78441270537429	1.57183590968299e-18	8.41505915077627e-18	GLA	protein_coding
ENSG00000102401.20	682.912555338555	0.79667066778924	0.0909958391952478	8.75502303000735	2.04061813013242e-18	1.08478742822099e-17	ARMCX3	protein_coding
ENSG00000102471.14	816.094944012347	0.581957971580692	0.0788531110612283	7.38027915130464	1.57957990679037e-13	6.23903091027163e-13	NDFIP2	protein_coding
ENSG00000102531.16	2022.09919808663	0.476531400752896	0.079294543014514	6.00963676233902	1.85939453051771e-09	5.43675877047835e-09	FNDC3A	protein_coding
ENSG00000102543.14	140.141269665598	0.450318496494332	0.124452057482239	3.61840941487527	0.000296419214706668	0.000536130910545713	CDADC1	protein_coding
ENSG00000102547.19	71.5165093417507	-0.586878437628534	0.149358136041658	-3.92933691583328	8.51804233620806e-05	0.000162920095727853	CAB39L	protein_coding
ENSG00000102554.14	13601.1061259317	0.296762936083831	0.196483773111927	1.51036867515151	0.130949377033126	0.164440461160042	KLF5	protein_coding
ENSG00000102572.14	4451.32282744879	0.674569490316802	0.0435559652944838	15.4874191343484	4.21889569982177e-54	1.16312182906765e-52	STK24	protein_coding
ENSG00000102580.15	2390.78084543077	0.68607222497647	0.0604845601405523	11.3429315412428	8.04050521596146e-30	8.10920913235953e-29	DNAJC3	protein_coding
ENSG00000102595.20	1033.23688030349	0.934299697275792	0.0773670494093689	12.0761965773332	1.41096689180177e-33	1.66538185947977e-32	UGGT2	protein_coding
ENSG00000102606.18	1413.54260913838	0.0661402572296618	0.0513386914409774	1.28831209704091	0.197637343805366	0.238776888461533	ARHGEF7	protein_coding
ENSG00000102678.7	786.0090523193	1.66406742659394	0.0837350217058541	19.8730160056506	6.96874533385188e-88	4.9198039487773e-86	FGF9	protein_coding
ENSG00000102699.6	2530.43544983853	-0.544914285183104	0.0585804541823053	-9.3019812288806	1.37852612238077e-20	8.377623755804e-20	PARP4	protein_coding
ENSG00000102710.20	378.411693123542	-0.56121675236045	0.0865606104213918	-6.48351195339717	8.96117747142417e-11	2.90153170249199e-10	SUPT20H	protein_coding
ENSG00000102738.8	298.010886806222	-0.145994793024049	0.0941541055777687	-1.55059401954025	0.120999006246254	0.152732307324623	MRPS31	protein_coding
ENSG00000102743.15	898.88535570987	0.919675396889966	0.0745404775400525	12.3379327211286	5.65902611876609e-35	7.20274360592402e-34	SLC25A15	protein_coding
ENSG00000102753.10	1363.12370977946	0.425706374612426	0.0587320619266037	7.24827905998639	4.22100265216956e-13	1.61649957082326e-12	KPNA3	protein_coding
ENSG00000102760.13	117.312160622605	-1.23508694655691	0.18432685277999	-6.70052641777098	2.07670050723436e-11	7.06162306173682e-11	RGCC	protein_coding
ENSG00000102763.18	1778.47809930405	0.546174643264598	0.0556176745535426	9.82016324215068	9.21941307916117e-23	6.3456443189051e-22	VWA8	protein_coding
ENSG00000102780.17	498.55327779625	0.689524314841669	0.107425348779806	6.41863696672759	1.37499865191488e-10	4.40489390015479e-10	DGKH	protein_coding
ENSG00000102781.14	108.933961893421	-0.275365120404211	0.157065007779307	-1.75319203365225	0.079569049989508	0.104152591166305	KATNAL1	protein_coding
ENSG00000102786.15	576.660217430697	-0.1028907929666	0.102086202302187	-1.00788148296506	0.313511362103582	0.362980278845959	INTS6	protein_coding
ENSG00000102796.11	74.3263192825373	0.187764567568931	0.171302996508731	1.09609622362538	0.273036667102283	0.320465970057589	DHRS12	protein_coding
ENSG00000102804.15	7196.00140462386	-0.069861383327663	0.0937122920609452	-0.745487937508018	0.455976800602506	0.507469429355628	TSC22D1	protein_coding
ENSG00000102805.16	154.050594537774	-0.506033749256542	0.119119286925946	-4.24812607861842	2.15566074490306e-05	4.39214059797646e-05	CLN5	protein_coding
ENSG00000102854.16	1909.360454081	0.176191645681489	0.0596818867899743	2.95217954991139	0.00315539394094496	0.00506391455914558	MSLN	protein_coding
ENSG00000102858.13	1894.09584582184	0.0186070823425027	0.0600835122610777	0.309686994689164	0.756798993637177	0.789948818285924	MGRN1	protein_coding
ENSG00000102870.6	1710.7351195317	0.494074611576524	0.0656953926595715	7.52068891857882	5.44883564929774e-14	2.22069082788212e-13	ZNF629	protein_coding
ENSG00000102871.16	121.181959135577	-0.641995327740718	0.11649390697153	-5.51097773635159	3.56845863014021e-08	9.33869270468704e-08	TRADD	protein_coding
ENSG00000102878.17	179.427256397142	-0.485606368278905	0.116762327493142	-4.15893018497278	3.19741599676317e-05	6.40246002373731e-05	HSF4	protein_coding
ENSG00000102879.16	212.721928502232	0.54372978939401	0.16902636656612	3.21683415694387	0.00129613497929942	0.00217602036529121	CORO1A	protein_coding
ENSG00000102882.12	1535.27504754991	-0.935453341522496	0.100009213419839	-9.35367162218806	8.46567760634084e-21	5.20763262526863e-20	MAPK3	protein_coding
ENSG00000102886.15	23.4766105541113	-1.21243077516849	0.276739526930776	-4.38112613913576	1.18067491467998e-05	2.46716965573791e-05	GDPD3	protein_coding
ENSG00000102890.16	952.828840484595	-0.247575770416028	0.0755307060129266	-3.27781618211879	0.00104613496063876	0.00177724131174299	ELMO3	protein_coding
ENSG00000102893.16	1008.56823652198	-0.315371722770247	0.0535593558104212	-5.88826579405729	3.90269108777775e-09	1.10851394912852e-08	PHKB	protein_coding
ENSG00000102897.10	730.901050739097	0.437574671044407	0.10179613775098	4.29853902821763	1.71927629930062e-05	3.53398997684814e-05	LYRM1	protein_coding
ENSG00000102898.12	2707.49311972567	0.309342869311004	0.0678225847415759	4.56105986655761	5.08960662241871e-06	1.10305231461056e-05	NUTF2	protein_coding
ENSG00000102900.13	1433.68222258654	0.408967025718619	0.0545251356292855	7.50052285058347	6.35637747434577e-14	2.58150943232301e-13	NUP93	protein_coding
ENSG00000102901.13	655.271394448101	0.259220151834277	0.0804333867941191	3.22279294912433	0.00126947280327241	0.00213339211477638	CENPT	protein_coding
[truncated: 13,110 more rows]
