# Supplementary material for: FOXO1 links KRAS G12D and G12V alleles to glutamine and nitrogen metabolism in colorectal cancer
Source: EMBO Rep. 2025 Nov 20;27(1):142–62. doi: 10.1038/s44319-025-00641-z (PMC12795846; doi:10.1038/s44319-025-00641-z)
Supplement: Supplementary file 6 — Source data Fig. 4 [file 44319_2025_641_MOESM6_ESM.zip › Fig4/Fig 4C-D/data/sw_de2_G12V_LN___G12G_LN.csv]

GeneID	baseMean	log2FoldChange	lfcSE	stat	pvalue	padj	gene_name	gene_type
ENSG00000000003.15	813.837131293968	0.546165155275181	0.134328472352913	4.06589270099248	4.78489483232671e-05	0.000485261460636562	TSPAN6	protein_coding
ENSG00000000419.13	373.918232421758	-0.177871101824996	0.0798612044821848	-2.22725293186224	0.0259303743144038	0.0793593777783994	DPM1	protein_coding
ENSG00000000457.14	328.166934412328	-0.321466769094166	0.11633028928046	-2.76339697152428	0.00572031483024543	0.0251974502897651	SCYL3	protein_coding
ENSG00000000460.17	283.359441219832	-0.227407812282107	0.127109808950423	-1.78906580192252	0.073604218900466	0.168076180891354	C1orf112	protein_coding
ENSG00000001036.14	1520.63327902455	0.0631592594863162	0.138793230498046	0.455060086573931	0.649066011680351	0.748070266274802	FUCA2	protein_coding
ENSG00000001084.13	2453.03914248467	-0.704327075398989	0.183266504080923	-3.84318497769776	0.00012144786070401	0.00107959155382953	GCLC	protein_coding
ENSG00000001167.14	769.60057658927	-0.219698943444491	0.218275077143816	-1.00652326559361	0.31416392576494	0.456265212882946	NFYA	protein_coding
ENSG00000001460.18	115.549962074448	0.322279759891536	0.17442489517151	1.84767065260175	0.0646500019575795	0.153413087667683	STPG1	protein_coding
ENSG00000001461.17	1016.11759883065	0.0468649035300152	0.0771455731287547	0.60748662080452	0.543528018944309	0.662800662622378	NIPAL3	protein_coding
ENSG00000001497.17	1043.46949043968	0.020030370696181	0.15583133216389	0.128538788817609	0.897722603769252	0.932807315123403	LAS1L	protein_coding
ENSG00000001561.7	323.482103535474	-0.394775762580327	0.238743089170046	-1.65355891118233	0.0982171670516438	0.205410882530726	ENPP4	protein_coding
ENSG00000001617.12	345.361604504701	-0.379906198228358	0.116510944658565	-3.26069108221267	0.00111141053197048	0.00684838875634456	SEMA3F	protein_coding
ENSG00000001629.10	1733.63120786951	-0.377814225411706	0.274175700741483	-1.37800040043644	0.168203164509108	0.298070927656161	ANKIB1	protein_coding
ENSG00000001630.17	4347.72115245036	-0.417965778970952	0.177208494723912	-2.35861028909555	0.0183435081148449	0.0613312079642668	CYP51A1	protein_coding
ENSG00000001631.16	817.366031824909	-0.0562134045925002	0.234379523647644	-0.239839230482476	0.810454892880777	0.872369044638516	KRIT1	protein_coding
ENSG00000002016.18	240.106732365126	0.0933166117661952	0.165032805212157	0.565442801788605	0.571772618761491	0.68465060052158	RAD52	protein_coding
ENSG00000002330.14	701.408193675864	0.683633831936808	0.318639033373313	2.14548049778909	0.0319144490636243	0.0924307848307586	BAD	protein_coding
ENSG00000002549.12	1140.60528257582	-0.195726914684028	0.0851864221593277	-2.29763041718024	0.0215828329311288	0.0689882259744123	LAP3	protein_coding
ENSG00000002586.20	1381.38327450947	0.505550420364487	0.155090022538886	3.25972239921319	0.00111521308406137	0.00686350697662448	CD99	protein_coding
ENSG00000002586.20_PAR_Y	1380.88529743334	0.504664644268421	0.155423859572575	3.24702169703082	0.00116619498996557	0.00711416232287952	CD99	protein_coding
ENSG00000002587.10	62.6309418000985	0.936535207447198	0.186187165418473	5.03007393308903	4.90290742224455e-07	8.71165028937353e-06	HS3ST1	protein_coding
ENSG00000002745.13	273.77323733543	1.21790989881755	0.325504376951824	3.74160836245162	0.000182846305200329	0.00152418523007789	WNT16	protein_coding
ENSG00000002822.15	938.481805985095	0.244291271110729	0.262348873253863	0.931169507537164	0.351765888305316	0.492298070163584	MAD1L1	protein_coding
ENSG00000002834.18	3718.07413453946	0.30562510948522	0.113407922579073	2.69491850776232	0.00704058480745268	0.0296442609423863	LASP1	protein_coding
ENSG00000002919.15	275.17069896364	0.134310367986915	0.165028518423622	0.813861563261114	0.41572426225176	0.552044494061998	SNX11	protein_coding
ENSG00000003056.8	2356.56437622649	-0.283095075744226	0.115552219984213	-2.44993195096472	0.0142883215212687	0.0508163363231007	M6PR	protein_coding
ENSG00000003137.8	239.110200968874	-0.921157455304663	0.293023942425538	-3.14362521942638	0.00166869004616511	0.00951217713574566	CYP26B1	protein_coding
ENSG00000003147.19	796.470739025492	-0.172597953631011	0.0920434821430764	-1.87517844406101	0.0607681786322302	0.146919802069338	ICA1	protein_coding
ENSG00000003249.14	1330.35886074789	-3.11821438938361e-05	0.182725228591802	-0.000170650457707158	0.999863840635162	0.999863840635162	DBNDD1	protein_coding
ENSG00000003393.15	596.62408761193	-0.30003043684425	0.154349255744047	-1.94384116332755	0.0519146081629153	0.131667109403552	ALS2	protein_coding
ENSG00000003402.20	446.290481566238	-0.141986677671393	0.121170018116546	-1.17179711514795	0.241278521204165	0.381559356002807	CFLAR	protein_coding
ENSG00000003509.16	259.535331952657	0.0580227276957135	0.113351347340894	0.511883881902305	0.608732279337713	0.715303778545809	NDUFAF7	protein_coding
ENSG00000003756.17	3042.81581316618	-0.176033518850128	0.0704964063179919	-2.49705663088817	0.0125228955887927	0.0462577336330454	RBM5	protein_coding
ENSG00000003989.18	159.36013274724	-0.783932221181068	0.240979438912094	-3.25310833455395	0.0011414996840209	0.00699426321847087	SLC7A2	protein_coding
ENSG00000004059.11	3415.43186566712	0.595187247317604	0.233385348533075	2.5502339845179	0.010765064248561	0.0413559465456296	ARF5	protein_coding
ENSG00000004139.14	1285.09976966958	-0.214328831278383	0.0851730091804802	-2.51639378883778	0.0118562629468017	0.0444187877655952	SARM1	protein_coding
ENSG00000004142.12	2031.95570460467	0.308007507376773	0.113613130763131	2.7110203310824	0.00670765132358287	0.0285814858045353	POLDIP2	protein_coding
ENSG00000004399.13	2141.91812753309	-0.259933867548017	0.163666987258095	-1.58818752579659	0.112243940996961	0.224788594480349	PLXND1	protein_coding
ENSG00000004455.17	4248.99775012241	-0.0331586555112318	0.106868567931913	-0.3102750991513	0.756351765383719	0.833215228801999	AK2	protein_coding
ENSG00000004478.8	2633.93794590957	6.40589213796216e-05	0.162870042493587	0.00039331310042572	0.9996861815577	0.999817193441791	FKBP4	protein_coding
ENSG00000004487.17	3670.34508830534	-0.16935073072292	0.0707221773144506	-2.39459158574741	0.0166388874215376	0.0568769176183826	KDM1A	protein_coding
ENSG00000004534.15	1453.64806432276	-0.248722814404828	0.0974330937268489	-2.5527549715512	0.010687465301798	0.0411303033034148	RBM6	protein_coding
ENSG00000004660.15	722.349307875474	-0.402353463732027	0.0928914814712053	-4.33143553488001	1.481403219248e-05	0.000178599189063051	CAMKK1	protein_coding
ENSG00000004700.16	497.760898607283	-0.238242414977431	0.153823215175576	-1.54880662652577	0.121428212125607	0.236941805378821	RECQL	protein_coding
ENSG00000004766.17	589.352708139642	-0.323637056198865	0.180270415625092	-1.79528657032628	0.0726080536195957	0.16647389550787	VPS50	protein_coding
ENSG00000004777.18	439.423505590729	0.0862529846511351	0.148976785300281	0.578969296976583	0.562609890248035	0.677925598123472	ARHGAP33	protein_coding
ENSG00000004779.10	986.237248886739	0.430173835799565	0.32735711470263	1.31408121735901	0.18881887419398	0.32242912879401	NDUFAB1	protein_coding
ENSG00000004838.14	24.2884061546493	0.494566010562587	0.326320492924774	1.51558367091766	0.129624658598577	0.247989616970428	ZMYND10	protein_coding
ENSG00000004864.14	932.408668727053	-0.358539948854681	0.124263742380138	-2.88531426776013	0.00391023110900978	0.0186797675795982	SLC25A13	protein_coding
ENSG00000004866.21	1038.14562647087	-0.081007669549219	0.0986580419378286	-0.821095452109901	0.411591900331226	0.548370039695836	ST7	protein_coding
ENSG00000004897.12	2312.88027575408	-0.35748534016851	0.158474763384747	-2.25578718360728	0.0240839623764741	0.0749731833065724	CDC27	protein_coding
ENSG00000004961.15	312.886667459405	0.164897637121636	0.104266595062287	1.58150016333735	0.113763721629267	0.22665788760694	HCCS	protein_coding
ENSG00000004975.12	1492.62651346605	-0.0623467949826448	0.0758219521269035	-0.822278947372586	0.410918155717694	0.547952955345771	DVL2	protein_coding
ENSG00000005001.10	96.392942356094	2.00757130300003	0.279108472714066	7.19279957171596	6.34760913215294e-13	3.29535912190647e-11	PRSS22	protein_coding
ENSG00000005007.13	3292.49321356908	-0.15587321570196	0.166139996030502	-0.938204041327552	0.348139561915525	0.488791659784441	UPF1	protein_coding
ENSG00000005020.13	480.139512801774	-0.198417088356905	0.10564172662988	-1.87820754816009	0.0603527779770693	0.146146985604317	SKAP2	protein_coding
ENSG00000005022.6	7702.0423748067	-0.108319202561188	0.0988387531628433	-1.09591834270436	0.273114511116653	0.415060815803714	SLC25A5	protein_coding
ENSG00000005059.16	493.807391481211	0.1081042101956	0.103610427023574	1.04337192019297	0.296776073320979	0.440075119702526	MCUB	protein_coding
ENSG00000005073.6	198.267426024312	-0.372433969637994	0.148021304535914	-2.5160835516595	0.0118667047495238	0.0444251936698507	HOXA11	protein_coding
ENSG00000005075.15	4007.17808313662	0.327739889803939	0.0796283582205759	4.11586898346036	3.85723378539904e-05	0.000407143563392431	POLR2J	protein_coding
ENSG00000005100.13	1863.59587284595	-0.344642459669313	0.108370048566561	-3.1802371986355	0.00147154546302085	0.00860214416012536	DHX33	protein_coding
ENSG00000005156.12	1297.50091907106	-0.39615793629771	0.184447911012672	-2.14780386572387	0.0317293398048677	0.0920868821908531	LIG3	protein_coding
ENSG00000005175.10	824.528433364634	-0.255134827162215	0.106747596458754	-2.3900756141221	0.0168449043363903	0.0574633426029342	RPAP3	protein_coding
ENSG00000005187.12	43.0157514831727	0.0225371269514245	0.186945635181923	0.120554443164682	0.90404395465977	0.935993954685393	ACSM3	protein_coding
ENSG00000005189.19	273.5478534781	0.450999361548385	0.111609626941157	4.04086434036878	5.32545594070515e-05	0.000530910738229802	REXO5	protein_coding
ENSG00000005194.15	794.756283901654	-0.112241765488302	0.133853138982306	-0.838544141300557	0.401725167511793	0.539538860617875	CIAPIN1	protein_coding
ENSG00000005206.17	947.75490106247	0.324959791717755	0.11189048956255	2.90426642146465	0.0036811476526381	0.0178479531836771	SPPL2B	protein_coding
ENSG00000005238.20	124.206494977283	0.803474978721188	0.200184661367274	4.01366904553728	5.9782152711335e-05	0.000590203749568633	FAM214B	protein_coding
ENSG00000005249.13	348.924726212415	-0.31971804247252	0.155774384132661	-2.05244298831726	0.0401266303498874	0.109366564112559	PRKAR2B	protein_coding
ENSG00000005302.19	532.771227375211	0.0276364676610613	0.0963542319050265	0.286821524230526	0.774248981123741	0.845793465068805	MSL3	protein_coding
ENSG00000005339.15	2762.04376564561	-0.108257631853384	0.27178929205056	-0.398314558445685	0.690398330340673	0.781022066112489	CREBBP	protein_coding
ENSG00000005379.17	162.227570765172	-0.102563305323559	0.266980483155808	-0.384160310563615	0.700859633073619	0.789171566182416	TSPOAP1	protein_coding
ENSG00000005436.14	396.359447510366	-0.300625911772775	0.120091054441582	-2.5033164474296	0.0123035481365487	0.0456796534196408	GCFC2	protein_coding
ENSG00000005448.17	464.565833849422	0.830758978395439	0.299726163364771	2.77172659560051	0.00557598482344838	0.0246850023795391	WDR54	protein_coding
ENSG00000005469.12	233.147694494075	0.364869671393302	0.153660369139614	2.37452033622141	0.0175717682248556	0.0593752265698409	CROT	protein_coding
ENSG00000005483.21	2064.00968618068	-0.203280375674162	0.101062147549758	-2.011439303465	0.0442790753939944	0.117720175533624	KMT2E	protein_coding
ENSG00000005486.17	3056.37973164135	0.771722164221189	0.208501841880979	3.70127264708635	0.000214520818059871	0.00175092580002557	RHBDD2	protein_coding
ENSG00000005513.10	755.466519534782	0.0749695485991641	0.15287928206285	0.490383965620296	0.623862220826824	0.727335141803479	SOX8	protein_coding
ENSG00000005700.15	1226.75054811153	-0.220721847826142	0.185943607250005	-1.18703649504539	0.235213225535134	0.374627930850751	IBTK	protein_coding
ENSG00000005801.18	939.161157360168	-0.243949692748522	0.0994991955575102	-2.45177552825058	0.0142153309355452	0.0506243618033589	ZNF195	protein_coding
ENSG00000005810.18	1904.9381139739	-0.116431911446385	0.225625961004295	-0.516039514815268	0.60582681114119	0.712978615888227	MYCBP2	protein_coding
ENSG00000005812.11	1020.96391007606	0.0185611090141578	0.0805697982619339	0.230373035734994	0.817801912064745	0.877970780322445	FBXL3	protein_coding
ENSG00000005882.12	866.376102302095	0.837217182768719	0.136002449648735	6.15589781603986	7.46533485179482e-10	2.39376903031396e-08	PDK2	protein_coding
ENSG00000005884.18	1276.51977710708	0.454626967720869	0.145136512593007	3.13240934068561	0.0017337796337781	0.00980082269574899	ITGA3	protein_coding
ENSG00000005889.15	507.491040298397	-0.248952976237402	0.194096313807283	-1.28262598786181	0.199623140936973	0.335200997025604	ZFX	protein_coding
ENSG00000005893.16	1376.59657621514	-0.0269618799891578	0.133006919012805	-0.202710356643642	0.839361427807597	0.892951381656608	LAMP2	protein_coding
ENSG00000006007.12	1504.52700106345	0.199833568724389	0.0868183206645795	2.30174423088004	0.0213496002557658	0.0684002831032227	GDE1	protein_coding
ENSG00000006015.17	701.102268161275	0.502709304679803	0.303939860599699	1.65397622966568	0.0981323425232597	0.205261606678431	REX1BD	protein_coding
ENSG00000006025.12	529.712463153417	0.212624923178953	0.114452334164412	1.85775960561464	0.063203159808389	0.151130008302237	OSBPL7	protein_coding
ENSG00000006042.12	798.386068899592	0.281223765090686	0.0827245786043706	3.39951885926957	0.000675045243363196	0.00455089026035886	TMEM98	protein_coding
ENSG00000006047.13	333.128056179789	-0.182922553297357	0.157337959917629	-1.16260915924626	0.244988112936796	0.385450321384839	YBX2	protein_coding
ENSG00000006062.17	616.693101870533	-0.154256159481088	0.186939897098711	-0.825164461279422	0.409278226915739	0.546236183239314	MAP3K14	protein_coding
ENSG00000006118.15	1606.9196201758	0.410726407938363	0.117304688103818	3.5013639657339	0.00046288321358358	0.00333270345547589	TMEM132A	protein_coding
ENSG00000006125.18	6444.11112975032	-0.400107788283398	0.105721067887672	-3.78456060156819	0.000153980384784597	0.00132033854661085	AP2B1	protein_coding
ENSG00000006194.10	1503.65374329203	-0.325296513160361	0.079918327465107	-4.07036187415694	4.69401658617037e-05	0.000477631834364789	ZNF263	protein_coding
ENSG00000006282.21	2973.74229104639	0.695784147148493	0.142081420616477	4.89708044957288	9.72710224854166e-07	1.58955847558342e-05	SPATA20	protein_coding
ENSG00000006327.14	2213.3051692179	0.168721367689045	0.192972240225264	0.874329735158228	0.381938710443795	0.520912388303426	TNFRSF12A	protein_coding
ENSG00000006432.15	607.101102117747	0.0338096144448389	0.194891609237356	0.17347906652904	0.862274880895209	0.909090385238902	MAP3K9	protein_coding
ENSG00000006451.8	1058.83992905606	-0.116755156283149	0.160723343249695	-0.726435587528574	0.467571781338596	0.598603262755493	RALA	protein_coding
ENSG00000006453.14	1939.30740714888	-0.234514099769459	0.0996622452947649	-2.35308866538026	0.018618194023642	0.0619780796909154	BAIAP2L1	protein_coding
ENSG00000006459.11	3591.99156909983	-0.306522671122256	0.28852561775007	-1.06237592873911	0.288065057045913	0.430714828143786	KDM7A	protein_coding
ENSG00000006468.14	35.7067589944029	-0.0391262363257695	0.283155745052247	-0.138179207059882	0.890098787809482	0.928774538944446	ETV1	protein_coding
ENSG00000006534.16	83.7449792570486	-3.07395141276335	0.233213055721436	-13.1808718995349	1.13076372094908e-39	2.92522824963488e-37	ALDH3B1	protein_coding
ENSG00000006555.11	817.39721388272	-0.0808005994729361	0.0813189090713457	-0.993626210627656	0.320404878767879	0.462006581448667	TTC22	protein_coding
ENSG00000006576.16	737.449008286402	-0.201251030913114	0.151084121462429	-1.33204620687529	0.182845005241469	0.315563655209839	PHTF2	protein_coding
ENSG00000006607.14	489.254295454601	-0.137266065517479	0.143487271084641	-0.956642805176133	0.338747575611653	0.479620059977798	FARP2	protein_coding
ENSG00000006611.16	127.303345687288	-0.157294604035954	0.198041721396673	-0.794249832442615	0.427050003232424	0.562026124441435	USH1C	protein_coding
ENSG00000006625.18	1347.06485763748	-0.488889186567732	0.192615898915751	-2.53815593271232	0.0111438319542358	0.0424266168913697	GGCT	protein_coding
ENSG00000006634.8	1303.25815996886	-0.328861722090163	0.0868948248115372	-3.78459502972033	0.000153959071641879	0.00132033854661085	DBF4	protein_coding
ENSG00000006652.15	1638.80999613547	-0.438405662730208	0.0857658430547952	-5.1116580577435	3.19343474358212e-07	6.03235080337796e-06	IFRD1	protein_coding
ENSG00000006695.12	511.772538874185	-0.345289147105306	0.0769342552828763	-4.48810670663838	7.18589360413151e-06	9.44688148835996e-05	COX10	protein_coding
ENSG00000006704.10	1807.7218323263	-0.169611776606557	0.167203042401611	-1.01440604291853	0.310389042015995	0.453019934207379	GTF2IRD1	protein_coding
ENSG00000006712.15	1447.16167606049	0.151001975945099	0.158360620773972	0.953532356763266	0.340320410053024	0.481088304032538	PAF1	protein_coding
ENSG00000006715.16	1468.68541575295	-0.0426787563383775	0.108163738984597	-0.394575453280651	0.693156232096338	0.783067959116939	VPS41	protein_coding
ENSG00000006740.17	471.533083134374	-0.371247405627878	0.275189672117263	-1.3490600965202	0.177317663881807	0.308984987307686	ARHGAP44	protein_coding
ENSG00000006744.19	3202.42966356912	0.0240787843355874	0.0800946348723244	0.300629179145025	0.763697278425182	0.838573978681749	ELAC2	protein_coding
ENSG00000006747.15	54.365234886775	1.32226254801916	0.281319526728565	4.70021602622333	2.59886420596478e-06	3.8214320207746e-05	SCIN	protein_coding
ENSG00000006756.16	347.968925597052	0.504565698474246	0.152464132956797	3.30940588247874	0.000934941935649135	0.00595825418113267	ARSD	protein_coding
ENSG00000006757.12	187.819033354623	0.757510200321185	0.110462925263599	6.85759677750278	7.00285837821979e-12	3.04514608053472e-10	PNPLA4	protein_coding
ENSG00000006831.10	1428.13717122872	-0.230067312974543	0.0864217432570072	-2.66214617183031	0.00776441527731994	0.0319601592172962	ADIPOR2	protein_coding
ENSG00000006837.12	23.0896468268084	0.903784470794419	0.33173186290961	2.7244427558672	0.00644100949487894	0.0276679439308661	CDKL3	protein_coding
ENSG00000007047.15	1084.7627280882	-0.0244213486573555	0.117937845163434	-0.207069652862602	0.835955461948549	0.890382987838151	MARK4	protein_coding
ENSG00000007062.12	1442.86947131643	-0.357561831824886	0.0708704623771191	-5.04528713136104	4.52840803777817e-07	8.16022336252753e-06	PROM1	protein_coding
ENSG00000007080.11	1701.12006002925	0.57718038462405	0.365473300285484	1.57926826439358	0.114274537846764	0.227224110364142	CCDC124	protein_coding
ENSG00000007168.14	1582.28327361617	-0.230874294203098	0.0934807599010731	-2.46975200509092	0.0135206748399409	0.048860613637546	PAFAH1B1	protein_coding
ENSG00000007171.18	339.698886988786	-1.06558626452379	0.155973119683897	-6.83185837843958	8.38215808279576e-12	3.58366607332526e-10	NOS2	protein_coding
ENSG00000007202.15	5453.04586077799	-1.04819703393483	0.253358660519956	-4.13720625055274	3.515600818878e-05	0.000375497657792407	KIAA0100	protein_coding
ENSG00000007255.10	146.89513102877	1.22906214646429	0.24875439887548	4.94086597873401	7.77763571914442e-07	1.31171330366079e-05	TRAPPC6A	protein_coding
ENSG00000007341.19	227.581368928657	-0.0245663013180212	0.126518254613116	-0.194171990383073	0.846041213898846	0.897118733342927	ST7L	protein_coding
ENSG00000007376.8	2925.56774801216	0.44231140454894	0.286123252708669	1.54587717132974	0.122134234843022	0.237863318413811	RPUSD1	protein_coding
ENSG00000007384.15	855.84629810176	0.438594784784303	0.0601193112859233	7.29540600853487	2.97759783783541e-13	1.6173336583232e-11	RHBDF1	protein_coding
ENSG00000007392.17	1184.80915859263	-0.0701512723783998	0.167677880368202	-0.418369269842603	0.675677150933752	0.769201406514062	LUC7L	protein_coding
ENSG00000007516.14	157.800470390068	0.222369980833577	0.123805256435623	1.79612713737406	0.0724742994069984	0.16629212745776	BAIAP3	protein_coding
ENSG00000007520.4	973.893935472388	0.538434547841362	0.306566006290524	1.7563413320233	0.0790301438494004	0.17655695046449	TSR3	protein_coding
ENSG00000007541.17	1181.05451658224	0.36655045929376	0.265571715490781	1.38023154542783	0.167515364175678	0.297266248507543	PIGQ	protein_coding
ENSG00000007545.16	1476.61471862935	-0.145440198451565	0.326762639645784	-0.445094330885638	0.656251585540822	0.753526273592815	CRAMP1	protein_coding
ENSG00000007866.21	530.598359161373	0.000180915595442982	0.139630039178976	0.00129567818290939	0.998966198671342	0.999424560194067	TEAD3	protein_coding
ENSG00000007923.16	1976.21366214886	-0.0697845336699535	0.101530014398066	-0.687329102469653	0.49187536348329	0.619583533287567	DNAJC11	protein_coding
ENSG00000007944.15	165.40942782076	-0.229647598746091	0.188762464378929	-1.21659568019353	0.223758087125815	0.361858411082995	MYLIP	protein_coding
ENSG00000007968.7	517.132054089065	-0.367994583928176	0.112492382255035	-3.27128447768031	0.00107060156753225	0.00664622746529624	E2F2	protein_coding
ENSG00000008018.9	2042.43506056939	0.23432005868698	0.221841507119959	1.0562498503054	0.29085408114993	0.433715785447119	PSMB1	protein_coding
ENSG00000008083.14	597.997046595057	0.101696931019272	0.16388167198635	0.620550973068804	0.534895105912229	0.655804000444883	JARID2	protein_coding
ENSG00000008086.13	177.266008925873	0.0658664362281937	0.297505773712472	0.22139548892201	0.824784504606437	0.882858958819556	CDKL5	protein_coding
ENSG00000008128.23	1161.5205557843	0.441592686341253	0.253574947852972	1.74146811457612	0.081601557651855	0.180636954332448	CDK11A	protein_coding
ENSG00000008130.15	2296.37738051963	0.147693930630854	0.148445279580723	0.994938546028599	0.319766154088138	0.461470632319657	NADK	protein_coding
ENSG00000008256.16	1781.11084551564	0.122479873130071	0.221706287618559	0.552442036920465	0.580645536463648	0.69183394403159	CYTH3	protein_coding
ENSG00000008277.14	1081.44887908582	-0.440335283717718	0.166584805953228	-2.64331000176181	0.00820998287947398	0.0333801195230185	ADAM22	protein_coding
ENSG00000008282.8	2553.01018556823	0.0228999168973541	0.0685410352319079	0.334105208943409	0.73830016954402	0.818349708623848	SYPL1	protein_coding
ENSG00000008283.16	1842.95619892942	-0.0405642750967214	0.0898166929009889	-0.451634031342461	0.651532649463412	0.749804062226019	CYB561	protein_coding
ENSG00000008294.21	1987.79645075706	-0.484729982084901	0.21693811123412	-2.23441597848973	0.0254557153190201	0.078175167588371	SPAG9	protein_coding
ENSG00000008300.17	525.232320415291	-0.518277528704775	0.27536075428499	-1.88217645630203	0.0598120611930034	0.14546072179554	CELSR3	protein_coding
ENSG00000008311.15	275.991065704819	-0.0591883208095145	0.246709193611961	-0.239911289656313	0.810399028542703	0.872369044638516	AASS	protein_coding
ENSG00000008323.15	230.343318039694	1.21597859152457	0.118883302271986	10.2283379438991	1.48038183442791e-24	2.01741678025654e-22	PLEKHG6	protein_coding
ENSG00000008324.12	225.865899296567	0.634976955067602	0.261452274399829	2.42865339965089	0.0151550125258611	0.0531260808870506	SS18L2	protein_coding
ENSG00000008382.16	738.724407578259	0.603939391624752	0.225545848378518	2.67767904382439	0.0074134218777006	0.0308649913036945	MPND	protein_coding
ENSG00000008394.13	645.486745987944	-0.426445314747958	0.150158549383061	-2.83996693162023	0.0045118210650087	0.0208730731336829	MGST1	protein_coding
ENSG00000008405.12	455.87638749097	-0.210523706961656	0.22955806343375	-0.91708260564941	0.359099355200459	0.499492705588682	CRY1	protein_coding
ENSG00000008441.17	2420.05592213847	0.095036714489972	0.165804032649087	0.573186990518563	0.566518091956045	0.680901302269873	NFIX	protein_coding
ENSG00000008513.16	68.1168462265483	-0.666406299703078	0.363888338248522	-1.83134832765085	0.0670485685990431	0.157395128884686	ST3GAL1	protein_coding
ENSG00000008516.17	31.2781010952516	-0.799386466609518	0.218120203122027	-3.66488961209293	0.000247445286520104	0.00197013949303931	MMP25	protein_coding
ENSG00000008517.18	3671.98096566545	1.04496598776343	0.327548176310682	3.19026654195832	0.00142141631441812	0.00836033803736559	IL32	protein_coding
ENSG00000008710.20	3865.77956233715	-0.408415445319585	0.208207619468897	-1.96157780566045	0.0498116583280744	0.12782033306345	PKD1	protein_coding
ENSG00000008735.14	24.9408936895755	-0.301054622693931	0.297300907756602	-1.0126259787286	0.311238846244237	0.453566463004389	MAPK8IP2	protein_coding
ENSG00000008838.20	2141.95838871995	0.127828783321914	0.091466778247949	1.39754330228396	0.162250254546584	0.290694404876689	MED24	protein_coding
ENSG00000008853.17	316.534711421685	0.135021989291491	0.236252081260905	0.571516612979079	0.567649502302971	0.681885278895816	RHOBTB2	protein_coding
ENSG00000008869.12	939.384246800102	-0.241862027127878	0.288748593730217	-0.837621489349501	0.402243319862872	0.539968319355059	HEATR5B	protein_coding
ENSG00000008952.17	1528.15747754173	0.00773147583660623	0.199039196438443	0.0388439863853517	0.969014775215626	0.980189045935191	SEC62	protein_coding
ENSG00000008988.10	15790.9581434668	0.51107138519723	0.291644486977717	1.75237800821614	0.0797088303942449	0.177657108397687	RPS20	protein_coding
ENSG00000009307.16	12951.5320678957	-0.239611106059518	0.151298674482969	-1.58369600314304	0.113262914800784	0.225948486289945	CSDE1	protein_coding
ENSG00000009335.18	4118.74125259357	-0.180226246343722	0.238392567392466	-0.75600614698283	0.449645510228927	0.582295895352462	UBE3C	protein_coding
ENSG00000009413.16	1441.76368763564	-0.485868769232482	0.306712027826667	-1.58412036422342	0.113166331023607	0.225785321622655	REV3L	protein_coding
ENSG00000009780.16	236.916852066605	0.0106210145016881	0.0950254265086165	0.111770237629242	0.911005586553283	0.940775858164501	FAM76A	protein_coding
ENSG00000009830.12	1098.78547625736	-0.197304656474945	0.0553501551906196	-3.56466311242398	0.000364323829681479	0.00273117613577034	POMT2	protein_coding
ENSG00000009844.16	1015.73477873459	-0.116668359509084	0.119626681139747	-0.975270386150671	0.329426155983229	0.471311087585718	VTA1	protein_coding
ENSG00000009950.16	1062.47710246224	-0.00571812466835277	0.135568446225601	-0.0421788758929727	0.966356102167159	0.97847241524329	MLXIPL	protein_coding
ENSG00000009954.11	5740.10672762664	-0.0755214357716872	0.0718276659013698	-1.05142544761777	0.293063233281892	0.435924776296805	BAZ1B	protein_coding
ENSG00000010017.13	1704.17592195451	-0.200855832052259	0.140893826901585	-1.42558291210699	0.15398877161339	0.279690179112129	RANBP9	protein_coding
ENSG00000010030.14	444.54373933603	-0.189561290739508	0.0752120925013214	-2.52035656016588	0.0117236009822547	0.0440190213510834	ETV7	protein_coding
ENSG00000010072.16	239.911890650899	-0.343019129795507	0.133985946724539	-2.5601127445158	0.0104638210388245	0.0404327343077415	SPRTN	protein_coding
ENSG00000010165.20	640.294280144317	0.31322398019837	0.162905218200204	1.9227375504536	0.0545130184500468	0.136264690567158	EEF1AKNMT	protein_coding
ENSG00000010219.13	1349.18470699015	-0.0136499657905393	0.190051696503667	-0.0718223832865173	0.942743259532797	0.962572290701042	DYRK4	protein_coding
ENSG00000010244.18	4481.73060163968	-0.196267246281748	0.13872881047775	-1.41475476943722	0.157140409855959	0.28390554872532	ZNF207	protein_coding
ENSG00000010256.11	4404.0219659732	0.438246299575484	0.315429319265831	1.38936450357726	0.164721938460167	0.293537763773208	UQCRC1	protein_coding
ENSG00000010270.13	492.386736971106	-0.128445807566392	0.0993026749530062	-1.29347782048346	0.195845850268455	0.3309560687165	STARD3NL	protein_coding
ENSG00000010278.14	7091.71230241431	0.884400191072698	0.189723163653901	4.66152985244357	3.13867530614413e-06	4.54943980984595e-05	CD9	protein_coding
ENSG00000010292.13	6224.02973820787	-0.066085502377081	0.21694359227393	-0.304620669752883	0.760655075592776	0.836326063879307	NCAPD2	protein_coding
ENSG00000010310.9	74.7991890178895	-0.268089724078762	0.143008150028107	-1.87464647312808	0.060841375246284	0.147026901580752	GIPR	protein_coding
ENSG00000010318.21	112.002785222421	-0.308719202192634	0.209978637772972	-1.47024099911735	0.141496494277795	0.263694870837849	PHF7	protein_coding
ENSG00000010319.7	106.406293949589	-0.145900889085792	0.178674015211645	-0.816575868141588	0.414170850474636	0.550508550970511	SEMA3G	protein_coding
ENSG00000010322.16	3166.22723439891	0.179482532475686	0.0924277294283338	1.94186889135746	0.0521529742588296	0.132119550474549	NISCH	protein_coding
ENSG00000010404.18	2685.6756050368	-0.0022649919751402	0.159556926126457	-0.0141955102177456	0.988674001954202	0.992837113746101	IDS	protein_coding
ENSG00000010539.12	252.492442277051	-0.0978737133903861	0.101589071957659	-0.963427576454072	0.335332992888759	0.476997900322566	ZNF200	protein_coding
ENSG00000010626.15	111.612773211085	0.703416567752452	0.227777172758501	3.08817850021453	0.00201387467243046	0.0110301035504852	LRRC23	protein_coding
ENSG00000010704.18	155.045544122339	0.298938412721404	0.20670853692631	1.44618319672	0.148125825424848	0.272226908303366	HFE	protein_coding
ENSG00000010803.16	1101.76986860531	-0.436344441034978	0.225377777314839	-1.93605796557942	0.0528606019679373	0.133578041032554	SCMH1	protein_coding
ENSG00000010810.17	2871.32911741172	-0.708716297041927	0.109162744122587	-6.49229096188769	8.45407786914568e-11	3.14718513455538e-09	FYN	protein_coding
ENSG00000010818.10	308.537976761417	-1.05016492104148	0.384967376839995	-2.72793224626397	0.00637326970458409	0.0274401172076352	HIVEP2	protein_coding
ENSG00000011007.12	1467.37017936294	0.0519970153530342	0.0662590535251307	0.784753367074778	0.432598186343144	0.566807976492009	ELOA	protein_coding
ENSG00000011009.11	2071.73249916683	0.738907481464779	0.344316051358024	2.14601520478189	0.0318717656378591	0.0923597415854649	LYPLA2	protein_coding
ENSG00000011021.23	579.521501157454	-0.31104803020616	0.171747594123965	-1.81107649159645	0.0701290119513677	0.162474060323881	CLCN6	protein_coding
ENSG00000011052.21	11400.8658599225	0.473764125078924	0.269412524963706	1.75850816565691	0.0786610834155742	0.175938469544535	NME1-NME2	protein_coding
ENSG00000011105.14	273.739254967692	0.500468032170291	0.0988019505310012	5.06536591110373	4.07616616044475e-07	7.45084121040337e-06	TSPAN9	protein_coding
ENSG00000011114.15	1549.16270213779	-0.126020724697695	0.208908316329472	-0.603234600287266	0.546352632953884	0.665468058157779	BTBD7	protein_coding
ENSG00000011132.12	311.389361199581	0.189031743869889	0.121881701893654	1.55094440701875	0.120915007178411	0.236299866949143	APBA3	protein_coding
ENSG00000011143.18	326.37593699333	0.370444754283166	0.0990119794128556	3.74141347824693	0.000182988176105192	0.00152434576037048	MKS1	protein_coding
ENSG00000011198.10	424.939227233285	-0.234967935764339	0.0888260550096391	-2.64525916116438	0.00816283718897648	0.0332238357374261	ABHD5	protein_coding
ENSG00000011243.18	1147.24707227924	0.231530120694185	0.180297343730061	1.28415713678416	0.19908697943697	0.334686966455366	AKAP8L	protein_coding
ENSG00000011258.16	422.908516352693	-0.172159431268603	0.177737823137765	-0.968614492004673	0.332737569996905	0.474721773309288	MBTD1	protein_coding
ENSG00000011260.14	841.408574073875	0.0899997074191672	0.185942601081616	0.484018761142657	0.628372554484281	0.73067578082383	UTP18	protein_coding
ENSG00000011275.19	2574.39049389381	-0.139803968590969	0.0539486353325564	-2.59142734063936	0.00955787224368687	0.0375836638846958	RNF216	protein_coding
ENSG00000011295.16	1479.29072484784	-0.0121284316169148	0.0554879980726605	-0.218577567008867	0.826979129189942	0.884401797143083	TTC19	protein_coding
ENSG00000011304.21	11023.172932981	-0.208082986756485	0.100021714711852	-2.08037811945078	0.037490864575652	0.103811309607769	PTBP1	protein_coding
ENSG00000011332.19	81.4975424267267	0.388624657896918	0.240439084654808	1.61631233314191	0.106026801648017	0.21629070750517	DPF1	protein_coding
ENSG00000011347.10	583.193652473059	-0.312570538890439	0.0832702392730365	-3.75368849206191	0.000174251389789804	0.00146696026605724	SYT7	protein_coding
ENSG00000011376.12	905.641313703778	-0.0248588720897808	0.177997527134926	-0.139658524980166	0.888929797434232	0.927835293594932	LARS2	protein_coding
ENSG00000011405.13	1710.36227046263	-0.448839701424544	0.233097448949709	-1.92554531783564	0.0541611721874235	0.135718596469651	PIK3C2A	protein_coding
ENSG00000011422.12	297.247727580143	0.458063227223692	0.329397198555662	1.39061057359384	0.164343548267177	0.293119035639869	PLAUR	protein_coding
ENSG00000011426.11	4195.30464967494	-0.5039975184736	0.257380280261091	-1.95818233612279	0.0502086210588647	0.128471782602087	ANLN	protein_coding
ENSG00000011451.21	2403.53603677929	-0.148203102750557	0.176612532532222	-0.839142617036637	0.401389283627255	0.539296182746725	WIZ	protein_coding
ENSG00000011454.18	1256.62451053968	-0.13236922051777	0.154561893656158	-0.856415623454005	0.391767925881187	0.529820472507936	RABGAP1	protein_coding
ENSG00000011478.12	337.583139933565	0.297870373704837	0.242676995669513	1.22743555845932	0.219658928491431	0.358036546941982	QPCTL	protein_coding
ENSG00000011485.15	2153.85371244505	-0.025435709426982	0.0737157219703452	-0.345051350608958	0.730055766415583	0.811798180018636	PPP5C	protein_coding
ENSG00000011523.14	548.391197148181	0.111336286825992	0.133350418649209	0.834915165274977	0.403765475453581	0.541088677714551	CEP68	protein_coding
ENSG00000011566.15	649.66408085672	-0.172534968063294	0.223874193833421	-0.770678232756351	0.440897677195236	0.574378733956204	MAP4K3	protein_coding
ENSG00000011638.10	325.095042465854	-0.157261286541505	0.109927190802307	-1.43059497285183	0.152546329082952	0.277709282060244	TMEM159	protein_coding
ENSG00000012048.23	534.467681870202	-0.552620761690787	0.140346006427259	-3.9375595769247	8.23144987266152e-05	0.000774578418042126	BRCA1	protein_coding
ENSG00000012061.16	1331.39513525615	0.535221184833779	0.235179519914167	2.27579844124658	0.0228580760893039	0.0719346011033082	ERCC1	protein_coding
ENSG00000012171.20	1154.39225244102	0.596313306058119	0.163268001738525	3.65235869679546	0.000259842582983056	0.00204748443163158	SEMA3B	protein_coding
ENSG00000012174.12	440.888734702728	0.118125633452799	0.26021353296029	0.453956533731956	0.64986011201192	0.748815860609839	MBTPS2	protein_coding
ENSG00000012211.13	396.361007720776	-0.151186428685473	0.102569777071313	-1.4739861292704	0.140485325844671	0.262676409208283	PRICKLE3	protein_coding
ENSG00000012232.9	1254.43961026609	-0.257918449611346	0.0868093915648684	-2.97108924463105	0.00296745534483537	0.0150223120823291	EXTL3	protein_coding
ENSG00000012822.16	746.233224378596	0.77908040336355	0.152546330972364	5.10717234821396	3.27015457034408e-07	6.154422836888e-06	CALCOCO1	protein_coding
ENSG00000012963.15	1474.25573586927	-0.02719907062644	0.13669088098147	-0.198982334674741	0.842276563166703	0.895303794387728	UBR7	protein_coding
ENSG00000012983.11	1829.51341121183	-0.374693349629077	0.233584814154627	-1.60409978270694	0.108692059793478	0.220022136422793	MAP4K5	protein_coding
ENSG00000013275.8	2384.93241415346	0.0381788299748572	0.195895983615307	0.194893377956289	0.845476418417171	0.896644425674074	PSMC4	protein_coding
ENSG00000013288.9	1224.76818971342	-0.00278678833555601	0.202761873271764	-0.013744143761292	0.989034105138139	0.993068057806948	MAN2B2	protein_coding
ENSG00000013306.16	6391.62200965333	0.499208421541463	0.251952226914555	1.98136141781657	0.0475507572678604	0.123745474540384	SLC25A39	protein_coding
ENSG00000013364.19	549.880042422997	0.671589530760421	0.111544084940759	6.0208439660167	1.73509962142847e-09	5.20291267620093e-08	MVP	protein_coding
ENSG00000013374.16	1686.45849117899	0.138221671430241	0.062423149071094	2.21426944149869	0.0268102494412809	0.0811282147626887	NUB1	protein_coding
ENSG00000013375.16	552.590427208363	0.134782803148162	0.105815982921692	1.27374711670832	0.202753052421482	0.338653954816051	PGM3	protein_coding
ENSG00000013392.8	99.479397173259	0.714730481529461	0.133824649852263	5.34079844272709	9.25380981162724e-08	1.95624514064912e-06	RWDD2A	protein_coding
ENSG00000013441.16	1414.09503765467	-0.0781870920868296	0.123293141996195	-0.634156051349899	0.525978985846475	0.648204865641885	CLK1	protein_coding
ENSG00000013503.10	658.947553669998	-0.488948438655888	0.160251887546275	-3.05112436516354	0.00227986120918336	0.0121968179585579	POLR3B	protein_coding
ENSG00000013523.11	1182.970748644	-0.125904045695805	0.11101563590546	-1.13411092652772	0.256748020866593	0.397842136293077	ANGEL1	protein_coding
ENSG00000013561.18	527.50166927819	0.0745862332564445	0.0909941694426132	0.819681455562748	0.412397724380137	0.548883338825695	RNF14	protein_coding
ENSG00000013563.14	298.388945569047	0.677186888153342	0.137874343718932	4.91162365591268	9.03252951689841e-07	1.49851628278718e-05	DNASE1L1	protein_coding
ENSG00000013573.17	1505.41300613341	-0.0978528181369775	0.141816149572316	-0.689997707821561	0.490195628816688	0.617671582814258	DDX11	protein_coding
ENSG00000013583.10	664.353446739543	0.19537284786163	0.154715088693623	1.26279116995835	0.206664238886688	0.343084215589245	HEBP1	protein_coding
ENSG00000013588.9	3249.27255486979	0.684812986479317	0.223876135379533	3.05889229916519	0.00222157000809867	0.0119411763043987	GPRC5A	protein_coding
ENSG00000013619.14	437.977159095703	-0.412951093894628	0.193827331476186	-2.13051013368238	0.0331295200844108	0.0949766838933813	MAMLD1	protein_coding
ENSG00000013810.20	2233.79509862172	0.0447777694104439	0.125125262372493	0.357863540594562	0.720445436576559	0.804400782623849	TACC3	protein_coding
ENSG00000014123.10	1184.25355371695	0.0894827213430036	0.116800450047154	0.766116237624753	0.443607142181532	0.577169534661728	UFL1	protein_coding
ENSG00000014138.9	752.611203970154	0.071391306603235	0.144583557974069	0.493771958607071	0.621467239027796	0.725507921641497	POLA2	protein_coding
ENSG00000014164.7	733.779792875161	0.0996458961775743	0.125974774069589	0.790998808400557	0.42894468684126	0.563908936714742	ZC3H3	protein_coding
ENSG00000014216.16	4053.9623951569	0.351288467226796	0.0760286955671349	4.62047210735847	3.82867816637955e-06	5.3958554804664e-05	CAPN1	protein_coding
ENSG00000014641.21	2184.99633283425	-0.203751687553289	0.0464056982394726	-4.39066095939006	1.13006626698005e-05	0.000142547119280302	MDH1	protein_coding
ENSG00000014824.14	828.095084514722	0.148503021834744	0.0988622430290684	1.50212070133873	0.133065939479368	0.252610128640994	SLC30A9	protein_coding
ENSG00000014914.21	358.024423079069	0.407731408630448	0.0962005695920008	4.23834713619358	2.25171418996828e-05	0.000255713643463436	MTMR11	protein_coding
ENSG00000014919.13	937.369002709293	0.318192891116961	0.082986894425475	3.83425471358865	0.000125945580298739	0.00111438109686936	COX15	protein_coding
ENSG00000015133.19	1659.86088292182	-0.540243563758255	0.290429804635036	-1.86015193735761	0.0628640327818383	0.1506601261747	CCDC88C	protein_coding
ENSG00000015153.15	218.665425982962	0.102035873987565	0.185661678230863	0.549579616859262	0.582607742533653	0.693292799093981	YAF2	protein_coding
ENSG00000015171.20	2418.95211602592	-0.288921698619005	0.218152079737641	-1.32440496999375	0.185368584880277	0.318397559197352	ZMYND11	protein_coding
ENSG00000015285.11	18.1980446380854	0.875884261137136	0.399813159912241	2.19073394514926	0.0284710511357301	0.0851064734595864	WAS	protein_coding
ENSG00000015475.19	707.813121766633	0.12617125679284	0.139627071539644	0.903630330433569	0.366191452866334	0.506587523348033	BID	protein_coding
ENSG00000015479.20	6867.37010351965	-0.182984593841873	0.0644560476428587	-2.83890496754879	0.00452686366376914	0.0209247486675071	MATR3	protein_coding
ENSG00000015532.10	431.366814704826	-0.0661231012511905	0.0748894399478219	-0.882942926229129	0.377267109089384	0.516589867180291	XYLT2	protein_coding
ENSG00000015568.13	1743.99611913053	-0.530154138356978	0.179716822062229	-2.94994164860876	0.00317833950689215	0.0158584491316427	RGPD5	protein_coding
ENSG00000015676.18	2261.83739875118	0.0918178882824354	0.0630998419431158	1.45512073334841	0.145635840222667	0.268821235228177	NUDCD3	protein_coding
ENSG00000016391.11	682.200650325041	-0.238677913067961	0.133081853125104	-1.79346700893616	0.0728982812880399	0.167013879810771	CHDH	protein_coding
ENSG00000016402.13	908.273731443993	2.2169081943119	0.121696005109071	18.2167704874534	3.79926784386128e-74	3.05201184741341e-71	IL20RA	protein_coding
ENSG00000016864.18	494.727519256024	0.00968181231368187	0.0902350398144009	0.107295484476937	0.914554566729603	0.942957059006171	GLT8D1	protein_coding
ENSG00000017260.20	2376.81790936115	-0.433943711074624	0.202029358614413	-2.14792401485981	0.0317197922731021	0.0920766811457507	ATP2C1	protein_coding
ENSG00000017483.15	963.87965333265	0.650988567666963	0.173235486619757	3.75782456798733	0.000171396973969392	0.00144532155452753	SLC38A5	protein_coding
ENSG00000017797.13	3231.27261166376	0.0930189091618784	0.127477444265198	0.729689159506262	0.465580208907533	0.596747814393109	RALBP1	protein_coding
ENSG00000018189.13	392.068182277679	-0.0203790037078906	0.140626040013634	-0.144916287950047	0.884776966264528	0.924890898760628	RUFY3	protein_coding
ENSG00000018408.15	159.581984682007	0.720208449289499	0.20196016818827	3.56609155037992	0.000362344835605539	0.00271901141880401	WWTR1	protein_coding
ENSG00000018510.16	688.268880809979	-0.3128139845768	0.169741756366636	-1.84288174738297	0.0653462778139059	0.154512817703121	AGPS	protein_coding
ENSG00000018610.15	421.601402217343	0.11881039418102	0.157490124269531	0.754399012205274	0.450609664548427	0.583346506361547	CXorf56	protein_coding
ENSG00000018699.13	724.777071136999	-0.278631383367391	0.0881393832485464	-3.16125860084216	0.0015708896628187	0.00908544483652969	TTC27	protein_coding
ENSG00000019144.19	409.143481277583	1.03830963634671	0.219203132206402	4.7367463498151	2.17176704844286e-06	3.26900201778929e-05	PHLDB1	protein_coding
ENSG00000019169.10	84.3015564714852	0.606572027435962	0.213846472559785	2.83648367062208	0.00456133108071998	0.021045827172016	MARCO	protein_coding
ENSG00000019186.10	13.1264485687488	7.20986091219044	1.05218731190424	6.85225988815823	7.2692336421951e-12	3.14306835923014e-10	CYP24A1	protein_coding
ENSG00000019485.13	340.981963767485	0.00738963248386837	0.127387144471654	0.0580092482213752	0.953741261918317	0.969558604013539	PRDM11	protein_coding
ENSG00000019505.8	312.720744817555	-0.636458272097881	0.170576620198007	-3.73121633761458	0.000190557493424086	0.00157641139410939	SYT13	protein_coding
ENSG00000019995.6	821.01484568454	-0.210980823845083	0.0997883951909727	-2.11428216118029	0.0344911750534175	0.0977631912767729	ZRANB1	protein_coding
ENSG00000020129.16	1834.20872303141	0.10937594909816	0.0707868756204636	1.5451444655447	0.122311323602011	0.238173709512596	NCDN	protein_coding
ENSG00000020181.18	297.688035923149	0.168257312626978	0.247896762152147	0.678739452529474	0.497302963652039	0.624359227952709	ADGRA2	protein_coding
ENSG00000020256.20	677.501759743412	-0.264344235720082	0.183678067107373	-1.43917148020484	0.150101943690731	0.274470584228061	ZFP64	protein_coding
ENSG00000020426.11	590.541156614825	-0.203570568618005	0.101415135131305	-2.00729968317289	0.0447177628795754	0.118495329551861	MNAT1	protein_coding
ENSG00000020577.14	428.408831871464	-0.224631102400244	0.234675544814033	-0.957198597656402	0.338467024753919	0.479356240031461	SAMD4A	protein_coding
ENSG00000020922.13	610.918120349262	-0.278180138482422	0.147102940072626	-1.89105763858345	0.0586166504975473	0.143398931967313	MRE11	protein_coding
ENSG00000021300.14	35.4943045032427	4.65346415122547	0.461410450394323	10.0853028951742	6.4166974064709e-24	8.23008844663575e-22	PLEKHB1	protein_coding
ENSG00000021355.13	5382.17920770131	-0.641075619101116	0.32989225157973	-1.94328789485429	0.0519813832799861	0.131814562718463	SERPINB1	protein_coding
ENSG00000021574.13	554.305358980107	-0.172805095431528	0.0948073529682216	-1.82269718562283	0.0683492668029083	0.159498947602497	SPAST	protein_coding
ENSG00000021762.20	784.197768517001	-0.176494745153075	0.159459575558422	-1.10683064679557	0.268367155343303	0.40985203751893	OSBPL5	protein_coding
ENSG00000021776.11	1796.5544982099	-0.444122637957075	0.204218797923538	-2.17473926236389	0.029649660894226	0.0876681081419163	AQR	protein_coding
ENSG00000021826.17	1025.20112954517	-0.303685637921278	0.200359543641316	-1.51570338204072	0.129594372084568	0.247975603617817	CPS1	protein_coding
ENSG00000022277.13	1287.83934558708	0.130067466912211	0.0819940887510903	1.58630297492613	0.112670597794103	0.225355960441803	RTF2	protein_coding
ENSG00000022567.10	386.176712686705	0.0458547955287195	0.124216622243019	0.369151846996842	0.712014545444385	0.797853646557819	SLC45A4	protein_coding
ENSG00000022840.16	2534.06329084606	0.130349681092496	0.0556493632197168	2.34233913113875	0.0191632932266908	0.0632409393554555	RNF10	protein_coding
ENSG00000022976.15	474.836899295878	0.196827651540274	0.115794863381133	1.69979605133628	0.0891692945352594	0.192257514125111	ZNF839	protein_coding
ENSG00000023041.11	768.579336346305	0.492358113964452	0.118535777750487	4.15366670981688	3.27189639587692e-05	0.000353675316503324	ZDHHC6	protein_coding
ENSG00000023191.17	2677.25840442437	-0.0130573523313977	0.14629284655824	-0.0892548927619614	0.928879341295338	0.953236427498873	RNH1	protein_coding
ENSG00000023228.14	1724.90990658814	0.186867018427919	0.175343106775014	1.06572206837701	0.286549298645794	0.429078970394462	NDUFS1	protein_coding
ENSG00000023287.13	1151.28689032362	-0.0614390827011771	0.0728321647066653	-0.843570734834337	0.398909323461069	0.536909435977627	RB1CC1	protein_coding
ENSG00000023318.8	1432.52318221004	-0.143364300990554	0.13503143584354	-1.0617105572118	0.288367105152215	0.431111423998133	ERP44	protein_coding
ENSG00000023330.15	1366.79208095257	0.0100123737231726	0.0910136188402189	0.110009621095828	0.912401744698347	0.941547409348706	ALAS1	protein_coding
ENSG00000023445.16	26.4672957285139	0.162688336693786	0.279030988085286	0.583047559735767	0.559861284191052	0.6758809444442	BIRC3	protein_coding
ENSG00000023516.9	1660.46901981888	-0.303536964547514	0.24191867684145	-1.25470661674645	0.209585282869894	0.346654609385394	AKAP11	protein_coding
ENSG00000023572.10	336.85537754681	-0.221085844389343	0.134580279576233	-1.64278039164058	0.100428378602746	0.208626438573079	GLRX2	protein_coding
ENSG00000023608.5	148.058928012969	-0.247965493402818	0.117110666403956	-2.11736045073383	0.0342292680472067	0.0972707723337397	SNAPC1	protein_coding
ENSG00000023697.13	342.119450327423	0.0266609385196895	0.116121252895698	0.229595684294216	0.818405960734302	0.878557474939348	DERA	protein_coding
ENSG00000023734.11	3049.87047457719	-0.46428992484471	0.0793231651263641	-5.85314421209848	4.82365512435306e-09	1.31236092982176e-07	STRAP	protein_coding
ENSG00000023892.11	1008.21468031173	0.224235842421797	0.191629143085974	1.1701552217514	0.241938509077085	0.382267853420657	DEF6	protein_coding
ENSG00000023909.10	446.763341002156	-0.671915385239452	0.163532861869862	-4.10874840418409	3.9780916775579e-05	0.000416444535490852	GCLM	protein_coding
ENSG00000024048.10	1078.26771230371	-0.381222425189317	0.17661911602699	-2.15844373907443	0.030893348173079	0.0904517884453682	UBR2	protein_coding
ENSG00000024422.12	1034.09333410207	0.508683025218959	0.0747965318385247	6.80089053215909	1.03974407501372e-11	4.39601490773807e-10	EHD2	protein_coding
ENSG00000024526.17	849.106233407955	-0.290781233313051	0.188829683874248	-1.53991272636297	0.123581628245107	0.239642534862796	DEPDC1	protein_coding
ENSG00000024862.17	124.91952572793	0.548409912103361	0.143337177046416	3.82601306516434	0.00013023538061118	0.00114503606812698	CCDC28A	protein_coding
ENSG00000025156.13	483.097200314097	-0.423543147358141	0.118578215203299	-3.57184619984361	0.000354473570209607	0.00266913177213085	HSF2	protein_coding
ENSG00000025293.17	999.605988541593	-0.127390035654525	0.0617384111043248	-2.06338377317912	0.03907618041964	0.107192620730583	PHF20	protein_coding
ENSG00000025434.19	230.077644738001	0.92808084166193	0.215067464937223	4.31530097745296	1.59385593802721e-05	0.000190124615984233	NR1H3	protein_coding
ENSG00000025708.14	139.314009985247	0.457352197354812	0.365786903047304	1.25032414650359	0.21118116119661	0.348438191520725	TYMP	protein_coding
ENSG00000025770.19	1694.17442849002	0.128719770493184	0.216226328741501	0.595301096043067	0.551642223412707	0.669986095006617	NCAPH2	protein_coding
ENSG00000025772.8	2424.04086140475	0.230977019282056	0.213962408364797	1.07952149654368	0.280355316174699	0.422362850099683	TOMM34	protein_coding
ENSG00000025796.14	1489.68774629693	-0.484725309643734	0.0850333537967013	-5.70041387292121	1.19516904675562e-08	3.06071563097836e-07	SEC63	protein_coding
ENSG00000025800.14	1707.58566494814	-0.139007950967652	0.0726723328085434	-1.91280430385896	0.0557731099844659	0.13847634046153	KPNA6	protein_coding
ENSG00000026036.22	1021.46674405203	-0.376707278504217	0.0786389123085501	-4.79034192418833	1.66497347234435e-06	2.58782994993806e-05	RTEL1-TNFRSF6B	protein_coding
ENSG00000026103.22	189.055143330706	0.243521190122849	0.142455016325249	1.70946026615762	0.0873657257620659	0.189520050071974	FAS	protein_coding
ENSG00000026297.16	1463.57819058378	0.192555337694781	0.243589079732791	0.790492488029463	0.42924020755057	0.56405452327545	RNASET2	protein_coding
ENSG00000026508.20	4050.01337478305	-0.482436923464735	0.0922822764093987	-5.2278394317503	1.71502349967479e-07	3.40838589525212e-06	CD44	protein_coding
ENSG00000026652.15	88.5013354942248	-0.214100178160781	0.182223455390094	-1.1749320508847	0.240021901609154	0.380242700169692	AGPAT4	protein_coding
ENSG00000026950.17	435.02778994821	0.536956845216521	0.208583600062091	2.57430040068672	0.0100443022458921	0.0390857573831325	BTN3A1	protein_coding
ENSG00000027001.10	1957.4138915512	1.1767146377572	0.0968164570907376	12.1540766220599	5.457491901882e-34	1.12564457970844e-31	MIPEP	protein_coding
ENSG00000027697.15	845.555542818608	0.268980923600451	0.0655375850686729	4.1042239093583	4.05674416811347e-05	0.000424096481081615	IFNGR1	protein_coding
ENSG00000027847.14	343.814195930301	0.50577352434473	0.149463245796987	3.38393242865683	0.000714555864580224	0.00475840582944501	B4GALT7	protein_coding
ENSG00000027869.12	282.155897112863	0.176730897935072	0.190628960525706	0.927093645413023	0.353877915195892	0.494302060916528	SH2D2A	protein_coding
ENSG00000028116.18	691.97460412696	-0.204097825250122	0.0664199538870815	-3.07283900854707	0.00212032843339159	0.011529238645834	VRK2	protein_coding
ENSG00000028137.19	194.364946113071	0.795966096131892	0.124396921539328	6.39859962997758	1.56808412047337e-10	5.54020090990396e-09	TNFRSF1B	protein_coding
ENSG00000028203.18	1241.09212375541	-0.50311864754395	0.21568000843565	-2.33270877163406	0.0196634355086275	0.0645009705927748	VEZT	protein_coding
ENSG00000028277.21	54.4821148964915	0.439756801564698	0.178222555409008	2.46745873750653	0.013607590349844	0.049065119657375	POU2F2	protein_coding
ENSG00000028310.18	1120.24878692503	-0.0823357869083061	0.173342153384128	-0.474989985418314	0.634794111340338	0.73606795725804	BRD9	protein_coding
ENSG00000028528.15	1992.43380078152	-0.0987503015785524	0.132749296560995	-0.743885686303271	0.456945635582484	0.588504028005692	SNX1	protein_coding
ENSG00000028839.10	314.162299473069	0.0049967827899166	0.14161095200912	0.0352852849234062	0.971852256954744	0.981757958693511	TBPL1	protein_coding
ENSG00000029153.14	892.015874628742	-0.296659555090663	0.156484964728501	-1.89577034193262	0.0579904192223216	0.142163149468406	ARNTL2	protein_coding
ENSG00000029363.17	5223.02003293501	-0.215636236117404	0.12455439028097	-1.73126162498947	0.0834051125572918	0.183431157487312	BCLAF1	protein_coding
ENSG00000029364.12	2038.99817422632	-0.108381645990918	0.0955298418475102	-1.13453182686016	0.25657153121874	0.397718140515661	SLC39A9	protein_coding
ENSG00000029639.11	232.02964696124	0.291311481833471	0.100967049792621	2.88521336843855	0.00391148463228186	0.0186799092435914	TFB1M	protein_coding
ENSG00000029725.17	2085.78184386021	-0.301015812482457	0.121725682401575	-2.47290305992617	0.0134020491090801	0.0485649277188721	RABEP1	protein_coding
ENSG00000029993.15	1619.61252967859	0.284112257462573	0.157685191489225	1.80176879502339	0.0715817892167916	0.164680994915893	HMGB3	protein_coding
ENSG00000030066.13	1968.30002574678	-0.739773208815036	0.255571101089017	-2.89458865130986	0.00379655688220826	0.0182567258012428	NUP160	protein_coding
ENSG00000030110.13	602.980168735676	0.214552090506054	0.0856661916121588	2.50451299945032	0.012262009920406	0.0456030841654865	BAK1	protein_coding
ENSG00000030582.18	4195.79186990327	1.05567054801941	0.204507275420038	5.16201952156061	2.44299806224638e-07	4.73883160666932e-06	GRN	protein_coding
ENSG00000031003.10	996.507708154738	-0.486332955491101	0.26157165849844	-1.85927236262105	0.0629885423571349	0.150735986515671	FAM13B	protein_coding
ENSG00000031081.11	260.016021757471	0.492849740242174	0.335254723652158	1.47007545448794	0.141541319315712	0.263746203969688	ARHGAP31	protein_coding
ENSG00000031691.7	100.088583189866	0.0572714312780779	0.137421093332041	0.4167586641135	0.676854940063679	0.769866379774345	CENPQ	protein_coding
ENSG00000031698.13	6309.61156950121	-0.162051983852424	0.202374052461701	-0.800754750330912	0.423273639608891	0.558812002538752	SARS1	protein_coding
ENSG00000031823.14	2312.83691892371	-0.013368542267175	0.0842681466782729	-0.158642889325841	0.873950235877816	0.918038709580392	RANBP3	protein_coding
ENSG00000032219.19	649.620491033524	0.295466153738533	0.191910393666203	1.53960475039434	0.123656726845541	0.239666364678539	ARID4A	protein_coding
ENSG00000032389.13	743.276655206321	0.110013381152952	0.148226272666386	0.742198931228337	0.457966816037712	0.589556517650275	EIPR1	protein_coding
ENSG00000032444.17	1681.70957472082	0.369379418268193	0.152457763469598	2.42283114917825	0.0154000827748977	0.0537506204878262	PNPLA6	protein_coding
ENSG00000032742.17	218.380463552295	0.269636677700316	0.169786177282545	1.58809558007544	0.112264727632692	0.224788594480349	IFT88	protein_coding
ENSG00000033011.13	1290.19323601712	0.331515381732197	0.219494034001927	1.51036169725363	0.130951156573043	0.249807211945301	ALG1	protein_coding
ENSG00000033030.15	1017.71703569621	-0.517098663135902	0.183761872329086	-2.81396057072094	0.00489352301720787	0.0222158958392754	ZCCHC8	protein_coding
ENSG00000033050.9	4573.09944502337	-0.249899647125039	0.0759767309097892	-3.28916030122114	0.00100486774702551	0.0063298788373299	ABCF2	protein_coding
ENSG00000033100.16	2708.10103925996	0.179148182259499	0.118652334145614	1.50985805335816	0.131079648002449	0.24992186927713	CHPF2	protein_coding
ENSG00000033170.17	652.043908537323	-0.188689367474334	0.183170930443677	-1.03012725336542	0.302950273258787	0.446239145024983	FUT8	protein_coding
ENSG00000033178.13	1074.35883261753	-0.271531921894248	0.134308624598432	-2.02170130701658	0.0432072187742286	0.115562046015456	UBA6	protein_coding
ENSG00000033327.13	467.868331631708	-0.786635197301806	0.318523423076958	-2.46963061523971	0.0135252632260127	0.048860613637546	GAB2	protein_coding
ENSG00000033627.17	2431.89792022597	0.144441540307312	0.170909947971485	0.845132433902624	0.398036901268035	0.535876971337569	ATP6V0A1	protein_coding
ENSG00000033800.14	1075.60652026424	-0.160329508929701	0.155412696822016	-1.03163713266823	0.302242138367423	0.445497031183194	PIAS1	protein_coding
ENSG00000033867.16	967.603396051103	-0.149479869646315	0.186883451880301	-0.799856103589401	0.42379417311466	0.559063998638639	SLC4A7	protein_coding
ENSG00000034152.19	1915.46837322395	0.36735502626796	0.218224413524999	1.68338189267663	0.0923011862823665	0.196676393442379	MAP2K3	protein_coding
ENSG00000034510.6	19614.2628144471	1.04944445052423	0.409172498562822	2.56479713130844	NA	NA	TMSB10	protein_coding
ENSG00000034533.12	180.018119036184	-0.0512180345653448	0.0990627765271259	-0.517026035014474	0.605137984682764	0.712231728887495	ASTE1	protein_coding
ENSG00000034677.13	429.080468122592	-0.304437110966153	0.230264360159833	-1.32211997877064	0.186128201976014	0.319235278880761	RNF19A	protein_coding
ENSG00000034693.15	286.150988536091	0.108705922008651	0.109964126919545	0.988558042098448	0.32287942327709	0.464467931830977	PEX3	protein_coding
ENSG00000034713.8	489.787879500026	0.633061758555077	0.185234611390806	3.41762132790319	0.000631709309153377	0.00430821232600893	GABARAPL2	protein_coding
ENSG00000035115.22	1175.98293606801	-0.0879945001968791	0.105537054355199	-0.833778247218482	0.404405955417625	0.541585338030992	SH3YL1	protein_coding
ENSG00000035141.8	1667.06964717514	0.109411209384889	0.176642668801619	0.619392868819058	0.5356575778473	0.656211703241298	FAM136A	protein_coding
ENSG00000035403.18	5673.23120964878	-0.297213596046729	0.190566256655679	-1.55963391033988	0.118846418223925	0.233245837900445	VCL	protein_coding
ENSG00000035499.13	604.162984131029	-0.171002005250068	0.21429299936748	-0.797982228793324	0.424880802988712	0.560061809829581	DEPDC1B	protein_coding
ENSG00000035664.11	84.6665702398596	0.0657983147448318	0.201909667538266	0.325879961802035	0.744515177008252	0.823205965421396	DAPK2	protein_coding
ENSG00000035681.9	1521.2727789034	-0.560816044064208	0.19098519767413	-2.93643722599437	0.00332006008372809	0.0164419458332063	NSMAF	protein_coding
ENSG00000035687.10	1604.35425038831	-0.160752375937881	0.15394948148817	-1.0441891351887	0.29639789267996	0.439720296706648	ADSS2	protein_coding
ENSG00000035862.12	1178.25735823962	0.777581704546829	0.188832500648426	4.11783830578272	3.824428678263e-05	0.000403960241635489	TIMP2	protein_coding
ENSG00000035928.16	2543.72834612285	-0.272669689074007	0.0788794133394966	-3.45679154458766	0.0005466475330973	0.00381952240699502	RFC1	protein_coding
ENSG00000036054.13	591.020038640312	-0.150214234109908	0.111175040320474	-1.35115070502245	0.176647161702775	0.308133214750795	TBC1D23	protein_coding
ENSG00000036257.13	1645.92614560188	-0.208361213894078	0.118064451725018	-1.76480905852482	0.0775958617198056	0.174424983421118	CUL3	protein_coding
ENSG00000036448.10	103.819106027949	0.692171848366018	0.145283712528094	4.76427698825612	1.89532004075757e-06	2.90736379719426e-05	MYOM2	protein_coding
ENSG00000036530.9	32.829620290133	-0.0298024797004687	0.313034865097957	-0.0952049852055383	0.924152010354552	0.949711433158358	CYP46A1	protein_coding
ENSG00000036549.13	1101.2574788171	-0.429670424450258	0.186503999856521	-2.30381345590876	0.0212331174527986	0.0681506942378951	ZZZ3	protein_coding
ENSG00000036672.16	52.4369349561648	0.320788129597976	0.2095845793912	1.5305903255373	0.125870674234085	0.242418183070643	USP2	protein_coding
ENSG00000037042.9	856.994178001922	0.438828865102924	0.0926748059283489	4.73514738668244	2.18895967315042e-06	3.29163462968422e-05	TUBG2	protein_coding
ENSG00000037241.7	227.888451809108	0.715994271426676	0.248532550031968	2.88088731771585	0.00396557385957703	0.0188673796193031	RPL26L1	protein_coding
ENSG00000037474.15	2633.21685908885	-0.306264226216942	0.1496927348224	-2.04595250785086	0.0407610434985096	0.11068062745379	NSUN2	protein_coding
ENSG00000037637.11	731.013184444449	-0.186371285968196	0.0793485516289242	-2.34876733276452	0.0188356725357481	0.0624432819098878	FBXO42	protein_coding
ENSG00000037749.12	193.351375908502	-0.129512312251412	0.373067064583051	-0.347155577499605	0.728474441882593	0.810814949788814	MFAP3	protein_coding
ENSG00000037757.14	366.101771720736	0.045130168550582	0.107520868084211	0.419734041909297	0.674679753671925	0.768653411576953	MRI1	protein_coding
ENSG00000037897.17	407.639389752387	-0.0211561846666123	0.242144413024279	-0.0873701127454511	0.930377325084519	0.954260406744507	METTL1	protein_coding
ENSG00000037965.6	30.4763946249871	0.0806433674174453	0.400813527786746	0.201199215662082	0.840542804764369	0.893834378117366	HOXC8	protein_coding
ENSG00000038002.9	353.999270946796	0.214292786652879	0.0872411273682187	2.45632757298531	0.0140365144105291	0.0502319623558981	AGA	protein_coding
ENSG00000038210.14	580.73499068568	-0.25395121891612	0.137021869803998	-1.85336267326802	0.0638303936517873	0.152048280925552	PI4K2B	protein_coding
ENSG00000038219.13	1224.23253536138	0.0965754414302844	0.0888735157295704	1.08666165209611	0.277186367457231	0.419273046551499	BOD1L1	protein_coding
ENSG00000038274.17	1064.47124745244	0.0781606496254061	0.0790048371801161	0.989314735846042	0.322509176530128	0.464120079330505	MAT2B	protein_coding
ENSG00000038358.15	2262.01970375053	0.0270677484453591	0.115771686561064	0.233802834262781	0.815138049131093	0.87603520939923	EDC4	protein_coding
ENSG00000038382.20	1828.64863420008	-0.667071445524983	0.336884203492408	-1.98012088014099	0.0476899474561694	0.1239597527288	TRIO	protein_coding
ENSG00000038532.16	859.974598258165	-0.204485582875263	0.174920055634973	-1.16902308390519	0.242394331038332	0.382908128857755	CLEC16A	protein_coding
ENSG00000039068.19	5065.79053802085	-0.190447797912074	0.264728201937555	-0.719408799357905	0.471889076745729	0.602395880073364	CDH1	protein_coding
ENSG00000039123.16	1476.89613910949	-0.393393077011753	0.146267935263267	-2.68953736376797	0.00715511366539702	0.0300436038170439	MTREX	protein_coding
ENSG00000039139.9	19.3430876780278	-0.540965005125778	0.340612574687847	-1.58821207825795	0.112238390810909	0.224788594480349	DNAH5	protein_coding
ENSG00000039319.17	644.522868538672	-0.22339836238593	0.222979129518056	-1.0018801439793	0.316401483612993	0.458399225855256	ZFYVE16	protein_coding
ENSG00000039523.20	1146.32563005205	-0.206614424366656	0.185022563526645	-1.11669852816033	0.26412324738793	0.405314014495172	RIPOR1	protein_coding
ENSG00000039560.14	1131.16915406883	-0.652267872200194	0.124987740038316	-5.21865482166678	1.80227289828199e-07	3.56784581666382e-06	RAI14	protein_coding
ENSG00000039650.12	1068.47353047917	0.332678635915766	0.236809584210911	1.40483602901591	0.160070042685826	0.287801750678968	PNKP	protein_coding
ENSG00000040199.18	385.96931979066	-0.477890859066038	0.288090192064093	-1.65882377196555	0.0971513086518134	0.203992354375104	PHLPP2	protein_coding
ENSG00000040275.17	303.189858376901	-0.0653212529407601	0.175205958458537	-0.372825522119549	0.709278306259751	0.795657414996515	SPDL1	protein_coding
ENSG00000040341.18	528.506062162183	0.0854145764532293	0.191707335570108	0.445546729858926	0.655924697435135	0.753471713475763	STAU2	protein_coding
ENSG00000040487.13	439.926712823924	0.207258071437542	0.179174468842837	1.15673886338873	0.247379066508695	0.388171758211393	SLC66A1	protein_coding
ENSG00000040531.16	622.516071046252	-0.00333828011614546	0.129506028311137	-0.0257770248974454	0.979435187234934	0.986545189913997	CTNS	protein_coding
ENSG00000040608.14	1711.29699300643	0.0563169193871714	0.164805337123159	0.341717813089303	0.73256326533961	0.81371961501795	RTN4R	protein_coding
ENSG00000040633.13	798.974051347178	0.293189341703387	0.118805345317509	2.46781271431714	0.0135941423949733	0.0490282125175986	PHF23	protein_coding
ENSG00000040933.16	906.023409042222	-0.264130657894404	0.213900824928039	-1.23482767298005	0.216894645955591	0.354971368348722	INPP4A	protein_coding
ENSG00000041353.10	138.348743611285	-1.53277753852238	0.199405638537431	-7.68673117653423	1.50941823909479e-14	9.28961717068699e-13	RAB27B	protein_coding
ENSG00000041357.16	1776.11601617419	0.260863849488961	0.255743968792897	1.0200195559654	0.307719186149471	0.450783946463132	PSMA4	protein_coding
ENSG00000041802.11	1582.00954806896	0.0590380930890353	0.0797819089415547	0.739993488151361	0.45930394558929	0.590693977210089	LSG1	protein_coding
ENSG00000041880.14	623.640847294252	0.555362575146862	0.124005300737852	4.47853899665873	7.51556422758032e-06	9.82932481399522e-05	PARP3	protein_coding
ENSG00000041982.16	334.330655002506	-0.84154240185458	0.313866801813435	-2.68120870698137	0.00733567488767403	0.0306164631694199	TNC	protein_coding
ENSG00000041988.15	382.473125644903	0.278372492072632	0.178292476378316	1.56132495171562	0.118447099219286	0.232701515688501	THAP3	protein_coding
ENSG00000042088.14	486.648562328063	0.170087053294581	0.0950170238089455	1.7900692578688	0.0734427781774834	0.167883349307014	TDP1	protein_coding
ENSG00000042286.15	1768.21878121756	-0.175321887380446	0.143980783003636	-1.21767560727891	0.223347270114493	0.361385495998887	AIFM2	protein_coding
ENSG00000042317.17	253.399014201974	0.0750600086625516	0.13630763118701	0.550666224692672	0.581862501991039	0.692912996536509	SPATA7	protein_coding
ENSG00000042429.12	619.243326392813	-0.224042808907064	0.156404898930543	-1.43245390930215	0.152013959747524	0.277004425456836	MED17	protein_coding
ENSG00000042445.14	1774.05173180393	-0.133636898781074	0.252183985874318	-0.529918259154153	0.596168605842877	0.70482737652826	RETSAT	protein_coding
ENSG00000042493.16	681.56761604227	0.83772580119238	0.211058800967538	3.96915834521977	7.21269420328749e-05	0.000692418624541432	CAPG	protein_coding
ENSG00000042753.12	1788.81526526246	0.718285473951842	0.415993599675026	1.72667433949216	NA	NA	AP2S1	protein_coding
ENSG00000043093.15	607.832760836414	-0.177805167597826	0.0995443336250704	-1.78619074660264	0.074068378832911	0.168858202558136	DCUN1D1	protein_coding
ENSG00000043143.20	1444.24998025962	0.687390138297201	0.146723587695279	4.68493273027645	2.80051895853933e-06	4.09575633317837e-05	JADE2	protein_coding
ENSG00000043355.12	1759.6593733576	1.0025248732082	0.0693370070550876	14.458727248087	2.20843798012623e-47	8.02556878349207e-45	ZIC2	protein_coding
ENSG00000043514.17	699.562846050663	-0.191537818938503	0.104035103825029	-1.84108836244966	0.065608610799466	0.154989046065973	TRIT1	protein_coding
ENSG00000044090.10	1641.38928159778	0.321190062269411	0.135875725356315	2.36385168452375	0.0180860515455035	0.0606964390367238	CUL7	protein_coding
ENSG00000044115.21	6170.96494968935	-0.502064083879571	0.14131386003362	-3.55282973489029	0.00038111105285989	0.00283612774246734	CTNNA1	protein_coding
ENSG00000044446.12	921.041601250942	-0.145629186947979	0.153354954122836	-0.949621665507659	0.342304525771809	0.483132418795554	PHKA2	protein_coding
ENSG00000044459.15	98.9192219227276	0.0284819687422877	0.155857896968165	0.182743186558622	0.854999528323014	0.903479493270158	CNTLN	protein_coding
ENSG00000044574.8	57444.4996967959	-0.507629051143703	0.147190555536612	-3.44878820039128	0.000563108198209296	0.00391024587318857	HSPA5	protein_coding
ENSG00000046604.13	5626.22857204884	-0.666298195936326	0.242738211882434	-2.74492503989869	0.0060524720786457	0.0263187696115012	DSG2	protein_coding
ENSG00000046647.13	179.772164049059	0.0857711464072321	0.104417832428386	0.821422398957169	0.411405709309428	0.548370039695836	GEMIN8	protein_coding
ENSG00000046651.15	669.324067820794	-0.0397390110530916	0.0860828500161412	-0.461636795780347	0.644341802977509	0.74436791847152	OFD1	protein_coding
ENSG00000047056.16	433.36290790631	-0.113490232836903	0.170994948443634	-0.663705178836399	0.506879024108718	0.632686828996676	WDR37	protein_coding
ENSG00000047188.16	836.183592689394	-0.383740362941252	0.191797373932018	-2.00075921309156	0.0454183448168032	0.119881512963179	YTHDC2	protein_coding
ENSG00000047230.15	442.121884763416	0.217423685685806	0.123403345837656	1.7618945759529	0.0780871112249935	0.175142333376499	CTPS2	protein_coding
ENSG00000047249.18	495.095376075731	-0.203158398362871	0.128460470316242	-1.58148571200726	0.113767023321547	0.22665788760694	ATP6V1H	protein_coding
ENSG00000047315.17	2643.14675866348	-0.15189015921437	0.164026667743461	-0.92600893076684	0.354441339069188	0.494817356463278	POLR2B	protein_coding
ENSG00000047346.12	223.71183489655	-0.452771637566687	0.194312937762245	-2.33011575441612	0.0198000339785016	0.0648654042957437	FAM214A	protein_coding
ENSG00000047365.12	480.668180360425	-0.121439974949996	0.231399967269781	-0.524805497523745	0.599718409451479	0.707544413964438	ARAP2	protein_coding
ENSG00000047410.14	4409.63320188666	-0.336807660147136	0.189718052648692	-1.77530633192201	0.0758473204750344	0.171530249282923	TPR	protein_coding
ENSG00000047578.13	568.851312775169	0.161328527360904	0.251660815933525	0.641055409291519	0.521486683726452	0.644124889027826	KIAA0556	protein_coding
ENSG00000047579.20	408.775053931995	0.204876101639132	0.263741047202683	0.776807796177766	0.437272176432214	0.571313578914988	DTNBP1	protein_coding
ENSG00000047597.7	344.508687173432	-0.104015533527876	0.194915317458399	-0.533644738054395	0.59358734947556	0.702700978441439	XK	protein_coding
ENSG00000047621.12	310.003287935789	-0.139175313648332	0.140493107633571	-0.990620223244858	0.321871058940343	0.463463959679854	C12orf4	protein_coding
ENSG00000047634.15	575.750006789356	-0.627197664786351	0.217181567328745	-2.88789547152025	0.0038782873128363	0.018597015160484	SCML1	protein_coding
ENSG00000047644.19	757.760101837956	0.0136125497743977	0.176991963189458	0.0769105530505155	0.938694702295904	0.960145908131777	WWC3	protein_coding
ENSG00000047849.21	7280.60066458783	-0.428078583489667	0.178452918767959	-2.39883206419445	0.0164474559680978	0.0563749203775154	MAP4	protein_coding
ENSG00000047932.14	926.093707123596	0.0724193672655366	0.166831670359898	0.434086448390222	0.664225665891123	0.759648930276864	GOPC	protein_coding
ENSG00000048028.11	653.44000108486	0.355191967440552	0.129426140303799	2.74436034797002	0.0060628944782582	0.0263490769993323	USP28	protein_coding
ENSG00000048140.18	891.287192330557	0.302328713340803	0.0934288544583799	3.23592443783502	0.00121249476229778	0.00734085980045656	TSPAN17	protein_coding
ENSG00000048162.21	740.242523138486	-0.128465693991701	0.162999929718077	-0.788133431798982	0.43061866174492	0.565233284676016	NOP16	protein_coding
ENSG00000048342.17	87.0855040885383	1.10823014893209	0.19810531916614	5.59414635405464	2.21709879268773e-08	5.36284926668666e-07	CC2D2A	protein_coding
ENSG00000048392.12	463.099043649973	0.00772878737084968	0.176436268235088	0.0438049809608967	0.965059856664718	0.977724425539107	RRM2B	protein_coding
ENSG00000048405.10	1026.88542001136	-0.145489108125012	0.111487837931054	-1.30497739327393	0.191900545771188	0.326050317871119	ZNF800	protein_coding
ENSG00000048471.14	326.879636103426	0.0419965186247769	0.229420458177695	0.183054811058956	0.854755012124092	0.903346195128792	SNX29	protein_coding
ENSG00000048544.6	814.449429520506	0.198223997955722	0.173250655739421	1.14414572983702	0.252563205422475	0.393615950212452	MRPS10	protein_coding
ENSG00000048649.13	1215.20333846879	-0.633166001940357	0.15685583839194	-4.03661099536664	5.42288752299954e-05	0.000539918670995056	RSF1	protein_coding
ENSG00000048707.15	1306.29323418434	-0.198085202784009	0.285985590548409	-0.692640501236999	0.488535186682269	0.616189782194156	VPS13D	protein_coding
ENSG00000048740.18	34.8617040294578	3.2667186086812	0.383237481586298	8.52400604230983	1.54127582696491e-17	1.24468216650611e-15	CELF2	protein_coding
ENSG00000048828.17	7662.2857531927	-0.451186119570712	0.178725333490714	-2.52446651383171	0.0115874043762028	0.0436256914144012	FAM120A	protein_coding
ENSG00000048991.16	2352.86349892911	-0.302473039902601	0.23255429679645	-1.30065556332141	0.193376378975639	0.327726368232865	R3HDM1	protein_coding
ENSG00000049130.16	11279.4657690209	0.87577845160725	0.247507229449317	3.53839543820916	0.000402566684504862	0.00295971835529755	KITLG	protein_coding
ENSG00000049167.15	337.360933462946	-0.0575829109272839	0.10712843600275	-0.5375128497704	0.590913411348224	0.700705387759399	ERCC8	protein_coding
ENSG00000049239.13	1404.36751497467	0.238336673091026	0.141368398363914	1.68592610406106	0.091810033321588	0.195958123141854	H6PD	protein_coding
ENSG00000049245.13	1898.16725963431	0.369715279480585	0.090991032763661	4.06320566160491	4.84033468769242e-05	0.00048990734972314	VAMP3	protein_coding
ENSG00000049246.14	335.790719291747	-0.112484859226664	0.256996226296323	-0.437690704053242	0.661610509086112	0.757875084232159	PER3	protein_coding
ENSG00000049283.18	277.392998059087	0.00292111446045401	0.147303942100315	0.0198305246879592	0.984178567487943	0.990081563114189	EPN3	protein_coding
ENSG00000049323.16	410.098957736548	-0.54551696206439	0.231807148597671	-2.35332242928884	0.0186064923467924	0.0619526380211807	LTBP1	protein_coding
ENSG00000049449.10	4688.80579638034	-0.111312837596796	0.0666435630706412	-1.67027140308819	0.0948656784171785	0.200628356613745	RCN1	protein_coding
ENSG00000049541.11	1555.30240415486	-0.109535430024256	0.190333198111149	-0.575493035956296	0.564957899162466	0.679882710314336	RFC2	protein_coding
ENSG00000049618.24	2397.25675832197	-0.386410384163861	0.287084323811044	-1.34598218054634	0.178308263440908	0.309900287124186	ARID1B	protein_coding
ENSG00000049656.14	2693.60857896189	0.0377187980745263	0.142240507750484	0.265176205224829	0.790873724411614	0.85750555201353	CLPTM1L	protein_coding
ENSG00000049759.19	1155.18656593305	-0.989139400285847	0.0747663399080323	-13.2297421741195	5.90897182062357e-40	1.59108168878119e-37	NEDD4L	protein_coding
ENSG00000049768.16	115.118154888883	-0.26911827736732	0.134396317159744	-2.0024230057394	0.0452392562424186	0.119564808316543	FOXP3	protein_coding
ENSG00000049769.14	110.254261657155	0.686627230538771	0.230916687983117	2.97348466468985	0.0029443911932106	0.0149352751020184	PPP1R3F	protein_coding
ENSG00000049860.14	1788.10014049144	-0.290856205069422	0.0845826871727847	-3.43872031962361	0.000584470725427867	0.00403290085090666	HEXB	protein_coding
ENSG00000049883.15	472.346827278592	-0.000669404143368234	0.0896865019111867	-0.00746382263889744	0.99404478644472	0.996394928449844	PTCD2	protein_coding
ENSG00000050130.18	1008.09117788622	0.0353458074605058	0.0913445951290089	0.386950179269893	0.698793091476848	0.787599981923729	JKAMP	protein_coding
ENSG00000050327.15	2697.94806268177	-0.115194960156682	0.274988863263841	-0.418907728805571	0.675283568384345	0.768881246120869	ARHGEF5	protein_coding
ENSG00000050344.9	1467.71857430891	-0.560224205905475	0.123611302820783	-4.53214385028943	5.83880651615637e-06	7.85870404374733e-05	NFE2L3	protein_coding
ENSG00000050393.11	972.01482291933	-0.214295399008564	0.0708514400406216	-3.02457365560531	0.00248983836979699	0.0131223767397139	MCUR1	protein_coding
ENSG00000050405.13	968.869060116277	-0.0484935737098289	0.182560628813082	-0.265629966467085	0.790524204545361	0.85730928904191	LIMA1	protein_coding
ENSG00000050426.16	1985.58717990418	-0.128046894290661	0.11881323044141	-1.07771578817398	0.281160610493569	0.423293982833236	LETMD1	protein_coding
ENSG00000050555.18	38.7442538763036	1.17115682096028	0.270102527706888	4.33597134726266	1.45117847905024e-05	0.000175788389886856	LAMC3	protein_coding
ENSG00000050748.17	969.38113992274	-0.185869115374767	0.11988565729676	-1.55038658973754	0.121048755304799	0.236443198389705	MAPK9	protein_coding
ENSG00000050820.17	2438.4721942389	-0.456545015817841	0.134081983471896	-3.40496913900095	0.000661715314001113	0.00448280552046116	BCAR1	protein_coding
ENSG00000051009.11	950.682915317157	-0.0196259967759046	0.143983302731749	-0.136307449569129	0.891578234947611	0.929836597198865	FAM160A2	protein_coding
ENSG00000051108.15	5157.35063148494	0.0193683570680143	0.264481399112573	0.0732314526957355	0.941621937942297	0.961722138571552	HERPUD1	protein_coding
ENSG00000051128.19	659.476546898664	0.187039123160567	0.223213493391037	0.837938246111769	0.402065387185701	0.539824419828937	HOMER3	protein_coding
ENSG00000051180.17	242.128548257373	-0.1860667614594	0.228156112105392	-0.815523896083265	0.414772491978457	0.551114021949363	RAD51	protein_coding
ENSG00000051341.14	433.121036122123	-0.441910700073576	0.266550263661228	-1.6578888124276	0.0973399106884033	0.204332149200536	POLQ	protein_coding
ENSG00000051382.9	1250.16001021728	-0.137509783049432	0.171043328775541	-0.803947070218007	0.421427544060739	0.557194092602136	PIK3CB	protein_coding
ENSG00000051523.11	2554.8533822937	1.00582146452622	0.382568913185905	2.6291249232722	0.00856049074738461	0.0345110328254969	CYBA	protein_coding
ENSG00000051596.10	1561.72693369703	0.0717754308089838	0.119080899151558	0.602745119665523	0.54667826079211	0.665705305127651	THOC3	protein_coding
ENSG00000051620.11	849.979285903843	0.374027569521921	0.11834547214137	3.16047215625728	0.001575136591976	0.00910655674368551	HEBP2	protein_coding
ENSG00000051825.15	978.161122908512	-0.426896673948128	0.198007253665703	-2.15596482474759	0.0310864119139079	0.0907385551811008	MPHOSPH9	protein_coding
ENSG00000052126.14	255.903938508329	-0.341870594976363	0.196039864252224	-1.74388304276988	0.0811794860854574	0.180067213504191	PLEKHA5	protein_coding
ENSG00000052344.16	1363.09211483135	0.912207081801384	0.317652655058378	2.87171244211303	0.00408254272266975	0.0192915942960088	PRSS8	protein_coding
ENSG00000052723.12	505.285965946868	-0.0829379122877926	0.149169256516726	-0.555998697214751	0.578211745377203	0.689849595067009	SIKE1	protein_coding
ENSG00000052749.14	2154.8987077858	-0.365007785339682	0.107609778569448	-3.39195740565639	0.000693952271855716	0.00464766994381472	RRP12	protein_coding
ENSG00000052795.13	338.569759050045	-0.647248320609186	0.198577670884443	-3.25942145320979	0.00111639689041519	0.00686525613956768	FNIP2	protein_coding
ENSG00000052802.13	1161.24994987174	-0.392570693197125	0.20763994925694	-1.8906318105065	0.0586735108025449	0.143449833527547	MSMO1	protein_coding
ENSG00000052841.15	2487.7722959056	-0.46223931670535	0.21481017626935	-2.15185018109081	0.0314091560826858	0.0914358095155509	TTC17	protein_coding
ENSG00000053108.17	179.382373692147	0.331553294125086	0.3451323279008	0.960655572723931	0.336725376427783	0.477867681556431	FSTL4	protein_coding
ENSG00000053254.15	1361.74508167637	-0.0232574382374995	0.140438609329296	-0.165605728713578	0.868467238688632	0.913536558518579	FOXN3	protein_coding
ENSG00000053371.12	1389.2582599433	0.580807282191605	0.201187598120657	2.88689406115024	0.00389065205861421	0.0186165534341084	AKR7A2	protein_coding
ENSG00000053372.5	1668.20614399375	0.095727221785272	0.269360539742233	0.355386954142871	0.722299720918305	0.806117332580878	MRTO4	protein_coding
ENSG00000053501.13	424.942523977468	0.551328517545055	0.251076259193645	2.19586080864714	0.0281019076287811	0.0841905861553423	USE1	protein_coding
ENSG00000053524.12	65.0795008307555	-0.0572552835505277	0.178130684352431	-0.321422913512466	0.747889921138672	0.825980019272037	MCF2L2	protein_coding
ENSG00000053747.16	1407.8283400078	0.219924787336068	0.27043610201322	0.813222738010466	0.416090365052385	0.552290394103361	LAMA3	protein_coding
ENSG00000053770.12	1013.86917509267	-0.115576566917394	0.147339228340416	-0.784424950634075	0.43279080281337	0.566865701822747	AP5M1	protein_coding
ENSG00000053900.11	593.54641591089	-0.0820065080045241	0.100078407097588	-0.819422594571859	0.412545348171673	0.548883338825695	ANAPC4	protein_coding
ENSG00000053918.18	365.179360209925	-0.106173989260363	0.131310588557539	-0.808571421594374	0.418761708691381	0.554871079065591	KCNQ1	protein_coding
ENSG00000054116.12	603.673864570386	0.637042226691761	0.233759685188624	2.725201422896	0.00642622699447628	0.0276253588699264	TRAPPC3	protein_coding
ENSG00000054118.15	4128.21639633903	-0.293489410006172	0.142644147405067	-2.05749352739127	0.0396387768936077	0.108346463418183	THRAP3	protein_coding
ENSG00000054148.18	1175.50874159731	0.587903063775516	0.273671524335228	2.14820692508504	0.0316973208223129	0.0920583833227728	PHPT1	protein_coding
ENSG00000054179.12	834.793987651509	0.522317019337748	0.1698696484963	3.07481073847707	0.00210636171959328	0.0114655488324366	ENTPD2	protein_coding
ENSG00000054267.22	1753.3247931388	-0.0754633389438797	0.134608505007962	-0.560613454100957	0.575061077713613	0.687649422527646	ARID4B	protein_coding
ENSG00000054277.14	143.001815256038	0.376751181585307	0.147205446318235	2.55935626709647	0.0104866210515376	0.0404696073602068	OPN3	protein_coding
ENSG00000054282.16	236.49127151229	0.275311589175344	0.142339038534302	1.93419593113942	0.053089042482121	0.133920537849729	SDCCAG8	protein_coding
ENSG00000054392.13	79.3595782342657	0.228842415669498	0.22281780088249	1.02703830108343	0.304402429292265	0.447428185505378	HHAT	protein_coding
ENSG00000054523.18	2408.57774458437	-0.494580929039831	0.230832848844957	-2.14259335928408	0.0321457648633022	0.0928716276942233	KIF1B	protein_coding
ENSG00000054598.9	372.705059301792	-0.383369376291547	0.13360708448894	-2.86937910334598	0.00411278525355825	0.0194044640881173	FOXC1	protein_coding
ENSG00000054611.14	916.532143197411	-0.00013402599563497	0.152799773776548	-0.000877134777902016	0.999300147792709	0.999562104709359	TBC1D22A	protein_coding
ENSG00000054654.19	4567.79785359568	-0.179669443487098	0.326678147690429	-0.549989170556211	0.582326801381215	0.693205320085077	SYNE2	protein_coding
ENSG00000054690.14	773.349473315812	-0.4494061719236	0.229471885077565	-1.95843674606017	0.0501787864999	0.12843850718564	PLEKHH1	protein_coding
ENSG00000054793.14	757.200162988914	0.0619619402255265	0.286348161580014	0.216386722665277	0.828686314897561	0.885783172424088	ATP9A	protein_coding
ENSG00000054965.10	1646.24196575335	-0.0973235679776004	0.259480991008243	-0.375070125944249	0.707608313961171	0.794484750330245	FAM168A	protein_coding
ENSG00000054967.13	321.511229533059	-0.0375722653582367	0.120909549145112	-0.310746881647401	0.755993053983015	0.833000431919055	RELT	protein_coding
ENSG00000055044.11	2410.26961860785	-0.335649765921813	0.188360557017161	-1.78195356414896	0.074756804510636	0.169995993332217	NOP58	protein_coding
ENSG00000055070.17	4049.98127834683	0.00937928836789951	0.0713632118571727	0.131430300343983	0.89543492034856	0.931503761537628	SZRD1	protein_coding
ENSG00000055118.16	532.153133703843	-0.856759592388771	0.102584503662639	-8.35174477430163	6.72618817861607e-17	5.23784745766413e-15	KCNH2	protein_coding
ENSG00000055130.17	2716.26640588665	-0.138680864550563	0.0942292407363422	-1.471739169995	0.14109132576163	0.263229055751101	CUL1	protein_coding
ENSG00000055147.19	220.958527653581	0.187775325202706	0.132423282299468	1.41799328593942	0.156192724989056	0.282460848519901	FAM114A2	protein_coding
ENSG00000055163.20	2445.32829775924	0.282699641690636	0.135784682581605	2.08197004489616	0.0373452059427101	0.103561513710232	CYFIP2	protein_coding
ENSG00000055208.19	1046.21676492032	-0.130814402449713	0.229015876684969	-0.57120233035048	0.567862498751884	0.681980117904635	TAB2	protein_coding
ENSG00000055211.14	428.293964351053	0.0670789138325188	0.0889494434029081	0.754124042448204	0.450774741962079	0.583390650733553	GINM1	protein_coding
ENSG00000055332.18	1336.5693589818	-0.209885596890844	0.135985900031158	-1.5434364654185	0.122724911781427	0.23845837571795	EIF2AK2	protein_coding
ENSG00000055483.19	2429.1998352985	-0.343077542865553	0.0806163869693304	-4.25567996486958	2.08414645916934e-05	0.00024106130954411	USP36	protein_coding
ENSG00000055609.19	2989.14518483742	-0.640077072609516	0.285698623945564	-2.24039256391895	0.0250654486163133	0.077256450369707	KMT2C	protein_coding
ENSG00000055732.13	544.463316501436	-0.578583723431985	0.239891759210582	-2.411853268057	0.0158716676100366	0.054946491488332	MCOLN3	protein_coding
ENSG00000055917.15	2707.37111210197	-0.0640353093696481	0.0808476750234617	-0.792048866600868	0.428332183432324	0.563346326215214	PUM2	protein_coding
ENSG00000055950.16	1047.27464113893	0.504976258323068	0.210842591178663	2.39503914033746	0.0166185911562215	0.0568211372798856	MRPL43	protein_coding
ENSG00000055955.17	45.9408469715513	0.65907357380482	0.309568305855925	2.12900856236736	0.0332535520006406	0.0952191022336773	ITIH4	protein_coding
ENSG00000056050.7	274.486837821405	0.0299399275104477	0.191229600763	0.156565340255841	0.875587420070806	0.919062704940562	HPF1	protein_coding
ENSG00000056097.16	3651.15586535437	-0.406107459625186	0.25607673204885	-1.58588192053199	0.112766097776173	0.225426620107786	ZFR	protein_coding
ENSG00000056277.16	298.832675436916	-0.257645353721773	0.216393342496149	-1.19063438250813	0.233797147819966	0.372959839584031	ZNF280C	protein_coding
ENSG00000056558.11	99.3349422648546	0.990039127915347	0.15159826343186	6.5306759160889	6.54735350774703e-11	2.47970860021695e-09	TRAF1	protein_coding
ENSG00000056586.16	1190.78597857514	-0.276677184170068	0.194226089178541	-1.42451091581077	0.154298627475936	0.280164162641591	RC3H2	protein_coding
ENSG00000056736.10	438.436135634986	-0.477867582574387	0.103400047710151	-4.62154121934196	3.8089963090195e-06	5.37307861964552e-05	IL17RB	protein_coding
ENSG00000056972.20	1000.34068143225	-0.293841701254552	0.110334332177851	-2.66319372632718	0.00774028380309125	0.0318952353365501	TRAF3IP2	protein_coding
ENSG00000057019.16	2761.61847155776	0.688910714306425	0.157320966770573	4.37901398935013	1.1921747980469e-05	0.000148783024878086	DCBLD2	protein_coding
ENSG00000057252.13	527.098057107852	-0.37788052414206	0.113308487447404	-3.33497103928305	0.000853082832999235	0.00553832551257649	SOAT1	protein_coding
ENSG00000057294.15	968.768694334503	-0.510838489422149	0.206971658567598	-2.46815671748268	0.0135810846002407	0.0489980757057694	PKP2	protein_coding
ENSG00000057468.7	23.9687676901702	0.122177589233902	0.329038622878691	0.371316862941484	0.710401539529443	0.796566169397435	MSH4	protein_coding
ENSG00000057608.17	6794.11406055023	-0.301621619703858	0.0711542522410939	-4.2389823545874	2.24535304381607e-05	0.000255181113237265	GDI2	protein_coding
ENSG00000057657.17	661.133762518748	0.256840969204296	0.166238216541917	1.54501759310882	0.1223420079625	0.238176794328016	PRDM1	protein_coding
ENSG00000057663.16	640.298782112285	0.123546524781321	0.119200218580906	1.03646223347707	0.299986549745418	0.443328302552703	ATG5	protein_coding
ENSG00000057757.10	1182.47538837465	0.0700905227716599	0.183473259106989	0.382020372411806	0.702446253612904	0.790316760201516	PITHD1	protein_coding
ENSG00000057935.14	902.689598203352	-0.000514383168125951	0.0850034743461175	-0.00605131933821296	0.995171775194601	0.997060726351859	MTA3	protein_coding
ENSG00000058056.9	1453.85929959447	-0.347309460740093	0.125947185607902	-2.75758016396916	0.00582309333921804	0.0255543052433827	USP13	protein_coding
ENSG00000058063.16	1231.27001530513	-0.340703446499061	0.222572314092985	-1.53075393895004	0.125830217364167	0.242370849019343	ATP11B	protein_coding
ENSG00000058085.15	1967.77657951917	-0.45724557873701	0.243018698476329	-1.88152426790133	0.059900637267184	0.145551027501318	LAMC2	protein_coding
ENSG00000058091.17	24.3122475899217	0.678909036038781	0.290848947736366	2.33423239562195	0.019583556461979	0.0643218898814689	CDK14	protein_coding
ENSG00000058262.10	8469.28365178302	-0.00437267579989451	0.092237175741823	-0.0474068700036293	0.962188953707231	0.97548256396104	SEC61A1	protein_coding
ENSG00000058272.19	1351.19298832076	-0.211745346419247	0.104345669017531	-2.02926818537789	0.0424309819089166	0.113927669750745	PPP1R12A	protein_coding
ENSG00000058453.17	910.898724982926	0.0508380200093333	0.0981314656915839	0.518060335194742	0.60441617358792	0.711766380485489	CROCC	protein_coding
ENSG00000058600.16	1528.23528347307	-0.418804475372617	0.120774100632282	-3.46766792863763	0.000524995604229448	0.00368583620393471	POLR3E	protein_coding
ENSG00000058668.15	802.208712180892	-0.745639286887193	0.219517389027042	-3.39672082558953	0.000681985057887241	0.00458350415611315	ATP2B4	protein_coding
ENSG00000058673.16	3348.44939529855	-0.116707903040711	0.20758501056988	-0.562217390939328	0.573967913907062	0.686611197583156	ZC3H11A	protein_coding
ENSG00000058729.11	534.186251472044	-0.191733310023315	0.0937717388693323	-2.04468118363987	0.0408862998794174	0.110862958795443	RIOK2	protein_coding
ENSG00000058799.15	286.752841310105	0.767199435528325	0.225768623186007	3.39816678111309	0.000678390492783554	0.00456739042406501	YIPF1	protein_coding
ENSG00000058804.12	2436.65098887378	-0.486968637693658	0.140685466371135	-3.46139974692916	0.000537374225535835	0.0037623590845658	NDC1	protein_coding
ENSG00000058866.15	76.201866996473	-0.443611480273244	0.358824651898971	-1.23629042186919	0.216350630117973	0.354385025487296	DGKG	protein_coding
ENSG00000059122.17	771.439091240191	0.254263394529735	0.148400931284128	1.71335444009393	0.0866473526026353	0.188309631606724	FLYWCH1	protein_coding
ENSG00000059145.19	478.450499703646	0.0835860518035737	0.115969309230991	0.720760107634034	0.471057123456715	0.60170264250731	UNKL	protein_coding
ENSG00000059377.18	33.6343826456454	-0.024938713732449	0.244313602289122	-0.102076648613843	0.91869583588849	0.945774621824229	TBXAS1	protein_coding
ENSG00000059378.13	1163.93074667144	0.0555722600696972	0.0706982142752021	0.786048992035002	0.431838785645387	0.566226942211226	PARP12	protein_coding
ENSG00000059573.9	3317.00254114049	-0.0855778776966556	0.0591052716602156	-1.44788908489628	0.147648072759444	0.271643265974854	ALDH18A1	protein_coding
ENSG00000059588.10	1467.105802794	-0.305913323556452	0.138037985196067	-2.21615320682881	0.0266810113324695	0.0809285127121386	TARBP1	protein_coding
ENSG00000059691.12	660.966931845936	0.485107020910999	0.0996083093104669	4.87014611802094	1.11515753204337e-06	1.80303489529428e-05	GATB	protein_coding
ENSG00000059728.11	284.809244265489	-0.385494847020456	0.127607126160089	-3.02095077775542	0.00251982319308484	0.0132529501709352	MXD1	protein_coding
ENSG00000059758.8	419.174628169335	-0.310850494777178	0.258877084749233	-1.20076481500203	0.229842443919684	0.368767499374133	CDK17	protein_coding
ENSG00000059769.20	263.434456067891	-0.194032604117208	0.130852285852281	-1.48283694742828	0.138117736978819	0.259521238398094	DNAJC25	protein_coding
ENSG00000059804.16	22.7250154313965	1.35660857403351	0.37705442520107	3.59791182217282	0.000320782328132629	0.00245541658690487	SLC2A3	protein_coding
ENSG00000059915.17	89.7920941132382	0.322154817372986	0.168923879727119	1.90710051114974	0.0565075730854275	0.139807924785683	PSD	protein_coding
ENSG00000060069.17	661.996758314257	0.160991792138462	0.100709892105857	1.59856980056381	0.109916224414725	0.221675449407295	CTDP1	protein_coding
ENSG00000060138.13	4801.30698928974	-0.0540072401606009	0.0673376720442114	-0.802036044922102	0.422532108157653	0.558170985529709	YBX3	protein_coding
ENSG00000060140.9	52.7224905714593	0.751744756222961	0.229304152761913	3.27837392898636	0.00104406989834141	0.0065174002529005	STYK1	protein_coding
ENSG00000060237.18	4156.22489325107	-0.630463603307129	0.320155517394984	-1.96924172488744	0.0489253395671641	0.126202043001077	WNK1	protein_coding
ENSG00000060339.14	2652.33521304806	-0.042759888383014	0.103060870626408	-0.414899351452375	0.678215584623832	0.770738408799308	CCAR1	protein_coding
ENSG00000060491.16	2107.84388551571	0.19449563183678	0.231429889421176	0.84040843783501	0.400679419769044	0.538484633612302	OGFR	protein_coding
ENSG00000060642.11	225.070444167432	0.535587424577169	0.135617011346477	3.94926432355038	7.83917503150795e-05	0.000746245948654209	PIGV	protein_coding
ENSG00000060656.20	2384.93229213681	-0.0114097056244606	0.151032341462857	-0.0755447840770352	0.939781266772023	0.960742228716771	PTPRU	protein_coding
ENSG00000060688.13	906.345041111821	0.161785720910684	0.128591261847383	1.258139305785	0.208341380472048	0.345042804920233	SNRNP40	protein_coding
ENSG00000060749.16	1475.05532333448	-0.430227501595479	0.274101513091985	-1.56959185209277	0.116510095296376	0.230378751717656	QSER1	protein_coding
ENSG00000060762.19	172.714311354422	0.149047353421304	0.147620140922075	1.00966814209982	0.312654310536624	0.45487014981608	MPC1	protein_coding
ENSG00000060971.19	1258.05852852624	0.0428199787229397	0.126389659139478	0.338793371344451	0.734765395186466	0.815082798657681	ACAA1	protein_coding
ENSG00000061273.18	1657.2680215523	0.0414696167302787	0.0746629383495442	0.555424386542804	0.578604416125132	0.690121667211838	HDAC7	protein_coding
ENSG00000061676.15	4169.45141668219	-0.327999161482764	0.16490873959607	-1.98897379414924	0.0467040955698788	0.1222298715163	NCKAP1	protein_coding
ENSG00000061794.13	981.289278582253	-0.422783314836252	0.0868906534943905	-4.86569380978986	1.14055979415508e-06	1.84020762560137e-05	MRPS35	protein_coding
ENSG00000061936.10	1499.90082646483	0.169078368710237	0.116343384023022	1.45327016340507	0.146148757999619	0.269469496659602	SFSWAP	protein_coding
ENSG00000061938.19	1068.13794341081	-0.0747843431161173	0.100804247571252	-0.741876904177646	0.458161920293378	0.589573003072071	TNK2	protein_coding
ENSG00000061987.16	870.797707148385	-0.359794567606188	0.227558881442965	-1.58110536193845	0.113853948952038	0.22674227855623	MON2	protein_coding
ENSG00000062038.14	3191.77207574655	-0.275556465675948	0.151130567552258	-1.82330067397296	0.0682578642992787	0.159470347895284	CDH3	protein_coding
ENSG00000062194.16	1763.25079865044	-0.175467457842306	0.0674571149666394	-2.60117050557355	0.00929062650872653	0.0368032266812076	GPBP1	protein_coding
ENSG00000062282.15	538.221325358712	-0.127025964482279	0.118568120203071	-1.07133320714474	0.284019633691547	0.42633671017251	DGAT2	protein_coding
ENSG00000062485.19	7421.52472474766	-0.0412072029685125	0.0494635970488305	-0.833081405863644	0.404798819527912	0.541921268525087	CS	protein_coding
ENSG00000062582.14	1950.31608530564	0.505085939236417	0.326163552275129	1.54856646523877	0.121485972580424	0.23702421059632	MRPS24	protein_coding
ENSG00000062598.18	668.93710958958	0.0621092767127882	0.185864132005993	0.334164941037604	0.738255097824409	0.818349708623848	ELMO2	protein_coding
ENSG00000062650.19	1301.43478550923	-0.334813927706874	0.174737233878262	-1.91609950710412	0.055352431043642	0.137619181465891	WAPL	protein_coding
ENSG00000062716.13	1481.38530013948	0.379627770365887	0.136170238016994	2.78789092164551	0.00530524033884979	0.0237329943947464	VMP1	protein_coding
ENSG00000062725.10	682.190335242279	0.0106206772509774	0.0812062763020364	0.130786408817407	0.895944274831851	0.931779603894694	APPBP2	protein_coding
ENSG00000062822.15	1221.58630011037	-0.0368762346744303	0.119324360646945	-0.309041963221064	0.757289606104851	0.833887256184859	POLD1	protein_coding
ENSG00000063046.18	21915.8711865462	-0.257963337087877	0.0780861841027486	-3.30357207298591	0.000954614274857509	0.00606336981987106	EIF4B	protein_coding
ENSG00000063169.11	502.308387177973	-0.158497403203502	0.180074088812161	-0.880178843325063	0.378762432750767	0.517736970363152	BICRA	protein_coding
ENSG00000063176.16	384.665338502022	0.0519590330702899	0.099316886731668	0.523164134319591	0.600860037824806	0.708617428320198	SPHK2	protein_coding
ENSG00000063177.13	26089.8053045733	0.687091749461874	0.297592043693302	2.3088377664088	0.0209525854564179	0.0675109376865751	RPL18	protein_coding
ENSG00000063180.9	243.381545515574	1.2104010134479	0.224243651751879	5.39770470196939	6.74988419797217e-08	1.47176403590928e-06	CA11	protein_coding
ENSG00000063241.8	2014.52656847072	0.28088080332535	0.243530090637262	1.15337206416812	0.248757702708955	0.389854072948637	ISOC2	protein_coding
ENSG00000063244.13	3769.51675819567	0.0550516591225983	0.129376014193396	0.425516734812259	0.670460024841399	0.764987019447879	U2AF2	protein_coding
ENSG00000063245.15	3707.80904193903	0.547299568529325	0.272491882605734	2.00849861396131	0.0445903331894541	0.118259297214707	EPN1	protein_coding
ENSG00000063322.15	1014.34965491667	-0.0834725748872138	0.105899592780297	-0.788223757010938	0.430565835267965	0.565212552136832	MED29	protein_coding
ENSG00000063438.18	163.157210667238	-0.186370881814884	0.33743580385542	-0.552315076484112	0.580732502975654	0.691883552643619	AHRR	protein_coding
ENSG00000063587.15	816.40936163748	-0.137687802315903	0.112495768948056	-1.22393760763997	0.220975765190387	0.359402120403635	ZNF275	protein_coding
ENSG00000063601.17	825.735550680104	-0.192763331839957	0.14645744926437	-1.31617294175321	0.188116003291851	0.321776819258491	MTMR1	protein_coding
ENSG00000063660.9	3662.68074366366	0.0512271625681928	0.114563029466003	0.447152653058939	0.654764844367237	0.752479167199544	GPC1	protein_coding
ENSG00000063761.16	351.448956605827	0.573958130428124	0.234466425516216	2.44793312801379	0.0143678319307153	0.050963564666165	ADCK1	protein_coding
ENSG00000063854.13	376.224261123508	0.645053239783953	0.189663038163184	3.40104875483939	0.000671278542746951	0.00453150128171018	HAGH	protein_coding
ENSG00000063978.16	2404.8863533071	-0.283227778850142	0.111665169739525	-2.53640217008411	0.0111998030653114	0.0425865954623439	RNF4	protein_coding
ENSG00000064012.22	453.665848147702	-0.043442953639179	0.0820880683555539	-0.529223728971322	0.596650257685608	0.705226704185859	CASP8	protein_coding
ENSG00000064042.18	724.425275942845	-0.508061275205287	0.128903203787927	-3.94141697239081	8.10016738615722e-05	0.000764109115048935	LIMCH1	protein_coding
ENSG00000064102.15	872.79724888292	-0.199838655369105	0.14827599975257	-1.34774781962407	0.177739505986747	0.309437444949894	INTS13	protein_coding
ENSG00000064115.11	1701.02868048217	-0.0354719197459866	0.0949540981877795	-0.373569128905189	0.708724905252849	0.795387369770164	TM7SF3	protein_coding
ENSG00000064199.7	63.2882710926288	0.977233761375418	0.188521586005282	5.18367038004888	2.1756129458916e-07	4.24634020372679e-06	SPA17	protein_coding
ENSG00000064270.13	244.354843229643	-0.96419293749068	0.199624343428423	-4.83003686289593	1.36507775895512e-06	2.17486240448141e-05	ATP2C2	protein_coding
ENSG00000064309.14	372.981653344991	-0.839610459302188	0.236740738519601	-3.54653983320522	0.000390325729094443	0.002890240641571	CDON	protein_coding
ENSG00000064313.12	1015.94103992626	-0.255848447250663	0.280873645507903	-0.910902291270559	0.362346858312928	0.502573936862838	TAF2	protein_coding
ENSG00000064393.16	2464.03426874074	-0.432235744416759	0.212181291764199	-2.03710582032421	0.0416394387728185	0.112346253135855	HIPK2	protein_coding
ENSG00000064419.13	2682.72826521336	-0.430895180984907	0.155514340972212	-2.77077456838466	0.00559231292472268	0.0247407165710268	TNPO3	protein_coding
ENSG00000064489.23	248.205032914599	0.4494433658815	0.190680472633788	2.35704977900217	0.0184207773516551	0.0615115727492719	BORCS8-MEF2B	protein_coding
ENSG00000064490.14	779.23063707052	0.646575456084866	0.309737491102959	2.08749497447805	0.0368434148587658	0.102542130012645	RFXANK	protein_coding
ENSG00000064545.15	1506.42488742828	0.28138331696114	0.224909783826744	1.25109415950486	0.210900126154083	0.348147158283557	TMEM161A	protein_coding
ENSG00000064547.14	800.456724503647	0.163246391756264	0.18410962429276	0.886680380688189	0.375251004066129	0.514781239894061	LPAR2	protein_coding
ENSG00000064601.19	2474.73348760235	0.416993353692888	0.135656153973216	3.07389927754563	0.00211280751674239	0.0114924380356518	CTSA	protein_coding
ENSG00000064607.17	2089.00894543163	-0.317926298079366	0.0977215072374216	-3.25339126531216	0.00114036359265362	0.00699200267510734	SUGP2	protein_coding
ENSG00000064651.14	2111.28868108941	-0.123676983987316	0.216396311339494	-0.571530000773837	0.567640429940916	0.681885278895816	SLC12A2	protein_coding
ENSG00000064652.11	293.620397067991	-0.226446885032126	0.0892366879477099	-2.53759849496899	0.0111615955142277	0.0424730571761799	SNX24	protein_coding
ENSG00000064666.15	3426.28747602844	0.210511199634595	0.184025984275551	1.14392106344822	0.252656374793176	0.393615950212452	CNN2	protein_coding
ENSG00000064687.13	430.088621648358	0.434685657951214	0.123499971812102	3.51972273007934	0.000431998148738863	0.00314729725260204	ABCA7	protein_coding
ENSG00000064703.12	717.836877108846	-0.531257631418096	0.162881960282987	-3.26161123365106	0.00110780959596471	0.00683157653430564	DDX20	protein_coding
ENSG00000064726.10	2486.97767893606	-0.101530881615439	0.176156653147692	-0.576366999492859	0.564367145220989	0.679386050753841	BTBD1	protein_coding
ENSG00000064763.11	510.550065478575	-0.324936052526054	0.0719672435888715	-4.51505485443241	6.33003787008212e-06	8.42331020148766e-05	FAR2	protein_coding
ENSG00000064932.16	1307.55248017488	-0.225416670223554	0.131045245330155	-1.72014383013775	0.0854063002429832	0.18659552828638	SBNO2	protein_coding
ENSG00000064933.18	334.836258131923	-0.180187134858792	0.121483493899226	-1.48322318592732	0.138015122954024	0.259456191852108	PMS1	protein_coding
ENSG00000064961.19	2604.17790950527	0.426388168805139	0.22953422992223	1.85762345315383	0.063222505602423	0.151130008302237	HMG20B	protein_coding
ENSG00000064995.18	250.757651507107	0.0660550144111365	0.141370854903525	0.467246339114338	0.640323643532269	0.741184572367133	TAF11	protein_coding
ENSG00000064999.15	1101.85835638937	-0.224852645593884	0.181722059918086	-1.23734369781654	0.215959511459559	0.354010312899501	ANKS1A	protein_coding
ENSG00000065000.19	5305.33512113403	0.0190405556673342	0.0722253238849264	0.263627141328861	0.79206724240442	0.85831184386359	AP3D1	protein_coding
ENSG00000065029.15	532.25076711847	0.278067994961611	0.137849334374398	2.01718779581756	0.0436759191834383	0.116502194074942	ZNF76	protein_coding
ENSG00000065054.14	1734.25169048734	1.04542811474504	0.268496488343229	3.89363794363163	9.87520051049465e-05	0.000905955426446678	SLC9A3R2	protein_coding
ENSG00000065057.9	557.987144089587	0.461129748889706	0.340323075157103	1.35497644018653	0.175425063418167	0.306737626641251	NTHL1	protein_coding
ENSG00000065060.17	1742.77999748071	-0.515484317116184	0.264991678698162	-1.94528492233654	0.0517406957863543	0.131378845414594	UHRF1BP1	protein_coding
ENSG00000065135.12	1602.76254912768	-0.26300915116065	0.0800536216132714	-3.28541227567708	0.0010183324716487	0.0063909574485091	GNAI3	protein_coding
ENSG00000065150.21	5283.61497350042	-0.724070167096806	0.0998379569012618	-7.25245377179443	4.09287961260298e-13	2.18425250094962e-11	IPO5	protein_coding
ENSG00000065154.12	1427.45570982083	-0.144063105898736	0.104046089959603	-1.38460855140899	0.166172195233562	0.295397882116219	OAT	protein_coding
ENSG00000065183.16	1596.90604979415	-0.492218614099627	0.196528757893676	-2.50456278956346	0.0122602841560654	0.0456030841654865	WDR3	protein_coding
ENSG00000065243.20	1089.8197800079	-0.383772861441753	0.224640409278322	-1.70838747434025	0.0875644698579547	0.189761715939621	PKN2	protein_coding
ENSG00000065268.11	1044.50024105469	0.324602978884904	0.301450545043294	1.07680342338835	0.281568095614165	0.423782057327581	WDR18	protein_coding
ENSG00000065308.5	952.208222029638	-0.587062646201438	0.292464404056159	-2.00729606085228	0.044718148346899	0.118495329551861	TRAM2	protein_coding
ENSG00000065320.9	290.420724307342	-0.50755176933222	0.178418068580852	-2.84473301033531	0.00444486625983405	0.0206332097700265	NTN1	protein_coding
ENSG00000065328.16	670.7930190904	-0.541524840169981	0.195777354290182	-2.76602389552844	0.00567443766392579	0.0250459635814052	MCM10	protein_coding
ENSG00000065357.20	1011.40735710016	0.660219253681669	0.161764270586158	4.08136636903405	4.47717164648108e-05	0.000460789419017133	DGKA	protein_coding
ENSG00000065361.16	2458.8314491299	0.44308860610586	0.0710612933895396	6.2353017370084	4.5090810576567e-10	1.49288729247319e-08	ERBB3	protein_coding
ENSG00000065413.20	112.368051728897	-0.286504407933358	0.198658588071152	-1.44219492706121	0.149247391299257	0.273421626511092	ANKRD44	protein_coding
ENSG00000065427.15	4190.58752773479	-0.140978044444102	0.104512212270204	-1.34891455631634	0.177364412168572	0.309031167001018	KARS1	protein_coding
ENSG00000065457.10	596.035329883428	0.0485361881599679	0.0944525824434571	0.513868302002473	0.607344070494645	0.714337509197077	ADAT1	protein_coding
ENSG00000065485.20	732.64183271068	-0.050104793340419	0.114913067685951	-0.436023459728284	0.662819708691195	0.75845775087064	PDIA5	protein_coding
ENSG00000065491.8	310.375121159304	-0.283543130083662	0.160880949133512	-1.76244068431219	0.0779948698565565	0.175064073326562	TBC1D22B	protein_coding
ENSG00000065518.8	1242.07871070544	0.174125030369171	0.0709462168350062	2.45432439018023	0.014114958744147	0.0504299193145871	NDUFB4	protein_coding
ENSG00000065526.12	3085.63376395946	-0.402020441015372	0.352449053289695	-1.14064837814994	0.25401627651225	0.395053029183459	SPEN	protein_coding
ENSG00000065548.18	1994.81232045224	-0.104245685527019	0.203065757189503	-0.513359253523653	0.607700042588001	0.714641016258623	ZC3H15	protein_coding
ENSG00000065559.15	795.263718439543	-0.0558211236840244	0.0693910066713436	-0.804443203258453	0.421141058581319	0.556911798399469	MAP2K4	protein_coding
ENSG00000065600.13	396.090244788812	-0.206570393406532	0.0963848852586703	-2.14318243832686	0.0320984518775145	0.0927761369007802	PACC1	protein_coding
ENSG00000065613.15	3186.73067606907	-0.30169247396596	0.165686061316759	-1.82086816216352	0.0686268998840039	0.159965237160897	SLK	protein_coding
ENSG00000065615.14	281.136914617736	-0.186203789462945	0.133675981808088	-1.39294873278185	0.163635294267286	0.292311731104473	CYB5R4	protein_coding
ENSG00000065618.21	11758.0869163292	0.198337414786205	0.295825435318196	0.670454231134212	0.502568273593957	0.628934295031826	COL17A1	protein_coding
ENSG00000065621.15	1375.96197185887	0.221086871745194	0.214877244933609	1.02889848486983	0.303527380437539	0.446744301602522	GSTO2	protein_coding
ENSG00000065665.21	226.264407251036	-0.00117283855800406	0.173554839178387	-0.00675774045573322	0.994608144262852	0.99669779435913	SEC61A2	protein_coding
ENSG00000065675.15	120.309932012533	-1.46607780300345	0.132093631559218	-11.0987773270977	1.27171670344809e-28	2.06491617497109e-26	PRKCQ	protein_coding
ENSG00000065717.15	927.366741398539	0.390756719135957	0.0954113292088948	4.09549602102733	4.2126546293373e-05	0.000436212670336331	TLE2	protein_coding
ENSG00000065802.12	394.632518178389	0.0093319387311005	0.112565168922851	0.0829025427705469	0.933929032164929	0.956463353233926	ASB1	protein_coding
ENSG00000065809.13	844.881158070455	-0.11210736011161	0.0910070581204378	-1.23185346748874	0.218003826284289	0.35625186301682	FAM107B	protein_coding
ENSG00000065833.9	910.72218988633	-0.575037689000023	0.119433596824505	-4.81470628273032	1.47416553884864e-06	2.3148342201077e-05	ME1	protein_coding
ENSG00000065882.16	1838.53809548412	-0.325642019234257	0.118000070596796	-2.75967647805033	0.00578586275302093	0.0254274757268524	TBC1D1	protein_coding
ENSG00000065883.16	2487.06173224849	-0.485801016445369	0.211667308334414	-2.29511595469363	0.0217264799748159	0.0693457264440852	CDK13	protein_coding
ENSG00000065911.12	8574.51874344345	-0.661287255626232	0.100022739707957	-6.6113691502256	3.80781612468701e-11	1.50177512948573e-09	MTHFD2	protein_coding
ENSG00000065923.10	659.896090431302	-0.111140219480193	0.0624112590185559	-1.7807719508935	0.0749497134163234	0.170297127813713	SLC9A7	protein_coding
ENSG00000065970.9	739.445893241537	-0.275226630649262	0.306735009258871	-0.897278179345293	0.369570497126747	0.510225980732129	FOXJ2	protein_coding
ENSG00000065978.19	18928.6890990036	-0.193953009240934	0.100976310359755	-1.92077734420999	0.0547597838798193	0.13656839564668	YBX1	protein_coding
ENSG00000065989.16	22.8422205472422	0.404437218071826	0.316320078166444	1.2785695439131	0.201048680641752	0.336839298862247	PDE4A	protein_coding
ENSG00000066027.12	1178.64450433486	-0.263159509639159	0.0704549938213635	-3.73514346344834	0.000187608204871068	0.00155707668893263	PPP2R5A	protein_coding
ENSG00000066044.15	1961.22346898649	0.074389168171584	0.138906084182883	0.535535708238983	0.592279472477874	0.7018603717725	ELAVL1	protein_coding
ENSG00000066084.13	1148.35859734073	-0.39522355451727	0.255927317674419	-1.54428045473465	0.122520405426186	0.238371081107387	DIP2B	protein_coding
ENSG00000066117.15	2210.21868957563	0.0913752343831931	0.083498600017526	1.09433253209052	0.273809162275809	0.41568347087802	SMARCD1	protein_coding
ENSG00000066135.13	1632.39441671268	-0.362951008798888	0.245837395169711	-1.47638648932287	0.139840167596247	0.261758704687455	KDM4A	protein_coding
ENSG00000066136.20	1419.51178410421	-0.0214797313167591	0.0671490297685553	-0.319881484375784	0.74905817433561	0.826971060751133	NFYC	protein_coding
ENSG00000066185.13	46.5215973801508	1.08695566204255	0.195386038498841	5.56311838038009	2.64995991747336e-08	6.2707501116893e-07	ZMYND12	protein_coding
ENSG00000066230.12	920.023572436362	0.112391024611175	0.0811984781714787	1.38415186025805	0.16631196013311	0.295564620011505	SLC9A3	protein_coding
ENSG00000066248.15	529.628392317397	-0.188753597086239	0.141722189175131	-1.3318563464539	0.182907398093919	0.315563655209839	NGEF	protein_coding
ENSG00000066279.18	2733.1206302779	-0.337801947735859	0.292456741256761	-1.1550492776615	0.248070247545712	0.388976390824964	ASPM	protein_coding
ENSG00000066322.15	4609.41405897361	-0.0172632042406547	0.179945657451606	-0.0959356534919297	0.923571677771347	0.949321470659578	ELOVL1	protein_coding
ENSG00000066379.15	294.161742334371	0.281138316970582	0.275132965336007	1.02182708868507	0.306862745951341	0.449961196220128	ZNRD1	protein_coding
ENSG00000066422.5	1005.05824928652	-0.497564149972597	0.216606513489363	-2.29708766351124	0.0216137693776677	0.0690726469872993	ZBTB11	protein_coding
ENSG00000066427.24	652.802464006888	-0.148563108882749	0.0844457800943941	-1.75927214736703	0.0785312950383959	0.175802750978445	ATXN3	protein_coding
ENSG00000066455.13	1018.10149223053	0.0517251822594825	0.172711550370294	0.299488842226149	0.764567084195054	0.8389785702188	GOLGA5	protein_coding
ENSG00000066468.23	519.238384237851	-0.507954500993286	0.082562570459488	-6.1523581226499	7.63392547124433e-10	2.44269611043191e-08	FGFR2	protein_coding
ENSG00000066557.6	466.607573859491	-0.655405528504099	0.227197744980204	-2.88473606356087	0.00391741938050136	0.0187023997512018	LRRC40	protein_coding
ENSG00000066583.12	373.7964601217	-0.173727020659312	0.0997590991485823	-1.7414654115968	0.0816020310635018	0.180636954332448	ISOC1	protein_coding
ENSG00000066651.20	355.521660688147	-0.480235388797169	0.113335903284658	-4.2372749930002	2.26248967063697e-05	0.000256660828693549	TRMT11	protein_coding
ENSG00000066654.14	1326.24976437156	-0.154279146936604	0.0833157545791806	-1.85174037870571	0.0640631127544686	0.152394187997655	THUMPD1	protein_coding
ENSG00000066697.15	358.828531936533	-0.400078425557091	0.0830652742131824	-4.81643417597481	1.46146344896763e-06	2.30523529146598e-05	MSANTD3	protein_coding
ENSG00000066735.14	157.772319114014	-1.17072338209154	0.251483686126183	-4.65526571574161	3.2356314619741e-06	4.64148900414574e-05	KIF26A	protein_coding
ENSG00000066739.12	1310.55124718707	-0.308241611989435	0.284000544216349	-1.08535570887716	0.277764141038997	0.419855295142739	ATG2B	protein_coding
ENSG00000066777.9	784.649850876921	-0.216773207464267	0.209280149415399	-1.03580395976302	0.300293609870433	0.443612984083245	ARFGEF1	protein_coding
ENSG00000066827.16	268.155653115511	-0.177401862396395	0.223766621135988	-0.792798592997408	0.427895176398695	0.562868575142056	ZFAT	protein_coding
ENSG00000066855.16	731.386417035255	-0.136089764685678	0.115882205779752	-1.17438017139865	0.240242783883107	0.380455033244227	MTFR1	protein_coding
ENSG00000066923.17	64.6664267330825	-0.357797787048052	0.353430639708327	-1.01235644805252	0.31136765407744	0.453646859887741	STAG3	protein_coding
ENSG00000066926.12	1271.05339047607	-0.0528844938674303	0.132329928623667	-0.399641218108931	0.689420793051461	0.780205350659484	FECH	protein_coding
ENSG00000066933.16	923.795629063079	-0.433603922284672	0.187466974996146	-2.31296164187631	0.0207247481856998	0.0669605909310618	MYO9A	protein_coding
ENSG00000067057.17	4916.73638942207	-0.227366061938448	0.122373814387581	-1.85796334841977	0.0631742192951123	0.151130008302237	PFKP	protein_coding
ENSG00000067064.11	1065.46564891807	-0.338334118579392	0.232963000294406	-1.45230838438646	0.146415877217291	0.269836974230072	IDI1	protein_coding
ENSG00000067066.17	802.24095954743	0.135256275461628	0.0816503821160234	1.65652960777858	0.097614614258541	0.204627366766668	SP100	protein_coding
ENSG00000067082.15	1374.94947492463	-0.0729757189021471	0.0762884058762959	-0.956576796485689	0.338780905145245	0.479622758114449	KLF6	protein_coding
ENSG00000067113.17	275.070985168041	0.0415544558881727	0.105586185387213	0.393559590544741	0.693906220332793	0.783596525668794	PLPP1	protein_coding
ENSG00000067141.17	2847.89794900773	-0.134894388847515	0.270437458235301	-0.498800682892627	0.61791980643727	0.722595005030038	NEO1	protein_coding
ENSG00000067167.8	3303.30153620453	-0.425634962236449	0.134990281804371	-3.15307855163443	0.00161558326598041	0.00927016819122521	TRAM1	protein_coding
ENSG00000067177.15	833.636933144629	0.276243809160861	0.162556241104853	1.69937375079113	0.089248784556618	0.192347387558269	PHKA1	protein_coding
ENSG00000067182.8	2106.08010941969	0.250454300168793	0.156045979210132	1.6050032268472	0.108493094537313	0.219794279522566	TNFRSF1A	protein_coding
ENSG00000067191.16	528.181801697369	0.00393394488242256	0.112800670613739	0.0348751905553247	0.972179263644312	0.981828366373528	CACNB1	protein_coding
ENSG00000067208.14	164.8460239224	-0.26216007296962	0.168113825973844	-1.55942006227619	0.118896990939838	0.23328509740516	EVI5	protein_coding
ENSG00000067221.14	64.5951991726149	0.787283934259835	0.207173794204336	3.80011350993232	0.000144629824390803	0.00125282917688809	STOML1	protein_coding
ENSG00000067225.18	43353.988438642	0.934076266468006	0.23958732251728	3.89868819707953	9.6715217038293e-05	0.000891942210063725	PKM	protein_coding
ENSG00000067248.10	650.586136548006	-0.265481818896992	0.076948175116805	-3.45013794666343	0.000560300166905797	0.00389701316301983	DHX29	protein_coding
ENSG00000067334.14	1277.43870069512	-0.128546486782399	0.146771538394674	-0.875827072390102	0.381124050198048	0.520080141097255	DNTTIP2	protein_coding
ENSG00000067365.15	377.434181654549	0.107088682876945	0.11358758914526	0.942785067301639	0.345790851242332	0.486433710830572	METTL22	protein_coding
ENSG00000067369.14	789.763956763099	-0.275741335665211	0.178357916671362	-1.54599998032768	0.122104572572236	0.237835897290715	TP53BP1	protein_coding
ENSG00000067533.6	486.200633669237	-0.127236748469876	0.209367793101282	-0.60771882143461	0.543373977775686	0.662800662622378	RRP15	protein_coding
ENSG00000067560.12	7926.75024557802	0.08284878854129	0.155850671330722	0.531590835213544	0.595009413672808	0.703674932658303	RHOA	protein_coding
ENSG00000067596.12	1300.36475969336	-0.0469402731368609	0.140841442024364	-0.333284525223341	0.738919519387359	0.818798360999656	DHX8	protein_coding
ENSG00000067601.8	54.7072871796863	0.278195932479846	0.207561729568172	1.34030455931653	0.180146349819195	0.312309602145658	PMS2P4	transcribed_unprocessed_pseudogene
ENSG00000067606.17	1760.40836035308	0.128614084734023	0.169505766355619	0.758759347833595	0.447996527812732	0.580899753972111	PRKCZ	protein_coding
ENSG00000067704.10	2625.00206173429	0.0447791740129267	0.166290719823674	0.269282459420514	0.787712329171056	0.855232129757991	IARS2	protein_coding
ENSG00000067715.14	112.179104357289	-0.269776229403528	0.225580936856963	-1.19591767443802	0.231728687186445	0.370819349185019	SYT1	protein_coding
ENSG00000067798.16	11.9265484707244	-2.76490504994044	0.484631335272018	-5.70517184653057	1.16225768996857e-08	2.99149057706413e-07	NAV3	protein_coding
ENSG00000067829.19	875.375327851189	0.167093030207726	0.270476682444452	0.617772403512239	0.536725377012575	0.657203323653665	IDH3G	protein_coding
ENSG00000067836.13	437.436423506569	0.606625154464686	0.201889970284454	3.00473150602766	0.00265815382914462	0.0138185973754204	ROGDI	protein_coding
ENSG00000067900.8	2112.70325581309	-0.260854830091089	0.0773146076664349	-3.37393977625182	0.000741005774118723	0.00491310648582714	ROCK1	protein_coding
ENSG00000067955.15	1539.07564176026	0.0534750194030571	0.104772022215951	0.510394075365244	0.609775406743675	0.716088484506325	CBFB	protein_coding
ENSG00000067992.16	838.326301501569	1.1363354022893	0.166043729765715	6.84359116657188	7.72321347295229e-12	3.32054668275129e-10	PDK3	protein_coding
ENSG00000068001.14	740.149588243554	0.298098205852258	0.144846017154344	2.05803522740023	0.0395867519166349	0.108266842860621	HYAL2	protein_coding
ENSG00000068024.17	591.724336260818	-0.432265347094185	0.158080012901347	-2.73447186118303	0.0062480435435994	0.0269999684614829	HDAC4	protein_coding
ENSG00000068028.17	237.866313958577	0.0831804918202703	0.100043189911573	0.831445817489349	0.405721824973153	0.542823651346882	RASSF1	protein_coding
ENSG00000068078.19	980.529601723787	0.111908149637392	0.0960609086511816	1.16497075874803	0.244030829405217	0.384618189716216	FGFR3	protein_coding
ENSG00000068079.8	147.913735868958	1.82921419358498	0.329184605107792	5.55680358437781	2.74759642549356e-08	6.4716920127019e-07	IFI35	protein_coding
ENSG00000068097.15	1072.23886443557	-0.455606305614567	0.15050962994555	-3.02709073020372	0.00246919832310028	0.0130485817548078	HEATR6	protein_coding
ENSG00000068120.15	2000.09428493753	-0.111600897553293	0.110777737221437	-1.00743073791271	0.313727826290327	0.455949700750355	COASY	protein_coding
ENSG00000068137.15	613.998539417044	0.0437765006580353	0.123295937354574	0.355052255551153	0.722550443872167	0.806220295695657	PLEKHH3	protein_coding
ENSG00000068305.17	1298.03282111565	-0.305465499674229	0.212108731671935	-1.44013637376648	0.149828820000413	0.274069664389538	MEF2A	protein_coding
ENSG00000068308.13	1943.58000487794	0.196391237823872	0.0998661025933776	1.96654553170572	0.0492356282117129	0.126768453676682	OTUD5	protein_coding
ENSG00000068323.17	984.33636783998	0.0821318745764909	0.146385815943094	0.561064431327271	0.574753614538617	0.687335612215225	TFE3	protein_coding
ENSG00000068354.16	453.655302507171	0.262385584321626	0.100081523705609	2.6217185211272	0.00874876554145943	0.0350552613891566	TBC1D25	protein_coding
ENSG00000068366.20	1127.9035344095	-0.297472984040066	0.124979182217069	-2.38018027293059	0.0173041702902073	0.0587049457967179	ACSL4	protein_coding
ENSG00000068383.19	407.323439317369	-0.188207176871241	0.105726323583701	-1.78013545247548	0.0750537958196026	0.170354593738689	INPP5A	protein_coding
ENSG00000068394.11	336.818865462442	0.0431590904183118	0.103425005283425	0.417298411540216	0.67646015023718	0.769646759080885	GPKOW	protein_coding
ENSG00000068400.13	892.153306133914	-0.184745569338196	0.0980264050109448	-1.88465107251019	0.0594769621332428	0.144899740309607	GRIPAP1	protein_coding
ENSG00000068438.15	1341.11975100333	0.264321411731454	0.168170668775889	1.57174502340655	0.11600969602422	0.22977627698127	FTSJ1	protein_coding
ENSG00000068489.13	2031.53087676695	-0.00460745197579867	0.110987196382663	-0.0415133648381661	0.966886638439194	0.978879726883617	PRR11	protein_coding
ENSG00000068615.19	114.654861289087	0.632530062592599	0.149352403148379	4.23515155604286	2.28397610604075e-05	0.000258033510780902	REEP1	protein_coding
ENSG00000068650.18	2375.5871100307	-0.201508900930037	0.360320929551303	-0.559248393316951	0.575992210143026	0.688219369768759	ATP11A	protein_coding
ENSG00000068654.16	3762.26511684013	-0.323845300663279	0.205528922414382	-1.57566777881679	0.115102386845855	0.228434248371163	POLR1A	protein_coding
ENSG00000068697.7	1839.17378529597	0.398920393238732	0.127963206634586	3.11746168082436	0.00182415658846853	0.0102023092743845	LAPTM4A	protein_coding
ENSG00000068724.17	799.112689012003	0.367347610978448	0.0837967618547287	4.38379243836757	1.16630903035168e-05	0.000146152501890457	TTC7A	protein_coding
ENSG00000068745.15	2127.79100873041	0.306355095058467	0.101438399374736	3.02010971137985	0.00252683137274019	0.0132715166008718	IP6K2	protein_coding
ENSG00000068784.13	314.298889232941	-0.0400059087220078	0.168688610791708	-0.23715832701596	0.812533964346377	0.87391345908102	SRBD1	protein_coding
ENSG00000068796.19	1207.18145406962	-0.205243535422654	0.0882654473867714	-2.32529876071771	0.0200559905221998	0.065463260742068	KIF2A	protein_coding
ENSG00000068831.19	30.6017365559379	0.276633898391339	0.241579801076302	1.14510359375603	0.252166246989675	0.393097071576285	RASGRP2	protein_coding
ENSG00000068878.15	1952.05430582005	-0.353870971996675	0.0957927408831332	-3.69413140008591	0.000220639692338993	0.00179040352050162	PSME4	protein_coding
ENSG00000068885.15	375.047716220342	0.0886882370499236	0.257128085838163	0.344918513124793	0.730155632267302	0.811798180018636	IFT80	protein_coding
ENSG00000068903.20	983.988338035327	0.112110921286752	0.0805736499117752	1.39140924371068	0.164101363150256	0.292876415547515	SIRT2	protein_coding
ENSG00000068912.14	648.663314500659	0.436567025573803	0.112974949189061	3.86428167224237	0.000111416594106183	0.00100564841859413	ERLEC1	protein_coding
ENSG00000068971.14	225.612625007382	0.151031685550657	0.13120276509947	1.15113187924168	0.249677984677482	0.390773475080426	PPP2R5B	protein_coding
ENSG00000069011.16	1350.799933538	0.231498713300361	0.201471662773204	1.14903857998611	0.250540072700277	0.391441614251647	PITX1	protein_coding
ENSG00000069020.18	320.13847238594	0.573618412702372	0.232925092443895	2.46267332851028	0.0137905498819946	0.0494793518685669	MAST4	protein_coding
ENSG00000069248.12	1612.49922600923	-0.265351992692452	0.130072737383779	-2.04002774162837	0.0413475627392706	0.111776098138414	NUP133	protein_coding
ENSG00000069275.13	5931.40912043964	0.269659091592981	0.124467897354708	2.16649511499747	0.0302733727460021	0.0891061484360802	NUCKS1	protein_coding
ENSG00000069329.18	3495.63193226293	-0.208699916991041	0.123483908827132	-1.69009807814883	0.091009192515122	0.194793620159628	VPS35	protein_coding
ENSG00000069345.12	1294.36512955696	-0.20063891208111	0.0725812073099951	-2.76433693399697	0.00570386083076326	0.0251467440381108	DNAJA2	protein_coding
ENSG00000069399.15	102.488000438649	0.264119944431176	0.153504210759205	1.72060390477163	0.0853227244210762	0.186439619590392	BCL3	protein_coding
ENSG00000069424.15	1356.00180704323	-0.492144279710091	0.107427714713767	-4.58116679686775	4.62388861476724e-06	6.3926097760138e-05	KCNAB2	protein_coding
ENSG00000069493.15	82.2863399532409	0.262810240696101	0.161898166053167	1.62330585393904	0.104524038778791	0.214544164050658	CLEC2D	protein_coding
ENSG00000069509.6	188.345175559093	0.377707173573341	0.129209592863324	2.92321309279934	0.00346439333720082	0.016985877130002	FUNDC1	protein_coding
ENSG00000069535.14	702.458114803155	0.548227455078632	0.156923058771536	3.49360673549448	0.000476542444388424	0.00340997061823747	MAOB	protein_coding
ENSG00000069667.16	74.7855797439944	-1.40183020104501	0.231923697006768	-6.04435949899548	1.50004706212829e-09	4.55173326227915e-08	RORA	protein_coding
ENSG00000069702.11	154.018832075547	-0.594441048519042	0.238097754943864	-2.49662601253503	0.0125381112098485	0.0462872757621896	TGFBR3	protein_coding
ENSG00000069812.11	178.979328218722	-0.172737602521408	0.22837301827477	-0.756383586057333	0.449419246226384	0.582101659466505	HES2	protein_coding
ENSG00000069849.11	2107.06948057874	0.0782009972912389	0.171589805960292	0.455743841270707	0.6485741918847	0.747630354291006	ATP1B3	protein_coding
ENSG00000069869.16	234.749941172971	-0.629433541914951	0.208866171309821	-3.01357341865229	0.00258190560633893	0.0135117033666242	NEDD4	protein_coding
ENSG00000069943.10	208.098530540148	-0.0387030792551524	0.129630003901493	-0.29856574936589	0.765271402075978	0.839206274499919	PIGB	protein_coding
ENSG00000069956.12	1531.10027201384	-0.710437967714681	0.156772551021892	-4.53164768375476	5.85253998906546e-06	7.87024826899614e-05	MAPK6	protein_coding
ENSG00000069966.18	539.059949603597	0.0143444605547527	0.0734203136536431	0.195374547464099	0.845099740827596	0.896439472385241	GNB5	protein_coding
ENSG00000069974.16	172.357804525913	0.0284641036198404	0.130346703678319	0.218372255044414	0.827139081163119	0.884510880389035	RAB27A	protein_coding
ENSG00000069998.12	1094.93275693526	-0.0652767647074391	0.127333304881812	-0.512644863557318	0.608199764646187	0.714953250754371	HDHD5	protein_coding
ENSG00000070010.19	1241.90577149913	0.0589164740731322	0.0936392849481325	0.629185433290807	0.529227664208024	0.650894588139168	UFD1	protein_coding
ENSG00000070018.9	1120.52003475203	-0.429830840825412	0.225715142062593	-1.90430662691746	0.0568702616660152	0.140286635010961	LRP6	protein_coding
ENSG00000070047.13	2566.85332601022	0.498624354301252	0.148426502957663	3.35940242723011	0.000781112293680096	0.00513884350794798	PHRF1	protein_coding
ENSG00000070061.16	1657.45642842425	-0.364008418205707	0.089389838145204	-4.07214539995492	4.65820844485679e-05	0.000474621064711944	ELP1	protein_coding
ENSG00000070081.17	955.217145808831	0.0505497736230728	0.193733748652893	0.260923943167183	0.794151160267828	0.860010117453048	NUCB2	protein_coding
ENSG00000070087.14	2890.71528452332	0.0416703905342162	0.111912857466199	0.372346765846827	0.709634683582346	0.795998690050514	PFN2	protein_coding
ENSG00000070159.14	730.307701066359	-0.405077787257655	0.166818997770331	-2.42824733796416	0.0151719923898359	0.0531406278517462	PTPN3	protein_coding
ENSG00000070182.21	615.722140131858	-0.0364237705230128	0.171641718697963	-0.21220814379695	0.831944653594674	0.887783768986611	SPTB	protein_coding
ENSG00000070214.16	2122.52927634191	-0.278987155470022	0.13628851213256	-2.04703354013189	0.040654791498276	0.110549453525421	SLC44A1	protein_coding
ENSG00000070269.14	645.506577230469	-0.0525130786441868	0.184878517995213	-0.284040997372916	0.776378962584922	0.847024453604979	TMEM260	protein_coding
ENSG00000070366.14	1074.47469179701	-0.0731600936480565	0.108023031365155	-0.677263845714071	0.498238565551276	0.625173892305913	SMG6	protein_coding
ENSG00000070367.16	1603.55269757618	-0.347141874076955	0.169013799560686	-2.0539262177365	0.0399828333668715	0.109033050862705	EXOC5	protein_coding
ENSG00000070371.16	186.070923264967	0.224315590034078	0.128399270362493	1.74701608039358	0.0806345488094671	0.179159079016029	CLTCL1	protein_coding
ENSG00000070388.11	21.5908300424081	0.590137648984251	0.262971313909454	2.24411415911108	0.0248250571813997	0.0767013861861747	FGF22	protein_coding
ENSG00000070404.10	390.000790070221	-0.257410356236927	0.191364876176292	-1.34512853863418	0.178583728517923	0.310199550286679	FSTL3	protein_coding
ENSG00000070413.20	1929.60817533726	0.249187137908594	0.0787923893522513	3.16257877134011	0.00156378422355389	0.00906130949774297	DGCR2	protein_coding
ENSG00000070423.18	2301.21758779278	0.0939202077411011	0.187025251307481	0.502179289077336	0.615541410151872	0.720531370745305	RNF126	protein_coding
ENSG00000070444.15	1483.12027544811	-0.141932864667656	0.0838769384416493	-1.69215600026215	0.0906162333448417	0.194294299502405	MNT	protein_coding
ENSG00000070476.15	716.743636355206	-0.213723861750338	0.220550470897378	-0.9690474061594	0.33252153694927	0.474502264253619	ZXDC	protein_coding
ENSG00000070495.15	221.113382263304	0.188626145858194	0.203141377461751	0.928546159404231	0.353124335431748	0.493509674193239	JMJD6	protein_coding
ENSG00000070501.12	481.281094566432	0.263182154795501	0.134702533228294	1.95380256397598	0.0507245709519898	0.129466409103716	POLB	protein_coding
ENSG00000070540.13	302.587737656513	-0.239725337686869	0.103886376255104	-2.30757242988433	0.0210229294176914	0.0676661686423924	WIPI1	protein_coding
ENSG00000070610.14	1213.29501125965	-0.088094956200834	0.0794031194387123	-1.10946467624399	0.267229774768924	0.408895042836901	GBA2	protein_coding
ENSG00000070614.15	1778.3031827543	-0.138199856497617	0.243335609641766	-0.567939302846273	0.570076183284858	0.683615267685723	NDST1	protein_coding
ENSG00000070669.17	9008.71333902416	-0.444012702382462	0.121158090206136	-3.6647383730383	0.000247591547837405	0.00197027622244125	ASNS	protein_coding
ENSG00000070718.12	489.839628541163	-0.220055628441759	0.0747436397697174	-2.94413851291886	0.0032385502322571	0.0161095177432477	AP3M2	protein_coding
ENSG00000070731.11	24.7364081418559	1.01353113390484	0.314772286455797	3.21988681188161	0.00128241220048415	0.00767586565332925	ST6GALNAC2	protein_coding
ENSG00000070756.16	45120.5767398817	-0.189466989105298	0.117055047121625	-1.61861443623557	0.105530247033478	0.215623582392501	PABPC1	protein_coding
ENSG00000070759.17	368.730008842727	0.0853304798342706	0.202645501496423	0.421082526896245	0.67369482026515	0.767816908729614	TESK2	protein_coding
ENSG00000070761.8	910.70822685975	0.0729956301385714	0.130461219563118	0.559519759074886	0.575807050026761	0.688187355422646	CFAP20	protein_coding
ENSG00000070770.9	2918.56500849449	-0.497274505550819	0.0827498964315214	-6.00936710491634	1.86248961411147e-09	5.54136042498701e-08	CSNK2A2	protein_coding
ENSG00000070778.13	524.58177788071	-0.30723805396824	0.277886017900319	-1.10562617108159	0.26888835733865	0.410361050819259	PTPN21	protein_coding
ENSG00000070785.17	372.806399968573	-0.112825891169292	0.206910823519647	-0.545287526529896	0.585555781589895	0.696054353146929	EIF2B3	protein_coding
ENSG00000070814.22	4666.95661088136	0.0096262180139889	0.185895473574352	0.0517829607622949	0.958701632676142	0.973110528665023	TCOF1	protein_coding
ENSG00000070831.17	2634.57132623031	0.0644347415103744	0.0669965248090174	0.961762445052997	0.336168946715489	0.477530277316581	CDC42	protein_coding
ENSG00000070882.13	2012.27590552028	-0.416292821221215	0.142920952374385	-2.9127487209204	0.00358262763836634	0.0174645945846009	OSBPL3	protein_coding
ENSG00000070950.10	596.178299225654	-0.397603842232702	0.128448685841797	-3.09542942870126	0.00196528134007547	0.0108016165263133	RAD18	protein_coding
ENSG00000070961.15	1853.19541591391	-0.695805490941855	0.12846206177857	-5.41642786444775	6.08015042311768e-08	1.3410597674573e-06	ATP2B1	protein_coding
ENSG00000071051.14	887.176819654981	0.0172426745930786	0.203314930992128	0.0848077143618449	0.932414260464859	0.955608880031019	NCK2	protein_coding
ENSG00000071054.16	3214.56803448905	-0.321236292874485	0.126692050274053	-2.53556787643428	0.0112265169705228	0.0426562928855091	MAP4K4	protein_coding
ENSG00000071073.13	264.469838395498	-1.14216789270976	0.137901121731355	-8.28251342969362	1.20602352835145e-16	8.9792863966967e-15	MGAT4A	protein_coding
ENSG00000071082.11	12461.2561512516	0.392816985478403	0.174158657151498	2.25551225476375	0.0241011939461166	0.0750115259379237	RPL31	protein_coding
ENSG00000071127.17	5806.60403177788	-0.0656622139933554	0.132449554699581	-0.495752621760705	0.620068955578454	0.724331277284092	WDR1	protein_coding
ENSG00000071189.21	1344.30415452437	-0.388932166060291	0.202308027775055	-1.92247519951479	0.0545459912865794	0.136280154690958	SNX13	protein_coding
ENSG00000071205.12	553.141042834026	-0.0888570440585436	0.0994111913558164	-0.893833408962006	0.371411031057574	0.511859735172167	ARHGAP10	protein_coding
ENSG00000071242.12	1015.98185464084	-0.279281529615896	0.217502276314061	-1.28403957121179	0.199128109964042	0.334686966455366	RPS6KA2	protein_coding
ENSG00000071243.16	730.505312671137	-0.531027198036742	0.174698790126424	-3.03967301463538	0.00236835126828957	0.0125951726159943	ING3	protein_coding
ENSG00000071282.12	127.81946313346	-0.833515814075659	0.14692817961582	-5.67294726073033	1.40361451786493e-08	3.54691529572392e-07	LMCD1	protein_coding
ENSG00000071462.12	1887.80910347579	0.201126909433	0.244200414946799	0.82361411825126	0.410158851366225	0.547225047937299	BUD23	protein_coding
ENSG00000071537.14	5467.39463265059	-0.491444381261186	0.171669174078236	-2.86274098946394	0.00419993736037882	0.019718131015522	SEL1L	protein_coding
ENSG00000071539.14	920.882262877804	-0.301878717188696	0.123419648672801	-2.44595346393351	0.014446964628951	0.0511372961808161	TRIP13	protein_coding
ENSG00000071553.17	2468.09890055863	0.0597420997424171	0.107857286544415	0.5538995246076	0.579647610489025	0.690968562862698	ATP6AP1	protein_coding
ENSG00000071564.17	7504.88893943633	-0.203985181249104	0.106453238008392	-1.91619517701307	0.0553402570482922	0.137611329965475	TCF3	protein_coding
ENSG00000071575.11	286.905774255527	0.234556049780805	0.225866207390725	1.03847340640491	0.299049709943429	0.442715395040403	TRIB2	protein_coding
ENSG00000071626.17	4702.28987847542	-0.170223415524991	0.0983825948346442	-1.7302188035505	0.0835911900350415	0.183655150929155	DAZAP1	protein_coding
ENSG00000071655.18	3605.34814610242	0.487013625408529	0.276345781541604	1.76233421292595	0.0780128466228757	0.17507867637185	MBD3	protein_coding
ENSG00000071859.15	829.641720857906	0.520719287874063	0.33711977532826	1.5446121111318	0.122440114952655	0.238304254365252	FAM50A	protein_coding
ENSG00000071889.17	575.778974905055	0.512253429603396	0.192969446790049	2.65458308620601	0.00794064817343134	0.0325364061935792	FAM3A	protein_coding
ENSG00000071894.17	3454.50678190692	-0.019230592122598	0.0974336840870772	-0.197371086834933	0.843537153933559	0.896013660320165	CPSF1	protein_coding
ENSG00000071994.11	1403.12977337339	-0.0517968343804697	0.0456146755044935	-1.13553004175964	0.256153302008675	0.397279532110051	PDCD2	protein_coding
ENSG00000072042.13	2323.6116743922	-0.457491239626476	0.0583322667144142	-7.84285037072676	4.40432689108074e-15	2.89755350597264e-13	RDH11	protein_coding
ENSG00000072062.14	1893.66081104132	0.432727182114639	0.137860980516653	3.13886627305952	0.00169602827830433	0.00963755756208452	PRKACA	protein_coding
ENSG00000072071.16	4233.50430261347	-0.195258095070398	0.0647161727045837	-3.01714528085138	0.00255167486570975	0.0133814503444009	ADGRL1	protein_coding
ENSG00000072110.14	4935.44233142642	-0.335642133583795	0.181940403218929	-1.8447916331147	0.0650678550102312	0.154093199537806	ACTN1	protein_coding
ENSG00000072121.16	1667.7457554071	-0.213870341661577	0.210585031156071	-1.01560087384877	0.309819488577649	0.452557647062939	ZFYVE26	protein_coding
ENSG00000072134.15	786.52975739174	-0.21516415539816	0.115334615408482	-1.86556442431537	0.0621023308418553	0.149388160069226	EPN2	protein_coding
ENSG00000072135.13	1413.37482220203	-0.08993013221926	0.121357054452972	-0.74103753279633	0.45867068339389	0.590078442400619	PTPN18	protein_coding
ENSG00000072195.15	463.927232068691	0.755330003090605	0.189859525313056	3.97836243319978	6.93915410148259e-05	0.000670331069942587	SPEG	protein_coding
ENSG00000072210.19	2003.10652096498	-0.335739724061675	0.0874658082921984	-3.83852536913697	0.000123775427854332	0.00109764233304322	ALDH3A2	protein_coding
ENSG00000072274.13	8762.74693183005	-0.744925386593751	0.224446862945706	-3.31893873149811	0.000903602528673507	0.00578707979785953	TFRC	protein_coding
ENSG00000072310.17	4403.66792412482	-0.600668961315005	0.105488326120411	-5.6941747338882	1.23970075247402e-08	3.15885685893338e-07	SREBF1	protein_coding
ENSG00000072364.13	2683.94552093974	-0.352981210929873	0.299488464948143	-1.178613710518	0.238552029647433	0.378509953324998	AFF4	protein_coding
ENSG00000072401.15	500.382315788141	-0.184277797386739	0.11050815099892	-1.66754936826823	0.0954052164269853	0.201406613876221	UBE2D1	protein_coding
ENSG00000072415.9	1023.30196597945	-0.234438681041497	0.160099315834456	-1.46433281004092	0.143103036629057	0.265576242789209	MPP5	protein_coding
ENSG00000072422.17	116.666554524216	-0.490739655375512	0.221059435088902	-2.21994440173139	0.0264225419427715	0.0802881261541948	RHOBTB1	protein_coding
ENSG00000072501.19	4127.74635300174	-0.354084243005149	0.166009220075155	-2.13291914054442	0.0329313599014595	0.0946218648674655	SMC1A	protein_coding
ENSG00000072506.13	881.827701572169	0.49617910889044	0.297620372453107	1.6671543846301	0.0954837104012245	0.201516575201036	HSD17B10	protein_coding
ENSG00000072518.20	1936.23817200064	0.101941388379293	0.0835168436204868	1.2206087294502	0.222234199571199	0.360285337183998	MARK2	protein_coding
ENSG00000072571.20	750.637831519211	0.496199596121189	0.150883476593218	3.28862780289019	0.00100677064216435	0.00633402321160532	HMMR	protein_coding
ENSG00000072609.17	24.5372965061096	-0.440870274228835	0.397191149331665	-1.10997003576406	0.267011938778615	0.408643660039907	CHFR	protein_coding
ENSG00000072682.18	1260.51474148065	-0.455050400841833	0.126866978276486	-3.58683092341118	0.000334721201566199	0.00254678449626366	P4HA2	protein_coding
ENSG00000072736.19	1082.90569690064	-0.0482386878141832	0.0750933540645183	-0.642382916772339	0.520624588918678	0.643424542564031	NFATC3	protein_coding
ENSG00000072756.17	586.20150629562	-0.0936005715808951	0.0902008051515349	-1.03769108738718	0.299413895636042	0.443034038512185	TRNT1	protein_coding
ENSG00000072778.20	4321.0149877628	0.455701199931982	0.130501458182033	3.49192419977666	0.000479554316811238	0.00342670296698966	ACADVL	protein_coding
ENSG00000072786.13	664.86710706236	0.301413984724124	0.0886147229973454	3.4013984869439	0.000670420228432488	0.0045277097108695	STK10	protein_coding
ENSG00000072803.17	952.382340083057	-0.136973064196402	0.193129843217114	-0.709227853731643	0.478183091191471	0.6074144541819	FBXW11	protein_coding
ENSG00000072849.11	742.042612798798	0.340208269089987	0.245542323672707	1.38553819969328	0.165887960370709	0.295030055830591	DERL2	protein_coding
ENSG00000072864.16	1111.2396026567	-0.198023524809898	0.173669931656529	-1.1402291860259	0.254190831129666	0.395203693137628	NDE1	protein_coding
ENSG00000072954.7	149.217809545251	0.135426153315635	0.121681940694241	1.11295195115215	0.265729066147698	0.40719760935554	TMEM38A	protein_coding
ENSG00000072958.9	542.082374526069	0.260986253667447	0.0700380451087728	3.72634977549874	0.000194272769076427	0.00160280285103433	AP1M1	protein_coding
ENSG00000073008.15	1513.40487016146	-0.633373111289628	0.12432747299987	-5.09439382951417	3.49858826291295e-07	6.52798932235213e-06	PVR	protein_coding
ENSG00000073050.12	988.743817577162	0.0246605470717497	0.0960167506309987	0.256835884464811	0.797305467219729	0.862274027221337	XRCC1	protein_coding
ENSG00000073060.16	2600.75806641806	-0.0971460187249786	0.120140999517343	-0.808600054230072	0.418745233587674	0.554871079065591	SCARB1	protein_coding
ENSG00000073111.14	3343.19306126372	-0.37551819066406	0.134923091231806	-2.78320180212072	0.00538253158330022	0.0240426044939746	MCM2	protein_coding
ENSG00000073150.14	440.040988463706	0.447830540668723	0.139171444953036	3.21783352051742	0.00129162763031882	0.00771589531176368	PANX2	protein_coding
ENSG00000073169.14	859.314603055232	0.543109575754839	0.294695398823351	1.84295234307474	0.0653359689288569	0.154512378952765	SELENOO	protein_coding
ENSG00000073331.18	338.305296018762	0.196889870096139	0.261960923764031	0.751600151912325	0.452291551951163	0.584701080687909	ALPK1	protein_coding
ENSG00000073350.14	1902.13242363137	-0.00463876280340872	0.123422642236071	-0.0375843744662031	0.970019066489279	0.980656970192778	LLGL2	protein_coding
ENSG00000073417.15	784.18565889944	-0.31675079348037	0.23783667119869	-1.33179964167828	0.182926035752299	0.315563655209839	PDE8A	protein_coding
ENSG00000073536.18	1852.69287658596	-0.357254855989324	0.134097795474874	-2.66413668266651	0.00771861935253117	0.0318368090846333	NLE1	protein_coding
ENSG00000073578.17	4083.16295755271	0.0269155904313891	0.073445236911264	0.366471558447123	0.714013231756343	0.799499960112762	SDHA	protein_coding
ENSG00000073584.20	2624.25469584548	0.101402773103198	0.0721403739053518	1.40563137690745	0.159833613813501	0.287512132897522	SMARCE1	protein_coding
ENSG00000073605.18	62.9006155940801	-0.0209507732249414	0.226300215794616	-0.0925795547802562	0.926237586900031	0.951356950797791	GSDMB	protein_coding
ENSG00000073614.13	1186.39978318154	0.079794880776981	0.090196685385723	0.884676420599504	0.376331176580382	0.515781034130622	KDM5A	protein_coding
ENSG00000073670.14	118.51532451257	0.433186795402856	0.136738390236999	3.16799689284074	0.00153493160951174	0.00892142465954979	ADAM11	protein_coding
ENSG00000073711.11	96.8470893062209	-0.00451335832648094	0.237607164342682	-0.018995043095467	0.984845059734353	0.990425653734297	PPP2R3A	protein_coding
ENSG00000073792.16	822.015222738577	-1.07567830438189	0.147103344384445	-7.31239870094774	2.62415097357748e-13	1.43044343963261e-11	IGF2BP2	protein_coding
ENSG00000073803.14	422.358093977902	0.0393938908418314	0.0997784354222488	0.39481367567172	0.69298040143166	0.783014500077838	MAP3K13	protein_coding
ENSG00000073905.8	21.3779451899082	0.336976839711414	0.263440618235665	1.27913775016261	0.200848552114026	0.336614851313976	VDAC1P1	processed_pseudogene
ENSG00000073910.22	160.262941804468	-1.24858725520389	0.267355197083514	-4.67014394642148	3.0098875007e-06	4.37522980220802e-05	FRY	protein_coding
ENSG00000073921.18	1907.40643695968	-0.370437722304341	0.240832389498093	-1.53815574008277	0.124010539879546	0.24016912449962	PICALM	protein_coding
ENSG00000073969.18	1882.69244218233	0.023727367802175	0.198236729507171	0.119692086633808	0.904727069243939	0.936447121786941	NSF	protein_coding
ENSG00000074047.22	444.946066005828	-0.808614522713631	0.253588428067685	-3.18868857256296	0.00142919758906813	0.00839963142161987	GLI2	protein_coding
ENSG00000074054.19	1863.69734996301	-0.464322143468897	0.208450596143661	-2.22749251889351	0.0259143752416746	0.0793283412181467	CLASP1	protein_coding
ENSG00000074071.15	1410.51896119889	0.373065942638424	0.32907958270749	1.13366481010167	0.256935175981346	0.398010919618724	MRPS34	protein_coding
ENSG00000074181.9	142.332168794531	0.0191389003022301	0.147469536153228	0.129782060766393	0.896738856299034	0.932224844278175	NOTCH3	protein_coding
ENSG00000074201.9	2126.67581269104	-0.0189334309441097	0.0964330258685158	-0.196337621614456	0.844345916604147	0.896067309452625	CLNS1A	protein_coding
ENSG00000074266.21	348.217411821711	-0.10801506871686	0.0959004286167078	-1.12632519244071	0.260027898165656	0.400818894976951	EED	protein_coding
ENSG00000074319.13	993.422364811652	0.170104078572497	0.075020163259577	2.26744479326072	0.0233630677748268	0.0732595847670096	TSG101	protein_coding
ENSG00000074356.17	1757.50348380428	-0.248798701603673	0.181552998617334	-1.37039158536883	0.170564697379264	0.30106491140497	NCBP3	protein_coding
ENSG00000074370.18	94.4849571330672	3.2837815705074	0.196287164563729	16.7294768244576	7.99373573645182e-63	5.08368285606101e-60	ATP2A3	protein_coding
ENSG00000074416.14	407.971078169855	-0.333939299731995	0.134719733455176	-2.47877049016804	0.013183610682095	0.0480013000574467	MGLL	protein_coding
ENSG00000074582.15	537.036134496034	-0.0725978138506717	0.163368859526567	-0.444379755487402	0.656768047497149	0.75381965892011	BCS1L	protein_coding
ENSG00000074590.13	232.250243072908	-0.175609238253746	0.198910371888374	-0.882856115478463	0.377314016859456	0.516589867180291	NUAK1	protein_coding
ENSG00000074603.19	423.864681356114	-0.0145402174614652	0.182008604486468	-0.0798875278588615	0.936326709450878	0.958237532945471	DPP8	protein_coding
ENSG00000074621.14	284.534705728174	0.649970528241994	0.304595024496272	2.13388425932725	0.0328522562874121	0.0944810419147847	SLC24A1	protein_coding
ENSG00000074660.16	46.2919560548931	1.23608113891863	0.208641979271467	5.92441244678927	3.1341593584331e-09	8.85864338662304e-08	SCARF1	protein_coding
ENSG00000074695.6	3719.19216613509	-0.393478424263895	0.194657097723304	-2.02139263795665	0.0432391362049488	0.115619995777178	LMAN1	protein_coding
ENSG00000074696.13	2028.08382019726	-0.366527710851102	0.0747132107182661	-4.90579520445496	9.30495747424329e-07	1.53371021522003e-05	HACD3	protein_coding
ENSG00000074755.15	1651.45218703758	-0.226780343318908	0.224009863295028	-1.01236766981207	0.311362290533774	0.453646859887741	ZZEF1	protein_coding
ENSG00000074800.16	21312.3231907017	0.259707672849931	0.274160685292291	0.94728269508463	0.343494746407038	0.484274922816426	ENO1	protein_coding
ENSG00000074842.8	959.746294679505	0.107666813736672	0.197661593392611	0.544702751246247	0.585957972320182	0.696423962896974	MYDGF	protein_coding
ENSG00000074855.11	450.380302872941	0.103805330902906	0.148623891284999	0.698443096903249	0.484900132298157	0.613216262035363	ANO8	protein_coding
ENSG00000074935.14	1084.49559815396	-0.531449268118662	0.145370300216564	-3.65583112456217	0.000256350077723735	0.00202696345768317	TUBE1	protein_coding
ENSG00000074964.17	539.206346856357	0.0778965368953269	0.175374682502207	0.444172076515929	0.656918178997971	0.753932037449885	ARHGEF10L	protein_coding
ENSG00000074966.11	23.3600546894713	-0.165021400407609	0.266930177542999	-0.618219348320126	0.536430757626798	0.656947978308418	TXK	protein_coding
ENSG00000075073.15	25.8527989796504	0.60298123912753	0.267397501471723	2.25499952620647	0.0241333585214931	0.0750504179122962	TACR2	protein_coding
ENSG00000075089.9	566.786345192366	-0.232913586514914	0.1533489385936	-1.51884707289806	0.128800993951625	0.246785032724537	ACTR6	protein_coding
ENSG00000075131.10	343.193318579225	-0.154227398403511	0.26368106022234	-0.584901313251184	0.558614075518179	0.674855677903591	TIPIN	protein_coding
ENSG00000075142.14	858.336876014008	0.243765187659848	0.208749398218472	1.16774079226197	0.242911337099501	0.383467701190399	SRI	protein_coding
ENSG00000075151.20	1865.92904850241	-0.359883773601608	0.207580676263785	-1.73370556488738	0.0829703386379227	0.18281742148558	EIF4G3	protein_coding
ENSG00000075188.9	418.712336581581	0.235606229564619	0.187326504985685	1.25773034404621	0.208489294356562	0.345127974821887	NUP37	protein_coding
ENSG00000075213.11	21.0604914947024	-1.03499304887176	0.276472290837783	-3.74356882469293	0.000181424877766528	0.00151481833115455	SEMA3A	protein_coding
ENSG00000075218.19	1138.1318064459	0.11210953870447	0.121287959890272	0.92432537249282	0.355316936432121	0.495767657076832	GTSE1	protein_coding
ENSG00000075223.14	305.60066628753	-0.929679454213707	0.274649709161146	-3.38496427705384	0.000711875183711607	0.00474469472881671	SEMA3C	protein_coding
ENSG00000075234.17	820.406496783531	0.234582299557043	0.0947174795885573	2.47665267885129	0.0132620888677445	0.0481835901900463	TTC38	protein_coding
ENSG00000075239.14	1392.60898404475	-0.0291230054554223	0.118770014269105	-0.245205034575785	0.806297678340573	0.869411618828129	ACAT1	protein_coding
ENSG00000075240.17	963.754766660964	-0.230128878688534	0.0931496635015629	-2.47052828789524	0.0134913648182098	0.0487727856988005	GRAMD4	protein_coding
ENSG00000075275.18	1613.34376601899	-0.363478381960959	0.318160581456991	-1.14243687981848	0.253272468917271	0.3942175905654	CELSR1	protein_coding
ENSG00000075292.19	1630.67576410166	-0.0871477505299675	0.136946946260224	-0.636361400599404	0.524540893338572	0.646798162467816	ZNF638	protein_coding
ENSG00000075303.13	714.142117224814	-0.521150511308871	0.182082565286287	-2.86216591077498	0.00420756589484183	0.0197418008770276	SLC25A40	protein_coding
ENSG00000075336.12	440.697336568963	-0.0486632177551544	0.109380110280889	-0.444900061173706	0.656391978431636	0.753611461321052	TIMM21	protein_coding
ENSG00000075391.17	708.810312307503	-0.757330583556053	0.271169286451384	-2.79283319090722	0.00522486276373573	0.0234343462717891	RASAL2	protein_coding
ENSG00000075399.14	277.758070554323	0.541945490896135	0.144823135273785	3.74211958518644	0.000182474638887144	0.00152191825865272	VPS9D1	protein_coding
ENSG00000075407.18	1176.91691837614	-0.448205405441162	0.139127824137872	-3.221536800554	0.00127505086665662	0.00764079363085199	ZNF37A	protein_coding
ENSG00000075413.18	2543.36537175069	-0.278545943113664	0.0745103655359098	-3.73835158518207	0.0001852307890902	0.0015415362780173	MARK3	protein_coding
ENSG00000075415.13	9320.81627761446	0.0117890149862335	0.149755634004774	0.0787216792515311	0.937254001441211	0.959057912576911	SLC25A3	protein_coding
ENSG00000075420.13	919.671425175001	-0.353885580532642	0.172138538038411	-2.05581843883022	0.039800020035467	0.108631563984502	FNDC3B	protein_coding
ENSG00000075426.12	2549.29721254106	-1.14842380523635	0.185631444930414	-6.18658011128906	6.14834455993374e-10	1.97979289068077e-08	FOSL2	protein_coding
ENSG00000075539.15	1304.28071429939	-0.362779858072746	0.240344121604468	-1.50941847735211	0.131191874087288	0.250047649125159	FRYL	protein_coding
ENSG00000075568.17	2744.98826731899	-0.639733764585706	0.235095698835497	-2.7211632018557	0.00650526363830256	0.0278982407730857	TMEM131	protein_coding
ENSG00000075618.18	9395.57419818069	0.349590887545223	0.215436998745724	1.622705893512	0.104652290940188	0.214679431850158	FSCN1	protein_coding
ENSG00000075624.17	44811.4717960778	0.185611656613464	0.236683841030607	0.784217696507051	0.432912383044631	0.566917079538981	ACTB	protein_coding
ENSG00000075643.6	1143.07828374868	-0.954265555774984	0.167340089464576	-5.70255196365837	1.18026914065813e-08	3.03014129159693e-07	MOCOS	protein_coding
ENSG00000075651.16	165.172181981473	-0.331461905380434	0.236982836302255	-1.39867473337891	0.161910544363459	0.29030397224866	PLD1	protein_coding
ENSG00000075702.18	1062.41172961024	-0.0304559459924198	0.193730967790124	-0.15720742192035	0.875081379188447	0.918594710491971	WDR62	protein_coding
ENSG00000075711.21	1340.26309675338	-0.324687533794753	0.232405901829888	-1.39707094887983	0.162392236860167	0.290795336935583	DLG1	protein_coding
ENSG00000075785.14	3217.37634249712	-0.0202790663093866	0.0768544622725374	-0.26386322550113	0.791885313443202	0.858236564587346	RAB7A	protein_coding
ENSG00000075790.11	692.277781377189	0.174570133061017	0.0958584346416865	1.82112438736926	0.0685879509382616	0.159947730354574	BCAP29	protein_coding
ENSG00000075826.17	183.488324668139	-0.389784263520919	0.256436561008628	-1.52000269379608	0.128510298609445	0.246336190096068	SEC31B	protein_coding
ENSG00000075856.12	2405.77064658638	-0.462688486790304	0.09411585871219	-4.91615858497582	8.82589107639159e-07	1.46902481460158e-05	SART3	protein_coding
ENSG00000075914.13	550.205793728956	0.669001291490754	0.310698421837583	2.15321753980608	0.0313015858315457	0.0912096419524401	EXOSC7	protein_coding
ENSG00000075945.13	718.508649000642	-0.611423611535595	0.109467251807938	-5.58544771552633	2.33098910635404e-08	5.59746690735773e-07	KIFAP3	protein_coding
ENSG00000075975.16	1058.23977376535	-0.376124376900168	0.157417620267425	-2.38934101697889	0.0168786272684009	0.0575426598163061	MKRN2	protein_coding
ENSG00000076003.5	2082.97425211718	-0.157277814975076	0.142364308368636	-1.10475593761762	0.269265357850853	0.410774328523495	MCM6	protein_coding
ENSG00000076043.11	745.608638182618	-0.0557523510999193	0.139821201784464	-0.398740322557534	0.690084553496647	0.780724967757714	REXO2	protein_coding
ENSG00000076053.11	562.093362635692	-0.24346896728895	0.142430600633074	-1.70938665010737	0.0873793521396738	0.189522673256763	RBM7	protein_coding
ENSG00000076067.13	695.815863078253	0.348514845780528	0.156964490356717	2.22034197026662	0.0263955629605948	0.0802387671203999	RBMS2	protein_coding
ENSG00000076108.11	3395.5281545922	-0.216568427141441	0.199381001812702	-1.0862039270165	0.27738878027956	0.419518921265055	BAZ2A	protein_coding
ENSG00000076201.15	2103.81224522451	0.0471201018483945	0.0645242966279805	0.730269128233491	0.465225694832501	0.596400115927134	PTPN23	protein_coding
ENSG00000076248.11	1465.93024405652	0.206461900389833	0.113674944638917	1.81624808391726	0.06933232512254	0.16117619617789	UNG	protein_coding
ENSG00000076258.10	19.4244619013267	0.701566468970945	0.410691870972672	1.70825506555407	0.0875890250143897	0.189761715939621	FMO4	protein_coding
ENSG00000076321.11	279.105925883929	-0.00281563580973669	0.135273554145277	-0.0208143848036464	0.983393722811305	0.989525579049434	KLHL20	protein_coding
ENSG00000076351.13	354.222732754287	-0.275938953974956	0.12839343196602	-2.14916721011075	0.031621147532697	0.0919126975417166	SLC46A1	protein_coding
ENSG00000076356.7	124.45787684677	-2.63959324904269	0.165015384604515	-15.9960433711614	1.36157901315219e-57	7.69695573249701e-55	PLXNA2	protein_coding
ENSG00000076382.17	1585.89936618139	-0.321245216749499	0.166725184258244	-1.92679479215279	0.0540052087695675	0.135438958503107	SPAG5	protein_coding
ENSG00000076513.17	675.539361953987	-0.228605333208887	0.194823767381799	-1.1733955065189	0.24063723834181	0.380803127922348	ANKRD13A	protein_coding
ENSG00000076554.15	934.632453618427	-0.132396924833166	0.105981367219831	-1.2492471866167	0.211574678090604	0.348883352603381	TPD52	protein_coding
ENSG00000076555.15	490.11208078599	-0.430704873611288	0.213823106130462	-2.01430463435742	0.0439775597123532	0.117102144781864	ACACB	protein_coding
ENSG00000076604.15	923.680946637909	0.17461417631626	0.184831222536225	0.944722292696175	0.344800672826073	0.485264423176059	TRAF4	protein_coding
ENSG00000076641.4	40.1944280345308	-1.52870863234019	0.226271865793754	-6.75607030055428	1.4178464342933e-11	5.89785574001869e-10	PAG1	protein_coding
ENSG00000076650.7	321.898926461473	-0.212731110004553	0.102440632040146	-2.07662824572563	0.0378358838550305	0.10452291317273	GPATCH1	protein_coding
ENSG00000076662.10	66.4116314724819	0.799084553032731	0.418745023804561	1.90828429618709	0.0563544815687762	0.139519619170191	ICAM3	protein_coding
ENSG00000076685.19	893.643096502297	-0.185435445319666	0.169453792098022	-1.09431275053673	0.273817835039482	0.41568347087802	NT5C2	protein_coding
ENSG00000076716.9	451.65503374461	0.124997570402177	0.110420824549316	1.13201084045837	0.257629876908539	0.398601602762801	GPC4	protein_coding
ENSG00000076770.14	870.715007434342	-0.385431760494124	0.266884348316604	-1.44419020045675	0.148685480678623	0.272861186918097	MBNL3	protein_coding
ENSG00000076826.10	1115.68249002565	-0.0473874521004604	0.114924928606917	-0.412333970313282	0.680094652998811	0.772140652028074	CAMSAP3	protein_coding
ENSG00000076864.19	583.000843920904	0.00877366021366535	0.0718165588661593	0.122167649803667	0.902766246224977	0.935210899497574	RAP1GAP	protein_coding
ENSG00000076924.12	1636.70582218408	0.0355195341098583	0.130549871487159	0.272076362123053	0.785563304472277	0.853764070090483	XAB2	protein_coding
ENSG00000076928.18	2830.76769932077	0.236456530650646	0.1435924378227	1.64671994038161	0.0996156236453022	0.207199954169835	ARHGEF1	protein_coding
ENSG00000076944.16	1447.22051647344	0.329802840436189	0.20631918306871	1.59850788245103	0.109929992567897	0.221675449407295	STXBP2	protein_coding
ENSG00000076984.18	1552.37064021346	0.103379845890657	0.11829357767496	0.8739261075924	0.382158495800841	0.521165575536834	MAP2K7	protein_coding
ENSG00000077044.11	1167.21566936042	-0.583203526871864	0.158146969522427	-3.68773128333109	0.000226262407200633	0.00183401121673035	DGKD	protein_coding
ENSG00000077097.15	4106.06362037354	-0.417340287981403	0.19194767914112	-2.17423982331442	0.0296871290677912	0.0877618924969392	TOP2B	protein_coding
ENSG00000077147.16	3495.11857470777	-0.143009349403926	0.115158501785433	-1.24184795031795	0.214292667242546	0.352375455734	TM9SF3	protein_coding
ENSG00000077150.20	1326.64286395668	-0.0272609403068894	0.1180395107983	-0.230947587994256	0.817355520014409	0.877804383997217	NFKB2	protein_coding
ENSG00000077152.11	572.064140521195	0.0389381468076264	0.188208321812835	0.206888550052259	0.836096898802377	0.890471493016585	UBE2T	protein_coding
ENSG00000077157.22	320.28213851512	-0.428089694578111	0.172100684166185	-2.48743749423296	0.0128667061538913	0.0471964758536033	PPP1R12B	protein_coding
ENSG00000077232.18	2059.19676823819	-0.127558698296922	0.0915779755133999	-1.39289711944175	0.163650903641992	0.292311731104473	DNAJC10	protein_coding
ENSG00000077235.18	3527.3184883128	-0.109561734311327	0.044529336100849	-2.46043942948519	0.0138766993316969	0.0497416772897344	GTF3C1	protein_coding
ENSG00000077238.14	383.214777089905	-0.636513941402603	0.133361204535059	-4.77285687109457	1.81630874227521e-06	2.7945887432809e-05	IL4R	protein_coding
ENSG00000077254.14	914.370646391674	-0.0458816071860092	0.178263049330794	-0.25738147842893	0.796884299456254	0.862006560328545	USP33	protein_coding
ENSG00000077312.9	2835.1171691122	0.212526599359681	0.219629549405105	0.967659406192549	0.333214497865673	0.475135732522774	SNRPA	protein_coding
ENSG00000077348.9	553.987727080803	0.324106238806061	0.206544213706721	1.56918575925962	0.116604661469323	0.230458432421503	EXOSC5	protein_coding
ENSG00000077380.16	1185.71032949165	-0.0703142623109113	0.108130397919085	-0.650272852630473	0.515515989526319	0.639596858083255	DYNC1I2	protein_coding
ENSG00000077454.16	1633.51051691039	-0.0400067553913228	0.0854417035369575	-0.468234524069596	0.639616885796686	0.740484081612962	LRCH4	protein_coding
ENSG00000077458.13	297.433258050087	-0.232694453231453	0.218964208411823	-1.06270542989294	0.287915557679313	0.430608940132583	FAM76B	protein_coding
ENSG00000077463.15	449.826791902629	0.445867721221027	0.269892841966336	1.65201758584113	0.0985309659275291	0.205869696502653	SIRT6	protein_coding
ENSG00000077514.9	655.44207680946	-0.19885368696723	0.0888213944469505	-2.23880393012741	0.0251686764570089	0.0774807399684	POLD3	protein_coding
ENSG00000077549.19	1904.42076532005	0.193752330068311	0.104800559000976	1.84877191415083	0.0644907544763743	0.153063611252747	CAPZB	protein_coding
ENSG00000077585.14	676.635878276898	0.00631994347368164	0.10199335443901	0.0619642672646955	0.950591287887564	0.967174017507963	GPR137B	protein_coding
ENSG00000077684.16	778.14778307519	-0.0626817181804734	0.0881463412890762	-0.711109698528593	0.477016260456865	0.606775496570809	JADE1	protein_coding
ENSG00000077713.19	368.902162933761	-0.0403019441861442	0.145143799235956	-0.277669073004122	0.781266403500483	0.850354978612899	SLC25A43	protein_coding
ENSG00000077721.16	637.651879579697	0.252634034307397	0.0974050311326489	2.59364461331933	0.00949645923869325	0.0374340024174006	UBE2A	protein_coding
ENSG00000077984.6	10.6056892672478	-5.07315562714802	0.967153138159411	-5.24545227325917	1.55899414380441e-07	3.13091152853772e-06	CST7	protein_coding
ENSG00000078043.16	1082.43180501279	-0.308243371709583	0.107624024453297	-2.86407587223562	0.00418227821119485	0.019659412484591	PIAS2	protein_coding
ENSG00000078061.13	350.216628726883	0.084575607400569	0.133822813246108	0.631996931980721	0.527388881994681	0.6492608893277	ARAF	protein_coding
ENSG00000078070.13	817.89021539893	-0.0210827958797807	0.0758839352321666	-0.277829501267666	0.781143243638842	0.850338016379691	MCCC1	protein_coding
ENSG00000078081.8	1356.26082062115	-0.866816948239507	0.412186905749039	-2.102970609084	0.0354683387578783	0.0998254203321955	LAMP3	protein_coding
ENSG00000078114.19	657.921039418127	-0.29216327083985	0.152138537699051	-1.92037648881433	0.0548103611147335	0.136649876134299	NEBL	protein_coding
ENSG00000078124.12	559.19966292384	-0.239123899454173	0.0804553360434883	-2.97213225639776	0.00295739258451712	0.0149862825423256	ACER3	protein_coding
ENSG00000078140.14	1373.11086619247	0.00313141000960632	0.0881151254136081	0.0355377126788123	0.971650974987295	0.981684572134181	UBE2K	protein_coding
ENSG00000078142.13	537.782051513956	-0.59703544312636	0.121332909569733	-4.92063896962126	8.62621242527237e-07	1.44050197206709e-05	PIK3C3	protein_coding
ENSG00000078177.14	524.610827624905	-0.32777109480139	0.255912211668161	-1.28079505336935	0.200265661984435	0.335933047463286	N4BP2	protein_coding
ENSG00000078237.7	312.249851119181	0.124375129175955	0.12714627208289	0.97820507938189	0.32797290477574	0.469942823076675	TIGAR	protein_coding
ENSG00000078246.17	908.665544116987	-0.22898932831561	0.162376167977913	-1.41023976096516	0.158468898972394	0.285899622342275	TULP3	protein_coding
ENSG00000078269.15	1148.20810912487	0.0687761818096719	0.236310270539521	0.291041864801935	0.77101930121119	0.843045174753664	SYNJ2	protein_coding
ENSG00000078304.19	4345.14213638406	0.11313456501628	0.070045181714702	1.61516555809767	0.106274846984527	0.216651928612907	PPP2R5C	protein_coding
ENSG00000078319.10	667.413239015728	0.316682524243982	0.170455540053921	1.85785996831669	0.0631889024850845	0.151130008302237	PMS2P1	transcribed_unprocessed_pseudogene
ENSG00000078369.18	7445.229775903	-0.116221710416051	0.0599428221100867	-1.9388761877545	0.0525164161249135	0.132884293652943	GNB1	protein_coding
ENSG00000078399.19	2125.28146615495	-0.38607184559637	0.0759094591032322	-5.08595173983964	3.65787065033566e-07	6.7672823922513e-06	HOXA9	protein_coding
ENSG00000078401.7	56.1591369913667	0.432715268484718	0.242098217718521	1.78735420922355	0.0738802575864545	0.168605617754494	EDN1	protein_coding
ENSG00000078403.17	1354.69639763728	-0.588626966849887	0.260799573015584	-2.25700893618685	0.0240075163888774	0.074796228341179	MLLT10	protein_coding
ENSG00000078487.17	101.915601674031	0.53626584391838	0.213799400197399	2.50826636287684	0.0121325171876804	0.0452538147203242	ZCWPW1	protein_coding
ENSG00000078579.9	66.5100435906901	-4.47782406081248	0.332181497963529	-13.4800525865053	2.04960707028102e-41	5.79317642846281e-39	FGF20	protein_coding
ENSG00000078618.22	2898.6549007115	0.155758995047103	0.0469441672525146	3.31796268126921	0.000906765986089781	0.0057956320124323	NRDC	protein_coding
ENSG00000078668.14	1945.917138975	0.0979817601822427	0.167081403233823	0.586431274132415	0.557585733055202	0.674146945787511	VDAC3	protein_coding
ENSG00000078674.18	3795.24634560954	-0.270192936217004	0.198786588013047	-1.35921109627009	0.174079706095677	0.305393803205804	PCM1	protein_coding
ENSG00000078687.17	1096.23610935787	-0.329167111890004	0.163814377716753	-2.00939085126678	0.0444956997010532	0.1180903955029	TNRC6C	protein_coding
ENSG00000078699.22	745.039223851696	-0.179909882073265	0.205565707161887	-0.875194041638386	0.381468334672969	0.520503414277984	CBFA2T2	protein_coding
ENSG00000078747.16	2820.1200579783	0.289364410981074	0.140512716174268	2.05934678981079	0.0394610291861677	0.107957284185065	ITCH	protein_coding
ENSG00000078804.13	249.442129100895	0.00865960096243145	0.152990714597058	0.0566021342225821	0.95486213440886	0.970310303427592	TP53INP2	protein_coding
ENSG00000078808.18	2660.07550220101	0.204332708511607	0.116304973498457	1.7568699116235	0.0789399852418315	0.176433005527321	SDF4	protein_coding
ENSG00000078900.15	577.815018126645	0.0100928598570862	0.0950640947475125	0.106168999808945	0.915448266470801	0.94351981079888	TP73	protein_coding
ENSG00000078902.16	1367.6426734366	0.325126606379044	0.216937509799255	1.49871088075042	0.133948652758794	0.253906891090098	TOLLIP	protein_coding
ENSG00000078967.13	746.832730138564	-0.311804099157337	0.0852883521947456	-3.65588138513183	0.000256299851246835	0.00202696345768317	UBE2D4	protein_coding
ENSG00000079134.12	823.794481844506	-0.406751779738134	0.114316702403898	-3.55811330439728	0.000373528192262428	0.0027864911038619	THOC1	protein_coding
ENSG00000079150.18	104.775528203213	0.290788577087644	0.234882329564871	1.2380181073065	0.215709346852997	0.353774926587088	FKBP7	protein_coding
ENSG00000079156.17	445.04447203632	-1.04782046505237	0.0889868612772876	-11.7750019498644	5.2515886466171e-32	1.02762817324765e-29	OSBPL6	protein_coding
ENSG00000079246.16	7966.72008317121	-0.218870380013151	0.117639180333143	-1.86052282405684	0.0628115923601877	0.150595874048625	XRCC5	protein_coding
ENSG00000079263.19	19.9721525334029	0.472714534033455	0.289073091434257	1.63527684879989	0.101991024515485	0.21093584062683	SP140	protein_coding
ENSG00000079277.22	567.610638822754	0.270742344646194	0.122256199520453	2.21454900208066	0.0267910357410236	0.0811209024456151	MKNK1	protein_coding
ENSG00000079308.19	1037.22058506479	0.519186969731896	0.235728921949422	2.20247462822272	0.0276317994073461	0.0830540697862458	TNS1	protein_coding
ENSG00000079313.15	1476.33670028098	0.05325301174378	0.0708906885333711	0.751198963439489	0.452532923953306	0.584701080687909	REXO1	protein_coding
ENSG00000079332.15	2045.34047020969	-0.0534566334445114	0.0963078080848658	-0.555060223127555	0.578853468781353	0.690218396162927	SAR1A	protein_coding
ENSG00000079335.20	369.087817823377	-0.0428987831159321	0.274405831353656	-0.156333350877824	0.875770269318913	0.919133051772818	CDC14A	protein_coding
ENSG00000079337.16	37.4921449757626	0.310454477681331	0.230465329802178	1.34707670758032	0.177955528982079	0.309636940133775	RAPGEF3	protein_coding
ENSG00000079387.14	673.105108515554	-0.153473749610255	0.207134252652866	-0.7409385345236	0.458730709490849	0.590105926587343	SENP1	protein_coding
ENSG00000079432.7	2036.53027115074	-0.199769559728222	0.257415167465269	-0.776059785813416	0.437713686470323	0.571694677100508	CIC	protein_coding
ENSG00000079435.10	273.728640390906	-0.178908086206625	0.121836647398368	-1.46842588028256	0.141988575921989	0.264192567877279	LIPE	protein_coding
ENSG00000079459.13	2591.46953854923	-0.0126791381446643	0.172660047783321	-0.0734341169682516	0.941460669458554	0.961722138571552	FDFT1	protein_coding
ENSG00000079462.7	1807.00280626869	0.441642287838614	0.317315980238477	1.39180600834128	0.163981150050886	0.292730326693178	PAFAH1B3	protein_coding
ENSG00000079482.13	216.368759302216	-0.238228204548361	0.314185343392833	-0.758240985959993	0.448306728971737	0.5811401163891	OPHN1	protein_coding
ENSG00000079616.13	3056.73167028935	0.326893325224997	0.215315460172468	1.51820647232277	0.128962356393294	0.246970193931098	KIF22	protein_coding
ENSG00000079691.18	1126.19647336588	-0.45762734078922	0.241512099629016	-1.89484229358354	0.0581132981512601	0.142441507898295	CARMIL1	protein_coding
ENSG00000079739.17	725.431468258604	-0.116762854266223	0.0567862902704352	-2.05618035110516	0.0397651354952631	0.108575181227943	PGM1	protein_coding
ENSG00000079785.15	1896.31114508644	-0.240171893910457	0.0784896419736746	-3.05991832643358	0.00221397357974919	0.0119069340196307	DDX1	protein_coding
ENSG00000079805.17	5077.10043699335	0.00959797052049572	0.129270778980438	0.0742470231570905	0.940813830008124	0.96148092840938	DNM2	protein_coding
ENSG00000079819.19	1611.81400768466	-0.142455612490624	0.19803707547984	-0.719338094371757	0.471932629618459	0.602395880073364	EPB41L2	protein_coding
ENSG00000079950.14	379.823333344928	-0.0964749761105721	0.107394064417878	-0.898326892026187	0.36901129968576	0.509656996389807	STX7	protein_coding
ENSG00000079974.17	325.413719905203	0.178032267517953	0.0960184060852544	1.85414729088378	0.0637180905559992	0.15186277578954	RABL2B	protein_coding
ENSG00000079999.14	2075.03305187108	0.13015715550147	0.0704947009749781	1.84633956455349	0.0648429164136762	0.153799134921824	KEAP1	protein_coding
ENSG00000080189.15	860.313518918394	0.115721616003262	0.111356731519104	1.03919731142081	0.29871298062847	0.442302699197938	SLC35C2	protein_coding
ENSG00000080200.10	981.783918605975	-0.287251547015504	0.31098395963635	-0.923686055548981	0.355649794340134	0.496005373813364	CRYBG3	protein_coding
ENSG00000080298.15	441.951221791365	-0.311924079095441	0.199359452164553	-1.56463150208687	0.117669337987701	0.231542673522342	RFX3	protein_coding
ENSG00000080345.18	2462.85052103221	-0.0850168731578276	0.190792586691515	-0.445598409414554	0.65588735973847	0.753471713475763	RIF1	protein_coding
ENSG00000080371.6	646.769189884912	-0.180326495171088	0.128929567659383	-1.39864344885953	0.161919930261996	0.29030397224866	RAB21	protein_coding
ENSG00000080493.17	53.5371363986641	-0.335820048442084	0.205822127561977	-1.6316032314891	0.10276309704972	0.211959424895437	SLC4A4	protein_coding
ENSG00000080503.24	2173.64080326545	-0.419926389933123	0.172295614411427	-2.43724363715013	0.0147997041102611	0.0521440175057513	SMARCA2	protein_coding
ENSG00000080546.13	241.701858622463	0.112116113480616	0.0993268389570855	1.12875950405566	0.25899930001849	0.399747832559634	SESN1	protein_coding
ENSG00000080603.17	4884.83145576088	-0.149495122357463	0.171447323548983	-0.871959499062999	0.383230472729401	0.522160927090595	SRCAP	protein_coding
ENSG00000080608.10	1111.07585074182	-1.23956500732269	0.185608917605399	-6.67836989361673	2.41614588237082e-11	9.83532060002723e-10	PUM3	protein_coding
ENSG00000080709.16	68.8519556812156	-0.506442159079243	0.188943919302476	-2.68038347541892	0.00735378624123745	0.0306727565060442	KCNN2	protein_coding
ENSG00000080802.18	966.101201684554	-0.120808819260793	0.188203482774319	-0.641905332887273	0.520934651428974	0.643687528032737	CNOT4	protein_coding
ENSG00000080815.19	1555.99606601539	-0.0229621269163451	0.0627791479431621	-0.365760410401462	0.714543863784459	0.799976747080041	PSEN1	protein_coding
ENSG00000080819.9	10583.5828072542	0.294633213914102	0.0783270017554	3.76157911462237	0.000168843996749545	0.00142773735312371	CPOX	protein_coding
ENSG00000080822.17	3463.26138458105	0.249279074873581	0.0659113910678141	3.78203328491589	0.000155552556178574	0.00133008328568828	CLDND1	protein_coding
ENSG00000080823.23	277.691822406081	0.514117044287058	0.133637922687055	3.84708946345257	0.000119529331897137	0.00106501820942557	MOK	protein_coding
ENSG00000080824.19	38027.2657748115	0.447988490193807	0.305892115976692	1.46453101206421	0.143048916019389	0.265550426320109	HSP90AA1	protein_coding
ENSG00000080839.12	492.682962702033	-0.648080213626963	0.152425712401721	-4.25177749485556	2.12080515237455e-05	0.00024442566619938	RBL1	protein_coding
ENSG00000080845.17	1044.17256375884	0.146815608548778	0.0732438442838979	2.00447709953223	0.045018977628186	0.119065093664703	DLGAP4	protein_coding
ENSG00000080854.16	3562.03463644565	0.215714472070088	0.169511253390103	1.2725672647447	0.203171640915264	0.339118496701723	IGSF9B	protein_coding
ENSG00000080947.15	171.641173655174	-0.153840763888746	0.263597606450113	-0.583619729938106	0.559476183023969	0.67568325538019	CROCCP3	transcribed_unprocessed_pseudogene
ENSG00000080986.13	941.897412142325	-0.152703723137483	0.0918651344937809	-1.66225983316685	0.0964606877383129	0.20296225919351	NDC80	protein_coding
ENSG00000081014.11	334.546896069864	-0.448997829403484	0.187024955793366	-2.40073752456629	0.016362068037663	0.0561831821054783	AP4E1	protein_coding
ENSG00000081019.13	529.777304089039	0.0656563799294301	0.0932910055978007	0.703780385994445	0.481569550276134	0.610511677059268	RSBN1	protein_coding
ENSG00000081026.19	407.058223860614	-0.211874022617559	0.171262707722757	-1.23712876804765	0.216039281118533	0.354081929087037	MAGI3	protein_coding
ENSG00000081059.20	2995.7680204199	0.162728942340904	0.116039433386471	1.4023589877325	0.160808073818315	0.28865266737492	TCF7	protein_coding
ENSG00000081087.15	122.078835578876	-0.118970879842741	0.153569499078015	-0.774703834791453	0.438514684501639	0.572349036219302	OSTM1	protein_coding
ENSG00000081154.12	2248.02111345333	-0.250841785416094	0.0986364971403382	-2.54309299993897	0.0109875979980578	0.0419573951074196	PCNP	protein_coding
ENSG00000081177.18	1188.40618817278	0.11181816404354	0.0863143970143113	1.29547523833133	0.195156337947553	0.330080666399145	EXD2	protein_coding
ENSG00000081181.8	458.388691911755	-0.619231658833682	0.104456888608439	-5.92810744301316	3.06445973188808e-09	8.72627777757607e-08	ARG2	protein_coding
ENSG00000081189.16	1490.05165868224	-2.52999442578416	0.10808049275291	-23.408427934985	3.50728720817756e-121	5.94796940649045e-118	MEF2C	protein_coding
ENSG00000081237.20	1541.28946537777	-4.99582443943036	0.35016436199928	-14.267084208417	3.5094806383933e-46	1.19033784408438e-43	PTPRC	protein_coding
ENSG00000081307.13	921.754668241106	-0.468828511057411	0.0904012035003607	-5.18608705309483	2.14758453237932e-07	4.20205653646152e-06	UBA5	protein_coding
ENSG00000081320.11	436.116476568659	-0.415062683991808	0.157867914480632	-2.62917696326906	0.0085591807778247	0.0345110328254969	STK17B	protein_coding
ENSG00000081377.17	1072.61552420844	-0.115547530801364	0.278255496514671	-0.415256957180257	0.677953807160409	0.770656807826716	CDC14B	protein_coding
ENSG00000081386.12	421.350856823885	0.111922219835706	0.255769100684405	0.437590856503842	0.661682900553413	0.757875084232159	ZNF510	protein_coding
ENSG00000081692.12	385.661773076786	0.540466075171083	0.191776814003138	2.81820343079763	0.00482932015481036	0.0219815348483145	JMJD4	protein_coding
ENSG00000081721.12	597.998556079359	-0.0936663399142347	0.10822949434763	-0.865441906375181	0.386796288465698	0.525237700253732	DUSP12	protein_coding
ENSG00000081760.17	1083.91678404029	-0.192925823644738	0.0597348596014982	-3.2297024707479	0.00123919103255159	0.00747579949795844	AACS	protein_coding
ENSG00000081791.9	1666.21608933336	0.0288567983471617	0.0987198530393605	0.292309980806558	0.770049628327621	0.842528134563762	DELE1	protein_coding
ENSG00000081803.16	470.136483609674	-0.0800013138329221	0.133422593069745	-0.599608447057406	0.548767216296232	0.667131343873309	CADPS2	protein_coding
ENSG00000081842.18	182.661782368659	0.917894434309079	0.164567857276969	5.5776045790294	2.43853185474765e-08	5.83374791520585e-07	PCDHA6	protein_coding
ENSG00000081853.15	48.495076704162	1.2703701022907	0.248065378322021	5.12111005124462	3.03742307635725e-07	5.78778881578535e-06	PCDHGA2	protein_coding
ENSG00000081870.11	259.362174040381	0.490809836042192	0.200149003065968	2.45222223705219	0.0141976945106349	0.0506149327712418	HSPB11	protein_coding
ENSG00000081913.14	804.236042189763	-0.123615132770482	0.163904104216827	-0.754191808442777	0.450734055635766	0.583390650733553	PHLPP1	protein_coding
ENSG00000081923.15	258.999133701726	-0.35474814356828	0.26048157274923	-1.36189343385838	0.173231518699626	0.304331568820486	ATP8B1	protein_coding
ENSG00000082014.17	1763.72022477982	0.260972831731798	0.165629204101985	1.57564502677382	0.115107633114238	0.228434248371163	SMARCD3	protein_coding
ENSG00000082068.9	575.001799635118	0.119554636228343	0.0984093481423311	1.21487072605572	0.224415400471176	0.3627105257972	WDR70	protein_coding
ENSG00000082146.13	237.081884229582	-0.117242851105343	0.143150779259563	-0.819016506314338	0.41277699613695	0.549025014215855	STRADB	protein_coding
ENSG00000082153.18	2601.85410379202	-0.0188120030262464	0.0970553895690808	-0.193827494895135	0.846310957446863	0.897266104963602	BZW1	protein_coding
ENSG00000082196.20	99.1046192532235	-0.141728415495165	0.169579793752307	-0.835762400455432	0.403288582754426	0.540800706253805	C1QTNF3	protein_coding
ENSG00000082212.13	1551.185872922	-0.631180489806322	0.187585785262594	-3.36475649752862	0.00076611238440871	0.00504886585631699	ME2	protein_coding
ENSG00000082213.18	622.115296341594	-0.181106417807299	0.0920301788665197	-1.96790248631349	0.0490792586914978	0.126472518218526	C5orf22	protein_coding
ENSG00000082258.13	941.154441150893	-0.482910632119539	0.260230991508762	-1.85569992766706	0.0634963411351419	0.151516082304382	CCNT2	protein_coding
ENSG00000082269.16	733.858919399653	-0.638008429282659	0.260732560866082	-2.44698409421274	0.0144057196270187	0.0510149648879785	FAM135A	protein_coding
ENSG00000082438.17	128.211917040551	-1.40029429018982	0.300596333582571	-4.65838779036595	3.18695441388048e-06	4.60193805289099e-05	COBLL1	protein_coding
ENSG00000082458.12	1108.37858318875	-0.237775240732842	0.0691081804423682	-3.44062366004747	0.000580375161894718	0.00401553313508571	DLG3	protein_coding
ENSG00000082497.12	38.0783281608568	1.05770988580358	0.386918543066303	2.73367587250096	0.00626316649924514	0.0270500029083131	SERTAD4	protein_coding
ENSG00000082512.15	533.798618739788	-0.568498154585451	0.187106378719305	-3.03836864609681	0.00237862776845932	0.0126404858989812	TRAF5	protein_coding
ENSG00000082515.18	394.589360631533	0.208090743373538	0.232297403635693	0.895794529412314	0.370362512192206	0.510922182175492	MRPL22	protein_coding
ENSG00000082516.9	1633.67267684086	-0.275632555446633	0.131565060081887	-2.09502853778258	0.0361684557013317	0.101155603155375	GEMIN5	protein_coding
ENSG00000082641.16	4880.48259281618	-0.567770689710658	0.199913301323911	-2.84008460643008	0.00451015700494376	0.0208728096926794	NFE2L1	protein_coding
ENSG00000082701.16	1439.5213792026	-0.404245802065012	0.1518351610384	-2.66239913930591	0.007758581750605	0.0319447621417545	GSK3B	protein_coding
ENSG00000082781.12	1082.43411482712	0.601935591790331	0.0774087430020884	7.77606725604744	7.48139424194019e-15	4.77776235626499e-13	ITGB5	protein_coding
ENSG00000082805.20	1129.79012875181	-0.177612303104054	0.185212902720727	-0.958962904284623	0.337577433296256	0.478718235101808	ERC1	protein_coding
ENSG00000082898.17	5337.68118561194	-0.45968622231801	0.217664109461818	-2.11190638389856	0.0346944797250573	0.0982616734600037	XPO1	protein_coding
ENSG00000082996.20	672.551139051607	0.059103928829978	0.0756251566946539	0.781537935433543	0.434486174004613	0.568354685792973	RNF13	protein_coding
ENSG00000083093.10	448.351543927866	0.000380039372232689	0.234199621134173	0.00162271557226374	0.998705260866536	0.999229000105273	PALB2	protein_coding
ENSG00000083097.14	420.571261651826	-0.0656738785277496	0.244406518204546	-0.268707557434236	0.788154735627805	0.855368464654901	DOP1A	protein_coding
ENSG00000083099.11	699.385603545987	0.189572688955562	0.0976180508311442	1.9419839603587	0.0521390420758477	0.132119550474549	LYRM2	protein_coding
ENSG00000083123.15	388.148895229214	0.3223444476304	0.187863817297853	1.71584103989185	0.0861911404467843	0.187611359423651	BCKDHB	protein_coding
ENSG00000083168.11	2159.49894170385	-0.384733811565224	0.31538584485243	-1.21988293972179	0.222509254014099	0.360526405946623	KAT6A	protein_coding
ENSG00000083223.18	522.065235999516	-0.00619864773529773	0.202119154409127	-0.0306682845246349	0.975534084541932	0.984207552632142	TUT7	protein_coding
ENSG00000083307.12	967.622815392157	-0.372601709448897	0.190810446621294	-1.95273223267701	0.050851332217945	0.129740015540966	GRHL2	protein_coding
ENSG00000083312.17	5087.41825789006	-0.476045286590777	0.172509752979432	-2.75952679989945	0.00578851390798002	0.0254318041961713	TNPO1	protein_coding
ENSG00000083444.17	2960.47499897094	0.0917057941754476	0.102208670105176	0.897240851300374	0.36959041099223	0.510225980732129	PLOD1	protein_coding
ENSG00000083457.12	144.555993523336	0.347709819634631	0.238343571306193	1.45885965259763	0.144603740091132	0.267571674493748	ITGAE	protein_coding
ENSG00000083520.15	1715.26313096201	-0.322333798687672	0.138004382229171	-2.33567799428573	0.0195080302353329	0.0641428404743401	DIS3	protein_coding
ENSG00000083535.16	205.392577167312	-0.120834951235652	0.11026396341303	-1.09586983358312	0.273135742248084	0.415060815803714	PIBF1	protein_coding
ENSG00000083544.15	590.284105155627	-0.52439724454122	0.09285353315521	-5.64757448340345	1.62727340739152e-08	4.06498756415987e-07	TDRD3	protein_coding
ENSG00000083635.8	215.366074240977	-0.207489769909637	0.101376212317217	-2.046730344002	0.0406845681833331	0.110554160687105	NUFIP1	protein_coding
ENSG00000083642.19	627.945904020536	-0.482311248660327	0.106152684364791	-4.54356148924957	5.53116609637799e-06	7.49753002922001e-05	PDS5B	protein_coding
ENSG00000083720.13	781.885393720425	-0.36688106222667	0.103095858000072	-3.5586401756937	0.000372779822007614	0.00278362936560773	OXCT1	protein_coding
ENSG00000083750.13	285.605432477278	0.179640676628592	0.130572667889735	1.37579081083258	0.168886407217528	0.299003970926937	RRAGB	protein_coding
ENSG00000083799.18	393.632449849216	0.143526191613859	0.129613136666897	1.10734293841463	0.268145686459978	0.409762476215322	CYLD	protein_coding
ENSG00000083807.10	276.221189420364	0.0159958933050297	0.328044486109563	0.0487613539698005	0.961109480581886	0.974582381219859	SLC27A5	protein_coding
ENSG00000083812.12	472.561846524868	0.146403852332069	0.115024358333749	1.27280738143543	0.203086401226646	0.339036197466568	ZNF324	protein_coding
ENSG00000083817.9	106.975183306121	-0.197668723526379	0.130574199160123	-1.51384212806067	0.1300658849118	0.248553349368825	ZNF416	protein_coding
ENSG00000083828.16	139.055273569478	-0.593637259742301	0.117273621540293	-5.061984544737	4.14914667696859e-07	7.56612015896913e-06	ZNF586	protein_coding
ENSG00000083838.16	307.809837745705	0.60031091205028	0.108308338535354	5.542610293614	2.97995582765185e-08	6.9439795110611e-07	ZNF446	protein_coding
ENSG00000083845.9	19553.4940418512	0.439860897068917	0.29499079092854	1.49110043633691	0.135935127799915	0.256684134060387	RPS5	protein_coding
ENSG00000083857.14	7864.85379991024	0.896178792339254	0.371287595386867	2.41370518022686	0.0157912340474877	0.0547030425026792	FAT1	protein_coding
ENSG00000083896.13	1319.25821711206	-0.135811107599296	0.0816499487707058	-1.66333365352976	0.0962456657641058	0.202732210399882	YTHDC1	protein_coding
ENSG00000083937.9	987.448513560745	0.0861403142919924	0.11228390054418	0.767165318220298	0.442983230374471	0.576586050391673	CHMP2B	protein_coding
ENSG00000084070.12	940.080437731067	-0.11560787093726	0.0822211099978521	-1.40606069341901	0.159706102951436	0.287350495030975	SMAP2	protein_coding
ENSG00000084072.17	532.127288835663	-0.00348215486354146	0.198749440766068	-0.01752032534089	0.986021518057249	0.991050363672368	PPIE	protein_coding
ENSG00000084073.10	954.156533198537	-0.148589121454799	0.114558011893025	-1.29706442176697	0.194609021809928	0.32941305310912	ZMPSTE24	protein_coding
ENSG00000084090.13	3747.10988934771	0.0976761387369458	0.0663940483005692	1.47115805161874	0.141248378653333	0.263328936531796	STARD7	protein_coding
ENSG00000084092.7	2413.37847189921	-0.230109317166472	0.148488596882392	-1.54967668896977	0.121219135917361	0.236685131317216	NOA1	protein_coding
ENSG00000084093.19	1510.3971592482	0.0722615294580867	0.120242825174496	0.600963336924438	0.547864405978532	0.666597652557114	REST	protein_coding
ENSG00000084112.15	1256.79695907186	0.0372823169861453	0.210260962245483	0.177314498078905	0.859261363412342	0.906826300491548	SSH1	protein_coding
ENSG00000084207.18	11060.2366470766	0.374320848232773	0.29378938291583	1.27411291898188	0.202623400574618	0.338577549380023	GSTP1	protein_coding
ENSG00000084234.17	6273.87479685596	-0.0656457760033564	0.100290884744607	-0.65455376299177	0.51275510161528	0.63772662287761	APLP2	protein_coding
ENSG00000084444.14	434.645348700577	-0.363587334562048	0.102951758403074	-3.53162821307571	0.000413009588299602	0.00302920007026277	FAM234B	protein_coding
ENSG00000084463.8	2542.48933989511	-0.285911708882166	0.131004957666145	-2.18244953454958	0.029076371913323	0.0864250563803405	WBP11	protein_coding
ENSG00000084623.11	5016.21175656811	0.0659301402017793	0.216283027435538	0.304832704551583	0.760493571598497	0.836249759161979	EIF3I	protein_coding
ENSG00000084628.10	242.030804623971	-0.931106270369925	0.115935538422406	-8.03124117971043	9.64914544150334e-16	6.63400481412907e-14	NKAIN1	protein_coding
ENSG00000084652.16	3066.54319309086	0.0957611668392376	0.0814809256019785	1.17525870173611	0.239891231493631	0.380149162244171	TXLNA	protein_coding
ENSG00000084676.15	965.976681736081	-0.16904397731729	0.212656717003009	-0.794914826578922	0.426663049038369	0.561731917318436	NCOA1	protein_coding
ENSG00000084693.16	1033.41399194008	0.393991167941665	0.069879934402389	5.63811588134798	1.71920806478274e-08	4.26671100695593e-07	AGBL5	protein_coding
ENSG00000084710.14	213.357624158329	0.169025692568214	0.286674724030397	0.589607936799797	0.55545352942284	0.672971366608032	EFR3B	protein_coding
ENSG00000084731.15	701.600385450891	0.310840110025176	0.215539120450129	1.44215170487855	0.149259581477457	0.273421626511092	KIF3C	protein_coding
ENSG00000084733.11	1983.72026772615	-0.132054175718058	0.107229481667445	-1.23150996968915	0.218132190213638	0.356399003693773	RAB10	protein_coding
ENSG00000084754.12	4150.01264399944	0.14191602218298	0.05284655696213	2.68543553905843	0.00724353457725605	0.0303363088333576	HADHA	protein_coding
ENSG00000084764.12	314.140507059446	0.417664023007534	0.179849054283558	2.32230313732441	0.0202166187419829	0.0657783525599838	MAPRE3	protein_coding
ENSG00000084774.14	5401.08954848863	-0.187579659089279	0.143213976954968	-1.30978597953649	0.190268247476735	0.324186677968007	CAD	protein_coding
ENSG00000085063.17	1770.17630561555	0.38098745374201	0.0984358851616006	3.87041222940749	0.000108651470881007	0.000984182433268141	CD59	protein_coding
ENSG00000085117.12	186.218529997805	0.632157171607432	0.174855617274456	3.61530948482592	0.000299989023982895	0.00231717230417557	CD82	protein_coding
ENSG00000085185.15	806.499247742765	-0.10368096189331	0.204673540108344	-0.50656749200911	0.612458322500934	0.718134084376719	BCORL1	protein_coding
ENSG00000085224.23	2408.95941639596	0.0449927786803871	0.196520270936233	0.228947265674117	0.81890990336448	0.878851206233445	ATRX	protein_coding
ENSG00000085231.14	496.827143613529	-0.358310235222074	0.0966757817854292	-3.70630812189696	0.000210302427883274	0.00172109702776537	AK6	protein_coding
ENSG00000085274.15	459.105167939725	-0.325449904905847	0.0988273981562096	-3.29311416649289	0.000990842320894654	0.0062596135529036	MYNN	protein_coding
ENSG00000085276.19	53.5909638136841	-0.722547664044274	0.225992129906113	-3.1972248960371	0.00138756697137179	0.00819916170501263	MECOM	protein_coding
ENSG00000085365.18	1236.84367654462	-0.15634947731577	0.128699773764115	-1.21483878909012	0.224427583412747	0.3627105257972	SCAMP1	protein_coding
ENSG00000085377.15	1506.59089004427	-0.235576322716807	0.0706753007617449	-3.33321995347375	0.000858470459239933	0.00556383635642425	PREP	protein_coding
ENSG00000085382.12	380.16244822745	-0.195447666514924	0.259596842830934	-0.752889227709954	0.451516481922164	0.584013954943375	HACE1	protein_coding
ENSG00000085415.16	2481.95566568076	-0.231638069022465	0.107614576098366	-2.15247857140406	0.0313596812332996	0.0913266198557246	SEH1L	protein_coding
ENSG00000085433.15	291.779045557352	-0.231957681003695	0.241096808866029	-0.962093534521178	0.336002621574431	0.477453689394421	WDR47	protein_coding
ENSG00000085449.15	956.351198154709	-0.208064604774601	0.215390099007593	-0.965989642668149	0.334049363756768	0.475895730519183	WDFY1	protein_coding
ENSG00000085465.13	20.7160406284061	0.714366409918432	0.320665147377037	2.22776443203066	0.0258962278468642	0.0792886911989345	OVGP1	protein_coding
ENSG00000085491.17	734.344943895898	-0.174362887454905	0.215302712056169	-0.809849935422162	0.418026428769323	0.554115252709693	SLC25A24	protein_coding
ENSG00000085511.20	953.62485963835	-0.390005792831286	0.0922332647414108	-4.22847216700746	2.35283616052507e-05	0.000265028327070806	MAP3K4	protein_coding
ENSG00000085514.16	254.631059037861	0.172950729567727	0.26518966037511	0.652177499390773	0.514286673413286	0.639006634346059	PILRA	protein_coding
ENSG00000085552.17	624.93158152735	-0.277457566373663	0.0917633772035445	-3.02361982338795	0.0024977009607853	0.0131592715790356	IGSF9	protein_coding
ENSG00000085644.14	1002.76838076439	-0.00511885667586914	0.0924805512793597	-0.0553506289166292	0.955859127913653	0.971129459451913	ZNF213	protein_coding
ENSG00000085719.13	2450.93269710152	-0.103889996530794	0.153362164187872	-0.677416082910293	0.498141996941371	0.625104110771696	CPNE3	protein_coding
ENSG00000085721.13	1684.1062205092	-0.235283451452487	0.1342781652627	-1.75220931111311	0.0797378231771039	0.177669838708341	RRN3	protein_coding
ENSG00000085733.16	2815.44086867299	0.10983282181696	0.0702605413570811	1.56322196919553	0.118000394467803	0.23203298386525	CTTN	protein_coding
ENSG00000085741.13	46.7839601683648	-1.21598324781949	0.312181858310576	-3.89511182488306	9.81534360811189e-05	0.000901936119750823	WNT11	protein_coding
ENSG00000085760.15	1263.25217272278	-0.211356452723238	0.0695440038166874	-3.03917578976841	0.00237226386297479	0.012611585977215	MTIF2	protein_coding
ENSG00000085788.14	1157.73668760155	-0.544534786987036	0.211180007718226	-2.57853379621806	0.00992205935176745	0.0387513797047151	DDHD2	protein_coding
ENSG00000085831.15	89.980925051383	-0.327062674529622	0.171002625458185	-1.91261785398493	0.0557969923238166	0.13847634046153	TTC39A	protein_coding
ENSG00000085832.17	1218.09855902891	-0.364925479016163	0.199525560962223	-1.82896605956795	0.0674046928947453	0.158009188704116	EPS15	protein_coding
ENSG00000085840.13	822.961513810117	-0.611604501692085	0.0915649735693666	-6.67945916271961	2.39825655833419e-11	9.81356296242755e-10	ORC1	protein_coding
ENSG00000085871.9	316.298808505756	1.062189518333	0.211587754505699	5.02008975337176	5.16473418400659e-07	9.07127017842262e-06	MGST2	protein_coding
ENSG00000085872.15	3154.13078577615	-0.118770637142911	0.143904716295903	-0.825342213931955	0.409177331942919	0.546201995578518	CHERP	protein_coding
ENSG00000085978.22	536.370123217741	0.0902868060287416	0.13522426385542	0.66768199326472	0.504336606585745	0.630441410836873	ATG16L1	protein_coding
ENSG00000085982.13	425.971234921793	0.711679483642933	0.167409164010971	4.25113814914155	2.12686920089449e-05	0.000244445817870878	USP40	protein_coding
ENSG00000085998.14	1724.69040770706	0.194543566884689	0.0825898440864074	2.35553861418061	0.0184958746021978	0.0616430967834147	POMGNT1	protein_coding
ENSG00000085999.13	721.44526576495	-0.339193129701596	0.100422533055644	-3.37765956883052	0.00073105524115674	0.00485556838371424	RAD54L	protein_coding
ENSG00000086015.22	3041.36072483644	-0.181763340394295	0.126969441295433	-1.43155186428968	0.152272113919142	0.277342395554637	MAST2	protein_coding
ENSG00000086061.16	2255.54478040641	0.238339180172664	0.161896371583756	1.47217122805844	0.140974644893202	0.263172211962444	DNAJA1	protein_coding
ENSG00000086062.13	982.674930010619	-0.0368244962992249	0.176154656680169	-0.209046397031015	0.834412019076079	0.889421792524492	B4GALT1	protein_coding
ENSG00000086065.14	585.976476889823	0.156749978682847	0.128092293008202	1.22372685351811	0.221055285951904	0.359402120403635	CHMP5	protein_coding
ENSG00000086102.19	1085.8708224428	-0.256468319594392	0.176374975127649	-1.4541083246576	0.145916275958798	0.269203447353938	NFX1	protein_coding
ENSG00000086189.10	774.883669305245	-0.295595194196894	0.0887063931821015	-3.33228737628955	0.000861352611817065	0.00556832906148406	DIMT1	protein_coding
ENSG00000086200.17	719.509917839041	-0.368350730969802	0.185711684774497	-1.98345479131848	0.0473166521127493	0.123424142593169	IPO11	protein_coding
ENSG00000086232.13	4724.2464106656	0.275198391031341	0.0513228780461348	5.36209974008008	8.22600953799927e-08	1.75845355151937e-06	EIF2AK1	protein_coding
ENSG00000086300.16	431.49200869655	-0.470286192053989	0.0990605946207151	-4.74745981340642	2.05987300565202e-06	3.12834245624545e-05	SNX10	protein_coding
ENSG00000086475.15	1615.48548650566	-0.30249897733392	0.0870520177211338	-3.47492206674587	0.00051100178493337	0.00360583460168193	SEPHS1	protein_coding
ENSG00000086504.17	1406.79031496889	0.621618098971474	0.291715375221839	2.13090619066189	0.0330968712837158	0.0949187422779697	MRPL28	protein_coding
ENSG00000086544.3	437.604344598355	0.178272508116428	0.121667806286681	1.4652397668482	0.142855513487551	0.265385066012717	ITPKC	protein_coding
ENSG00000086589.12	1904.27922626614	-0.104291034091725	0.103704310978427	-1.00565765403349	0.314580279783332	0.456540725523723	RBM22	protein_coding
ENSG00000086598.11	4499.51736042612	-0.166045323577247	0.0779159716238883	-2.13108198635797	0.033082388461791	0.0949173827968408	TMED2	protein_coding
ENSG00000086619.14	425.274821621463	-0.0125938682694921	0.0913132202844121	-0.137919440692883	0.890304085787541	0.928825103306578	ERO1B	protein_coding
ENSG00000086666.19	633.529621219138	0.0935405335814983	0.0887678975356623	1.0537653383524	0.291990366420757	0.43479502074927	ZFAND6	protein_coding
ENSG00000086712.13	1102.79816744166	-0.296607619937602	0.095332522610165	-3.11129519933605	0.00186268629683122	0.0103533069732465	TXLNG	protein_coding
ENSG00000086758.16	10507.1046074853	-0.295900327169638	0.232260609679819	-1.27400133659146	0.20266294248417	0.338577549380023	HUWE1	protein_coding
ENSG00000086827.9	833.849258804092	-0.309965340546851	0.115110359344243	-2.69276668331721	0.00708618387328206	0.0297951582528661	ZW10	protein_coding
ENSG00000086848.15	788.921278050728	-0.209836549252915	0.11192610324765	-1.87477758238958	0.0608233284696605	0.147006565705848	ALG9	protein_coding
ENSG00000087008.16	323.035246621872	0.0509787753935572	0.110053667117776	0.46321741681721	0.643208533291114	0.743396323157828	ACOX3	protein_coding
ENSG00000087053.20	934.061684078699	-0.43611846685721	0.0780803987598998	-5.58550511759412	2.33021925586767e-08	5.59746690735773e-07	MTMR2	protein_coding
ENSG00000087074.8	1646.28756314378	-0.224581364753014	0.124457521208679	-1.8044820640165	0.0711557684309832	0.164006417028405	PPP1R15A	protein_coding
ENSG00000087076.9	119.124275972958	1.31492489101089	0.248432562834694	5.29288462030573	1.20401889628767e-07	2.50367035613607e-06	HSD17B14	protein_coding
ENSG00000087077.14	6502.85765045662	0.107405326907091	0.182059433128319	0.589946508464571	0.555226512210297	0.67288670871388	TRIP6	protein_coding
ENSG00000087086.15	12383.1939022118	0.708620431168293	0.286344794435943	2.47471036644536	0.0133344264972251	0.0483888139864827	FTL	protein_coding
ENSG00000087087.20	3487.42301721056	0.581330776172314	0.228517366116354	2.54392384286592	0.0109614980840426	0.0419206577942226	SRRT	protein_coding
ENSG00000087088.20	908.844108927183	0.739813672137279	0.172922887179743	4.27828660626217	1.8833742378423e-05	0.000220945867672609	BAX	protein_coding
ENSG00000087095.13	325.056932582868	-0.128024501378244	0.133178762735742	-0.961298173585491	0.336402265996246	0.477717508922656	NLK	protein_coding
ENSG00000087111.21	1126.35946910055	0.228206320456415	0.0868295080265325	2.62821160275009	0.00858351037710422	0.0345855646477671	PIGS	protein_coding
ENSG00000087152.15	1319.87104460914	0.134800395002331	0.100790237790847	1.3374350329648	0.181080675446335	0.313395435915344	ATXN7L3	protein_coding
ENSG00000087157.19	436.716523067499	-0.0485481152313767	0.137457056672799	-0.353187507476899	0.723947872758683	0.80724842065428	PGS1	protein_coding
ENSG00000087191.13	2008.46996605117	0.264378818675742	0.223787521082875	1.18138320401625	0.237450527271732	0.377297544559276	PSMC5	protein_coding
ENSG00000087206.17	433.796162584373	-0.286573908153395	0.100172223630062	-2.8608120871083	0.00422557428491296	0.0198017542625435	UIMC1	protein_coding
ENSG00000087253.13	69.0436679711173	0.00383463785134733	0.208332049155558	0.018406375144345	0.985314666675381	0.990750944260628	LPCAT2	protein_coding
ENSG00000087263.17	1451.52206525705	-0.344486564684708	0.100600622382848	-3.42429854334026	0.000616388661803487	0.00421502694673236	OGFOD1	protein_coding
ENSG00000087266.17	2047.5074348826	-0.160406769182542	0.0553935125680542	-2.89576814587219	0.00378231735955155	0.0182112018482131	SH3BP2	protein_coding
ENSG00000087269.16	3152.06747334227	-0.265416712232221	0.0599375061440408	-4.42822415057404	9.50121331636399e-06	0.000121965533093073	NOP14	protein_coding
ENSG00000087274.17	3398.60762323388	0.180647299893535	0.0498606240700093	3.6230453040437	0.000291154802577683	0.00225693029545108	ADD1	protein_coding
ENSG00000087299.12	848.389185568636	-0.39689982311088	0.122827275160362	-3.23136553011286	0.00123200277393721	0.00744420361781618	L2HGDH	protein_coding
ENSG00000087301.9	476.424387221124	-0.179646490403325	0.176726563138244	-1.01652228851866	0.30938073924498	0.452274420677236	TXNDC16	protein_coding
ENSG00000087302.9	4038.05583956061	0.195242880693955	0.22614533531025	0.863351350697109	0.387944318822687	0.526281587253637	RTRAF	protein_coding
ENSG00000087338.5	667.2406262611	-0.377769553757405	0.126737031184656	-2.98073538748903	0.00287557147832424	0.0146543731130761	GMCL1	protein_coding
ENSG00000087365.16	8185.81094982032	-0.166601756832449	0.0712848085824605	-2.33712848705666	0.0194325041871033	0.0639496143613105	SF3B2	protein_coding
ENSG00000087448.11	1638.41078283325	0.311014515727623	0.136910234071742	2.27166740190253	0.0231066065023379	0.0725969812773122	KLHL42	protein_coding
ENSG00000087460.26	11968.0653626415	0.0601357636489492	0.082711406252428	0.72705526811405	0.467192099611329	0.598217534930178	GNAS	protein_coding
ENSG00000087470.18	1830.53610229627	-0.265928644428221	0.110288386445357	-2.41121166968906	0.0158996178788872	0.0549859640768425	DNM1L	protein_coding
ENSG00000087502.18	616.920353753851	-0.0408334475280274	0.14273171172491	-0.286085320736058	0.774812774264525	0.846162519576377	ERGIC2	protein_coding
ENSG00000087510.7	86.9540400798867	0.311863155391819	0.195876298916494	1.592143394157	0.111352488665995	0.223422247207715	TFAP2C	protein_coding
ENSG00000087586.17	1094.73366954556	-0.0951669967282963	0.0667674811793863	-1.42534951217657	0.154056194539527	0.279757251309554	AURKA	protein_coding
ENSG00000087842.11	530.940844530362	0.301609447840148	0.227947108934344	1.32315539885624	0.185783704778302	0.318787710627456	PIR	protein_coding
ENSG00000087884.14	36.1682136407703	1.11062140190322	0.313406497750451	3.54370892076256	0.00039454057672949	0.00291474967213079	AAMDC	protein_coding
ENSG00000087903.13	257.740287670475	-0.415573402144924	0.180822767737565	-2.29823604264293	0.0215483583630576	0.0688924578331269	RFX2	protein_coding
ENSG00000087995.16	651.481291832111	-0.141810002839829	0.0807979954167762	-1.75511783563858	0.0792391541465668	0.176894428804892	METTL2A	protein_coding
ENSG00000088002.12	170.615241528332	0.62634342566562	0.42419906824809	1.47653182797494	0.139801177433554	0.261717818124412	SULT2B1	protein_coding
ENSG00000088035.18	261.816486771906	-0.0547288257015214	0.142118090061737	-0.385094013561164	0.70016776313541	0.788625235682662	ALG6	protein_coding
ENSG00000088038.19	2373.4440413918	0.09277944155455	0.122307695276766	0.758574032031286	0.448107411576878	0.580944824844805	CNOT3	protein_coding
ENSG00000088179.9	650.784816731948	-0.348650560884657	0.126795026962642	-2.74971794428012	0.00596465824265715	0.0260035929042205	PTPN4	protein_coding
ENSG00000088205.13	2337.85030247256	-0.303027154195091	0.0839566059066162	-3.60933068842902	0.000306988063614572	0.00236048303020111	DDX18	protein_coding
ENSG00000088247.17	8286.00052005769	-0.13527511240539	0.136856127431205	-0.988447612427079	0.32293347917122	0.464467931830977	KHSRP	protein_coding
ENSG00000088256.9	2426.57904961396	0.0454269542492103	0.0835424349449182	0.54375904029086	0.58660729832887	0.697032868384083	GNA11	protein_coding
ENSG00000088280.19	323.926313513955	0.851990534698279	0.178897116408272	4.76246097088507	1.91246194512629e-06	2.9277739888127e-05	ASAP3	protein_coding
ENSG00000088298.13	628.424925796923	0.212791971898838	0.163325718897819	1.30286872964549	0.192619581304057	0.326806655118255	EDEM2	protein_coding
ENSG00000088305.18	212.798217551209	-0.534228419503379	0.134909991868532	-3.95988771553689	7.49850118391832e-05	0.000717102904574845	DNMT3B	protein_coding
ENSG00000088325.16	4370.79947892031	-0.0872601419147926	0.126273448890259	-0.691041091232315	0.489539718482243	0.616997912732823	TPX2	protein_coding
ENSG00000088340.17	22.2198933846366	0.746979314504337	0.325300608991179	2.29627395048803	0.0216602225683308	0.0691776474284229	FER1L4	transcribed_unitary_pseudogene
ENSG00000088356.6	344.233105740247	0.198921670518938	0.208611027623213	0.953552996624052	0.34030995786826	0.481088304032538	PDRG1	protein_coding
ENSG00000088367.23	1134.64310244902	-0.210846445464272	0.130076336199456	-1.62094391358752	0.105029667779581	0.214995322684425	EPB41L1	protein_coding
ENSG00000088387.19	1066.10635301832	-0.0644916951514474	0.301928966167206	-0.213598900331187	0.830859857016479	0.887122350307276	DOCK9	protein_coding
ENSG00000088448.14	1047.89707875297	-0.112109737406041	0.117367348238432	-0.955203803176074	0.339474642918562	0.480382113375302	ANKRD10	protein_coding
ENSG00000088451.11	252.171033555579	-0.208191551861552	0.175068362737784	-1.18920145596712	0.234360401729216	0.373599069188498	TGDS	protein_coding
ENSG00000088538.13	21.4100196225938	0.183154177767155	0.451385357280678	0.405760122283423	0.684918861900171	0.776434684282703	DOCK3	protein_coding
ENSG00000088543.15	151.492629805881	1.09557079334258	0.219326355515284	4.99516253196593	5.8786236824457e-07	1.0149935889725e-05	C3orf18	protein_coding
ENSG00000088682.14	1318.70331358944	0.412418187743536	0.119910653123286	3.43937904599276	0.00058305025840106	0.00402491908366141	COQ9	protein_coding
ENSG00000088727.12	117.920469364748	0.458972733014674	0.223152794948969	2.05676443855266	0.0397088903321437	0.108479826944605	KIF9	protein_coding
ENSG00000088766.12	718.507416581749	0.148849987591601	0.150381723565306	0.989814347532463	0.322264870704157	0.463899719094365	CRLS1	protein_coding
ENSG00000088808.18	1311.34267675671	-0.160554776630577	0.100158078605107	-1.60301374453874	0.108931619629537	0.220360942399685	PPP1R13B	protein_coding
ENSG00000088826.18	595.791480238972	0.140818403018561	0.266148001559151	0.529098104038419	0.596737396616679	0.705226704185859	SMOX	protein_coding
ENSG00000088832.17	3913.97280015186	0.428520158213987	0.249958347048174	1.71436626651799	0.0864614798354808	0.188054278205393	FKBP1A	protein_coding
ENSG00000088833.17	1289.55222572207	0.14262002044926	0.170164090365856	0.838132300079434	0.401956404023876	0.539725573556473	NSFL1C	protein_coding
ENSG00000088836.14	1046.33357195768	0.00361301545782221	0.0955598285713478	0.0378089361590328	0.969840019443516	0.980568906781027	SLC4A11	protein_coding
ENSG00000088876.13	296.67444073968	-0.345841796036123	0.132784965529486	-2.60452525372179	0.00920016406374091	0.0365302039814978	ZNF343	protein_coding
ENSG00000088881.21	147.580563956474	0.259105921287069	0.142851961276161	1.8138072377331	0.0697074078345721	0.161693642215665	EBF4	protein_coding
ENSG00000088888.18	2368.77437480914	-0.243014492216444	0.123122829072702	-1.97375656526661	0.0484094298561872	0.125268882290485	MAVS	protein_coding
ENSG00000088899.15	197.637448057429	0.223811300813336	0.13829101982739	1.61840805782393	0.105574686624208	0.215640663316989	LZTS3	protein_coding
ENSG00000088930.8	3272.95959314821	-0.366188706113465	0.183656095531605	-1.99388266996261	0.0461648782613829	0.121169344376492	XRN2	protein_coding
ENSG00000088970.16	611.678350046723	-0.643935881926495	0.152907549572944	-4.21127592277128	2.53932356730154e-05	0.000283939161961343	KIZ	protein_coding
ENSG00000088986.11	2363.91360369028	0.862465050569473	0.2538616199698	3.39738260030041	0.000680337731089369	0.00457646310692686	DYNLL1	protein_coding
ENSG00000089006.16	3965.45625047871	-0.402987567745688	0.084775453100888	-4.75358789608719	1.99838166087498e-06	3.04100690826867e-05	SNX5	protein_coding
ENSG00000089009.15	30765.1708240291	0.339186364633673	0.221558541648787	1.5309108017661	0.125791439234628	0.242355263498323	RPL6	protein_coding
ENSG00000089022.14	850.658221079611	-0.0658378773494012	0.0592358986383133	-1.11145232642454	0.266373699716513	0.407871366249312	MAPKAPK5	protein_coding
ENSG00000089048.14	722.749108166498	0.515274068791022	0.373030003842693	1.38132070740431	0.167180374006005	0.296750468619146	ESF1	protein_coding
ENSG00000089050.16	740.857206236114	-0.249035626193583	0.0881605337846956	-2.82479716833128	0.00473105545007167	0.021658698060721	RBBP9	protein_coding
ENSG00000089053.13	3002.93994469385	0.128565409705849	0.0929778588528617	1.38275296174872	0.166740626476507	0.296166901188284	ANAPC5	protein_coding
ENSG00000089057.15	777.991988005433	-1.06757477423498	0.235974559028694	-4.52410962702622	6.06502835501387e-06	8.1302316444706e-05	SLC23A2	protein_coding
ENSG00000089060.11	568.004773370069	-0.00457284504510719	0.0810247973922042	-0.0564375992570784	0.954993204798244	0.970378888545077	SLC8B1	protein_coding
ENSG00000089063.15	806.385834097826	0.464761618489337	0.0941537084436171	4.93620088015602	7.96590593626907e-07	1.33902667737087e-05	TMEM230	protein_coding
ENSG00000089091.16	41.2861269884957	0.296783220185628	0.243417072614667	1.21923748814217	0.222754067170674	0.360808163772259	DZANK1	protein_coding
ENSG00000089094.19	1605.86334097503	-0.185948944423923	0.114319913218395	-1.62656652886614	0.103829192911853	0.213635072986466	KDM2B	protein_coding
ENSG00000089123.16	151.40070737614	-0.250207276422015	0.136882870580066	-1.82789325911794	0.0675655729359499	0.158264785101505	TASP1	protein_coding
ENSG00000089154.11	5246.03633717231	-0.43541100160768	0.194302423697862	-2.24089331116497	0.0250329866292033	0.077171980392149	GCN1	protein_coding
ENSG00000089157.16	97992.1766376418	0.390411354272322	0.200372819515811	1.94842471756263	0.0513641646246382	0.130792666777753	RPLP0	protein_coding
ENSG00000089159.16	2825.80045118283	0.141471523647634	0.0890551701219864	1.58858293632866	0.112154583121178	0.224736169381455	PXN	protein_coding
ENSG00000089177.19	368.327228187861	-0.425776843843882	0.25732695270894	-1.65461425381846	0.0980027702988608	0.205097923339047	KIF16B	protein_coding
ENSG00000089195.15	454.481523191468	-0.272938134694771	0.116775745553149	-2.33728445407825	0.0194243983357215	0.0639367245628891	TRMT6	protein_coding
ENSG00000089220.5	4239.09116907844	0.122797772283293	0.140708526034111	0.87271024538715	0.382821031904258	0.521866217912208	PEBP1	protein_coding
ENSG00000089234.16	610.78129167644	0.00114260882463053	0.0784713270412283	0.0145608449316808	0.988382537157155	0.992609729216321	BRAP	protein_coding
ENSG00000089248.7	2647.42720788031	-0.052212357538377	0.140868420363097	-0.370646291083527	0.710900998689769	0.796833512741569	ERP29	protein_coding
ENSG00000089280.19	3137.11819386644	0.174759844928798	0.152495634127377	1.14599900468511	0.251795563889652	0.392719772291821	FUS	protein_coding
ENSG00000089289.16	1514.76514876206	0.0828464280319419	0.0971677876364054	0.852612064627293	0.393874469884865	0.531915239236657	IGBP1	protein_coding
ENSG00000089327.15	5356.61844543269	0.418055942209073	0.288009619037985	1.45153465222957	0.146631040327042	0.270051783936754	FXYD5	protein_coding
ENSG00000089335.21	420.982511540617	0.303226061764261	0.172929549708008	1.75346586096048	0.0795220745406339	0.177292641500686	ZNF302	protein_coding
ENSG00000089351.14	1930.52575272789	-0.0211721949790144	0.170323402822328	-0.124305847747183	0.901073117382281	0.934756948997876	GRAMD1A	protein_coding
ENSG00000089356.18	16.9040511421602	1.89055873117291	0.411577171634965	4.59344896040463	4.35979688928087e-06	6.06043532978997e-05	FXYD3	protein_coding
ENSG00000089505.17	91.0169567391342	-0.287327510745143	0.334242615215874	-0.859637573621694	0.389988856283495	0.528069545196503	CMTM1	protein_coding
ENSG00000089597.18	11402.7587450143	0.00367406187549813	0.0878998649746651	0.0417982652937758	0.966659517901136	0.978714707908792	GANAB	protein_coding
ENSG00000089639.11	487.278179652704	0.0951966328255903	0.0944412416633542	1.00799853060942	0.313455167642914	0.455731208204782	GMIP	protein_coding
ENSG00000089682.16	268.644080584574	-0.143710043734079	0.126025712806785	-1.1403231970162	0.254151677017836	0.395203693137628	RBM41	protein_coding
ENSG00000089685.15	2140.77252288645	0.34228968427613	0.19152206935554	1.78720752876111	0.0739039529332914	0.168634479536676	BIRC5	protein_coding
ENSG00000089692.9	26.0323380492022	0.224449708011548	0.275322334599885	0.815225209889823	0.414943410048183	0.551151446137448	LAG3	protein_coding
ENSG00000089693.10	5271.18635077192	0.611431659833706	0.252541902081959	2.42110974374175	0.0154732052061512	0.0539811499569111	MLF2	protein_coding
ENSG00000089723.10	336.17700598658	0.00869513040232746	0.124277013190354	0.0699657175459248	0.944220946178604	0.963152061854175	OTUB2	protein_coding
ENSG00000089737.17	4587.30864470596	0.134449333786311	0.0954001763750189	1.40931955154663	0.158740700090541	0.286173600963254	DDX24	protein_coding
ENSG00000089775.11	503.969689050417	-0.0878075183392843	0.0896337338180563	-0.979625801570656	0.327270863970827	0.469158936487906	ZBTB25	protein_coding
ENSG00000089818.18	812.261607176907	-0.176891864315738	0.086917568230501	-2.03516812443061	0.0418339591874028	0.112791329990696	NECAP1	protein_coding
ENSG00000089820.16	2726.38082757497	0.964591647242136	0.1945524614187	4.95800279373604	7.12215394821499e-07	1.20783817457339e-05	ARHGAP4	protein_coding
ENSG00000089847.12	44.5598774961545	1.24519662851133	0.280380816210304	4.44109067568072	8.95040671242414e-06	0.000115380116259907	ANKRD24	protein_coding
ENSG00000089876.12	803.700490385532	0.325075562135349	0.0778869355744464	4.1736853522069	2.99711611961615e-05	0.000328156264947642	DHX32	protein_coding
ENSG00000089902.10	2948.39655899546	-0.178385383192426	0.199239295026824	-0.895332334760617	0.370609460205385	0.511181483220337	RCOR1	protein_coding
ENSG00000089916.18	827.983952347024	-0.288978221501588	0.212047595113902	-1.36279886289851	0.172945909605698	0.304036941789838	GPATCH2L	protein_coding
ENSG00000090006.18	2530.79573971083	0.106991704202482	0.182505689805305	0.586237636298461	0.557715833158396	0.674197430817092	LTBP4	protein_coding
ENSG00000090013.11	499.489800542126	0.483144678184968	0.240084846692461	2.01239138929854	0.0441786954652894	0.117496108440799	BLVRB	protein_coding
ENSG00000090020.11	1772.76980163777	-0.330142238404674	0.098847822239288	-3.33990401534063	0.000838073502359589	0.00546645977201471	SLC9A1	protein_coding
ENSG00000090054.15	1476.94032621915	-0.0341077184655657	0.0981817008811822	-0.347393843857343	0.728295457602552	0.810674851909841	SPTLC1	protein_coding
ENSG00000090060.18	4635.96837233519	-0.00347293970416032	0.0932473728556582	-0.0372443705147194	0.970290160581521	0.980656970192778	PAPOLA	protein_coding
ENSG00000090061.17	2320.95989942306	-0.123896408655313	0.193855144119148	-0.639118498599979	0.522745846679911	0.645192278836537	CCNK	protein_coding
ENSG00000090097.21	947.122592137497	0.288450084431674	0.184915493010766	1.55990220037907	0.118782994430002	0.233194028372123	PCBP4	protein_coding
ENSG00000090238.12	483.078471689799	1.74837587184175	0.218295073518008	8.00923192477597	1.15427051057655e-15	7.83005813463551e-14	YPEL3	protein_coding
ENSG00000090263.16	245.29688227582	0.317064844494377	0.149890916642099	2.11530392633095	0.0344040520510973	0.0976039119806501	MRPS33	protein_coding
ENSG00000090266.13	1044.74855613144	0.640785260582237	0.345033581323027	1.85716780994231	0.0632872831771796	0.151213807628881	NDUFB2	protein_coding
ENSG00000090273.14	2070.8139480655	0.494153546732386	0.335631516413564	1.47230972827799	0.140937257463401	0.26316709949313	NUDC	protein_coding
ENSG00000090316.16	1731.5488558243	-0.0353181703589169	0.0722497571342795	-0.488834450934921	0.624958905569409	0.728194698137137	MAEA	protein_coding
ENSG00000090339.9	24.1918220583919	1.06354372681883	0.276567288923697	3.84551524859563	0.000120299382605053	0.00107062943247868	ICAM1	protein_coding
ENSG00000090372.15	2862.8483439794	0.155184655748354	0.0814567738700272	1.90511664500693	0.0567649101962709	0.140216458202505	STRN4	protein_coding
ENSG00000090432.7	629.573179484146	0.472552870406915	0.17053627435856	2.77098155324627	0.0055887592873051	0.0247321638162185	MUL1	protein_coding
ENSG00000090447.12	1247.90669446464	-0.0941997721138875	0.0988401499079752	-0.95305169206635	0.340563880540972	0.481298750805264	TFAP4	protein_coding
ENSG00000090470.15	961.248403392884	0.0147243808710006	0.077683199716576	0.189543954480788	0.849666508716083	0.899650358829939	PDCD7	protein_coding
ENSG00000090487.11	2094.70531826859	-0.0126808098226051	0.121200529503135	-0.104626686653849	0.916672038033519	0.944455603922344	SPG21	protein_coding
ENSG00000090520.11	2738.79435856851	-0.2644163922361	0.162061047184754	-1.63158511455661	0.102766916115653	0.211959424895437	DNAJB11	protein_coding
ENSG00000090539.15	74.6523991388773	0.652807834499328	0.20216756806101	3.22904331669224	0.0012420508032715	0.00748713325842533	CHRD	protein_coding
ENSG00000090554.13	58.6095226625475	1.66669710905974	0.229476734279908	7.26303306646659	3.78505357433903e-13	2.03419974313861e-11	FLT3LG	protein_coding
ENSG00000090565.17	1186.4787710338	-0.139028689445818	0.0811388464795506	-1.7134664279564	0.0866267645387414	0.188291698540987	RAB11FIP3	protein_coding
ENSG00000090581.10	809.224883745478	0.409524942019271	0.0973363987568891	4.20731552892269	2.58422201677805e-05	0.00028790496819039	GNPTG	protein_coding
ENSG00000090615.15	1603.19687667084	-0.125241667704249	0.0932435932654787	-1.34316646665114	0.179218077247828	0.311124375913739	GOLGA3	protein_coding
ENSG00000090621.14	4409.78963279064	-0.105837120891575	0.0939030144503229	-1.12708970538497	0.259704555458667	0.400533929075898	PABPC4	protein_coding
ENSG00000090674.16	419.933297735607	0.26344576915754	0.143132882472316	1.84056776197807	0.0656849256532523	0.155049338114072	MCOLN1	protein_coding
ENSG00000090686.16	1390.46080330345	-0.32406232927991	0.1222955039416	-2.64983027859029	0.00805322152050084	0.0328829106654372	USP48	protein_coding
ENSG00000090776.6	475.030815741706	0.237145217908727	0.10471778420358	2.26461264160916	0.0235364604737093	0.073629226523924	EFNB1	protein_coding
ENSG00000090857.14	3360.73037680305	-0.147106045822403	0.208075512303957	-0.7069839415198	0.479576457225846	0.608662520092972	PDPR	protein_coding
ENSG00000090861.17	9351.32472214845	0.333995935840826	0.111593909722305	2.99295845689031	0.00276287354660265	0.0142033475721779	AARS1	protein_coding
ENSG00000090863.12	5432.36385023542	0.131627122374799	0.131869633409209	0.998160978929413	0.318201304728791	0.46038329029003	GLG1	protein_coding
ENSG00000090889.12	1173.5421319374	-0.161106375534462	0.111783206452111	-1.44123952647111	0.149517025202771	0.273630498281762	KIF4A	protein_coding
ENSG00000090905.19	1209.51101037272	-0.0435726859114472	0.0676801969705896	-0.643802587193734	0.519703455876077	0.642858728181909	TNRC6A	protein_coding
ENSG00000090924.15	356.11696913743	-0.00371319919166831	0.220666699315728	-0.0168271841795009	0.986574483126132	0.99138102152572	PLEKHG2	protein_coding
ENSG00000090971.5	407.882453173614	0.716790362502063	0.362818727247433	1.9756156688495	0.048198322639516	0.124898301943452	NAT14	protein_coding
ENSG00000090975.12	617.607034850811	-0.414563879081657	0.153133950302629	-2.70719770672918	0.0067853834887677	0.0288402417680483	PITPNM2	protein_coding
ENSG00000090989.18	636.40189361711	0.156253746283858	0.127806741543816	1.2225782802724	0.221489020787234	0.359751721216937	EXOC1	protein_coding
ENSG00000091009.8	1622.54532904084	-0.387272944574926	0.185100123554667	-2.0922349328446	0.0364175050238398	0.101665733329723	RBM27	protein_coding
ENSG00000091039.17	1560.30620954786	-0.382697213337805	0.191305542563687	-2.00045021283375	0.0454516709264001	0.119903096802723	OSBPL8	protein_coding
ENSG00000091073.19	720.875734433438	0.227943708062647	0.139231258920582	1.63715899597422	0.101597252197842	0.210347105303264	DTX2	protein_coding
ENSG00000091127.14	701.929780249923	-0.248502484302335	0.127810479329999	-1.94430445457228	0.0518587478018865	0.131547293950506	PUS7	protein_coding
ENSG00000091136.14	4735.71989036298	-0.724776021259045	0.21108051216294	-3.43364725541108	0.000595518632676762	0.00409248126544143	LAMB1	protein_coding
ENSG00000091140.14	2917.24250943334	-0.209972980137841	0.0998042684092324	-2.10384769594101	0.0353917347228535	0.0996986670157934	DLD	protein_coding
ENSG00000091157.13	420.67456284352	-0.0592273358281694	0.200826201902162	-0.294918368555432	0.768056239624788	0.841251696117197	WDR7	protein_coding
ENSG00000091164.13	2155.48234942239	-0.00804675543075114	0.122109143326542	-0.0658980581759769	0.94745898657557	0.965358245133706	TXNL1	protein_coding
ENSG00000091317.8	1076.38341051018	0.195023015567924	0.138496354300581	1.40814548189956	0.159087995719984	0.286643852989508	CMTM6	protein_coding
ENSG00000091409.15	7739.6471495768	0.460523045794173	0.288842549817488	1.59437398016728	0.110852296698864	0.222712580016925	ITGA6	protein_coding
ENSG00000091436.17	1851.55217535199	-0.41448122958328	0.126371623975693	-3.27985996019965	0.00103858625454408	0.00649137674164878	MAP3K20	protein_coding
ENSG00000091483.7	1107.8131645332	-0.060799353117887	0.0861893906772351	-0.705415743633349	0.480551549282091	0.609551474467512	FH	protein_coding
ENSG00000091490.11	3436.83759461651	-0.180092868905399	0.175023144052273	-1.02896602549668	0.303495640138058	0.446740665004068	SEL1L3	protein_coding
ENSG00000091527.16	3565.46686504599	-0.436926640585611	0.112298792818431	-3.89075100114432	9.99344425195714e-05	0.000914996638378055	CDV3	protein_coding
ENSG00000091542.9	2073.56995421475	0.167527576085768	0.0934948791988579	1.7918369168588	0.0731590933669395	0.167361033515695	ALKBH5	protein_coding
ENSG00000091592.16	44.2673031867699	4.88709493060025	0.436622388456778	11.1929554228162	4.4146897527321e-29	7.32406627129892e-27	NLRP1	protein_coding
ENSG00000091622.16	397.410945611008	-0.3814455376925	0.222517335511116	-1.71422840749163	0.0864867856093029	0.188060920607162	PITPNM3	protein_coding
ENSG00000091640.8	747.744108802728	0.00925788298787581	0.203390389173943	0.0455177996633769	0.963694587522558	0.976619778856438	SPAG7	protein_coding
ENSG00000091651.9	464.826905147152	-0.370033752643056	0.0890684882142723	-4.15448561058839	3.26020132063622e-05	0.000352911012460076	ORC6	protein_coding
ENSG00000091732.17	533.756952044181	0.232581411932399	0.0965349100028655	2.40929847995399	0.0159832202401497	0.0551802511932605	ZC3HC1	protein_coding
ENSG00000091947.10	600.137209190135	0.195390983282382	0.171467950585407	1.13951897491805	0.254486758618697	0.395426238862924	TMEM101	protein_coding
ENSG00000092010.15	1603.01416768418	0.572774451059398	0.253409270468318	2.26027425911006	0.0238042345311977	0.0743145902331092	PSME1	protein_coding
ENSG00000092020.10	345.414757000892	-0.251102688628457	0.11708306903962	-2.14465413904964	0.0319805102142724	0.0925763752281589	PPP2R3C	protein_coding
ENSG00000092036.18	886.997125506922	0.199907344078561	0.0845856765746743	2.36337110695188	0.0181095249470667	0.0607351525526431	HAUS4	protein_coding
ENSG00000092068.20	7439.89131407462	-0.228789293312321	0.0927517800841795	-2.46668358391264	0.013637080311249	0.0491134395447366	SLC7A8	protein_coding
ENSG00000092094.11	725.67177473746	-0.207842221549803	0.0847725504280318	-2.45176322406688	0.0142158169880886	0.0506243618033589	OSGEP	protein_coding
ENSG00000092098.17	1420.29535986876	-0.0161125547812816	0.101954727083448	-0.15803636812341	0.874428141179789	0.918351112559494	RNF31	protein_coding
ENSG00000092108.21	1574.24989370638	-0.275651061145914	0.0899735143139369	-3.0636911678709	0.00218624473625148	0.0117952115268315	SCFD1	protein_coding
ENSG00000092140.16	607.866670875948	-0.5238525827094	0.225290771170184	-2.32522876986241	0.0200597307534988	0.065463260742068	G2E3	protein_coding
ENSG00000092148.13	4136.62081937289	-0.248733364181939	0.269363170999346	-0.923412667214789	0.355792192943263	0.496067985831097	HECTD1	protein_coding
ENSG00000092199.17	10114.5429900076	-0.0247641704481257	0.0890158792950088	-0.278199470074934	0.780859241629758	0.850150125186889	HNRNPC	protein_coding
ENSG00000092201.10	6359.46367108446	-0.11061248208681	0.0882909602477286	-1.25281774913821	0.210272040685928	0.347599063900067	SUPT16H	protein_coding
ENSG00000092203.15	1793.73814914248	-0.046497421368596	0.165193491525626	-0.281472477754265	0.778348034686179	0.848684571771601	TOX4	protein_coding
ENSG00000092208.17	205.495521112066	-0.0251080662412092	0.156569636371001	-0.160363572549369	0.872594683104778	0.916880854928911	GEMIN2	protein_coding
ENSG00000092295.12	23.4848014740913	-0.435994567276097	0.37742516373433	-1.15518150131345	0.248016108390092	0.388931456114043	TGM1	protein_coding
ENSG00000092330.18	471.684143196477	0.273888096784864	0.0762550064009268	3.59173921440436	0.000328478468885053	0.0025092927280243	TINF2	protein_coding
ENSG00000092439.16	1919.75956099762	-0.670906547062651	0.286087866860436	-2.34510660806858	0.019021639864079	0.0629095823263717	TRPM7	protein_coding
ENSG00000092445.12	1185.04452760934	-0.20380371221823	0.125475588666599	-1.62424989899633	0.104322485187601	0.214303377041502	TYRO3	protein_coding
ENSG00000092470.12	677.694191556046	-0.449814123571649	0.157186086507624	-2.8616662808119	0.00421420378790296	0.0197607964407874	WDR76	protein_coding
ENSG00000092529.25	32.0744216994226	1.49828404795326	0.302904157197236	4.94639645033875	7.55999133395137e-07	1.27783109335659e-05	CAPN3	protein_coding
ENSG00000092531.10	372.279239850034	0.0471145717645404	0.185927661787291	0.253402701414282	0.799957040343047	0.864098107166168	SNAP23	protein_coding
ENSG00000092621.13	3372.10586412652	-0.203070127987783	0.207736636031507	-0.977536422400638	0.328303655250665	0.470197869014816	PHGDH	protein_coding
ENSG00000092820.18	12108.2509669652	0.0673418813781826	0.135533393277154	0.496865604482243	0.619283828123578	0.723635665950863	EZR	protein_coding
ENSG00000092841.19	3841.84977704009	1.00272865041765	0.342337503307456	2.92906456561112	0.00339983792986966	0.0167717279649646	MYL6	protein_coding
ENSG00000092847.13	2593.85690188223	-0.198703600639001	0.206071067217625	-0.964247933113078	0.334921638035344	0.476768229932239	AGO1	protein_coding
ENSG00000092853.14	633.460364494386	0.021191108454536	0.238596371080024	0.0888157198645264	0.929228364418628	0.953402294038822	CLSPN	protein_coding
ENSG00000092871.17	640.865110886404	0.0242611602396016	0.106035068110244	0.228803174949417	0.819021898993858	0.878909600249122	RFFL	protein_coding
ENSG00000092929.12	38.4306639153262	-0.291496444611465	0.24133315994365	-1.20785906370898	0.227101478002902	0.365792513587831	UNC13D	protein_coding
ENSG00000092931.11	398.539905273293	0.0589448093025054	0.123624980159121	0.476803387362617	0.633502133412205	0.735072454178994	MFSD11	protein_coding
ENSG00000092964.18	3361.10315796615	-0.534473601423655	0.0737874845364988	-7.24341810512973	4.37515472670328e-13	2.31868009005806e-11	DPYSL2	protein_coding
ENSG00000092969.12	1525.65344400727	1.82801401331848	0.248868325365812	7.34530603937434	2.0528882889495e-13	1.13526209979117e-11	TGFB2	protein_coding
ENSG00000092978.11	238.175937524363	0.02912666096032	0.110353282353849	0.263940141507753	0.791826043601723	0.858236564587346	GPATCH2	protein_coding
ENSG00000093000.19	3836.06159189342	-0.330097782907315	0.14100279291016	-2.34107265604048	0.0192284247400567	0.0634010470528161	NUP50	protein_coding
ENSG00000093009.11	714.948947206956	-0.130086100459386	0.228226744156149	-0.569986225498546	0.568687040666015	0.682701769835251	CDC45	protein_coding
ENSG00000093010.14	1344.43099445904	0.291168242361867	0.153164450063092	1.90101712402537	0.0572997697049493	0.141013606095879	COMT	protein_coding
ENSG00000093100.13	1064.9857733074	-0.301234234046519	0.128736984142007	-2.33991992319964	0.019287874895628	0.0635421615652862	AC016026.1	lncRNA
ENSG00000093144.19	584.863330161952	0.0894426851195629	0.171897433903667	0.520325889039666	0.602836454562052	0.710351543983407	ECHDC1	protein_coding
ENSG00000093167.18	717.353495975678	-0.409042373173658	0.0867254222160263	-4.71652213067081	2.39910282327526e-06	3.55855261337709e-05	LRRFIP2	protein_coding
ENSG00000093183.14	618.868672083992	0.0280071300739496	0.0931804965925149	0.300568585681903	0.763743489330734	0.838573978681749	SEC22C	protein_coding
ENSG00000093217.11	520.428528570221	-0.487751334603115	0.144517628447214	-3.37503002120788	0.000738076388612425	0.00489674902263351	XYLB	protein_coding
ENSG00000094631.21	600.285294771077	-0.0408400823943919	0.167904516969001	-0.243233970899854	0.807824151952557	0.870565560351047	HDAC6	protein_coding
ENSG00000094796.5	19.2643735695321	1.60811300260824	0.457546200472302	3.51464617332253	0.000440340258309384	0.00319738980141585	KRT31	protein_coding
ENSG00000094804.12	1040.26066180144	-0.191790503201544	0.200220727897563	-0.957895344879917	0.338115534063351	0.479214169970186	CDC6	protein_coding
ENSG00000094841.14	136.249860972172	0.157138317500588	0.177547542712417	0.885049238643154	0.376130075430551	0.515570124948047	UPRT	protein_coding
ENSG00000094880.11	834.676505886545	-0.0631414349916597	0.157637862964463	-0.40054739263938	0.688753384207245	0.779623472497418	CDC23	protein_coding
ENSG00000094914.14	1270.09896359043	0.252364436705764	0.120100714098952	2.10127340706599	0.0356169727554056	0.100169864596601	AAAS	protein_coding
ENSG00000094916.16	1783.9756917278	0.301159745914579	0.108749116561844	2.76930751656556	0.00561755862002159	0.0248273765811768	CBX5	protein_coding
ENSG00000094975.14	601.693115403702	-0.33494070235726	0.199533887205681	-1.6786156329025	0.0932269778470176	0.197986404909698	SUCO	protein_coding
ENSG00000095002.15	1738.20945517633	-0.46789928400117	0.190232397145211	-2.45961934466928	0.0139084446184384	0.0498437638439129	MSH2	protein_coding
ENSG00000095015.6	384.337785870378	-0.391381933091742	0.28019303847662	-1.39682961154083	0.162464815401818	0.290805732083728	MAP3K1	protein_coding
ENSG00000095059.16	1263.23008114311	0.0106109826766699	0.11964632177249	0.0886862422469358	0.929331266545034	0.953443780417883	DHPS	protein_coding
ENSG00000095066.11	1043.78833211976	-0.107674924775131	0.12068813115501	-0.89217492842635	0.372299178283041	0.512343554064922	HOOK2	protein_coding
ENSG00000095139.14	3408.69139188733	-0.0475941550704482	0.0903270437639866	-0.526909252059725	0.598256608582839	0.706439606741801	ARCN1	protein_coding
ENSG00000095203.14	293.691856972211	-0.42928726784809	0.107445840928606	-3.99538282857627	6.4589796099849e-05	0.000630328681503833	EPB41L4B	protein_coding
ENSG00000095209.12	493.165117227637	-0.40525946541177	0.12299651467115	-3.29488576562753	0.000984616969243418	0.00622286078739639	TMEM38B	protein_coding
ENSG00000095261.14	707.585130973401	-0.223801596415848	0.0937236910513166	-2.38788713830433	0.016945544778474	0.0577219952559329	PSMD5	protein_coding
ENSG00000095319.14	6724.43990683054	-0.316507630632329	0.0711089815306659	-4.45102185152005	8.54626440462896e-06	0.000110825517083986	NUP188	protein_coding
ENSG00000095321.17	1159.82688455638	0.684399197746216	0.124826048094405	5.48282356282409	4.18590444787603e-08	9.52152899969178e-07	CRAT	protein_coding
ENSG00000095380.11	1429.80983979879	0.350791383047707	0.307046346566843	1.14247046730888	0.253258514974038	0.3942175905654	NANS	protein_coding
ENSG00000095383.20	277.560125053301	-0.138802373690405	0.111253054480693	-1.24762753111191	0.212167491410482	0.349785312313479	TBC1D2	protein_coding
ENSG00000095397.16	278.636779913969	0.574698728460431	0.257708605920098	2.23003312756508	0.0257452436909052	0.0788897117956808	WHRN	protein_coding
ENSG00000095485.18	704.550427983398	0.112685210351924	0.228299375914038	0.49358527547773	0.621599101834886	0.725507921641497	CWF19L1	protein_coding
ENSG00000095539.15	277.804719467071	-0.0317865368311213	0.111654534520995	-0.28468648378221	0.775884346726131	0.846729822667754	SEMA4G	protein_coding
ENSG00000095564.14	1982.60192494234	-0.551634130344044	0.327861722213266	-1.68252068774659	0.0924679167715346	0.196894226239388	BTAF1	protein_coding
ENSG00000095574.12	430.545011834783	-0.0553976973504671	0.201707905370245	-0.274643164078185	0.783590400880839	0.852272521103416	IKZF5	protein_coding
ENSG00000095587.9	140.086646773138	0.136494269906701	0.137442077033617	0.993103952243936	0.320659298147949	0.462206330700249	TLL2	protein_coding
ENSG00000095637.22	252.053186190755	-0.463055431988188	0.232152073982551	-1.99462112935072	0.0460842173165293	0.121049358710294	SORBS1	protein_coding
ENSG00000095739.11	14116.4535686964	-0.323944724901587	0.105353673896155	-3.07483083334041	0.00210621981333015	0.0114655488324366	BAMBI	protein_coding
ENSG00000095787.23	3713.29500044319	-0.206849088137361	0.193387703800299	-1.06960827432422	0.2847956691757	0.427333493770026	WAC	protein_coding
ENSG00000095794.19	156.372327116608	-0.176993132214209	0.116482192067167	-1.51948661914045	0.12864005362644	0.246507613119944	CREM	protein_coding
ENSG00000095906.17	1409.63855918665	0.540660959158268	0.318708185206039	1.69641378619988	0.0898075446974957	0.192979382615497	NUBP2	protein_coding
ENSG00000095951.17	292.028124217463	-0.557059157428107	0.362020270972344	-1.53875128575511	0.123865026630167	0.239978662281829	HIVEP1	protein_coding
ENSG00000096060.15	827.669521219158	-0.291197078158931	0.165515122283563	-1.75933820512211	0.0785200810637983	0.175802750978445	FKBP5	protein_coding
ENSG00000096063.16	2907.34068393773	-0.300791500390721	0.0685251445437345	-4.38950552229405	1.13608693613534e-05	0.000143188232091112	SRPK1	protein_coding
ENSG00000096070.19	1450.94415141127	-0.237462125173705	0.345808540702483	-0.686686698631905	0.492280180780475	0.619991121317962	BRPF3	protein_coding
ENSG00000096080.11	1147.91460882248	0.217952856010476	0.226761079903433	0.961156368206097	0.336473550949013	0.477773221606192	MRPS18A	protein_coding
ENSG00000096092.6	213.830747482741	0.574263527705747	0.212402961366304	2.70365122977446	0.00685822319085906	0.0291012122774762	TMEM14A	protein_coding
ENSG00000096093.16	297.146567653188	0.198329682233987	0.227497968293303	0.871786608565618	0.383324801455426	0.522196219619257	EFHC1	protein_coding
ENSG00000096384.20	49708.8004390137	-0.129627865967436	0.122872077563951	-1.05498229164367	0.291433423757906	0.434262261721851	HSP90AB1	protein_coding
ENSG00000096401.8	1788.32055042125	-0.42368448642166	0.103312871700689	-4.1009845089693	4.11396102944188e-05	0.000427734245179641	CDC5L	protein_coding
ENSG00000096433.11	6943.010060841	-0.476657900274001	0.267684344524676	-1.78067156344311	0.0749661212824771	0.170297127813713	ITPR3	protein_coding
ENSG00000096654.15	470.361345317645	-0.282000569466587	0.167406144313957	-1.68452938583734	0.0920794052770791	0.196395746610405	ZNF184	protein_coding
ENSG00000096696.14	15808.2499210518	-0.254671525895567	0.216994448954781	-1.17363152431903	0.240542648613566	0.380771877804279	DSP	protein_coding
ENSG00000096717.12	1080.43373070418	-0.356379626278058	0.138196656347841	-2.57878617107096	0.00991481385239048	0.0387329930455684	SIRT1	protein_coding
ENSG00000096746.17	1860.36396114595	-0.190428224510126	0.0960337914512912	-1.9829293588467	0.0473753207301533	0.123475715498122	HNRNPH3	protein_coding
ENSG00000096872.16	335.47986388739	0.0637145798399145	0.11095204226337	0.574253330900149	0.56579638508171	0.68032680032164	IFT74	protein_coding
ENSG00000096968.14	432.325862095271	-0.130368913639141	0.209876666104998	-0.621169165961116	0.534488324668256	0.655471911512888	JAK2	protein_coding
ENSG00000097007.19	2332.28422176075	-0.26708105405255	0.222259438086787	-1.20166349897934	0.229493928532253	0.36842954679238	ABL1	protein_coding
ENSG00000097021.19	2869.27812210716	-6.58860194949994e-05	0.267649011413797	-0.000246165749490241	0.999803588151067	0.999863840635162	ACOT7	protein_coding
ENSG00000097033.14	891.715253033342	-0.0851328013952512	0.0984568106195044	-0.864671533229478	0.38721909811629	0.525448531917613	SH3GLB1	protein_coding
ENSG00000097046.13	436.584393250804	-0.416971597017576	0.178283315954832	-2.33881445823688	0.0193450381196434	0.0637167278420623	CDC7	protein_coding
ENSG00000097096.9	148.486235232001	-0.914161757765973	0.36809457191839	-2.48349698014197	0.0130099437520887	0.0475846564793027	SYDE2	protein_coding
ENSG00000099139.14	75.0163587618692	-0.491013190653635	0.204394874536177	-2.40227741408813	0.016293346956562	0.0560354561960356	PCSK5	protein_coding
ENSG00000099194.6	39782.3457476423	-1.56048394875855	0.219083375537275	-7.12278576560934	1.05767156386839e-12	5.27556898017098e-11	SCD	protein_coding
ENSG00000099203.7	393.710970511756	0.0473744851976357	0.22217468545913	0.213230796747771	0.83114694825469	0.887304740240003	TMED1	protein_coding
ENSG00000099204.20	1703.16869035398	-0.41191749196539	0.21401172956832	-1.92474259610099	0.0542615686741808	0.135832127270053	ABLIM1	protein_coding
ENSG00000099219.14	1442.76954348122	-0.453098800412171	0.243140935873655	-1.86352330504979	0.0623886768108579	0.149911582834402	ERMP1	protein_coding
ENSG00000099246.17	891.78853441813	-0.0983291769296634	0.0818035404823866	-1.20201615174388	0.229357270311505	0.368337543851483	RAB18	protein_coding
ENSG00000099251.14	88.443400176368	-0.282496156761448	0.151568433888041	-1.86381919714312	0.062347098933622	0.149835265473764	HSD17B7P2	transcribed_unprocessed_pseudogene
ENSG00000099256.19	668.336672404843	-0.180450069203052	0.0735930672562944	-2.45199821030177	0.0142065368533054	0.0506149327712418	PRTFDC1	protein_coding
ENSG00000099282.10	407.677447991766	0.283352793173817	0.0962084241544785	2.94519732200215	0.00322748758321707	0.0160669089962956	TSPAN15	protein_coding
ENSG00000099290.17	1553.57497503531	-0.0247201541770256	0.178950045948144	-0.138139971107853	0.890129796207801	0.928774538944446	WASHC2A	protein_coding
ENSG00000099308.10	639.251752637594	0.00639587056156884	0.0894308106261245	0.0715175286547216	0.942985874429288	0.962642951218885	MAST3	protein_coding
ENSG00000099326.9	444.150413530674	-0.417309506819602	0.113412756409749	-3.67956409869717	0.000233632961806905	0.00187779878676082	MZF1	protein_coding
ENSG00000099330.9	259.436034380531	0.598748703751692	0.222103598089997	2.69580821247695	0.00702180829673359	0.0295906678310442	OCEL1	protein_coding
ENSG00000099331.13	3062.37096722456	-0.0177500721695448	0.14651871960062	-0.12114542235919	0.903575852251627	0.935699724059745	MYO9B	protein_coding
ENSG00000099337.5	618.973329721578	0.0765064949012923	0.218131444215366	0.35073574640507	0.725786605314054	0.808668918519771	KCNK6	protein_coding
ENSG00000099338.23	75.9645945293061	-0.130068113510978	0.189573304787377	-0.68610985949135	0.492643834022955	0.620295564980396	CATSPERG	protein_coding
ENSG00000099341.11	3877.06246915882	-0.103781302160297	0.129595859663642	-0.800807235892065	0.423243249364342	0.558812002538752	PSMD8	protein_coding
ENSG00000099364.17	900.595599012921	0.175821106905051	0.0867177957554054	2.02750894869339	0.0426103902156635	0.11429918907938	FBXL19	protein_coding
ENSG00000099377.14	1829.95401765771	0.342926310217934	0.223280323070065	1.53585549099337	0.124573826454298	0.240923759905214	HSD3B7	protein_coding
ENSG00000099381.18	2100.12980490985	-0.18839867648466	0.115838244707112	-1.62639443442027	0.103865774047967	0.213681439089785	SETD1A	protein_coding
ENSG00000099385.11	1910.54815778343	1.15360948058134	0.404386184893358	2.85274206606628	NA	NA	BCL7C	protein_coding
ENSG00000099617.4	159.424138847652	-0.671272329823124	0.214288876763222	-3.13255797483527	0.00173290200393252	0.00979966035050834	EFNA2	protein_coding
ENSG00000099622.14	3874.31640515863	0.322663950925036	0.203428924581006	1.58612621872535	0.112710680367534	0.22540659256416	CIRBP	protein_coding
ENSG00000099624.8	4095.62397786379	0.701861596145658	0.420646960490733	1.6685288664082	NA	NA	ATP5F1D	protein_coding
ENSG00000099625.13	1105.04742526013	0.238461079376774	0.199794492068608	1.1935317981383	0.232661166444666	0.371804772635843	CBARP	protein_coding
ENSG00000099783.12	3878.31372769647	0.326824708102467	0.243880102465045	1.34010402980419	0.180211526145057	0.312336413268927	HNRNPM	protein_coding
ENSG00000099785.10	289.446696195127	1.26584074063596	0.18601670464378	6.80498422472344	1.01060310203178e-11	4.29661146136798e-10	MARCHF2	protein_coding
ENSG00000099795.7	1205.98555226166	0.943616900959301	0.320530885508673	2.94391880352437	0.00324085012394948	0.0161124089387104	NDUFB7	protein_coding
ENSG00000099797.15	2904.24310762118	0.581330569205494	0.363073957631109	1.60113540777865	0.109346931347558	0.220907499834874	TECR	protein_coding
ENSG00000099800.8	1232.53114500965	0.207042711978854	0.346672602952316	0.597228365367343	0.550354923574184	0.668582234838648	TIMM13	protein_coding
ENSG00000099804.9	1519.8615394709	0.381021211009599	0.277435487365333	1.37336868699808	0.169637759159829	0.299881991899058	CDC34	protein_coding
ENSG00000099810.21	3058.61416794028	0.16588764739718	0.104962549777589	1.58044605193651	0.114004752290432	0.226894580024628	MTAP	protein_coding
ENSG00000099812.9	1042.80663589106	0.60665858544376	0.16405072806142	3.69799386209752	0.000217310142481409	0.00176998527448654	MISP	protein_coding
ENSG00000099814.16	9123.43045133539	-0.260800144942657	0.171059537093143	-1.52461622061242	0.127354849191685	0.24478240312463	CEP170B	protein_coding
ENSG00000099817.12	2580.83138955261	0.611014176389494	0.234184126232028	2.60911867179292	0.00907757558148	0.0360903975254309	POLR2E	protein_coding
ENSG00000099821.14	3167.42454420483	0.149128313571943	0.198803079886868	0.750130801076154	0.453175930417545	0.58515150827396	POLRMT	protein_coding
ENSG00000099822.3	178.073256156206	0.00529903669468693	0.192691297484517	0.0275001350027897	0.978060832172556	0.985811429799228	HCN2	protein_coding
ENSG00000099840.14	58.9028337105509	0.231567560199593	0.191976990004033	1.20622560128028	0.227730515162503	0.366534941782693	IZUMO4	protein_coding
ENSG00000099849.15	926.291419677518	1.35711484598687	0.310592464915655	4.36943905369825	1.245660981414e-05	0.000154197271365141	RASSF7	protein_coding
ENSG00000099860.9	1505.59949856445	0.132345121213197	0.207109330387346	0.639010907744615	0.522815835985736	0.645192278836537	GADD45B	protein_coding
ENSG00000099866.15	21.7502474645411	0.959222701577163	0.316362490616648	3.03203676171427	0.00242909618881375	0.0128733663645362	MADCAM1	protein_coding
ENSG00000099875.14	4515.93598902999	-0.296603387976482	0.103252970162459	-2.87258940357651	0.00407122865963889	0.01925601581409	MKNK2	protein_coding
ENSG00000099889.14	545.624064037319	0.265288137427832	0.104835687135102	2.53051365119547	0.011389565276107	0.0431362121114692	ARVCF	protein_coding
ENSG00000099899.15	1076.08625375201	0.154448292783114	0.136608058646529	1.1305943025129	0.25822588665719	0.399078858921308	TRMT2A	protein_coding
ENSG00000099901.17	3349.6963786175	0.28697485478526	0.256585184904695	1.1184389110067	0.263379583512857	0.404626329457144	RANBP1	protein_coding
ENSG00000099904.16	1569.14129005149	-0.222364530038532	0.123684192119779	-1.79784114871518	0.0722021844451269	0.165867239793193	ZDHHC8	protein_coding
ENSG00000099910.17	395.983191426657	0.0619638678821876	0.119698937456033	0.517664310135983	0.604692503487124	0.711940172696058	KLHL22	protein_coding
ENSG00000099917.17	2421.36249799775	-0.164645017720697	0.0667511071538147	-2.46655111414565	0.0136421256385276	0.0491200197265505	MED15	protein_coding
ENSG00000099940.12	686.212552632911	0.30925817443111	0.102436464576107	3.01902428701394	0.00253590201365421	0.0133099973983508	SNAP29	protein_coding
ENSG00000099942.13	1564.29528599862	-0.239867780004823	0.193555796812661	-1.23926941974766	0.215245739613043	0.353371595537687	CRKL	protein_coding
ENSG00000099949.21	1533.10980571803	-0.168614522866058	0.0505961340799204	-3.33255743610212	0.000860517063753677	0.00556528472206457	LZTR1	protein_coding
ENSG00000099953.10	342.030727591653	0.446684283017055	0.145084253389993	3.07879230571183	0.0020784152400799	0.011329589931907	MMP11	protein_coding
ENSG00000099956.20	3007.56993437896	-0.0208793967626558	0.100977303393118	-0.20677316645474	0.836187013326617	0.890505329640257	SMARCB1	protein_coding
ENSG00000099968.18	926.253390906786	0.21375530392318	0.103091978158474	2.07344264550432	0.0381311036060258	0.105148154352082	BCL2L13	protein_coding
ENSG00000099974.8	651.013533900017	0.300143658037817	0.261032179069759	1.14983393659525	0.250212274761276	0.391185537841092	DDTL	protein_coding
ENSG00000099977.14	1112.46294983097	0.333285641915546	0.260328928522382	1.28024819910436	0.200457859424753	0.336181552400836	DDT	protein_coding
ENSG00000099984.11	94.3914819016826	0.111842835510035	0.164113422685869	0.681497184566764	0.495556947637077	0.623092524249527	GSTT2	polymorphic_pseudogene
ENSG00000099991.18	2759.90044727322	-0.19259668834269	0.0667869204352865	-2.88374860058576	0.00392972333890644	0.0187486125126502	CABIN1	protein_coding
ENSG00000099992.16	399.192241637674	0.450259140723255	0.139578685120694	3.2258445502185	0.00125601554950507	0.00754152845479777	TBC1D10A	protein_coding
ENSG00000099994.11	32.2735326006462	1.57517623003779	0.293179909949751	5.37272908743223	7.75538041870589e-08	1.66484347863162e-06	SUSD2	protein_coding
ENSG00000099995.19	4975.40118101203	-0.359739239689639	0.204795511305879	-1.7565777560053	0.0789898072062788	0.176492669797897	SF3A1	protein_coding
ENSG00000099999.15	360.638831203208	0.493106903993936	0.0793069832074374	6.21769841760533	5.04500007475248e-10	1.64886158760058e-08	RNF215	protein_coding
ENSG00000100003.18	278.843567276622	0.331944184940579	0.147200920095298	2.25504150874653	0.0241307234674287	0.0750504179122962	SEC14L2	protein_coding
ENSG00000100014.20	1705.71544291037	-0.342744108075952	0.188936919572976	-1.81406635003155	0.0696675114040168	0.161640758160361	SPECC1L	protein_coding
ENSG00000100023.19	1730.22823983502	-0.0675149832213701	0.11671249895002	-0.578472604294784	0.562945088166758	0.678155554908384	PPIL2	protein_coding
ENSG00000100027.16	239.466040065251	0.326413073021213	0.205557834797154	1.58793788299687	0.112300386079207	0.22479223511173	YPEL1	protein_coding
ENSG00000100028.12	2468.45514971016	0.201516106537145	0.241197305541968	0.835482411730679	0.403446145785768	0.54089844951697	SNRPD3	protein_coding
ENSG00000100029.18	3760.92697209484	0.027658637138254	0.252267191225329	0.109640246929887	0.912694690616942	0.941692629141241	PES1	protein_coding
ENSG00000100030.15	3847.2350972026	-0.316323891220988	0.169327691391092	-1.86811671866701	0.0617458036749133	0.14864766585019	MAPK1	protein_coding
ENSG00000100031.19	23.8986746908564	0.814126709470578	0.427903635255542	1.90259358040832	0.0570935974659566	0.140596898696821	GGT1	protein_coding
ENSG00000100033.16	205.055180921044	-0.795711256409675	0.20525312312677	-3.87673154146464	0.000105869059366003	0.000960689330025742	PRODH	protein_coding
ENSG00000100034.14	729.353445909388	0.11503933417578	0.0723552889682114	1.58992294573409	0.111852174782744	0.224277422978063	PPM1F	protein_coding
ENSG00000100036.13	577.101687876112	0.218208966069821	0.165059527579371	1.32200163946848	0.186167604985513	0.319266983695941	SLC35E4	protein_coding
ENSG00000100038.20	552.515789402459	-0.0676971943429791	0.133781621622956	-0.506027610681635	0.612837266860035	0.718523214325143	TOP3B	protein_coding
ENSG00000100056.12	805.329647770012	0.0253777470042994	0.202059324860418	0.125595525085666	0.900052105370335	0.934115755937977	ESS2	protein_coding
ENSG00000100058.12	500.927465456476	-0.388522701355405	0.0931336836973847	-4.17166685490306	3.02379513435008e-05	0.000330840036814231	CRYBB2P1	transcribed_unprocessed_pseudogene
ENSG00000100065.15	746.382679561102	-0.0157813010287871	0.132728328094298	-0.118899267815497	0.905355161846237	0.936906626568521	CARD10	protein_coding
ENSG00000100068.13	171.822773001701	-0.0990187981410408	0.134109700087273	-0.738341805824659	0.460306768116177	0.591834066359802	LRP5L	protein_coding
ENSG00000100075.10	2859.76637875939	0.709561991046434	0.347014670494751	2.04476078787905	0.0408784473630183	0.110861361425328	SLC25A1	protein_coding
ENSG00000100077.15	21.1578786519354	0.340404390975721	0.359840335944165	0.945987308739454	0.344155059425082	0.484879487271472	GRK3	protein_coding
ENSG00000100083.19	1206.05968507234	-0.108348100043688	0.103176916102317	-1.05011958233219	0.29366313651842	0.4366043690513	GGA1	protein_coding
ENSG00000100084.14	2066.42988093252	-0.147345293069246	0.0779463271162276	-1.89034299011339	0.0587121027009561	0.143471034887646	HIRA	protein_coding
ENSG00000100092.24	551.86083403261	0.265864397965342	0.193384650520354	1.37479576196953	0.169194772393478	0.29934158004424	SH3BP1	protein_coding
ENSG00000100097.12	40.2735287500125	2.20856570092333	0.336513879874978	6.56307461000972	5.2709456675177e-11	2.0213679327468e-09	LGALS1	protein_coding
ENSG00000100099.21	1132.00694796064	-0.205313674988238	0.18082408964909	-1.13543320133215	0.25619385517806	0.397279532110051	HPS4	protein_coding
ENSG00000100100.13	16.8038203362211	1.9423762277889	0.412603751594891	4.70760680260608	2.50641967683261e-06	3.70692669840079e-05	PIK3IP1	protein_coding
ENSG00000100101.15	279.262788884711	0.109965706131742	0.159495000737665	0.689461773868461	0.490532720858791	0.617994297851236	Z83844.1	protein_coding
ENSG00000100104.13	619.120985497338	-0.213647726943577	0.0782537071397509	-2.7301930445548	0.00632972483830976	0.0272911271771531	SRRD	protein_coding
ENSG00000100105.18	1607.19731190432	-0.0847604019140778	0.0817317596023869	-1.0370558804365	0.299709815186517	0.443133867014609	PATZ1	protein_coding
ENSG00000100106.22	925.849158589519	0.489499507940895	0.0771043739484896	6.34853099602249	2.17380642761117e-10	7.47270439293452e-09	TRIOBP	protein_coding
ENSG00000100109.17	773.446062410002	0.0809923482410383	0.0980567805135234	0.825973969539703	0.408818858125886	0.545962221679535	TFIP11	protein_coding
ENSG00000100116.17	597.411483861447	0.121213056631504	0.24134966042863	0.502230069088283	0.615505693869657	0.720531370745305	GCAT	protein_coding
ENSG00000100124.15	404.262282148323	0.115522151472367	0.126223346661147	0.915220159567569	0.360076063408916	0.500317387411857	ANKRD54	protein_coding
ENSG00000100129.18	12464.6924348982	0.167206073968698	0.107998360972584	1.54822788478377	0.12156744002548	0.237092235766535	EIF3L	protein_coding
ENSG00000100138.15	2352.07892800384	0.28612047723687	0.217501529021454	1.3154871992125	0.188346216650835	0.322026246750498	SNU13	protein_coding
ENSG00000100139.13	1922.61335802441	0.0996274628406755	0.0952955499712479	1.04545766167187	0.2958114986657	0.43911407353964	MICALL1	protein_coding
ENSG00000100142.16	622.993372842777	0.697947574728809	0.250916096731159	2.78159744959135	0.00540920883156139	0.0241310286270502	POLR2F	protein_coding
ENSG00000100147.13	191.071423942255	0.08860634984294	0.151211947365272	0.585974530364984	0.557892630694663	0.674357743113379	CCDC134	protein_coding
ENSG00000100150.20	576.52806701057	-0.320719099358908	0.170955931470126	-1.87603376262469	0.0606506439350313	0.146751867213124	DEPDC5	protein_coding
ENSG00000100151.16	725.018053899882	0.0941953252434537	0.167754142833976	0.561508190809199	0.574451148141157	0.687081566811259	PICK1	protein_coding
ENSG00000100162.15	420.559956662421	0.160445136711004	0.325964640191325	0.492216384626353	0.622566382858882	0.726243452727003	CENPM	protein_coding
ENSG00000100167.20	1683.62505826429	-0.426771572142938	0.220540274141756	-1.93511853471545	0.0529757515549014	0.133714055892585	SEPTIN3	protein_coding
ENSG00000100196.11	3602.65053344083	-0.251440309031212	0.159013200206629	-1.58125431539318	0.113819900734582	0.226733639377699	KDELR3	protein_coding
ENSG00000100197.22	59.7249337420665	-0.30075696340018	0.296603033146046	-1.0140050160987	0.310580358784267	0.453144096233454	CYP2D6	protein_coding
ENSG00000100201.22	9459.3775480995	-0.0460869321671986	0.161575645053916	-0.285234399972965	0.77546456715292	0.846554926590535	DDX17	protein_coding
ENSG00000100207.19	2175.40418885621	-0.437465723663575	0.343601124366463	-1.27317896433017	0.20295454332813	0.338916323284162	TCF20	protein_coding
ENSG00000100209.11	108.074895664874	0.365975732983648	0.186295786132022	1.9644874453805	0.0494735908027977	0.127191978491306	HSCB	protein_coding
ENSG00000100211.10	216.110643237836	0.273850967769559	0.140980469506464	1.94247450535696	0.0520796833880348	0.132018046391832	CBY1	protein_coding
ENSG00000100216.6	2162.47988103548	0.29766680386054	0.267805976576154	1.11150172100769	0.266352449675494	0.407871366249312	TOMM22	protein_coding
ENSG00000100219.16	4550.7789825365	-0.151510958788877	0.134197419731519	-1.12901543928338	0.258891320714181	0.399621584553049	XBP1	protein_coding
ENSG00000100220.12	1737.44593552477	-0.0619824959731193	0.0883003309220748	-0.701950891076716	0.482709789916761	0.61136831163385	RTCB	protein_coding
ENSG00000100221.10	1491.36559411271	-0.125459235838009	0.0614542887789345	-2.04150496785205	0.0412006605901497	0.111537013584153	JOSD1	protein_coding
ENSG00000100225.18	2218.16162726823	0.0175371551007902	0.11682924293176	0.15010929336445	0.880678388019931	0.922186761549685	FBXO7	protein_coding
ENSG00000100226.16	1429.50180321367	-0.361021908930805	0.115531479294396	-3.12487913368488	0.00177878131458893	0.00998879293766404	GTPBP1	protein_coding
ENSG00000100227.18	2327.04666963973	-0.170920831492621	0.0900695345878645	-1.89765420988031	0.0577416482548342	0.141781013081328	POLDIP3	protein_coding
ENSG00000100228.12	160.11528771858	0.681174213028096	0.122246385938788	5.57214193120751	2.51626288256448e-08	6.00089380884089e-07	RAB36	protein_coding
ENSG00000100239.16	1954.19571553142	0.254517428968157	0.137591076654673	1.84981057751984	0.0643408557897201	0.152826391661689	PPP6R2	protein_coding
ENSG00000100241.21	2971.15908746241	-0.282025949563705	0.121229407221695	-2.32638231949744	0.0199981639831485	0.0653498257579095	SBF1	protein_coding
ENSG00000100242.15	4823.36496909014	0.0769294474877839	0.133868013101751	0.57466638747608	0.565516944090118	0.680234045297218	SUN2	protein_coding
ENSG00000100243.21	3742.08734105216	0.451513572450086	0.12292885290236	3.67296661271798	0.000239750818397659	0.0019188865973799	CYB5R3	protein_coding
ENSG00000100246.13	219.55253668228	0.427041864370678	0.115504372255566	3.69719220174455	0.000217997292179019	0.00177266524801725	DNAL4	protein_coding
ENSG00000100258.18	2100.44323922908	0.217900303494544	0.17133524352332	1.27177747563002	0.203452194112956	0.339364310702461	LMF2	protein_coding
ENSG00000100263.14	530.775462994356	0.342709297448192	0.181989377253072	1.88312802989388	0.0596830194377833	0.145239465191149	RHBDD3	protein_coding
ENSG00000100266.19	1423.5218008364	-0.28261186055935	0.0970235685273717	-2.91281659548135	0.00358184905674471	0.0174645945846009	PACSIN2	protein_coding
ENSG00000100271.17	232.445818635828	0.389986744828919	0.188106998056762	2.07321763069782	0.0381520303075877	0.1051678595963	TTLL1	protein_coding
ENSG00000100280.16	2797.53659469619	0.0994176368811583	0.087920401113553	1.13076869102037	0.258152460962672	0.399046081797981	AP1B1	protein_coding
ENSG00000100281.14	906.269941648718	-0.0782649542893233	0.0644307387335801	-1.21471452644595	0.224474990176194	0.362748732139677	HMGXB4	protein_coding
ENSG00000100284.21	621.805792983391	0.77724109976572	0.190764448515526	4.07434983726783	4.61430747213714e-05	0.000471769623069166	TOM1	protein_coding
ENSG00000100288.20	495.73086721381	0.116349122257485	0.152211894351952	0.764389161260002	0.444635365896779	0.578160269581751	CHKB	protein_coding
ENSG00000100290.3	72.5968932576552	-0.0458025390955419	0.257393952158311	-0.177947223357334	0.858764423758205	0.906453762090006	BIK	protein_coding
ENSG00000100292.17	183.661156785967	-0.120633037584522	0.247169715109899	-0.488057517608438	0.625509100935491	0.728622865571121	HMOX1	protein_coding
ENSG00000100294.13	728.893887211187	0.258990304884197	0.286990122383849	0.902436302451545	0.366825144073155	0.507326220912338	MCAT	protein_coding
ENSG00000100296.13	2647.96322444707	0.108139375746295	0.152405316990858	0.709551201240454	0.477982489859009	0.607295991235999	THOC5	protein_coding
ENSG00000100297.16	3031.52852298462	-0.0956553209930868	0.209873009477035	-0.45577714462399	0.648550240936234	0.747630354291006	MCM5	protein_coding
ENSG00000100299.18	540.100494394176	0.721156612748699	0.177336858391408	4.06659179197256	4.77056996447733e-05	0.000484130381434957	ARSA	protein_coding
ENSG00000100300.18	2319.04427573411	0.676212981081255	0.349985100113764	1.9321193412561	0.0533447776130506	0.134387557426064	TSPO	protein_coding
ENSG00000100302.7	165.988947428135	-0.0845346903153014	0.113669719080353	-0.743686981891312	0.457065866949467	0.588609207496601	RASD2	protein_coding
ENSG00000100304.13	3956.84903313092	0.0194712580045894	0.0987567445574876	0.197163830094206	0.843699334405365	0.896013660320165	TTLL12	protein_coding
ENSG00000100307.13	811.041498827489	0.532902821915252	0.143598411540888	3.71106348738067	0.0002063903279345	0.00169271121722959	CBX7	protein_coding
ENSG00000100311.17	1232.6287768254	-0.42081710226841	0.130250174911866	-3.23083713747913	0.00123428246622962	0.00745465870635213	PDGFB	protein_coding
ENSG00000100316.16	70752.4149069213	0.190903554090321	0.224657022278871	0.849755561405729	0.395461000832808	0.533349938650805	RPL3	protein_coding
ENSG00000100319.13	215.72875916413	0.446401265373049	0.244288264272283	1.82735452602623	0.0676464818808985	0.158376695611408	ZMAT5	protein_coding
ENSG00000100320.23	2416.16677282078	-0.0043180105173637	0.105540232601889	-0.040913407246806	0.967364928960221	0.978996404857267	RBFOX2	protein_coding
ENSG00000100324.14	756.153271867687	0.0667725351499662	0.0846888026371591	0.788445851998245	0.430435959556732	0.565139273179733	TAB1	protein_coding
ENSG00000100325.15	1428.61119365784	-0.0356642215397669	0.0932158583166959	-0.382598220772689	0.702017689684015	0.790125801758508	ASCC2	protein_coding
ENSG00000100330.16	1117.65588069001	0.223117783348571	0.2191468527106	1.01811995284831	0.308620954192572	0.451758091861632	MTMR3	protein_coding
ENSG00000100335.15	1934.20913399622	-0.543256094282259	0.115793415757439	-4.69159745162244	2.71080096045385e-06	3.97453939091327e-05	MIEF1	protein_coding
ENSG00000100344.11	272.216860571311	-0.416998145316639	0.163498162687125	-2.55047603265499	0.0107575920449841	0.0413376453631905	PNPLA3	protein_coding
ENSG00000100345.22	17660.5433083359	-0.243951156927027	0.171649456889454	-1.42121717917312	0.155253631942077	0.281229074807965	MYH9	protein_coding
ENSG00000100347.15	1251.75834254189	0.0979324773047391	0.172440832468608	0.567919302538552	0.570089764457382	0.683615267685723	SAMM50	protein_coding
ENSG00000100348.10	2925.34450985563	0.561615961037412	0.252765512235166	2.22188524087455	0.0262910620873228	0.0800418367028984	TXN2	protein_coding
ENSG00000100350.14	3259.12975583471	0.222957026043112	0.0915407834664067	2.43560320985162	0.0148669826752356	0.0523206724860782	FOXRED2	protein_coding
ENSG00000100353.18	9318.17369196483	-0.0609951488227967	0.122171376815606	-0.49925891327931	0.617596995971915	0.722383550426802	EIF3D	protein_coding
ENSG00000100354.21	1523.55288915119	-0.0913034639456522	0.198212577408114	-0.46063405834061	0.645061172130885	0.744973416331243	TNRC6B	protein_coding
ENSG00000100359.21	941.349764095851	-0.105909401438487	0.0872474839877705	-1.21389633944438	0.224787310936342	0.363138095556878	SGSM3	protein_coding
ENSG00000100360.15	431.196583566126	0.31629651356326	0.142245493879503	2.22359601655428	0.026175636813908	0.0798079793629001	IFT27	protein_coding
ENSG00000100364.18	1939.13381070759	0.133482541880004	0.140422337592265	0.950579118456121	0.341818072987043	0.482713660991972	KIAA0930	protein_coding
ENSG00000100372.15	562.202501333206	0.110861461942199	0.190326717393404	0.582479766690081	0.560243566319075	0.676122712758468	SLC25A17	protein_coding
ENSG00000100376.12	1245.71446266365	0.227833512180081	0.103579501005889	2.19960040324126	0.027835258556426	0.0835824417365198	FAM118A	protein_coding
ENSG00000100379.17	478.808977899512	0.3734672602152	0.132176387070495	2.82552177807686	0.00472036790551243	0.0216227416992305	KCTD17	protein_coding
ENSG00000100380.14	5909.7127155559	0.0131751894591633	0.0911829615393516	0.144491791412997	0.885112137937923	0.925115836564166	ST13	protein_coding
ENSG00000100387.9	576.603724776517	0.787092599184427	0.314361201692345	2.50378416594402	0.0122872965054934	0.0456617051215881	RBX1	protein_coding
ENSG00000100393.14	2683.30343716673	-0.243521120498944	0.358698657252516	-0.678901678540466	0.497200162099114	0.624356441350629	EP300	protein_coding
ENSG00000100395.15	1063.38232373888	0.152889444228596	0.197776692646097	0.773040757144106	0.43949826020189	0.573342157946488	L3MBTL2	protein_coding
ENSG00000100401.20	4073.22954322212	0.334255600272875	0.194055077103831	1.72247799573947	0.0849829654978734	0.18585685662617	RANGAP1	protein_coding
ENSG00000100403.12	2758.79822449951	-0.161553339007443	0.254888544751058	-0.633819535378598	0.526198602599255	0.64826614508616	ZC3H7B	protein_coding
ENSG00000100410.8	651.838423160089	0.042795437996501	0.102534935216426	0.417374214029299	0.676404712808266	0.769646759080885	PHF5A	protein_coding
ENSG00000100412.16	4189.48524699447	-0.146078909535683	0.0681606443080005	-2.14315623067748	0.0321005555246688	0.0927761369007802	ACO2	protein_coding
ENSG00000100413.17	2373.97534087913	0.240141097566573	0.127058798352869	1.8899997534972	0.0587579930486485	0.143514682013366	POLR3H	protein_coding
ENSG00000100416.15	768.836022957492	0.288945436585435	0.192819459351958	1.49852840349488	0.133996018716143	0.253933602391917	TRMU	protein_coding
ENSG00000100417.12	285.366133488798	0.637871220088257	0.225443688639343	2.82940375904114	0.00466348237308794	0.0214071372813357	PMM1	protein_coding
ENSG00000100418.8	953.733091825941	0.126693153627939	0.11626320466547	1.08970980107146	0.275840997355288	0.417881999268859	DESI1	protein_coding
ENSG00000100422.14	1477.76898382244	0.149411317057158	0.0528922982247898	2.82482179961563	0.00473069179457832	0.021658698060721	CERK	protein_coding
ENSG00000100425.18	1066.7393166394	-0.188325394412322	0.156190368078519	-1.20574268906037	0.227916719502047	0.366795960539829	BRD1	protein_coding
ENSG00000100426.7	1095.62337550401	-0.38922581239385	0.202639018644484	-1.92078413623153	0.0547589272437076	0.13656839564668	ZBED4	protein_coding
ENSG00000100429.18	825.717718790268	0.374317856336297	0.248198089681255	1.50814156876473	0.131518298177011	0.250482129408001	HDAC10	protein_coding
ENSG00000100439.10	662.744171234719	-0.131635777066819	0.0988292206325464	-1.33195198974856	0.182875965358421	0.315563655209839	ABHD4	protein_coding
ENSG00000100441.10	1024.82517390917	0.101066065558527	0.165048487280961	0.612341665310043	0.540311728471899	0.660059061282743	KHNYN	protein_coding
ENSG00000100442.11	915.123533953938	0.553541312457299	0.258792628240248	2.13893771326216	0.0324407131992092	0.0936320002210623	FKBP3	protein_coding
ENSG00000100445.17	487.518720575742	0.562673258248205	0.170607629507431	3.29805448837618	0.000973572398261008	0.00616071124156624	SDR39U1	protein_coding
ENSG00000100461.18	1347.24797247197	0.319161316697941	0.0674465659450119	4.73206177699467	2.22250745668213e-06	3.33223293824552e-05	RBM23	protein_coding
ENSG00000100462.16	3652.12797328562	-0.253065465812638	0.0826894952740701	-3.06043065051813	0.00221018938850056	0.011890772166614	PRMT5	protein_coding
ENSG00000100478.15	208.442675701491	0.0453843562568724	0.128697077594094	0.352644808299479	0.724354740793755	0.80758410582433	AP4S1	protein_coding
ENSG00000100479.13	459.538313701122	-0.220330474121262	0.132861328195612	-1.65834917589315	0.0972470086410904	0.204165212226817	POLE2	protein_coding
ENSG00000100483.14	240.052186507	-0.0143216341531796	0.0921000728021299	-0.15550079079686	0.876426530558837	0.9194376339212	VCPKMT	protein_coding
ENSG00000100485.12	1015.5696571483	-0.329639127891195	0.242063341244318	-1.36178872107068	0.173264572096293	0.304354605122076	SOS2	protein_coding
ENSG00000100490.9	141.894742535885	-0.116903330377378	0.170780084974574	-0.684525542862818	0.493643365713929	0.621246593905977	CDKL1	protein_coding
ENSG00000100503.25	2702.30670647952	-0.384975904214498	0.211704957388488	-1.81845483905249	0.0689946431988382	0.160628872363227	NIN	protein_coding
ENSG00000100504.17	3905.51923093525	-0.0503559665528392	0.10087658751323	-0.499183881951153	0.617649848385525	0.722390010414427	PYGL	protein_coding
ENSG00000100519.12	2027.2126735749	-0.185497351294617	0.0890180896196984	-2.08381635785598	0.0371768748193298	0.103263082869414	PSMC6	protein_coding
ENSG00000100522.10	3052.2237032982	-0.238435722155309	0.10412777673888	-2.28983782831771	0.0220307193769795	0.0700730480643562	GNPNAT1	protein_coding
ENSG00000100523.16	1278.32380681306	-0.0227778573013792	0.186042786910559	-0.12243343415582	0.902555761053371	0.935176645558027	DDHD1	protein_coding
ENSG00000100526.20	1323.00656239582	0.66399604472214	0.131281524426564	5.0578026696633	4.24114959510686e-07	7.70626979406143e-06	CDKN3	protein_coding
ENSG00000100528.12	3917.98005940685	-0.407133683676437	0.121989652313287	-3.33744441398077	0.00084552632632377	0.00550096688775776	CNIH1	protein_coding
ENSG00000100532.12	298.599126986333	-0.00635869011722615	0.125603333650406	-0.0506251699889145	0.959624205787251	0.973658462602594	CGRRF1	protein_coding
ENSG00000100554.12	708.275198501124	0.0441262105429082	0.174964726035761	0.252200609475359	0.800886007005682	0.864920620174607	ATP6V1D	protein_coding
ENSG00000100558.9	1310.49444414434	0.33810307908897	0.16318117262682	2.07194907136855	0.0382701909581508	0.10538970548746	PLEK2	protein_coding
ENSG00000100564.9	474.545252653385	-0.183104553169171	0.0845508489523125	-2.16561460278705	0.0303406495651141	0.0892498774358845	PIGH	protein_coding
ENSG00000100567.13	1736.325205317	-0.0137320212620921	0.220465065878204	-0.0622866085717105	0.950334592581536	0.967061596544569	PSMA3	protein_coding
ENSG00000100568.11	1879.41779474445	-0.0364081487411963	0.0477216640350833	-0.762927057917141	0.445506898330133	0.57875323765536	VTI1B	protein_coding
ENSG00000100575.14	970.907509766273	-0.050781888655512	0.165716939359252	-0.306437524442952	0.759271541279344	0.835413712054817	TIMM9	protein_coding
ENSG00000100577.19	703.171180892978	0.646918641851919	0.229065826332546	2.82416042676202	0.00474046506846866	0.0216634470594348	GSTZ1	protein_coding
ENSG00000100578.18	835.035568330463	-0.0974469227598628	0.226069189167235	-0.431049109871299	0.666432662383323	0.761359410625499	KIAA0586	protein_coding
ENSG00000100580.8	1320.23161909897	-0.493910913414467	0.168841146236098	-2.92529945706368	0.00344124898281227	0.0169206242677714	TMED8	protein_coding
ENSG00000100583.4	88.1505086354857	0.734418532561163	0.245604427687926	2.99024956298565	0.00278749601755055	0.0143106463894632	SAMD15	protein_coding
ENSG00000100591.8	2426.8621422502	-0.00407461803031357	0.0928310087511998	-0.0438928552552318	0.964989810494232	0.977724425539107	AHSA1	protein_coding
ENSG00000100592.16	831.797178450289	-0.196478654241571	0.110934837201509	-1.77111770475378	0.076541130440688	0.172766529712544	DAAM1	protein_coding
ENSG00000100596.7	2015.37606542547	-0.200900611398337	0.101941810018225	-1.97073812366506	0.0487538374775515	0.125867696451263	SPTLC2	protein_coding
ENSG00000100599.16	1411.71032806755	-0.125866117045218	0.066316788291595	-1.89795254395892	0.0577023337411355	0.141746723996636	RIN3	protein_coding
ENSG00000100600.15	2201.75301419767	0.756246568080336	0.171980799527557	4.39727324304689	1.09619310228517e-05	0.000138503272518035	LGMN	protein_coding
ENSG00000100601.10	366.761759480593	0.153766778041753	0.0834119019051699	1.84346327717799	0.0652613986677381	0.15440780156033	ALKBH1	protein_coding
ENSG00000100603.14	2331.55356342804	-0.206942431738168	0.0717165211841401	-2.88556149017352	0.00390716128209692	0.0186767938141701	SNW1	protein_coding
ENSG00000100605.17	6506.11813892922	-0.205086743415976	0.16271306439249	-1.26041964842647	0.207518017313259	0.344015151325325	ITPK1	protein_coding
ENSG00000100612.14	918.902159887808	-0.147503933258508	0.0875333357045977	-1.68511724214756	0.0919659536648767	0.196181181102308	DHRS7	protein_coding
ENSG00000100614.18	1153.89404382828	-0.0843993651325749	0.124643030163908	-0.677128637049246	0.498324340802942	0.625230120318562	PPM1A	protein_coding
ENSG00000100629.17	255.013737034212	-0.21310620579102	0.152448903724992	-1.39788611517633	0.162147268836294	0.290543996742001	CEP128	protein_coding
ENSG00000100632.11	1597.24992493347	0.213844760066615	0.16612160540215	1.28727843406603	0.197997257552899	0.333484014790322	ERH	protein_coding
ENSG00000100644.17	3796.67560704084	-0.718328128332107	0.246156607040374	-2.91817529079888	0.00352086361734056	0.0172074740286484	HIF1A	protein_coding
ENSG00000100647.8	488.170438413046	0.0469649197508392	0.174080923191549	0.26978786009287	0.787323462879273	0.855114069161485	SUSD6	protein_coding
ENSG00000100650.16	2707.19266318192	-0.138663465563343	0.164529639251456	-0.842787148833527	0.399347496586872	0.537263722379286	SRSF5	protein_coding
ENSG00000100664.11	9323.99068440128	-0.101766523846132	0.115388531487135	-0.881946607124281	0.37780568144234	0.516963677316586	EIF5	protein_coding
ENSG00000100697.15	2276.53318317889	-0.45894656000445	0.285267474556948	-1.6088289094901	0.107653757628183	0.218495356359694	DICER1	protein_coding
ENSG00000100711.14	618.966462974025	0.288815121406334	0.0895178835711013	3.22633992097163	0.00125384348159944	0.00753453776291113	ZFYVE21	protein_coding
ENSG00000100714.17	6283.65454003984	-0.258199605221593	0.107375854710199	-2.40463375978201	0.0161886806102638	0.0557257176712802	MTHFD1	protein_coding
ENSG00000100722.20	3824.0181381942	-0.185171026303116	0.0995609319972672	-1.85987638512864	0.0629030171014709	0.1506601261747	ZC3H14	protein_coding
ENSG00000100726.15	1488.52252038964	0.0384789647180071	0.167925918438203	0.229142499715835	0.818758162091434	0.878801641726296	TELO2	protein_coding
ENSG00000100731.16	2064.22299796798	-0.368453853391503	0.227114546227503	-1.62232608836256	0.104733545581492	0.21470016611912	PCNX1	protein_coding
ENSG00000100744.15	677.573093879466	0.0445941617095815	0.116846922437625	0.381646009832964	0.702723951875915	0.790490211629966	GSKIP	protein_coding
ENSG00000100749.8	524.84742224637	-0.308048163889539	0.123648524514419	-2.49132098502006	0.0127269083488001	0.0468187038148314	VRK1	protein_coding
ENSG00000100764.14	2760.65772129152	0.09994354723341	0.209388935553199	0.477310546373247	0.633141002132069	0.734932779340008	PSMC1	protein_coding
ENSG00000100784.12	541.959356307618	-0.398444911357274	0.199212539598546	-2.00009955277023	0.0454895150659199	0.11993683986466	RPS6KA5	protein_coding
ENSG00000100796.17	2253.76000946506	-0.339789992032138	0.169409794777572	-2.00572813678375	0.0448852615306775	0.118818930182444	PPP4R3A	protein_coding
ENSG00000100802.15	316.798189139259	0.863601236723926	0.127594229903134	6.76834083625528	1.30267588164445e-11	5.44732657028474e-10	C14orf93	protein_coding
ENSG00000100804.19	1560.01489034647	0.203442737544531	0.260083296667372	0.782221465781864	0.434084431333034	0.568023891926964	PSMB5	protein_coding
ENSG00000100811.14	3557.11077231474	-0.18191268285565	0.109328956841714	-1.66390211807309	0.0961319916872688	0.202604610483676	YY1	protein_coding
ENSG00000100813.14	4958.01939470795	-0.317888666019638	0.0729525487550067	-4.35747169145781	1.31573509843844e-05	0.000161431389127539	ACIN1	protein_coding
ENSG00000100814.18	2242.98460228904	-0.240142228407205	0.110841970076531	-2.16652796987819	0.0302708649034927	0.0891061484360802	CCNB1IP1	protein_coding
ENSG00000100815.12	1489.12912993916	0.0134556571707015	0.158878530528069	0.0846914754685772	0.932506673209486	0.955609598039236	TRIP11	protein_coding
ENSG00000100823.12	6891.30232699143	0.0027203252758194	0.170751294902063	0.0159315059799675	0.987289035051629	0.99203374206669	APEX1	protein_coding
ENSG00000100836.10	2830.05565717967	0.453478580706858	0.223438871641664	2.0295420280949	0.0424031127676321	0.113923377956763	PABPN1	protein_coding
ENSG00000100852.13	1832.00835451871	-0.387933220146351	0.158210748821946	-2.45200293301778	0.0142063503974363	0.0506149327712418	ARHGAP5	protein_coding
ENSG00000100865.15	916.52227230472	0.387364889188744	0.265419981827238	1.45944132209639	0.144443679729258	0.267424051881086	CINP	protein_coding
ENSG00000100867.15	712.023577633955	0.201692173507453	0.105916027318837	1.90426490317941	0.0568756926847819	0.140286635010961	DHRS2	protein_coding
ENSG00000100883.12	1120.00600911115	-0.275680366871802	0.130700134546018	-2.10925847803727	0.0349222767345551	0.0987071684813915	SRP54	protein_coding
ENSG00000100888.15	1988.78014752239	0.103976581211198	0.230588560985136	0.450918210196472	0.652048498367681	0.750204751287948	CHD8	protein_coding
ENSG00000100889.12	2203.37298279417	0.0294592166700467	0.140554278478034	0.209593169194424	0.833985211425367	0.889091030382439	PCK2	protein_coding
ENSG00000100890.16	590.128877911861	-0.0912472672266776	0.0917275310784857	-0.994764234399843	0.319850945025829	0.461470632319657	PRORP	protein_coding
ENSG00000100897.18	2529.03314024961	0.125297097321457	0.0609007202373937	2.05739926938538	0.0396478353757614	0.108351819398433	DCAF11	protein_coding
ENSG00000100902.11	2171.31668147608	0.169233139170946	0.211618921689645	0.799707029124449	0.423880559433452	0.559129632584287	PSMA6	protein_coding
ENSG00000100906.11	955.261892459476	0.628696049009172	0.084952207754905	7.40058517164166	1.35585672118116e-13	7.69310079382457e-12	NFKBIA	protein_coding
ENSG00000100908.14	373.124557833813	0.661837550489957	0.272560658744078	2.42822112897589	0.0151730889194726	0.0531406278517462	EMC9	protein_coding
ENSG00000100911.16	1063.83735758145	0.649402406245367	0.22902470730032	2.83551243837551	0.00457522334368817	0.0211035460546124	PSME2	protein_coding
ENSG00000100916.14	228.642812108915	-0.159847594509019	0.168503059173279	-0.94863318976684	0.342807204526435	0.483618297688046	BRMS1L	protein_coding
ENSG00000100918.13	26.4722460853146	1.29854269451172	0.313144329562336	4.14678655151322	3.37174122083068e-05	0.000362414691926329	REC8	protein_coding
ENSG00000100926.15	831.974787910937	0.108967053482395	0.117271257989095	0.929188066632044	0.352791630709559	0.493236114273151	TM9SF1	protein_coding
ENSG00000100934.15	1334.84817563706	-0.0353008320272672	0.243070005476918	-0.1452290748832	0.884530010844182	0.924824055042797	SEC23A	protein_coding
ENSG00000100938.18	761.72779043188	0.211775179966599	0.084510735930864	2.50589676724442	0.0122141274891365	0.0454944307987985	GMPR2	protein_coding
ENSG00000100941.9	2512.66671583109	-0.279285093797217	0.0986252102399069	-2.83178198675423	0.00462893978069335	0.0212934020110677	PNN	protein_coding
ENSG00000100949.14	728.424137469537	-0.0966578032894955	0.15033854275141	-0.642934283654211	0.520266742449776	0.643098190019502	RABGGTA	protein_coding
ENSG00000100968.14	50.4252293187643	2.38164182190176	0.379345929252479	6.27828490632524	3.4232819313897e-10	1.15087119204408e-08	NFATC4	protein_coding
ENSG00000100982.12	922.647653942671	0.26426558788694	0.133685895132645	1.97676492067268	0.0480682086136858	0.124666961439369	PCIF1	protein_coding
ENSG00000100983.12	1110.25042027658	0.382451851181697	0.181008287602236	2.11289690791469	0.0346095925905857	0.0980412419654993	GSS	protein_coding
ENSG00000100991.12	1908.8226977229	-0.0813230958545279	0.110288377106345	-0.73736778061493	0.460898723322717	0.592445445012181	TRPC4AP	protein_coding
ENSG00000100994.12	6533.68815770539	-0.346181110130426	0.158324922232012	-2.18652316546302	0.0287773517682895	0.0858203829697933	PYGB	protein_coding
ENSG00000100997.20	1602.2784024073	0.255910772585906	0.205175242036445	1.24727900913332	0.21229521137807	0.349858774981554	ABHD12	protein_coding
ENSG00000101000.6	1256.00335166655	-0.111586322596638	0.105478738591261	-1.05790346080118	0.290099457243125	0.432950818021103	PROCR	protein_coding
ENSG00000101003.10	378.927234743859	0.271944303432416	0.186305111843495	1.45967172205593	0.144380317192591	0.267371606565217	GINS1	protein_coding
ENSG00000101004.15	36.2637917271028	-0.261606729471691	0.256533846556626	-1.01977471192655	0.307835319023033	0.450898704380301	NINL	protein_coding
ENSG00000101019.22	636.462514354521	0.0999901662427029	0.0712960215174689	1.4024648797297	0.160776470923887	0.288629884228568	UQCC1	protein_coding
ENSG00000101040.19	1378.76184822235	-0.0287512055817579	0.0711585817532173	-0.404044106464473	0.686180285473359	0.777575892581475	ZMYND8	protein_coding
ENSG00000101052.13	527.712174684738	0.229779642978005	0.0900694615940543	2.55113818725406	0.0107371744025181	0.0412799730240893	IFT52	protein_coding
ENSG00000101057.16	798.578248379879	0.193770718236427	0.275368516389872	0.703677823364826	0.481633434021532	0.610511677059268	MYBL2	protein_coding
ENSG00000101076.17	1065.14975193357	0.00256912358336407	0.145608240949	0.0176440809024259	0.985922790666618	0.991050363672368	HNF4A	protein_coding
ENSG00000101079.21	935.717394479779	-0.117038878149184	0.0759746426876966	-1.54049922459375	0.123438711666292	0.239456667026261	NDRG3	protein_coding
ENSG00000101084.18	833.578605562218	0.23447561782886	0.226299524657807	1.03612951986274	0.300141722055688	0.443471742859242	RAB5IF	protein_coding
ENSG00000101096.20	97.395992336784	0.474375642448522	0.258353370603725	1.83615039099351	0.0663354173498581	0.156198314565085	NFATC2	protein_coding
ENSG00000101104.13	2435.00194128874	-0.411815756021636	0.232751710457797	-1.76933503608476	0.0768379798590672	0.173240905356894	PABPC1L	protein_coding
ENSG00000101109.12	1032.58740087314	-0.184057108276776	0.14155972140967	-1.30020818382455	0.193529626488426	0.327913264774961	STK4	protein_coding
ENSG00000101126.18	3172.92298924926	-0.232419434117303	0.211098753941713	-1.10099860741706	0.270897263248357	0.412562854615813	ADNP	protein_coding
ENSG00000101132.10	238.189824220301	-0.155032948310835	0.192414940182706	-0.805721988966266	0.420403167763017	0.556176956710318	PFDN4	protein_coding
ENSG00000101138.12	961.063970557329	0.0958110990771428	0.144711344973802	0.662084227705079	0.50791724336005	0.633765845134407	CSTF1	protein_coding
ENSG00000101144.13	3080.54578853623	-0.311969242419724	0.163193020446249	-1.91165799595258	0.0559200752614485	0.138691600376258	BMP7	protein_coding
ENSG00000101146.13	1060.30440379259	-0.0372749478320302	0.141202041959384	-0.263983065080263	0.791792968131259	0.858236564587346	RAE1	protein_coding
ENSG00000101150.18	3266.33589285719	-0.0847397762546088	0.0782205962348267	-1.08334352246831	0.278655973961096	0.420618663283752	TPD52L2	protein_coding
ENSG00000101152.11	2242.45539339198	0.131782553909516	0.0739333394752984	1.78245098685885	0.0746757172082162	0.169862216356036	DNAJC5	protein_coding
ENSG00000101158.15	1695.37176160624	0.0461530598617599	0.0884045162521733	0.522066765572344	0.601623845254434	0.709353785254417	NELFCD	protein_coding
ENSG00000101160.14	944.775047726431	0.355723717071034	0.122222626148665	2.9104571574035	0.00360900441810644	0.017571783395499	CTSZ	protein_coding
ENSG00000101161.8	2384.08910461707	0.0949496940068505	0.154865132326515	0.613112148489696	0.539802187979247	0.659594971990012	PRPF6	protein_coding
ENSG00000101166.16	2296.27563912283	-0.47844265779372	0.0607957520926507	-7.86967249067976	3.55570852763118e-15	2.35959909814064e-13	PRELID3B	protein_coding
ENSG00000101181.17	1006.60610494315	0.137536361441698	0.0557781549761849	2.46577466573465	0.0136717311125575	0.0491865574865817	MTG2	protein_coding
ENSG00000101182.15	2572.1094240038	0.664053166490544	0.313816246300489	2.1160573243703	0.0343399324460473	0.0975257419347715	PSMA7	protein_coding
ENSG00000101187.16	2597.85993556006	-0.472922894026618	0.110128908348213	-4.29426661100915	1.75271749535964e-05	0.000207056711545466	SLCO4A1	protein_coding
ENSG00000101188.5	6116.62399256844	-0.462161305187033	0.0978744764379519	-4.72197984609422	2.33559831237879e-06	3.48101402667713e-05	NTSR1	protein_coding
ENSG00000101189.7	691.099646313252	0.175834016786033	0.168556086918677	1.04317808985959	0.296865819054208	0.440165435809635	MRGBP	protein_coding
ENSG00000101190.13	378.533078924529	-0.355880634026621	0.0890339426987442	-3.99713438762092	6.41139064679635e-05	0.000627288816936236	TCFL5	protein_coding
ENSG00000101191.17	2382.3586705895	-0.239255487285116	0.20999883577675	-1.13931816050384	0.254570476490829	0.395431425064067	DIDO1	protein_coding
ENSG00000101193.8	2165.81504931829	-0.0510613753162995	0.0703145277159254	-0.726185284534517	0.467725191845733	0.598726695477143	GID8	protein_coding
ENSG00000101194.18	308.642653031251	0.271343311533896	0.109696189308512	2.47358922168903	0.013376339908757	0.048494575714785	SLC17A9	protein_coding
ENSG00000101199.13	1832.32938239824	0.107917441112114	0.173518281080539	0.621937011132697	0.533983287198197	0.655265067736459	ARFGAP1	protein_coding
ENSG00000101213.7	109.361040942867	0.463452633918306	0.191654071021844	2.41817265580277	0.0155986734258487	0.0542950716545658	PTK6	protein_coding
ENSG00000101216.11	855.178205372551	-0.242996094686632	0.0816775148641659	-2.9750671906552	0.00292924380107558	0.0148683232909267	GMEB2	protein_coding
ENSG00000101220.18	2352.32263893878	0.527463963848462	0.365651877244798	1.4425304413119	0.149152790301083	0.273367295836172	C20orf27	protein_coding
ENSG00000101224.17	4061.64451011788	0.486924795862355	0.153211524227021	3.17812121717983	0.00148232763640135	0.00865191843762669	CDC25B	protein_coding
ENSG00000101236.17	449.566716548861	-0.312748306805656	0.189381902190273	-1.65141601804926	0.0986536562786002	0.205942090924946	RNF24	protein_coding
ENSG00000101246.20	597.532511276331	0.144688440559555	0.295457883813372	0.489709188640057	0.624339698807788	0.727593862938327	ARFRP1	protein_coding
ENSG00000101247.18	250.91784861738	-0.0678779241627359	0.16833482473506	-0.40323162048951	0.686777839986118	0.778058783506964	NDUFAF5	protein_coding
ENSG00000101255.11	5467.71537034344	-0.774283205423804	0.182531111277905	-4.24192456838195	2.2161118124252e-05	0.000252610265818117	TRIB3	protein_coding
ENSG00000101266.19	4319.49251740904	-0.316520759709533	0.140935328425617	-2.24585817655073	0.0247130935256173	0.0763863804134257	CSNK2A1	protein_coding
ENSG00000101276.18	339.828428656226	0.499661434490774	0.111379970577875	4.48609774179656	7.25394742143101e-06	9.52814109236674e-05	SLC52A3	protein_coding
ENSG00000101290.14	1150.81024259167	0.00249429895457275	0.137179537180401	0.0181827334152073	0.985493077099185	0.990750944260628	CDS2	protein_coding
ENSG00000101294.18	4389.66687194025	-0.0391633896102904	0.187172807026826	-0.20923653511633	0.834263592686466	0.889325689004996	HM13	protein_coding
ENSG00000101298.15	304.076036736527	0.0997189123640071	0.20854080084248	0.478174592027817	0.632525944945066	0.734498135856402	SNPH	protein_coding
ENSG00000101310.17	1674.12149848692	-0.0649808337696694	0.124579941966075	-0.52159948659604	0.601949220850084	0.70965044204351	SEC23B	protein_coding
ENSG00000101311.16	4238.20751480567	0.336430667558211	0.207379768586864	1.62229261731137	0.104740708702284	0.21470016611912	FERMT1	protein_coding
ENSG00000101333.16	100.045155359988	-2.54104811184409	0.166117446173639	-15.29669622532	8.0437470000578e-53	3.6109326606436e-50	PLCB4	protein_coding
ENSG00000101335.10	43.0585658135415	-0.812164135235034	0.26215016073873	-3.09808749667132	0.00194773913845861	0.010716778107532	MYL9	protein_coding
ENSG00000101337.16	2098.80998303127	-0.13759883759202	0.171658430363864	-0.801585085569943	0.422793007784072	0.558370656555187	TM9SF4	protein_coding
ENSG00000101343.15	751.982921886651	-0.0268368777902313	0.0878134022238186	-0.3056125501416	0.759899663769773	0.835796538741662	CRNKL1	protein_coding
ENSG00000101346.14	1799.29359162232	-0.21602978052092	0.180083889229843	-1.19960636925827	0.230292251752694	0.369333890774548	POFUT1	protein_coding
ENSG00000101347.10	612.387155066674	0.0882516531780021	0.191986339015368	0.459676733410381	0.645748272230437	0.745380661277609	SAMHD1	protein_coding
ENSG00000101350.8	901.350096289296	-0.114056992360064	0.0774714626780401	-1.47224524253619	0.140954664112975	0.26316709949313	KIF3B	protein_coding
ENSG00000101353.15	43.8008060556537	1.20568145813381	0.273478920012766	4.40868151036112	1.04001836051717e-05	0.000131732782046254	MROH8	protein_coding
ENSG00000101361.17	6245.9074886246	-0.00820208318087299	0.140880955986988	-0.0582199568664946	0.953573424402702	0.969558604013539	NOP56	protein_coding
ENSG00000101363.12	771.637685343443	0.429521719224777	0.240885861399866	1.78309227751553	0.0745712833291305	0.16964994745156	MANBAL	protein_coding
ENSG00000101365.21	1562.5925561844	0.256861607102755	0.213258185228353	1.2044630635289	0.228410650075409	0.367242363014955	IDH3B	protein_coding
ENSG00000101367.9	2007.1275521846	-0.0912295716084597	0.104271150859031	-0.874926294155874	0.38161401108483	0.520620042622977	MAPRE1	protein_coding
ENSG00000101384.12	640.240684598625	-0.798470315976661	0.197437786775524	-4.04416160157062	5.25106920168544e-05	0.00052486620317829	JAG1	protein_coding
ENSG00000101391.21	572.931111808152	-0.0548455757245866	0.143514025965107	-0.382161780744144	0.702341368715844	0.790316760201516	CDK5RAP1	protein_coding
ENSG00000101400.6	545.095128576353	0.697138795376825	0.223034761856172	3.12569569682769	0.00177385001569893	0.00996684217797695	SNTA1	protein_coding
ENSG00000101407.13	703.977753161925	-0.183268719535742	0.084478055085599	-2.16942399242077	0.0300505090951682	0.0886301295303483	TTI1	protein_coding
ENSG00000101412.13	903.007252218066	-0.167650218037359	0.15971080082868	-1.04971121030941	0.293850908067195	0.436798442718114	E2F1	protein_coding
ENSG00000101413.12	881.681328023817	-0.177136419236377	0.148280894224581	-1.19460042484025	0.232243183188244	0.371433501791308	RPRD1B	protein_coding
ENSG00000101417.12	223.037648197312	0.268489449725605	0.157553665599113	1.704114269285	0.0883597413102911	0.190944332809659	PXMP4	protein_coding
ENSG00000101421.4	1194.69019871841	0.529855800980265	0.217838796791493	2.43232981812428	0.0150020395929172	0.0526977522577745	CHMP4B	protein_coding
ENSG00000101439.9	3215.64455955015	1.53355346932132	0.376091058317182	4.07761215111893	4.55005840416022e-05	0.000466090882031526	CST3	protein_coding
ENSG00000101442.10	406.399424137488	-0.321525865007179	0.119977253466873	-2.67989019348536	0.00736463144430124	0.0307037338799153	ACTR5	protein_coding
ENSG00000101444.13	6877.93767612131	-0.0230139725493686	0.082899779222442	-0.277611988418161	0.781310228334666	0.850354978612899	AHCY	protein_coding
ENSG00000101447.15	1142.54452869209	0.136006856318224	0.142337817592934	0.95552157970543	0.339313997734262	0.480204221429058	FAM83D	protein_coding
ENSG00000101452.15	347.581521746182	-0.209838982690675	0.115845785950631	-1.81136483272771	0.070084395940866	0.162395344655448	DHX35	protein_coding
ENSG00000101457.13	595.221322989798	0.551761543765149	0.218794727551592	2.52182285167288	0.011674848594182	0.0438791465385371	DNTTIP1	protein_coding
ENSG00000101464.11	554.469010552419	-0.0273748423627795	0.210734399020836	-0.129902106585232	0.896643877598935	0.932189599059502	PIGU	protein_coding
ENSG00000101473.17	263.48696845589	0.477815452890076	0.201462875099793	2.3717295439837	0.0177050452623457	0.0597253617986556	ACOT8	protein_coding
ENSG00000101474.12	2312.57637391646	-0.00917554198474342	0.0535506407806445	-0.171343271546059	0.863953857748639	0.910032903704875	APMAP	protein_coding
ENSG00000101493.11	690.748922740792	-0.536895707618569	0.169990354624749	-3.1583892439295	0.00158643578656281	0.00915108443322305	ZNF516	protein_coding
ENSG00000101544.9	1654.63481339188	-0.436467220573562	0.239496578454056	-1.82243614247413	0.0683888347647275	0.159556524765215	ADNP2	protein_coding
ENSG00000101546.13	1098.70233341019	0.00389108811977131	0.120875998529361	0.0321907423070938	0.974319938923362	0.983436490926912	RBFA	protein_coding
ENSG00000101557.15	2292.28617105923	-0.208055155876611	0.0674484545170924	-3.08465416096209	0.00203788966747043	0.0111484982059502	USP14	protein_coding
ENSG00000101558.14	2411.18706293656	0.135058833715281	0.0794640124445691	1.69962262866468	0.0892019311409613	0.192300716808544	VAPA	protein_coding
ENSG00000101574.15	136.027313527123	0.196711792268379	0.122297352152735	1.60847139210921	0.107731976815598	0.218542419210058	METTL4	protein_coding
ENSG00000101577.9	449.462825943989	-0.702285451927733	0.257671890684063	-2.72550277045478	0.00642036376284106	0.0276117250245824	LPIN2	protein_coding
ENSG00000101596.16	2364.18905285431	-0.442973002248262	0.209963864808702	-2.10975827984427	0.0348791817114738	0.0986270725381389	SMCHD1	protein_coding
ENSG00000101608.13	1538.38776176656	0.416145024558928	0.134052143461022	3.10435188736785	0.00190696379562915	0.0105309798691445	MYL12A	protein_coding
ENSG00000101624.11	362.913556233377	-0.0648648821818121	0.133289573338052	-0.486646333673081	0.626508982599397	0.72945355110341	CEP76	protein_coding
ENSG00000101638.14	26.9667306302972	0.904250723369179	0.274872037869982	3.28971520848877	0.00100288831605207	0.00632001831870467	ST8SIA5	protein_coding
ENSG00000101639.18	1633.14066977929	-0.30867345391158	0.268293004512437	-1.15050876735502	0.249934385271129	0.390895432154241	CEP192	protein_coding
ENSG00000101654.18	1178.95751035225	-0.0764238960239907	0.1319019634487	-0.579399229744702	0.562319823726863	0.677877874644644	RNMT	protein_coding
ENSG00000101665.9	1414.16568440406	-0.0588915873323437	0.133846830364545	-0.439992394081703	0.659942616067061	0.75672031770953	SMAD7	protein_coding
ENSG00000101670.12	688.797616129835	-0.679003320615356	0.220411138652657	-3.08062162722814	0.00206568967775904	0.0112803654925353	LIPG	protein_coding
ENSG00000101695.9	482.130957601656	-1.12445083550281	0.216830041104635	-5.18586276041055	2.15017110330633e-07	4.20205653646152e-06	RNF125	protein_coding
ENSG00000101745.17	1265.15412652788	0.168056061789625	0.167565157554891	1.00292963192287	0.315894814314633	0.457839003977234	ANKRD12	protein_coding
ENSG00000101751.10	171.886520317188	0.0456809551290385	0.269769110433415	0.169333527680937	0.865534305481961	0.910953668774732	POLI	protein_coding
ENSG00000101752.11	1024.65934681091	-0.328498226434102	0.274550985385925	-1.19649261492304	0.231504378804463	0.370576962107239	MIB1	protein_coding
ENSG00000101773.19	1886.61424863571	-0.556226015897075	0.133962932728322	-4.15208897393362	3.29454117779896e-05	0.000355117104496791	RBBP8	protein_coding
ENSG00000101782.15	826.678701215804	-0.138832243349911	0.0663575300490824	-2.09218521616494	0.036421950458424	0.101665733329723	RIOK3	protein_coding
ENSG00000101811.14	561.531991351173	-0.0919173065747298	0.0950584767422607	-0.96695539130037	0.333566334286417	0.475463235024225	CSTF2	protein_coding
ENSG00000101843.19	464.175560155354	0.329028590146599	0.121563492393148	2.70663982803727	0.00679679526315677	0.0288726652105655	PSMD10	protein_coding
ENSG00000101844.18	103.123661406539	-0.19790110580635	0.150643513792505	-1.31370479102697	0.188945568050947	0.322509081319794	ATG4A	protein_coding
ENSG00000101849.17	1232.28946831544	-0.0952860302749012	0.0939423209352781	-1.01430355697246	0.310437927304121	0.453027448555579	TBL1X	protein_coding
ENSG00000101856.10	1364.35856047537	0.00412266352593911	0.0890702236698374	0.0462855414085505	0.963082663243114	0.976194095436289	PGRMC1	protein_coding
ENSG00000101868.12	901.005843057018	-0.111881012998303	0.178633753462779	-0.626315076683507	0.531108299278974	0.652524025750219	POLA1	protein_coding
ENSG00000101871.16	272.053163062629	-0.632871951573293	0.156382287910094	-4.04695416617218	5.18883963750427e-05	0.000520008269121653	MID1	protein_coding
ENSG00000101882.10	283.021135019788	0.260218883091036	0.226429833746325	1.14922525351746	0.250463110235218	0.391361430335803	NKAP	protein_coding
ENSG00000101888.11	134.355297687884	0.623179981129599	0.171019809160093	3.64390525395942	0.000268532304702296	0.00210400850445131	NXT2	protein_coding
ENSG00000101898.6	130.194463049157	-0.256811110098043	0.275080690243669	-0.933584650636719	0.350518186071704	0.491137342698286	MCTS2P	protein_coding
ENSG00000101901.12	602.389171751317	0.0211210456132399	0.118500419088948	0.178236041489323	0.858537605852475	0.90640239870833	ALG13	protein_coding
ENSG00000101911.13	1802.07823629775	-0.394316281651872	0.114071164649008	-3.45675686634013	0.000546717879566354	0.00381952240699502	PRPS2	protein_coding
ENSG00000101928.13	1488.50130764248	2.01973302127124	0.0851365282490595	23.7234599860907	2.06524712788408e-124	4.50312384469924e-121	MOSPD1	protein_coding
ENSG00000101935.10	216.172061608846	-0.185077008047976	0.113957808199654	-1.62408360578259	0.104357966367333	0.214343565122231	AMMECR1	protein_coding
ENSG00000101940.18	951.055312769064	0.435911731075049	0.190331344699466	2.2902782080553	0.0220051942532093	0.0700183398449825	WDR13	protein_coding
ENSG00000101945.17	536.293643905898	-0.0205808996121345	0.140591030323583	-0.146388425810421	0.883614763748541	0.92431033781742	SUV39H1	protein_coding
ENSG00000101966.13	854.955764954755	0.0936576642005186	0.10828785961095	0.864895331175681	0.387096240379634	0.52541128651973	XIAP	protein_coding
ENSG00000101972.19	2792.25469129161	-0.187178484245406	0.175526005360839	-1.06638605408134	0.286249163266028	0.428755738854699	STAG2	protein_coding
ENSG00000101974.14	827.814991404904	-0.372659016749657	0.186717646533414	-1.99584251230891	0.0459510677720388	0.120818457778575	ATP11C	protein_coding
ENSG00000101986.12	158.031318150724	0.604153975143485	0.1660093824543	3.63927608314427	0.000273405556029239	0.00213561361395817	ABCD1	protein_coding
ENSG00000101997.13	491.972851281402	-0.138055216950437	0.132508770570274	-1.04185720202741	0.297477888972918	0.440987278495887	CCDC22	protein_coding
ENSG00000102003.11	38.2313208579755	0.196025482839847	0.310210821488301	0.631910524266607	0.527445345970884	0.649278031740753	SYP	protein_coding
ENSG00000102007.11	4047.59923357035	0.365792823100143	0.0916121565414672	3.9928415279098	6.52862023663087e-05	0.000636311179257324	PLP2	protein_coding
ENSG00000102024.18	586.811091723342	-0.0958237641028043	0.146948244995288	-0.652091926010258	0.514341872315459	0.63901052478813	PLS3	protein_coding
ENSG00000102030.16	1239.80592002084	0.253666115816881	0.231796028460433	1.09435056977338	0.27380125423557	0.41568347087802	NAA10	protein_coding
ENSG00000102034.17	1561.23178739539	-0.0994411896432134	0.111733642861142	-0.889984315348909	0.373474308081874	0.513398526245672	ELF4	protein_coding
ENSG00000102043.16	30.4694080009687	-0.095384010135477	0.263627408964652	-0.36181370711824	0.717491248354738	0.801806188580932	MTMR8	protein_coding
ENSG00000102054.18	2390.32985158856	-0.0149748947691196	0.0695147256111058	-0.215420468648548	0.829439512931031	0.886287824549589	RBBP7	protein_coding
ENSG00000102057.10	40.7491199332139	-0.00908300320402517	0.298442389962946	-0.0304346953030127	0.975720374813652	0.984232375968593	KCND1	protein_coding
ENSG00000102078.16	153.411511980337	0.169323167117566	0.133332407511784	1.2699325713638	0.204108649775999	0.340136512886895	SLC25A14	protein_coding
ENSG00000102081.15	812.227832849188	-0.101091705083462	0.121003574230222	-0.835443958796821	0.40346778796768	0.54089844951697	FMR1	protein_coding
ENSG00000102096.9	569.155375505415	-0.0740170202141474	0.115772920059018	-0.639329302365488	0.522608729933265	0.645093169831899	PIM2	protein_coding
ENSG00000102098.19	220.878180689528	-0.495413498837784	0.181660505002704	-2.7271392801116	0.00638860663517476	0.0274983934215094	SCML2	protein_coding
ENSG00000102100.16	517.00097263677	0.115545062730634	0.106658446230643	1.08331845075612	0.278667098416124	0.420618663283752	SLC35A2	protein_coding
ENSG00000102103.17	807.895554113608	0.302220742167328	0.264498592570155	1.14261758155544	0.25319740257987	0.39418114601964	PQBP1	protein_coding
ENSG00000102119.11	779.221089190561	0.000600262137471335	0.161256247217298	0.00372241167601069	0.997029952053764	0.99809437930031	EMD	protein_coding
ENSG00000102125.16	286.105745379203	0.176412738829639	0.183109480981295	0.963427660240381	0.335332950858834	0.476997900322566	TAZ	protein_coding
ENSG00000102144.15	4429.95546949601	0.113976546810188	0.169677697343519	0.671723795139902	0.501759549998603	0.628300599854678	PGK1	protein_coding
ENSG00000102158.20	1911.86105848567	-0.299962186982132	0.0954597119953611	-3.14229092789122	0.00167631382627608	0.00953618260546096	MAGT1	protein_coding
ENSG00000102172.16	1195.27140854155	-0.0984894892052389	0.133460880507299	-0.737965228693756	0.460535579091256	0.592078381373808	SMS	protein_coding
ENSG00000102178.13	990.346682922078	0.0516478134951793	0.141604720683008	0.364732286085268	0.715311255613823	0.80042781625528	UBL4A	protein_coding
ENSG00000102181.21	787.029208093629	0.065522072651033	0.0962870216594569	0.680487063799399	0.496196110096583	0.623585115554068	CD99L2	protein_coding
ENSG00000102189.17	670.976640967114	-0.428822546444256	0.11957872230525	-3.58611079109539	0.000335646403985052	0.00254747442268715	EEA1	protein_coding
ENSG00000102218.6	96.3761185670744	-0.367623345722675	0.31001150023167	-1.18583776875358	0.23568637294389	0.37518576452259	RP2	protein_coding
ENSG00000102221.14	604.471711847482	-0.414019743805619	0.209745681472968	-1.97391307843912	0.0483916273921963	0.125250366099219	JADE3	protein_coding
ENSG00000102225.16	3591.6114863297	0.121413902227773	0.0917150650307356	1.32381634562527	0.185564046174608	0.318554047549549	CDK16	protein_coding
ENSG00000102226.10	2319.99853075396	0.541708639723024	0.055551081272125	9.75154087585417	1.8168926304797e-22	2.16650251711029e-20	USP11	protein_coding
ENSG00000102241.12	1325.10074333975	-0.0797777974872887	0.100889562639594	-0.790743813334558	0.429093503359678	0.563972587541986	HTATSF1	protein_coding
ENSG00000102265.12	5797.47252250645	1.47234883261032	0.410449218656822	3.58716441811858	NA	NA	TIMP1	protein_coding
ENSG00000102287.19	89.2639510017024	1.43257489985152	0.256202976611158	5.5915622792539	2.25035547256531e-08	5.42609408811442e-07	GABRE	protein_coding
ENSG00000102302.8	654.520968157457	-0.183805919538644	0.114446835971185	-1.60603758049652	0.108265653085276	0.219420882092758	FGD1	protein_coding
ENSG00000102309.15	210.210894288209	0.44413108820844	0.163037424922997	2.7241051459087	0.00644759759927334	0.0276820484269224	PIN4	protein_coding
ENSG00000102312.23	371.756752581801	0.500181343823717	0.123113779262316	4.06275679961048	4.84965490739644e-05	0.000490429577496123	PORCN	protein_coding
ENSG00000102316.17	867.419468265319	0.215805990977644	0.0915957505148721	2.35606990241981	0.0184694417788511	0.061630758607478	MAGED2	protein_coding
ENSG00000102317.18	5246.66400715343	0.0131218220709484	0.129778574220058	0.101109309836449	0.919463687741428	0.946373610223037	RBM3	protein_coding
ENSG00000102349.18	29.4792530690247	0.405143562763292	0.291410507509811	1.39028467513187	0.164442449551036	0.293233340554763	KLF8	protein_coding
ENSG00000102362.15	129.527436996952	-0.0170351279044654	0.13011954703339	-0.130919053231057	0.895839342110655	0.931779603894694	SYTL4	protein_coding
ENSG00000102384.13	218.157546639542	0.0865790729479903	0.168391753639567	0.514152689052147	0.607145242239741	0.71420869613142	CENPI	protein_coding
ENSG00000102390.11	412.908363577818	0.301724940881825	0.184168141785371	1.63831234847042	0.101356553034462	0.210048210314324	PBDC1	protein_coding
ENSG00000102393.13	212.45198294021	-0.158345461534152	0.180485639293136	-0.877329975693939	0.380307435217782	0.51933724467469	GLA	protein_coding
ENSG00000102401.20	598.318709046398	-0.11175204998025	0.0694271760976866	-1.60962977700563	0.10747870359544	0.218251149080314	ARMCX3	protein_coding
ENSG00000102471.14	645.467004910611	-0.234067585567168	0.136370714550114	-1.71640653449206	0.0860876614157364	0.187476254358541	NDFIP2	protein_coding
ENSG00000102531.16	1676.1259280859	-0.371486683470069	0.306933988083207	-1.21031458845595	0.226158201882383	0.364619481919384	FNDC3A	protein_coding
ENSG00000102543.14	153.135275070455	-0.354925987805566	0.115037740752091	-3.08530040215618	0.00203346657466439	0.0111282898275735	CDADC1	protein_coding
ENSG00000102547.19	111.916689098467	-0.601675507189687	0.146268345529234	-4.11350456595842	3.89697329466295e-05	0.00041020347169959	CAB39L	protein_coding
ENSG00000102554.14	8052.63196389512	0.590789689165246	0.213533193962807	2.76673466172265	0.00566208186914875	0.0250058899215328	KLF5	protein_coding
ENSG00000102572.14	3738.68382901807	-0.252849300021907	0.0685941313824024	-3.68616519993976	0.000227658600403704	0.00184279269670398	STK24	protein_coding
ENSG00000102580.15	2182.44369826205	-0.236778934299217	0.136362230521583	-1.73639675292448	0.0824937060126113	0.182003676621926	DNAJC3	protein_coding
ENSG00000102595.20	710.586132568748	-0.279333953311652	0.138017704191034	-2.02389943340181	0.0429805002573345	0.115150320419115	UGGT2	protein_coding
ENSG00000102606.18	1391.36378108681	-0.226203787053796	0.173239307338174	-1.30573015171569	0.191644340539352	0.325885742753752	ARHGEF7	protein_coding
ENSG00000102678.7	502.936768107299	-0.155135716190696	0.129119963828305	-1.20148512740434	0.229563072243294	0.368435454432113	FGF9	protein_coding
ENSG00000102699.6	2683.68105075791	0.0726712589152338	0.301599323028031	0.240952990827767	0.809591551039196	0.871740464522913	PARP4	protein_coding
ENSG00000102710.20	458.542229390903	-0.187839600770057	0.189383028383388	-0.991850232692409	0.321270589267574	0.462809048023429	SUPT20H	protein_coding
ENSG00000102738.8	361.381542189975	0.0918439235950316	0.0873288729979639	1.0517016931751	0.292936433940612	0.435821112314608	MRPS31	protein_coding
ENSG00000102743.15	647.086868214648	0.0435477598893536	0.102425608046466	0.425164768068528	0.670716565703614	0.765050963480627	SLC25A15	protein_coding
ENSG00000102753.10	1447.82929584198	-0.430052297654441	0.0837963003374433	-5.13211556981206	2.86503481491628e-07	5.50050646290153e-06	KPNA3	protein_coding
ENSG00000102760.13	119.935376143274	1.29428307280911	0.228067982580645	5.67498803718078	1.38698347980543e-08	3.51363094872545e-07	RGCC	protein_coding
ENSG00000102763.18	1592.42153812719	-0.594970015008734	0.288513896449773	-2.06218841563603	0.0391898011783098	0.107465672904158	VWA8	protein_coding
ENSG00000102780.17	428.039430950148	-0.370627563348781	0.208498055475828	-1.77760681030308	0.075468454497879	0.170984207654893	DGKH	protein_coding
ENSG00000102781.14	135.735645383398	-0.256902011949493	0.178714080881851	-1.43750291349081	0.150575145571775	0.275039306709192	KATNAL1	protein_coding
ENSG00000102786.15	596.957200058478	-0.0856244893587717	0.120648569158045	-0.709701656275816	0.477889164853495	0.607227965630944	INTS6	protein_coding
ENSG00000102796.11	60.9940436733117	0.799486651913531	0.205209695338883	3.8959497044877	9.78146872939197e-05	0.000899364802510299	DHRS12	protein_coding
ENSG00000102804.15	7040.19529374571	0.524695826020411	0.124672945553971	4.20857808154753	2.56982728014089e-05	0.000286929581395686	TSC22D1	protein_coding
ENSG00000102805.16	183.162425530519	0.368876235243974	0.124044098382789	2.97375078744702	0.00294183896910951	0.0149272899552921	CLN5	protein_coding
ENSG00000102854.16	1605.70656333375	0.816498688486815	0.253346740221071	3.2228505793062	0.00126921743153256	0.00760882390317416	MSLN	protein_coding
ENSG00000102858.13	1719.97064656712	0.107521954888044	0.0539106905831292	1.99444588308969	0.0461033484854957	0.121072850642485	MGRN1	protein_coding
ENSG00000102870.6	1558.43673076923	-0.272170872962943	0.22747046295423	-1.19651083234357	0.231497273946514	0.370576962107239	ZNF629	protein_coding
ENSG00000102871.16	143.81455935399	0.505036080455759	0.207985937966511	2.42822224133767	0.0151730423791478	0.0531406278517462	TRADD	protein_coding
ENSG00000102878.17	212.875450937012	0.436963951244772	0.174103574483873	2.50979310758062	0.01208019151319	0.0450917004318461	HSF4	protein_coding
ENSG00000102879.16	198.467393518929	0.588612318750304	0.225109572110666	2.61478138504451	0.00892845826122369	0.0356181543233291	CORO1A	protein_coding
ENSG00000102882.12	1859.35771780113	0.593836763675285	0.118470465276652	5.01253001993839	5.3718991319711e-07	9.38115520037469e-06	MAPK3	protein_coding
ENSG00000102886.15	35.2534072159801	0.370546191388147	0.257542087317925	1.43877917293853	0.150213099069848	0.274578439602146	GDPD3	protein_coding
ENSG00000102890.16	1057.40514267285	0.530605717265136	0.217182910874802	2.44312830658675	0.0145605596381548	0.0514884159385875	ELMO3	protein_coding
ENSG00000102893.16	1129.12975205402	0.0635790342271684	0.14948736598401	0.425313763532157	0.670607961480888	0.765041431802286	PHKB	protein_coding
ENSG00000102897.10	819.385642168806	-0.37415715354746	0.13079135201558	-2.86071783632063	0.00422683059604053	0.0198017542625435	LYRM1	protein_coding
[truncated: 13,290 more rows]
