# Supplementary material for: FOXO1 links KRAS G12D and G12V alleles to glutamine and nitrogen metabolism in colorectal cancer
Source: EMBO Rep. 2025 Nov 20;27(1):142–62. doi: 10.1038/s44319-025-00641-z (PMC12795846; doi:10.1038/s44319-025-00641-z)
Supplement: Supplementary file 6 — Source data Fig. 4 [file 44319_2025_641_MOESM6_ESM.zip › Fig4/Fig 4C-D/data/sw_gsea_G12A_LN___G12G_LN.gct]

#1.2
15052	10
NAME	Desctiption	G12A_Low_Nutrient_5	G12A_Low_Nutrient_1	G12A_Low_Nutrient_2	G12A_Low_Nutrient_3	G12A_Low_Nutrient_4	Parental_Low_Nutrient_1	Parental_Low_Nutrient_2	Parental_Low_Nutrient_3	Parental_Low_Nutrient_4	Parental_Low_Nutrient_5
TSPAN6	na	31.3133375484995	29.2009762034091	26.3355945922588	31.0389799374281	26.6272687436731	29.4581820147665	29.3796233427533	25.7038556678262	23.8002020863913	23.9584578283526
DPM1	na	15.4178014281794	14.263706150919	14.3467047930515	13.9510308761312	16.0568282671325	15.6533463843486	16.2120719482033	16.5402029815154	14.9867504165531	15.9853332003201
SCYL3	na	17.0681576373929	21.9502589100253	16.2649271609246	18.6564081538796	16.6786188833996	15.0633961437324	15.336772289028	16.9204375328146	12.3077717151485	13.3276249909759
C1ORF112	na	16.4167012390191	13.7882492792217	12.6282972551651	13.4557280047893	15.727644999697	12.2316349887749	12.2161387215334	11.7112241800155	11.9195139323363	13.0149534369354
FUCA2	na	83.0389755793773	73.1014940234598	76.9287095449138	76.5655688616078	85.3316181030073	55.8879527943702	59.1017552477926	53.8031890088374	64.2566630554285	64.2930882995759
GCLC	na	84.9933447744986	80.3522113168436	75.0104871770406	74.6669078547971	100.912959428289	91.8749174719555	102.410060123509	102.663328850785	151.498186853343	159.110737062355
NFYA	na	34.1797457013441	32.212203057492	31.0112616139497	31.4104570909345	31.0163789761467	33.6664937311618	31.9674658133585	32.1298195847828	33.6231239915414	34.2375351674337
STPG1	na	4.34304265582517	4.67532590502344	4.59574108969615	4.21007440640647	4.46226206968148	4.9162520051346	4.26232877511447	3.87839242325188	4.03788094124747	3.47847103870046
NIPAL3	na	32.3122373593393	32.7669027411389	32.4499283898545	31.616833287327	33.540117359819	36.2622747898728	36.4961901369177	42.0159179185621	41.8930147654425	43.2268423460978
LAS1L	na	40.2165749929411	38.4723852015065	36.406262023593	42.0181935855077	41.4039398596675	38.5434157202553	41.6718750781281	40.0767217069361	43.4460458966915	43.4222620673731
ENPP4	na	11.9433673035192	11.3317221087856	9.79092666935266	10.9379384088011	11.2288070114116	14.5914359512395	15.45094180979	15.7417104237871	12.4630748282734	15.281822203729
SEMA3F	na	8.59922445853384	9.35065181004689	9.71100073735795	7.55336878796455	11.3385347672234	15.0240661276914	15.0703767405833	14.6390302250194	16.9668651088956	16.4543405313808
ANKIB1	na	63.2781314953728	66.5243406316471	59.1451896760896	63.7289694459959	62.6545485685604	83.7336041514526	79.2336474088244	81.2561236126399	71.7888640419863	75.9010197433291
CYP51A1	na	194.524880554409	153.572569558228	148.941974272153	159.570075050661	189.097499182404	180.957403804994	192.033133921675	175.516268879713	214.939508564865	230.751606881882
KRIT1	na	32.5293894921305	34.8272158518272	32.0902616958783	31.6581085266055	34.3813634877097	33.9024738274082	35.773116505425	35.9701885529047	27.6051283579515	33.4558562823325
RAD52	na	8.51236360541734	9.94497289966851	11.1097045472655	11.5570669979785	8.59534087192744	10.0684841065157	11.3408390623581	7.60469102598408	8.58049700015088	8.91113929015398
BAD	na	20.3688700558201	17.9088755005983	20.9805571486128	17.9960043254237	21.4334883019127	21.1202186140583	20.5505137371591	20.1524312188578	22.5189514031109	23.2549468317615
LAP3	na	46.1231130048633	40.1761056584218	39.1637066774107	41.2752392784948	43.4887672200924	45.544158575567	45.4775257701946	47.1490843611013	51.6382851140302	53.7404233507093
CD99	na	54.4183244774894	47.9022798235029	53.6702633344515	50.8923700303841	49.926128894387	45.7014786397313	44.183604534892	46.6928028995423	47.6780557293451	44.0476051754541
CD99	na	54.4183244774894	47.9022798235029	53.6702633344515	50.8923700303841	49.926128894387	45.7014786397313	44.183604534892	46.6928028995423	47.6780557293451	44.0476051754541
HS3ST1	na	2.08466047479608	1.18864217924325	1.59851863989431	1.15570669979785	2.15797919763285	1.45521059351984	1.25586472838194	1.71105548084642	2.21306936202986	1.95419721275307
WNT16	na	17.1115880639512	25.3973212298307	22.339297992523	20.4312434428549	17.4467131740825	6.9614128392706	6.16515412114772	6.95829228877544	6.7945111992145	6.0580113595345
MAD1L1	na	32.0082243734315	32.9650097710128	33.6488173697753	30.2547503911367	35.3689132900163	31.6999929291079	29.2654538219913	35.818094732385	35.603238683884	39.3575318648467
LASP1	na	187.31542974574	167.598547273298	177.87516165424	188.834219699114	179.624336263981	132.188183914059	125.548416331274	128.291137608351	140.665794712881	138.357162662917
SNX11	na	11.8565064504027	10.3015655534415	10.7900008192866	11.8872689122065	12.2529327323221	9.43920384985844	11.3788955692788	9.39179341709034	9.6676187920252	12.5459461058747
M6PR	na	96.4155469593188	92.2782545152509	93.4334145018226	93.7360684014617	91.8421316145098	100.409530952869	101.344477929731	101.142390645588	106.382632490558	108.1061898095
CYP26B1	na	7.86090720704356	9.03368056224869	9.31137107738437	9.03927740199036	8.11985393007613	13.2542154058429	12.6347602976608	13.840537667291	12.2301201585861	10.6699167816317
ICA1	na	33.5282893029703	32.0933388395677	32.050298729881	33.4742190548593	37.5268924876491	33.9811338594904	34.7836473254877	36.4644934695937	31.2547515163867	32.2833379546806
DBNDD1	na	52.2033727230186	52.6172271345011	58.1061525601583	55.639022547411	57.7899513942355	55.9272828104113	51.0337757806117	51.0655002394831	56.2197269512148	51.7471421937012
ALS2	na	18.5013617138152	19.9691886112866	18.6627051207661	20.9265463141969	19.7509960461311	26.9017309720966	26.7156678583068	25.5897853024364	25.2755816610779	27.2415091457777
CFLAR	na	17.0681576373929	18.9390320559424	18.2231124947952	16.4275452328409	17.4832890926864	18.9963977478401	20.7027397648417	20.3045250393775	17.2386455568642	16.4543405313808
NDUFAF7	na	10.1627198146309	11.6883147625586	9.27140811138701	9.53458027333229	11.1556551742037	11.1697245556658	10.6177654308655	11.1788958081966	8.50284544358843	9.38014662121472
RBM5	na	96.8498512249013	107.017417537867	104.383267185099	101.578363864376	98.3892210446162	131.008283432827	133.311943743089	136.846415012584	121.01995090258	123.466179901739
SLC7A2	na	6.60142483685426	9.03368056224869	7.6728894714927	7.34699259157207	7.35175963939325	7.78734317613321	8.98133563327692	8.44120703884233	7.60985254312024	7.54320124122683
ARF5	na	140.10655607692	126.748877713305	142.547899712575	129.562976095195	130.612605334693	109.21945454607	107.62380157164	106.807885459946	117.875062861801	102.556269725281
SARM1	na	48.8592298780332	50.2399427760146	50.3133741906735	51.2638471838905	50.2187362432186	54.9440324093843	56.2475172287428	56.9591357846208	55.5208629421527	52.4897371345473
POLDIP2	na	72.1813689398143	63.8300850253625	66.4983754196034	63.398767531768	72.6397743474378	72.6425396278689	71.2037244485641	64.1075453490458	80.1364063724498	74.9630050812076
PLXND1	na	61.0631797409019	63.037656905867	72.372931421215	62.7796389425906	75.3463923241299	90.9703271030107	89.3186217428006	93.1954885234349	101.723539096811	91.6518492781188
AK2	na	167.250572675827	158.168652651302	162.409493813262	163.573773260675	170.736388043222	163.416216650674	168.85672120699	163.805044699697	181.937597025824	181.310417399229
FKBP4	na	132.332509722993	116.011476694141	116.252268086314	121.431753957332	133.172919636969	100.409530952869	100.469178270555	97.454115497986	117.370327744145	110.881149851609
KDM1A	na	153.960862149002	154.880075955395	155.775641457701	152.057981501975	154.204072834239	149.808031100462	160.217894135999	157.64524496865	152.895914871467	156.413944908755
RBM6	na	58.4573541474068	66.7620690674958	58.9054118801054	60.8809779357798	54.9370297431277	62.2200853769835	68.1211473879902	69.773040163404	55.0937793810592	60.6191975396001
CAMKK1	na	29.0115249409121	27.3783915285695	31.0112616139497	29.8419979983517	31.0529548947506	33.6271637151207	30.4071490296113	33.4986639694599	31.8371381906051	35.0192140525349
RECQL	na	45.8191000189556	40.2553484703714	39.8031141333684	39.4178535109625	43.4887672200924	21.3561987103047	22.491395590113	22.0155805202239	19.3352375840504	22.5905197794254
VPS50	na	24.9290648444365	26.5067205971244	24.0976684964068	21.9997025354377	22.0187029995758	27.4130211806306	27.5148545036407	28.4795678923104	22.8683834076419	24.8183046019639
ARHGAP33	na	12.768545408126	13.1543067836253	17.983334698811	17.2943252576893	16.2762837787562	19.7829980686616	17.3537671558232	19.2018448406098	15.5303113124903	13.405792879486
NDUFAB1	na	37.3067364135382	29.4387046392578	31.6906320359047	31.1215304159851	35.9541279876794	31.2673627526561	30.8257706057386	30.7989986552355	37.2339213716954	37.8332580388994
ZMYND10	na	1.2594823701893	0.950913743394599	0.679370421955083	0.619128589177422	1.28015715113813	0.86526035290369	0.913356166095958	0.95058637824801	0.54356089593716	0.742594940846165
SLC25A13	na	39.7388403008003	35.2630513175497	39.1637066774107	36.0745591294044	39.4288402550544	45.1508584151562	45.7058648117186	41.4835895467432	35.9138449101338	41.3508130218549
ST7	na	50.1187122482225	50.358806993939	49.5141148707263	51.222571944612	53.2911134059501	39.2120259929536	38.4370719898716	40.0006747966763	48.687525964657	47.0179849388388
CDC27	na	98.6739291403479	94.5762960617878	88.3581178201581	99.2256752255014	92.0615871261334	109.809404786687	104.427054990305	105.439041075269	98.4621737211883	101.501003230394
HCCS	na	12.5079628487765	13.3920352194739	10.949852683276	11.9698193907635	15.2887339764497	11.248384587748	11.9877996800095	11.1028488979368	12.9289841676482	11.7251832765184
DVL2	na	57.4150239100088	49.0513005967714	55.2687819743458	54.0705634548282	62.1424857081052	55.6126426820826	60.9284675799846	57.1872765154003	66.0038230780837	65.1920190174423
PRSS22	na	7.68718550081055	6.93374604558562	8.63200065542929	10.1537088625097	10.0583776160853	1.21923049727338	1.25586472838194	1.25477401928737	1.94128891406128	1.99328115700813
UPF1	na	116.827847441697	114.149270613327	121.887046291941	121.76195587156	125.67485632316	139.188926769371	129.011558461054	137.720954480572	148.392124590845	139.646932823334
SKAP2	na	27.3611687316986	25.0803499820325	22.7389276524966	25.9208502668947	24.3229858716244	22.5754292075781	20.3982877094764	21.977557065094	17.7822064528014	19.9328115700813
SLC25A5	na	340.624835496368	316.812762174301	327.816210076326	306.592477360659	358.48057823728	307.875365569549	307.991310508941	306.202884161249	355.41117438634	320.371091058738
MCUB	na	19.500261524655	18.4239537782704	15.9052604669484	20.1423167679055	20.7751217670416	19.1143877959633	20.1699486679524	18.7075399239208	18.3645931270197	18.6430414096642
HOXA11	na	5.99339886503874	5.98283230219102	7.19333387952441	6.06746017393873	7.57121515101693	8.21997335258506	8.22020549486363	7.22445647468488	10.4829601359309	10.5526649488666
POLR2J	na	158.260474378269	171.560687870776	182.151199015957	161.964038928814	156.032868764436	147.487560154038	146.860060206846	133.158139864981	151.148754848812	132.064647637852
DHX33	na	64.7981964249116	66.6432048495715	65.2994864396827	70.0028058163272	69.2382139172708	80.1545726917146	80.8320206994923	78.8986693945849	86.5814855671333	90.518414894722
LIG3	na	53.8102985056739	57.1340674156255	57.2669302742137	56.7534540079303	50.8039509408817	61.2368349759566	61.0045805938259	55.8184321307232	57.3456745213703	59.5248471004584
RPAP3	na	39.0439534758683	37.7195784879858	33.9285581317568	31.6581085266055	35.9541279876794	34.8857242284352	35.9633990400284	36.4264700144638	33.0407373173231	39.1230281993164
ACSM3	na	0.651456398373776	0.633942495596399	0.599444489960367	0.660403828455916	0.475486941851305	1.533870625602	1.67448630450926	2.01524312188578	1.70833424437393	1.60244171445751
REXO5	na	8.9032374444416	8.75633072042526	9.03163031540286	8.6678002484839	7.46148739520509	8.96724365736552	10.0088613201349	9.46784032735018	9.27936100921294	8.48121590334831
CIAPIN1	na	36.1775453230237	29.4387046392578	33.169261777807	31.9883104408335	35.3323373714124	31.8573129932722	32.3480308825652	32.9283121425111	35.6808902404464	32.2442540104256
SPPL2B	na	30.6184507235675	30.2707541647281	33.2491877098017	32.8963657049603	32.6257193947203	37.4421752711051	35.5067209569804	32.3579603155623	30.6335390638871	32.3224218989357
FAM214B	na	8.64265488509209	6.33942495596399	6.79370421955083	7.38826783085057	7.75409474403667	4.44429181264168	3.34897260901851	4.44874425020069	2.98958492765438	2.85312793061948
PRKAR2B	na	9.94556768183964	10.2619441474667	8.63200065542929	8.91545168415487	9.94864986027346	15.849996464554	15.1845462613453	16.6162498917752	14.2490606292098	15.6335777020245
MSL3	na	21.0637568807521	21.1974521965046	19.9415200326815	19.770839614399	19.7509960461311	23.6373396406872	22.0727740139857	20.7608065009365	17.8210322310826	21.2225817304983
CREBBP	na	97.8487510357411	121.043395252937	126.922380007608	116.231073808241	103.875608835208	123.614240417104	113.446447130502	119.35562565282	114.108962368522	102.673521558046
TSPOAP1	na	6.42770313062125	10.1034585235676	10.8699267512813	11.6396174765355	8.70506862773928	8.18064333654398	8.52465755022894	7.14840956442504	4.89204806343444	4.88549303188266
GCFC2	na	17.4590314764172	21.7917732861262	17.9034087668163	20.5137939214119	17.2638335810628	17.383867090156	18.6096318842052	20.8748768663263	14.5984926337409	16.0244171445751
WDR54	na	18.5013617138152	16.4032620735568	17.5037791068427	18.4500319574872	16.4957392903799	14.4734459031163	14.537585643694	11.7492476351454	13.93845440296	12.1551066633241
CROT	na	9.77184597560664	10.0242157116181	7.55300057350063	10.4013602981807	9.36343516261031	10.1471441385978	8.33437501562562	8.59330085936201	6.40625341640224	7.30869757569647
KMT2E	na	96.4589773858771	106.106125200447	103.703896763144	109.049182173783	90.0133356843124	97.8137498941581	92.0206337341678	85.3246333115414	81.6506117254176	85.0857466432685
RHBDD2	na	133.070826974483	132.256253143799	150.100900286076	133.484123826652	128.527777974268	93.9200783060915	89.1283392081973	87.4919702539469	96.7926652550956	84.1868159254021
SOX8	na	20.1517179230288	14.263706150919	17.8634458008189	17.7483528897528	19.5681164531114	26.9410609881376	28.2379281351334	26.274207494775	34.1278591091974	31.5016590695794
IBTK	na	58.6310758536398	55.2322399288363	52.5513002865255	56.2581511365884	50.1090084874068	51.168350869441	50.3868151629604	53.5370248229279	51.3276788877804	57.6488177762154
ZNF195	na	41.9972224818294	46.7532590502344	42.3607439571993	42.9675240889131	35.0763059411847	40.5492465383502	46.5811644708939	42.2820821044715	35.8750191318525	38.4586011469803
MYCBP2	na	54.3748940509311	69.4959460797553	63.2214122078201	66.2467590419841	56.3634905686816	88.059905915971	79.0433648742211	81.5603112536793	70.9735226980806	76.7608665169404
FBXL3	na	43.300135278577	40.5723197181696	32.2101505938704	35.4141553009485	37.1611333016097	37.6781553673516	41.7099315850488	42.2440586493416	38.3986947201322	42.8750868478023
PDK2	na	22.4101001040579	25.8331566955533	28.9331873820871	26.7876302917431	27.3222111971481	26.626420859809	24.7367294984322	24.9433865652278	25.5085363307653	22.5123518909153
ITGA3	na	35.3957976449751	42.5930114228831	46.1572257269483	42.7198726532421	37.0514055457978	49.3198401155103	46.6953339916559	44.1072079507077	38.7869525029445	36.5825718227374
ZFX	na	20.4557309089366	22.9011726534199	22.0195942645442	21.3392987069818	18.3245352205772	22.9687293679889	22.148887027827	21.6733694240546	21.3541780546741	22.1215124483647
LAMP2	na	58.5007845739651	56.4208821080795	52.0717446945572	53.0799577121443	53.2545374873462	56.2812529547809	54.4969179103922	55.1340099383846	58.8210540960569	53.1932481311384
ASB4	na	1.99779962167958	1.30750639716757	0.879185251941872	1.93993624608925	1.5727644999697	0	0	0	0	0
GDE1	na	62.5832446704407	67.1582831272435	66.5383383856008	63.4400427710465	68.3238159521721	58.877034013492	54.9535959934402	54.6777284768255	58.5880994263696	52.919660521353
REX1BD	na	26.9268644661161	24.0501934266884	30.0521504300131	26.2923274204012	26.4809650692573	21.8281589027976	22.1108305209063	23.1943076292515	24.4990660954534	24.3492972709032
OSBPL7	na	19.500261524655	18.661682214119	21.4601127405811	21.4631244248173	21.4334883019127	21.3955287263458	21.121361340969	19.0117275649602	17.2774713351454	19.3074684620003
TMEM98	na	31.7042113875238	25.9123995075028	28.8932244160897	26.2923274204012	29.0047034529296	28.0029714212467	29.075171287388	28.7077086230899	30.2452812810748	28.062271975134
YBX2	na	12.7251149815678	9.78648727576941	12.1487416631968	12.5063975013839	13.9354249881036	15.2600462239378	15.8695633859173	13.5363500262517	13.3948935070229	12.74136582715
MAP3K14	na	27.1005861723491	24.287921862537	23.2584462104622	25.3429969169958	28.2731850808507	22.9293993519478	23.3286387423676	25.1715272960073	30.8276679552932	27.5932646440733
TMEM132A	na	53.2022725338584	55.4699683646849	60.1043008600262	59.8490969538174	60.0210824290763	57.5791434841365	56.7041953117907	51.7879458869516	55.6373402769964	54.170346737515
AP2B1	na	312.872792925645	297.794487306409	299.32261532021	319.759278690499	311.334219156793	286.637156907368	279.144478263077	282.01996669862	312.508689385586	305.831863795855
ZNF263	na	64.1033095999795	64.4640275209589	61.423078737939	62.2017855926916	69.5673971847063	64.3832362592428	62.6029538844938	65.7425539196324	70.2358329107373	71.406366153997
SPATA20	na	95.3297862953625	97.1516874501482	111.057082506657	101.495813385819	94.402445916786	89.3971264613676	92.4392553102951	89.2030257347933	95.472588793534	87.4698672428272
TNFRSF12A	na	122.951537586411	100.638371175928	112.016193690594	117.593156704432	128.893537160308	68.6308779916791	69.4911816371342	71.7122363750299	107.39210272587	99.3123023521108
MAP3K9	na	31.0961854157082	35.1045656936506	35.6070027036458	34.4235495582646	32.7354471505322	26.9803910041787	24.9650685399562	26.1981605845152	21.0823976067055	20.8317422879477
RALA	na	48.6420777452419	44.6533245335714	41.5614846372521	42.3483954997356	45.9759296851608	39.5266661212822	42.4710617234621	47.2251312713611	41.5824085391927	49.4411894826526
BAIAP2L1	na	74.5700424005182	83.6804094187247	81.5244506346099	76.3591926652153	82.5884242077113	79.839932563386	78.5866867911731	84.1459062025139	91.2405789608804	85.437502141564
KDM7A	na	160.388565279624	198.542865339597	173.798939122509	181.033199475478	147.437527892508	185.91298582617	178.637243485601	186.771211598169	114.730174821022	128.820680264682
ETV1	na	11.726215170728	11.7279361685334	11.94892683321	11.845993672928	11.631142116055	1.57320064164307	1.63642979758859	1.90117275649602	0.892992900468191	1.25068621616196
ALDH3B1	na	0.0868608531165034	0.039621405974775	0	0	0.0365759186039465	6.01749245428476	4.49066781663846	5.24723680792902	7.64867832140146	6.52701869059524
TTC22	na	15.1572188688298	17.5126614408505	17.7035939368295	17.8721786075882	16.0934041857365	33.9811338594904	33.4136130763438	31.8636553988733	36.1856253581023	32.5960095087211
PHTF2	na	30.705311576684	26.6255848150488	24.8969278163539	25.9208502668947	28.9315516157217	29.4188519987255	31.8913527995172	30.2286468282867	32.2253959734173	34.0030315019033
FARP2	na	16.3298403859026	17.3145544109767	15.8652975009511	16.8815728649044	17.1906817438549	19.2717078601276	20.1699486679524	18.631493013661	22.4024740682672	22.0433445598546
USH1C	na	1.91093876856308	1.98107029873875	1.63848160589167	1.5684590925828	1.64591633717759	5.50620224575076	4.87123288584511	5.32328371818886	5.86269252046508	5.23724853017822
GGCT	na	58.2402020146156	51.2700993313588	48.1553740268162	49.6541128520292	62.947155917392	56.3992430029042	60.0151114138886	63.1569589707978	64.5284435033971	70.3901836033654
DBF4	na	61.9752186986252	56.2623964841804	46.796633182906	47.383974691712	57.3510403709882	52.23026130255	58.1122860678554	57.3013468807901	59.0540087657443	63.5114094144746
IFRD1	na	92.2027955831684	78.9654621077265	77.6080799668689	79.6199365682164	81.5277225681968	69.0241781520898	74.4385275368206	73.2711980353566	75.3608356438591	84.9294108662482
COX10	na	20.8466047479608	19.9295672053118	23.338372142457	21.4218491855388	22.1284307553877	22.6540892396603	23.1764127146849	21.5973225137948	23.6837247515477	23.4503665530368
GTF2IRD1	na	46.0362521517468	56.2227750782057	57.9862636621662	52.6672053193593	54.059207696633	79.9579226115092	71.3940069831674	80.6857717856911	79.3210650285441	71.4454500982521
PAF1	na	57.5018847631253	59.154759120339	63.661004833791	60.2618493466024	59.9479305918684	53.9607820083574	49.3212329691818	56.8070419641011	56.5303331774646	57.5706498877053
VPS41	na	52.8548291213923	56.7378533558777	52.7910780825097	52.8735815157518	51.4623174757528	61.9054452486549	63.0215754606211	61.4839269450813	52.7642326841857	58.9776718808875
ARHGAP44	na	18.979096405956	17.9881183125478	22.6590017205019	19.2755367430571	20.0801793135666	20.6089284055243	21.578039424017	20.2284781291177	22.713080294517	21.2616656747534
ELAC2	na	130.334710101313	116.526554971813	123.765305693817	123.206589246307	141.914564183313	124.479500770008	120.563013924666	121.903197146525	137.365603558976	130.65762564467
SCIN	na	6.68828568997076	7.09223166948472	6.43403752557461	6.85168972023013	6.76654494173011	1.80918073788953	1.48420376990593	1.55896166032674	0.621212452499611	0.742594940846165
ARSD	na	11.8130760238445	15.0957556763893	15.8652975009511	15.7258661651065	14.3011841741431	13.1362253577197	12.0639126938508	14.0306549429406	8.73580011327578	9.61465028674508
PNPLA4	na	6.86200739620377	7.52806713520724	7.43311167550855	6.52148780600218	6.72996902312616	6.01749245428476	6.08904110730639	5.3993306284487	5.35795740280915	5.04182880890291
ADIPOR2	na	60.1511407831786	54.2813261854417	53.5503744364595	57.7440597506142	60.898904475571	57.6578035162186	62.2985018291285	56.8070419641011	62.0824194716799	69.452168941244
MARK4	na	37.2198755604217	42.5930114228831	46.4369664889298	40.3259087750894	46.7805998944476	44.7575582547454	42.7374572719067	42.5482462903809	45.3485090324716	43.4222620673731
PROM1	na	58.9350888395476	54.0832191555678	55.8682264643062	57.0011054436013	62.3253653011249	65.8384468527626	67.6264127980216	62.3964898681994	63.2471928201166	65.1138511289322
CCDC124	na	64.5376138655621	66.4847192256724	69.135931175429	62.6970884640336	69.0553343242511	48.7692198909353	53.2791096889309	56.4268074128019	57.9280611955887	56.5935512813288
PAFAH1B1	na	68.4463522558047	69.2978390498814	65.4993012696694	67.7739428952884	64.9222555220051	69.0635081681309	71.6984590385327	71.4460721891205	63.5966248246477	66.0127818467986
NOS2	na	11.6827847441697	12.2033930402307	11.3095193772523	10.7315622124086	11.9237494648866	15.7320064164307	17.5059931835059	16.730320257165	22.1695193985799	19.8155597373161
KIAA0100	na	256.673820959268	268.791618132873	281.17942875741	276.255176490966	262.578519657732	296.037030741185	293.187329316803	298.103888218576	290.455647321849	292.426070916369
TRAPPC6A	na	4.42990350894167	4.47721887514957	5.23514854565387	4.21007440640647	4.53541390688937	3.65769149182015	3.65342466438383	3.38408750656292	3.64962315843521	3.20488342891503
ST7L	na	9.12038957723286	9.90535149369374	9.59111183936587	9.74095646972477	10.3144090463129	9.08523370548875	9.47607022324557	8.63132431449193	8.6193227784321	10.0445736735508
RPUSD1	na	89.4232482834403	80.5899397526923	97.5895629655478	87.2145805954595	98.2429173702004	91.0096571190518	91.1453340749925	88.860814638624	119.311616658207	105.565733432921
RHBDF1	na	14.3320407642231	14.3033275568938	14.7063714870277	16.6339214292334	16.7151948020036	30.0481322553827	29.1512843012293	28.2894506166608	28.9252048195131	28.9612026930004
LUC7L	na	44.2556046628585	42.6722542348326	40.7222623513076	40.8624868857098	36.7222222783623	49.4378301636336	54.1163528411855	50.1149138612351	41.0000218649743	48.0341674894704
BAIAP3	na	4.38647308238342	3.60554794370452	3.91637066774107	3.75604677434303	3.47471226737492	6.29280256657229	5.63236302425841	5.51340099383846	5.66856362905895	5.97984347102438
TSR3	na	35.3089367918586	30.112268540829	32.7696321178334	32.7725399871249	32.5525675575124	29.694162111013	29.417679849674	28.4795678923104	36.1467995798211	35.0192140525349
PIGQ	na	55.6778068476787	48.5362223190993	53.5903374024568	52.2957281658529	56.2171868942658	40.5885765543913	39.1601456213642	37.7953143991409	45.6591152587214	43.0705065690776
CRAMP1	na	55.5909459945622	62.9187926879426	55.3087449403432	61.2111798500078	57.2778885337803	60.1749245428476	61.0426371007465	64.8299909965143	61.5388585757427	62.6124786966082
TEAD3	na	19.5436919512133	20.6427525128578	21.3402238425891	20.9265463141969	21.9455511623679	22.6147592236192	21.8824914793823	23.4984952702908	18.9858055795194	19.1902166292351
DNAJC11	na	68.9240869479455	70.7638310709481	75.3701538710168	73.6763021121132	76.6631253938719	78.2274019057018	80.7178511787303	79.8872792279628	84.640196653072	81.2164361620174
MYLIP	na	8.51236360541734	8.67708790847571	7.91266726747685	8.46142405209143	9.36343516261031	7.70868314405106	7.30684932876767	7.33852684007464	7.02746586890185	6.37068291357499
E2F2	na	23.3655694883394	20.2069170471352	21.8997053665521	23.2379597137926	27.5050907901678	23.7553296888104	21.6160959309377	24.2589643728892	25.4697105524841	21.4180014517736
PSMB1	na	103.668428194547	94.8536459036112	100.107229823381	95.2219770154875	101.717629637575	71.3839791145544	75.2377141821546	74.9822535162031	78.0398143452636	75.6665160777987
JARID2	na	20.4123004823783	19.6522173634884	21.5800016385732	22.1648034925517	17.5564409298943	23.2833694963175	23.0622431939229	23.5365187254207	22.9072091859232	22.6296037236805
CDKL5	na	6.51456398373776	6.49791057986309	7.27325981151912	6.85168972023013	6.65681718591827	7.86600320821537	6.69794521803703	6.46398737208647	6.71685964265204	6.91785813314585
CDK11A	na	42.8658310129944	43.7816536021263	43.9592625970936	41.4816154748873	42.0623063945385	36.1442847417496	43.3463613826374	44.2212783160974	35.6808902404464	37.637838317624
NADK	na	73.6580034427949	71.3581521605697	85.6805990983352	78.3816793898616	83.0273352309586	87.3126356111906	85.0182364607655	81.2941470677698	92.7159585355669	89.3068126228151
CYTH3	na	36.0472540433489	37.8384427059101	38.7640770174371	35.9920086508475	41.0016047550241	70.4007287135275	67.7025258118629	70.5715327211323	68.0227635487074	64.4494240765961
ADAM22	na	33.7454414357616	35.9762366250957	31.6506690699074	37.6842934612657	35.0763059411847	52.741551511084	53.1649401681689	52.0160866177311	44.3002130188785	46.9007331060736
SYPL1	na	123.429272278551	106.977796131892	105.981785824993	110.824017462758	106.801682323524	106.191043310907	97.2343751822989	93.1194416131751	100.286985300406	109.552295746937
CYB561	na	72.4419514991639	65.3753198583787	71.3738572712811	74.2954307012906	80.7962041961179	71.2659890664312	71.0895549278021	68.8604772402859	81.6117859471364	80.7865127752117
SPAG9	na	83.9944449636588	90.5349126523608	78.0077096268424	83.1283319068885	81.7837539984245	92.8188378569413	92.4011988033745	95.7810834722695	86.3097051191647	96.4200904772363
CELSR3	na	17.2418793436259	22.7823084354956	27.9740761981505	25.7557493097807	19.824147883339	27.2950311325073	27.7431935451647	28.3654975269206	20.7717913804557	19.6201400160408
AASS	na	10.2061502411892	14.4618131807929	12.3085935271862	13.4144527655108	10.5338645579366	12.270965004816	13.5861729706774	14.6010067698894	7.80398143452636	8.12946040505275
PLEKHG6	na	6.42770313062125	5.07153996477119	6.75374125355347	5.77853349898927	6.18133024406696	6.05682247032583	5.2137414481311	5.66549481435814	5.39678318109037	5.39358430719846
SS18L2	na	7.51346379457755	7.60730994715679	8.35225989344778	7.42954307012906	7.05915229056168	6.72543274302414	7.61130138413299	6.69212810286599	7.68750409968269	6.64427052336042
MPND	na	22.8009739430822	25.9916423194524	26.2157056942667	25.3017216777173	22.0918548367837	23.4800195765229	24.0136558669396	25.323621116527	24.3825887606097	20.0500634028465
MGST1	na	35.8735323371159	30.1518899468037	33.0493728798149	30.7087780232001	36.1004316620952	28.7895717420682	27.2484589551961	27.6050284243222	33.2736919870104	31.0326517385187
CRY1	na	21.4112002932181	22.6238228115965	21.3801868085864	21.1741977498678	24.3229858716244	18.6424276034704	22.1108305209063	19.9242904880783	16.8115619957707	20.3627349568869
NFIX	na	74.3963206942852	84.0370020724977	89.1573771401053	85.5222957850412	87.7456287308678	100.999481193485	89.2425087289593	92.3969959657066	96.0549754677523	89.3849805113252
ST3GAL1	na	3.95216881680091	5.19040418269552	5.31507447764859	5.07685443125486	5.19378044176041	4.28697174847737	3.5773116505425	3.65025169247236	2.52367558827967	2.69679215359923
MMP25	na	0.825178104606783	1.14902077326847	0.759296353949798	0.619128589177422	1.90194776740522	1.57320064164307	1.59837329066793	1.4829147500669	1.63068268781148	1.64152565871258
IL32	na	144.493029159303	155.712125480866	160.131604751413	163.903975174903	143.011841741431	98.7576702791439	98.1857878553155	89.3170961001831	92.4053523093171	100.719324345293
PKD1	na	160.258273999949	164.111863547518	187.626125357595	190.237577834582	167.261675775848	175.726511671531	171.063998608389	178.710239110626	186.014303745352	170.327829063557
MAPK8IP2	na	0.477734692140769	1.1093993672937	0.999074149933945	0.701679067734411	1.06070163951445	1.29789052935554	1.06558219377862	1.14070365389761	1.00947023531187	0.977098606376533
MED24	na	76.1335377566153	72.1109588740904	79.526302334742	79.3722851325455	88.3308434285309	81.2558131408647	80.527568644127	79.0507632151045	85.4555379969777	83.0142975977502
RHOBTB2	na	13.5937235127328	13.1146853776505	13.5074825071069	12.8778746548904	15.6544931624891	12.270965004816	11.4930650900408	13.1180920198225	11.3759530363991	12.116022719069
HEATR5B	na	39.3913968883343	40.3742126882957	40.762225317305	39.3353030324055	36.7953741155702	41.8864670837468	44.4880565902573	44.1832548609675	37.6610049327889	35.4491374393406
SEC62	na	68.4029218292465	60.1452942697084	50.7130038506471	58.4044635790701	60.7526008011552	60.1355945268065	63.4782535436691	61.8261380412506	55.054953602778	64.2540043553208
RPS20	na	553.564216911476	583.425202978561	598.165675048452	539.591203087762	565.06136651237	496.187482374225	508.472988967004	549.058692076051	557.033441000745	493.74746777419
CSDE1	na	546.137613970015	564.763520764442	526.95166964116	541.654965051687	544.030213315101	539.80447016378	551.629067815038	577.005931596542	544.725669285596	591.457328411843
UBE3C	na	163.168112579352	154.563104707597	159.212456533474	163.862699935624	172.894367240855	171.203559826807	169.047003741594	161.941895398331	187.52850909832	185.218811824736
REV3L	na	56.5029849522855	65.0583486105805	56.9871895122322	61.3762808071217	55.5953962779987	69.2208282322952	64.734118272051	70.0392043493134	64.0237083857412	68.4359863906124
FAM76A	na	7.90433763360181	8.71670931445049	7.6728894714927	7.55336878796455	7.9369743370564	9.51786388194059	9.93274830629355	9.81005142351947	8.96875478296313	8.95022323440904
POMT2	na	49.5541167029652	47.2287159219317	51.712078000581	52.9974072335873	53.9860558594251	48.1792696503191	48.1795377615618	46.2365214379832	46.1250245980961	46.0799702767173
VTA1	na	49.68440798264	44.2174890678488	42.5605587871861	41.1926887999378	44.5860447782108	42.1224471799933	42.5471747373034	42.7763870211605	40.8447187518494	43.1095905133326
MLXIPL	na	27.0137253192326	30.5084826005767	34.3281877917304	34.3822743189862	27.9440018134152	47.8252995059494	49.0548374207371	43.1946450275896	36.7680120323207	36.1135644916767
BAZ1B	na	230.485273744642	232.934245725702	225.031461531122	231.017514241735	227.575365553755	223.748461257686	227.23540282329	247.646763261172	224.91773358314	254.319225267684
RANBP9	na	81.3451889436055	76.1523422835175	74.4510056530776	72.2316687373659	85.2950421844033	67.2543274302414	69.9098032132615	68.1380315928174	76.7585636619832	82.3889544896692
ETV7	na	15.9389665468784	16.8787189452541	18.542816222774	17.6658024111958	18.3611111391812	18.2491274430596	18.5335188703638	19.2778917508696	20.2282304845186	18.4085377441339
SPRTN	na	10.5101632270969	8.59784509652616	9.23144514538965	8.46142405209143	9.83892210446162	10.9730744754604	9.47607022324557	10.4564501607281	11.6477334843677	11.1389241126925
EEF1AKNMT	na	25.4067995365773	24.8030001402091	23.6980388364332	27.365483641642	27.4685148715639	23.8733197369336	22.6816781247163	22.928143443342	22.5966029596734	22.0824285041096
DYRK4	na	46.2534042845381	44.3363532857732	43.1999662431438	41.1101383213808	43.8545264061319	53.4888218158645	58.9114727131893	51.2175940600028	56.8409394037144	50.6137078103044
ZNF207	na	189.182938087744	183.764080911006	170.122346250752	171.209692527196	186.902944066167	186.188295938458	190.320591110245	179.470708213224	201.544615057843	199.562619366343
UQCRC1	na	142.625520817299	129.403511913615	127.96141712354	131.791839016234	149.266323822706	146.1110095926	143.282748556303	139.203869230639	165.04838347349	154.186160086217
STARD3NL	na	27.5783208644898	26.4274777851749	24.4173722243856	23.5681616280205	26.0786299646139	19.940318132826	22.148887027827	19.12579793035	20.6164882673308	21.066245953478
CD9	na	187.576012305089	141.963497607619	146.624122244306	144.958640346074	186.756640391751	167.349218254782	167.905308533974	159.128159718717	253.532332176404	248.026710242619
NCAPD2	na	126.035097872046	128.769569418019	133.356417533183	132.493518083968	149.778386683161	251.200812454358	248.623159712704	257.266697409042	260.831578493274	255.296323874061
GIPR	na	2.38867346070384	2.65463420030992	2.19796312985468	1.5684590925828	2.34085879065258	3.06774125120399	3.5773116505425	3.04187641039363	3.37784271046663	3.28305131742515
PHF7	na	4.51676436205818	5.26964699464507	5.23514854565387	5.20068014909034	4.49883798828542	5.03424205325783	5.59430651733774	5.47537753870854	4.42613872405973	4.29923386805674
SEMA3G	na	0.694886824932027	0.950913743394599	1.39870380990752	1.5684590925828	0.694942453474984	4.64094189284707	4.07204624051115	4.71490843611013	4.11553249780992	4.8464090876276
NISCH	na	105.535936536552	112.921007028109	117.770860794213	119.533092950521	112.873284811779	127.783222117459	118.812414606316	126.922293223674	112.633582793836	107.793518255459
IDS	na	114.222021848202	112.049336096664	110.137934288718	112.103549880392	112.763557055967	108.668834321495	107.509632050878	105.24892379962	107.469754282433	108.65336502907
ZNF200	na	10.5535936536552	10.6581582072145	10.829963785284	10.4839107767377	11.1922310928076	10.6584343471318	11.6833476246441	9.54388723761002	10.5994374707746	9.73190211951027
LRRC23	na	3.82187753712615	3.9621405974775	3.63662990575956	4.7466525170269	3.62101594179071	3.06774125120399	3.53925514362184	3.80234551299204	3.14488804077928	3.40030315019033
HFE	na	6.42770313062125	4.95267574684687	5.07529668166444	5.81980873826776	4.90117309292884	5.97816243824368	5.8607020657824	6.8822453785156	4.0767067195287	5.04182880890291
SCMH1	na	41.4326269365721	48.6154651310489	45.7176331009773	40.0369821001399	47.182934999091	52.23026130255	48.9026113930544	49.3924682137666	53.3466193584041	49.5584413154177
FYN	na	71.7904951007901	80.2333470989193	83.6824507984673	80.8581937465713	74.2125388474075	123.771560481269	130.800214286325	130.268357275107	165.04838347349	162.354704435525
HIVEP2	na	14.2017494845483	12.4411214760793	14.9461492830118	13.7446546797388	14.0817286625194	17.1872170099506	15.9076198928379	18.3273053726216	15.6856144256152	16.1416689773403
ELOA	na	61.8883578455087	60.2245370816579	64.1005974597619	62.6558132247551	58.6677734407302	56.2025929226988	57.8839470263314	58.5941443552074	58.3551447566822	57.2188943894098
LYPLA2	na	81.6492019295132	75.9146138476688	84.7614508803959	80.9820194644068	88.952634044798	64.7372064036125	58.2264555886173	56.6169246884515	69.2263626754254	61.5962961459766
CLCN6	na	21.3243394401016	27.2991487166199	25.8960019662879	25.7144740705022	21.9821270809719	27.3736911645895	24.6986729915115	26.6164185909443	25.2755816610779	24.4274651594133
NME1-NME2	na	452.675336016658	431.279004035425	462.571331419417	418.984953916001	478.632470851244	352.278953679925	360.54734656638	372.934047914259	439.740764813162	383.178989476621
TSPAN9	na	9.16382000379111	9.07330196822346	9.59111183936587	9.24565359838283	10.1315294532932	9.04590368944767	9.01939214019759	8.78341813501162	9.93939923999378	8.52029984760337
BTBD7	na	56.3726936726107	58.7585450605913	58.9853378121001	59.7252712359819	53.7666003478014	68.3948978954326	66.218322041957	64.1075453490458	60.5682141187121	64.0976685783006
APBA3	na	10.1627198146309	9.07330196822346	12.1487416631968	10.1537088625097	10.7167441509563	10.0684841065157	10.8841609793102	12.0154118210549	12.7736810545233	12.4286942731095
MKS1	na	12.073658583194	9.90535149369374	12.7481861531571	10.0711583839527	9.94864986027346	11.6416847481587	11.1505565277548	12.2435525518344	10.832392140462	11.0216722799273
ABHD5	na	19.8042745105628	18.3843323722956	17.1441124128665	17.9134538468667	18.5439907322009	17.6591772024435	18.9521404464911	18.3653288277516	18.403418905301	18.486705632644
AKAP8L	na	42.9526918661109	45.7231024948903	49.3542630067369	44.8249098564453	52.4132913594554	39.8806362656519	42.2427226819381	43.4988326686289	42.2812725482548	43.1095905133326
MBTD1	na	17.4156010498589	17.1956901930523	16.3448530929193	16.9228481041829	15.5081894880733	20.8842385178118	17.3918236627439	18.8976571995704	15.3361824210841	17.1578515279719
UTP18	na	38.1753449447033	33.0046311769875	31.2510394099338	30.9977046981496	37.0514055457978	29.7728221430952	31.0921661541832	28.66968516796	36.3797542495085	37.0124952095431
RNF216	na	105.449075683435	98.5384366592653	104.06356345712	107.810924995428	112.068614602492	103.162632075745	104.73150704567	107.492307652285	113.177143689773	111.193821405649
TTC19	na	63.1912706422562	64.8602415807066	61.8626713639099	65.0085018636293	59.5821714058289	61.1975049599155	58.7592466855067	61.5979973104711	55.1326051593405	60.4237778183248
PTBP1	na	422.751772118022	417.569997568153	435.316588609219	447.299768061048	505.662074699561	461.144438081626	460.065112163918	454.684476443588	508.540043927494	478.582897403226
DPF1	na	2.77954729972811	2.93198404213335	2.67751872182297	3.38456962083657	3.10895308133546	2.75310112287538	2.54978596368455	2.54757149370467	3.06723648421683	3.16579948465997
SYT7	na	10.0324285349561	10.8562652370883	12.6682602211624	11.1443146051936	13.8256972322918	26.7444109079322	24.8508990191942	23.6125656356806	29.3911141588878	24.6228848806886
LARS2	na	27.5348904379316	27.0217988747965	27.4545576401848	28.7275665378324	28.1268814064349	38.4647556881731	36.800642192283	35.7420478221252	35.7585417970089	35.9572287146564
PIK3C2A	na	74.6134728270764	79.2031905435751	64.8598938137117	77.3910736471777	70.9572820916563	85.8180950016296	79.8044950126344	81.0279828818604	70.0417040193311	78.2069724543777
PLAUR	na	5.99339886503874	4.63570449904867	5.1152596476618	5.44833158476131	6.14475432546302	7.74801316009214	7.00239727340235	8.51725394910217	13.7443255115539	13.0149534369354
ANLN	na	148.010893710522	150.997178169867	128.361046783513	135.300234354906	145.499004206499	184.379115200568	190.853382207135	192.056471861228	199.176242582688	217.463065835161
WIZ	na	92.5068085690762	99.1327577488869	106.980859974927	101.495813385819	102.705179439882	99.0723104074725	96.7015840854096	99.5834289852616	111.895893006492	98.1007000802039
RABGAP1	na	45.9059608720721	48.2192510713011	50.5131890206603	44.0819555494324	48.8288513362686	51.9942812063036	53.8119007858202	53.8031890088374	50.3570344307497	52.919660521353
QPCTL	na	9.51126341625713	8.75633072042526	9.11155624739758	9.65840599116778	10.241257209105	12.4282850689803	12.1780822146128	11.0268019876769	12.5019006065547	12.3896103288544
PPP5C	na	100.10713321677	86.8105004907319	96.6304517816112	92.2914350267143	95.792330823736	83.930254231658	90.9169950334685	82.3588038114076	89.2992900468191	87.977958518143
CEP68	na	17.3721706233007	16.6013691034307	18.9024829167502	20.6788948785259	18.9829017554483	22.1821290471673	22.833904152399	18.631493013661	20.5776624890496	21.2616656747534
MAP4K3	na	24.147317166388	28.170819648065	24.7370759523645	25.8795750276162	25.8225985343863	27.4130211806306	29.417679849674	26.274207494775	27.0615674620143	27.5541806998182
TMEM159	na	12.3776715691017	11.9260431984073	11.5892601392338	12.4238470228269	11.9237494648866	11.7203447802409	13.624229477598	13.1941389300824	14.2490606292098	15.7117455905346
BRCA1	na	25.6673820959268	27.814226994292	22.4991498565124	23.2792349530711	23.8109230111692	24.1092998331801	25.1934075814802	29.5442246359482	22.3248225117048	25.9908229296158
ERCC1	na	41.5194877896886	42.9892254826308	41.7213365012416	40.7799364071528	44.0008300805477	42.1224471799933	38.5892980175542	40.9132377197944	52.1041944534049	43.6176817886484
SEMA3B	na	15.2006492953881	14.9372700524902	15.8652975009511	14.7765356617011	13.6428176392721	32.8798934103402	32.8427654725338	34.0690157964087	44.9602512496593	39.0057763665512
MBTPS2	na	18.0236270216745	16.8787189452541	17.0641864808718	20.3486929642979	16.8249225578154	18.3277874751418	16.3262414689653	17.2246251738539	17.0445166654581	15.6726616462796
PRICKLE3	na	15.4178014281794	16.9975831631785	16.4647419909114	15.8084166436635	17.775896441518	17.1478869939095	14.7278681782973	15.4375227827477	18.7916766881132	17.3141873049922
EXTL3	na	50.0752818216642	48.2192510713011	52.5912632525229	50.9749205089411	53.7666003478014	55.1800125056308	53.5455052373756	52.054110072861	56.4915073991834	56.0072921175029
CALCOCO1	na	22.4101001040579	27.2991487166199	28.1339280621399	27.69568555587	22.1650066739916	24.581260025673	23.2905822354469	25.779902578086	18.2481157921761	18.0567822458383
UBR7	na	61.6712057127174	55.7076968005336	52.9908929124965	56.7121787686518	62.252213463917	61.9841052807371	60.6620720315399	56.2366901371523	59.2869634354316	59.4857631562033
MAP4K5	na	76.8284245815473	78.5692480479787	66.5783013515981	71.158512516125	75.3829682427338	83.418964023124	87.7202484521327	85.4387036769312	73.6525013994851	82.9752136534952
PSMC4	na	111.485904975032	102.500577256743	102.784748545204	109.255558370176	112.32464603272	90.2230567982302	91.9825772272471	82.9291556383564	101.296455535718	104.041459606973
MAN2B2	na	50.8135990731545	58.2434667829192	58.186078492153	59.4363445610325	59.3261399756013	53.8821219762753	48.4078768030858	49.3544447586367	49.2310868605942	44.3602767294946
SLC25A39	na	255.414338589078	238.085028502423	265.553909052443	251.531308163147	248.606518751025	215.528487905101	198.693022632792	197.151614848637	232.954669687354	214.727189737307
MVP	na	9.85870682872314	10.2619441474667	11.2295934452575	8.91545168415487	10.8264719067682	15.6140163683075	16.1359589343619	18.3273053726216	17.9763353442075	16.7279281411662
NUB1	na	64.0598791734213	67.3167687511426	63.3413011058121	64.6782999494013	65.7635016498959	63.3999858582158	64.4296662166857	67.6817501312583	60.3352594490247	65.2311029616973
PGM3	na	22.6272522368491	21.5936662562523	20.5809274886393	20.6376196392474	21.7260956507442	20.0976381969903	21.578039424017	20.8748768663263	21.1988749415492	21.652505117304
RWDD2A	na	3.7784471105679	3.92251919150272	4.23607439571993	3.1781934244441	2.88949756971178	2.98908121912184	3.15869007441519	3.23199368604324	2.7178044796858	2.97037976338466
CLK1	na	47.0785823891449	47.704172793629	42.9202254811623	40.5735602107604	43.4521913014885	55.6913027141648	61.6515412114772	56.2366901371523	52.9971873538731	63.9022488570252
POLR3B	na	25.8411038021598	25.2784570119064	23.2984091764596	24.1872902171979	22.0552789181798	31.6213328970258	30.3310360157699	30.3046937385466	28.4204697018572	33.2604365610572
ANGEL1	na	42.2143746146207	44.019382037975	45.4378923389958	48.3333051951174	46.5611443828239	53.6461418800288	52.6321490712796	49.4304916688965	48.0274877338762	43.2659262903529
RNF14	na	26.9268644661161	23.5351151490163	26.2157056942667	26.4161531382367	23.4085879065258	20.5695983894832	20.9310788063657	20.076384308598	18.6363735749883	22.5905197794254
DNASE1L1	na	11.726215170728	12.7184713179028	14.5864825890356	13.4970032440678	12.7284196741734	10.22580417068	9.89469179937288	9.16365268631082	8.23106499561985	8.44213195909324
DDX11	na	67.7948958574309	68.4657895244111	72.372931421215	76.0289907509874	65.7635016498959	62.6133855373943	62.3365583360492	61.4459034899514	62.6648061458983	62.1434713655475
HEBP1	na	21.3677698666598	21.6332876622271	21.5000757065785	20.3074177250194	22.2015825925955	23.7159996727693	22.2250000416683	24.9053631100979	27.5663025796702	25.4045637657899
GPRC5A	na	74.874055386426	62.2848501923462	64.5801530517302	68.1454200487949	69.0553343242511	89.4757864934498	79.728381998793	78.2142472022463	125.019006065547	125.576712891512
MAMLD1	na	19.2396789653055	18.0277397185226	18.1831495287978	17.0879490612968	19.3852368600917	20.6089284055243	18.8760274326498	17.7189300905429	20.8494429370182	22.0042606155995
TACC3	na	81.9966453419792	78.0145483643319	79.2065986067632	76.4004679044938	87.599325056452	86.0540750978761	86.6927227652747	91.9407145041476	87.9792135852574	87.0790278002766
UFL1	na	52.5073857089263	55.113375710912	44.8384478490355	52.3782786444099	49.0483068478923	45.8981287199367	47.3042381023865	49.6206089445461	40.6894156387245	46.0408863324622
POLA2	na	33.6585805826451	27.6557413703929	31.3709283079259	33.1027419013528	35.5152169644321	26.0364706191929	27.7051370382441	28.4795678923104	30.3229328376373	34.1593672789236
ZC3H3	na	29.8801334720772	29.0821119854848	33.4889655057858	30.9151542195926	35.9175520690755	27.649001276877	26.6776113513861	26.8445593217238	32.6524795345108	27.7886843653486
CAPN1	na	159.780539307808	150.085885832448	163.568419827186	152.057981501975	162.616534113146	142.020687924328	137.3839899836	134.070702788099	156.312583360215	142.695480475229
MDH1	na	98.2396248747654	94.4970532498383	94.5923405157459	92.4978112231068	97.5845508353294	92.9368279050645	93.2003854487084	90.5338466643405	95.6278919066589	95.4820758151148
SLC30A9	na	30.6618811501257	31.2612893140974	28.0540021301452	28.8513922556679	31.7478973482256	30.0874622714238	35.2403254085357	31.521444302704	29.080507932638	31.228071459794
MTMR11	na	21.0203264541938	17.6315256587749	18.542816222774	18.6564081538796	18.1050797089535	12.3889550529392	14.0428510537254	11.8633180005352	11.2594757015554	12.0378548305589
COX15	na	29.6629813392859	31.6178819678704	32.050298729881	31.8232094837195	30.4311642784835	33.0372134745045	34.6694778047258	36.8827514760228	32.5360021996671	29.7428815781017
CCDC88C	na	66.1011092216591	74.290136202703	77.2484132728926	75.7400640760379	78.9674082659206	77.3621415527981	78.7008563119351	82.3968272665375	79.6316712547939	75.3538445237582
YAF2	na	9.51126341625713	11.965664604382	9.15151921339494	10.5251860160162	10.7533200695603	7.90533322425644	8.6768835779116	9.23969959657066	8.38636810874475	7.93404068377745
ZMYND11	na	90.6393002270713	98.8157865010887	88.3181548541608	88.2877368167003	91.2203409982427	99.1903004555958	109.754965959198	110.268019876769	102.888312445248	109.982219133743
BID	na	32.8768329045965	30.5084826005767	30.4118171239893	27.69568555587	30.7237716273151	24.7779101058784	26.7537243652274	24.6772223793183	30.8664937335744	28.2186077521543
MATR3	na	314.957453400441	316.812762174301	285.295614255137	283.230691929031	281.415117738765	284.080705864698	292.997046782199	306.849282898458	276.361889805764	300.164691878871
XYLT2	na	15.2875101485046	16.9975831631785	19.541890372708	18.3674814789302	15.9105245927167	18.1311373949364	17.3537671558232	18.631493013661	16.8115619957707	17.3532712492472
RGPD5	na	89.4666787099985	100.757235393853	85.7205620643325	96.1713075188928	72.7129261846457	86.7226853705744	89.3566782497213	91.9787379592775	69.4204915668315	74.8457532484424
NUDCD3	na	88.4677788991587	82.2936602096076	86.6397102822717	87.5035072704089	83.2102148239784	93.172808001311	86.1218751614647	89.9254713822618	88.0568651418199	80.7474288309567
CHDH	na	19.5871223777715	18.1862253424217	21.220334944597	22.0409777747162	20.7019699298337	28.6322516779039	29.18934080815	29.3921308154285	31.1770999598242	29.352042135551
IL20RA	na	23.1918477821064	29.04249057951	27.2947057761954	26.3336026596797	23.1525564762982	11.7203447802409	13.1294948876294	15.4375227827477	13.2784161721792	10.7480846701419
GLT8D1	na	17.2418793436259	16.6409905094055	17.8234828348216	15.8084166436635	18.0685037903496	20.490938357401	21.5019264101757	19.9623139432082	17.4327744482703	19.1902166292351
ATP2C1	na	122.256650761479	114.664348890999	109.458563866763	114.62133947638	117.51842647448	109.848734802728	111.543621784469	104.184267055982	105.411988033528	115.297635552431
SLC38A5	na	26.7097123333248	24.9218643581334	32.0103357638836	30.3373008696937	28.4560646738704	29.8514821751773	27.8573630659267	28.0613098858813	32.2642217516985	31.89249851213
RALBP1	na	106.230823361484	101.3119350775	95.1118590737116	94.2726465120821	108.228143149078	120.782479262147	118.926584127078	124.564839005619	124.630748282734	136.324797561654
RUFY3	na	15.6783839875289	19.7710815814127	16.6645568208982	16.8402976256259	15.069278464826	16.7545868334987	17.0493151004579	18.5174226482712	12.5407263848359	14.1483878203322
WWTR1	na	2.6058255934951	3.24895528993155	3.5966669397622	2.80671627093764	2.77976981389994	4.56228186076491	5.40402398273442	5.3993306284487	3.99905516296625	4.76824119911748
AGPS	na	40.4771575522906	39.5817845688002	35.5270767716511	38.1383210933292	41.074756592232	29.8514821751773	32.6524829379305	31.9016788540032	27.7604314710764	30.4073086304377
CXORF56	na	20.4991613354948	17.1164473811028	15.5455937729722	17.0053985827399	16.2031319415483	16.4399467051701	15.108433247504	14.4489129493698	17.7433806745201	17.0405996952067
TTC27	na	30.357868164218	27.4180129345443	27.254742810198	29.2641446484528	28.017153650623	28.1209614693699	30.7116010849766	30.6088813795859	34.5549426702909	34.9019622197698
PHLDB1	na	20.2820092027036	25.1595927939821	26.4155205242535	24.3523911743119	24.8350487320797	13.332875437925	12.2161387215334	12.4716932826139	8.3087165521823	7.30869757569647
MARCO	na	1.1726215170728	1.22826358521802	0.879185251941872	0.577853349898927	1.20700531393024	2.16315088225923	2.05505137371591	3.00385295526371	2.98958492765438	3.12671554040491
PRDM11	na	10.8576066395629	12.322257258155	13.4675195411096	12.4651222621054	13.0941788602129	13.9228256785412	14.0047945468047	13.5363500262517	13.7831512898351	12.8195337156601
SYT13	na	3.12699071219412	3.09046966603245	2.99722244980184	2.27013816031721	3.1455289999394	15.849996464554	15.2606592751866	15.5135696930075	16.8892135523332	12.6631979386399
ZRANB1	na	31.6173505344073	30.983939472274	31.4508542399206	29.9658237161872	31.9673528598493	32.7225733461759	36.458133629997	34.1070392515386	34.8655488965407	38.0677617044297
NCDN	na	73.1368383240959	71.7939876262922	76.0095613269746	80.6518175501788	75.273240486922	72.0525893872528	68.8442210194829	65.932671195282	71.9829929333924	74.1031583075962
ADGRA2	na	6.64485526341251	8.28087384872797	9.11155624739758	9.12182788054735	8.74164454634322	11.4843646839944	10.1991438547382	12.1294821864446	11.4147788146804	10.865336502907
ZFP64	na	26.6662819067666	28.7651407376866	30.3718541579919	25.8795750276162	27.7611222203954	29.182871902479	30.216866495008	32.1678430399127	28.4592954801384	27.9059361981138
MNAT1	na	28.2297772628636	25.7539138836037	25.2965574763275	23.0728587566786	27.2856352785441	22.9687293679889	24.8889555261149	27.3008407832829	24.4990660954534	26.6943339262069
SAMD4A	na	21.2374785869851	25.357699823856	23.8578907004226	23.691987345856	20.9580013600614	20.1762982290724	18.0387842803952	19.8102201226885	17.7045548962389	16.6497602526561
MRE11	na	24.668482285087	24.5256502983857	23.1785202784675	24.6000426099829	24.7253209762679	26.4691007956447	28.0095890936094	28.7077086230899	25.0814527696718	25.7172353198303
SERPINB1	na	291.722175191777	234.043645092996	228.028683980924	239.891690686612	232.037627623437	218.006278915689	239.375428530982	219.509406465031	308.393156887776	325.569255644661
SPAST	na	21.0637568807521	22.0295017219749	18.3430013927872	20.3899682035764	20.8848495228535	24.4239399615087	23.2905822354469	23.6505890908105	22.8683834076419	23.2940307760165
OSBPL5	na	23.1918477821064	25.6746710716542	24.9368907823513	24.5174921314259	27.6148185459796	30.716742528081	30.2929795088493	33.1564528732906	36.6903604757583	35.5663892721058
AQR	na	69.879556332227	75.5183997879211	67.7372273655215	72.4793201730368	73.883355579972	81.1378230927415	83.3056936493355	80.761818695951	82.1165210647923	86.8445241347462
CPS1	na	40.1731445663828	42.1571759571606	39.203669643408	40.6148354500389	39.9409031155096	52.23026130255	49.7398545453091	48.6319991111682	36.7291862540395	39.3184479205917
RTF2	na	57.1978717772175	52.6172271345011	51.4323372385995	52.1306272087389	52.7790505454949	46.7633890728404	46.5811644708939	49.696655854806	53.152490466998	49.6756931481829
SLC45A4	na	15.4178014281794	15.4523483301622	16.7045197868956	15.0241870973721	16.6420429647957	14.4341158870752	13.7003424914394	14.1067018532005	15.996220651865	17.7831946360529
RNF10	na	103.060402222731	95.3291027753085	103.703896763144	98.523996157767	110.825033369958	100.330870920787	93.7712330525184	92.4730428759664	103.626002232591	93.684214379382
ZNF839	na	15.6349535609706	19.6522173634884	18.7825940187582	18.2849310003732	15.1424303020339	18.4851075393061	19.4088185295391	18.6695164687909	15.646788647334	16.3370886986156
ZDHHC6	na	39.6954098742421	36.4120720908182	33.3690766077938	35.950733411569	38.9533533132031	26.1937906833572	26.1067637475761	23.2703545395113	23.9555051995162	28.1404398636441
RNH1	na	90.8998827864208	88.1180068878995	100.42693355136	97.0380875437412	102.119964742219	104.067222444689	98.8327484729668	102.701352305915	122.883588260079	109.200540248641
NDUFS1	na	43.8647308238342	41.721340491438	41.4815587052574	38.8812754003421	38.9167773945991	63.6752959705034	65.7235874519883	68.328148868467	59.7528727748063	65.2311029616973
RB1CC1	na	50.6398773669215	53.2115482241228	46.2771146249403	49.2413604592443	42.2451859875583	43.8922979018417	44.6783391248606	48.4038583803887	47.483926837939	50.6527917545595
ERP44	na	63.321561921931	64.2262990851102	60.3041156900129	60.7158769786658	61.8133024406696	55.298002553754	55.1058220211228	59.1644961821562	64.6449208382408	66.3645373450941
ALAS1	na	46.5139868438876	48.1796296653263	48.1154110608188	44.2057812672679	49.8895529757831	50.185100468414	50.1204196145157	51.9400397074713	62.6648061458983	57.4533980549401
BIRC3	na	1.04233023739804	1.54523483301622	1.63848160589167	1.89866100681076	0.768094290682877	1.022580417068	0.761130138413299	0.836516012858249	0.931818678749416	1.44610593743727
AKAP11	na	64.5810442921203	67.7129828108904	60.6238194179918	69.0122000736433	56.802401591929	77.0475014244695	71.3940069831674	81.3321705228998	65.4214364038653	71.7581216522926
GLRX2	na	14.4623320438978	12.6392285059532	11.2295934452575	13.6621042011818	12.0334772206984	12.1136449406517	15.679280851314	14.2587956737202	13.7054997332727	16.7279281411662
SNAPC1	na	6.42770313062125	6.45828917388832	6.71377828755611	5.44833158476131	5.96187473244329	6.17481251844906	5.7465325450204	7.0723626541652	6.17329874671488	6.99602602165598
DERA	na	14.7663450298056	14.1844633389694	12.0288527652047	12.7540489370549	13.3136343718365	14.1194757587466	13.7003424914394	14.2587956737202	13.6666739549914	12.0769387748139
STRAP	na	79.7382631609502	70.9619381008219	68.3366718554819	74.6256326155186	78.2358898938416	143.239918421602	140.23822800265	137.226649563883	141.714090726474	144.727845576492
DEF6	na	24.2776084460627	24.9614857641082	24.2974833263936	25.1778959598818	28.3097609994546	34.0991239076136	36.1536815746317	37.1108922068023	40.3011578559123	38.263181425705
GCLM	na	18.7185138466065	16.7994761333046	16.1050752969352	16.0560680793345	23.8109230111692	17.423197106197	19.8654966125871	18.9356806547004	26.4791807877959	27.0460894245024
UBR2	na	45.6019478861643	47.704172793629	46.8365961489034	47.218873734598	47.8047256153581	50.8930407571534	50.2726456421984	50.1149138612351	45.3873348107528	47.3697404371343
EHD2	na	20.5425917620531	22.8615512474451	24.8969278163539	21.9997025354377	22.7136454530508	35.0037142765584	33.1472175278992	32.2058664950426	35.6420644621652	34.7456264427495
DEPDC1	na	29.9669943251937	29.6764330751064	27.0549279802112	28.2735389057689	30.101981011048	39.2906860250358	40.5301798705081	39.5063698799873	30.5947132856058	37.0124952095431
CCDC28A	na	4.03902966991741	3.0112268540829	3.67659287175692	3.21946866372259	3.54786410458281	4.09032166827199	3.84370719898716	4.25862697455109	3.84375204984134	4.22106597954662
HSF2	na	21.9757958384754	21.831394692101	20.5809274886393	19.3168119823356	22.2381585111995	21.1988786461404	22.034717507065	22.5098854369129	21.509481167799	23.4894504972919
PHF20	na	35.7432410574412	36.6498005266668	37.2055213435401	35.1665038652776	32.9183267435519	44.1676080141293	41.1390839812388	44.2212783160974	38.9810813943506	40.2173786384581
NR1H3	na	7.12258995555328	7.60730994715679	6.6338523555614	6.85168972023013	5.74241922081961	6.76476275906522	5.70847603809974	6.42596391695655	6.75568542093327	6.01892741527944
TYMP	na	4.69048606829119	5.26964699464507	4.83551888568029	5.15940490981185	4.7182934999091	5.78151235803829	3.76759418514583	4.79095534636997	4.62026761546586	4.49465358933205
NCAPH2	na	65.4496528232853	58.6793022486417	59.2251156080843	61.0873541321723	70.9207061730523	58.9163640295331	60.5479025107779	64.7159206311245	72.9148116121418	66.5208731221144
TOMM34	na	117.131860427605	111.811607660815	117.091490372258	113.424357537304	116.274845241946	90.3017168303124	85.7793665991788	82.5869445421871	96.0161496894711	91.2610098355682
SEC63	na	69.9229867587853	68.4261681184364	71.4937461692731	70.4155582091121	68.9456065684392	68.2769078473094	67.5883562911009	68.8604772402859	66.2756035260523	76.487278907155
KPNA6	na	74.2660294146104	70.3279956052255	68.1368570254951	72.7682468479863	70.5915229056168	73.2718198845261	73.601284384566	70.6856030865221	69.4204915668315	71.0546106557015
RTEL1-TNFRSF6B	na	44.1253133831837	45.7627239008651	49.8737815647025	49.0349842628518	45.6467464177253	43.0663675649791	46.9236730331799	46.5787325341525	45.6591152587214	48.5422587647862
FAS	na	8.33864189918433	8.79595212640004	7.6728894714927	9.36947931621832	7.86382249984851	6.29280256657229	7.42101884952966	7.0723626541652	6.52273075124592	7.34778151995153
RNASET2	na	50.553016513805	54.9548900870129	54.9091152803696	50.9336452696626	56.2903387314737	50.2244304844551	55.5244435972501	53.0807433613689	56.4526816209021	57.8442374974907
CD44	na	198.173036385303	200.840906886134	212.163386479973	200.267460979257	223.186255321282	180.328123548337	188.988613368022	179.014426751665	200.379841709406	195.380637331052
AGPAT4	na	1.60692578265531	2.49614857641082	1.75837050388374	2.27013816031721	2.48716246506836	3.65769149182015	4.41455480279713	4.67688498098021	3.37784271046663	2.89221187487454
BTN3A1	na	18.110487874791	19.4541103336145	21.5800016385732	19.8121148536775	17.0443780694391	15.849996464554	16.3642979758859	16.2740387956059	10.0170507965562	12.5459461058747
MIPEP	na	43.5172874113682	36.2535864669191	38.3644473574635	41.3990649963303	42.3183378247661	52.6628914790019	50.0062500937537	49.6586323996761	42.8248334441919	45.0247037818306
IFNGR1	na	32.0082243734315	32.568795711265	30.2120022940025	29.8007227590732	29.7727977436125	30.4021023997524	29.5699058773566	31.9397023091331	29.1969852674817	32.2833379546806
B4GALT7	na	11.1616196254707	11.6883147625586	14.186852929062	13.3319022869538	10.8996237439761	11.4450346679534	11.7214041315648	12.1294821864446	11.0265210318681	10.4744970603564
SH2D2A	na	8.42550275230083	9.70724446381986	12.5483713231704	10.6902869731301	8.01012617426429	12.310295020857	11.1886130346755	10.532497070988	10.7935663621807	8.12946040505275
VRK2	na	30.9224637094752	31.1424250961731	30.3718541579919	29.3879703662883	29.7362218250085	28.1996215014521	29.6079623842773	29.3160839051686	30.284107059356	30.7590641287333
TNFRSF1B	na	4.64705564173293	5.62623964841804	6.1542967635931	5.5721573025968	6.18133024406696	6.17481251844906	5.0995719273691	5.32328371818886	6.25095030327734	5.54992008421871
VEZT	na	54.9829200227467	60.1452942697084	52.7511151165123	55.226270154626	49.1580346037041	57.7364635483008	59.292037782396	63.7653342528765	53.2301420235604	57.1016425566446
POU2F2	na	2.5189647403786	2.57539138836037	2.59759278982826	2.80671627093764	1.97509960461311	2.16315088225923	1.94088185295391	1.6730320257165	1.6695084660927	1.79786143573282
BRD9	na	40.4337271257323	43.662789384202	43.55963293712	44.0406803101539	40.8187251620043	45.1115283991151	45.2491867286706	46.2745448931131	46.6297597157521	47.0961528273489
SNX1	na	74.874055386426	81.5804749020616	79.6062282667368	78.0927527149121	76.0779106962088	81.8064333654398	82.5445635109222	81.9025223498486	84.7566739879157	81.1382682735073
TBPL1	na	18.0670574482327	16.1259122317334	15.0660381810039	14.7765356617011	17.5930168484983	12.0349849085695	11.3408390623581	12.3576229172241	13.0842872807731	13.8357162662917
ARNTL2	na	35.2220759387421	31.5386391559209	31.4108912739232	32.7725399871249	38.7338978015794	41.453836907295	39.6548802113329	39.0881118735582	36.2632769146648	40.2564625827132
BCLAF1	na	248.856344178782	240.422691454934	208.526756574213	229.118853234925	216.273406705136	214.348587423869	223.505865145065	235.707398350377	208.416777813619	240.483509001392
SLC39A9	na	80.5634412655569	74.290136202703	72.8524870131833	75.2860364439745	82.4786964518994	82.90767381459	82.6967895386049	79.4690212215337	86.3485308974459	91.6518492781188
TFB1M	na	10.9010370661212	10.9355080490379	11.1496675132628	11.8872689122065	10.0583776160853	9.1638937375709	8.7910530986736	7.83283175676361	8.11458766077617	7.81678885101226
RABEP1	na	80.5200108389987	82.214417397658	79.6861541987315	77.8863765185197	79.0771360217324	84.6775245364384	90.9931080473098	94.4502625427223	88.8722064857256	101.501003230394
HMGB3	na	58.0230498818243	54.5586760272651	55.6284486683221	59.8490969538174	56.9121293477408	56.5565630670685	61.2709761422705	63.4611466118372	51.3276788877804	59.4857631562033
NUP160	na	83.5601406980763	80.3522113168436	75.9296353949798	81.9726252070906	89.2818173122335	97.774419878117	95.2554368224243	90.7239639399901	98.2680448297822	110.294890687783
BAK1	na	22.1495175447084	21.3163164144289	24.7370759523645	22.1235282532732	23.8840748483771	21.6708388386333	24.1278253877016	20.1524312188578	22.1306936202986	23.567618385802
GRN	na	185.404490977177	181.584903582394	204.410571076485	202.248672464624	197.948871484559	119.79922886112	108.346875203133	104.754618882931	110.148732983837	102.048178449965
FAM13B	na	40.4771575522906	47.7437941996038	43.5995959031174	42.2658450211787	40.343238220153	48.4152497465656	45.3633562494326	46.806873264932	46.2415019329398	45.7672987226768
ARHGAP31	na	8.38207232574258	9.46951602797121	10.4702970913077	9.53458027333229	9.47316291842215	9.47853386589952	8.82910960559426	9.81005142351947	7.45454942999533	7.66045307399202
CENPQ	na	4.38647308238342	4.67532590502344	3.83644473574635	4.62282679919142	4.93774901153278	3.50037142765584	3.99593322666982	3.5361813270826	3.92140360640379	4.6509893663523
SARS1	na	261.711750440025	257.420274618113	260.039019744807	241.253773582802	249.594068553331	248.487041347523	236.93981208806	262.095676210541	304.588230616216	280.153712420279
RANBP3	na	90.8998827864208	94.7744030916617	104.343304219101	98.8954733112735	102.77833127709	88.3745460442996	86.6927227652747	90.76198739512	104.751949802747	93.9968859334225
ARID4A	na	26.1451167880675	23.1389010892686	18.7426310527608	21.9584272961592	20.8116976856456	21.3561987103047	22.1869435347477	26.5023482255545	20.5776624890496	25.9908229296158
EIPR1	na	31.05275498915	28.0123340241659	32.9694469478202	30.6262275446431	30.9432271389388	28.7502417260272	25.6881421714488	29.0879431743891	31.6818350774802	27.7105164768385
PNPLA6	na	61.3237623002514	71.0808023187463	77.28837623889	73.0571735229358	74.6148739520509	62.6527155534354	61.6134847045565	59.9629887398845	54.1231349240286	55.1474453438915
IFT88	na	10.2495806677474	12.5996070999784	10.6701119212945	10.0711583839527	9.58289067423399	8.41662343279044	9.05744864711825	10.038192154299	5.55208629421527	6.5661026348503
ALG1	na	47.5128866547274	41.721340491438	50.2734112246761	50.4796176375991	48.1339088827936	44.6395682066222	43.0038528203514	43.0425512070699	49.3087384171566	48.425006932021
ZCCHC8	na	42.7789701598779	47.1494731099822	43.1999662431438	45.9806165562432	43.4887672200924	45.9374587359777	45.2872432355913	48.0996707393493	49.9687766479375	50.340120200519
ABCF2	na	191.267598562541	178.692540946235	187.426310527608	186.605356778075	206.94654746113	182.451944414555	193.935959267708	190.839721297071	215.599546795646	210.545207702015
CHPF2	na	99.9334115105372	89.5443775029914	97.9891926255214	99.3082257040584	101.38844637014	100.527521000992	100.469178270555	93.1954885234349	109.411043196494	104.275963272504
FUT8	na	26.3622689208588	26.8236918449226	25.7761130682958	25.9208502668947	25.6762948599705	27.8849813731235	28.390154162816	28.9358493538694	26.5956581226396	27.1633412572676
UBA6	na	52.2033727230186	47.9419012294777	44.2390033590751	46.0631670348002	47.3658145921108	47.078029201169	50.5770976975637	46.5407090790226	40.3788094124747	50.4964559775392
GAB2	na	14.4623320438978	17.2353115990271	16.5846308889035	15.5607652079925	14.7400951973905	22.7720792877835	21.578039424017	27.4149111486726	25.1591043262342	21.5743372287938
ATP6V0A1	na	83.0389755793773	81.7389605259607	86.8395251122585	87.008204399067	101.095839021308	95.217968835447	91.2595035957545	93.0053712477853	92.0559203047861	90.4402470062119
PIAS1	na	45.7322391658391	47.4664443577804	46.4369664889298	45.8980660776862	42.4646414991819	51.1290208533999	42.3568922027001	44.5634894122667	42.5142272179421	46.509893663523
SLC4A7	na	62.1055099783	59.5509731800868	51.8719298645704	58.6521150147411	50.5479195106541	41.2965168431307	43.0799658341927	39.0881118735582	38.5928236115383	41.5071487988751
MAP2K3	na	82.47438003412	66.0488837599498	76.9287095449138	77.5974498435702	84.819555242552	62.967355681764	64.8102312858924	59.2785665475459	75.9432223180774	71.4454500982521
TMSB10	na	639.165587657791	535.364437531159	590.732563372943	511.730416574778	660.487938150067	436.130547879501	439.895163495966	489.894195893895	621.600710282423	567.10803114094
ASTE1	na	5.51566417289797	6.26018214401444	6.03440786560103	7.05806591662261	6.69339310452222	6.92208282322952	7.382962342609	7.79480830163368	7.06629164718307	7.46503335271671
RNF19A	na	21.1506177338686	21.2766950084542	18.5827791887714	18.7802338717151	19.8972997205469	18.7997476676347	20.3221746956351	19.3919621162594	16.4233042129585	19.9328115700813
PEX3	na	9.81527640216489	9.54875883992076	9.07159328140022	9.90605742683875	9.76577026725372	12.2316349887749	11.8355736523268	11.2169192633265	9.24053523093171	10.5526649488666
GABARAPL2	na	19.1093876856308	17.790011282674	17.3838902088506	16.2211690364484	19.129205429864	15.9286564966361	16.8970890727752	14.5249598596296	13.8219770681163	15.5944937577695
SH3YL1	na	39.3045360352178	39.264813321002	36.406262023593	35.785632454455	38.7338978015794	48.2972596984423	49.1309504345784	51.597828611302	47.0568432768455	46.3535578865027
FAM136A	na	72.4419514991639	62.1659859744219	61.9425972959046	61.0460788928938	72.3471669986063	60.5682247032583	64.0871576543997	61.4459034899514	65.6155652952714	68.9440776659282
VCL	na	227.488574312122	212.212250400895	209.445904792152	227.137641749557	244.107680762739	247.818431074825	241.164084356254	228.825152971861	264.287072760303	268.702116753547
DEPDC1B	na	24.5381910054122	21.831394692101	22.8588165504887	23.6507121065775	22.2381585111995	23.0867194161121	24.7367294984322	25.817926033216	26.1685745615461	28.1795238078992
DAPK2	na	2.82297772628636	2.13955592263785	2.31785202784675	2.02248672464624	2.5968902208802	3.97233162014876	3.04452055365319	2.92780604500387	3.06723648421683	3.55663892721058
NSMAF	na	53.8971593587904	55.5492111766345	54.8291893483749	53.6990863013217	59.0701085453737	75.5922908309497	73.1826628084387	69.2407117915851	70.8958711415181	73.7514028093007
ADSS2	na	33.0505546108296	33.797059296483	28.8932244160897	30.0070989554657	31.3455622435822	62.6920455694765	66.332491562719	69.6589697980142	65.6932168518339	74.3376619731266
TIMP2	na	15.8955361203201	16.3636406675821	18.3030384267899	14.7765356617011	16.8249225578154	36.0656247096675	34.8217038324084	34.411226892578	34.399639557166	33.9639475576483
RFC1	na	113.440274170153	106.185368012397	96.7903036456006	103.518300110465	107.130865590959	110.713995155631	106.329880336338	116.009561601387	105.761420038059	117.83809192901
TBC1D23	na	26.7965731864413	26.3878563792001	23.9378166324173	23.85708830297	24.1766821972087	26.0364706191929	26.2209332683381	25.779902578086	19.9952758148312	26.3425784279113
CUL3	na	74.1357381349357	72.3090659039643	66.5383383856008	72.0665677802519	70.9938580102602	68.3555678793915	70.4806508170714	72.3966585673685	66.8579902002706	74.8457532484424
MYOM2	na	4.08246009647566	4.91305434087209	5.23514854565387	4.87047823486238	4.2428065580578	3.18573129932722	3.42508562285984	3.5361813270826	2.75663025796702	2.97037976338466
CYP46A1	na	0.781747678048531	1.03015655534415	1.15892601392338	1.27953241763334	0.804670209286824	1.45521059351984	1.5222602768266	1.82512584623618	0.465909339374708	1.36793804892715
ZZZ3	na	43.6910091176012	47.1098517040074	44.119114461083	44.3708822243819	44.1837096735674	49.8704603400854	48.9026113930544	51.7879458869516	50.2017313176248	52.0598137477417
USP2	na	1.38977364986405	1.78296326886487	1.67844457188903	1.98121148536775	1.24358123253418	1.6911906897663	2.43561644292256	1.78710239110626	1.55303113124903	1.87602932424294
TUBG2	na	37.6976102525625	38.0761711417587	43.0800773451517	40.0369821001399	34.3082116505019	31.4246828168204	30.4452055365319	28.7457320782198	28.1098634756074	26.772501814717
RPL26L1	na	8.77294616476685	9.11292337419824	9.11155624739758	8.04867165930648	10.4972886393327	6.4501226307366	5.48013699657575	8.7453946798817	7.06629164718307	6.72243841187055
NSUN2	na	106.187392934925	97.1120660441734	98.8683778774632	94.7266741441455	106.76510640492	114.371686647451	119.61160125165	112.017098812746	111.546461001961	124.755950062156
FBXO42	na	28.8378032346791	30.3896183826524	32.6497432198413	34.8363019510496	30.6506197901072	32.4079332178473	28.5804366974194	34.1830861617984	29.585243050294	30.9153999057535
MFAP3	na	8.8163765913251	8.20163103677842	7.63292650549534	7.26444211301508	7.24203188358141	9.08523370548875	7.49713186337099	8.02294903241321	8.03693610421372	7.7777049067572
MRI1	na	12.8988366878008	11.8864217924325	13.627371405099	13.8684803975742	12.6186919183616	14.2767958229109	15.6412243443933	12.6998340133934	15.0255761948343	14.4610593743727
METTL1	na	18.1539183013492	14.9372700524902	16.2249641949273	16.2624442757269	18.1782315461614	15.5746863522664	16.1359589343619	15.1333351417083	17.2386455568642	17.9786143573282
HOXC8	na	0.955469384281538	0.950913743394599	0.839222285944514	0.742954307012906	0.694942453474984	1.10124044915015	1.5222602768266	1.33082092954721	0.970644457030642	0.977098606376533
AGA	na	13.2462801002668	14.3825703688433	12.7082231871598	11.6396174765355	10.7898959881642	13.293545421884	13.0153253668674	14.33484258398	12.2301201585861	12.6631979386399
PI4K2B	na	25.4502299631355	23.1389010892686	17.7035939368295	18.6151329146011	21.6895197321403	22.4181091434138	26.2970462821795	24.9814100203577	25.2755816610779	27.397844922798
BOD1L1	na	64.5810442921203	71.5562591904436	61.982560261902	64.0591713602239	59.2164122197894	43.8529678858007	52.4038100297556	51.9020162523414	42.7860076659107	45.7282147784217
MAT2B	na	55.0697808758632	48.417358101175	44.9583367470275	48.1269289987249	47.0000554060713	42.0044571318701	42.2427226819381	39.2782291492078	40.767067195287	42.8750868478023
EDC4	na	88.4677788991587	86.8105004907319	94.2726367877671	88.2051863381433	96.450697358607	90.9703271030107	89.5089042774039	86.8075480616083	92.9877389835355	87.7825387968677
TRIO	na	69.4452520666445	87.8010356401013	92.5142662838833	88.0813606203079	80.6499005217021	92.7008478088181	91.6020121580405	96.9217871261671	87.5133042458827	80.1611696671307
CLEC16A	na	30.9224637094752	31.69712477982	34.3681507577277	33.6393200119732	29.8093736622164	41.0212067308431	37.1050942476483	38.6318304119991	33.9337302177913	33.5340241708426
CDH1	na	189.226368514303	201.395606569781	200.174496680765	197.543295186876	191.584661647472	204.673403477764	202.61284284562	205.973056438779	242.117553361723	224.302756079797
MTREX	na	71.5733429679988	62.3640930042958	58.6256711181239	61.7890331999067	68.1043604405484	64.8551964517357	66.332491562719	68.4422192338567	60.9952976798056	74.7675853599323
DNAH5	na	0.130291279674755	0.594321089621624	0.479555591968294	0.742954307012906	0.292607348831572	1.17990048123231	0.837243152254628	1.06465674363777	0.698864009062062	0.820762829356288
ZFYVE16	na	25.4936603896938	28.8840049556109	23.7779647684279	22.7839320817291	23.0428287204863	27.2950311325073	30.6735445780559	31.5974912129639	23.2566411904542	26.108074762381
RIPOR1	na	53.4628550932079	57.0152031977012	61.8227083979125	70.8695858411755	57.0218571035527	52.9382015912894	44.9066781663846	47.2631547264911	50.6676406569995	49.8711128694582
RAI14	na	41.3457660834556	42.7118756408074	38.4843362554556	41.3165145177733	42.5377933363898	51.9942812063036	54.5730309242335	52.9286495408492	58.1221900869949	58.8995039923774
PNKP	na	42.1275137615042	40.9685337779173	43.5995959031174	42.0181935855077	41.5502435340833	36.8915550465301	35.6970034915837	37.0348452965425	40.1846805210686	39.2793639763366
PHLPP2	na	16.9378663577182	17.1164473811028	17.5837050388374	17.5832519326388	18.2879593019733	18.0131473468132	19.7132705849044	18.4793991931413	16.695084660927	17.0015157509517
SPDL1	na	14.6360537501308	12.9958211597262	11.1097045472655	11.9698193907635	12.5089641625497	10.6584343471318	12.9772688599467	13.0040216544328	12.3465974934298	13.0540373811905
STAU2	na	22.3666696774996	24.4067860804614	22.0195942645442	21.8346015783237	22.6770695344469	21.9461489509209	20.4744007233177	21.977557065094	18.7140251315508	19.5028881832756
SLC66A1	na	19.2396789653055	17.8296326886487	21.5000757065785	18.4087567182087	19.2389331856759	15.1027261597735	15.2606592751866	16.5402029815154	17.0056908871769	17.7050267475428
CTNS	na	25.884534228718	26.1105065373767	27.8541873001584	24.8064188063754	29.0778552901375	25.5645104266999	24.6606164845909	23.5745421805507	27.2168705751392	23.567618385802
RTN4R	na	51.074181632504	53.4096552539966	59.5847823020605	56.3819768544239	61.6304228476499	67.6869576066932	57.9600600401727	58.0998394385184	81.6894375036988	69.9602602165598
PHF23	na	33.9191631419946	31.7763675917695	33.3291136417964	32.2359618765044	32.3696879644927	29.8908121912184	26.8298373790688	28.7837555333498	29.8181977199813	28.2186077521543
INPP4A	na	32.5728199186888	38.7893564493047	38.0047806634873	37.3540915470378	35.7346724760558	39.9986263137751	39.4645976767295	38.8599711427787	38.5928236115383	40.8427217465391
RAB27B	na	6.60142483685426	6.06207511414057	5.15522261365916	5.03557919197636	4.68171758130516	7.90533322425644	8.94327912635626	8.02294903241321	7.99811032593249	8.285796182073
PSMA4	na	80.8240238249064	68.5054109303859	65.33944940568	63.9766208816669	71.4327690335076	62.8493656336408	64.848287792813	66.1608119260615	61.4612070191803	67.8106432825314
LSG1	na	54.9394895961884	56.2227750782057	55.9881153622983	57.0011054436013	54.4615428012764	61.6301351363674	66.446661083481	63.1949824259277	59.4034407702753	59.3294273791831
PARP3	na	25.2765082569025	28.2500624600145	33.0094099138175	30.2960256304152	26.3346613948415	22.6934192557013	22.7577911385576	21.5973225137948	16.3068268781148	17.7050267475428
TNC	na	84.8630534948239	64.3451633030345	70.254894223355	76.5655688616078	87.7822046494717	14.0014857106234	13.3578339291534	17.186601718724	20.1505789279561	21.1053298977331
THAP3	na	14.8532058829221	13.2335495955748	14.4665936910435	13.7446546797388	15.3253098950536	12.78225521335	11.4169520761995	12.6998340133934	16.5397815478021	15.6335777020245
TDP1	na	18.5013617138152	17.790011282674	16.5446679229061	17.4181509755248	18.8000221624285	19.3503678922098	19.0282534603325	20.076384308598	16.1515237649899	16.9624318066966
AIFM2	na	91.2038957723286	94.9725101215356	91.2354513719679	89.9800216271186	97.0724879748741	66.4677271094198	69.4531251302135	73.6514325866558	83.2036428566666	82.1544508241389
SPATA7	na	9.81527640216489	10.2619441474667	8.55207472343457	9.90605742683875	7.75409474403667	10.5011142829675	11.0744435139135	11.1028488979368	8.15341343905739	8.55938379185843
MED17	na	28.5337902487714	27.6161199644181	26.5354094222456	27.6544103165915	28.017153650623	26.8624009560555	28.161815121292	27.8331691551017	25.0814527696718	25.5608995428101
RETSAT	na	86.9477139696199	84.3935947262706	93.6731922978067	90.1038473449541	83.7588536030376	71.7772792749652	76.2271833620918	71.6361894647701	74.9337520827656	76.6436146841752
CAPG	na	24.2341780195045	23.6539793669406	26.7352242522324	23.4856111494635	27.4319389529599	18.5637675713883	20.0557791471904	19.582079391909	20.3835335976435	19.1902166292351
AP2S1	na	68.142339269897	56.2623964841804	62.4221528878729	56.5883530508163	69.8234286149339	50.5390706127837	49.9681935868331	47.4532720021407	64.9555270644906	57.4533980549401
DCUN1D1	na	28.4034989690966	26.1501279433515	22.9787054484807	23.5681616280205	26.0420540460099	27.8849813731235	24.9650685399562	26.3122309499049	22.713080294517	27.2024252015227
JADE2	na	55.6778068476787	59.154759120339	59.0652637440948	56.3819768544239	60.862328556967	44.4822481424579	44.1455480279713	46.9209436303218	44.6108192451283	41.1944772448346
ZIC2	na	72.3985210726056	76.8655275910634	84.3618212204223	84.0363871710154	77.6506751961785	46.9600391530457	45.8961473463219	48.5559522009084	48.1827908470011	44.7511161720452
TRIT1	na	27.0571557457908	28.2896838659893	26.7751872182297	27.530584598756	25.6031430227626	26.7837409239733	30.3310360157699	29.5822480910781	30.9441452901369	31.5798269580895
CUL7	na	64.7981964249116	65.9300195420255	73.0922648091674	66.989713348997	63.4226428592433	64.7765364196535	58.3786816163	61.9021849515104	53.0748389104355	53.8185912392194
CTNNA1	na	273.090522198287	279.925233211785	279.421058253526	256.773263551516	275.782426273757	263.039147282722	268.298373790688	283.502881448687	315.342971200115	316.228192967701
PHKA2	na	41.3891965100139	43.5835465722525	42.2808180252046	44.1645060279894	42.9401284410332	39.2906860250358	41.1010274743181	38.2896193158299	37.9327853807575	36.9343273210329
CNTLN	na	5.60252502601447	4.91305434087209	4.39592625970936	4.58155155991292	5.92529881383934	3.93300160410768	4.94734589968644	3.95443933351172	2.95075914937315	3.79114259274095
HSPA5	na	2413.73281682796	2327.6387368001	2296.15213731019	2240.9978413866	2374.58178760542	2220.73002574336	2291.80090326936	2541.56378779414	3224.63618936892	3203.04648353504
DSG2	na	252.547930436234	253.814726674408	230.50638787276	236.91987345856	244.107680762739	276.332692704606	267.689469679957	279.016113743356	269.994462167643	287.384242107466
GEMIN8	na	6.2974118509465	6.26018214401444	6.23422269558782	7.47081830940756	6.25448208127486	7.59069309592783	7.11656679416434	7.4525972054644	6.36742763812101	6.37068291357499
OFD1	na	25.7976733756015	28.0123340241659	24.1376314624041	24.3111159350334	28.017153650623	25.2498702983713	29.303510328912	29.3921308154285	24.1884598692036	27.5541806998182
WDR37	na	15.2006492953881	17.2749330050019	17.8234828348216	16.7164719077904	16.3128596973602	19.0750577799223	20.5885702440797	17.7569535456728	17.0056908871769	15.7117455905346
YTHDC2	na	32.7465416249218	36.1347222489948	35.84678049963	39.1702020752915	31.1992585691664	40.8245566506378	45.1730737148293	38.0614785850503	30.788842177012	34.5892906657293
CTPS2	na	16.9378663577182	18.661682214119	17.8234828348216	18.3262062396517	17.0443780694391	17.934487314731	17.0112585935372	17.2246251738539	15.142053529678	14.4219754301176
ATP6V1H	na	20.8031743214026	20.0484314232361	22.4991498565124	20.7201701178044	22.9331009646745	19.0357277638812	18.9521404464911	21.4072052381452	23.0625122990481	23.4503665530368
POLR2B	na	119.259951328959	117.517090121183	112.176045554583	119.656918668356	118.030489334935	110.242034963138	111.0488871945	111.865004992226	105.023730250715	118.22893137156
FAM214A	na	9.20725043034936	9.62800165187031	8.4321858254425	8.25504785569896	9.07082781377874	12.1529749566927	10.4655394031829	11.2549427184564	9.31818678749416	8.55938379185843
ARAP2	na	15.4612318547376	17.8692540946235	16.6645568208982	14.7352604224226	15.2521580578457	16.9905669297452	19.7132705849044	21.026970686846	21.1212233849868	21.3398335632635
TPR	na	184.449021592895	201.039013916008	178.154902416221	187.307035845809	182.367530159277	201.448342162396	211.099443888928	220.726157029188	162.796488333179	188.580031030671
KIAA0556	na	18.3710704341405	24.287921862537	22.4991498565124	20.1835920071839	22.3844621856153	22.1427990311263	22.6436216177956	22.3577916163932	20.8882687152994	19.4247202947655
DTNBP1	na	14.8532058829221	15.135377082364	13.9870380990752	13.5382784833463	17.117529906647	14.355455854993	14.6136986575353	16.9964844430744	14.8702730817094	15.0864024824537
XK	na	14.3320407642231	13.5108994373983	14.3866677590488	14.9829118580936	14.7035192787865	14.0014857106234	13.3197774222327	15.7417104237871	14.443189520616	13.9138841548018
C12ORF4	na	14.6794841766891	12.6392285059532	13.2277417451254	11.9698193907635	10.7533200695603	14.316125838952	13.5861729706774	13.2321623852123	11.3759530363991	12.5068621616196
SCML1	na	25.6239516693685	26.8633132508974	22.8588165504887	26.0859512240087	24.1766821972087	30.3627723837113	31.8532962925965	28.4415444371805	23.4895958601415	25.7172353198303
WWC3	na	19.5871223777715	27.4972557464938	25.9359649322852	23.3205101923496	21.5797919763285	34.4530940519833	32.9569349932958	32.2438899501725	25.8579683352963	25.4045637657899
MAP4	na	313.480818897461	352.273920521724	360.905545922138	345.638853718115	338.510126679525	340.794588995931	322.300557111111	347.610426797732	338.832567060257	321.035518111074
GOPC	na	32.268806932781	34.0347877323317	29.1330022120738	32.4423380728969	30.9066512203348	38.4254256721321	38.9698630867609	38.5938069568692	29.2746368240442	35.3709695508305
USP28	na	18.284209581024	19.1767604917911	17.6636309708322	17.7483528897528	19.824147883339	22.3394491113316	23.0241866870023	24.6391989241884	21.8589131723301	22.8641073892109
TSPAN17	na	29.1418162205869	26.7048276269983	32.8895210158255	29.1403189306173	29.9191014180283	31.1887027205739	34.0225171870744	30.0385295526371	30.4005843941997	33.9248636133932
NOP16	na	26.7965731864413	25.9916423194524	25.6562241703037	25.4668226348313	30.2117087668598	26.115130651275	30.0265839604046	29.125966629519	33.5842982132602	35.683641104871
CC2D2A	na	9.07695915067461	11.2921007028109	12.7481861531571	10.7315622124086	9.98522577887741	2.28114093038246	2.09310788063657	2.62361840396451	1.78598580093638	2.26686876679356
RRM2B	na	24.5381910054122	24.3671646744866	21.8197794345574	23.939638781527	20.8848495228535	22.024808983003	18.0007277734745	19.3159152059996	16.0738722084274	17.0015157509517
ZNF800	na	41.4326269365721	44.3363532857732	38.8839659154292	43.9994050708754	38.8436255573912	45.6228186076491	45.7439213186392	42.3581290147313	39.0975587291943	42.9532547363124
SNX29	na	10.7273153598882	10.7770224251388	12.9480009831439	13.3731775262323	10.5338645579366	12.7035951812678	13.0153253668674	14.7150771352792	12.7736810545233	11.2561759454577
MRPS10	na	50.379294807572	41.721340491438	41.9211513312283	46.1457175133572	42.5377933363898	30.1267922874649	31.0541096472626	28.4035209820505	29.6628946068564	32.4005897874458
RSF1	na	37.3067364135382	38.9874634791786	34.5679655877145	33.3916685763023	35.3689132900163	59.5456442861903	60.0151114138886	64.2976626246954	52.8418842407482	58.7822521596122
VPS13D	na	44.0384525300672	51.3097207373336	50.0735963946893	50.6859938339916	44.9152280456464	59.1130141097385	58.8734162062686	60.6093874770931	47.2121463899704	53.4277517966688
FAM120A	na	279.344503622675	270.099124530041	268.551131502244	280.217599461701	306.7622293313	331.709355290442	335.848673574868	340.918298694866	381.346794278199	379.895938159196
R3HDM1	na	82.47438003412	91.2877193658815	88.0783770581766	94.7266741441455	91.0740373238269	108.668834321495	105.797089239449	102.891469581565	99.1222119519692	103.259780721872
KITLG	na	686.895626445309	683.706981500717	583.699081357408	687.562935901166	591.469179744419	324.70861243513	327.133733490036	319.358999636202	294.998263380753	325.217500146365
ERCC8	na	13.115988820592	13.907113497146	12.7082231871598	13.0017003727259	12.5455400811537	14.2374658068698	15.45094180979	14.2587956737202	12.734855276242	12.1551066633241
H6PD	na	39.2176751821013	45.7627239008651	49.7538926667105	49.3651861770798	38.8436255573912	52.7808815271251	51.5285103705803	55.2861037589043	51.0558984398118	47.1352367716039
VAMP3	na	77.3061592736881	67.435632969067	61.542967635931	69.3836772271497	72.530046591626	64.1472561629963	68.8822775264035	60.7234578424829	68.0615893269886	69.3349171084788
PER3	na	6.08025971815524	6.29980354998922	7.03348201553497	5.81980873826776	6.65681718591827	14.1588057747877	12.7489298184228	13.1180920198225	15.4138339776466	14.3438075416075
EPN3	na	4.12589052303391	5.90358949024147	5.75466710361952	5.5308820633183	4.791445337117	11.2090545717069	10.7319349516275	11.0268019876769	11.4536045929616	10.9435043914172
LTBP1	na	15.7652448406454	17.9088755005983	16.1850012289299	16.2211690364484	16.6786188833996	20.490938357401	18.2290668149985	20.6847595906767	19.6846695885814	18.2912859113687
RCN1	na	201.039444538147	193.075111315078	185.947680785706	190.774155945203	195.132525752055	182.530604446638	193.859846253867	194.489972989543	193.895936736441	208.903682043303
RFC2	na	82.995545152819	67.79222562284	75.17033904103	76.0702659902659	81.5642984868008	62.1807553609425	62.7171234052558	59.1264727270262	73.5748498429227	65.1529350731872
ARID1B	na	83.169266859052	99.5289718086347	99.9873409253892	98.689097114881	92.390770393569	113.034466102055	108.76549677926	107.948589113844	108.285095626338	105.25306187888
CLPTM1L	na	123.21212014576	103.253383970264	112.335897418573	113.052880383797	131.270971869564	100.488190984951	102.828681699637	97.0738809466868	119.505745549613	111.5846608482
NEDD4L	na	46.2968347110963	54.0832191555678	51.7920039325757	50.2319662019281	52.2304117664357	60.3715746230529	59.3681507962373	63.4991700669671	63.0142381504293	61.0882048706608
FOXP3	na	4.38647308238342	4.31873325125047	5.15522261365916	5.36578110620432	4.35253431386964	5.89950240616152	4.87123288584511	4.48676770533061	5.28030584624669	4.6509893663523
PPP1R3F	na	3.47443412466014	4.00176200345227	4.47585219170407	3.67349629578604	3.87704737201833	3.30372134745045	3.84370719898716	3.57420478221252	3.33901693218541	2.81404398636441
HEXB	na	71.0521778492998	66.4054764137228	67.2576717735532	70.5393839269476	74.9074813008825	73.6257900288958	73.0684932876767	75.476558432892	85.3002348838528	85.9065094726248
PTCD2	na	20.5860221886113	19.6125959575136	19.8216311346895	21.8346015783237	17.9587760345377	20.2942882771956	19.2946490087771	17.9850942764524	18.3645931270197	18.6039574654092
JKAMP	na	55.2000721555379	43.8608964140759	44.7585219170407	43.627927917369	47.2926627549029	40.6672365864734	40.4160103497462	36.6926342003732	38.7481267246632	42.6405831822719
ARHGEF5	na	106.751988480183	118.586868082501	117.810823760211	116.726376679583	109.72775581184	116.180867385341	109.222174862308	114.260482665411	111.274680553993	110.177638855018
NFE2L3	na	56.937289217868	52.9738197882741	50.1135593606867	51.057470987498	57.0950089407605	68.080257767104	67.7405823187836	63.6132404323568	72.7595084990169	77.5816293462967
MCUR1	na	42.1275137615042	37.9573069238344	38.6042251534476	38.4685230075571	41.4039398596675	41.8078070516647	40.4540668566668	39.9626513415464	43.873129457785	42.718751070782
LIMA1	na	42.3012354677372	40.3345912823209	36.6060768535798	40.2020830572539	36.7953741155702	38.4254256721321	41.1390839812388	40.4189328031054	38.709300946382	38.3804332584702
LETMD1	na	85.1670664807316	85.7011011234382	90.7558957799996	88.8655901665993	85.4047699402152	84.5202044722741	82.7729025524462	84.5261407538131	81.9223921733862	80.942848552232
LAMC3	na	0.868608531165034	1.34712780314235	1.43866677590488	1.40335813546882	0.768094290682877	1.21923049727338	0.532791096889309	0.988609833377931	1.04829601359309	0.977098606376533
MAPK9	na	39.7388403008003	35.9366152191209	35.8068175336326	35.9094581722905	39.9774790341136	37.6388253513105	39.6929367182535	43.8790672199282	41.3494538695054	43.8131015099237
BCAR1	na	66.5788439137999	62.8791712819678	72.3329684552176	70.1679067734411	71.9082559753589	104.381862573018	99.8983306667454	96.7696933056475	137.443255115539	125.420377114492
FAM160A2	na	39.3045360352178	39.3044347269768	39.1637066774107	40.8212116464313	34.4545153249176	41.2571868270896	39.1982021282849	39.3922995145975	35.5644129056027	36.0744805474216
HERPUD1	na	197.478149560371	159.911994514192	163.208753133209	158.703295025812	209.17767849597	170.180979409739	165.812200653337	173.501025757827	261.724571393742	252.521363831951
HOMER3	na	13.810875645524	13.1146853776505	14.746334453025	12.5476727406624	14.5206396857668	23.1653794481943	23.6711473046536	24.0308236421097	27.1392190185768	25.2873119330247
RAD51	na	11.3787717582619	10.1034585235676	10.270482261321	9.03927740199036	11.3751106858274	8.61327351299583	10.2372003616589	10.6845908915076	11.3371272581179	10.6308328373767
POLQ	na	19.8911353636793	18.4239537782704	18.8225569847555	19.523188178728	16.386011534568	19.1143877959633	23.2525257285263	22.7760496228223	16.8892135523332	17.822278580308
PIK3CB	na	46.1231130048633	41.0477765898668	37.4452991395243	40.6148354500389	43.5253431386964	50.4997405967427	49.9681935868331	50.9514298740933	52.5701037927796	57.9224053860009
CYBA	na	73.0065470444211	63.7112208074381	76.5290798849402	72.9333478051003	83.4296703356021	65.6417967725572	60.4717894969366	62.09230222716	80.7576188249494	70.6246872688958
THOC3	na	56.6767066585185	47.3079587338813	52.6312262185202	52.3782786444099	56.5097942430974	55.9666128264523	58.4167381232207	55.400174124294	69.2263626754254	65.5046905714828
HEBP2	na	30.2275768845432	32.6084171172398	30.4517800899867	29.5530713234023	27.1027556855244	28.671581693945	28.5423801904987	29.0499197192592	31.5265319643553	30.2118889091624
MPHOSPH9	na	45.2979349002565	47.0702302980326	41.7213365012416	43.5041021995335	49.3774901153278	43.5383277574721	45.5155822771153	49.5065385791564	42.2424467699735	43.6176817886484
PLEKHA5	na	10.2061502411892	11.5298291386595	10.949852683276	11.3506908015861	10.7533200695603	11.4450346679534	11.1886130346755	13.1941389300824	10.4441343576497	10.9825883356722
PRSS8	na	37.784471105679	36.6894219326416	41.2018179432759	38.0557706147722	48.0973329641897	34.0991239076136	37.257320275331	34.3351799823181	43.9896067926287	39.4356997533569
SIKE1	na	21.8020741322424	21.7521518801514	19.541890372708	20.8439958356399	21.1408809530811	18.8784076997169	22.377226069351	22.7760496228223	18.5587220184259	21.4180014517736
RRP12	na	95.590368854712	92.7933327929229	97.5895629655478	106.40756685996	105.228917823554	90.3803768623946	89.7372433189279	89.0129084591437	110.964074327743	104.901306380585
FNIP2	na	10.6404545067717	9.74686586979464	10.3104452273183	9.61713075188928	11.5579902788471	17.423197106197	16.3642979758859	16.8443906225547	15.491485534209	16.571592364146
MSMO1	na	45.8625304455138	32.9650097710128	34.4480766897224	39.9544316215829	41.038180673628	48.4152497465656	51.6426798913423	43.955114130188	57.112719851683	62.3779750310779
TTC17	na	79.9554152937414	87.8802784520508	86.000302826314	84.1602128888509	83.9051572774534	113.663746358712	114.283690282757	117.948757813013	111.624112558524	119.049694200917
FSTL4	na	19.9345657902375	21.1578307905298	22.2993350265257	22.9903082781216	25.0545042437034	7.04007287135275	6.27932364190971	7.0723626541652	5.7462151856214	5.62808797272883
FOXN3	na	40.7377401116401	46.5947734263353	45.3180034410038	41.1926887999378	43.7082227317161	57.5004834520543	59.063698740872	56.6929715987113	49.8522993130938	51.5126385281708
AKR7A2	na	63.7558661875135	55.5888325826093	56.9871895122322	60.5920512608303	62.3985171383328	43.8922979018417	41.7099315850488	42.1680117390817	52.3759749013735	42.4451634609966
MRTO4	na	63.9295878937465	58.9170306844904	55.7483375663141	56.2994263758669	61.4841191732341	59.1916741418206	59.6726028516026	63.7273107977466	72.7983342772982	67.0680483416852
USE1	na	15.8086752672036	15.5712125480866	17.1840753788639	16.0560680793345	15.6179172438852	14.1588057747877	13.2056079014707	13.878561122421	13.5501966201478	14.1093038760771
MCF2L2	na	2.5189647403786	3.13009107200722	1.91822236787317	2.55906483526668	2.99922532552362	3.06774125120399	3.19674658133585	2.58559494883459	2.29072091859232	2.14961693402837
LAMA3	na	72.8328253381881	73.6165723011319	72.7725610811886	70.7870353626186	74.7611776264667	37.7174853833927	42.5852312442241	45.856286886684	64.2178372771473	69.5694207740091
AP5M1	na	47.8603300671934	45.8815881187894	42.6005217531834	44.4121574636604	42.391489661974	41.3358468591718	45.4014127563533	42.7383635660305	38.8646040595069	42.6014992380168
ANAPC4	na	25.1027865506695	23.4558723370668	23.1785202784675	21.1741977498678	23.3354360693179	25.6431704587821	27.6670805313234	24.373034738279	21.1988749415492	23.2549468317615
KCNQ1	na	8.55579403197559	9.46951602797121	10.5502230233025	10.2362593410667	8.81479638355112	15.5746863522664	13.852568519122	14.2207722185902	17.9375095659263	14.1483878203322
TRAPPC3	na	20.5860221886113	21.2766950084542	22.2593720605283	19.8946653322345	22.9696768832784	20.0976381969903	19.5610445572218	18.4033522828815	19.4517149188941	16.9624318066966
THRAP3	na	167.511155235177	182.733924355662	172.71993904058	178.061382247426	167.737162717699	173.170060628861	184.26960650986	193.767527342074	167.57205906177	190.573312187679
PHPT1	na	37.0027234276305	36.7290433386164	42.6005217531834	37.1889905899238	36.1735834993031	37.4815052871462	40.1115582943808	35.1716959951764	39.3305133988816	35.722725049126
ENTPD2	na	22.9312652227569	19.5729745515388	23.338372142457	23.2379597137926	25.9323262901981	28.4356015976986	26.9440068998308	26.1601371293852	28.381643923576	27.0851733687575
ARID4B	na	70.4875823040425	77.1428774328868	57.9463006961688	62.9447398997045	62.4350930569367	67.6082975746111	72.2693066423427	76.1229571701007	66.5862097523021	77.151705959491
OPN3	na	2.69268644661161	3.09046966603245	2.79740761981505	2.72416579238066	3.36498451156308	5.89950240616152	5.70847603809974	4.82897880149989	3.88257782812257	4.57282147784217
SDCCAG8	na	3.30071241842713	5.34888980659462	4.19611142972257	4.45772584207744	4.05992696503807	8.6526035290369	8.63882707099094	10.5705205261179	6.7945111992145	8.16854434930782
HHAT	na	4.60362521517468	3.84327637955317	4.43588922570672	4.45772584207744	3.03580124412756	3.50037142765584	3.19674658133585	3.15594677578339	2.40719825343599	2.38412059955874
KIF1B	na	91.1170349192121	101.430799295424	90.8358217119943	100.009904771793	90.7082781377874	119.091288572381	118.507962550951	114.374553030801	105.877897372902	105.722069209941
FOXC1	na	8.38207232574258	12.2033930402307	11.0297786152708	11.2681403230291	12.1432049765103	17.0692269618273	16.5165240035686	14.6770536801493	18.0539869007699	18.0958661900934
TBC1D22A	na	35.6563802043247	34.7083516339029	34.7677804177013	33.0614666620743	34.856850429561	35.2396943728048	33.3375000625025	36.9207749311527	41.970666322005	35.7618089933811
SYNE2	na	157.99989181892	202.54462734305	188.825014337516	182.271456653833	165.359728008442	203.218192884244	191.233947276341	231.562841741215	166.601414604739	177.988282137549
PLEKHH1	na	30.357868164218	32.0537174335929	32.170187627873	34.3409990797077	31.9307769412453	36.7735649984068	40.5682363774288	36.6546107452433	30.4782359507622	34.1593672789236
ATP9A	na	17.4156010498589	22.3464729697731	24.457335190383	20.0597662893485	14.6669433601826	34.0597938915725	28.61849320434	33.6887812451095	27.1392190185768	24.7401367134538
FAM168A	na	58.9350888395476	66.3262336017733	64.8998567797091	59.147417886083	61.8864542778775	69.3781482964595	70.9373289001194	71.3700252788606	66.3144293043335	62.4170589753329
RELT	na	15.9823969734366	12.6392285059532	14.186852929062	13.1255260905613	15.2521580578457	12.3496250368981	12.8630993391847	10.7986612568974	15.6079628690527	13.4839607679962
NOP58	na	91.4210479051199	90.5349126523608	86.4798584182823	90.8055264126885	91.2934928354506	100.173550856623	108.575214244657	113.347919742293	106.072026264309	109.630463635447
SZRD1	na	165.904229452522	166.29104087613	178.234828348216	166.958342881511	173.333278264103	157.04475405202	159.038142421459	158.291643705859	175.104260048328	157.742799013427
KCNH2	na	16.6772837983687	15.491969736137	19.7017422366974	16.3037195150054	17.812472360122	25.7611605069053	26.9820634067514	29.4301542705584	29.5075914937315	25.4827316543
CUL1	na	112.78881777178	112.485171562386	111.296860302642	112.309926076784	116.421148916362	111.185955348124	112.72337349901	113.347919742293	112.750060128679	119.323281810702
FAM114A2	na	9.51126341625713	9.82610868174419	9.03163031540286	9.28692883766133	8.52218903471954	8.4952834648726	8.86716611251493	8.32713667345257	7.41572365171411	8.24671223781794
CYFIP2	na	88.9455135912995	96.9535804202743	98.8284149114659	98.689097114881	90.4156707889558	99.6229306320476	89.0141696874353	95.3248020107105	78.6610267977632	78.7932316182036
TAB2	na	43.2567048520187	50.4776712118633	45.4778553049932	49.3239109378013	42.428065580578	48.2185996663602	43.4224743964787	41.1794019057038	41.0000218649743	44.9074519490655
GINM1	na	15.7652448406454	16.4428834795316	16.6645568208982	14.7352604224226	16.7151948020036	16.5972667693344	15.7173373582346	16.6922968020351	16.4233042129585	18.1740340786035
EIF2AK2	na	54.5486157571642	54.7171616511642	48.7148555507792	50.3557919197636	52.1572599292278	56.8712031953971	59.8248288792853	58.3279801692979	52.4536264579359	59.290343434928
USP36	na	97.8053206091829	104.402404743532	109.898156492734	108.636429780998	103.107514544525	106.938313615688	105.454580677163	106.998002735596	113.565401472585	110.373058576293
KMT2C	na	103.929010753896	137.367414514545	127.841528225548	130.759958034271	99.5962263585464	159.994505255101	149.257620142848	161.827825032941	127.076772314452	130.344954090629
MCOLN3	na	18.805374699723	25.3973212298307	23.0586313804755	24.3111159350334	17.9587760345377	28.6322516779039	32.5383134171685	29.3921308154285	19.2187602492067	20.7535743994376
PUM2	na	108.011470850372	103.847705059885	98.7884519454685	105.994814467175	102.339420253842	109.966724850851	110.706378632214	110.00185569086	103.082441336654	119.714121253253
MRPL43	na	39.1308143289848	36.8479075565407	38.084706595482	38.9225506396206	38.1121071853123	33.8631438113672	34.0225171870744	31.8636553988733	37.7386564893514	35.6054732163609
ITIH4	na	1.30291279674755	1.7433418628901	1.91822236787317	1.89866100681076	1.0972775581184	1.533870625602	1.71254281142992	2.0532665770157	0.815341343905739	1.01618255063159
HPF1	na	10.4667328005387	11.1732364848865	8.67196362142665	10.2775345803452	10.241257209105	9.95049405839244	10.6938784447068	10.8747081671572	10.4829601359309	12.2723584960893
ZFR	na	156.306105183148	179.801940313529	166.485716344993	176.451647915565	147.218072380885	161.685695944867	160.902911260571	158.747925167418	173.823009365047	177.011183531173
ZNF280C	na	11.899936876961	12.0845288223064	11.6691860712285	11.3506908015861	9.54631475563005	13.293545421884	13.3958904360741	14.5629833147595	11.8418623757738	12.0378548305589
TRAF1	na	1.69378663577182	3.0112268540829	2.99722244980184	2.80671627093764	3.25525675575124	3.2250613153683	3.04452055365319	2.50954803857475	2.25189514031109	2.26686876679356
RC3H2	na	48.7289385983584	49.1701648146957	45.9973738629588	50.2732414412066	47.0366313246752	53.0168616233716	51.1860018082943	54.7917988422153	49.1922610823129	52.7633247443328
IL17RB	na	15.0703580157133	14.9768914584649	16.0651123309378	15.7258661651065	17.775896441518	19.3110378761687	21.578039424017	19.6961497572988	21.8589131723301	19.6592239602958
TRAF3IP2	na	33.2242763170626	39.2251919150272	40.3625956573314	35.1252286259991	37.600044324857	44.4822481424579	40.6062928843495	41.103354995444	49.7358219782501	44.4384446180047
DCBLD2	na	385.271313998251	340.110148887468	336.288358867766	367.390904817882	354.054892086202	76.8115213282231	81.9356594001916	79.3549508561439	90.5417149518183	94.1532217104427
SOAT1	na	23.9735954601549	19.1767604917911	18.3829643587846	21.2154729891463	18.3245352205772	24.1879598652623	21.8444349724617	21.3311583278854	24.1108083126412	27.6714325325834
PKP2	na	43.126413572344	40.6119411241443	39.763151167371	42.4309459782926	45.6467464177253	46.2127688482653	44.4880565902573	44.411395591747	45.7367668152839	46.8616491618185
MSH4	na	1.60692578265531	2.02069170471352	1.47862974190224	1.73356004969678	1.17042939532629	1.21923049727338	1.17975171454061	0.87453946798817	0.427083561093483	0.89893071786641
GDI2	na	316.260366197189	299.418964951374	278.461947069589	278.814241326232	303.653276249964	283.412095592	288.772774514006	296.20271546208	307.538989765589	324.005897874458
PRDM1	na	29.5326900596112	26.0312637254271	27.3346687421927	25.2191711991603	28.3097609994546	21.4348587423869	23.6330907977329	21.2551114176255	26.7121354574833	27.436928867053
ATG5	na	25.6239516693685	26.6652062210235	22.778890618494	23.2379597137926	25.0910801623073	23.8733197369336	24.4322774430669	22.928143443342	24.6155434302971	26.6552499819518
PITHD1	na	50.1621426747807	43.7024107901768	42.8003365831702	46.4759194275851	48.6459717432489	42.5157473404041	43.156078848034	43.9931375853179	50.8617695484056	50.1056165349886
MTA3	na	35.7432410574412	33.7574378905083	34.7278174517039	34.9188524296066	34.3447875691058	36.6162449342425	35.8111730123457	36.3504231042039	36.1079738015399	35.6445571606159
USP13	na	50.9438903528293	52.5776057285264	51.8319668985731	53.7816367798787	55.9245795454343	65.3664866602697	67.3219607426563	64.7919675413844	66.7026870871457	61.4790443132114
ATP11B	na	51.8124988839943	57.2529316335498	50.9128186806338	54.5658663261701	47.5486941851305	57.3824934039311	56.2855737356634	56.4268074128019	51.7547624488738	53.3886678524138
LAMC2	na	57.0241500709845	59.6302159920363	57.8264117981767	56.4645273329809	52.010956254812	69.3781482964595	71.3178939693261	73.9175967725653	120.554041563206	119.831373086018
CDK14	na	0.99889981083979	1.1093993672937	1.55855567389695	1.03188098196237	1.31673306974208	0.668610272698306	0.532791096889309	1.25477401928737	0.54356089593716	0.742594940846165
SEC61A1	na	399.994228601498	347.994808676448	381.326621546788	392.156048384979	407.382581410757	334.423126397276	314.993707782344	311.183956783269	373.309858173985	361.917323801868
PPP1R12A	na	57.1978717772175	58.3623310008435	50.4732260546629	53.6578110620432	50.5844954292581	58.7983739814099	58.6831336716653	57.9857690731286	53.1136646887167	61.3617924804463
CROCC	na	33.1374154639461	33.7178164845335	37.4053361735269	34.2997238404292	30.6140438715033	36.5375849021604	35.8492295192664	39.3542760594676	32.6136537562296	34.5892906657293
POLR3E	na	70.6613040102755	67.9903326527138	72.6127092171991	68.4756219630228	71.835104138151	66.1530869810912	69.6814641717375	71.9403771058094	70.3134844672997	71.6408698195274
ATP2B4	na	17.1550184905094	19.6522173634884	17.3439272428533	18.8215091109936	16.3128596973602	38.8580558485839	36.7245291784417	35.6660009118653	41.5435827609115	48.1514193222355
ZC3H11A	na	133.374839960391	133.484516729017	128.960491273474	128.077067481169	123.07796610228	141.391407667671	143.967765680875	147.340888628442	127.65915898867	136.481133338674
RIOK2	na	25.015925697553	21.7521518801514	20.9405941826155	19.770839614399	22.6770695344469	21.8674889188387	21.920547986303	22.7000027125625	23.1013380773293	24.3102133266481
YIPF1	na	10.9010370661212	10.4600511773406	8.91174141741079	10.8553879302441	8.66849270913533	8.88858362528336	9.17161816788025	7.4525972054644	8.69697433499455	8.20762829356288
NDC1	na	112.571665638988	104.243919119633	97.5495999995504	101.537088625097	104.460823532871	113.467096278507	108.080479654688	105.553111440659	116.438509065396	125.146789504706
DGKG	na	3.38757327154363	3.8036549735784	4.19611142972257	3.1781934244441	4.02335104643412	2.94975120308076	3.6914811713045	3.346064051433	3.92140360640379	3.67389075997576
FLYWCH1	na	25.710812522485	23.4558723370668	26.7751872182297	27.7369607951485	28.5657924296822	28.3176115495753	26.6776113513861	26.0080433088656	29.7793719417001	29.8601334108668
UNKL	na	18.5882225669317	15.6108339540613	18.1032235968031	18.1198300432592	21.5432160577245	16.6759268014166	17.3918236627439	17.0725313533343	21.3930038329554	20.3236510126319
TBXAS1	na	1.08576066395629	0.990535149369374	0.799259319947156	0.908055264126885	0.95097388370261	1.33722054539661	1.48420376990593	1.36884438467713	1.3589022398429	1.2116022719069
PARP12	na	51.9427901636691	51.6266919851318	54.7892263823776	55.308820633183	56.5097942430974	43.7349778376774	46.4669949501319	45.5901227007746	49.1922610823129	43.344094178863
ALDH18A1	na	121.605194363105	112.485171562386	114.054304956459	116.148523329684	125.016489788289	132.502824042388	136.698972859028	130.610568371277	140.665794712881	142.539144698209
TARBP1	na	38.9570926227518	43.5835465722525	38.5242992214529	40.2846335358109	43.9642541619437	68.0015977350218	70.5567638309128	67.6817501312583	57.1515456299642	61.1272888149159
GATB	na	20.8031743214026	20.9993451666307	20.101371896671	20.0597662893485	19.3486609414877	21.3561987103047	23.4047517562089	22.3577916163932	21.7424358374864	21.2616656747534
MXD1	na	12.4645324222182	10.4996725833154	11.4693712412417	10.6077364945732	11.0825033369958	12.3889550529392	14.0047945468047	11.483083449236	12.8901583893669	13.7966323220366
CDK17	na	17.6327531826502	19.0975176798415	18.542816222774	18.2436557610947	19.3120850228838	17.423197106197	18.5715753772845	18.6695164687909	18.0151611224887	20.1673152356116
DNAJC25	na	14.1148886314318	13.1939281896001	11.7491120032232	12.8365994156119	11.9603253834905	10.9730744754604	10.5797089239449	12.8139043787832	10.1335281313999	11.6860993322633
SLC2A3	na	2.38867346070384	1.06977796131892	0.999074149933945	0.908055264126885	2.30428287204863	0.471960192492922	0.723073631492634	0.570351826948806	0.427083561093483	0.351755498295552
PSD	na	3.34414284498538	4.47721887514957	3.5966669397622	3.1781934244441	4.49883798828542	3.10707126724507	4.03398973359048	3.68827514760228	2.60132714484212	2.54045637657899
CTDP1	na	39.7388403008003	41.1270194018164	43.7194848011094	40.0369821001399	40.7821492434004	25.603840442741	23.7092038115743	25.4376914819168	24.9261496565469	25.2873119330247
YBX3	na	218.628767294239	228.615512474451	218.997053665521	217.314134801275	240.047753797701	185.559015681801	194.887371940725	189.204712726484	212.260529863461	196.240484104663
STYK1	na	4.29961222926692	3.36781950785587	3.75651880375163	4.62282679919142	4.68171758130516	1.76985072184846	1.63642979758859	2.12931348727554	1.39772801812412	0.938014662121472
WNK1	na	159.259374189109	184.596130436476	174.758050306446	183.262062396517	154.972167124921	217.455658691114	201.242808596476	204.490141688712	194.788929636909	192.097586013626
CCAR1	na	105.796519095901	117.437847309233	104.982711675059	109.173007891619	94.6584773470136	106.623673487359	114.055351241233	115.515256684698	92.6771327572857	109.435043914172
OGFR	na	79.6948327343919	73.2599796473589	67.9770051615056	66.7007866740476	70.5183710684089	66.7823672377485	70.6328768447541	79.1268101253644	87.2415237979141	89.228644734305
PIGV	na	9.85870682872314	8.59784509652616	10.4702970913077	9.98860790539574	8.92452413936295	7.9839932563386	7.61130138413299	7.68073793624392	5.7462151856214	7.69953701824708
PTPRU	na	66.8828568997076	72.6656585577373	77.6080799668689	76.1940917081014	76.7362772310798	90.4983669105178	90.5744864711825	94.5643329081121	106.732064495089	96.4591744214913
SNRNP40	na	32.3556677858975	29.6764330751064	32.5698172878466	33.8044209690872	35.551792883036	31.6999929291079	34.0225171870744	35.0196021746567	35.952670688415	34.3547870001989
QSER1	na	64.7113355717951	68.9016249901336	56.5076339202639	65.3799790171357	58.5946216035224	70.4400587295686	67.8928083464662	68.7464068748961	62.6648061458983	68.9440776659282
MPC1	na	9.16382000379111	7.96390260092977	8.15244506346099	8.33759833425595	8.92452413936295	7.31538298364029	7.19267980800567	7.4525972054644	5.24148006796547	5.54992008421871
ACAA1	na	48.5552168921254	44.2571104738236	44.9183737810302	44.3708822243819	42.8304006852214	46.606069008676	49.9681935868331	48.4038583803887	50.8617695484056	51.9425619149765
HDAC7	na	69.9229867587853	72.4675515278634	79.8060430967235	73.8414030692272	77.284916010139	69.614128392706	65.6094179312263	63.3470762464474	66.1203004129273	62.0262195327823
NCKAP1	na	176.023518840594	174.532293318884	162.529382711254	172.20029826988	170.370628857183	184.025145056198	189.787800013356	186.657141232779	178.598580093638	189.205374138752
MRPS35	na	44.3858959425333	41.9986903332615	37.9248547314926	38.8400001610636	45.4638668247055	43.0270375489381	42.6232877511447	45.7422165212943	45.8532441501275	47.4479083256444
SFSWAP	na	55.6778068476787	67.079040315294	64.6600789837249	58.3219131005131	62.3985171383328	58.1297637087116	57.7317209986487	59.2025196372861	54.1231349240286	53.1932481311384
TNK2	na	36.4815583089314	37.7195784879858	42.4007069231966	40.6561106893174	41.1479084294399	43.6169877895542	43.270248368796	46.2365214379832	44.6884708016908	41.3117290775998
MON2	na	36.915862574514	36.2535864669191	33.7687062677673	37.2302658292023	29.9191014180283	42.5944073724862	41.7860445988901	40.6850969890148	32.8466084259169	37.9114259274095
CDH3	na	144.840472571769	151.987713319237	149.861122490092	149.787843341658	147.291224218093	147.212250041751	141.684375265636	138.36735321778	142.917689853192	129.016099985957
GPBP1	na	76.4809811690813	76.2712065014418	67.6573014335268	68.5994476808583	72.530046591626	73.8617701251423	72.8401542461527	75.476558432892	69.7310977930813	82.0762829356288
DGAT2	na	16.9812967842764	16.1655336377082	16.9442975828797	15.602040447271	17.9222001159338	21.1595486300993	20.9691353132864	21.1410410522357	25.8191425570151	23.2158628875064
CS	na	314.610009987975	276.795142139778	302.04009700803	301.267971493733	311.699978342832	304.374994141894	307.991310508941	283.807069089726	307.655467100432	301.610797816308
MRPS24	na	60.9328884612272	54.7964044631138	59.9044860300394	58.1568121433991	65.653773894084	60.0176044786832	62.2985018291285	58.0998394385184	73.9631076257349	67.9669790595516
ELMO2	na	28.4034989690966	27.5368771524686	29.5725948380448	27.448034120199	28.3463369180586	28.9468918062325	26.1828767614175	26.1981605845152	25.625013665609	23.9975417726076
WAPL	na	56.9807196444263	55.9058038304075	50.5531519866576	51.717874815954	52.8522023827027	55.6913027141648	58.492851137062	58.1758863487782	56.8797651819956	61.1272888149159
VMP1	na	92.4199477159597	76.5485563432652	77.5681170008715	80.3216156359508	74.2856906846154	46.9207091370047	49.3212329691818	46.8448967200619	55.4043856073091	58.8995039923774
APPBP2	na	30.0972856048684	28.6858979257371	27.5744465381769	26.2097769418442	27.9805777320191	25.0138902021249	28.9990582735467	27.3008407832829	26.0132714484212	28.6094471947049
POLD1	na	45.5585174596061	44.6929459395461	43.4797070051253	44.6598088993314	52.705898708287	45.9374587359777	46.8475600193385	48.251764559869	55.054953602778	51.2390509183854
EIF4B	na	951.69093717097	1000.75747211087	951.3583685331	960.268441814181	955.216690260668	895.859105383648	928.274316808859	977.240820294085	969.402032125643	1002.58133803083
BICRA	na	17.8064748888832	21.474802038328	24.3774092583883	22.7839320817291	23.0428287204863	20.2549582611546	21.463869903255	21.3311583278854	22.5577771813921	20.401818901142
SPHK2	na	18.5447921403735	21.8710160980758	21.8197794345574	20.6788948785259	20.4825144182101	16.6365967853755	16.2501284551239	14.6010067698894	14.0161059595225	14.031135987567
RPL18	na	821.747100908681	857.48646810608	946.482886681422	833.140704836417	856.169102681181	752.343876849759	737.078426039438	801.800598324632	936.982507260819	769.484694493647
CA11	na	8.29521147262608	8.79595212640004	11.4294082752443	10.6490117338517	8.92452413936295	6.56811267885983	7.07851028724368	5.81758863487782	4.65909339374708	5.23724853017822
ISOC2	na	66.1879700747756	62.681064252094	73.0922648091674	70.0028058163272	79.2234396961482	70.7153688418561	64.6960617651304	65.0581317272938	88.949858042288	74.2204101403614
U2AF2	na	155.480927078541	149.650050366725	163.488493895191	160.065377922003	160.641434508533	141.548727731836	140.961301634143	143.576566570579	156.079628690527	157.234707738112
EPN1	na	142.060925272041	137.169307484671	151.619492993976	145.453943217416	159.580732869019	116.180867385341	111.886130346755	118.024804723273	138.41389957257	117.91625981752
MED29	na	35.0049238059509	41.721340491438	41.6813735352442	42.0181935855077	37.3805888132334	43.8136378697596	40.8726884327941	41.5976599121329	42.0094921002862	40.4909662482435
AHRR	na	6.42770313062125	8.43935947262707	7.99259319947156	8.7090754877624	6.65681718591827	6.17481251844906	6.96434076648168	7.98492557728329	6.7945111992145	6.83969024463573
ZNF275	na	34.6574803934849	33.8763021084326	33.169261777807	35.455430540227	36.3198871737189	34.4924240680244	34.5172517770431	33.1184294181607	35.0596777879468	33.9248636133932
MTMR1	na	29.0115249409121	28.170819648065	29.3328170420606	30.7500532624786	30.0288291738401	34.1384539236547	33.8702911593918	32.8522652322512	36.8456635888832	38.4586011469803
GPC1	na	126.643123843862	112.564414374336	131.358269233315	128.778746548904	139.39082579964	146.661629817176	141.456036224112	139.546080326808	152.818263314904	138.943421826743
ADCK1	na	11.9433673035192	14.1052205270199	13.8271862350858	13.6208289619033	13.4599380462523	11.6810147641998	11.8736301592475	11.5971538146257	10.5994374707746	10.7090007258868
HAGH	na	14.2017494845483	12.0052860103568	11.9089638672126	12.093645108599	14.6669433601826	12.7035951812678	10.3894263893415	11.6351772697556	11.4536045929616	12.4677782173646
RNF4	na	110.356713884518	92.7537113869482	107.700193362879	111.443146051936	107.752656207226	104.4605226051	96.0165669608376	97.5681858633758	118.962184653676	110.920233795864
CASP8	na	21.6283524260094	22.9011726534199	18.1831495287978	20.3486929642979	18.8000221624285	17.6198471864024	19.2185359949358	19.4299855713893	17.3551228917079	18.5257895768991
LIMCH1	na	17.3721706233007	15.6900767660109	15.3457789429854	14.7765356617011	15.2155821392418	31.8966430093133	33.3755565694231	35.2097194503063	34.0113817743537	35.683641104871
INTS13	na	42.3012354677372	39.1459491030777	36.965743547556	37.0651648720883	45.2809872316858	33.273193570751	35.9253425331077	36.6546107452433	39.2916876206004	41.428980910365
TM7SF3	na	66.0142483685426	64.8998629866814	60.2641527240156	64.8021256672368	63.1666114290157	68.591547975638	69.7195206786582	68.6703599646363	70.3911360238622	67.0680483416852
SPA17	na	2.69268644661161	2.49614857641082	2.75744465381769	2.80671627093764	1.60934041857365	2.12382086621815	1.82671233219192	1.63500857058658	1.78598580093638	1.17251832765184
ATP2C2	na	4.56019478861643	6.73563901571174	7.63292650549534	5.86108397754626	4.82802125572094	13.0968953416786	13.2436644083914	15.8938042443067	10.7159148056183	11.7251832765184
CDON	na	15.3309405750629	18.2258467483965	15.9452234329458	15.6433156865495	16.3128596973602	20.6089284055243	18.3432363357605	19.3919621162594	18.2869415704573	19.112048740725
TAF2	na	39.4348273148926	39.0270848851533	39.203669643408	42.1420193033432	41.3673639410635	43.9709579339239	44.1074915210507	45.0577943289557	44.0284325709099	44.008521231199
HIPK2	na	108.836648954979	119.854753073694	115.453008766367	118.501211968559	102.119964742219	116.652827577834	112.038356374438	113.385943197423	109.954604092431	114.046949336269
TNPO3	na	121.257750950639	120.250967133442	119.4892683321	124.692497860333	123.44372528832	119.130618588422	124.102269068288	126.884269768544	119.971654888987	126.006636278318
BORCS8-MEF2B	na	7.47003336801929	7.92428119495499	8.79185251941872	8.7090754877624	8.55876495332349	9.47853386589952	7.76352741181565	8.17504285293289	8.50284544358843	8.01220857228757
RFXANK	na	25.015925697553	24.7237573282596	28.5735206881108	24.2285654564764	27.6879703831875	23.6373396406872	22.605565110875	25.4757149370467	25.97444567014	23.7630381070773
TMEM161A	na	58.4573541474068	47.0702302980326	55.3886708723379	58.1568121433991	57.1315848593645	50.9323707731945	48.9787244068958	50.5711953227941	62.0435936933986	59.3294273791831
LPAR2	na	30.9224637094752	31.2612893140974	32.6897061858387	32.4836133121754	37.1977092202136	29.2615319345612	29.1512843012293	26.3502544050348	33.0795630956043	33.1041007840369
CTSA	na	115.872378057416	107.136281755791	115.173268004385	121.720680632281	107.130865590959	87.6272757395192	85.5129710507341	80.4196075997817	89.1828127119754	81.0991843292522
SUGP2	na	69.1412390807367	75.1618071341481	70.2948571893524	72.7682468479863	75.5658478357535	99.8982407443352	101.040025874365	96.3514352992183	82.8542108521356	83.6396407058312
SLC12A2	na	68.663504388596	66.6035834435967	58.305967390145	64.9259513850723	65.3245906266485	82.396383606056	83.8004282393042	83.5375309204351	92.4053523093171	98.1007000802039
SNX24	na	13.7674452189658	12.8769569418019	12.3885194591809	12.8365994156119	12.7284196741734	12.821585229391	13.4720034499154	12.3576229172241	12.03599126718	12.6241139943848
CNN2	na	163.298403859026	144.697374619878	162.329567881267	155.029798730026	164.40875412474	130.457663208252	124.140325575209	122.093314422174	134.414844409603	124.130606954075
ABCA7	na	17.5024619029754	17.9881183125478	22.0995201965389	19.3993624608925	19.0560535926561	16.911906897663	14.8039811921387	15.6656635135272	12.2689459368673	13.4839607679962
DDX20	na	38.4359275040528	35.6592653772975	32.4099654238572	35.0839533867206	35.9175520690755	32.1326231055598	33.6419521178678	32.9283121425111	34.5549426702909	36.4653199899722
BTBD1	na	105.449075683435	96.478123548577	89.9166734940551	95.5934541689939	106.5822268119	99.7015906641298	101.001969367445	100.2678511776	105.80024581634	108.067105865245
FAR2	na	22.1495175447084	19.9691886112866	17.7835198688242	22.2886292103872	21.908975243764	23.0080593840299	23.1383562077643	22.7760496228223	21.8200873940488	22.8250234449558
SBNO2	na	52.9416899745088	47.2287159219317	56.3477820562745	51.8417005337894	59.5821714058289	54.9833624254254	52.3276970159143	52.5103915344201	61.3059039060554	60.7364493723653
PMS1	na	14.8097754563638	16.3636406675821	12.508408357173	14.0748565939667	12.3992364067379	13.7261755983358	13.7764555052807	14.9051944109288	13.2007646156167	15.5554098135144
HMG20B	na	77.0455767143386	73.8939221429553	83.7224137644646	75.9877155117089	83.3565184983942	86.6046953224512	88.5574916043873	83.7276481960847	97.1420972596267	88.2906300721835
TAF11	na	10.8141762130047	8.99405915627391	7.6728894714927	8.54397453064842	10.1315294532932	9.59652391402275	10.1230308408969	10.3043563402084	9.04640633952559	9.88823789653051
ANKS1A	na	42.5618180270867	47.3872015458308	50.1535223266841	51.8829757730679	53.1082338129304	48.651229842812	47.6086901577518	47.3772250918808	48.2216166252823	45.6891308341667
AP3D1	na	214.155433358739	211.578307905298	217.918053583592	216.406079537148	234.707669681525	206.128614071284	199.682491812729	211.600527798007	225.150688252828	211.287802642861
ZNF76	na	20.8031743214026	22.8615512474451	24.4173722243856	22.5775558853366	19.2755091042798	19.5863479884563	20.3602312025557	20.2284781291177	18.8305024663945	17.2751033607371
SLC9A3R2	na	35.1352150856256	31.8159889977443	35.2073730436722	35.7443572151765	42.0257304759346	41.8864670837468	43.841095972606	41.2934722710936	50.3958602090309	48.8940142630817
NTHL1	na	20.3688700558201	18.7013036200938	18.6627051207661	18.2436557610947	21.1043050344772	17.5411871543203	17.7723887319505	18.9356806547004	19.8399727017063	19.776475793061
UHRF1BP1	na	70.6613040102755	76.7862847791139	75.4101168370142	79.2071841754315	72.8226539404576	84.3235543920687	79.1194778880624	78.8606459394549	82.4659530693234	85.3593342530539
GNAI3	na	72.9631166178629	65.2564556404543	63.5411159357989	68.6819981594153	68.6164233010037	67.8049476548165	70.9753854070401	68.4802426889867	68.2557182183948	74.0640743633412
IPO5	na	226.142231088817	220.374260031698	207.727497254266	214.177216616109	215.578464251661	248.644361411688	250.716267593341	263.654637870868	273.06169865186	280.192796364535
OAT	na	54.2011723446981	50.4380498058885	46.6767442849139	48.8698833057378	50.2553121618225	61.9841052807371	60.2053939484919	54.5256346563059	60.8011687883994	62.2216392540576
WDR3	na	70.3572910243678	61.2150722310273	57.5466710361952	65.5863552135282	67.5191457428853	70.636708809774	74.0960189745346	71.8643301955496	74.2737138519847	82.4280384339243
PKN2	na	46.6008476970041	45.3268884351425	38.0447436294846	42.2245697819002	39.4654161736583	52.6628914790019	51.4143408498183	49.6586323996761	43.0966138921605	49.9883647022234
WDR18	na	34.4403282606936	33.797059296483	35.0075582136854	38.2208715718862	40.2700863829451	34.9250542444762	34.0986302009158	33.4986639694599	43.8343036795038	39.0448603108062
TRAM2	na	37.6541798260042	39.8195130046488	41.5614846372521	43.7517536352045	40.9284529178162	49.634480243839	44.4880565902573	43.8790672199282	43.5625232315352	47.0961528273489
NTN1	na	6.81857696964552	9.70724446381986	9.15151921339494	7.8835707021925	8.4856131161156	13.804835630418	12.8250428322641	15.2093820519682	13.9772801812412	12.4286942731095
MCM10	na	35.2220759387421	32.4499314933407	31.4108912739232	33.8044209690872	36.0638557434913	28.5535916458218	29.2273973150707	30.4187641039363	35.0208520096656	35.8008929376362
DGKA	na	21.1506177338686	18.7409250260686	18.3430013927872	19.4819129394495	19.7144201275272	32.0539630734776	36.0395120538697	31.3693504821843	29.7793719417001	27.5541806998182
ERBB3	na	68.663504388596	70.4072384171751	71.3338943052837	64.0591713602239	69.750276777726	83.7336041514526	79.728381998793	81.1420532472502	89.105161155413	83.1315494305154
ANKRD44	na	4.29961222926692	3.76403356760362	3.51674100776749	3.59094581722905	3.65759186039465	5.38821219762753	5.2137414481311	5.3993306284487	3.92140360640379	4.80732514337254
KARS1	na	173.765136659565	173.304029733666	172.000605652628	172.736876380501	184.379205682495	157.516714244513	170.302868469976	171.98008755263	192.692337609723	186.274078319622
ADAT1	na	27.9691947035141	26.3878563792001	24.4972981563803	26.7050798131861	25.8957503715941	24.3452799294266	23.2144692216056	25.2095507511372	21.9365647288925	22.5514358351704
PDIA5	na	35.9603931902324	34.9460800697515	32.729669151836	31.6581085266055	36.8685259527781	25.4858503946178	30.2929795088493	28.2894506166608	33.5066466566978	31.4234911810693
TBC1D22B	na	14.5057624704561	12.5599856940037	16.304890126922	14.9003613795366	12.5455400811537	13.332875437925	13.0914383807087	13.840537667291	14.4043637423347	13.5230447122512
NDUFB4	na	51.3781946184118	49.7644859043173	53.9100411304357	49.6953880913077	51.5354693129607	45.032868367033	49.3973459830231	45.4380288802549	49.8134735348126	43.8131015099237
SPEN	na	125.166489340881	135.307101403856	138.231899384861	131.379086623449	137.123118846196	146.582969785093	137.802611559728	152.96835998767	133.017116391479	132.260067359127
ZC3H15	na	86.2093967181297	86.3746650250094	74.7307464150591	77.4323488864562	82.0397854286521	71.6199592108009	78.5486302842524	84.7923049397225	80.7576188249494	97.4753569721229
MAP2K4	na	34.0060239951111	31.0631822842236	34.0484470297489	32.8963657049603	34.9300022667689	32.3686032018062	31.7391267718346	31.7495850334835	33.4678208784165	32.8305131742515
PACC1	na	15.9823969734366	14.8184058345658	16.0251493649405	14.0335813546882	18.6537184880127	16.6365967853755	17.2395976350612	15.285428962228	17.5880775613952	18.0567822458383
SLK	na	128.032897493726	124.530078978718	108.419526750832	114.208587083595	112.1417664397	134.901955020894	137.117594435156	155.173720385205	128.862758115388	147.698225339877
CYB5R4	na	12.247380289427	12.7580927238775	10.5102600573051	11.7221679550925	11.2653829300155	11.9956548925284	13.1294948876294	10.5705205261179	11.2594757015554	12.9367855484253
COL17A1	na	400.68911542643	378.107077217277	386.282029330461	355.586186384233	436.679892212518	371.629321572135	355.143322583645	387.382960863629	554.509765412465	520.090046202101
GSTO2	na	48.2077734796594	50.9927494895354	48.8347444487712	52.0068014909034	49.8529770571791	52.6235614629608	54.1924658550269	51.8639927972114	46.4744566026271	48.9721821515918
SEC61A2	na	10.2061502411892	10.3015655534415	11.1097045472655	10.1949841017882	9.14397965098664	11.4450346679534	9.39995720940424	9.65795760299978	7.2604205385892	7.54320124122683
PRKCQ	na	4.47333393549993	3.60554794370452	4.71562998768822	4.91175347414088	4.49883798828542	6.68610272698306	6.43154966959237	7.03433919903528	7.88163299108881	7.30869757569647
TLE2	na	26.6662819067666	31.1028036901983	31.8105209338968	28.6037408199969	34.3813634877097	35.5936645171745	32.7285959517718	30.7609752001056	32.7301310910733	28.687615083215
ASB1	na	18.3710704341405	18.305089560346	18.0232976648084	18.1198300432592	18.2513833833693	14.866746063527	13.73839899836	15.3234524173579	17.6657291179577	17.0405996952067
FAM107B	na	54.9394895961884	52.458741510602	53.39052257247	52.7084805586378	50.3650399176344	33.2338635547099	32.7666524586925	35.0196021746567	36.651534697477	37.8723419831544
ME1	na	52.0730814433438	48.417358101175	43.3198551411359	44.8249098564453	51.279437882733	40.431256490227	40.4540668566668	41.4455660916133	48.0274877338762	47.6042441026647
TBC1D1	na	68.2292001230134	76.58817774924	76.0095613269746	71.158512516125	74.578298033447	80.5872028681664	78.2822347358078	85.8949851384902	84.4848935399471	79.8094141688352
CDK13	na	100.802020041702	120.766045411114	113.694638262483	110.865292702037	108.593902335117	112.444515861439	110.706378632214	119.43167256308	120.942299346018	116.821909378378
MTHFD2	na	450.026079996604	407.545781856535	394.594326257911	383.818450050723	429.803619514976	376.899543721639	379.271147971347	390.272743453503	471.267296777517	482.530375772987
SLC9A7	na	27.2308774520238	25.3973212298307	24.8969278163539	25.8382997883377	24.65216913906	27.9243113891646	28.0857021074507	27.4149111486726	26.3627034529522	27.2415091457777
FOXJ2	na	27.7520425707228	28.9632477675605	29.8922985660236	30.6675027839216	32.186808371473	34.1777839396958	29.7982449188806	32.8142417771213	33.196040430448	31.9706664006402
YBX1	na	864.569501495117	852.296063923384	831.509433507024	808.994689858498	832.797090693259	738.067081026848	772.66126001026	840.014170730202	851.410491928998	837.099918054903
PDE4A	na	0.217152132791259	0.277349841823425	0.279740761981505	0.123825717835484	0.256031430227626	0.629280256657229	1.06558219377862	1.06465674363777	0.427083561093483	0.742594940846165
PPP2R5A	na	49.1632428639409	45.6834810889155	43.1999662431438	49.4477366556367	51.316013801337	50.2244304844551	47.9892552269585	48.7840929316879	53.9678318109037	56.124543950268
ELAVL1	na	81.2148976639307	72.5071729338382	78.7270430147949	74.997109769025	90.2693671145401	76.6148712480177	72.11708061466	72.8529400289275	84.1742873136973	76.2527752416246
DIP2B	na	45.4716566064895	47.6645513876543	46.1572257269483	48.4571309129529	46.52456846422	53.4494917998234	50.4629281768017	52.4343446241602	52.1818460099673	52.4115692460372
SMARCD1	na	91.5513391847946	96.0422880828545	93.593266365812	99.3495009433369	98.1331896143886	89.8297566378195	89.1283392081973	86.7695246064784	80.175232150731	82.1935347683939
KDM4A	na	69.358391213528	69.892160139503	71.2140054072916	71.7363658660239	72.7860780218536	69.6927884247881	68.1592038949109	81.4462408882895	72.9148116121418	75.1193408582278
NFYC	na	57.458454336567	57.8472527231714	60.8635972139759	59.0235921682475	62.4716689755407	56.4779030349863	54.6491439380748	56.388783957672	62.276548363086	56.2027118387782
ZMYND12	na	1.95436919512133	1.70372045691532	1.39870380990752	1.89866100681076	1.79222001159338	1.17990048123231	1.44614726298527	1.21675056415745	1.203599126718	0.89893071786641
SLC9A3	na	33.7454414357616	34.3913803861047	37.2854472755348	35.4141553009485	35.4420651272242	35.7509845813388	34.3269692424398	33.916921975889	37.0397924802893	35.8399768818912
NGEF	na	16.4601316655774	16.9183403512289	15.7853715689563	16.3037195150054	18.1050797089535	20.2156282451135	19.2185359949358	20.3425484945074	27.9933861407637	25.0528082674943
ASPM	na	81.953214915421	91.2877193658815	76.1294502249666	81.8900747285336	79.8818062310192	134.705304940688	132.664983125438	137.568860660052	92.3665265310359	113.226186506913
ELOVL1	na	152.223645086672	138.001357010141	156.69478967564	150.737173845063	165.469455764254	167.191898190618	166.611387298671	161.447590481642	226.859022497202	204.799867896521
ZNRD1	na	10.9444674926794	9.27140899809734	9.91081556734474	9.24565359838283	8.88794822075901	10.0684841065157	9.81857878553155	9.81005142351947	11.9971654888987	11.3734277782228
ZBTB11	na	52.2902335761351	50.9531280835606	43.9592625970936	46.7235708632561	45.866201929349	46.566738992635	44.3738870694953	48.0236238290895	44.5719934668471	51.7862261379562
ATXN3	na	25.2330778303442	24.6048931103352	22.5790757885072	21.5869501426528	21.9455511623679	28.1996215014521	29.2273973150707	27.4529346038025	25.8967941135775	26.4598302606765
GOLGA5	na	42.5183876005284	43.7420321961515	43.3198551411359	39.9957068608614	38.989929231807	36.4589248700782	38.5131850037129	45.3239585148651	38.8257782812257	40.8818056907941
FGFR2	na	17.3287401967424	17.8296326886487	15.9052604669484	17.5007014540818	17.4832890926864	23.2440394802764	25.0031250468769	24.3350112831491	24.6543692085783	24.7401367134538
LRRC40	na	24.9724952709947	22.4257157817226	18.0632606308057	19.1517110252216	18.8000221624285	24.0306398010979	21.692208944779	23.422448360031	21.2377007198304	23.8021220513323
ISOC1	na	15.6783839875289	14.5410559927424	13.2277417451254	14.0748565939667	16.2397078601523	14.3947858710341	15.7173373582346	15.4375227827477	16.3068268781148	17.3923551935023
TRMT11	na	12.9856975409173	13.035442565701	11.3494823432496	10.6902869731301	13.9354249881036	15.6140163683075	17.5440496904265	15.5515931481374	16.6174331043646	17.5486909705225
THUMPD1	na	55.3737938617709	55.7076968005336	50.1135593606867	53.7816367798787	49.8529770571791	56.831873179356	54.1544093481062	57.1492530602704	50.3182086524685	60.8927851493855
MSANTD3	na	18.110487874791	16.8390975392794	16.7045197868956	17.5419766933603	17.9953519531417	15.4173662881021	15.5270548236313	17.7189300905429	15.9573948735838	17.0405996952067
KIF26A	na	0.738317251490279	1.2678849911928	0.959111183936587	0.701679067734411	0.84124612789077	10.4224542508854	7.99186645333964	9.35376996196042	7.95928454765127	8.01220857228757
ATG2B	na	51.769068457436	55.8265610184579	55.0689671443591	55.721573025968	45.5370186619134	64.4618962913249	65.304965875861	61.4839269450813	48.3769197384072	50.4964559775392
ARFGEF1	na	30.8356028563587	32.925388365038	32.729669151836	31.6581085266055	30.2117087668598	32.9585534424224	35.7350599985044	36.1222823734244	30.6335390638871	33.2995205053122
ZFAT	na	13.115988820592	13.8278706851965	14.5065566570409	14.3637832689162	12.7649955927773	13.332875437925	11.6452911177235	11.2929661735864	9.6676187920252	11.0216722799273
MTFR1	na	35.0917846590674	33.797059296483	30.9313356819549	30.5849523053646	33.6864210342348	27.5703412447949	28.5423801904987	29.620271546208	33.3901693218541	34.0421154461584
STAG3	na	2.5189647403786	2.5357699823856	2.67751872182297	2.80671627093764	1.79222001159338	3.14640128328615	3.04452055365319	2.47152458344483	3.06723648421683	2.81404398636441
FECH	na	72.7025340585134	61.6112862907751	68.0569310935004	65.2974285385787	69.3479416730826	50.8143807250713	51.0337757806117	49.9628200407154	54.8608247113719	52.2161495247619
MYO9A	na	30.357868164218	34.3913803861047	31.7705579678995	35.1252286259991	29.407038557573	44.6788982226633	44.64028261794	46.6928028995423	34.8655488965407	41.5071487988751
PFKP	na	206.251095725137	184.754616060376	190.583384841399	196.470138965635	218.431385902769	185.91298582617	190.168365082563	195.85881737422	244.796532063128	243.453888764777
IDI1	na	41.0851835241061	33.1631168008866	31.5707431379127	31.616833287327	43.6716468131122	43.7743078537185	47.1520120747038	45.2479116046053	46.9403659420019	54.7566059013409
SP100	na	29.6195509127277	29.0028691735353	27.254742810198	25.9208502668947	28.1268814064349	29.6548320949719	34.2508562285984	32.510054136082	28.6534243715446	27.8668522538587
KLF6	na	59.1088105457806	63.2357639357408	62.5820047518623	59.2712436039185	56.7292497547211	56.0059428424934	57.1989299017594	57.1112296051405	54.9384762679343	56.6717191698389
PLPP1	na	14.3320407642231	11.0147508609874	12.4284824251783	10.1537088625097	13.3502102904405	10.4224542508854	9.93274830629355	11.4070365389761	11.4147788146804	10.9825883356722
NEO1	na	116.523834455789	134.831644532159	137.872232690884	128.035792241891	133.684982497425	131.637563689484	120.905522486952	125.819613024907	111.002900106024	106.933671481848
TRAM1	na	178.759635713764	155.989475322689	141.428936664649	153.667715833836	167.225099857244	145.403069303861	148.115924935228	137.949095211351	157.943266048026	167.826456631233
PHKA1	na	7.42660294146104	9.39027321602166	9.35133404338173	9.24565359838283	8.4124612789077	31.5033428489025	29.9504709465633	28.66968516796	28.4981212584197	32.2051700661705
TNFRSF1A	na	77.8273243923871	71.8732304382418	81.1647839406337	79.24845941471	81.9666335914442	70.9120189220615	66.218322041957	69.0505945159355	93.3759967663478	84.9684948105033
CACNB1	na	19.1962485387473	20.7219953248073	23.8179277344253	22.3299044496657	19.6412682903193	21.9068189348798	20.893022299445	20.6467361355468	21.7812616157676	20.2063991798667
EVI5	na	6.47113355717951	5.98283230219102	6.99351904953762	6.19128589177422	7.02257637195773	7.07940288739383	7.68741439797432	8.09899594267305	5.9015182987463	7.23052968718634
STOML1	na	2.4321038872621	1.584856238991	2.5576298238309	2.3939638781527	1.60934041857365	1.92717078601276	1.97893835987458	2.20536039753538	1.90246313578006	1.44610593743727
PKM	na	1700.69207359458	1350.89183670995	1474.27377860853	1492.63647802821	1759.009077501	1140.13783501478	1129.36489937765	1066.44384602888	1366.97800172539	1253.07033676152
DHX29	na	29.8801334720772	28.170819648065	28.0540021301452	26.2510521811227	27.2856352785441	26.4297707796036	29.1132277943087	29.9624826423773	26.1297487832649	30.3682246861826
DNTTIP2	na	53.5931463728826	52.458741510602	45.8774849649668	46.4346441883066	51.2062860455252	47.078029201169	52.9366011266449	54.2594704703964	52.0653686751236	60.4237778183248
METTL22	na	17.1550184905094	16.4825048855064	18.1032235968031	18.6976833931581	15.9105245927167	13.0968953416786	15.1845462613453	14.6010067698894	15.9573948735838	13.7966323220366
TP53BP1	na	33.1808458905043	34.9064586637767	32.4898913558519	33.7218704905302	27.9805777320191	37.363515239023	36.1536815746317	38.0995020401803	27.87690880592	33.5731081150977
RRP15	na	22.0626566915919	19.6522173634884	19.3820385087185	20.5550691606904	19.4583886972996	18.5637675713883	21.6541524378583	20.532665770157	18.5587220184259	22.1605963926198
RHOA	na	351.829885548397	313.524185478394	318.025283406973	314.145846148624	315.75990530787	313.73553795967	305.822089614463	292.058158852919	306.723648421683	321.191853888094
DHX8	na	48.0774821999847	48.3777366952002	50.4732260546629	50.5208928768776	52.1206840106238	50.0671104202908	52.4418665366763	54.0693531947468	53.6572255846539	54.0921788490049
PMS2P4	na	2.08466047479608	1.82258467483965	2.39777795984147	2.02248672464624	2.19455511623679	1.92717078601276	1.86476883911258	2.73768876935427	1.59185690953025	1.75877749147776
PRKCZ	na	54.6789070368389	55.2718613348111	53.4704485044647	53.3688843870938	65.9829571615196	59.6243043182725	62.5648973775731	66.8452341184001	76.4479574357334	70.781023045916
IARS2	na	100.584867908911	88.3161139177734	87.3190807042268	85.2746443493702	93.2685924400637	105.443773006127	105.340411156401	101.256461010978	98.1903932732198	106.620999927807
SYT1	na	6.12369014471349	6.77526042168652	6.03440786560103	6.43893732744519	5.55953962779987	4.36563178055953	5.70847603809974	5.3993306284487	3.84375204984134	5.23724853017822
NAV3	na	1.04233023739804	0.713185307545949	0.759296353949798	1.15570669979785	1.20700531393024	0.511290208533999	1.02752568685795	0.988609833377931	0.931818678749416	0.703510996591104
IDH3G	na	31.921363520315	32.3706886813911	38.4044103234609	34.4648247975431	33.7595728714427	33.5878336990796	31.5488442372312	31.5594677578339	36.5350573626334	31.6579948465997
ROGDI	na	17.6327531826502	17.2749330050019	18.0232976648084	19.440637700171	15.3618858136575	13.332875437925	15.9456763997586	13.9165845775509	13.0842872807731	13.0540373811905
ROCK1	na	101.192893880727	99.8063216504581	83.762376730462	91.7961321553724	94.8413569400334	89.4757864934498	88.253039549022	99.849593171171	85.6884926666651	97.2799372508476
CBFB	na	68.663504388596	58.9566520904651	51.9918187625625	56.4645273329809	61.6304228476499	57.3824934039311	62.4507278568111	57.7576283423491	59.86935010965	64.6057598536163
PDK3	na	16.3298403859026	15.5315911421118	14.9461492830118	15.932242361499	15.5813413252812	20.6089284055243	21.8444349724617	20.7227830458066	21.0047460501431	20.6363225666724
HYAL2	na	34.7009108200431	31.6575033738452	36.4462249895903	34.2997238404292	37.3440128946294	27.9243113891646	26.3351027891001	24.9433865652278	29.4299399371691	24.192961493883
HDAC4	na	32.5728199186888	33.2027382068614	34.4880396557198	35.868182933012	35.3323373714124	28.671581693945	27.7051370382441	27.1107235076333	26.4015292312335	26.108074762381
RASSF1	na	8.9032374444416	6.81488182766129	7.39314870951119	8.29632309497745	8.33930944169981	8.69193354507798	9.32384419556291	8.97353541066122	9.31818678749416	9.84915395227545
FGFR3	na	21.2374785869851	21.0389665726055	25.3764834083222	22.2060787318302	25.6762948599705	38.9367158806661	35.7350599985044	36.3504231042039	39.563468068569	37.9505098716645
IFI35	na	1.65035620921357	1.78296326886487	2.5576298238309	2.43523911743119	2.70661797669204	2.35980096246461	1.90282534603325	2.2433838526653	3.18371381906051	3.28305131742515
HEATR6	na	50.6398773669215	49.6060002804182	50.7929297826418	53.9880129762712	51.4623174757528	50.5784006288248	47.1139555677832	48.3658349252588	50.6676406569995	51.3172188068955
COASY	na	83.169266859052	79.401297573449	89.6369327320736	87.173305356181	88.2211156727191	83.1436539108364	80.6036816579683	81.5983347088092	87.9792135852574	82.0371989913737
PLEKHH3	na	24.2341780195045	21.4351806323533	25.8960019662879	23.0315835174001	25.2373838367231	25.092550234207	22.9100171662403	24.3350112831491	25.1979301045155	23.3331147202716
MEF2A	na	45.9928217251886	48.773950754948	43.2798921751385	44.3296069851034	47.8413015339621	55.5339826500005	55.5625001041708	58.1758863487782	55.8702949466838	61.830799811507
OTUD5	na	74.1357381349357	79.7182688212472	85.2410064723642	80.3628908752293	91.3666446726585	71.0300089701848	71.2037244485641	66.426976111971	79.0881103588567	74.4158298616367
TFE3	na	35.7866714839994	34.4706231980542	35.9267064316247	34.3822743189862	37.1611333016097	37.5994953352695	37.371489796093	36.8447280208929	40.0682031862249	39.3966158091018
TBC1D25	na	15.3309405750629	17.1560687870776	17.3439272428533	15.767141404385	15.5447654066773	17.1872170099506	16.2120719482033	16.1219449750863	15.8020917604589	17.1187675837169
ACSL4	na	54.8526287430719	50.0418357461408	44.4787811550592	45.4440384456228	48.7556994990607	49.67381025988	47.7989726923552	49.0882805727272	48.0274877338762	54.170346737515
INPP5A	na	16.0258273999949	15.7693195779604	15.0660381810039	14.4876089867517	15.6544931624891	15.4960263201843	16.2881849620446	17.4907893597634	19.5293664754565	17.9786143573282
GPKOW	na	14.6794841766891	12.9165783477766	12.9080380171466	13.7446546797388	14.8498229532023	11.9169948604463	14.651755164456	12.433669827484	13.6278481767102	13.7575483777816
GRIPAP1	na	38.4359275040528	39.1063276971029	39.643262269379	37.2715410684808	36.3564630923229	35.7509845813388	37.5237158237756	44.3733721366171	33.6231239915414	38.6149369240006
FTSJ1	na	53.8102985056739	49.9229715282164	54.4695226543987	52.4608291229669	51.6451970687725	47.7859694899084	46.5431079639732	46.1224510725935	53.6960513629351	49.4802734269076
PRR11	na	79.9988457202997	85.2256442517409	80.525376484676	86.843103441953	75.3829682427338	87.6666057555603	80.6036816579683	85.8569616833603	73.5748498429227	79.3013228935194
REEP1	na	3.7784471105679	3.9621405974775	3.63662990575956	3.54967057795055	4.35253431386964	3.77568153994338	4.64289384432112	3.49815787195268	3.22253959734173	2.85312793061948
ATP11A	na	74.874055386426	94.7744030916617	90.2763401880313	89.7736454307261	89.6841524168769	106.309033359031	101.496703957413	101.902859748187	103.858956902279	94.7003969300136
POLR1A	na	136.718982805376	146.757687730566	150.300715116063	155.236174926419	140.414951520551	169.355049072877	162.006549961271	170.116938251264	175.453692052859	159.61882833767
LAPTM4A	na	78.5222112173191	65.3356984524039	72.0132647272388	71.1172372768465	71.2133135218839	64.6192163554892	62.6029538844938	54.6777284768255	66.3532550826147	68.9049937216731
TTC7A	na	24.0170258867132	21.3163164144289	25.0967426463407	22.2060787318302	24.3961377088323	28.9862218222736	26.9440068998308	27.5289815140624	29.1193337109193	27.0460894245024
IP6K2	na	72.7893949116299	82.2540388036328	84.9612657103827	80.4454413537863	76.2607902892285	78.4240519859072	80.1470035749203	80.9139125164706	68.1392408835511	72.9697239241995
SRBD1	na	16.5904229452522	17.790011282674	16.2649271609246	17.0879490612968	15.3984617322615	11.3270446198301	14.8039811921387	13.4222796608619	12.5407263848359	11.6860993322633
KIF2A	na	57.7190368959165	55.1529971168867	54.4695226543987	53.6990863013217	56.07088321985	51.8762911581803	52.0993579743903	53.1187668164988	49.5028673085627	52.0207298034866
RASGRP2	na	0.738317251490279	0.792428119495499	0.559481523963009	0.701679067734411	0.585214697663145	1.17990048123231	1.06558219377862	1.25477401928737	1.04829601359309	0.977098606376533
PSME4	na	84.6024709354743	77.8560627404328	82.5634877505412	81.8487994892552	84.6366756495323	86.3293852101637	88.9000001666733	86.1991727795296	81.8447406168237	94.7785648185237
IFT80	na	14.2017494845483	14.6599202106667	13.627371405099	13.0429756120044	13.3867862090444	15.0633961437324	16.8590325658546	16.1599684302162	10.7547405838995	13.9138841548018
SIRT2	na	28.1429164097471	27.457634340519	29.5725948380448	29.4292456055668	26.663844662277	41.5324969393771	37.9042808929823	37.6812440337511	36.6127089191958	35.3709695508305
ERLEC1	na	28.7943728081209	26.6652062210235	27.254742810198	27.365483641642	26.5541169064652	20.2156282451135	23.7853168254156	22.3577916163932	19.2187602492067	24.6228848806886
PPP2R5B	na	9.29411128346587	10.6185368012397	11.6292231052311	11.1443146051936	10.8264719067682	9.59652391402275	8.56271405714961	8.47923049397225	8.89110322640068	7.2696136314414
PYGM	na	0.477734692140769	0.633942495596399	1.39870380990752	1.27953241763334	0.621790616267091	0.668610272698306	0.685017124571969	0.684422192338567	0.232954669687354	0.664427052336042
PITX1	na	37.5673189728877	38.2346567656578	42.5605587871861	38.8812754003421	46.4148407084082	49.2411800834282	43.612756931082	45.6661696110344	57.0350682951205	52.8414926328429
MAST4	na	9.55469384281538	13.035442565701	12.7481861531571	11.3094155623076	11.2653829300155	10.8944144433783	11.1125000208342	10.9127316222872	9.70644457030642	8.87205534589892
NUP133	na	67.7514654308727	64.8998629866814	62.5820047518623	69.9202553377702	69.1650620800629	66.035096932968	67.8928083464662	69.3547821569748	73.8854560691725	74.8848371926975
NUCKS1	na	206.641969564162	204.327590611914	186.107532649695	194.241276044596	182.404106077881	221.585310375427	219.547988425316	221.828837227956	195.953702985346	216.75955483857
VPS35	na	167.598016088293	158.723352334948	150.900159606023	155.360000644254	157.569057345802	144.419818902834	145.299743423099	146.808560256623	146.877919237877	166.067679139756
DNAJA2	na	56.9807196444263	55.1926185228615	56.2278931582824	53.1625081907013	58.814077115146	52.2695913185911	54.0402398273442	55.3621506691641	53.2301420235604	61.8698837557621
BCL3	na	3.34414284498538	2.57539138836037	3.39685210977541	2.97181722805162	4.09650288364201	4.09032166827199	3.31091610209785	3.87839242325188	4.30966138921605	3.00946370763972
KCNAB2	na	34.3100369810189	33.1234953949119	35.2872989756669	32.8963657049603	39.9409031155096	56.6352230991506	57.579494970966	58.0998394385184	73.3807209515166	71.1718624884667
CLEC2D	na	2.5189647403786	2.93198404213335	2.8373705858124	2.3526886388742	2.34085879065258	2.51712102662892	3.72953767822516	3.15594677578339	3.22253959734173	2.34503665530368
FUNDC1	na	7.20945080866978	7.44882432325769	5.8745560016116	6.56276304528067	7.42491147660115	6.48945264677768	6.65988871111636	7.14840956442504	5.5909120724965	6.83969024463573
MAOB	na	13.4200018064998	13.7882492792217	13.1078528471334	14.1161318332452	10.0583776160853	20.8842385178118	19.5991010641424	18.8976571995704	27.9157345842013	26.7334178704619
RORA	na	3.90873839024265	6.53753198583787	5.27511151165123	5.94363445610325	6.18133024406696	3.77568153994338	4.26232877511447	4.63886152585029	4.11553249780992	4.92457697613773
DRD4	na	1.69378663577182	2.17917732861262	1.83829643587846	0.990605742683875	1.38988490694997	0.0786600320821537	0	0.114070365389761	0.116477334843677	0.234503665530368
TGFBR3	na	3.99559924335916	3.44706231980542	3.87640770174371	3.54967057795055	4.82802125572094	6.52878266281875	6.92628425956102	7.2624799298148	7.53220098655778	8.83297140164386
HES2	na	4.21275137615042	5.46775402451894	4.99537074966973	5.44833158476131	3.40156043016703	9.28188378569413	8.06797946718097	9.16365268631082	5.24148006796547	6.21434713655475
ATP1B3	na	82.3440887544453	73.775057925031	76.7688576809244	75.9877155117089	92.0981630447374	81.4917932371112	81.3648117963816	77.3016842791282	85.6884926666651	84.0304801483818
NEDD4	na	11.4222021848202	8.43935947262707	7.07344498153233	9.57585551261079	10.7898959881642	10.22580417068	12.5586472838194	12.1294821864446	11.0653468101493	11.0998401684374
PIGB	na	8.29521147262608	7.44882432325769	8.47214879143986	7.924845941471	8.19300576728402	10.1864741546389	9.05744864711825	7.79480830163368	8.03693610421372	7.11327785442116
MAPK6	na	89.8141221224646	79.4805403853986	73.4519315031437	81.4360470964702	78.6382249984851	74.1764102534709	73.1826628084387	73.9936436828251	74.1184107388598	84.6167393122077
GNB5	na	16.1995491062279	17.790011282674	20.6208904546366	17.0466738220183	21.3603364647048	22.4574391594549	20.5124572302384	22.7760496228223	20.6553140456121	20.8708262322027
RAB27A	na	7.47003336801929	6.93374604558562	7.03348201553497	7.05806591662261	7.27860780218536	6.52878266281875	6.73600172495769	7.94690212215337	6.09564719015243	6.80060630038067
HDHD5	na	36.2209757495819	33.5989522666092	35.0075582136854	35.455430540227	41.074756592232	42.4370873083219	43.8030394656853	41.4455660916133	47.6392299510639	48.5031748205311
UFD1	na	66.3182613544504	62.3640930042958	67.1777458415585	65.0497771029078	65.653773894084	48.7692198909353	47.8370291992758	48.0996707393493	49.8134735348126	48.6985945418064
LRP6	na	43.9081612503925	43.9005178200507	43.7594477671068	46.3108184704711	41.4039398596675	51.168350869441	50.196532628357	52.8145791754594	51.094724218093	51.9816458592315
PHRF1	na	84.6893317885908	79.5597831973481	84.6415619824038	85.5222957850412	84.8927070797599	81.8064333654398	81.2886987825403	87.1117357026477	87.0085691282268	88.2906300721835
ELP1	na	68.0989088433387	63.196142529766	62.3821899218755	65.3799790171357	67.0802347196379	72.7998596920332	76.2271833620918	74.525972054644	75.0890551958905	74.4939977501469
NUCB2	na	52.4205248558098	44.2571104738236	38.9239288814265	41.6467164320012	46.6342962200318	33.3911836188742	38.4370719898716	39.7345106107668	34.1666848874786	41.8979882414257
PFN2	na	150.964162716483	135.703315463604	133.716084227159	131.172710427056	143.267873171659	120.310519069654	119.078810154761	112.967685190994	103.89778268056	113.499774116698
PTPN3	na	30.0972856048684	29.7952972930308	33.0493728798149	30.9977046981496	33.3206618481953	31.8573129932722	34.5553082839638	35.5139070913457	30.9441452901369	33.6121920593527
SPTB	na	18.8488051262812	20.2861598590848	21.0604830806076	20.9678215534753	19.6412682903193	31.1100426884918	25.5359161437662	28.5936382577001	20.1117531496749	19.4247202947655
SLC44A1	na	79.8685544406249	81.5012320901121	73.3720055711489	75.8226145545949	76.8825809054956	97.2237996535419	91.8303511995645	93.651769984994	93.3371709880665	89.4240644555803
TMEM260	na	25.2765082569025	27.814226994292	29.4527059400527	32.2359618765044	24.3229858716244	28.160291485411	26.5253853237035	30.2286468282867	22.3248225117048	24.2711293823931
SMG6	na	40.0428532867081	45.8419667128146	45.1581515770143	43.7517536352045	40.6724214875886	45.1115283991151	42.3188356957794	46.4266387136328	46.3191534895022	40.2173786384581
EXOC5	na	78.5656416438774	72.3883087159138	61.9425972959046	73.1397240014928	74.1393870101996	70.9120189220615	72.002911093898	73.5373622212661	67.945111992145	74.7285014156772
CLTCL1	na	7.68718550081055	6.41866776791354	6.9135931175429	7.05806591662261	6.94942453474984	7.70868314405106	7.15462330108501	7.56666757085416	5.47443473765282	6.44885080208512
FSTL3	na	7.16602038211153	9.82610868174419	11.0697415812681	9.78223170900326	10.5338645579366	17.5411871543203	15.9837329066793	17.0345078982043	17.199819778583	17.1187675837169
DGCR2	na	68.3594914026882	65.5338054822778	71.0541535433022	70.993411559011	70.8109784172405	70.7546988578972	65.3810788897024	73.7655029520456	73.6913271777664	69.1004134429484
RNF126	na	94.200595204848	86.5727720548833	97.6295259315451	95.6347294082724	101.644477800367	84.2448943599866	82.4303939901602	81.8644988947187	105.80024581634	90.7529185602524
MNT	na	68.2726305495717	66.8016904734706	72.1731165912282	74.9558345297465	75.8584551845851	62.5740555213532	57.8839470263314	60.191129470664	67.440376874489	63.120569971924
ZXDC	na	27.1874470254656	30.9046966603245	32.729669151836	28.9339427342248	31.491865917998	32.0539630734776	30.5593750572939	31.3693504821843	29.5075914937315	30.4854765189478
JMJD6	na	7.90433763360181	6.22056073803967	7.51303760750327	7.63591926652153	9.98522577887741	8.25930336862614	8.63882707099094	7.79480830163368	7.95928454765127	8.63755168036855
POLB	na	19.500261524655	18.7805464320433	19.0223718147423	17.3356004969678	18.1050797089535	15.2600462239378	17.6582192111885	16.5402029815154	19.102282914363	18.8775450751946
WIPI1	na	15.6783839875289	18.4239537782704	16.2649271609246	16.097343318613	13.3502102904405	12.3496250368981	12.5205907768988	13.878561122421	13.8219770681163	12.9367855484253
GBA2	na	35.6563802043247	41.9590689272867	44.6386330190487	41.2752392784948	43.9276782433398	49.0051999871817	52.4038100297556	47.9856003739596	49.4640415302815	51.1999669741303
NDST1	na	64.4507530124455	70.1695099813264	71.9333387952441	73.9239535477842	70.9572820916563	77.0868314405106	72.802097739232	72.4346820224984	73.458372508079	76.8781183497056
ASNS	na	424.402128327236	410.121173244896	404.545104791253	404.662445886363	427.06042561968	371.157361379642	377.406379132234	397.421153017928	478.721846207513	451.341388257448
AP3M2	na	19.5436919512133	21.5936662562523	20.7008163866313	21.0090967927538	21.3603364647048	21.8281589027976	21.6160959309377	20.2284781291177	21.3930038329554	20.401818901142
PABPC1	na	1913.06685946443	2061.58099567949	2062.44871215764	2003.78904125309	2020.08798449597	1869.82762262487	1805.28651879558	1940.33691527984	2040.25582290013	1958.53553056538
TESK2	na	13.637153939291	14.1052205270199	15.8253345349537	13.1255260905613	14.4109119299549	14.3947858710341	14.3473031090907	14.6010067698894	13.3560677287416	14.8909827611784
CFAP20	na	36.9592930010722	33.281981018811	33.8486321997621	32.4836133121754	37.2708610574215	34.6890741482298	32.5763699240892	34.0690157964087	39.4469907337253	36.6607397112475
CSNK2A2	na	123.47270270511	130.473289874934	127.881491191545	124.692497860333	139.244522125224	134.351334796318	130.115197161753	136.047922454855	138.025641789757	144.688761632237
PTPN21	na	18.7185138466065	25.0407285760578	25.6961871363011	25.0127950027678	23.5914674995455	26.2724507154393	22.7577911385576	25.0954803857475	20.0729273713937	21.8870087828343
EIF2B3	na	16.4601316655774	13.3920352194739	14.5465196230382	13.9097556368527	16.4957392903799	14.9454060956092	15.565111330552	15.7417104237871	14.7149699685845	16.4543405313808
TCOF1	na	174.807466896963	164.191106359467	165.00708660309	170.879490612968	190.304504496334	171.518199955136	176.506079098044	180.687458777382	204.340071094091	196.943995101254
CDC42	na	119.607394741425	106.819310507993	108.099823022853	107.026695449137	111.410248067621	103.71325230032	104.541224511067	98.1765611454545	100.519939970093	108.067105865245
OSBPL3	na	79.8685544406249	82.2936602096076	83.3627470704884	82.4266528391541	78.3821935682574	91.3242972473804	95.750171412393	95.7430600171396	86.8144402368206	90.5574988389771
RAD18	na	25.3199386834608	25.3180784178812	25.1766685783354	23.6507121065775	24.7984728134758	24.6992500737963	26.6014983375448	28.0232864307513	25.7026652221714	30.5636444074579
ATP2B1	na	87.0780052492947	81.7785819319355	72.7725610811886	75.8226145545949	77.3580678473469	82.4750436381381	85.7793665991788	90.6859404848602	94.6572474496282	104.627718770799
NCK2	na	30.4447290173345	32.212203057492	31.7705579678995	29.1403189306173	32.5525675575124	34.295773987819	31.8913527995172	36.6165872901134	38.1657400504449	35.4100534950855
MAP4K4	na	144.883902998328	157.970545621428	152.818381973896	154.988523490748	145.060093183252	145.00976914345	141.988827321001	152.626148891501	131.77469148648	142.851816252249
MGAT4A	na	8.99009829755811	10.4600511773406	8.51211175743721	7.71846974507852	8.15642984868008	13.4508654860483	13.5481164637567	14.5629833147595	15.8797433170213	15.3990740364942
RPL31	na	418.191577329406	485.639573032817	472.721924782746	413.000044220619	457.747621328391	397.587132159246	434.795591568597	436.623335256876	480.54665778673	405.378669813496
WDR1	na	213.373685680691	198.344758309723	207.168015730303	202.248672464624	235.256308460584	212.736056766185	218.862971300744	218.596843541912	273.527607991235	263.503952167623
SNX13	na	56.2858328194942	51.94366323293	47.7957073328399	52.9561319943088	50.5113435920502	63.1246757459283	64.3535532028444	63.6512638874868	52.8418842407482	60.9709530378957
ARHGAP10	na	20.7597438948443	20.9993451666307	21.6599275705679	19.7295643751205	22.3113103484074	21.0415585819761	22.605565110875	22.433838526653	25.2755816610779	22.6296037236805
RPS6KA2	na	45.384795753373	54.7964044631138	57.067115444227	53.9880129762712	49.926128894387	45.544158575567	43.6888699449233	46.0083807072037	45.6979410370026	41.8979882414257
ING3	na	29.7064117658442	31.9744746216434	26.3755575582562	26.4987036167936	27.2490593599402	31.1100426884918	36.4961901369177	39.8105575210267	31.1770999598242	34.1593672789236
LMCD1	na	4.16932094959216	2.97160544810812	3.83644473574635	3.50839533867206	3.54786410458281	5.50620224575076	7.61130138413299	5.62747135922822	7.33807209515165	6.64427052336042
BUD23	na	79.8685544406249	70.4864812291246	66.9779310115717	67.485016220339	72.8958057776654	65.523806724434	69.3389556094515	68.1380315928174	70.8958711415181	77.2689577922562
SEL1L	na	244.730453655748	252.546841683216	229.187609994847	240.180617361561	220.333333670174	248.329721283359	239.527654558665	257.380767774431	255.861878873277	276.597073493069
TRIP13	na	38.2622057978198	29.4783260452326	29.8922985660236	33.0201914227958	38.294986778332	34.4530940519833	38.9318065798402	37.6812440337511	45.8532441501275	46.3926418307578
ATP6AP1	na	99.5859680980712	90.3764270284617	102.465044817225	95.7585551261079	109.72775581184	100.016230792458	92.7817638725811	95.2867785555806	101.801190653374	93.4106267695965
TCF3	na	267.270845039481	249.892207482906	279.860650879497	268.330330549495	316.820606947385	309.291246147028	309.171062223482	315.48060721295	353.314582359154	319.472160340871
TRIB2	na	11.4656326113785	10.6185368012397	12.5883342891677	12.176195587156	11.1556551742037	11.4450346679534	10.0849743339762	10.3804032504683	10.9488694753056	9.88823789653051
DAZAP1	na	177.326431637342	179.009512194033	187.106606799629	175.915069804945	190.889719193997	184.890405409102	199.14970071584	200.079420893641	212.105226750336	199.484451477833
MBD3	na	128.510632185867	117.556711527157	126.163083653659	124.816323578168	133.575254741613	113.58508632663	113.484503637423	116.009561601387	134.026586626791	123.231676236208
FAM50A	na	30.2710073111014	28.527412301838	28.4935947561161	27.2829331630851	32.3696879644927	26.4691007956447	28.390154162816	27.3388642384128	26.3627034529522	27.7105164768385
FAM3A	na	16.3298403859026	19.5729745515388	20.9805571486128	18.4913071967657	20.4459384996061	17.6591772024435	18.7238014049671	20.7608065009365	19.607018032019	18.1349501343485
CPSF1	na	138.716782427056	151.948091913262	169.722716590779	169.930160109563	149.12002014829	140.565477330809	142.788013966335	140.838877801225	140.665794712881	130.65762564467
PDCD2	na	76.6547028753143	71.4373949725192	79.2865245387579	78.1753031934691	74.9440572194865	56.5565630670685	58.4167381232207	56.1986666820224	57.5786291910577	56.9453067796243
RDH11	na	109.184092367445	104.996725833154	101.78567439527	102.28004293211	114.665504823372	103.71325230032	107.05295396783	102.283094299486	109.721649422744	114.90679610988
PRKACA	na	67.3605915918484	62.1659859744219	67.4175236375426	70.74576012334	72.8226539404576	67.56896755857	64.8102312858924	62.3204429579396	66.0038230780837	61.5962961459766
ADGRL1	na	167.207142249269	174.849264566682	190.783199671386	184.54159481415	188.585436321948	190.435937670894	181.833990066937	184.223640104464	179.452747215825	167.943708463998
ACTN1	na	204.731030795599	200.008857360664	212.323238343962	205.633242085461	217.88274712371	212.421416637856	206.228211003083	215.554967131519	246.194260081252	220.824285041096
ZFYVE26	na	75.6123726379162	79.8371330391715	83.7224137644646	82.1377261642046	67.3728420684695	73.3111499005672	74.0960189745346	72.2825882019787	71.1288258112055	67.4588877842358
EPN2	na	28.5337902487714	28.2104410540398	28.5735206881108	30.9977046981496	32.2965361272848	34.6497441321887	34.6314212978051	32.510054136082	34.2831622223223	32.9868489512718
PTPN18	na	49.0763820108244	50.6361568357624	54.1498189264198	55.1849949153475	59.1066844639776	61.3154950080388	61.3851456630325	57.7196048872192	56.1420753946523	54.8738577341061
SPEG	na	11.1616196254707	12.8769569418019	15.3857419089828	14.0335813546882	13.1673306974208	17.3052070580738	15.8315068789966	14.829147500669	10.4053085793685	10.7090007258868
ALDH3A2	na	78.9999459094599	81.6597177140112	78.407339286816	77.2259726900637	83.3930944169981	90.5376969265589	90.1558648950552	85.0964925807619	89.6487220513501	91.6127653338637
TFRC	na	395.043159973858	326.757735073969	313.709283079259	349.807652885243	367.953741155702	397.665792191328	402.675899727556	392.211939665129	486.059918302664	515.556308668514
SREBF1	na	214.329155064972	198.622108151547	220.195942645442	229.118853234925	208.702191554119	203.886803156942	191.766738373231	199.204881425653	247.902594325626	218.440164441538
AFF4	na	111.399044121916	133.84110938279	117.491120032232	128.077067481169	105.850708439821	124.872800930419	120.144392348539	123.918440268411	109.29456586165	123.896103288544
UBE2D1	na	23.0181260758734	23.0200368713442	19.102297746737	19.935940571513	21.3969123833087	21.2382086621815	21.9586044932237	18.4033522828815	21.509481167799	23.3721986645267
MPP5	na	43.6041482644847	45.5249954650164	38.6841510854424	41.4816154748873	44.1471337549635	43.3416776772667	42.7755137788274	48.9361867522076	42.669530331067	43.5785978443934
RHOBTB1	na	3.56129497777664	4.87343293489732	4.47585219170407	4.49900108135593	3.80389553481044	6.09615248636691	6.16515412114772	5.85561209000774	5.39678318109037	3.79114259274095
SMC1A	na	195.00261524655	192.401547413507	186.18745858169	187.224485367252	205.337207042556	178.636932858571	182.55706369843	194.680090265193	179.452747215825	191.003235574485
HSD17B10	na	35.5695193512082	28.5670337078127	29.372780008058	31.8232094837195	35.8444002318676	29.0648818543558	28.4282106697367	27.3008407832829	33.7784271046663	27.7105164768385
MARK2	na	76.9152854346638	75.4787783819463	81.6043765666046	79.24845941471	86.209440149502	74.7663604940871	75.6563357582819	74.3738782341243	75.516138756984	73.1651436454748
HMMR	na	26.9268644661161	28.0123340241659	21.3801868085864	26.7050798131861	22.8965250460705	24.6205900417141	26.7156678583068	30.2286468282867	19.7234953668627	23.3331147202716
CHFR	na	1.08576066395629	1.22826358521802	0.91914821793923	1.07315622124086	0.914397965098663	0.786600320821537	1.33197774222327	1.44489129493698	0.854167122186965	1.25068621616196
P4HA2	na	44.342465515975	41.0477765898668	39.8031141333684	40.2433582965324	47.3292386735068	52.3482513506733	51.9471319467076	57.9477456179987	67.6345057658951	61.5181282574665
NFATC3	na	45.4716566064895	43.0288468886056	42.5605587871861	44.1232307887109	42.9035525224293	43.6956478216364	47.5706336508312	42.4341759249912	42.9413107790356	43.6176817886484
TRNT1	na	27.0137253192326	23.772843584865	24.4972981563803	23.5681616280205	23.4451638251297	23.1653794481943	25.2695205953215	23.1182607189916	24.3049372040473	25.1700601002595
ACADVL	na	178.585914007531	182.258467483965	188.385421711545	188.421467306329	165.43287984565	154.095002848939	161.587928385143	148.10135773104	130.765221251168	134.370600348901
STK10	na	22.7141130899656	27.3387701225947	26.9750020482165	25.0953454813248	22.7867972902587	23.7159996727693	24.3561644292256	24.1068705523695	23.8002020863913	23.2158628875064
FBXW11	na	39.0439534758683	41.9194475213119	37.8449287994978	36.4460362829109	38.6241700457675	40.6279065704324	39.3884846628882	38.6318304119991	39.6799454034127	41.1944772448346
DERL2	na	40.0862837132663	27.814226994292	29.0131133140818	31.2040808945421	32.0770806156611	25.1318802502481	25.1934075814802	23.1943076292515	27.5663025796702	29.8210494666118
NDE1	na	37.8279015322372	37.0063931804398	36.0865582956141	35.703081975898	41.4039398596675	45.7014786397313	45.0969607009879	45.7041930661643	51.7547624488738	49.2066858171222
TMEM38A	na	3.6915862574514	4.39797606320002	5.43496337564066	4.12752392784948	4.64514166270121	5.9388324222026	5.70847603809974	5.13316644253926	5.94034407702753	5.74533980549401
AP1M1	na	22.3666696774996	23.3370081191424	23.8578907004226	23.774537824413	25.7128707785744	20.1762982290724	20.0938356541111	19.1638213854799	20.1117531496749	19.0729647964699
PVR	na	55.721237274237	57.7283885052471	62.661930683857	58.5695645361841	61.3012395802144	67.1363373821182	65.9138699865917	70.0392043493134	82.3883015127609	82.5062063224344
XRCC1	na	34.5271891138101	35.5404011593731	39.0837807454159	35.3316048223915	37.3805888132334	37.9927954956802	37.2953767822516	41.3314957262235	41.0388476432556	38.4195172027253
SCARB1	na	122.126359481804	105.828775358624	114.374008684438	118.088459575774	123.846060392963	105.483103022168	106.367936843258	100.53401536351	117.020895739614	108.1061898095
MCM2	na	149.574389066619	147.193523196289	156.335122981664	160.849607468294	171.723937845529	138.323666416467	141.227697182588	142.283769096162	171.532288446455	161.612109494679
PANX2	na	12.768545408126	14.6995416166415	15.1060011470013	13.0017003727259	16.6786188833996	14.3947858710341	11.8736301592475	15.1333351417083	19.1411086926443	13.9138841548018
SELENOO	na	30.4012985907762	28.2500624600145	30.1320763620078	32.7725399871249	32.9914785807598	25.2498702983713	26.4112158029415	26.3502544050348	32.5360021996671	29.2738742470409
ALPK1	na	12.1170890097522	14.8184058345658	15.2658530109907	14.1161318332452	11.1556551742037	13.9621556945823	13.0533818737881	14.6770536801493	9.58996723546274	11.8033511650285
LLGL2	na	62.1923708314165	50.0418357461408	61.7028194999205	59.6014455181465	71.5790727079234	71.147999018308	69.7195206786582	70.1532747147032	90.1146313907248	79.7312462803251
PDE8A	na	33.0071241842713	33.4404666427101	32.729669151836	32.9789161835173	32.6257193947203	37.5601653192284	37.7139983583789	37.9474082196606	30.5558875073246	30.2900567976725
NLE1	na	71.4430516883241	72.7449013696868	75.4101168370142	73.3873754371637	79.9549580682271	77.3228115367571	74.4765840437413	80.0013495933525	98.5009994994696	85.7110897513495
SDHA	na	120.693155405382	110.02864439195	118.410268250171	114.703889954937	124.028939985983	152.521802207296	156.031678374726	158.367690616119	170.4063408763	171.578515279719
SMARCE1	na	106.708558053624	114.664348890999	105.062637607054	101.000510514477	104.716854963099	100.330870920787	103.856207386495	110.838371703718	91.4347078522865	100.015813348702
GSDMB	na	1.65035620921357	1.98107029873875	1.91822236787317	2.10503720320323	1.38988490694997	3.2250613153683	3.12063356749452	2.66164185909443	1.86363735749883	1.79786143573282
KDM5A	na	40.8246009647566	45.5646168709912	41.2018179432759	41.8943678676722	39.4288402550544	46.6847290407582	45.2872432355913	49.7346793099359	43.4072201184103	45.5327950571464
ADAM11	na	3.95216881680091	3.169712477982	3.71655583775428	4.21007440640647	3.91362329062228	3.50037142765584	4.30038528203514	3.61222823734244	4.50379028062218	4.26014992380168
PPP2R3A	na	2.30181260758734	2.8527412301838	2.67751872182297	2.60034007454517	2.96264940691967	4.79826195701137	4.03398973359048	3.57420478221252	3.06723648421683	3.94747836976119
IGF2BP2	na	41.0417530975479	43.5043037603029	40.2826697253367	42.2658450211787	46.2685370339924	43.9316279178828	43.8030394656853	42.7003401109006	46.8238886071582	45.7672987226768
MAP3K13	na	15.0703580157133	16.8787189452541	14.1468899630647	15.3131137723216	13.7891213136878	15.6533463843486	16.7448630450926	19.5060324816492	14.6373184120221	16.7670120854213
VDAC1P1	na	1.1726215170728	1.06977796131892	0.759296353949798	1.11443146051936	0.95097388370261	0.511290208533999	0.761130138413299	1.02663328850785	0.698864009062062	0.781678885101226
FRY	na	5.38537289322321	6.81488182766129	6.71377828755611	7.01679067734411	4.31595839526569	9.98982407443352	9.47607022324557	10.0762156094289	7.45454942999533	8.16854434930782
PICALM	na	89.5969699896733	95.8838024589554	87.7586733301978	94.9743255798165	86.172864230898	86.7620153866155	89.8514128396899	85.97103204875	78.0786401235449	89.5413162883455
NSF	na	80.5200108389987	74.290136202703	69.9751534613735	76.6481193401648	76.9191568240996	76.0249210074015	74.6668665783446	74.6400424200338	72.254773381361	75.861935799074
GLI2	na	17.8933357419997	17.790011282674	20.9405941826155	18.4500319574872	17.3369854182707	20.6089284055243	21.1594178478897	21.3691817830153	26.7121354574833	23.4503665530368
CLASP1	na	75.0912075192172	82.0559317737589	78.407339286816	83.8300109746229	81.4545707309889	88.1778959640943	89.8894693466106	89.9634948373917	80.2528837072935	83.9913962041268
MRPS34	na	47.4260258016109	45.0099171873443	47.8756332648347	43.380276481698	48.572819906041	44.010287949965	48.7884418722924	47.3772250918808	56.1032496163711	49.4802734269076
NOTCH3	na	3.64815583089314	4.71494731099822	5.35503744364595	6.3563868488882	5.08405268594857	6.05682247032583	5.78458905194107	6.69212810286599	4.73674495030953	5.04182880890291
CLNS1A	na	88.2940571929257	82.3729030215571	83.7224137644646	79.4961108503809	84.9292829983639	81.4524632210701	83.6862587185422	82.6249679973171	89.5710704947877	90.6356667274872
EED	na	17.3287401967424	14.8184058345658	14.2667788610567	15.3956642508786	15.1424303020339	13.8834956625001	14.651755164456	14.2587956737202	13.5501966201478	15.8680813675549
TSG101	na	42.0840833349459	48.3381152892254	42.6005217531834	43.0913498067486	41.9160027201227	37.5601653192284	35.2022689016151	37.8713613094007	38.9422556160694	37.3251667635836
NCBP3	na	67.6211741511979	68.4261681184364	69.4156719374105	68.6819981594153	61.6304228476499	77.6767816811267	80.870077206413	80.6477483305612	69.4593173451128	73.1651436454748
MGLL	na	8.25178104606783	8.08276681885409	8.67196362142665	8.13122213786347	8.15642984868008	17.383867090156	17.7723887319505	15.9698511545666	19.7234953668627	20.1673152356116
BCS1L	na	19.2396789653055	15.9674266078343	17.0641864808718	17.8721786075882	20.9214254414574	22.5754292075781	24.0517123738602	19.0117275649602	21.8589131723301	22.5514358351704
NUAK1	na	9.59812426937363	13.0750639716757	11.9888897992073	13.0017003727259	12.289508650926	10.9730744754604	9.74246577169022	9.77202796838955	9.16288367436926	9.65373423100015
DPP8	na	17.763044462325	18.3447109663208	17.8234828348216	17.3768757362463	17.3369854182707	19.6256780044973	18.9901969534118	16.1979918853461	14.0161059595225	16.4152565871258
SLC24A1	na	9.29411128346587	12.2033930402307	12.1087786971994	11.680892715814	8.33930944169981	10.2651341867211	9.39995720940424	10.494473615858	7.41572365171411	6.76152235612561
SCARF1	na	0.825178104606783	0.752806713520724	1.0390371159313	1.52718385330431	1.53618858136575	1.10124044915015	1.33197774222327	1.14070365389761	0.698864009062062	1.25068621616196
LMAN1	na	244.339579816724	227.94194857288	200.893830068718	228.128247492241	247.838424460342	157.005424035979	159.304537969903	162.51224722528	175.880775613952	189.713465414068
HACD3	na	100.975741747935	102.896791316491	97.2698592375689	97.8223170900326	97.840582265557	88.8071762207515	94.950984767059	90.4197762989507	88.3674713680697	94.348641431718
ZZEF1	na	59.7602669441544	72.4675515278634	71.6136350672652	70.9521363197325	60.0576583476802	78.2274019057018	74.4765840437413	76.921449727829	59.8305243313688	66.8335446761548
ENO1	na	876.208855812728	784.741566736393	826.913692417328	832.52157624724	923.980855772897	704.715227424015	708.916610918146	699.061222563587	906.853703314588	858.596087395187
MYDGF	na	40.8680313913149	33.4800880486848	35.7668545676352	35.703081975898	46.8171758130516	31.5820028809847	32.3480308825652	35.5519305464756	43.523697453254	41.6634845758954
ANO8	na	17.7196140357667	15.4127269241875	18.3430013927872	17.9960043254237	16.9346503136272	18.1704674109775	18.4574058565225	15.8938042443067	17.1609940003018	17.196935472227
TUBE1	na	49.3369645701739	47.5456871697299	43.2399292091412	48.9111585450163	40.9650288364201	50.4997405967427	54.9916525003608	52.4343446241602	46.9791917202831	51.5517224724259
ARHGEF10L	na	12.4645324222182	13.5901422493478	15.3857419089828	15.6433156865495	16.6420429647957	20.1762982290724	21.1594178478897	20.3425484945074	21.4318296112366	21.8479248385793
TXK	na	0.347443412466014	0.752806713520724	0.719333387952441	0.536578110620432	0.731518372078931	1.10124044915015	1.02752568685795	1.14070365389761	0.815341343905739	0.859846773611349
TACR2	na	0.99889981083979	0.832049525470274	1.31877787791281	0.825504785569896	0.694942453474984	0.786600320821537	1.10363870069928	0.798492557728329	0.54356089593716	0.859846773611349
ACTR6	na	30.4012985907762	24.5256502983857	24.1775944284015	23.85708830297	27.2124834413362	22.8900693359067	24.3181079223049	22.9661668984719	23.8778536429538	28.3749435291745
TIPIN	na	15.4612318547376	15.8881837958848	14.3067418270541	12.258746065713	17.6661686857062	13.2542154058429	13.3578339291534	13.9926314878107	15.1808793079592	16.4543405313808
SRI	na	36.5249887354897	32.3706886813911	34.9276322816907	35.4141553009485	36.7222222783623	30.8740625922453	31.8152397856759	30.3427171936765	33.196040430448	30.9153999057535
EIF4G3	na	65.2325006904941	73.418465271258	72.4928203192071	70.7044848840616	67.9946326847366	81.0591630606593	81.098416247937	88.0242986257658	83.087165521823	86.2191810266653
NUP37	na	17.4156010498589	14.3033275568938	14.2268158950594	16.5926461899549	16.3494356159641	14.6307659672806	17.0873716073786	15.2093820519682	15.2197050862405	14.7346469841581
SEMA3A	na	86.6871314102704	81.342746466213	70.3747831213471	78.7118813040895	69.9697322893497	1.06191043310907	1.29392123530261	1.21675056415745	1.00947023531187	1.09435043914172
GTSE1	na	39.2611056086596	32.1329602455425	35.84678049963	35.620531497341	38.5144422899557	44.8362182868276	43.3463613826374	45.1718646943455	41.8153632088801	43.6567657329035
SEMA3C	na	23.5392911945724	28.7255193317118	24.1376314624041	23.1141339959571	22.4941899414271	19.468357940333	17.6201627042679	16.0078746096965	13.4337192853041	13.6793804892715
TTC38	na	26.3622689208588	24.8426215461839	26.2556686602641	25.0127950027678	28.9315516157217	30.0481322553827	30.6735445780559	27.224793873023	34.3608137788847	28.4140274734296
ACAT1	na	43.5172874113682	41.206262213766	39.643262269379	36.4873115221894	38.9533533132031	53.1348516714948	56.1333477079808	57.0351826948806	59.2093118788692	55.7337045077174
GRAMD4	na	38.3924970774945	36.5309363087425	39.5233733713869	35.950733411569	38.3681386155399	39.4480060892001	39.9212757597775	41.2934722710936	43.6013490098164	43.8521854541788
CELSR1	na	44.168743809742	50.002214340166	50.4732260546629	48.0856537594464	47.5852701037344	77.1261614565517	72.5357021907874	74.7541127854235	72.7983342772982	65.9346139582884
ZNF638	na	67.7948958574309	77.0636346209373	62.4621158538703	69.7138791413777	61.1549359057986	66.6250471735842	71.2417809554847	78.1001768368565	55.7926433901213	64.3321722438309
SLC25A40	na	29.7498421924024	26.9029346568722	22.8588165504887	25.5493731133883	29.8093736622164	34.295773987819	32.2719178687239	34.1450627066685	30.4394101724809	37.2079149308184
TIMM21	na	29.4023987799364	27.6161199644181	26.5354094222456	26.4574283775152	26.6272687436731	17.89515729869	19.1424229810945	17.4527659046335	17.6269033396765	17.4705230820124
RASAL2	na	35.6563802043247	40.0968628464723	39.7231882013737	42.7611478925206	36.7587981969663	33.0765434905456	35.7350599985044	36.2363527388142	37.5833533762265	35.5273053278507
VPS9D1	na	9.59812426937363	12.2826358521802	11.5892601392338	10.4013602981807	10.277833127709	9.24255376965306	9.97080481321421	8.55527740423209	9.47348990061907	7.97312462803251
ZNF37A	na	36.7855712948392	42.8307398587317	32.2501135598678	37.2715410684808	38.6241700457675	54.7080523131379	54.9535959934402	59.7728714642349	47.3674495030953	54.9129416783612
MARK3	na	101.931211132217	105.749532546674	99.627674231413	100.298831446742	102.924634951506	103.477272204073	106.139597801734	116.541889973206	114.574871707897	116.860993322633
SLC25A3	na	365.640761193921	315.742984212982	355.59047144449	351.376111977826	375.524956306719	348.739252236228	348.825942434815	343.884128195	422.657422369423	391.81654115699
FNDC3B	na	45.9928217251886	47.6249299816795	42.440669889194	45.8155155991292	46.3782647898042	42.7910574526916	37.5617723306963	40.1907920723259	41.2718023129429	44.5556964507699
FOSL2	na	90.8130219333043	100.361021334105	102.465044817225	97.0380875437412	102.156540660823	154.724283105596	142.331335883287	142.549933282072	132.745335943511	130.462205923395
FRYL	na	59.8905582238291	70.8034524769228	59.3450045060764	65.2974285385787	52.3401395222475	64.3045762271606	59.8628853862059	64.3356860798253	48.338093960126	56.710803114094
TMEM131	na	132.593092282342	145.727531175222	142.827640474557	146.650925156492	139.902888660095	140.329497234562	127.831806746513	128.024973422442	135.152534196947	137.340980112285
FSCN1	na	408.246009647566	343.755318237147	376.171398933129	379.484549926481	448.823097189028	317.196579371285	303.91926426843	293.084792141427	388.646040595069	349.058706141953
ACTB	na	1730.39848536042	1470.90507540755	1624.4146418606	1690.84017704354	1764.42231345438	1613.31725800497	1610.55137288254	1529.3033653254	1902.07487799725	1729.03460989966
MOCOS	na	34.6140499669266	37.0460145864146	42.5205958211887	40.5322849714819	37.5268924876491	57.854453596424	55.7147261318535	57.7196048872192	65.6932168518339	64.5275919651062
PLD1	na	7.12258995555328	7.36958151130814	6.59388938956404	6.15001065249572	6.40078575569064	8.33796340070829	8.25826200178429	7.94690212215337	5.70738940734018	6.60518657910536
WDR62	na	42.7789701598779	36.3328292788686	40.4425215893261	37.6017429827087	48.7191235804568	41.0605367468842	44.0313785072093	40.6850969890148	46.785062828877	42.093407962701
DLG1	na	52.8113986948341	51.3889635492831	48.5949666527871	50.8923700303841	49.0848827664962	58.2084237407937	60.6620720315399	60.0770591052743	56.0644238380899	63.081486027669
RAB7A	na	142.972964229765	151.274528011691	143.706825726499	162.789543714383	142.938689904223	138.166346352303	124.292551602892	122.625642793993	132.279426604136	130.57945775616
BCAP29	na	27.0571557457908	26.6255848150488	21.7398535025626	25.3017216777173	26.8467242552968	25.8791505550286	26.3731592960208	28.5556148025702	23.217815412173	26.0689908181259
SEC31B	na	3.7784471105679	4.4375974691748	4.39592625970936	4.45772584207744	3.2186808371473	9.6751839461049	10.8080479654688	9.5058637824801	5.9015182987463	5.78442374974907
SART3	na	114.091730568527	113.554949523705	115.892601392338	110.906567941315	109.947211323463	99.8589107282941	105.074015607956	115.058975223139	117.52563085727	120.065876751548
EXOSC7	na	22.2798088243831	15.8881837958848	18.2231124947952	18.1611052825377	18.8000221624285	16.7545868334987	16.9351455796959	15.9698511545666	19.3740633623316	15.90716531181
KIFAP3	na	227.445143885564	253.061919960888	219.356720359497	224.991329307075	216.30998262374	38.6614057683785	36.115625067711	37.8713613094007	29.2746368240442	31.853414567875
MKRN2	na	45.1242131940235	42.434525798984	42.1609291272125	43.3390012424195	47.182934999091	46.4880789605528	44.6783391248606	41.8258006429125	52.4148006796547	53.6231715179441
MCM6	na	100.888880894819	88.9896778193445	91.2354513719679	97.8635923293111	101.827357393387	82.0817434777273	82.3542809763189	82.8150852729667	92.7936100921294	99.0777986865804
REXO2	na	32.1819460796645	29.755675887056	32.050298729881	29.5943465626808	33.540117359819	29.3008619506022	30.5974315642146	31.5974912129639	27.527476801389	32.9086810627616
RBM7	na	29.2286770737034	28.4481694898884	23.0985943464728	24.3111159350334	24.2864099530205	24.6992500737963	25.7261986783695	23.3083779946412	23.1401638556105	25.0528082674943
RBMS2	na	24.147317166388	30.7858324424001	28.6534466201056	27.0765569666926	24.9447764878915	28.3176115495753	26.8678938859894	25.2095507511372	21.6259585026427	20.4799867896521
BAZ2A	na	128.032897493726	139.586213249132	135.034862105072	138.230776343679	130.685757171901	152.954432383748	150.399315350468	151.979750154292	140.665794712881	134.097012739115
PTPN23	na	85.6013707463141	87.4444429863283	98.2289704215055	95.6347294082724	98.6818283934478	85.1101547128903	80.1089470679997	84.5261407538131	86.3873566757271	77.8161330118271
UNG	na	53.6800072259991	47.6645513876543	49.8737815647025	52.1306272087389	54.754150150108	52.5842314469197	50.0823631075951	51.2175940600028	59.6752212182439	58.5868324383369
FMO4	na	0.651456398373776	1.18864217924325	1.27881491191545	1.15570669979785	1.06070163951445	0.668610272698306	0.723073631492634	0.87453946798817	0.621212452499611	0.0781678885101226
KLHL20	na	10.5101632270969	11.3713435147604	10.3504081933157	11.5570669979785	10.6801682323524	12.3889550529392	11.2266695415962	11.483083449236	9.62879301374397	11.1780080569475
SLC46A1	na	15.8955361203201	15.9278052018595	15.5455937729722	15.932242361499	14.8863988718062	15.9286564966361	14.3853596160113	14.4869364044997	18.5198962401447	14.3047235973524
PLXNA2	na	1.2594823701893	1.38674920911712	1.43866677590488	1.81611052825377	1.53618858136575	8.29863338466721	8.48660104330828	7.60469102598408	9.43466412233784	9.10655901142929
SPAG5	na	54.7223374633972	51.1908565194092	49.5141148707263	50.6034433554346	63.5323706150551	70.3220686814454	72.9543237669147	70.3814154454827	67.9839377704262	70.741939101661
ANKRD13A	na	27.5348904379316	29.0028691735353	26.6153353542403	27.69568555587	23.8109230111692	31.7786529611901	30.7877140988179	31.2552801167946	26.4791807877959	25.5608995428101
TPD52	na	47.6431779344021	40.0968628464723	39.2835955754027	40.4084592536464	39.8677512783017	35.6723245492567	38.6654110313956	40.2288155274558	40.8447187518494	40.0219589171828
ACACB	na	18.0670574482327	21.9898803160001	22.5391128225098	22.6601063638936	19.5315405345074	23.4406895604818	22.3011130555096	24.9433865652278	21.7036100592052	20.2063991798667
TRAF4	na	41.8235007755964	39.4629203508759	43.6795218351121	44.5772584207744	45.6101704991213	35.3576844209281	33.0711045140578	32.8902886873812	37.4280502631016	34.7456264427495
PAG1	na	0.477734692140769	0.554699683646849	0.399629659973578	0.412752392784948	0.512062860455252	1.92717078601276	2.51172945676389	2.58559494883459	2.64015292312335	2.30595271104862
GPATCH1	na	13.463432233058	13.7486278732469	10.7500378532893	11.928544151485	12.9112992671931	12.821585229391	14.1189640675667	13.1180920198225	15.4138339776466	13.6012126007613
ICAM3	na	1.99779962167958	1.54523483301622	1.55855567389695	2.3939638781527	2.52373838367231	2.28114093038246	1.59837329066793	1.78710239110626	2.32954669687354	1.68060960296764
NT5C2	na	36.3946974558149	40.8892909659678	37.0856324455481	38.3034220504432	38.8436255573912	36.7342349823658	36.686472671521	39.3162526043377	38.2822173852885	39.2011960878265
GPC4	na	15.1137884422716	14.8580272405406	15.8652975009511	16.5100957113979	16.0934041857365	17.423197106197	16.2120719482033	16.8824140776847	19.4128891406128	16.5325084198909
MBNL3	na	30.2710073111014	34.9460800697515	30.491743055984	31.451732330213	31.3455622435822	43.0663675649791	40.6062928843495	43.3467388481093	34.5549426702909	35.7618089933811
CAMSAP3	na	40.2165749929411	39.7798915986741	46.1572257269483	39.21147731457	50.9136786966936	45.1115283991151	40.6443493912701	42.6242932006408	53.5407482498102	44.7902001163003
RAP1GAP	na	10.9444674926794	13.2731710015496	14.5864825890356	13.0429756120044	11.9969013020945	24.6599200577552	22.2250000416683	23.6886125459404	24.1108083126412	21.5352532845388
XAB2	na	59.0219496926641	61.1358294190778	67.9370421955083	60.9222531750583	63.1666114290157	58.2870837728759	61.0045805938259	63.3850997015773	74.7007974130782	65.8173621255233
ARHGEF1	na	87.7728920742267	77.4994700866598	86.6796732482691	80.9407442251283	88.4771471029467	92.661517792777	95.407662850107	91.5224564977184	119.389268214769	120.613051971119
STXBP2	na	54.3748940509311	59.154759120339	64.4602641537382	63.2749418139325	57.9728309872553	50.8143807250713	52.023244960549	54.5256346563059	52.3371491230922	46.7834812733084
MAP2K7	na	58.5442150005233	60.3434012995823	65.779042031651	62.8621894211476	64.0810093941143	57.3824934039311	58.5309076439827	60.6093874770931	61.8494648019925	60.8927851493855
DGKD	na	48.0340517734264	51.0719923014849	52.7910780825097	50.1494157233712	57.0584330221566	54.7473823291789	52.0613014674696	55.4762210345539	60.4517367838684	57.2579783336648
TOP2B	na	186.359960361458	204.089862176066	174.598198442456	187.926164434987	177.466357066349	187.604176515937	188.30359624345	206.315267534948	163.029443002867	193.973615337869
TM9SF3	na	167.250572675827	148.69913662333	139.590640228771	158.207992154471	153.033643438912	146.386319704888	148.686772539038	147.87321700026	133.638328843979	157.039288016836
NFKB2	na	49.68440798264	54.6775402451894	55.7483375663141	53.8229120191572	57.5704958826119	50.7357206929891	50.310702149119	54.2214470152665	59.9470016662125	52.5288210788024
UBE2T	na	22.2363783978249	18.305089560346	21.1803719785996	20.2661424857409	23.8840748483771	22.6540892396603	21.2735873686517	21.1410410522357	23.4507700818603	24.2711293823931
PPP1R12B	na	13.5068626596163	14.2240847449442	14.1468899630647	15.0241870973721	14.374336011351	15.6926764003897	14.4995291367733	14.1067018532005	13.3948935070229	15.8289974232998
DNAJC10	na	104.537036725712	100.757235393853	92.474303317886	95.9649313225004	96.1946659283794	85.1888147449724	87.9485874936567	86.5794073308288	82.6600819607295	87.7043709083576
GTF3C1	na	140.410569062828	149.055729277103	153.417826463857	150.365696691556	151.095119752903	148.195500442778	143.168579035541	149.698342846497	146.295532563658	144.923265297767
IL4R	na	11.7696455972862	10.380808365391	10.1106303973315	10.4013602981807	11.9237494648866	17.7378372345256	17.7723887319505	17.5288128148933	20.1505789279561	20.1282312913566
USP33	na	38.7399404899605	36.6894219326416	35.407187873659	36.8587886756958	35.8809761504716	37.6388253513105	38.9318065798402	36.3884465593338	35.0208520096656	37.8332580388994
SNRPA	na	107.05600146609	99.0931363429122	106.821008110937	108.182402148935	118.615704032599	104.185212492813	100.735573819	102.435188120006	112.012370341336	105.839321042706
EXOSC5	na	19.1093876856308	20.2069170471352	20.1812978286657	20.01849105007	21.6895197321403	17.1478869939095	18.2671233219192	19.4299855713893	23.6060731949852	19.8937276258262
DYNC1I2	na	55.0263504493049	53.3700338480219	51.3124483406074	49.2000852199658	48.3167884758134	47.9432895540727	47.5325771439105	49.8487496753257	48.687525964657	48.8158463745716
LRCH4	na	67.0565786059407	68.4657895244111	79.0467467427737	72.3967696944798	77.3946437659509	71.6199592108009	63.2499145021451	64.982084817034	66.1203004129273	65.1920190174423
FAM76B	na	15.2875101485046	15.5315911421118	12.3885194591809	14.6527099438656	12.5455400811537	13.3722054539661	13.8145120122014	13.5743734813816	9.90057346171255	13.6402965450164
SIRT6	na	15.3743710016211	15.7693195779604	17.8634458008189	17.1292243005753	18.7268703252206	14.866746063527	14.2711900952493	15.5135696930075	15.7244402038964	15.7508295347897
POLD3	na	24.321038872621	24.4860288924109	25.6961871363011	24.022189260084	28.3463369180586	25.9971406031518	27.0962329275134	28.2514271615309	28.8087274846695	29.977385243632
CAPZB	na	82.0400757685375	82.0559317737589	82.1638580905677	79.8263127646089	85.7339532076507	70.3613986974865	70.8992723931988	67.7197735863883	75.1667067524529	71.0936945999565
GPR137B	na	27.3611687316986	25.3180784178812	24.6171870543724	26.8701807703001	28.3829128366625	28.0423014372878	26.9820634067514	23.8026829113302	28.8863790412319	27.2805930900328
JADE1	na	29.1418162205869	29.5971902631569	25.4564093403169	29.4705208448453	31.6015936738098	31.9359730253544	31.1682791680246	33.5747108797197	29.8181977199813	32.4396737317009
SLC25A43	na	14.4189016173396	11.5298291386595	13.3476306431175	11.928544151485	15.4716135694694	14.355455854993	15.0323202336626	14.33484258398	15.5691370907715	15.5554098135144
UBE2A	na	32.7465416249218	27.6161199644181	28.1738910281373	28.9752179735033	29.6630699878006	25.092550234207	24.5083904569082	22.7380261676924	22.4024740682672	21.6134211730489
CST7	na	0.0868608531165034	0.118864217924325	0.119888897992073	0.0825504785569896	0.256031430227626	0.904590368944767	0.570847603809974	0.304187641039363	1.203599126718	1.13343438339678
PIAS2	na	70.9218865696251	66.4054764137228	62.4621158538703	68.0628695702379	62.7642763243723	50.0277804042497	51.566566877501	46.6547794444123	45.3485090324716	46.0018023882072
ARAF	na	13.9845973517571	14.8184058345658	16.2649271609246	14.4050585081947	14.0817286625194	14.0014857106234	14.6136986575353	13.2321623852123	13.1231130590543	12.9758694926804
MCCC1	na	20.5860221886113	22.2276087518487	20.6208904546366	22.2886292103872	24.1401062786047	33.5485036830385	36.1536815746317	32.8142417771213	30.8276679552932	31.4625751253244
LAMP3	na	31.400198401616	58.7585450605913	54.6293745183881	50.7685443125486	29.9556773366322	74.0190901893066	66.8652826596083	72.1685178365889	71.9441671551112	65.3874387387176
NEBL	na	25.7976733756015	24.7237573282596	24.6171870543724	24.6000426099829	24.9447764878915	30.5987524799578	31.6630137579932	31.2172566616647	24.9261496565469	26.5379981491866
ACER3	na	23.0181260758734	24.2483004565623	21.6199646045706	21.8758768176022	23.2988601507139	25.4465203785767	25.2695205953215	22.928143443342	23.0625122990481	24.4274651594133
UBE2K	na	61.0197493143437	60.2641584876327	49.9537074966973	57.1662064007153	56.3269146500777	53.8427919602342	57.0467038740767	56.9971592397507	48.4157455166884	58.000573274511
PIK3C3	na	28.1429164097471	30.0726471348542	26.695261286235	29.8419979983517	24.2132581158126	27.6096712608359	28.0095890936094	25.7038556678262	23.217815412173	25.0137243232392
N4BP2	na	22.8444043696404	23.6936007729154	18.7825940187582	22.5362806460581	19.129205429864	25.603840442741	22.3391695624303	25.5897853024364	20.0341015931125	23.2549468317615
TIGAR	na	16.5035620921357	16.5617476974559	14.2268158950594	15.436939490157	15.2887339764497	11.6810147641998	11.6072346108028	12.889951289043	10.5994374707746	12.9367855484253
TULP3	na	35.4826584980917	37.9573069238344	37.9648176974899	35.785632454455	36.8685259527781	40.7458966185556	37.143150754569	38.4797365914795	40.3788094124747	39.3966158091018
SYNJ2	na	37.3935972666547	39.0667062911281	37.5651880375163	37.1477153506453	37.9292275922926	39.408676073159	43.2321918618754	42.9665042968101	48.4933970732509	50.0274486464785
PPP2R5C	na	168.553485472575	156.068718134639	154.456863579788	150.159320495164	159.288125520187	165.028747308358	172.586258885215	165.554123635673	163.340049229116	168.490883683569
PMS2P1	na	24.8856344178782	26.5067205971244	27.1748168782033	24.2285654564764	26.5541169064652	25.9184805710696	23.7472603184949	23.5365187254207	24.1496340909224	21.4961693402837
GNB1	na	338.366453315339	321.250359643475	336.967729289721	334.329438155808	346.959163877037	298.908121912184	308.524101605831	311.488144424308	321.632747281674	308.411404116689
HOXA9	na	98.1527640216489	114.743591702948	111.01711954066	103.889777263971	95.2802679632807	97.0664795893776	93.2384419556291	96.7316698505175	98.8504315040006	95.6774955363901
EDN1	na	3.47443412466014	3.92251919150272	3.3169261777807	4.70537727774841	3.25525675575124	1.96650080205384	2.13116438755724	1.55896166032674	1.94128891406128	1.95419721275307
MLLT10	na	56.8504283647515	64.4244061149841	58.305967390145	65.0497771029078	62.1790616267091	68.5522179595969	70.2903682824681	63.3470762464474	58.7434025394945	64.5666759093613
ZCWPW1	na	4.08246009647566	3.4866837257802	4.0762225317305	3.38456962083657	2.96264940691967	3.57903145973799	3.46314212978051	3.84036896812196	2.7178044796858	3.00946370763972
FGF20	na	16.6772837983687	11.2921007028109	9.83088963535002	12.4238470228269	13.3136343718365	5.46687222970968	6.20321062806838	5.51340099383846	3.84375204984134	4.45556964507699
NRDC	na	131.15988820592	129.205404883741	120.608231380026	130.512306598601	126.735557962675	106.780993551524	112.342808429803	114.222459210281	105.567291146653	109.552295746937
VDAC3	na	76.5244115956395	67.8714684347895	67.5374125355347	64.8846761457938	76.1876384520206	71.5806291947598	74.4765840437413	74.2978313238645	77.4574276710453	78.0506366773574
PCM1	na	172.288502156585	186.141365269493	165.206901433077	171.333518245032	157.349601834178	165.146737356482	166.687500312512	179.965013129913	152.585308645217	165.598671808695
TNRC6C	na	26.231977641184	32.1329602455425	31.2510394099338	28.8513922556679	26.5906928250691	50.8537107411123	49.6637415314677	53.4229544575382	46.0861988198149	44.2039409524743
CBFA2T2	na	26.7531427598831	26.2689921612758	27.0149650142139	28.3973646236044	23.920650766981	33.784483779285	30.9779966334213	33.916921975889	28.8087274846695	30.8372320172434
ITCH	na	118.478203650911	115.892612476217	117.051527406261	113.79583469081	117.847609741916	98.0890600064456	99.4035960767768	100.41994499812	105.761420038059	103.846039885698
TP53INP2	na	10.9878979192377	13.1543067836253	12.508408357173	10.5251860160162	11.9603253834905	10.6191043310907	10.5797089239449	11.3690130838462	8.69697433499455	8.52029984760337
SDF4	na	97.4578771967169	100.440264146055	109.418600900766	100.670308600249	110.459274183919	94.3920384985844	92.1728597618505	99.5834289852616	107.663883173839	100.445736735508
TP73	na	21.4980611463346	21.474802038328	23.1785202784675	23.0728587566786	23.4817397437337	22.9293993519478	21.0452483271277	21.1790645073657	26.828612792327	23.1767789432514
TOLLIP	na	46.6442781235623	42.7514970467822	49.6340037687184	47.9205528023324	48.8654272548726	45.1115283991151	43.6888699449233	46.5787325341525	56.1809011729336	51.1608830298753
UBE2D4	na	31.1396158422665	31.2216679081227	30.9313356819549	29.9658237161872	29.3704626389691	33.8238137953261	32.0055223202792	32.5480775912119	32.8077826476357	34.1593672789236
THOC1	na	28.6640815284461	32.8065241471137	25.4564093403169	27.9020617522625	26.9198760925047	36.7342349823658	37.5617723306963	40.1907920723259	34.5549426702909	38.7321887567658
FKBP7	na	5.86310758536398	4.87343293489732	4.91544481767501	6.56276304528067	4.86459717432489	4.05099165223091	4.68095035124179	5.01909607714949	2.21306936202986	2.89221187487454
OSBPL6	na	17.9801965951162	17.2749330050019	15.8253345349537	15.849691882942	19.6046923717153	21.4348587423869	23.3286387423676	24.3350112831491	24.7320207651408	26.147158706636
XRCC5	na	386.53079636844	389.478420732038	374.652806225229	385.923487253926	395.166224597038	335.406376798303	341.290754064523	346.355652778445	339.065521729944	351.755498295552
MKNK1	na	19.152818112189	18.9390320559424	18.7026680867635	16.8815728649044	18.0319278717456	22.1427990311263	21.0452483271277	21.6733694240546	19.3740633623316	18.7212092981744
TNS1	na	26.4925602005335	27.9727126181911	30.3318911919946	27.69568555587	26.5175409878612	40.7458966185556	35.2403254085357	37.4911267581015	28.0322119190449	29.0784545257656
REXO1	na	57.0675804975428	60.8188581712796	62.9416714458386	62.7796389425906	61.9230301964815	55.2193425216719	56.1333477079808	58.1378628936483	63.5577990463664	56.710803114094
SAR1A	na	88.68493103195	78.1334125822562	78.7670059807922	80.8581937465713	82.4421205332955	82.5930336862614	84.7518409123208	76.2750509906203	84.4072419833846	88.4860497934588
CDC14A	na	17.936766168558	20.6427525128578	18.9424458827476	19.688289135842	15.9471005113207	15.6926764003897	16.7068065381719	14.2587956737202	13.3560677287416	14.9300667054334
RAPGEF3	na	1.04233023739804	0.792428119495499	0.959111183936587	1.27953241763334	0.95097388370261	1.29789052935554	1.82671233219192	1.36884438467713	1.04829601359309	1.13343438339678
SENP1	na	32.616250345247	30.627346818501	32.8495580498281	33.9282466869227	31.0529548947506	30.0088022393416	29.7221319050393	29.5822480910781	25.7803167787339	26.7334178704619
CIC	na	74.2660294146104	80.6691825646418	87.11926587424	86.5129015277251	97.2553675678938	98.1677200385278	88.5574916043873	91.750597228498	80.7964446032307	76.2918591858797
LIPE	na	9.64155469593188	8.24125244275319	9.71100073735795	9.36947931621832	10.8996237439761	11.2090545717069	12.1019692007714	11.3690130838462	11.8418623757738	11.6079314437532
FDFT1	na	132.593092282342	94.9725101215356	98.7484889794711	97.2031885008552	124.504426927834	95.1393088033649	97.0440926476956	94.9825909145412	121.563511798518	111.623744792455
PAFAH1B3	na	71.7904951007901	69.53556748573	76.2093761569613	66.2467590419841	75.2000886497141	63.5573059223802	59.9389984000473	57.0732061500105	70.6240906935495	55.2646971766567
OPHN1	na	7.86090720704356	9.07330196822346	8.07251913146628	7.80102022363551	7.75409474403667	11.0517345075426	9.70440926476956	10.1522625196887	8.774625891557	7.19144574293128
KIF22	na	109.357814073678	106.343853636296	111.296860302642	105.251860160162	115.397023195451	101.589431434101	107.547688557799	106.541721274037	119.466919771331	107.129091203123
CARMIL1	na	46.2968347110963	49.4475146565191	46.6767442849139	47.8380023237754	47.9876052083779	52.4662413987965	51.224058315215	53.6891186434476	51.5606335574677	51.7471421937012
PGM1	na	21.2374785869851	22.2672301578235	20.3011867266578	19.0278853073861	21.4700642205166	30.0481322553827	31.0921661541832	29.3541073602986	29.7793719417001	30.6808962402231
DDX1	na	93.1148345408917	83.7200308246995	85.2010435063669	81.5185975750272	89.2452413936296	77.5194616169624	80.185060081841	84.8683518499824	77.8845112321387	90.2448272849366
DNM2	na	180.583713629211	183.645216693082	193.940273985177	180.331520407744	207.860945426228	197.122040397877	201.547260651841	197.721966675586	214.861857008303	200.735137693995
EPB41L2	na	81.8229236357462	85.027537221867	81.5244506346099	82.8806804712175	79.1502878589403	69.4174783125006	71.6604025316121	72.4346820224984	59.1704861005879	65.661026348503
STX7	na	18.5013617138152	16.720233321355	17.1441124128665	17.1704995398538	15.6544931624891	16.400616689129	15.8315068789966	16.1979918853461	13.93845440296	16.1807529215954
RABL2B	na	12.7251149815678	14.3033275568938	14.5465196230382	15.4782147294355	11.2288070114116	13.1755553737607	13.0914383807087	12.1675056415745	10.9876952535869	11.6860993322633
KEAP1	na	78.0444765251783	75.5580211938958	80.0857838587051	76.3591926652153	89.4281209866493	74.215740269512	73.9057364399313	77.4918015547778	85.6108411101026	84.9684948105033
SLC35C2	na	36.2209757495819	36.09510084302	40.9220771812944	37.3128163077593	37.1977092202136	32.8405633942992	32.4241438964065	32.5861010463418	32.9630857607606	34.2766191116888
CRYBG3	na	34.3534674075771	37.0063931804398	31.2510394099338	33.4329438155808	32.845174906344	45.544158575567	42.813570285748	47.2631547264911	38.359868941851	41.8979882414257
RFX3	na	13.7240147924075	17.5522828468253	16.8244086848876	16.3037195150054	16.4591633717759	19.6650080205384	20.5505137371591	20.4185954047673	18.752850909832	18.5648735211541
RIF1	na	83.342988565285	84.4728375382202	73.0123388771727	83.7061852567874	75.2000886497141	98.8756603272672	101.991438547382	103.423797953384	93.9972092188474	108.770616861836
RAB21	na	31.3133375484995	27.457634340519	25.8560390002905	26.2923274204012	24.9813524064955	26.5870908437679	25.5739726506868	30.8750455654954	24.1108083126412	30.2509728534175
SLC4A4	na	0.130291279674755	0.118864217924325	0.119888897992073	0.165100957113979	0.10972775581184	2.08449085017707	3.12063356749452	2.2433838526653	2.25189514031109	2.26686876679356
SMARCA2	na	97.8921814622994	102.896791316491	102.54497074922	107.067970688415	90.9277336494111	101.196131273691	94.2279111355664	110.800348248588	95.1231567890029	96.263754700216
SESN1	na	11.2919109051454	11.6883147625586	10.4702970913077	13.3319022869538	10.4607127207287	9.00657367340659	10.6938784447068	8.89748850040138	8.34754233046352	9.53648239823496
SRCAP	na	202.863522453594	213.83672804586	242.45531470597	234.691010537521	220.004150402738	222.686550824577	207.484075731465	207.988299560665	202.437607958311	187.055757204723
PUM3	na	61.4540535799262	56.5397463260039	50.4732260546629	56.2581511365884	61.1915118244026	56.3599129868631	58.3025686024587	63.1189355156679	62.8589350373044	71.406366153997
KCNN2	na	2.64925602005335	2.33766295251172	2.63755575582562	3.59094581722905	2.48716246506836	2.39913097850569	3.34897260901851	3.38408750656292	3.49432004531031	3.55663892721058
CNOT4	na	42.7355397333197	42.9099826706813	43.6795218351121	45.2789374885088	39.2093847434307	41.2965168431307	40.1115582943808	38.8599711427787	41.2329765346617	39.8265391959075
PSEN1	na	61.7580665658339	63.4338709656147	61.982560261902	61.4588312856787	64.1541612313222	65.2484966121465	61.0806936076672	64.3356860798253	59.6363954399627	63.4332415259645
CPOX	na	415.933195148377	363.684885442459	329.694469478202	359.094581722905	367.478254213851	366.595079518877	384.827397981764	368.257162933279	376.610049327889	404.71424276116
CLDND1	na	151.311606128949	142.438954479316	139.710529126763	144.256961278339	140.707558869382	130.496993224293	134.415582443789	120.914587313147	118.535101092582	128.547092654897
MOK	na	11.4656326113785	10.5392939892901	11.8690009012153	10.6902869731301	9.76577026725372	9.51786388194059	8.48660104330828	10.1902859748187	8.6193227784321	8.91113929015398
HSP90AA1	na	1858.56167413382	1456.28477660285	1276.6169487856	1542.82716899086	1563.91312766755	1180.17579134459	1329.0854476973	1302.26531474464	1218.15879357346	1403.50443819925
RBL1	na	22.7575435165239	24.7237573282596	24.2575203603962	25.6319235919453	21.3969123833087	24.1092998331801	24.9270120330355	24.3350112831491	22.9848607424856	23.9975417726076
DLGAP4	na	45.4282261799313	47.9022798235029	49.3143000407395	48.2094794772819	50.5113435920502	40.8638866666788	40.3018408289842	38.707877322259	39.6799454034127	38.6540208682556
IGSF9B	na	21.1071873073103	27.8934698062416	28.9731503480844	30.6675027839216	25.3836875111389	134.547984876524	137.840668066648	140.382596339666	122.184724251017	124.40419456386
CROCCP3	na	4.90763820108244	7.68655275910634	7.63292650549534	6.56276304528067	5.8155710580275	8.37729341674937	8.29631850870495	7.83283175676361	5.7462151856214	5.94075952676932
NDC80	na	35.2220759387421	34.3121375741551	30.7315208519682	30.8326037410356	34.893426348165	36.7735649984068	37.7139983583789	41.7497537326526	39.1752102857567	42.9141707920573
AP4E1	na	14.5057624704561	14.6599202106667	14.7862974190224	14.9829118580936	13.0941788602129	16.4792767212112	14.651755164456	14.4108894942398	14.6761441903033	17.0405996952067
RSBN1	na	19.5436919512133	18.5428179961947	16.9442975828797	18.6151329146011	17.2638335810628	21.2775386782226	21.3877568894137	19.12579793035	20.6553140456121	21.027162009223
MAGI3	na	21.2809090135433	22.3464729697731	20.7807423186261	22.6601063638936	20.1899070693785	18.0918073788953	17.6582192111885	20.6087126804169	16.2291753215523	14.8518988169233
TCF7	na	68.4029218292465	70.605345447049	73.0922648091674	76.6893945794433	85.8071050448586	108.668834321495	104.198715948781	102.054953568706	125.717870074609	124.56053034088
OSTM1	na	6.21055099783	5.11116137074597	4.75559295368558	4.08624868857098	4.75486941851305	3.97233162014876	5.67041953117907	5.55142444896838	4.93087384171566	5.31541641868834
PCNP	na	110.182992178285	115.536019822444	97.7094518635398	102.321318171389	102.851483114298	100.645511049116	103.551755331129	98.2145846005844	90.1922829472873	96.0683349789407
EXD2	na	56.8938587913097	56.3020178901552	58.9453748461028	56.6296282900948	53.3276893245541	47.2353492653333	46.8475600193385	46.0844276174635	41.8541889871613	46.509893663523
ARG2	na	20.7597438948443	21.3559378204037	23.2584462104622	21.7107758604883	23.5183156623376	22.2607890792495	21.1974743548104	23.3464014497711	24.2272856474848	20.0109794585914
MEF2C	na	7.90433763360181	10.5789153952649	10.5102600573051	10.1537088625097	9.5097388370261	110.202704947097	103.247303275764	112.435356819175	91.9782687482237	90.3620791177018
PTPRC	na	225.013039998302	302.350948993508	283.417354853262	267.215899088975	205.55666255418	122.434339935872	122.313613243017	143.918777666749	105.722594259778	103.611536220168
UBA5	na	44.4727567956498	40.0968628464723	37.5651880375163	40.6561106893174	37.8560757550847	39.8413062496108	42.813570285748	42.053941373692	41.465931204349	47.79966382394
STK17B	na	13.4200018064998	12.322257258155	10.7900008192866	11.3094155623076	12.8747233485892	18.7604176515936	18.3812928426812	19.6201028470389	19.95645003655	22.9813592219761
CDC14B	na	35.2220759387421	40.0968628464723	36.6860027855745	38.0970458540507	38.5875941271636	51.4829909977696	48.3698202961651	47.2251312713611	37.5445275979452	38.5758529797455
ZNF510	na	15.5046622812959	18.8597892439929	15.7054456369616	17.3356004969678	17.812472360122	16.2432966249647	16.4023544828066	17.3767189943736	15.0644019731156	15.946249256065
JMJD4	na	17.5893227560919	13.2335495955748	17.3439272428533	18.2849310003732	13.9354249881036	11.5236947000355	11.1505565277548	12.5097167377438	14.443189520616	13.1712892139557
DUSP12	na	30.357868164218	27.8934698062416	26.7352242522324	29.8832732376302	27.4685148715639	23.2047094642353	24.1658818946222	24.6011754690585	24.4602403171722	26.9679215359923
AACS	na	49.4238254232905	45.8023453068398	50.9527816466312	50.4383423983206	51.4623174757528	45.3868385114027	44.7163956317813	45.8182634315541	47.1733206116892	48.1905032664906
DELE1	na	55.6343764211205	59.2340019322886	62.6219677178597	58.9410416896906	61.2646636616104	61.9841052807371	64.8863442997337	66.88325757353	70.701742250112	65.4656066272277
CADPS2	na	13.8543060720823	11.7279361685334	11.2295934452575	12.3000213049914	16.6054670461917	17.1478869939095	18.4954623634432	19.0497510200901	20.810617158737	21.1444138419882
PCDHA6	na	11.1616196254707	10.1430799295424	9.15151921339494	10.9379384088011	8.99767597657085	4.99491203721676	5.55625001041708	6.57805773747623	4.2320098326536	3.94747836976119
PCDHGA2	na	2.04123004823783	2.02069170471352	2.23792609585204	1.73356004969678	1.5727644999697	1.80918073788953	0.913356166095958	1.14070365389761	0.854167122186965	0.977098606376533
HSPB11	na	10.5970240802134	9.78648727576941	9.1914821793923	8.58524976992691	9.65604251144189	9.87183402631029	9.28578768864224	8.55527740423209	6.9498143123394	8.44213195909324
PHLPP1	na	70.7915952899503	79.3220547614995	82.203821056565	77.7625508006842	75.7487274287733	33.7058237472028	33.3755565694231	37.0348452965425	33.2348662087292	30.4463925746928
ATP8B1	na	13.0725583940338	13.550520843373	12.9080380171466	13.4557280047893	11.9237494648866	11.4843646839944	10.9222174862308	11.5591303594958	12.0748170454612	12.116022719069
SMARCD3	na	53.7234376525574	51.6663133911065	56.6674857842534	53.2037834299798	54.8273019873159	67.8836076868986	65.647474438147	62.8907947848884	62.8589350373044	61.5962961459766
WDR70	na	18.63165299349	20.2861598590848	17.8234828348216	18.8215091109936	19.4218127786956	21.4741887584279	21.0833048340484	22.0536039753538	21.6647842809239	23.8802899398425
STRADB	na	13.810875645524	14.3033275568938	14.6664085210303	14.0335813546882	13.021027023005	11.2877146037891	11.4930650900408	10.0001686991691	7.88163299108881	8.71571956887867
BZW1	na	138.629921573939	124.490457572743	109.218786070779	120.564973932483	125.967463671992	98.4037001347742	104.73150704567	98.4807487864939	107.858012065245	114.164201169034
C1QTNF3	na	4.03902966991741	5.19040418269552	4.23607439571993	4.54027632063443	4.64514166270121	4.48362182868276	5.59430651733774	3.46013441682276	3.68844893671644	3.55663892721058
ME2	na	93.853151792382	100.598749769954	93.5133404338173	93.6947931621832	88.0382360796993	76.9688413923874	74.9332621267892	76.3130744457503	73.7689787343288	75.0802569139728
C5ORF22	na	30.8356028563587	28.0915768361154	24.2974833263936	28.1084379486549	28.2731850808507	28.0029714212467	25.7642551852902	23.5745421805507	26.5568323443584	28.3358595849195
CCNT2	na	45.8625304455138	46.5947734263353	42.3207809912019	47.6729013666615	40.9284529178162	45.9374587359777	43.841095972606	44.6775597776565	40.767067195287	44.2430248967294
FAM135A	na	35.9169627636742	36.2932078728939	31.6506690699074	33.5567695334163	33.7595728714427	32.8798934103402	35.544777463901	34.7154145336173	34.9820262313843	40.5691341367536
COBLL1	na	4.42990350894167	3.88289778552795	4.19611142972257	3.87987249217851	4.60856574409726	8.73126356111906	6.5076626834337	7.75678484650376	6.36742763812101	7.85587279526732
DLG3	na	49.0329515842662	49.8041073102921	46.9165220808981	42.9675240889131	47.4023905107147	48.8085499069763	46.3147689224492	51.4457347907823	43.9119552360663	49.4411894826526
SERTAD4	na	1.60692578265531	1.70372045691532	2.31785202784675	2.06376196392474	2.56031430227626	1.33722054539661	0.951412673016623	1.10268019876769	0.465909339374708	1.09435043914172
TRAF5	na	15.9389665468784	17.7107684707244	16.7844457188903	15.1480128152076	16.1665560229444	26.5477608277269	26.8298373790688	29.8484122769875	21.6259585026427	22.7468555564457
MRPL22	na	14.0280277783153	13.6297636553226	12.4284824251783	11.3506908015861	12.9478751857971	14.355455854993	15.0323202336626	14.9432178660587	14.5208410771784	14.3438075416075
GEMIN5	na	68.0554784167804	65.4149412643534	62.3422269558782	70.74576012334	69.8965804521418	70.636708809774	70.1000857478648	69.5448994326244	73.5360240646415	74.0249904190861
NFE2L1	na	196.609541029206	208.091624179518	218.237757311571	206.458746871031	201.496735589141	219.854789669619	206.799058606893	240.764517882656	255.784227316715	242.281370437125
GSK3B	na	57.2413022037758	56.7774747618525	56.8673006142402	55.5151968295755	59.9845065104723	66.8216972537895	66.8652826596083	66.5030230222308	64.4896177251159	63.3550736374544
ITGB5	na	32.7465416249218	33.0838739889371	31.9304098318889	31.4104570909345	36.941677789986	34.6104141161476	31.7771832787552	33.3465701489402	38.359868941851	33.8857796691382
ERC1	na	41.9103616287129	41.8005833033876	42.4806328551914	41.6879916712797	42.0988823131425	49.2411800834282	48.1795377615618	50.3050311368847	45.4261605890341	46.7443973290533
XPO1	na	253.069095554933	254.210940734156	216.43942384169	240.923571668574	227.941124739795	247.857761090866	256.99559123525	248.026997812471	230.469819877356	252.834035385992
RNF13	na	27.7954729972811	25.6350496656794	24.017742564412	24.8889692849324	25.7494466971784	24.8959001540016	28.4662671766574	26.3882778601648	25.120278547953	26.9288375917372
PALB2	na	20.8031743214026	21.9106375040505	19.6617792707	20.8027205963614	21.1043050344772	17.7771672505667	17.0873716073786	18.3653288277516	15.9573948735838	20.4799867896521
DOP1A	na	16.5904229452522	17.8692540946235	15.8652975009511	16.17989379717	12.2529327323221	17.383867090156	21.0833048340484	19.3919621162594	14.5984926337409	13.6402965450164
LYRM2	na	26.9702948926743	28.8047621436614	26.6552983202377	27.7369607951485	23.8474989297731	27.0590510362609	27.3245719690374	28.0613098858813	22.9848607424856	25.2482279887696
BCKDHB	na	13.463432233058	11.965664604382	11.9888897992073	14.2399575510807	10.6435923137484	15.9286564966361	15.2987157821073	14.7531005904091	11.1041725884305	11.9596869420488
KAT6A	na	89.9009829755811	102.579820068692	96.7103777136059	102.238767692832	87.2335658704125	104.893152781552	98.4902399106808	107.188120011246	86.4650082322896	92.1990244976896
TUT7	na	23.6261520476889	26.6652062210235	23.5781499384411	22.5362806460581	22.4210381042192	19.6256780044973	23.3286387423676	23.0422138087318	18.0539869007699	20.6363225666724
GRHL2	na	38.1753449447033	40.9685337779173	37.8449287994978	41.3990649963303	40.7821492434004	40.8638866666788	42.3949487096207	47.1871078162312	43.873129457785	44.0866891197092
TNPO1	na	236.565533462797	232.973867131677	215.760053419735	233.246377162774	230.757470472299	224.25975146622	221.983604868239	232.855639215633	245.417744515628	259.048382522546
PLOD1	na	134.15658763844	121.043395252937	133.356417533183	131.998215212626	148.315349939003	112.326525813315	114.740368365805	112.701521005084	119.078661988519	114.320536946054
ITGAE	na	6.47113355717951	5.54699683646849	5.83459303561424	6.72786400239465	5.66926738361171	5.19156211742214	4.68095035124179	5.17118989766918	5.08617695484056	5.27633247443328
DIS3	na	72.9631166178629	69.53556748573	65.5392642356668	68.1454200487949	70.2989155567852	72.9965097722386	73.82962342609	76.7313324521794	78.0398143452636	79.6139944475599
PIBF1	na	8.85980701788335	8.47898087860184	6.87363015154554	6.06746017393873	7.64436698822483	8.02332327237967	8.41048802946695	9.01155886579114	8.38636810874475	8.9893071786641
TDRD3	na	23.1484173555482	25.6350496656794	23.338372142457	20.1835920071839	24.5058654646442	24.3452799294266	28.9229452597053	30.4187641039363	26.9062643488894	28.7266990274701
NUFIP1	na	10.2495806677474	10.9751294550127	8.87177845141343	9.16310311982584	11.9603253834905	9.91116404235136	9.70440926476956	8.97353541066122	8.23106499561985	9.34106267695965
PDS5B	na	29.0115249409121	27.6953627763677	24.5772240883751	24.5174921314259	25.5299911855547	29.5368420468487	28.5804366974194	30.8370221103655	25.5861878873277	31.853414567875
OXCT1	na	28.2732076894219	24.7237573282596	22.2194090945309	23.5681616280205	26.9564520111086	34.0597938915725	36.0775685607904	35.0196021746567	35.4091097924778	35.6445571606159
RRAGB	na	9.68498512249013	9.78648727576941	8.27233396145307	9.12182788054735	8.77822046494717	12.1136449406517	12.4825342699781	11.2169192633265	9.12405789608804	8.63755168036855
CYLD	na	15.1572188688298	14.9768914584649	13.6673343710964	14.6114347045872	13.8622731508957	16.7545868334987	15.4128853028693	15.779733878917	13.2784161721792	13.6402965450164
SLC27A5	na	10.7273153598882	11.5694505446343	11.7091490372258	10.9379384088011	10.4607127207287	10.1078141225567	10.3894263893415	11.4070365389761	10.7547405838995	12.2332745518342
ZNF324	na	22.6706826634074	19.5729745515388	21.1404090126023	20.8852710749184	18.2148074647654	18.4851075393061	16.6687500312512	17.8330004559327	18.8693282446757	17.9004464688181
ZNF416	na	4.82077734796594	5.26964699464507	5.1152596476618	5.73725825971077	6.40078575569064	4.32630176451845	4.83317637892445	3.95443933351172	4.65909339374708	5.08091275315797
ZNF586	na	6.25398142438825	6.02245370816579	6.51396345756932	5.90235921682475	6.65681718591827	6.33213258261337	6.73600172495769	6.69212810286599	6.91098853405817	6.76152235612561
ZNF446	na	12.42110199566	12.0052860103568	13.9870380990752	11.2268650837506	13.1673306974208	10.9337444594194	10.3894263893415	9.84807487864939	9.6676187920252	8.09037646079769
RPS5	na	686.37446132661	741.039155946216	817.762173203933	739.115709760006	722.008633241905	655.59203738871	631.8521844038	629.820510772002	757.879192049525	643.360806382564
FAT1	na	268.573757836229	291.732412192268	289.971281276828	299.245484769087	274.758300552846	226.580222412644	222.021661375159	232.019123202774	205.388367107684	213.59375535391
YTHDC1	na	51.2044729121788	55.0341328989624	50.8328927486391	51.717874815954	48.6093958246449	52.741551511084	56.3236302425841	61.6740442207309	48.9981321909068	56.5544673370737
CHMP2B	na	55.89495898047	49.28902903262	45.238077509009	44.7010841386099	49.962704812991	34.7677341803119	36.3059076023143	36.9968218414126	40.1070289645061	43.344094178863
SMAP2	na	40.0862837132663	35.5800225653479	37.4053361735269	38.5923487253926	37.9658035108965	41.0605367468842	37.5617723306963	35.818094732385	41.0388476432556	40.0610428614378
PPIE	na	23.9301650335967	21.6729090682019	23.3783351084543	20.1835920071839	21.9821270809719	21.4741887584279	21.578039424017	19.6961497572988	22.2859967334235	21.4570853960287
ZMPSTE24	na	49.2066732904992	40.49307690622	39.5233733713869	42.7198726532421	46.6342962200318	37.2848552069408	40.0354452805395	37.1489156619322	39.9129000731	46.1972221094825
STARD7	na	137.978465175566	128.135626922422	129.480009831439	139.923061154097	139.902888660095	146.740289849258	141.874657800239	140.724807435835	145.441365441471	149.105247333059
NOA1	na	87.816322500785	92.8725756048725	96.6304517816112	90.76425117341	100.766655753873	97.774419878117	96.6254710715683	103.195657222604	117.059721517895	106.347412318022
REST	na	60.3682929159699	59.0755163083895	51.4323372385995	54.7722425225626	57.3876162895921	57.8937836124651	61.2709761422705	60.7614812976128	51.8712397837175	62.6515626408633
SSH1	na	44.9939219143488	49.0909220027462	51.0726705446233	50.0255900055357	47.7681496967542	53.0561916394126	50.1204196145157	49.696655854806	48.5322228515321	46.7443973290533
GSTP1	na	424.966723872493	379.256097990546	407.702179105044	390.876515967346	443.263557561228	363.488008251632	362.069606843206	334.872569329209	463.463315342991	402.056534551816
APLP2	na	292.243340310476	282.302517570272	278.541873001584	282.116260468512	287.66959982004	245.930590304853	247.291181970481	258.787635614238	262.772867407335	268.389445199506
FAM234B	na	18.3276400075822	15.6900767660109	16.6245938549008	17.2943252576893	18.5439907322009	21.2775386782226	18.4574058565225	19.5060324816492	19.5293664754565	18.9947969079598
WBP11	na	98.6304987137896	96.8743376083248	100.466896517358	100.91796003592	108.045263556058	115.315607032437	107.814084106244	101.446578286628	114.380742816491	119.675037308998
EIF3I	na	194.742032687201	194.105267870422	205.489571158414	198.410075211724	200.801793135666	187.643506531978	189.940026041039	189.927158373952	213.81356099471	198.780940481242
NKAIN1	na	5.68938587913097	5.94321089621624	7.43311167550855	7.18189163445809	6.94942453474984	13.0968953416786	11.9497431730888	11.0268019876769	14.4820152988972	12.8977016041702
TXLNA	na	126.903706403212	123.381058205449	126.562713313632	124.444846424662	130.978364520733	115.433597080561	112.799486512851	118.785273825871	122.767110925236	122.997172570678
NCOA1	na	33.9191631419946	36.7686647445912	35.5270767716511	36.8587886756958	32.1136565342651	41.0212067308431	40.9868579535561	43.7649968545384	38.8257782812257	39.9437910286727
AGBL5	na	46.9917215360284	42.5533900169083	47.2362258088769	45.2789374885088	48.8288513362686	35.5150044850924	36.914811713045	37.3390329375818	33.3513435435729	35.4882213835957
EFR3B	na	4.69048606829119	4.91305434087209	5.83459303561424	6.3563868488882	4.64514166270121	10.1471441385978	9.32384419556291	10.0001686991691	5.24148006796547	5.51083613996365
KIF3C	na	28.8812336612374	31.69712477982	33.8885951657594	30.3373008696937	31.6381695924138	29.7728221430952	27.8573630659267	29.2780604500387	19.8011469234251	18.6430414096642
RAB10	na	99.8031202308624	86.1765579951355	82.1638580905677	90.0212968663971	90.0499116029164	78.0700818415375	77.2547090489498	80.723795240821	85.6884926666651	93.058871271301
HADHA	na	135.676652567978	145.569045551323	137.352714132919	137.446546797388	141.841412346105	146.897609913422	156.868921526981	168.976234597366	158.758607391932	157.625547180662
MAPRE3	na	13.637153939291	10.9751294550127	11.3494823432496	10.4426355374592	12.0700531393024	10.8157544112961	11.2266695415962	10.0001686991691	11.6477334843677	10.0836576178058
CAD	na	212.505077149526	211.855657747122	227.429239490963	226.76616459605	220.333333670174	239.362477625994	227.577911385576	234.07238977979	234.391223483759	215.000777347092
CD59	na	70.05327803846	63.2357639357408	62.3422269558782	60.3443998251594	66.385292266163	62.2987454090657	61.5373716907152	57.6055345218294	62.7424577024607	63.2769057489443
CD82	na	5.81967715880573	4.63570449904867	5.95448193360631	5.03557919197636	4.86459717432489	6.48945264677768	6.46960617651304	6.15979973104711	4.89204806343444	5.23724853017822
BCORL1	na	36.5684191620479	36.7686647445912	39.9230030313605	38.9225506396206	38.6607459643715	33.8631438113672	33.7180651317091	36.1222823734244	33.3125177652916	30.1337210206523
ATRX	na	75.6992334910327	78.2126553942058	65.4593383036721	68.1041448095164	77.1751882543272	94.4313685146255	96.1687929885203	105.17287688936	79.3598908068253	99.1168826308355
AK6	na	21.1071873073103	21.5540448502776	20.4210756246498	18.9453348288291	22.3844621856153	19.8223280847027	21.8444349724617	21.6353459689247	23.6837247515477	24.5838009364336
MYNN	na	20.5425917620531	23.1785224952433	17.4638161408454	22.0822530139947	20.1899070693785	20.9235685338529	22.4533390831923	21.2931348727554	17.8598580093638	19.6592239602958
MECOM	na	1.73721706233007	2.65463420030992	3.11711134779391	2.60034007454517	2.04825144182101	2.98908121912184	2.8161815121292	3.57420478221252	1.63068268781148	2.34503665530368
SCAMP1	na	57.284732630334	53.9247335316687	45.3180034410038	51.5114986195615	47.7315737781502	54.0394420404396	50.310702149119	52.3963211690303	49.8522993130938	54.170346737515
PREP	na	65.5365136764018	60.5811297354309	65.7390790656536	62.1192351141346	68.1775122777563	61.5514751042852	66.332491562719	61.7500911309907	70.5852649152683	65.661026348503
HACE1	na	14.7229146032473	15.7296981719857	13.5074825071069	14.9003613795366	13.3502102904405	17.7378372345256	17.0112585935372	16.8443906225547	13.239590393898	16.3761726428707
SEH1L	na	108.098331703489	92.5556043570743	92.5142662838833	98.8954733112735	102.997786788713	102.494021803046	104.73150704567	97.2259747672065	120.165783780393	111.389241126925
WDR47	na	12.6382541284512	11.6883147625586	12.4284824251783	11.5570669979785	11.8871735462826	12.9002452614732	12.7869863253434	13.5363500262517	10.9100436970244	12.9367855484253
WDFY1	na	53.3325638135331	49.6852430923678	45.1981145430117	48.8698833057378	45.6467464177253	43.3023476612256	42.0143836404141	42.3581290147313	37.7774822676326	39.6311194746322
SLC25A24	na	28.1863468363054	30.4292397886272	26.135779762272	27.943336991541	30.9066512203348	31.8179829772312	31.0921661541832	31.6735381232237	28.5369470367009	32.6350934529762
MAP3K4	na	44.5596176487663	47.189094515957	46.4369664889298	43.9581298315969	47.5486941851305	43.1450275970613	41.1010274743181	45.5140757905147	40.6894156387245	45.923634499697
PILRA	na	7.25288123522804	7.96390260092977	9.55114887336852	8.79162596631939	9.72919434864978	8.61327351299583	11.4550085831201	9.42981687222026	8.6193227784321	9.73190211951027
IGSF9	na	29.4458292064947	26.1897493493262	31.5307801719153	29.9658237161872	33.3206618481953	27.3736911645895	28.4282106697367	28.5936382577001	26.5180065660771	25.9908229296158
ZNF213	na	38.9570926227518	46.4362878024362	50.1535223266841	47.2601489738765	42.7572488480135	42.0831171639522	38.3990154829509	39.5824167902472	44.0672583491912	36.8170754882678
CPNE3	na	105.709658242785	103.530733812087	98.0691185575161	108.30622786677	97.4016712423096	103.083972043662	104.807620059511	100.34389808786	97.2974003727516	102.321766059751
RRN3	na	73.3539904568871	64.1866776791354	61.8227083979125	68.3105210059089	69.4942453474984	66.8610272698306	68.8061645125622	69.0125710608055	76.1761769877648	83.2878852075357
CTTN	na	111.442474548474	107.215524567741	103.863748627133	107.150521166972	118.615704032599	102.808661931375	109.754965959198	105.32497070988	111.934718784774	111.81916451373
WNT11	na	0.26058255934951	0.356592653772975	0.399629659973578	0.165100957113979	0.512062860455252	3.30372134745045	3.15869007441519	3.11792332065347	1.90246313578006	1.60244171445751
MTIF2	na	53.2891333869749	58.4811952187678	52.4713743545308	54.6071415654486	51.0234064525054	54.6687222970968	53.2410531820102	56.9211123294909	50.3182086524685	56.0072921175029
DDHD2	na	51.4650554715283	49.8833501222417	48.8747074147686	52.0893519694604	54.5346946384843	56.0452728585345	55.6766696249328	56.8830888743609	51.0170726615306	55.1474453438915
TTC39A	na	2.21495175447084	3.36781950785587	3.35688914377806	3.46712009939356	2.81634573250388	4.71960192492922	3.91982021282849	4.29665042968101	4.11553249780992	3.00946370763972
EPS15	na	54.4183244774894	55.5492111766345	54.3496337564066	54.6484168047271	51.5720452315646	54.6293922810557	55.4483305834088	56.8070419641011	51.5218077791865	55.8900402847377
ORC1	na	36.2644061761402	33.6385736725839	33.4090395737911	32.5248885514539	42.6475210922017	34.8857242284352	39.0459761006022	39.2402056940779	46.2026761546586	39.5920355303771
MGST2	na	13.289710526825	10.5789153952649	11.8290379352179	10.4839107767377	11.3751106858274	8.6526035290369	9.05744864711825	7.18643301955496	8.3087165521823	7.73862096250214
CHERP	na	134.677752757139	138.001357010141	143.307196066525	139.634134479148	142.719234392599	134.823294988811	124.21643858905	124.22262790945	143.965985866785	129.485107317018
ATG16L1	na	21.0637568807521	20.1672956411605	21.220334944597	21.8758768176022	22.8599491274666	21.4348587423869	20.8169092856037	19.2778917508696	21.0823976067055	21.3398335632635
USP40	na	18.7619442731647	20.0880528292109	19.4619644407133	19.8121148536775	16.0568282671325	15.5353563362253	15.679280851314	14.33484258398	9.74527034858765	9.34106267695965
POMGNT1	na	72.3116602194891	65.6922911061769	65.1396345756932	67.402465741782	67.8849049289248	65.2878266281875	60.4717894969366	62.2443960476797	69.1875368971442	64.410340132341
RAD54L	na	31.3567679750577	27.9330912122163	28.0540021301452	27.7369607951485	33.1377822551756	31.5820028809847	30.2929795088493	30.6849282898458	34.3219880006035	34.3157030559438
MAST2	na	113.613995876386	120.884909629038	134.115713887133	122.670011135686	134.745684136939	132.148853898018	126.956507087338	131.865342390564	134.453670187885	121.16022719069
DNAJA1	na	102.582667530591	87.0086075206058	82.0839321585729	80.2803403966723	102.997786788713	76.8508513442641	80.641738164889	82.5108976319273	82.6989077390107	91.1046740585479
B4GALT1	na	35.5260889246499	35.5800225653479	38.3644473574635	37.6017429827087	35.7346724760558	46.0161187680599	38.3990154829509	38.4797365914795	39.4081649554441	36.7779915440127
CHMP5	na	24.7119127116452	22.8219298414704	21.4201497745838	18.1611052825377	24.0303785227929	19.7043380365795	20.7788527786831	22.8140730779522	24.5767176520159	22.9031913334659
NFX1	na	41.1720443772226	43.0288468886056	41.2817438752706	44.4534327029389	39.1728088248267	47.5106593776208	49.6637415314677	49.7346793099359	45.8532441501275	43.7349336214136
DIMT1	na	31.226476695383	31.340532126047	25.3764834083222	30.3373008696937	31.8210491854335	32.0539630734776	32.5763699240892	33.3845936040701	35.1373293445092	37.598754373369
IPO11	na	37.089584280747	33.797059296483	29.3328170420606	32.1121361586689	30.9066512203348	31.3066927686972	34.1366867078364	31.3693504821843	30.0899781679499	35.2928016623204
EIF2AK1	na	172.071350023793	188.637513845904	186.267384513685	194.69530367666	178.783090136091	177.024402200887	177.343322250299	175.782433065622	158.448001165682	166.419434638051
SNX10	na	23.1484173555482	20.1672956411605	16.5446679229061	17.5007014540818	19.165781348468	19.3896979082509	21.8824914793823	20.9129003214562	18.4422446835822	19.6201400160408
SEPHS1	na	69.184669507295	64.5036489269336	70.694486849326	66.90716287044	69.4942453474984	71.1086690022669	69.1486730748482	73.4232918558763	74.312539630266	68.9049937216731
MRPL28	na	46.5574172704458	44.4155960977227	46.8765591149007	44.6185336600529	47.6584219409423	42.9483775168559	43.6508134380027	42.7003401109006	48.6098744080946	43.6958496771585
ITPKC	na	16.2864099593444	16.205155043683	17.0242235148744	14.6939851831441	17.2638335810628	15.2207162078967	14.3853596160113	14.6010067698894	19.4128891406128	18.4476216883889
CEACAM6	na	1.69378663577182	1.70372045691532	1.43866677590488	2.06376196392474	0.694942453474984	0.11799004812323	0.342508562285984	0.190117275649602	0.116477334843677	0
RBM22	na	77.7404635392706	74.4882432325769	74.3311167550855	73.4699259157207	82.076361347256	74.3337303176352	74.2482450022173	76.0469102598408	86.8920917933831	82.9361297092401
TMED2	na	215.067472316462	197.591951596203	191.062940433368	202.331222943181	220.223605914362	186.345616002622	190.01613905488	175.326151604063	192.226428270348	207.535743994376
ERO1B	na	16.9378663577182	19.0578962738668	15.745408602959	16.6339214292334	18.6171425694088	16.0466465447593	16.9351455796959	17.2246251738539	17.1221682220205	18.1349501343485
ZFAND6	na	28.1429164097471	26.7840704389479	26.2956316262614	25.3429969169958	26.9930279297125	25.1712102662892	24.9270120330355	21.6733694240546	25.1591043262342	25.5999834870652
TXLNG	na	44.689908928441	43.7024107901768	43.7994107331042	47.5903508881045	41.6599712898951	47.3533393134565	47.9511987200378	51.7118989766918	46.3968050460647	49.7929449809481
HUWE1	na	411.329569933202	468.721232681588	481.034221710196	496.953880913077	425.48766111971	483.641207257122	462.691011141444	497.650980740398	437.682998564257	434.730711949047
ZW10	na	38.2622057978198	39.8987558165984	34.2082988937383	35.8269076937335	40.1237827085294	34.9643842605173	37.7520548652996	36.0082120080346	34.4772911137284	41.428980910365
ALG9	na	32.0516547999898	31.8952318096938	31.6506690699074	35.4141553009485	33.9424524644624	35.9869646775853	36.4200771230763	32.2819134053024	32.9242599824794	31.5798269580895
ACOX3	na	12.8119758346843	11.4109649207352	9.75096370335531	12.9191498941689	13.0941788602129	12.5462751171035	12.3683647492161	12.2055290967045	13.1619388373355	13.1322052697006
MTMR2	na	44.4727567956498	42.3156615810597	41.8012624332363	41.5641659534442	38.8436255573912	42.0044571318701	44.0313785072093	43.1185981173297	41.8153632088801	43.8912693984339
PPP1R15A	na	62.626675096999	69.9317815454778	68.3766348214792	65.4625294956927	64.9222555220051	64.2652462111195	61.3851456630325	70.6095561762622	81.0682250511992	77.3471256807663
HSD17B14	na	2.90983857940286	4.39797606320002	4.55577812369879	3.9624229707355	3.18210491854335	3.2250613153683	2.74006849828787	2.69966531422435	2.98958492765438	1.99328115700813
TRIP6	na	233.221390617812	220.295017219749	251.686759851359	239.767864968776	244.107680762739	237.474636856022	226.816781247163	237.152289645314	288.708487299194	261.588838899125
FTL	na	352.524772373329	356.553032367	404.105512165282	355.421085427119	362.321049690694	354.678084658431	337.637329400139	354.340578355728	444.865767546284	388.181734341269
SRRT	na	127.120858536003	123.856515077147	134.515343547106	139.138831607806	137.342574357819	108.393524209208	122.123330708414	114.67874067184	103.703653789154	109.943135189487
BAX	na	36.0906844699072	39.1459491030777	39.9230030313605	36.8587886756958	38.1486831039162	26.9410609881376	28.6946062181814	27.9472395204915	26.9839159054519	25.5608995428101
NLK	na	14.5057624704561	12.7977141298523	12.0688157312021	14.5701594653087	14.0451527439155	14.6307659672806	14.195077081408	13.1561154749525	11.9971654888987	13.9529680990569
PIGS	na	42.3446658942954	39.264813321002	43.9592625970936	43.462826960255	41.4770916968754	43.1843576131024	40.1496148013015	39.5824167902472	43.0966138921605	41.3898969661099
ATXN7L3	na	55.4606547148874	55.985046642357	54.8291893483749	53.6578110620432	57.0584330221566	50.7750507090302	47.7989726923552	50.1149138612351	52.0265428968424	50.9654633086
PGS1	na	16.5904229452522	16.6013691034307	15.4656678409775	16.5513709506764	18.2879593019733	15.1027261597735	17.5440496904265	18.0611411867122	19.4517149188941	18.6821253539193
PSMC5	na	93.5491388064742	86.8897433026815	84.3618212204223	81.4773223357487	88.0016601610954	69.0635081681309	76.1891268551712	74.2978313238645	71.051174254643	74.3376619731266
UIMC1	na	20.6728830417278	21.474802038328	22.1394831625362	19.7295643751205	22.8599491274666	18.7210876355526	16.3262414689653	19.2778917508696	19.607018032019	21.3789175075185
LPCAT2	na	0.304012985907762	0.475456871697299	0.559481523963009	0.165100957113979	0.402335104643412	2.79243113891645	3.12063356749452	3.19397023091331	2.25189514031109	2.46228848806886
OGFOD1	na	60.3248624894116	60.8584795772543	59.9044860300394	60.8809779357798	60.862328556967	60.1749245428476	61.1568066215085	60.4192702014435	70.9346969197993	71.9926253178229
SH3BP2	na	71.3561908352076	74.7655930744003	84.1220434244382	81.3947718571917	80.3572931728705	87.1553155470263	84.1429368015902	82.5108976319273	92.0559203047861	86.3364328594304
NOP14	na	121.040598817848	113.951163583453	112.056156656591	114.002210887203	126.991589392902	127.311261924966	137.764555052807	138.139212487001	139.850453368975	145.040517130533
ADD1	na	124.688754648741	132.414738767698	143.826714624491	136.043188661919	135.111443322979	129.081112646814	126.043150921242	126.732175948025	130.454615024918	124.873201894921
L2HGDH	na	30.0104247517519	25.872778101528	27.0948909462086	26.9114560095786	31.4187140807901	37.2848552069408	38.0945634275856	34.1070392515386	41.3106280912241	42.054324018446
TXNDC16	na	19.0659572590725	20.0088100172614	15.9052604669484	16.5100957113979	19.7509960461311	19.979648148867	20.7407962717624	19.8482435778185	19.9176242582688	20.7535743994376
RTRAF	na	166.338533718104	154.0876478359	161.010790003355	148.879788077531	162.067895334087	141.588057747877	150.894049940436	148.1774046413	154.526597559278	157.703715069172
GMCL1	na	27.3611687316986	24.3671646744866	19.9015570666842	20.5137939214119	25.1276560809113	28.3569415656164	30.6735445780559	28.1373567961411	31.7983124123238	31.853414567875
SF3B2	na	380.58082792996	366.656490890567	389.15936288227	391.867121710029	392.825365806386	318.533799916681	319.522432105903	363.31411376639	361.312692685086	368.522510380973
KLHL42	na	60.1077103566204	60.1452942697084	59.864523064042	63.3574922924895	64.7759518475893	62.6133855373943	62.8312929260178	60.7234578424829	53.2689678018416	53.1541641868834
GNAS	na	524.726413676797	502.835263225869	517.400520767792	508.593498389613	550.577302745207	466.375330215089	462.843237169127	457.003907206513	496.969961999689	460.369779380367
DNM1L	na	87.2517269555277	88.553842353622	76.8088206469217	81.7249737714197	86.8312307657691	80.35122277192	81.9356594001916	80.4196075997817	72.5653796076108	84.4994874794426
ERGIC2	na	30.9658941360335	26.6652062210235	24.1376314624041	25.8795750276162	26.2615095576336	25.0532202181659	26.3731592960208	24.9053631100979	23.0625122990481	25.6781513755753
TFAP2C	na	2.64925602005335	2.8527412301838	2.35781499384411	1.85738576753227	2.26770695344469	3.10707126724507	2.74006849828787	3.15594677578339	3.72727471499767	2.81404398636441
AURKA	na	37.8713319587955	32.6084171172398	34.9276322816907	32.3185123550614	39.9043271969057	42.7910574526916	45.6678083047979	46.350591803373	45.2320316976279	46.1581381652274
PIR	na	21.2374785869851	15.3731055182127	17.9433717328137	17.3768757362463	24.5790173018521	17.934487314731	17.0112585935372	18.4033522828815	21.7036100592052	20.0109794585914
AAMDC	na	1.43320407642231	0.633942495596399	1.15892601392338	0.94933050340538	0.914397965098663	1.21923049727338	0.761130138413299	1.06465674363777	0.465909339374708	1.05526649488666
RFX2	na	10.1627198146309	12.0052860103568	11.509334207239	11.4745165194215	9.91207394166951	10.8944144433783	11.4169520761995	13.6504203916414	12.2301201585861	10.7480846701419
METTL2A	na	26.7531427598831	24.8030001402091	25.9759278982826	26.4161531382367	27.9805777320191	25.2105402823302	26.9440068998308	26.5403716806844	29.8958492765438	28.062271975134
SULT2B1	na	0.390873839024265	0.832049525470274	0.959111183936587	0.908055264126885	1.0241257209105	5.86017239012045	4.4526113097178	4.1065331540314	7.22159476030798	5.15908064166809
ALG6	na	12.5513932753347	11.5298291386595	10.829963785284	11.3094155623076	10.6070163951445	11.0517345075426	12.0639126938508	10.4184267055982	9.90057346171255	9.88823789653051
CNOT3	na	87.2082965289694	88.2368711058238	96.5904888156138	92.7041874194993	108.374446823494	89.593776541573	88.2149830421013	91.4083861323287	100.015204852437	90.0884915079163
PTPN4	na	31.3567679750577	30.7858324424001	30.5716689879787	31.8232094837195	26.2249336390297	29.7728221430952	28.390154162816	29.3541073602986	27.2168705751392	31.1108196270288
DDX18	na	98.9779421262557	94.1404605960653	87.7187103642004	98.3176199613746	101.717629637575	103.831242348443	100.811686832841	99.8115697160411	100.908197752906	110.959317740119
KHSRP	na	358.995905930509	363.249049976737	382.005991968743	381.053009019064	394.617585817979	347.873991883325	325.307021157844	351.564866131244	364.962315843521	344.954891995171
GNA11	na	88.858652738183	81.7785819319355	89.5170438340815	89.6910949521692	92.4639222307768	92.8581678729824	91.7922946926438	92.7772305170058	103.58717645431	96.5373423100014
ASAP3	na	9.16382000379111	11.093993672937	11.4294082752443	11.1443146051936	9.25370740679847	9.59652391402275	9.51412673016623	9.65795760299978	8.69697433499455	8.75480351313373
EDEM2	na	25.9279646552763	25.0803499820325	26.0158908642799	24.1872902171979	27.2490593599402	21.3561987103047	23.1764127146849	24.0308236421097	26.2074003398273	21.6134211730489
DNMT3B	na	9.16382000379111	8.32049525470274	9.31137107738437	9.69968123044627	9.32685924400637	10.4224542508854	10.5416524170242	10.1522625196887	10.0558765748375	9.22381084419447
TPX2	na	169.031220164716	157.019631878033	150.660381810039	156.433156865495	172.272576624588	175.175891446956	180.920633900841	184.375733924984	174.055964034735	186.039574654092
PDRG1	na	13.289710526825	12.9958211597262	14.0669640310699	13.5382784833463	12.3992364067379	12.5069451010624	12.2161387215334	11.939364910795	13.6278481767102	13.7575483777816
EPB41L1	na	33.6151501560868	36.6101791206921	37.6850769355084	33.8869714476442	36.4661908481347	49.9097903561265	47.9892552269585	49.696655854806	48.8428290777819	47.0961528273489
DOCK9	na	34.5706195403684	36.0554794370452	33.4090395737911	35.703081975898	38.1121071853123	45.9374587359777	43.9172089864473	44.6775597776565	41.4271054260678	42.054324018446
ANKRD10	na	40.4337271257323	42.5930114228831	39.8031141333684	40.1608078179754	41.9891545573306	46.6847290407582	44.2597175487333	45.2859350597352	38.1269142721636	43.3050102346079
TGDS	na	11.4222021848202	10.0638371175928	8.59203768943193	8.33759833425595	10.241257209105	10.4617842669264	10.9222174862308	10.3423797953384	10.2500054662436	12.116022719069
C3ORF18	na	4.47333393549993	5.23002558867029	5.59481523963009	5.11812967053335	4.35253431386964	4.32630176451845	4.03398973359048	4.94304916688965	3.49432004531031	2.54045637657899
COQ9	na	38.1753449447033	40.6515625301191	41.6414105692468	41.1101383213808	39.9043271969057	45.4654985434848	46.8095035124179	47.3392016367509	45.4261605890341	41.2335611890897
KIF9	na	4.16932094959216	5.86396808426669	5.35503744364595	4.62282679919142	4.75486941851305	4.28697174847737	4.26232877511447	3.76432205786212	3.88257782812257	3.6348068157207
CRLS1	na	25.884534228718	26.5067205971244	25.3365204423249	26.7463550524646	27.1027556855244	28.3569415656164	26.7537243652274	25.2095507511372	27.9545603624825	27.9450201423688
PPP1R13B	na	44.516187222208	41.8402047093624	43.1200403111491	43.9581298315969	44.9152280456464	56.2025929226988	55.6005566110915	54.0693531947468	55.7926433901213	55.2256132324016
SMOX	na	24.6250518585287	22.9407940593947	23.5781499384411	24.6413178492614	25.8957503715941	19.5470179724152	18.5335188703638	19.1638213854799	30.4005843941997	25.5999834870652
FKBP1A	na	173.070249834633	152.383927378984	163.608382793183	168.857003888322	152.777612008685	138.480986480632	132.664983125438	120.838540402887	142.684735183504	132.572738913168
NSFL1C	na	56.6332762319602	54.9152686810381	54.4695226543987	52.0480767301819	53.6202966733856	47.2353492653333	49.1309504345784	47.9856003739596	50.1240797610624	50.6137078103044
SLC4A11	na	44.7767697815575	44.1778676618741	45.4778553049932	45.6504146420152	48.7191235804568	39.5659961373233	41.1390839812388	39.658463700507	44.6496450234095	43.8912693984339
ZNF343	na	11.9433673035192	11.1732364848865	11.8690009012153	12.176195587156	10.6801682323524	12.9002452614732	14.0047945468047	13.9546080326808	11.6477334843677	13.9529680990569
EBF4	na	2.5189647403786	2.61501279433515	3.27696321178334	2.3526886388742	4.02335104643412	5.62419229387399	5.70847603809974	5.51340099383846	5.35795740280915	4.6509893663523
MAVS	na	89.4232482834403	95.9630452709049	98.4287852514923	96.2951332367283	93.4148961144795	104.027892428648	99.4797090906181	101.408554831498	107.896837843526	100.758408289548
LZTS3	na	6.51456398373776	6.77526042168652	7.35318574351384	6.56276304528067	6.62024126731432	8.37729341674937	7.23073631492634	7.30050338494472	7.22159476030798	6.37068291357499
XRN2	na	160.779439118648	166.172176658206	162.249641949273	162.665717996548	169.529382729292	143.16125838952	147.468964317577	147.683099724611	150.605193952874	148.284484503703
KIZ	na	21.7586437056841	25.0407285760578	24.1775944284015	20.4312434428549	23.3720119879218	30.1267922874649	34.1747432147571	31.7495850334835	25.2367558827967	27.9841040866239
DYNLL1	na	82.648101740353	63.3150067476904	67.6573014335268	63.7702446852744	78.7845286729008	65.7597868206805	68.9203340333242	61.5219504002112	71.5947351505802	67.6543075055111
TESC	na	0.694886824932027	0.950913743394599	1.31877787791281	0.908055264126885	0.585214697663145	0.825930336862613	1.14169520761995	0.722445647468488	0.892992900468191	0.703510996591104
SNX5	na	172.809667275284	174.33418628901	166.365827447001	162.046589407371	161.043769613177	171.203559826807	171.025942101468	182.018279706929	187.916766881132	190.846899797464
RPL6	na	1096.79199230209	1186.14603066684	1145.61834624626	1036.87528591507	1145.19201148957	1032.84555125472	1076.27607222332	1118.45993264661	1147.26292243194	1057.88511915174
MAPKAPK5	na	33.5282893029703	33.0046311769875	38.644188119445	36.9000639149743	33.9790283830663	35.2003643567638	35.2783819154564	33.0423825079008	34.3608137788847	36.0744805474216
ESF1	na	18.8488051262812	19.6522173634884	15.0660381810039	14.2812327903592	17.3369854182707	21.8674889188387	22.2250000416683	25.0574569306176	22.3248225117048	27.4760128113081
RBBP9	na	37.1330147073052	37.0856359923894	34.288224825733	36.8175134364173	36.5027667667386	32.9192234263813	33.3375000625025	33.5366874245898	29.080507932638	32.0879182334053
ANAPC5	na	98.5002074341149	97.5082801039212	103.504081933157	100.91796003592	99.3036190097149	108.314864177126	120.258561869301	119.2035318323	110.187558762118	115.805726827747
SLC23A2	na	44.516187222208	46.3570449904867	50.3933001226682	51.305122423169	51.6451970687725	44.8362182868276	43.2321918618754	43.00452775194	40.3011578559123	39.3575318648467
SLC8B1	na	18.6750834200482	19.374867521665	19.9814829986789	18.9040595895506	19.4218127786956	22.3394491113316	23.4047517562089	22.2056977958735	23.8002020863913	21.9651766713445
TMEM230	na	37.8713319587955	39.0667062911281	40.322632691334	38.8812754003421	36.2101594179071	31.3853528007793	28.275984642054	26.6924655012041	24.6931949868595	24.5056330479234
DZANK1	na	0.912038957723286	1.22826358521802	0.879185251941872	1.32080765691183	1.28015715113813	2.045160834136	1.37003424914394	1.74907893597634	0.970644457030642	1.28977016041702
KDM2B	na	64.4941834390038	60.1452942697084	69.3757089714132	68.1454200487949	72.6397743474378	65.6024667565162	63.5924230644311	65.7805773747623	75.865570761515	70.9764427671913
TASP1	na	7.20945080866978	7.60730994715679	7.15337091352705	5.44833158476131	6.72996902312616	5.89950240616152	6.81211473879902	6.61608119260615	6.7945111992145	6.80060630038067
GCN1	na	242.515501901278	229.090969346149	242.775018433949	249.756472874172	244.034528925531	239.480467674117	235.493664825075	242.817784459672	246.466040529221	242.00778282734
RPLP0	na	3532.67432667475	3723.81784053922	3859.78310788881	3611.33578543262	3824.19516963563	3212.12174009079	3268.71143592283	3323.17393144478	3856.21512466962	3300.01374923185
PXN	na	103.10383264929	96.3196379246779	111.816378860607	109.42065932729	106.94798599794	111.067965300001	102.105608068144	108.785105126702	112.400628124148	103.142528889107
KIF16B	na	16.8075750780434	19.2163818977659	17.4638161408454	15.602040447271	15.4350376508654	15.5353563362253	15.45094180979	17.2246251738539	19.0634571360818	17.196935472227
TRMT6	na	21.9757958384754	21.3559378204037	23.0586313804755	20.4725186821334	22.9696768832784	20.0583081809492	20.7407962717624	19.8482435778185	18.2092900138948	20.5581546781622
PEBP1	na	181.8431959994	164.270349171417	162.369530847265	165.554984746043	177.356629310537	154.684953089555	160.446233177523	162.017942308591	168.154445735988	166.302182805286
BRAP	na	24.4078997257375	26.9029346568722	25.3764834083222	24.8476940456539	27.358787115752	22.6934192557013	23.4047517562089	26.9966531422435	23.5284216384228	25.4827316543
ERP29	na	116.567264882348	115.060562950746	123.845231625812	107.76964975615	110.75188153275	102.218711690759	98.1096748414742	105.401017620139	118.923358875394	114.203285113289
FUS	na	122.126359481804	110.583344075597	106.501304382959	125.105250253118	120.993138741855	108.629504305454	121.552483104604	116.541889973206	110.769945436337	131.869227916577
IGBP1	na	50.9438903528293	52.6568485404759	52.9509299464991	47.9205528023324	56.7292497547211	54.0787720564806	55.2580480488055	59.1644961821562	63.9072310508975	61.7526319229969
FXYD5	na	170.638145947371	178.217084074538	187.865903153579	173.438555448235	198.460934345014	166.247977805632	182.176498629223	168.253788949898	215.910153021896	184.358965051124
ZNF302	na	16.9378663577182	18.2654681543713	17.423853174848	17.7896281290313	15.1790062206378	15.2207162078967	16.4404109897273	16.0839215199563	12.0748170454612	15.5944937577695
GRAMD1A	na	81.8663540623045	88.1576282938743	100.946452109326	95.098151297652	96.2312418469833	81.7277733333577	74.8190926060273	77.5298250099077	83.6307264177601	71.2500303769768
CMTM1	na	3.17042113875238	3.169712477982	3.47677804177013	3.71477153506453	3.80389553481044	4.05099165223091	3.50119863670117	4.25862697455109	4.2320098326536	3.98656231401625
GANAB	na	510.264081632899	510.482194579001	534.06507758869	541.200937419624	519.634075606268	485.647038075217	456.563913527217	450.768060565206	447.700049360813	436.997580715841
GMIP	na	17.6327531826502	16.4032620735568	19.0623347807397	17.1292243005753	20.9945772786653	20.0583081809492	18.1148972942365	18.137188096972	19.5293664754565	18.4476216883889
RBM41	na	9.59812426937363	13.8278706851965	9.51118590737116	11.2268650837506	9.72919434864978	12.7035951812678	11.9497431730888	11.939364910795	8.92992900468191	10.9044204471621
BIRC5	na	75.2649292254502	56.4605035140543	63.1814492418227	63.8940704031099	75.5292719171496	69.5354683606238	75.9227313067265	72.5107289327582	79.9422774810437	79.5749105033048
LAG3	na	0.868608531165034	0.554699683646849	1.11896304792602	0.619128589177422	0.877822046494717	1.14057046519123	1.25586472838194	0.760469102598408	1.00947023531187	0.625343108080981
MLF2	na	198.911353636793	180.871718274848	192.621496107265	203.032902010916	181.526284031387	178.912242970859	159.494820504507	157.72129187891	175.49251783114	162.354704435525
OTUB2	na	11.552493464495	10.1034585235676	10.9898156492734	11.4745165194215	10.4972886393327	14.1194757587466	13.4339469429947	12.7378574685233	12.7736810545233	13.992052043312
DDX24	na	196.435819322973	186.973414794963	186.307347479682	188.338916827772	193.303729821857	172.894750516574	169.96035990769	175.592315789972	178.443276980513	177.675610583509
ZBTB25	na	23.1484173555482	21.4351806323533	21.220334944597	19.8946653322345	23.3720119879218	20.4122783253189	22.7577911385576	20.3425484945074	19.4128891406128	20.9880780649679
NECAP1	na	33.2242763170626	31.9744746216434	31.7705579678995	32.5661637907324	32.2965361272848	34.1777839396958	32.1958048548825	32.8902886873812	36.3409284712272	36.8170754882678
ARHGAP4	na	83.2126972856103	84.4728375382202	90.1964142560366	86.0175986563831	87.599325056452	73.6257900288958	71.2798374624054	68.4041957787268	81.2235281643241	74.8457532484424
ANKRD24	na	1.43320407642231	1.14902077326847	1.91822236787317	1.44463337474732	0.914397965098663	1.14057046519123	1.4080907560646	1.44489129493698	0.660038230780837	0.625343108080981
DHX32	na	31.3133375484995	29.2405976093839	29.2528911100659	30.5024018268076	28.748672022702	28.1996215014521	29.9124144396426	26.4263013152947	28.8087274846695	29.352042135551
RCOR1	na	108.098331703489	100.796856799827	102.265229987239	112.43375179462	109.618028056028	120.664489214024	122.161387215334	117.416429441194	126.766166088202	138.943421826743
GPATCH2L	na	31.6607809609655	38.6308708254056	33.8086692337647	36.0332838901259	32.5159916389085	37.9927954956802	38.4370719898716	37.4911267581015	33.1183888738855	35.1364658853001
LTBP4	na	86.3396879978044	112.088957502638	127.881491191545	115.405569022671	95.4631475563005	105.404442990086	96.2068494954409	106.693815094557	96.4820590288458	82.7016260437097
BLVRB	na	21.7152132791259	18.2654681543713	20.5010015566446	21.6282253819313	20.4459384996061	14.4341158870752	16.0598459205206	15.5896166032674	20.4611851542059	16.7279281411662
SLC9A1	na	81.5189106498385	87.2067145504797	93.7131552638041	91.3421045233089	87.3432936262243	78.2274019057018	67.3600172495769	75.6666757085416	90.8134953997869	82.7797939322199
SPTLC1	na	58.4139237208486	58.6000594366922	53.5903374024568	58.0742616648422	55.6319721966027	56.9105332114382	58.4547946301413	55.6283148550736	62.5483288110546	65.3092708502075
PAPOLA	na	178.933357419997	174.25494347706	161.610234493315	173.190904012564	179.953519531417	190.357277638812	194.887371940725	185.934695585311	169.7851284238	187.368428758764
CCNK	na	111.181891989124	115.298291386595	123.325713067846	126.467333149308	106.691954567712	99.0329803914315	95.7882279193136	95.1727081901908	96.9479683682205	97.1626854180824
PCBP4	na	32.8334024780383	32.7669027411389	37.6850769355084	33.6805952512517	32.1136565342651	37.4815052871462	35.773116505425	36.6546107452433	31.9147897471675	28.7266990274701
YPEL3	na	11.899936876961	12.0449074163316	13.6673343710964	11.4332412801431	11.1922310928076	10.5797743150497	8.52465755022894	10.5705205261179	7.22159476030798	7.42594940846165
MRPS33	na	9.68498512249013	10.6185368012397	10.5901859892998	11.680892715814	9.25370740679847	8.41662343279044	9.70440926476956	9.20167614144074	7.92045876937004	8.40304801483818
NDUFB2	na	34.9180629528344	32.0933388395677	34.1683359277409	33.5980447726947	36.6490704411544	30.0481322553827	32.0435788271999	30.6849282898458	36.9621409237269	33.4949402265875
NUDC	na	76.5244115956395	77.3806058687355	76.3692280209508	74.1303297441766	84.161188707681	65.2484966121465	65.7235874519883	72.5867758430181	68.2168924401135	72.0707932063331
MAEA	na	64.7113355717951	63.5131137775643	66.1387087256272	64.9672266243508	71.1035857660721	65.5631367404751	68.5778254710382	68.7464068748961	75.5937903135464	71.9535413735679
STRN4	na	117.522734266629	109.19659486648	129.080380171466	120.399872975369	129.112992671931	111.225285364165	104.388998483384	105.933345991958	115.118432603834	105.01855821335
MUL1	na	23.0615565024317	21.9502589100253	25.0967426463407	24.9715197634893	23.5548915809416	20.1762982290724	21.5019264101757	20.1524312188578	22.1306936202986	21.4570853960287
TFAP4	na	53.2022725338584	52.8945769763246	58.305967390145	53.2450586692583	63.1666114290157	46.5274089765939	47.8750857061965	51.141547149743	57.2291971865267	54.834773789851
PDCD7	na	37.6976102525625	34.3517589801299	34.1283729617436	34.5473752761001	38.2584108597281	36.7342349823658	37.7901113722203	38.7459007773889	38.8646040595069	39.0448603108062
SPG21	na	84.6893317885908	75.7957496297445	80.0458208927077	81.9313499678121	80.1744135798508	85.8180950016296	83.5720891977802	79.7351854074431	84.3684162051034	87.1571956887867
DNAJB11	na	127.555162801585	111.217286571193	102.465044817225	105.334410638719	124.065515904587	103.201962091786	114.017294734312	115.325139409049	127.115598092733	137.888155331856
CHRD	na	2.12809090135433	1.9018274867892	2.63755575582562	2.02248672464624	2.37743470925653	2.83176115495753	2.77812500520854	2.28140730779522	1.98011469234251	1.75877749147776
FLT3LG	na	1.21605194363105	2.33766295251172	2.03811126586525	2.10503720320323	2.23113103484074	1.49454060956092	1.02752568685795	1.25477401928737	0.892992900468191	0.938014662121472
RAB11FIP3	na	39.6085490211256	45.1684028112434	39.8430770993657	39.706780185912	47.182934999091	51.0110308052767	48.4839898169271	53.1567902716287	47.7557072859076	48.3859229877659
GNPTG	na	32.4859590655723	35.2630513175497	38.5242992214529	35.7443572151765	31.3089863249782	27.9636414052056	26.2589897752588	29.9244591872474	27.2945221317017	27.5541806998182
GOLGA3	na	60.6288754753194	61.452800666876	58.5057822201318	64.5957494708443	60.7160248825513	63.2033357780105	67.0175086872909	74.2978313238645	61.7329874671488	68.3578185021022
PABPC4	na	189.704103206444	187.171521824837	197.297163128956	183.839915746416	218.065626716729	178.282962714201	167.182234902481	183.577241367256	192.964118057692	192.019418125116
MCOLN1	na	16.8944359311599	15.6108339540613	18.9424458827476	18.1198300432592	17.3004094996667	12.5462751171035	15.9837329066793	15.3994993276178	17.1221682220205	15.2427382594739
USP48	na	56.1989719663777	56.8963389797768	51.0726705446233	51.3463976624475	55.2296370919593	59.5063142701492	61.7657107322392	68.2140785030772	54.3949153719972	65.3483547944625
EFNB1	na	15.8086752672036	16.3240192616073	17.0242235148744	16.3037195150054	17.3369854182707	18.6030975874293	17.8485017457919	15.5896166032674	18.2481157921761	16.8842639181865
PDPR	na	128.554062612425	141.606904953846	143.067418270541	146.650925156492	124.83361019527	145.36373928782	145.680308492305	144.108894942398	134.181889739916	137.106476446755
AARS1	na	280.169681727282	256.390118062769	264.874538630488	267.793752438874	267.406540913453	314.325488200286	308.219649550465	335.024663149729	354.595833042434	342.219015897317
GLG1	na	237.260420287729	247.039466252722	257.041797295005	249.756472874172	235.878099076851	203.80814312486	203.868707574002	212.779254907035	204.922457768309	211.522306308392
KIF4A	na	45.8191000189556	41.6420976794885	37.4452991395243	41.4816154748873	46.4148407084082	46.1734388322242	48.7123288584511	50.7613125984438	47.3286237248141	54.834773789851
TNRC6A	na	42.9526918661109	43.3458181364038	43.4797070051253	45.1138365313948	40.5261178131728	51.3650009496463	51.794905919025	51.5598051561721	43.7954779012226	47.0570688830938
PLEKHG2	na	9.07695915067461	11.2128578908613	12.1487416631968	12.6714984584979	11.4116866044313	15.1420561758146	16.3262414689653	15.5896166032674	12.03599126718	12.2723584960893
NAT14	na	10.1192893880726	11.1336150789118	11.6691860712285	12.5476727406624	10.4972886393327	11.2877146037891	11.3408390623581	10.8747081671572	14.1714090726474	13.992052043312
PITPNM2	na	20.0648570699123	19.9691886112866	23.5781499384411	22.7839320817291	24.7253209762679	26.115130651275	26.6395548444655	26.6924655012041	30.3617586159185	31.3453232925592
EXOC1	na	26.6228514802083	31.1424250961731	27.134853912206	24.7238683278184	23.0062528018824	26.1544606673161	25.1172945676389	27.3388642384128	19.9176242582688	21.9260927270894
RBM27	na	75.2649292254502	81.0257752184148	66.0987457596298	76.6068441008863	67.9580567661327	72.2099094514171	69.9098032132615	75.3244646123723	72.6818569424545	77.6597972348068
OSBPL8	na	67.1000090324989	72.7449013696868	56.7873746822454	66.9484381097185	64.5930722545696	71.1873290343491	73.5251713707246	71.0658376378212	64.4119661685534	73.0478918127096
DTX2	na	25.0593561241112	25.5954282597046	27.0948909462086	26.7463550524646	28.6389442668901	26.0758006352339	26.4492723098621	23.3844249049011	29.934675054825	26.8897536474822
PUS7	na	25.4502299631355	26.4274777851749	28.1738910281373	28.8513922556679	28.8218238599099	31.0707126724507	31.6630137579932	31.5974912129639	27.5663025796702	30.602728351713
LAMB1	na	170.16041125523	184.8734802783	178.074976484226	176.203996479894	177.502932984953	226.776872492849	228.529324058593	247.912927447081	236.565467067508	240.327173224372
DLD	na	101.149463454168	98.3403296293914	88.3181548541608	88.2877368167003	90.6351263005795	127.075281828719	132.132192028549	123.956463723541	108.052140956651	134.526936125921
WDR7	na	26.4925602005335	24.4464074864361	24.0577055304094	29.0577684520603	24.7984728134758	18.7604176515936	17.3918236627439	17.3006720841138	16.3844784346772	16.0635010888302
TXNL1	na	144.102155320279	141.64652635982	130.439121015376	131.668013298398	131.124668195148	86.8406754186976	80.870077206413	88.6326739078445	89.0663353771317	86.7663562462361
CMTM6	na	47.5563170812856	43.1080897005551	38.5242992214529	40.9863126035453	39.684871685282	40.9818767148021	42.4710617234621	37.8713613094007	36.9233151454456	42.5233313495067
ITGA6	na	288.204310640558	273.506565443872	262.436797704649	267.711201960317	265.980080087899	234.918185813352	239.451541544824	243.57825356227	275.235942235609	309.19308300179
MAP3K20	na	79.8685544406249	82.4917672394814	69.3757089714132	73.8826783085057	83.1736389053744	74.4123903497174	75.6182792513612	81.7504285293289	91.0464500694742	100.133065181467
FH	na	25.537090816252	20.9993451666307	22.6190387545045	22.9077577995646	26.4809650692573	45.1508584151562	45.2872432355913	46.0083807072037	45.8920699284088	43.8521854541788
SEL1L3	na	187.445721025414	197.274980348404	192.062014583302	193.457046498305	178.563634624467	141.155427571425	143.0924660217	141.447253083304	156.040802912246	148.401736336468
CDV3	na	160.171413146832	154.404619083698	145.665011060369	149.705292863101	163.311476566621	150.279991292955	158.200899269204	160.573051013654	167.067323944114	183.968125608574
ALKBH5	na	79.3039588953676	71.2789093486201	76.4091909869481	82.1377261642046	78.8942564287127	78.0700818415375	72.7640412323113	70.4954858108724	85.494363775259	83.6787246500863
PITPNM3	na	7.07915952899503	6.89412463961084	7.15337091352705	6.43893732744519	7.49806331380904	19.5076879563741	17.0112585935372	17.7189300905429	18.5587220184259	17.1578515279719
SPAG7	na	32.3990982124558	34.5498660100038	34.6079285537119	31.3279066123775	31.1992585691664	29.8121521591362	32.8047089656132	28.3274740717907	28.9640305977944	29.1175384700207
ORC6	na	20.195148349587	19.8107029873875	17.0242235148744	18.2023805218162	18.9829017554483	20.9628985498939	19.2185359949358	21.3691817830153	22.5966029596734	20.6754065109274
ZC3HC1	na	22.7575435165239	21.5540448502776	23.9378166324173	22.2886292103872	22.0187029995758	19.8223280847027	18.7238014049671	20.076384308598	21.0047460501431	18.486705632644
TMEM101	na	24.2776084460627	22.1483659398992	23.6980388364332	21.9171520568807	23.957226685585	21.002228565935	20.6646832579211	20.3805719496373	25.1979301045155	24.5838009364336
PSME1	na	66.3182613544504	59.7094588039859	61.5829306019284	57.6615092720572	70.2257637195774	51.3256709336053	53.8499572927409	49.8867731304556	52.0265428968424	50.6527917545595
PPP2R3C	na	11.9433673035192	13.5901422493478	14.6664085210303	12.4238470228269	14.7400951973905	14.2767958229109	15.108433247504	14.5249598596296	13.93845440296	17.1578515279719
HAUS4	na	42.3446658942954	39.8987558165984	39.0438177794186	39.4178535109625	40.4163900573609	33.6664937311618	32.9949915002165	33.7268047002394	32.0312670820112	32.6350934529762
SLC7A8	na	283.296672439476	282.500624600145	307.954615975639	302.217301997139	313.089863249782	332.259975515017	300.303896110967	290.803384833631	355.10056816009	326.859025805078
OSGEP	na	29.6195509127277	30.5481040065515	28.8932244160897	29.8832732376302	30.8700753017309	31.0313826564096	33.2233305417405	31.4073739373143	29.080507932638	30.7590641287333
RNF31	na	62.7569663766737	62.2056073803967	66.7381532155875	67.072263827554	66.7144755335985	52.9775316073305	55.0677655142022	53.7271420985775	63.7519279377726	60.0720223200292
SCFD1	na	78.9130850563434	73.4977080832075	66.6981902495902	69.9615305770486	74.1759629288036	67.8049476548165	66.560830604243	70.723626541652	66.2756035260523	73.4778151995153
G2E3	na	26.1451167880675	26.585963409074	21.4201497745838	25.7557493097807	25.0179283250994	28.4356015976986	31.3585617026279	30.3427171936765	26.4791807877959	26.8506697032271
HECTD1	na	160.214843573391	178.65291954026	151.139937402007	173.975133558856	161.080345531781	186.188295938458	180.121447255507	184.908062296803	162.214101658961	185.02339210346
HNRNPC	na	377.149824231858	363.011321540888	355.950138138466	368.794262953351	364.954515830179	394.244080795754	390.383647992181	404.075257665664	429.413107790356	421.715758512112
SUPT16H	na	280.039390447607	270.614202807713	255.083611961135	270.971945863318	263.931828646078	258.24088532571	263.883818987891	273.654806570037	251.785172153749	273.040434565858
TOX4	na	74.2225989880522	75.5183997879211	79.6861541987315	79.7024870467734	79.8452303124153	69.6927884247881	68.1592038949109	73.3852684007464	79.0492845805755	74.2204101403614
GEMIN2	na	9.72841554904839	8.99405915627391	7.99259319947156	6.93424019878712	9.25370740679847	7.43337303176352	7.91575343949831	8.40318358371241	8.4640196653072	9.18472689993941
TGM1	na	0.781747678048531	1.1093993672937	1.0390371159313	0.825504785569896	0.512062860455252	1.33722054539661	0.646960617651304	1.55896166032674	0.776515565624514	1.09435043914172
TINF2	na	19.8042745105628	20.4050240770091	20.3811126586525	21.1329225105893	18.5439907322009	16.4792767212112	15.7934503720759	17.6048597251532	18.403418905301	17.1187675837169
TRPM7	na	80.0422761468579	85.0671586278418	74.5708945510697	80.7756432680143	79.1502878589403	96.3978693166793	94.1898546286457	97.5301624082459	87.3191753544766	96.224670755961
TYRO3	na	40.8680313913149	40.136484252447	45.7176331009773	40.9863126035453	52.4498672780593	50.1064404363319	47.3803511162278	46.6928028995423	57.0738940734018	52.4506531902923
WDR76	na	34.3100369810189	29.755675887056	29.372780008058	29.3054198877313	39.4654161736583	29.8908121912184	29.0371147804673	31.6355146680938	33.0795630956043	32.8695971185066
SNAP23	na	14.7663450298056	16.0070480138091	12.7881491191545	13.2493518083968	14.9595507090141	14.6700959833217	15.1464897544246	16.5402029815154	12.1524686020236	14.7737309284132
PHGDH	na	133.939435505648	130.195940033111	139.91034395675	131.544187580563	149.522355252933	133.171434315086	130.724101272484	134.869195345828	167.416755948645	155.319594469614
EZR	na	569.286031325563	566.427619815383	537.701707494449	542.067717444472	526.181165036375	448.912803092851	462.576841620682	493.050142669678	465.63755892674	494.646398492056
MYL6	na	142.495229537624	120.64718119319	138.39175124885	127.003911259928	116.860059939609	94.9819887392005	100.887799846683	109.279410043391	104.674298246184	101.735506895925
AGO1	na	107.186292745765	101.272313671525	104.942748709062	109.544485045125	103.107514544525	119.995878941325	106.710445405544	110.496160607549	106.149677820871	111.076569572884
CLSPN	na	31.8345026671985	27.3387701225947	27.254742810198	30.4198513482507	27.8342740576033	22.536099191537	25.6120291576075	26.8825827768537	23.7613763081101	26.9288375917372
RFFL	na	27.8823338503976	25.1199713880073	25.6961871363011	28.3148141450474	28.017153650623	26.626420859809	24.8889555261149	25.7418791229561	26.1685745615461	23.7239541628222
UNC13D	na	0.608025971815524	1.1093993672937	1.43866677590488	1.11443146051936	1.28015715113813	1.45521059351984	1.44614726298527	2.01524312188578	1.98011469234251	1.56335777020245
MFSD11	na	15.0703580157133	14.2240847449442	13.3875936091149	14.6939851831441	18.3245352205772	15.378036272061	15.336772289028	14.2587956737202	16.6174331043646	16.4152565871258
DPYSL2	na	147.706880724614	130.711018310783	129.839676525416	137.859299190173	140.122344171719	155.392893378295	144.995291367733	152.017773609422	168.620355075363	174.079887712043
TGFB2	na	98.2830553013236	111.534257818991	106.621193280951	109.007906934505	93.5611997888952	27.0590510362609	26.8298373790688	30.0005060975072	25.625013665609	24.6228848806886
GPATCH2	na	11.899936876961	11.6883147625586	9.91081556734474	10.3600850589022	10.241257209105	8.57394349695475	10.6938784447068	9.92412178890923	7.95928454765127	10.0054897292957
NUP50	na	113.396843743595	108.166438311136	101.346081769299	103.807226785414	107.898959881642	147.723540250285	156.906978033902	156.200353673713	188.576805111913	204.799867896521
CDC45	na	35.7432410574412	28.4085480839136	29.0530762800791	29.6356218019593	36.1370075806992	27.0197210202198	26.3731592960208	27.3768876935427	34.8655488965407	33.6903599478629
COMT	na	44.6464785018828	45.3268884351425	45.3579664070011	46.2695432311926	48.7922754176647	45.3081784793205	47.9131422131171	46.5026856238927	54.1619607023098	47.8778317124501
AC016026.1	na	38.5227883571693	40.0176200345227	42.5605587871861	38.7987249217851	38.989929231807	47.7859694899084	49.8159675591504	45.7802399764242	45.2708574759092	46.548977607778
ECHDC1	na	20.4991613354948	20.0880528292109	18.7026680867635	18.0785548039807	21.908975243764	21.0415585819761	23.4808647700503	23.6505890908105	20.9659202718619	24.1538775496279
LRRFIP2	na	30.9224637094752	32.7669027411389	29.2129281440686	26.4574283775152	31.2724104063743	30.5200924478756	33.0711045140578	34.2211096169284	30.3617586159185	35.4882213835957
SEC22C	na	24.9724952709947	25.357699823856	26.2157056942667	24.5587673707044	22.8965250460705	25.6825004748232	25.5359161437662	26.8445593217238	22.2471709551423	22.31693216964
XYLB	na	19.500261524655	20.8804809487064	20.4610385906472	22.6601063638936	20.2996348251903	25.4465203785767	24.4703339499875	23.6125656356806	23.8390278646726	24.192961493883
HDAC6	na	26.405699347417	26.9029346568722	30.6116319539761	27.613135077313	26.8467242552968	26.9017309720966	27.2104024482754	26.5403716806844	20.4611851542059	20.7144904551825
CDC6	na	53.7668680791156	52.6172271345011	48.8347444487712	52.2131776872959	50.8039509408817	41.6898170035414	41.1010274743181	42.5862697455109	48.1051392904386	48.3077550992558
UPRT	na	5.90653801192223	5.26964699464507	5.23514854565387	4.62282679919142	5.12062860455252	5.4275422136686	6.05098460038572	5.70351826948806	4.30966138921605	4.29923386805674
CDC23	na	32.095085226548	29.0028691735353	30.7315208519682	31.286631373099	29.4801903947809	31.4246828168204	34.4030822562811	35.2097194503063	33.89490443951	35.683641104871
AAAS	na	47.2088736688196	49.2494076266453	54.5894115523908	50.0668652448142	53.364265243158	47.8646295219905	45.2872432355913	44.8676770533061	47.6004041727827	46.1581381652274
CBX5	na	71.3561908352076	69.2582176439066	64.5401900857329	76.7306698187218	60.7160248825513	71.5019691626777	65.419135396623	68.1000081376875	54.9773020462156	59.7202668217337
SUCO	na	34.0928848482276	33.797059296483	30.2919282259972	34.0520724047582	29.1875830459493	27.3736911645895	28.161815121292	26.4643247704246	25.2755816610779	27.0070054802474
MSH2	na	82.3440887544453	73.0222512115102	70.3747831213471	71.488714430353	88.1845397541151	73.9797601732655	78.2441782288871	80.3435606895218	79.6316712547939	91.2610098355682
MAP3K1	na	12.2039498628687	15.5712125480866	13.627371405099	14.1986823118022	14.7766711159944	16.2039666089237	17.4679366765852	18.137188096972	18.1704642356136	17.2751033607371
DHPS	na	48.6855081718002	45.8815881187894	50.2334482586788	47.71417660594	53.7300244291975	48.4152497465656	47.7989726923552	51.597828611302	54.8608247113719	48.9721821515918
HOOK2	na	48.2077734796594	47.1494731099822	51.1925594426154	48.9524337842948	47.3292386735068	42.2404372281165	45.2491867286706	46.1984979828533	40.5729383038808	42.2497437397213
ARCN1	na	156.783839875289	152.780141438732	152.818381973896	155.648927319204	158.410303473692	139.188926769371	134.149186895344	134.679078070178	141.519961835068	143.39899147182
EPB41L4B	na	11.7696455972862	12.5996070999784	11.8690009012153	11.1030393659151	12.5089641625497	12.4676150850214	12.7489298184228	12.7758809236533	14.6761441903033	14.7737309284132
TMEM38B	na	23.1918477821064	19.6918387694632	17.9034087668163	19.0691605466646	23.0062528018824	21.513518774469	22.6816781247163	21.8634866997042	21.4318296112366	24.8964724904741
PSMD5	na	31.8345026671985	28.8443835496362	27.5344835721795	30.9151542195926	30.8700753017309	29.9694722233005	31.3585617026279	28.3274740717907	29.2358110457629	33.6121920593527
NUP188	na	284.860167795573	264.472884881623	285.335577221135	280.217599461701	330.536576423865	284.356015976985	285.994649508797	280.917286499852	328.543735815732	311.694455434114
CRAT	na	45.2979349002565	46.7532590502344	51.2724853746101	44.3708822243819	47.1097831618831	37.5994953352695	38.8176370590782	36.8827514760228	33.9725559960725	30.6808962402231
NANS	na	50.8135990731545	45.2872670291678	45.3579664070011	46.6822956239776	59.7650509988486	42.6337373885273	49.5495720107057	47.1110609059714	55.5208629421527	56.4372155043085
TBC1D2	na	8.20835061950957	7.88465978898022	8.19240802945835	7.42954307012906	10.277833127709	10.1471441385978	10.8080479654688	11.2169192633265	13.1231130590543	12.8977016041702
WHRN	na	6.25398142438825	7.68655275910634	9.31137107738437	8.00739642002799	7.24203188358141	10.7764243952551	9.24773118172158	9.35376996196042	7.84280721280759	7.5822851854819
CWF19L1	na	25.7976733756015	26.3482349732253	24.5372611223777	24.3111159350334	26.0420540460099	24.8565701379606	26.6395548444655	25.0574569306176	29.8181977199813	28.9612026930004
SEMA4G	na	7.47003336801929	9.23178759212256	9.07159328140022	9.69968123044627	8.01012617426429	12.2316349887749	11.7594606384855	10.4184267055982	10.9876952535869	10.826252558652
BTAF1	na	87.468879088319	98.5780580652401	90.5161179840154	100.340106686021	90.2693671145401	97.1451396214598	97.3866012099815	100.45796845325	84.4072419833846	92.0817726649245
IKZF5	na	19.5871223777715	19.5333531455641	18.422927324782	19.853390092956	18.2148074647654	19.7436680526206	17.0493151004579	18.2892819174917	16.6174331043646	16.1025850330853
TLL2	na	3.34414284498538	3.76403356760362	3.95633363373842	3.83859725290001	3.47471226737492	5.15223210138107	6.05098460038572	5.47537753870854	5.70738940734018	4.29923386805674
SORBS1	na	8.7295157382086	10.4996725833154	11.1496675132628	11.1855898444721	10.5704404765405	12.2316349887749	11.7214041315648	12.6998340133934	10.4829601359309	11.3343438339678
BAMBI	na	470.829254318007	429.179069518762	439.792440800923	435.701425823791	511.221614327361	589.360290375536	615.792338483279	587.386334847011	695.796772577846	649.848741128905
WAC	na	148.401767549546	156.900767660109	140.230047684729	149.911669059493	151.643758531962	156.69078390765	154.471361590979	150.420788493965	162.17527588068	171.89118683376
CREM	na	7.90433763360181	8.16200963080364	5.8745560016116	7.84229546291401	7.35175963939325	6.84342279114737	6.73600172495769	6.73015155799591	5.9015182987463	6.95694207740091
NUBP2	na	46.5574172704458	44.9306743753948	51.5921891025889	48.1269289987249	54.2420872896527	43.7349778376774	41.2532535020008	43.2326684827195	52.9195357973106	48.464090876276
HIVEP1	na	15.8955361203201	19.7314601754379	17.1840753788639	16.7990223863474	14.9961266276181	14.9454060956092	14.6898116713767	14.2968191288501	11.8806881540551	13.7575483777816
FKBP5	na	33.5717197295286	34.7083516339029	33.5289284717832	38.2208715718862	36.1004316620952	35.4756744690513	36.6103596576797	37.6432205786212	36.1079738015399	36.3871521014621
SRPK1	na	115.915808483974	117.91330418093	110.537563948692	113.300531819468	124.979913869685	126.957291780596	127.717637225752	127.454621595493	123.427149156016	136.285713617399
BRPF3	na	57.6756064693583	59.3924875561877	59.2251156080843	58.3631883397916	60.9720563127789	63.2426657940515	62.6410103914145	62.3584664130695	67.7509831007388	58.0396572187661
MRPS18A	na	43.47385698481	40.0968628464723	40.882114215297	40.8624868857098	45.2444113130819	41.3358468591718	41.7099315850488	40.1907920723259	49.6969961999689	39.2793639763366
TMEM14A	na	9.29411128346587	7.52806713520724	7.55300057350063	7.30571735229358	9.83892210446162	7.55136307988675	6.12709761422705	6.15979973104711	7.80398143452636	6.68335446761548
EFHC1	na	12.2039498628687	13.6297636553226	13.627371405099	13.2906270476753	10.8630478253721	13.0575653256375	12.7869863253434	11.9013414556651	9.47348990061907	8.16854434930782
HSP90AB1	na	2444.78557181711	2364.01118748495	2311.69773108316	2392.31286858156	2440.1989855809	1960.20799948727	1988.94722119471	2115.43492615312	2175.91309221473	2145.86487537989
CDC5L	na	77.5233114064793	75.6768854118202	70.0151164273709	70.6632096447831	78.0895862194259	76.5755412319766	79.1955909019037	85.4387036769312	82.9706881869793	85.6329218628393
ITPR3	na	229.660095640035	237.252978976952	253.285278491254	243.854113657347	270.844677262224	302.133183227552	302.815625567731	320.879937841398	358.983145988213	330.806504174839
ZNF184	na	19.5436919512133	19.0975176798415	16.7444827528929	18.8627843502721	21.1043050344772	19.7043380365795	21.0833048340484	21.9395336099641	20.305882041081	20.2454831241218
DSP	na	676.124880658863	678.635441535945	647.639826953181	660.362553216638	656.757194452464	663.930000789418	644.753340249905	727.426720090507	669.511720681456	733.840137333031
SIRT1	na	47.5563170812856	45.8419667128146	39.9629659973578	43.0913498067486	43.4887672200924	48.5725698107299	48.2556507754031	46.7308263546722	45.5426379238777	53.545003629434
HNRNPH3	na	96.5458382389936	96.2403951127284	81.4445247026152	98.2763447220961	86.2460160681059	75.9069309592783	83.2295806354942	87.7961578949862	69.8087493496438	79.8875820573453
IFT74	na	13.4200018064998	15.2938627062631	11.7890749692206	12.093645108599	13.4599380462523	12.6249351491857	13.1675513945501	15.8557807891768	11.6089077060865	12.3896103288544
JAK2	na	20.5425917620531	21.9898803160001	19.9814829986789	18.6976833931581	15.8373727555089	18.0918073788953	18.5715753772845	19.6961497572988	16.3844784346772	17.6659428032877
ABL1	na	96.3286861062023	109.751294550127	119.249490536116	114.249862322874	110.130090916483	104.696502701347	95.9404539469963	107.644401472805	104.790775581028	96.4591744214913
ACOT7	na	113.874578435736	87.5633072042527	102.265229987239	94.60284842631	115.616478707075	98.0103999743635	96.1687929885203	99.7735462609112	143.771856975379	135.738538397828
SH3GLB1	na	34.2231761279024	35.8177510011966	37.2055213435401	34.3409990797077	33.9058765458584	37.5208353031873	40.0735017874602	36.7306576555031	34.2831622223223	35.05829799679
CDC7	na	20.8466047479608	20.0088100172614	18.6627051207661	18.9866100681076	19.165781348468	20.1762982290724	22.719734631637	20.532665770157	16.2291753215523	20.2454831241218
SYDE2	na	5.42880331978146	5.86396808426669	5.55485227363274	5.61343254187529	5.01090084874068	8.37729341674937	8.18214898794296	8.44120703884233	6.36742763812101	7.46503335271671
PCSK5	na	3.12699071219412	3.6451693496793	3.43681507577277	4.12752392784948	3.76731961620649	4.01166163618984	3.23480308825652	3.61222823734244	2.95075914937315	3.75205864848589
SCD	na	2975.24480179959	2141.41812871866	2206.47524161212	2559.0235600274	2589.02639838036	2279.6463897729	2188.40137396592	2159.00980573201	2611.9265823129	2640.23768626216
TMED1	na	15.6783839875289	12.9165783477766	14.9061863170145	12.8778746548904	12.9478751857971	14.1194757587466	16.0979024274413	13.9546080326808	17.3162971134267	15.90716531181
ABLIM1	na	71.2258995555328	80.5106969407427	82.3636729205544	85.4397453064842	74.7611776264667	75.3956407507443	78.2441782288871	78.6325052086754	78.5445494629196	78.1288045658676
ERMP1	na	61.7146361392757	59.8283230219102	59.1851526420869	62.4494370283626	62.4350930569367	68.1982478152272	67.5502997841803	65.2102255478135	63.5577990463664	68.9831616101832
RAB18	na	50.8570294997128	42.1571759571606	37.7650028675031	41.0688630821023	41.0016047550241	36.6949049663247	37.2953767822516	35.0956490849165	35.8750191318525	39.4747836976119
HSD17B7P2	na	3.38757327154363	2.73387701225947	2.31785202784675	2.47651435670969	3.07237716273151	4.01166163618984	3.99593322666982	3.7262986027322	3.68844893671644	3.94747836976119
PRTFDC1	na	29.0115249409121	26.0312637254271	26.9750020482165	26.4987036167936	26.8833001739007	27.7276613089592	30.102696974246	27.1107235076333	28.0322119190449	29.0393705815106
TSPAN15	na	8.46893317885909	8.36011666067752	9.35133404338173	9.41075455549681	10.277833127709	14.3947858710341	14.1570205744874	14.0686783980706	16.1126979867087	14.7737309284132
WASHC2A	na	56.8938587913097	64.4244061149841	59.9844119620341	60.3443998251594	63.2397632662236	61.5908051203263	61.1187501145879	69.0505945159355	59.9081758879312	61.7526319229969
MAST3	na	19.6305528043298	20.6823739188325	22.6989646864992	21.9584272961592	24.9082005692876	24.9745601860838	24.6986729915115	23.3464014497711	29.5464172720127	25.0137243232392
MZF1	na	16.4167012390191	17.4730400348758	18.0232976648084	18.0785548039807	19.4583886972996	20.2156282451135	20.1318921610317	20.3045250393775	21.8200873940488	19.0729647964699
OCEL1	na	9.12038957723286	10.380808365391	13.1877787791281	9.69968123044627	11.5214143602432	8.4952834648726	7.68741439797432	7.87085521189353	8.73580011327578	8.44213195909324
MYO9B	na	119.390242608634	121.439609312685	124.045046455799	125.476727406624	123.626604881339	122.395009919831	118.203510495585	127.644738871143	126.882643423046	121.121143246435
KCNK6	na	24.1038867398297	21.3163164144289	22.898779516486	22.2886292103872	24.4692895460402	24.1879598652623	21.7302654516997	23.6125656356806	25.7026652221714	25.2091440445145
CATSPERG	na	2.38867346070384	3.56592653772975	3.23700024578598	3.05436770660861	2.85292165110783	4.20831171639522	3.50119863670117	3.30804059630308	2.44602403171722	2.4232045438138
PSMD8	na	179.10707912623	166.568390717954	172.240383448612	170.879490612968	182.879593019733	151.93185196668	149.029281101324	152.131843974812	186.286084193321	163.644474595942
FBXL19	na	38.3490666509363	35.381915535474	40.4425215893261	37.3953667863163	42.8669766038253	34.807064196353	31.3966182095486	34.4872738028378	35.8361933535713	32.6741773972313
HSD3B7	na	62.8872576563485	54.2813261854417	60.3840416220077	60.5095007822733	63.4957946964512	65.3271566442286	60.7762415523019	58.7082147205971	71.6723867071426	66.0909497353087
SETD1A	na	83.8207232574258	88.3161139177734	96.5904888156138	93.2407655301197	95.792330823736	90.5770269425999	84.6376713915588	92.8152539721357	93.1042163183792	86.2973489151754
BCL7C	na	56.6767066585185	54.8360258690885	56.068041294293	51.717874815954	62.8374281615801	42.6730674045684	45.4394692632739	45.9703572520738	56.5303331774646	46.3144739422477
EFNA2	na	2.12809090135433	2.89236263615857	3.67659287175692	2.43523911743119	3.2186808371473	7.94466324029752	6.88822775264035	7.83283175676361	8.96875478296313	7.54320124122683
CIRBP	na	137.327008777192	133.84110938279	138.311825316855	140.088162111211	125.565128567348	133.604064491538	139.400984850396	139.127822320379	136.627913771633	139.725100711844
ATP5F1D	na	127.859175787493	114.42662045515	133.915899057146	125.724378842295	133.502102904405	119.327268668627	110.934717673738	108.899175492092	152.119399305842	132.142815526362
CBARP	na	44.1253133831837	39.9779986285479	48.2352999588109	46.7648461025346	50.4016158362383	37.6388253513105	37.8662243860616	35.4378601810858	47.8721846207513	43.8521854541788
HNRNPM	na	155.958661770682	137.922114198192	128.041343055534	141.367694528845	161.043769613177	125.384091138953	136.927311900552	148.823803378509	132.900639056636	144.063418524156
MARCHF2	na	9.85870682872314	10.3015655534415	9.71100073735795	9.24565359838283	8.11985393007613	8.45595344883152	6.81211473879902	6.69212810286599	6.83333697749572	5.19816458592315
NDUFB7	na	38.826801343077	36.7686647445912	42.440669889194	39.541679228798	41.8062749643109	31.1100426884918	30.8638271126593	32.510054136082	39.1363845074755	31.3453232925592
TECR	na	110.443574737634	95.6460740231067	109.258749036776	93.7773436407401	120.188468532568	90.8916670709286	86.5785532445127	79.773208862573	110.2263845404	97.7098606376533
TIMM13	na	45.6453783127226	40.8892909659678	45.3979293729985	41.6054411927227	46.8537517316555	41.0998667629253	42.92773980651	42.5862697455109	52.8418842407482	49.2848537056323
CDC34	na	56.8069979381932	52.1021488568291	59.4648934040684	57.1662064007153	66.7876273708064	52.1516012704679	49.0167809138164	50.7613125984438	59.7528727748063	52.294317413272
MTAP	na	161.170312957672	140.854098240325	128.281120851519	139.716684957705	136.867087415968	110.045384882933	112.228638909041	108.252776754883	117.952714418364	127.999917435326
MISP	na	0.694886824932027	1.62447764496577	1.35874084391017	0.990605742683875	0.731518372078931	32.9978834584635	35.6208904777424	36.0082120080346	32.0700928602924	28.6485311389599
CEP170B	na	340.233961657344	345.260931664189	377.610065709034	373.706016427492	369.343626062652	387.007357844196	367.816139388227	382.896193158299	435.780535428477	415.188739821516
POLR2E	na	100.628298335469	86.1765579951355	97.1899333055742	94.3139217513606	104.570551288683	78.2274019057018	77.6352741181565	78.5564582984156	92.3277007527547	81.607275604568
POLRMT	na	113.744287156061	101.113828047626	110.737378778678	112.14482511967	132.551129020702	112.208535765192	110.097474521484	114.412576485931	135.152534196947	128.664344487662
HCN2	na	4.99449905419895	5.82434667829192	7.07344498153233	5.98490969538174	8.26615760449192	7.43337303176352	5.67041953117907	7.41457375033448	7.92045876937004	7.0741939101661
IZUMO4	na	1.86750834200482	1.584856238991	1.27881491191545	1.27953241763334	1.42646082555392	2.08449085017707	2.77812500520854	1.78710239110626	1.98011469234251	2.18870087828343
RASSF7	na	21.9757958384754	16.2843978556325	21.7398535025626	20.5137939214119	21.5066401391206	18.0131473468132	19.6371575710631	19.3539386611295	24.8873238782657	22.0824285041096
GADD45B	na	40.6943096850819	40.49307690622	40.762225317305	42.1007440640647	39.8311753596978	57.6971335322597	53.2029966750896	56.3127370474121	61.927116358555	58.0787411630211
MKNK2	na	227.618865591797	216.57060505812	238.578907004226	234.071881948344	252.0812310184	191.458518087962	176.772474646489	194.299855713893	222.35523221658	210.545207702015
ARVCF	na	20.4557309089366	20.0088100172614	21.5000757065785	18.7802338717151	24.1766821972087	19.5076879563741	19.8654966125871	19.0117275649602	19.95645003655	20.7535743994376
TRMT2A	na	39.5216881680091	36.5705577147173	42.0410402292204	40.6561106893174	41.1113325108359	38.7793958165018	39.5407106905709	38.8219476876487	44.5719934668471	41.8979882414257
RANBP1	na	142.017494845483	123.737650859222	121.367527733976	120.482423453926	140.414951520551	113.467096278507	118.926584127078	120.382258941328	126.06730207914	124.56053034088
ZDHHC8	na	41.9537920552712	44.0590034439497	50.0735963946893	44.6598088993314	49.7066733827633	70.5580487776918	66.675000125005	58.746238175727	74.0019334040162	67.9669790595516
KLHL22	na	17.5893227560919	17.1956901930523	18.3030384267899	17.5419766933603	17.7393205229141	16.6759268014166	15.5270548236313	16.6162498917752	14.8314473034282	13.8357162662917
MED15	na	102.322084971241	106.740067696044	117.730897828216	104.632731570984	113.89741053269	103.044642027621	96.5493580577269	104.032173235462	108.440398739463	99.7813096831715
SNAP29	na	23.7998737539219	24.2086790505875	23.6181129044385	22.7013816031721	25.0545042437034	24.581260025673	24.9650685399562	25.3996680267868	25.3532332176404	22.2387642811299
CRKL	na	62.4095229642077	63.1168997178165	62.6219677178597	65.3387037778572	61.6669987662539	67.9229377029397	65.1146833412577	65.1722020926836	71.4394320374553	69.1394973872035
LZTR1	na	55.5909459945622	55.0341328989624	63.8608196637778	60.8809779357798	61.9961820336894	63.478645890298	68.0069778672282	62.9288182400183	65.4990879604277	64.5666759093613
MMP11	na	10.0758589615144	10.380808365391	10.949852683276	11.1443146051936	11.8505976276787	11.4450346679534	12.0258561869301	11.5591303594958	11.6865592626489	11.1389241126925
SMARCB1	na	119.259951328959	120.686802599165	127.761602293553	117.139129072368	130.393149823069	115.276277016396	118.774358099395	115.933514691127	135.812572427727	119.909540974528
BCL2L13	na	37.1764451338635	39.4629203508759	42.8802625151649	41.7705421498367	34.2716357318979	35.9476346615442	33.5277825971058	34.4872738028378	32.3806990865422	35.2537177180653
DDTL	na	28.4469293956549	25.5954282597046	30.491743055984	28.3560893843259	29.8093736622164	21.9461489509209	21.578039424017	22.6239558023026	28.2263408104511	22.277848225385
DDT	na	49.2066732904992	44.4155960977227	46.3570405569351	47.136323256041	50.4016158362383	36.2229447738318	37.2192637684103	37.9093847645306	46.4744566026271	39.0057763665512
GSTT2	na	3.30071241842713	3.13009107200722	5.15522261365916	4.25134964568496	3.58444002318676	4.16898170035414	4.41455480279713	3.68827514760228	2.75663025796702	3.12671554040491
CABIN1	na	96.6326990921101	108.20605971711	119.4892683321	113.754559451532	115.470175032659	126.131361443733	115.539555011139	117.378405986064	116.943244183052	112.796263120107
TBC1D10A	na	13.0725583940338	12.8373355358271	12.1087786971994	13.7033794404603	12.4723882439458	13.293545421884	12.4444777630574	12.1675056415745	15.8020917604589	13.7184644335265
SUSD2	na	0.825178104606783	1.06977796131892	1.15892601392338	1.32080765691183	0.585214697663145	0.825930336862613	0.418621576127314	0.988609833377931	0.465909339374708	0.547175219570858
SF3A1	na	208.552908332725	233.290838379475	247.650500285626	243.854113657347	253.10535673931	226.737542476808	210.680822312801	225.897346926857	234.779481266572	220.316193765781
RNF215	na	15.2440797219464	13.035442565701	14.9861122490092	15.5607652079925	12.8747233485892	11.799004812323	12.3303082422954	11.9013414556651	12.385423271711	11.490679610988
SEC14L2	na	11.5959238910532	11.5298291386595	12.4284824251783	10.3188098196237	12.7284196741734	9.59652391402275	8.82910960559426	9.3157465068305	10.6770890273371	10.9044204471621
SPECC1L	na	68.6200739620377	69.7732959215787	72.7725610811886	70.7870353626186	67.7751771731129	72.68186964391	77.5211045973945	79.0507632151045	77.7292081190138	74.5330816944019
PPIL2	na	60.8460276081107	67.5544971869913	70.2149312573577	68.0628695702379	66.0561089987275	72.6425396278689	70.4425943101508	75.1723707918527	67.8674604355825	68.0842308923168
YPEL1	na	5.34194246666496	6.57715339181264	6.75374125355347	5.81980873826776	5.63269146500777	8.92791364132444	9.36190070248357	11.3690130838462	5.9015182987463	6.95694207740091
SNRPD3	na	96.4589773858771	91.6443120196545	84.0021545264461	82.921955710496	94.2927181609742	89.1218163490801	87.7202484521327	90.6859404848602	92.7547843138482	98.8432950210501
PES1	na	137.848173895891	132.058146113925	139.111084636803	139.881785914819	142.207171532144	133.210764331127	137.079537928235	145.173551686036	170.561643989424	158.680813675549
MAPK1	na	153.52655788342	146.638823512642	139.071121670805	150.283146212999	152.631308334269	169.944999313493	169.922303400769	163.044575597099	171.842894672705	178.61362524563
GGT1	na	0.694886824932027	0.871670931445049	0.91914821793923	0.784229546291401	0.731518372078931	0.550620224575076	1.02752568685795	1.17872710902753	0.232954669687354	0.469007331060736
PRODH	na	5.60252502601447	6.10169652011534	7.39314870951119	6.64531352383766	6.40078575569064	9.98982407443352	11.4550085831201	11.445059994106	9.90057346171255	9.22381084419447
PPM1F	na	21.3243394401016	21.0785879785803	22.5790757885072	22.1648034925517	23.9938026041889	27.8456513570824	27.2104024482754	29.4681777256883	27.6827799145139	27.9059361981138
SLC35E4	na	20.8466047479608	17.4730400348758	18.9024829167502	19.935940571513	19.7875719647351	20.9235685338529	19.5610445572218	20.6087126804169	24.3825887606097	21.1834977862432
TOP3B	na	24.2341780195045	26.1105065373767	27.1748168782033	24.9715197634893	24.9813524064955	21.4348587423869	22.8719606593196	21.3311583278854	24.7320207651408	22.7468555564457
ESS2	na	36.3946974558149	36.5705577147173	40.9220771812944	35.7443572151765	37.5268924876491	32.7225733461759	29.0371147804673	30.076553007767	35.6420644621652	32.0879182334053
CRYBB2P1	na	24.147317166388	27.4972557464938	26.8950761162218	26.6638045739076	26.1883577204257	21.5921788065512	23.3666952492883	24.5631520139286	22.3248225117048	21.691589061559
CARD10	na	27.4480295848151	25.1595927939821	27.254742810198	24.0634644993625	30.9432271389388	30.205452319547	26.5253853237035	26.8825827768537	33.5842982132602	32.7914292299964
LRP5L	na	6.77514654308727	8.83557353237481	8.67196362142665	8.99800216271186	7.60779106962088	7.39404301572244	7.53518837029166	7.41457375033448	7.02746586890185	6.17526319229969
SLC25A1	na	132.115357590202	111.811607660815	124.724416877754	127.78814080622	120.700531393024	84.8348446006027	82.0117724140329	80.9139125164706	97.1809230379079	88.9941410687746
GGA1	na	53.4194246666496	52.1813916687786	54.9890412123643	53.6578110620432	55.0833334175435	49.0838600192639	49.2070634484198	47.6814127329202	54.3949153719972	49.7929449809481
HIRA	na	90.0312742552558	89.7424845328653	89.1573771401053	92.7041874194993	96.1946659283794	79.4859624190163	85.3226885161308	84.7162580294627	95.1231567890029	89.6976520653657
SH3BP1	na	19.6305528043298	15.9674266078343	18.1032235968031	15.2718385330431	24.5058654646442	18.0524773628543	19.0282534603325	18.137188096972	23.9555051995162	20.9880780649679
HPS4	na	44.7767697815575	46.6343948323101	49.9137445306999	48.4984061522314	43.8911023247358	50.7357206929891	51.109888794453	50.2670076817548	46.5132823809084	43.9303533426889
Z83844.1	na	12.3776715691017	11.9260431984073	14.1069269970673	10.6902869731301	12.8015715113813	11.0124044915015	10.9222174862308	11.483083449236	9.58996723546274	10.6699167816317
SRRD	na	24.2341780195045	23.3370081191424	27.4945206061822	25.3429969169958	25.7860226157823	24.9745601860838	27.4387414897994	26.3122309499049	28.5757728149821	25.6390674313202
PATZ1	na	64.5376138655621	61.6905291027246	66.1387087256272	67.485016220339	68.0312086033406	70.4007287135275	63.5543665575104	61.5219504002112	69.1487111188629	66.2472855123289
TRIOBP	na	31.05275498915	36.09510084302	38.4843362554556	36.2396600865184	35.551792883036	32.2899431697241	31.0921661541832	31.5974912129639	30.6723648421683	28.4140274734296
TFIP11	na	31.6173505344073	32.2914458694416	33.2491877098017	30.8326037410356	33.540117359819	26.9410609881376	28.1237586143714	30.5328344693261	34.0890333309162	30.6418122959681
GCAT	na	24.2341780195045	21.9106375040505	23.1385573124702	24.5587673707044	23.5548915809416	20.8842385178118	22.2250000416683	21.8254632445743	25.7026652221714	23.7630381070773
ANKRD54	na	15.5915231344124	15.135377082364	15.6255197049669	12.9191498941689	14.4840637671628	16.361286673088	15.4889983167106	16.1979918853461	15.5303113124903	13.992052043312
EIF3L	na	493.586797834531	536.909672364175	563.238042766761	519.655262516249	544.908035361595	459.295927327695	456.14529195109	463.924176040159	509.316559493119	459.627184439521
SNU13	na	96.6761295186683	84.5520803501697	99.5477482994183	86.0175986563831	98.4257969632201	80.7051929162897	80.7178511787303	74.3738782341243	100.519939970093	87.4307832985722
MICALL1	na	61.7580665658339	60.7792367653048	68.8961533794449	64.1004465995024	72.4568947544181	77.79477172925	68.9203340333242	72.8909634840574	80.0587548158874	71.4845340425071
POLR2F	na	25.189647403786	22.8219298414704	23.2984091764596	23.8158130636915	27.7976981389994	16.7545868334987	19.6752140779838	19.12579793035	21.6647842809239	17.7831946360529
CCDC134	na	8.12148976639307	6.26018214401444	7.71285243749006	6.60403828455916	6.80312086033406	7.70868314405106	5.70847603809974	7.33852684007464	8.54167122186965	7.69953701824708
DEPDC5	na	24.4513301522957	26.4670991911497	25.4164463743196	25.4255473955528	24.0303785227929	27.0590510362609	24.0517123738602	24.9814100203577	26.0520972267024	25.9517389853607
PICK1	na	27.0137253192326	29.9537829169299	28.9331873820871	29.9658237161872	29.0412793715336	26.3117807314804	26.6014983375448	28.0993333410112	28.7699017063882	30.4073086304377
CENPM	na	19.5871223777715	17.3937972229262	18.4628902907793	17.3356004969678	21.0311531972693	13.6868455822947	15.2606592751866	15.8557807891768	17.8210322310826	16.7670120854213
SEPTIN3	na	52.4205248558098	56.2227750782057	56.4277079882692	59.642720757425	55.8880036268303	82.0817434777273	81.4028683033023	77.4537780996479	76.3703058791709	68.9440776659282
KDELR3	na	94.4177473376392	82.4125244275319	81.3645987706205	81.3534966179132	101.790781474783	143.987188726382	147.012286234529	128.101020332702	180.928126790512	182.678355448157
CYP2D6	na	2.21495175447084	1.78296326886487	2.5576298238309	2.51778959598818	2.08482736042495	2.16315088225923	3.84370719898716	3.00385295526371	2.44602403171722	1.7196935472227
DDX17	na	311.483019275781	338.525292648477	330.813432526128	323.143848311336	316.089088575306	397.272492030917	401.420034999174	396.166378998641	349.587307644156	377.785405169423
TCF20	na	78.4353503642026	95.0913743394599	87.1991918062347	93.5296922050692	85.2584662657994	97.9317399422813	95.3315498362657	104.260313966242	98.1903932732198	104.784054547819
HSCB	na	2.64925602005335	4.23949043930092	3.39685210977541	3.54967057795055	3.07237716273151	4.36563178055953	3.04452055365319	3.7262986027322	3.61079738015399	4.10381414678144
CBY1	na	7.73061592736881	6.97336745156039	7.6728894714927	8.21377261642046	6.69339310452222	7.63002311196891	8.14409248102229	8.32713667345257	7.60985254312024	7.38686546420659
TOMM22	na	100.584867908911	86.2161794011103	87.0793029082427	87.7924339453584	91.9152834517177	74.7663604940871	81.7073203586676	71.0658376378212	77.2632987796391	83.1315494305154
XBP1	na	183.667273914847	164.587320419215	165.646494059048	161.344910339636	191.877268996304	166.051327725426	161.778210919747	169.926820975614	238.467930203288	221.097872650882
RTCB	na	75.9598160503823	70.1695099813264	76.6489687829323	73.0984487622143	84.4537960565126	64.8945264677768	71.6604025316121	73.3092214904866	73.0312889469855	71.9535413735679
JOSD1	na	55.4606547148874	55.0737543049372	59.5048563700658	56.5470778115379	60.1308101848881	58.1297637087116	61.3470891561119	61.141715848912	65.6155652952714	64.996599296167
FBXO7	na	99.5859680980712	97.9837369756185	103.703896763144	101.495813385819	99.3767708469227	89.5151165094909	84.6376713915588	89.3931430104429	88.9886838205693	88.2906300721835
GTPBP1	na	72.5288123522804	70.0110243574273	71.9333387952441	72.1491182588089	72.530046591626	62.2200853769835	59.2539812754753	63.9934749836561	70.0417040193311	65.9736979025435
POLDIP3	na	101.36661558696	94.2197034080148	99.3479334694315	93.6535179229047	107.496624776999	93.4087880975575	91.4117296234372	94.5263094529821	111.158203219149	102.360850004006
RAB36	na	3.56129497777664	3.84327637955317	4.31600032771464	3.50839533867206	3.40156043016703	5.11290208533999	5.0995719273691	5.74154172461798	4.15435827609115	4.49465358933205
PPP6R2	na	64.9719181311446	61.2943150429769	68.0569310935004	65.9991076063132	66.7876273708064	71.3053190824723	68.7681080056415	70.7616499967819	74.5454942999533	70.9764427671913
SBF1	na	85.3407881869646	84.2351091023716	91.6750439979388	89.2783425593842	89.8304560912927	132.738804138634	123.303082422954	128.519278339131	139.578672921006	127.960833491071
SUN2	na	163.515555991818	157.732817185579	173.399309462536	169.847609631006	184.744964868534	191.694498184208	185.106849662114	181.295834059461	193.352375840504	187.446596647274
CYB5R3	na	151.52875826174	141.884254795669	157.573974927582	153.915367269507	162.287350845711	133.210764331127	117.099871794886	114.260482665411	145.286062328347	122.215493685577
DNAL4	na	6.77514654308727	7.32996010533337	6.1542967635931	7.34699259157207	6.21790616267091	8.29863338466721	7.42101884952966	7.4525972054644	7.41572365171411	6.87877418889079
LMF2	na	91.0301740660956	86.0576937772112	97.9092666935266	87.3796815525734	98.6452524748438	77.2441515046749	73.0684932876767	71.8643301955496	87.3580011327578	78.7541476739486
RHBDD3	na	21.8455045588006	20.8012381367569	21.2602979105944	20.6788948785259	20.6288180926258	18.445777523265	18.4193493496018	18.2512584623618	20.7329656021745	17.7050267475428
PACSIN2	na	60.6288754753194	55.3907255527354	61.2232639079522	57.1662064007153	59.3261399756013	57.5004834520543	58.9114727131893	60.2291529257939	68.7992791143319	67.0289643974302
TTLL1	na	7.25288123522804	9.70724446381986	8.35225989344778	8.37887357353444	5.77899513942355	9.04590368944767	7.45907535645033	8.32713667345257	8.3087165521823	7.0741939101661
AP1B1	na	125.731084886139	119.696267449795	130.598972879365	130.677407555714	130.356573904465	108.11821409692	103.703981358812	106.123463267608	120.786996232893	101.422835341884
HMGXB4	na	39.0873839024265	35.5800225653479	37.6051510035137	37.4366420255948	35.9541279876794	38.0321255117213	33.6419521178678	38.3276427709598	37.1174440368518	39.0057763665512
TOM1	na	26.231977641184	29.3198404213335	30.8514097499602	28.8101170163894	27.0296038483165	18.6030975874293	18.0387842803952	19.7721966675586	18.6363735749883	16.571592364146
CHKB	na	20.021426643354	20.0088100172614	22.8588165504887	20.9265463141969	18.8000221624285	19.5863479884563	21.3877568894137	20.1524312188578	16.3068268781148	17.7050267475428
BIK	na	3.21385156531063	2.0603131106883	3.15707431379127	2.3526886388742	3.18210491854335	3.34305136349153	2.58784247060522	2.39547767318499	3.37784271046663	3.00946370763972
HMOX1	na	5.29851204010671	7.84503838300544	8.91174141741079	6.93424019878712	8.4124612789077	6.21414253449014	5.32791096889309	6.23584664130695	11.8030365974926	8.63755168036855
MCAT	na	22.0192262650336	21.5540448502776	23.7380018024305	23.2379597137926	26.0786299646139	25.6431704587821	25.9925942268141	22.3958150715231	30.2452812810748	28.3749435291745
THOC5	na	120.171990286683	112.049336096664	119.409342400105	121.349203478775	117.7013060675	97.4597797497884	99.2513700490941	102.016930113576	109.760475201025	101.149247732099
MCM5	na	140.888303754969	125.916828187835	136.393602948982	136.00191342264	153.948041404011	108.393524209208	109.33634438307	115.895491235997	155.070158455215	137.380064056541
ARSA	na	22.3666696774996	25.001107170083	28.9331873820871	23.2792349530711	22.2381585111995	17.4625271222381	17.3157106489025	17.7189300905429	14.8314473034282	14.2265557088423
TSPO	na	77.3930201268046	61.4924220728507	77.9277836948477	70.4981086876691	83.4296703356021	66.7430372217074	63.8207621059551	57.7196048872192	89.8428509427562	78.7150637296935
RASD2	na	4.16932094959216	3.09046966603245	4.23607439571993	3.87987249217851	4.97432493013673	7.07940288739383	7.83964042565698	6.69212810286599	6.63920808608959	5.90167558251426
TTLL12	na	143.84157276093	140.8937196463	152.938270871888	147.187503267112	159.434429194603	145.639049400107	140.162114988809	151.371374872213	184.073014831291	164.504321369553
CBX7	na	18.0670574482327	17.0372045691532	18.1431865628004	17.6245271719173	20.6653940112298	27.2950311325073	27.0201199136721	27.5670049691923	26.0909230049837	24.6619688249437
PDGFB	na	50.9438903528293	40.6911839360939	43.7194848011094	47.71417660594	53.7666003478014	53.2921717356591	47.9892552269585	52.54841498955	68.993408005738	59.251259490673
RPL3	na	2351.54044599654	2532.28329865982	2574.61408437978	2396.11019059518	2517.63020526545	2457.9293524871	2556.63613493027	2747.42277386753	2826.12840109042	2626.20655027459
ZMAT5	na	6.77514654308727	6.77526042168652	8.63200065542929	8.17249737714197	7.24203188358141	7.82667319217429	7.07851028724368	7.52864411572424	7.68750409968269	6.37068291357499
RBFOX2	na	83.3864189918433	89.267027661168	94.5124145837512	92.4152607445498	95.5362993935084	102.651341867211	101.078082381286	96.3134118440884	94.5795958930658	89.4240644555803
TAB1	na	27.1440165989073	26.1897493493262	28.8932244160897	25.7557493097807	28.5657924296822	26.7444109079322	29.0371147804673	31.4073739373143	31.138274181543	29.4302100240612
ASCC2	na	53.5062855197661	53.6870050958201	55.7083746003168	51.8829757730679	55.0101815803356	54.8653723773022	55.0677655142022	56.1606432268924	64.2566630554285	58.7822521596122
MTMR3	na	36.3078366026984	36.3328292788686	35.6869286356405	38.2621468111647	33.6132691970269	41.1785267950074	41.9382706265728	43.5368561237589	39.4858165120065	40.178294694203
MIEF1	na	82.5178104606783	81.2635036542634	86.2800435882955	87.7511587060799	84.0148850332652	85.2281447610135	84.7898974192415	87.3398764334272	102.267099992748	99.1168826308355
PNPLA3	na	10.3364415208639	10.4204297713658	9.1914821793923	10.4839107767377	10.1315294532932	11.6023547321177	13.2817209153121	11.939364910795	12.6183779413983	12.8586176599152
MYH9	na	729.023140206813	725.111350744356	723.569462348161	733.25462578246	694.613270207549	717.182842509036	719.724658883615	817.200097652249	790.842277810286	784.649264864611
SAMM50	na	49.6409775560817	45.7627239008651	47.3960776728664	44.3296069851034	50.9502546152975	45.9767887520188	48.1795377615618	45.1718646943455	53.3077935801229	49.1285179286121
TXN2	na	106.57826677395	106.819310507993	109.418600900766	105.664612552947	105.887284358425	94.2740484504612	91.4117296234372	89.2790726450531	101.645887540249	95.8729152576654
FOXRED2	na	96.6326990921101	94.3781890319139	100.746637279339	110.658916505645	109.142541114176	123.692900449187	119.839940293174	120.724470037497	123.194194486329	114.164201169034
EIF3D	na	365.249887354897	370.816738517919	390.478140760183	385.304358664749	383.388778806568	351.177713230775	354.534418472914	377.49686252985	420.133746781143	399.164322676941
TNRC6B	na	58.3270628677321	71.120423724721	66.5783013515981	70.6219344055046	55.2662130105632	67.4903075264878	62.4887843637318	72.7008462084078	54.8996504896531	56.8671388911142
SGSM3	na	34.0928848482276	32.6876599291893	36.7259657515718	34.8363019510496	38.6973218829754	37.2455251908998	38.6273545244749	38.9360180530385	41.0776734215368	39.2011960878265
IFT27	na	12.9856975409173	17.433418628901	19.2221866447291	17.2943252576893	16.5323152089838	17.3445370741149	16.1740154412826	17.7189300905429	12.9678099459294	12.6241139943848
KIAA0930	na	67.3171611652902	57.7283885052471	66.8180791475823	63.8940704031099	72.7860780218536	69.3388182804185	69.1486730748482	72.2065412917189	82.8153850738544	76.2527752416246
SLC25A17	na	26.3622689208588	20.3654026710343	21.8997053665521	23.0728587566786	25.2008079181192	19.3503678922098	22.605565110875	19.6201028470389	22.6354287379546	23.8412059955874
FAM118A	na	39.7388403008003	48.2588724772759	44.678595985046	49.4890118949152	43.3424635456766	49.0051999871817	49.8920805729917	46.806873264932	41.3106280912241	42.4842474052517
KCTD17	na	15.5046622812959	16.9183403512289	17.1041494468691	16.7990223863474	16.4957392903799	17.6591772024435	16.7448630450926	16.0839215199563	17.549251783114	15.3599900922391
ST13	na	227.749156871472	241.333983792354	226.27031347704	214.218491855388	236.353586018703	225.243001867247	232.94387886139	248.939560735589	229.926258981419	239.350074617995
RBX1	na	22.1929479712666	20.7219953248073	21.0205201146102	19.7295643751205	20.6653940112298	16.911906897663	17.4298801696645	16.1219449750863	17.0833424437393	17.0405996952067
EP300	na	99.8031202308624	121.875444778408	123.006009339867	129.893178009423	107.716080288623	126.249351491857	115.844007066504	119.811907114379	112.827711685242	107.168175147378
L3MBTL2	na	45.4716566064895	40.49307690622	42.440669889194	44.9074603350023	44.6591966154187	39.4873361052411	38.6273545244749	37.8713613094007	43.7178263446601	41.6244006316403
RANGAP1	na	130.204418821639	125.95644959381	140.589714378705	131.585462819841	141.695108671689	136.199845550249	134.986430047599	145.781926968115	151.73114152303	151.802039486658
ZC3H7B	na	107.360014451998	111.494636413017	116.691860712285	110.163613634303	115.835934218699	113.742406390794	111.239169729104	115.857467780867	121.33055712883	120.378548305589
PHF5A	na	28.7075119550044	24.1690576446127	24.0976684964068	25.3842721562743	28.3829128366625	24.1092998331801	24.3942209361462	24.1068705523695	27.6051283579515	28.1404398636441
ACO2	na	155.176914092633	153.295219716404	161.650197459312	152.140531980532	163.640659834057	171.911500115547	164.746618459558	174.337541770685	194.594800745503	174.548895043104
POLR3H	na	92.1593651566101	89.5443775029914	98.3888222854949	95.4283532118799	90.6717022191835	86.0934051139172	86.883005299878	83.119272914006	92.9100874269731	86.2582649709203
TRMU	na	24.1907475929462	22.9804154653695	23.1785202784675	24.9715197634893	26.1883577204257	25.2892003144124	28.846832245864	27.8711926102317	28.731075928107	27.6323485883283
PMM1	na	9.38097213658237	8.04314541287932	10.5102600573051	8.13122213786347	8.70506862773928	7.51203306384568	7.95380994641897	9.04958232092106	10.4829601359309	9.61465028674508
DESI1	na	40.6074488319654	37.0856359923894	37.4053361735269	39.0051011181776	42.3183378247661	37.363515239023	36.9909247268863	34.1070392515386	40.6894156387245	33.1822686725471
CERK	na	66.6222743403581	64.8602415807066	67.0978199095638	66.6182361954906	69.4210935102905	57.0285232595614	54.6110874311542	56.8070419641011	55.559688720434	56.2808797272883
BRD1	na	40.3468662726158	40.7704267480434	37.8848917654952	38.8812754003421	41.4039398596675	45.1115283991151	41.5577055573661	46.0844276174635	47.3286237248141	47.174320715859
ZBED4	na	42.9526918661109	43.1477111065299	47.5159665708584	46.8473965810916	45.9027778479529	52.3482513506733	48.4459333100065	48.1757176496092	51.8324140054363	47.7214959354299
HDAC10	na	23.4089999148977	27.2595273106452	28.3337428921267	30.4198513482507	27.7611222203954	29.0648818543558	30.0265839604046	27.6810753345821	28.9252048195131	28.1013559193891
ABHD4	na	31.0961854157082	29.4387046392578	34.4480766897224	30.1309246733012	32.9549026621558	26.626420859809	26.1067637475761	24.9814100203577	32.1865701951361	28.6485311389599
KHNYN	na	41.4326269365721	41.8798261153371	40.8421512492997	43.380276481698	43.0132802782411	39.8413062496108	37.028981233807	43.5368561237589	37.3503987065391	40.0610428614378
FKBP3	na	38.653079636844	34.3517589801299	30.9712986479523	31.1215304159851	34.4910912435216	27.7669913250002	33.9844606801538	31.1412097514048	26.4403550095147	29.0002866372555
SDR39U1	na	31.9647939468733	28.8443835496362	32.6897061858387	34.7950267117711	29.8825254994243	15.889326480595	17.1254281142992	14.791124045539	16.345652656396	14.5392272628828
GZMB	na	1.60692578265531	2.65463420030992	3.35688914377806	2.84799151021614	1.97509960461311	0.0786600320821537	0.22833904152399	0.0760469102598408	0.0388257782812257	0.234503665530368
RBM23	na	49.7712688357565	52.8549555703498	55.4286338383353	49.6128376127507	53.6202966733856	49.2018500673871	48.8264983792131	47.9475769188296	48.2604424035635	45.4546271686363
PRMT5	na	154.178014281794	145.489802739374	148.262603850197	154.493220619406	162.067895334087	144.852449079286	157.706164679235	143.842730756489	182.364680586917	165.364168143164
AP4S1	na	6.55799441029601	6.37904636193877	6.35411159357989	6.43893732744519	6.10817840685907	8.18064333654398	8.10603597410163	8.63132431449193	9.27936100921294	6.80060630038067
POLE2	na	18.5013617138152	17.5919042528001	17.3039642768559	17.7896281290313	19.129205429864	18.6817576195115	18.5715753772845	19.2778917508696	20.9659202718619	21.3398335632635
VCPKMT	na	10.7707457864464	11.2921007028109	10.7900008192866	10.2362593410667	9.80234618585767	9.63585393006382	10.1230308408969	9.69598105812971	8.58049700015088	10.200909450571
SOS2	na	52.8982595479506	55.9058038304075	54.7492634163802	53.8229120191572	53.1813856501383	49.5558202117568	46.4289384432112	48.251764559869	40.2235062993498	41.8198203529156
CDKL1	na	4.38647308238342	5.66586105439282	5.1152596476618	5.61343254187529	5.04747676734462	6.17481251844906	5.93681507962373	6.34991700669671	4.89204806343444	6.21434713655475
NIN	na	103.711858621105	107.255145973716	99.6676371974104	104.178703938921	101.534750044556	121.765729663174	129.506293051023	133.424304050891	112.322976567586	115.258551608176
PYGL	na	129.856975409173	127.026227555129	123.245787135851	128.242168438283	132.843736369534	151.341901726064	153.900513987169	160.078746096965	162.524707885211	166.810274080602
PSMC6	na	100.888880894819	92.5159829510995	80.8850431786522	84.9444424351423	92.5736499865887	82.3570535900149	88.2910960559426	85.6668444077107	82.2718241779172	92.7852836615156
GNPNAT1	na	137.413869630308	133.048681263294	119.089638672126	132.658619041082	140.414951520551	136.121185518167	133.464169770772	121.028657678537	129.367493233044	140.624031429711
DDHD1	na	62.8872576563485	64.6225131448579	57.4667451042005	65.7927314099207	58.5946216035224	55.9666128264523	53.8880137996615	51.3696878805225	45.8920699284088	50.6137078103044
CDKN3	na	58.153341161499	52.3002558867029	46.9564850468954	50.4383423983206	56.3269146500777	38.0321255117213	45.1730737148293	39.5063698799873	40.8835445301306	41.1163093563245
CNIH1	na	188.835494675278	178.137841262588	173.279420564543	182.230181414554	182.440681996485	174.192641045929	169.008947234673	164.147255795866	191.294609591599	194.559874501695
CGRRF1	na	13.115988820592	13.7486278732469	12.6682602211624	11.1855898444721	12.5821159997576	12.1529749566927	12.1019692007714	10.6085439812478	12.03599126718	12.9758694926804
ATP6V1D	na	32.5728199186888	32.0537174335929	28.0140391641478	29.1815941698958	30.6506197901072	25.2105402823302	28.4662671766574	27.1487469627632	29.0416821543568	29.5474618568264
PLEK2	na	55.7646677007952	48.2984938832507	45.1981145430117	49.2000852199658	56.3634905686816	45.7408086557724	45.7819778255599	44.0691844955778	49.6581704216877	46.1972221094825
PIGH	na	18.0236270216745	17.7107684707244	17.3838902088506	17.7483528897528	18.6171425694088	20.3729483092778	20.5505137371591	19.1638213854799	20.3447078193623	20.4409028453971
PSMA3	na	87.0780052492947	74.1316505788039	72.372931421215	73.3048249586067	83.5393980914139	63.7146259865445	70.6328768447541	68.9365241505457	72.1771218247985	73.3605633667501
VTI1B	na	78.9565154829016	81.3823678721878	77.847857762853	79.3722851325455	76.9557327427035	76.1429110555247	76.8360874728225	77.6819188304274	75.0502294176093	74.8457532484424
TIMM9	na	32.616250345247	37.4026072401876	36.6060768535798	32.9789161835173	36.3198871737189	36.3016048059139	37.599828837617	38.9740415081684	41.0388476432556	43.5785978443934
GSTZ1	na	29.0549553674704	30.4688611946019	35.7268916016379	30.7913285017571	28.1268814064349	22.3001190952906	23.0622431939229	23.1182607189916	21.8977389506113	19.2293005734902
KIAA0586	na	32.3556677858975	36.9271503684903	32.5698172878466	34.7950267117711	33.3938136854032	36.5769149182015	34.5933647908844	37.1108922068023	30.2452812810748	34.1593672789236
TMED8	na	61.1500405940184	59.5509731800868	51.1126335106206	61.2111798500078	56.3269146500777	61.2761649919977	62.3746148429698	62.3204429579396	56.9574167385581	65.8955300140334
SAMD15	na	3.8653079636844	3.9621405974775	3.63662990575956	3.1369181851656	2.96264940691967	2.83176115495753	2.74006849828787	3.04187641039363	1.70833424437393	2.9312958191296
AHSA1	na	111.095031136008	100.044050086307	97.7494148295372	95.2219770154875	124.687306520854	92.3862076804895	95.2173803155037	97.0738809466868	98.5398252777508	102.751689446556
DAAM1	na	42.4749571739702	49.0909220027462	42.2808180252046	42.1007440640647	38.6973218829754	34.6890741482298	33.8322346524711	38.707877322259	33.4289951001353	37.0515791537981
SPTLC2	na	89.1626657240908	82.6106314574058	79.6461912327341	88.0813606203079	89.3183932308374	85.2281447610135	83.6101457047009	81.0279828818604	87.2415237979141	93.9187180449123
RIN3	na	33.1374154639461	34.153651950256	38.4843362554556	40.5322849714819	37.5634684062531	60.410904639094	57.5033819571247	58.4420505346877	62.1988968065235	56.085460006013
LGMN	na	71.6167733945571	65.2564556404543	71.9733017612414	77.2672479293422	70.1160359637655	70.9906789541437	70.4045378032301	69.5068759774945	60.6458656752745	56.0072921175029
ALKBH1	na	14.2886103376648	13.3127924075244	13.7072973370937	12.8778746548904	14.0451527439155	13.4115354700072	13.9286815329634	12.9279747441729	14.5984926337409	14.5783112071379
SNW1	na	97.4578771967169	103.134519752339	97.6694888975425	92.4152607445498	103.436697811961	93.1334779852699	95.8262844262343	104.564501607281	95.9773239111899	110.060387022253
ITPK1	na	223.449544642205	220.374260031698	247.210907659655	225.40408169986	253.836875111389	258.201555309669	247.25312546356	264.453130428596	327.029530462764	296.060877732089
DHRS7	na	41.3891965100139	43.2269539184795	44.2390033590751	38.6748992039496	45.3541390688937	37.7174853833927	39.8071062390155	39.5063698799873	36.6127089191958	39.4356997533569
PPM1A	na	50.553016513805	50.0418357461408	47.915596230832	53.1212329514228	48.4265162316252	47.9432895540727	48.1034247477205	46.3886152585029	43.873129457785	51.2390509183854
CEP128	na	9.64155469593188	9.35065181004689	8.91174141741079	9.03927740199036	10.6435923137484	10.8157544112961	10.7699914585482	12.1294821864446	9.43466412233784	11.6470153880083
ERH	na	74.6569032536347	65.2960770464291	68.4965237194713	67.4437409810605	73.4810204753286	53.213511703577	61.6134847045565	55.7804086755932	63.0142381504293	62.1043874212924
HIF1A	na	264.447867313195	243.275432685118	226.749869069008	243.977939375183	244.985502809234	192.677748585235	184.497945551384	182.360490803098	187.52850909832	197.37391848806
SUSD6	na	20.2820092027036	20.24653845311	22.3792609585204	22.9490330388431	19.6046923717153	20.45160834136	18.3051798288398	18.0991646418421	21.0823976067055	18.1349501343485
SRSF5	na	89.206096150649	98.6969222831644	95.271710937701	93.9424445978541	88.3308434285309	115.433597080561	140.580736564936	125.971706845426	85.4555379969777	100.289400958487
EIF5	na	363.729822425358	369.350746496852	344.720544693208	367.762381971388	350.689907574639	348.621262188105	367.701969867465	376.622323061862	407.398891504901	429.571631307379
DICER1	na	91.0736044926539	100.162914304231	88.4780067181502	100.381381925299	87.1969899518085	110.438685043344	113.065882061296	110.420113697289	90.9299727346306	102.360850004006
ZFYVE21	na	22.8878347961987	20.8012381367569	19.2221866447291	20.4725186821334	23.5914674995455	21.5921788065512	22.491395590113	19.2398682957397	23.7225505298289	24.3492972709032
MTHFD1	na	303.839264201529	295.575688571821	288.612540432918	283.643444321816	331.121791121528	257.965575213423	261.866824121095	273.084454743088	289.717957534506	286.055388002794
ZC3H14	na	157.609017979895	158.089409839352	146.624122244306	149.044889034645	153.801737729595	157.398724196389	164.366053390352	164.983771808725	157.826788713182	169.233478624415
TELO2	na	47.9037604937516	46.2778021785371	51.5122631705942	50.0255900055357	55.1564852547514	50.3424205325783	55.8669521595361	54.5636581114358	65.5767395169902	67.2243841187055
PCNX1	na	90.2918568146053	99.291243372786	97.2298962715715	99.4320514218939	93.0857128470439	94.4313685146255	94.7607022324557	98.899006792923	87.5909558024452	89.6585681211107
GSKIP	na	29.6195509127277	25.9520209134776	23.1385573124702	24.9302445242108	25.8957503715941	26.1544606673161	28.6565497112607	24.4871051036687	24.9649754348281	29.1175384700207
VRK1	na	27.3177383051403	22.9407940593947	23.8578907004226	22.3711796889442	23.9938026041889	20.9235685338529	23.2525257285263	23.4984952702908	23.6837247515477	24.7010527691987
PSMC1	na	143.276977215672	125.95644959381	117.650971896221	125.559277885181	126.552678369655	97.774419878117	109.108005341546	110.876395158848	103.27657022806	111.897332402241
RPS6KA5	na	20.7597438948443	17.8296326886487	16.1850012289299	17.1292243005753	19.860723801943	22.024808983003	21.1974743548104	20.8748768663263	27.0227416837331	32.0879182334053
PPP4R3A	na	100.280854923003	94.7347816856869	88.2781918881634	88.9068654058778	94.4755977539939	96.8304994931312	103.209246768843	99.355288254482	94.8125505627531	109.356876025662
C14ORF93	na	9.20725043034936	8.87519493834959	10.5102600573051	10.5664612552947	10.277833127709	9.04590368944767	9.28578768864224	10.2663328850785	8.50284544358843	7.81678885101226
PSMB5	na	61.0197493143437	55.0737543049372	57.4667451042005	52.9148567550303	69.3479416730826	55.298002553754	54.9916525003608	55.5902913999436	64.1013599423036	59.9547704872641
YY1	na	127.381441095352	117.358604497283	111.77641589461	108.223677388213	126.625830206863	139.739546993946	148.648716032117	145.249598596296	154.138339776466	168.295463962294
ACIN1	na	192.092776667147	206.229418098704	201.77301532066	202.702700096688	208.519311961099	219.343499461085	219.700214452999	233.387967587451	209.892157388306	218.127492887497
CCNB1IP1	na	99.889981083979	104.204297713658	105.781970995006	95.3870779726014	93.3417442772716	96.3978693166793	96.3971320300443	96.1613180235687	102.965964001811	93.8405501564022
TRIP11	na	63.84272704063	71.1600451306958	56.7074487502507	62.1192351141346	56.6926738361171	61.5514751042852	61.8037672391598	69.6969932531441	48.0274877338762	55.460116897932
APEX1	na	280.126251300724	293.594618273082	295.446207618466	287.316940617602	284.962981843347	276.883312929181	263.389084397922	277.0388940766	291.348640222318	268.115857589721
PABPN1	na	102.10493283845	97.8252513517194	109.738304628745	113.341807058747	107.057713753752	91.4029572794626	99.7461046390628	103.309727587994	87.2415237979141	96.0683349789407
ARHGAP5	na	71.3996212617658	78.4107624240796	60.9435231459707	67.1135390668325	68.0312086033406	87.2339755791084	83.4959761839389	86.00905550388	73.2642436166729	85.398418197309
CINP	na	32.268806932781	28.5670337078127	31.6506690699074	30.2547503911367	30.796923464523	29.8908121912184	30.6735445780559	32.2058664950426	34.3608137788847	31.6579948465997
DHRS2	na	27.5348904379316	28.0915768361154	27.5744465381769	34.3409990797077	24.0303785227929	23.1260494321532	27.6290240244027	26.5403716806844	27.6051283579515	27.5150967555632
SRP54	na	54.8526287430719	54.7171616511642	49.9137445306999	50.5208928768776	50.4381917548423	49.634480243839	48.7123288584511	51.2175940600028	44.8437739148157	50.9654633086
CHD8	na	64.6244747186786	65.9300195420255	67.4974495695373	68.5168972023013	63.605522452263	83.0256638627132	74.8571491129479	77.7579657406872	72.4489022727671	75.3538445237582
PCK2	na	97.1104337842508	95.7649382410311	92.1146366239098	100.09245525035	84.124612789077	85.8574250176707	82.5065070040016	84.8683518499824	96.7150136985332	86.1800970824102
PRORP	na	22.9746956493152	20.1276742351857	21.220334944597	21.6695006212098	20.2996348251903	23.7553296888104	26.3731592960208	25.0574569306176	23.2566411904542	23.3331147202716
DCAF11	na	108.098331703489	105.313697080952	110.777341744676	99.4320514218939	108.045263556058	90.9703271030107	94.8748717532177	98.1765611454545	104.907252915872	94.9349005955439
PSMA6	na	102.191793691566	89.8613487507896	88.3181548541608	88.5766634916498	90.8180058935992	75.9855909913604	84.0287672808282	76.0088868047109	86.8920917933831	85.7892576398596
NFKBIA	na	28.1863468363054	29.1217333914596	30.0521504300131	27.7369607951485	31.0163789761467	29.3795219826844	29.075171287388	30.2286468282867	32.691305312792	28.6485311389599
EMC9	na	14.6360537501308	12.8373355358271	15.0260752150065	13.4144527655108	13.7525453950839	10.9730744754604	10.7699914585482	10.3804032504683	13.1619388373355	12.4677782173646
PSME2	na	41.4760573631304	37.6403356760362	41.1218920112812	39.871881143026	45.171259475874	34.2564439717779	35.887286026187	32.3959837706922	31.138274181543	31.9706664006402
BRMS1L	na	8.77294616476685	10.4996725833154	7.87270430147949	7.67719450580003	9.5097388370261	10.3044642027621	9.74246577169022	9.54388723761002	8.50284544358843	10.200909450571
TM9SF1	na	34.1363152747859	29.5971902631569	39.3635215073974	35.4967057795055	38.2584108597281	33.0765434905456	32.0816353341205	31.4073739373143	33.3125177652916	30.1728049649073
SEC23A	na	44.2121742363002	37.7591998939605	34.0884099957462	36.6111372400249	42.5012174177859	53.0561916394126	56.3997432564254	53.7271420985775	50.745292213562	56.3199636715434
GMPR2	na	32.78997205148	32.8461455530884	36.406262023593	32.4010628336184	35.2957614528084	28.9468918062325	28.275984642054	26.3502544050348	29.1193337109193	28.5312793061948
PNN	na	109.618396633027	118.111411210804	102.904637443196	106.94414497058	109.654603974632	108.11821409692	111.924186853676	126.960316678804	93.0265647618167	111.076569572884
RABGGTA	na	35.2655063653004	33.9951663263569	34.6079285537119	33.6805952512517	34.7836985923532	30.4414324157935	30.3310360157699	27.9852629756214	31.9536155254487	29.7819655223567
NFATC4	na	1.08576066395629	1.66409905094055	0.999074149933945	1.19698193907635	0.84124612789077	1.10124044915015	0.799186645333964	0.684422192338567	0.27178044796858	0.390839442550613
PCIF1	na	36.2644061761402	40.3742126882957	45.2780404750064	38.6336239646711	37.4171647318373	33.4305136349153	33.0330480071372	34.0690157964087	35.1373293445092	31.9706664006402
GSS	na	51.595346751203	47.6645513876543	50.6730408846497	51.140021466055	47.1463590804871	37.5208353031873	39.4645976767295	37.6812440337511	39.3693391771628	38.6931048125107
TRPC4AP	na	78.4787807907609	82.0163103677842	79.8060430967235	77.8038260399627	85.8436809634625	76.8115213282231	78.9672518603797	76.6933089970495	83.436597526354	76.6436146841752
PYGB	na	217.847019616191	210.42928713203	219.756350019471	219.130245329529	225.85629737937	250.650192229783	252.542979925532	265.517787172234	361.933905137586	331.314595450155
ABHD12	na	65.1890702639358	61.2943150429769	68.6164126174634	63.481318010325	67.5557216614893	55.809292762288	55.1819350349641	58.2519332590381	63.480147489804	59.290343434928
PROCR	na	54.4617549040477	54.3605689973912	57.1470413762217	53.1212329514228	60.8257526383631	47.9826195701137	49.1690069414991	48.8981632970777	62.5871545893358	52.2161495247619
GINS1	na	18.0670574482327	14.4221917748181	14.1468899630647	16.1386185578915	15.5081894880733	13.9228256785412	12.5967037907401	13.6884438467713	13.5501966201478	14.8518988169233
NINL	na	1.08576066395629	1.584856238991	1.23885194591809	1.36208289619033	1.20700531393024	2.00583081809492	1.21780822146128	1.93919621162594	1.24242490499922	1.52427382594739
UQCC1	na	23.0181260758734	23.6143579609659	23.3783351084543	23.3205101923496	23.5548915809416	25.9971406031518	25.7642551852902	25.7418791229561	22.2083451768611	23.1767789432514
ZMYND8	na	35.2655063653004	40.4138340942705	40.0029289633552	39.3353030324055	34.4910912435216	53.5674818479466	55.0297090072815	60.4192702014435	56.9185909602769	52.5679050230575
IFT52	na	20.2820092027036	20.1276742351857	20.2612237606604	18.1611052825377	17.9587760345377	18.6817576195115	18.5715753772845	20.7608065009365	19.1799344709255	19.8937276258262
MYBL2	na	31.8345026671985	28.7651407376866	27.2147798442007	26.7050798131861	35.3689132900163	27.3343611485484	24.7747860053529	29.5442246359482	35.1373293445092	32.1270021776604
HNF4A	na	25.4067995365773	23.0200368713442	26.4554834902509	24.8889692849324	25.2373838367231	42.6337373885273	43.041909327272	39.8485809761566	44.1449099057536	43.1877584018427
NDRG3	na	33.7454414357616	35.5404011593731	36.7259657515718	32.5248885514539	37.4903165690452	42.2797672441576	40.7585189120321	37.9854316747905	37.9327853807575	35.8399768818912
RAB5IF	na	36.1775453230237	30.2707541647281	31.9304098318889	32.9376409442388	38.9533533132031	27.7276613089592	30.102696974246	27.0727000525033	34.749071561697	33.4558562823325
NFATC2	na	5.68938587913097	5.07153996477119	4.99537074966973	5.61343254187529	5.01090084874068	2.87109117099861	2.62589897752588	3.30804059630308	4.11553249780992	3.40030315019033
PABPC1L	na	80.6503021186734	104.323161931582	104.423230151096	101.949841017882	79.0039841845245	110.792655187713	120.639126938508	117.720617082234	108.129792513214	98.8823789653051
STK4	na	41.6932094959216	40.4138340942705	38.2845214254688	42.8436983710776	43.817950487528	43.6563178055953	43.841095972606	42.9284808416801	41.9318405437237	47.3306564928792
ADNP	na	124.862476354974	137.525900138444	136.793232608956	131.915664734069	125.821159997576	140.054187122275	133.654452305375	137.797001390832	139.151589359913	134.917775568472
PFDN4	na	9.42440256314062	11.45058632671	8.75188955342136	7.71846974507852	10.2046812905011	10.737094379214	9.93274830629355	10.1142390645588	9.51231567890029	9.84915395227545
CSTF1	na	37.089584280747	35.3422941294993	31.61070610391	36.8175134364173	35.551792883036	34.0204638755315	36.800642192283	34.7154145336173	40.3788094124747	39.8265391959075
BMP7	na	145.969663662284	126.075313811734	136.073899221003	131.379086623449	161.738712066652	122.984960160447	116.681250218759	120.990634223407	164.38834524271	157.000204072581
RAE1	na	45.8625304455138	41.9194475213119	42.2408550592072	40.4910097322034	44.9518039642503	42.7910574526916	41.7479880919694	39.5443933351172	45.076728584503	45.5327950571464
TPD52L2	na	119.7376860211	111.019179541319	112.016193690594	116.850202397419	120.225044451172	127.389921957048	125.776755372798	127.948926512182	147.343828577251	143.750746970116
DNAJC5	na	90.9867436395374	84.2747305083463	93.7930811957988	97.5333904150832	93.6709275447071	83.8515941995758	78.5486302842524	81.4462408882895	92.9489132052543	91.143758002803
NELFCD	na	78.6090720704356	70.7638310709481	71.4937461692731	74.5843573762401	69.8965804521418	65.9957669169269	71.3559504762467	65.5904600991127	61.5000327974615	69.1394973872035
CTSZ	na	35.6998106308829	36.09510084302	35.0075582136854	36.0745591294044	39.5385680108662	30.7954025601632	33.0330480071372	36.9587983862826	31.3712288512304	33.5731081150977
PRPF6	na	80.5200108389987	86.4539078369589	85.2010435063669	81.4773223357487	86.867806684373	88.6105261405461	86.9591183137194	99.8115697160411	92.3277007527547	93.3324588810864
PRELID3B	na	96.6326990921101	92.9914398227968	83.6424878324699	89.3608930379412	98.3892210446162	102.965981995539	111.962243360596	104.374384331632	102.189448436186	113.187102562658
MTG2	na	38.0884840915868	38.8685992612542	41.6014476032495	41.3577897570518	38.6241700457675	37.9534654796391	36.8767552061243	38.9360180530385	38.5928236115383	39.3575318648467
PSMA7	na	112.050500520289	90.851883900159	97.389748135561	99.3082257040584	96.8896083818544	73.0751698043208	82.3923374832396	76.0849337149707	88.0180393635386	78.4414761199081
SLCO4A1	na	83.8641536839841	72.6656585577373	83.4826359684805	78.7118813040895	97.6211267539333	116.220197401382	113.218108088978	103.766009049553	142.063522731005	128.468924766387
NTSR1	na	207.467147668768	202.54462734305	223.632757721214	225.362806460582	238.621292972147	275.821402496072	258.365625484394	266.848608101781	323.923468200266	292.191567250838
MRGBP	na	28.9246640877956	23.0200368713442	27.0549279802112	26.0034007454517	27.5416667087717	26.3511107475215	26.0306507337348	24.2209409177593	26.0132714484212	27.1242573130126
TCFL5	na	15.7652448406454	15.9674266078343	15.745408602959	16.6339214292334	17.117529906647	18.406447507224	17.2015411281405	15.5135696930075	17.4716002265516	16.4543405313808
DIDO1	na	84.3853188026831	99.9648072743572	101.346081769299	95.3870779726014	91.5495242656782	111.421935444371	105.454580677163	111.788958081966	92.3665265310359	94.973984539799
GID8	na	87.8597529273432	83.2445739530022	80.8450802126548	81.5185975750272	81.2351152193653	85.0314946808081	90.4983734573412	87.5299937090768	86.3873566757271	91.2610098355682
SLC17A9	na	11.6827847441697	9.66762305784509	11.7491120032232	11.598342237257	11.5945661974511	11.0124044915015	12.4825342699781	10.0762156094289	10.6382632490558	11.7642672207735
ARFGAP1	na	70.5310127306008	70.7242096649733	78.9268578447817	77.1846974507852	67.2631143126577	69.102838184172	71.8506850662154	66.6931402978804	73.0312889469855	71.9926253178229
PTK6	na	2.56239516693685	3.0112268540829	4.39592625970936	2.84799151021614	2.96264940691967	4.40496179660061	3.5773116505425	3.65025169247236	3.72727471499767	3.00946370763972
GMEB2	na	36.2644061761402	33.5989522666092	38.7640770174371	34.7124762332141	34.5276671621255	35.3576844209281	35.4686644500597	36.9968218414126	39.5246422902878	38.0677617044297
C20ORF27	na	75.3083596520085	73.1411154294346	80.7251913146628	76.4417431437723	94.0001108121426	77.8341017452911	68.1972604018316	69.4308290672347	88.9886838205693	80.7865127752117
CDC25B	na	152.744810205371	115.654884040368	128.201194919524	130.388480880765	157.64220918301	127.46858198913	130.609931751722	128.291137608351	143.927160088504	146.017615736909
RNF24	na	23.5827216211307	25.5954282597046	24.4972981563803	23.85708830297	23.3354360693179	21.3561987103047	20.8549657925244	18.137188096972	19.5681922537377	19.737391848806
ARFRP1	na	22.9312652227569	21.3955592263785	23.9378166324173	21.9171520568807	21.4700642205166	21.0415585819761	22.1108305209063	22.3197681612633	24.1108083126412	23.8802899398425
NDUFAF5	na	10.5970240802134	10.2223227414919	11.389445309247	10.8966631695226	9.40001108121426	9.91116404235136	9.89469179937288	9.81005142351947	10.7547405838995	10.9435043914172
TRIB3	na	263.709550061704	278.22151275487	300.561467266128	287.482041574716	301.056386029084	252.970663176206	241.430479904698	255.213430832026	342.288061327286	287.657829717251
CSNK2A1	na	179.801965951162	184.358402000628	179.713458090118	188.916770177671	176.295927671022	192.166458376701	179.093921568649	189.699017643173	193.585330510191	203.588265624614
SLC52A3	na	9.9889981083979	10.3015655534415	10.829963785284	10.6902869731301	10.3509849649169	12.0743149246106	10.6558219377862	10.0001686991691	12.03599126718	11.5688474994981
CDS2	na	44.689908928441	42.434525798984	43.999225563091	41.5228907141657	44.5860447782108	47.078029201169	45.3252997425119	45.7041930661643	47.2121463899704	44.6729482835351
HM13	na	170.377563388021	163.081706992174	167.045197868956	172.117747791323	193.450033496273	165.225397388564	158.315068789966	159.622464635406	214.434773447209	191.823998403841
SNPH	na	14.5926233235726	16.0862908257586	16.4647419909114	16.097343318613	14.9229747904102	13.0182353095964	13.0533818737881	12.433669827484	10.2500054662436	10.0054897292957
SEC23B	na	79.1302371891346	64.0281920552363	68.7762644814528	69.6313286628207	77.3580678473469	62.8100356175997	63.2499145021451	61.0656689386522	78.8939814674506	76.2136912973696
FERMT1	na	116.523834455789	102.104363196995	98.6286000814791	109.379384088011	106.472499056088	128.92379258265	131.941909493945	128.93753634556	175.18191160489	183.811789831553
PLCB4	na	6.47113355717951	6.10169652011534	5.3950004096433	6.19128589177422	5.85214697663145	6.56811267885983	7.23073631492634	7.22445647468488	6.36742763812101	6.80060630038067
MYL9	na	1.60692578265531	1.584856238991	1.5185927078996	2.02248672464624	2.01167552321706	2.47779101058784	2.01699486679524	2.54757149370467	1.98011469234251	1.915113268498
TM9SF4	na	74.8306249598677	78.5692480479787	83.0030803765122	79.3722851325455	81.2716911379692	90.9703271030107	83.2676371424149	84.2599765679036	93.6866029925976	87.5480351313373
CRNKL1	na	32.9202633311548	30.9046966603245	28.6134836541082	31.616833287327	31.3821381621861	30.3234423676702	30.6354880711353	29.6582950013379	28.8087274846695	32.3224218989357
POFUT1	na	63.9730183203048	67.8318470288147	65.9388938956404	72.5205954123153	69.6771249405182	77.9127617773732	77.7875001458391	75.6666757085416	77.1079956665142	78.2851403428878
SAMHD1	na	26.405699347417	26.3086135672506	24.1775944284015	24.9302445242108	27.3222111971481	27.3736911645895	25.8784247060522	24.4871051036687	20.5000109324872	20.5581546781622
KIF3B	na	34.0928848482276	34.9460800697515	31.9703727978862	36.6936877185819	36.5759186039465	37.7568153994338	36.914811713045	37.8713613094007	34.9432004531031	39.8656231401625
MROH8	na	1.30291279674755	1.66409905094055	1.59851863989431	1.07315622124086	1.68249225578154	1.33722054539661	1.48420376990593	0.608375282078727	0.698864009062062	1.17251832765184
NOP56	na	279.344503622675	262.491814582884	271.268613190065	274.686717398383	294.545872517581	238.025257080597	241.468536411619	244.376746119999	267.66491547077	260.885327902534
MANBAL	na	27.9691947035141	28.0519554301407	28.3337428921267	27.448034120199	27.9074258948112	24.6205900417141	28.7707192320227	24.9814100203577	28.9252048195131	24.192961493883
IDH3B	na	65.6233745295183	60.0660514577588	62.8217825478465	57.2487568792723	67.702025335905	52.3482513506733	55.6766696249328	58.5561209000774	58.9763572091818	59.1340076579078
MAPRE1	na	91.7684913175859	83.2049525470274	78.3274133548213	85.4810205457627	88.952634044798	79.9579226115092	80.527568644127	76.5031917213999	86.0379246711961	90.9092543372726
JAG1	na	32.1385156531063	31.3801535320218	33.0893358458123	30.5436770660861	36.6124945225505	31.3066927686972	34.3269692424398	32.0917961296528	33.8172528829476	31.1108196270288
CDK5RAP1	na	22.7575435165239	20.0880528292109	20.7807423186261	22.9490330388431	22.3844621856153	21.1595486300993	22.833904152399	23.4984952702908	24.1884598692036	25.0137243232392
SNTA1	na	17.8933357419997	14.7391630226163	17.0242235148744	16.4688204721194	17.0443780694391	15.7320064164307	15.3748287959486	16.3120622507359	19.0246313578006	16.6888441969112
TTI1	na	28.8812336612374	27.1010416867461	30.491743055984	31.3279066123775	31.455289999394	28.2389515174932	28.4662671766574	28.4795678923104	33.1572146521667	31.3844072368142
E2F1	na	50.5095860872467	44.019382037975	49.7139297007131	47.5078004095475	58.5580456849184	33.8238137953261	34.2127997216778	33.8788985207591	48.687525964657	40.3737144154783
RPRD1B	na	36.9592930010722	36.8479075565407	34.5280026217171	35.3316048223915	33.3572377667992	37.1668651588176	34.0986302009158	37.6812440337511	39.9129000731	38.3022653699601
PXMP4	na	7.29631166178629	6.97336745156039	8.4321858254425	7.59464402724304	7.90039841845245	8.18064333654398	8.37243152254628	9.35376996196042	7.37689787343288	7.15236179867622
CHMP4B	na	42.4315267474119	42.5930114228831	43.1200403111491	38.0557706147722	40.1237827085294	38.2287755919267	37.6378853445376	38.3656662260897	38.2045658287261	43.0314226248225
CST3	na	118.347912371236	101.510042107373	110.018045390726	110.369989830695	105.521525172386	66.4677271094198	63.9729881336377	62.09230222716	73.3418951732353	64.2930882995759
ACTR5	na	16.2429795327861	15.5712125480866	15.1459641129986	15.1480128152076	16.386011534568	17.4625271222381	17.3157106489025	18.2512584623618	18.8693282446757	18.3303698556238
AHCY	na	292.199909883918	278.736591032542	291.849540678704	270.724294427647	307.78635505221	260.168056111723	254.902483354614	265.898021723533	313.440508064335	291.722559919778
FAM83D	na	39.5651185945673	34.0744091383065	37.0057065135533	37.0651648720883	42.0988823131425	42.9483775168559	42.5852312442241	41.4075426364833	45.1932059193467	45.6109629456566
DHX35	na	13.6805843658493	14.4221917748181	13.4675195411096	13.2493518083968	13.7525453950839	15.2207162078967	16.5165240035686	14.4869364044997	14.443189520616	13.9529680990569
DNTTIP1	na	22.2363783978249	22.0691231279496	23.0186684144781	20.4725186821334	22.3113103484074	18.5637675713883	16.6687500312512	19.5440559367791	21.509481167799	20.2063991798667
PIGU	na	25.3199386834608	22.4653371876974	23.8179277344253	23.609436867299	23.4817397437337	23.1260494321532	22.1108305209063	19.6581263021689	23.4507700818603	23.5285344415469
ACOT8	na	10.5101632270969	9.03368056224869	9.43125997537644	9.32820407693982	10.277833127709	9.24255376965306	8.10603597410163	9.01155886579114	8.69697433499455	8.95022323440904
APMAP	na	94.1137343517315	96.83471620235	99.0282297414526	92.5390864623853	94.0366867307466	90.8130070388464	88.9761131805146	91.5604799528484	94.7737247844719	97.8271124704185
ZNF516	na	43.2132744254605	45.1287814052687	46.4369664889298	44.2883317458249	45.9759296851608	32.250613153683	31.8913527995172	33.0043590527709	34.399639557166	32.0488342891503
ADNP2	na	88.2071963398092	98.8157865010887	94.7921553457327	95.5109036904369	89.0623618006098	78.856682162359	73.2207193153593	75.4385349777621	77.6515565624514	75.4320124122683
RBFA	na	53.6365767994409	51.1512351134345	57.62659696819	51.140021466055	55.9245795454343	43.0663675649791	43.1941353549547	43.8790672199282	47.3286237248141	41.8979882414257
USP14	na	116.827847441697	103.253383970264	93.6731922978067	108.141126909656	105.850708439821	99.8589107282941	101.30642142281	96.5415525748679	95.7443692415025	98.0225321916938
VAPA	na	98.4567770075566	90.6933982762599	83.4027100364858	86.2239748527756	89.7938801726887	95.3752888996113	88.13887002826	88.8988380937539	93.3371709880665	93.8014662121472
METTL4	na	5.51566417289797	4.83381152892254	5.67474117162481	5.24195538836884	5.41323595338409	5.46687222970968	5.25179795505176	5.09514298740934	4.3873129457785	5.11999669741303
LPIN2	na	20.8466047479608	23.0200368713442	22.2593720605283	21.5043996640958	23.0794046390903	22.1427990311263	18.6857448980465	23.0422138087318	24.421414538891	23.0595271104862
SMCHD1	na	88.511209325717	97.5479015098959	83.1629322405016	84.7380662387498	86.0997123936902	109.298114578153	108.19464917545	115.096998678269	97.87978704697	114.398704834564
MYL12A	na	66.0142483685426	63.3150067476904	61.7827454319152	54.6484168047271	63.9712816383025	52.1516012704679	50.9576627667703	50.7232891433138	56.3362042860585	53.3495839081587
CEP76	na	16.7641446514852	14.7391630226163	13.9470751330779	17.1704995398538	14.337760092747	14.7094259993627	14.9181507129007	13.9546080326808	12.8125068328045	17.822278580308
ST8SIA5	na	0.955469384281538	1.14902077326847	1.35874084391017	1.27953241763334	1.31673306974208	0.786600320821537	0.837243152254628	0.608375282078727	0.815341343905739	0.703510996591104
CEP192	na	57.979619455266	63.3942495596399	57.8264117981767	61.7477579606282	58.6311975221263	74.2944003015941	73.144606301518	77.7579657406872	64.6060950599595	71.6799537637824
RNMT	na	43.647578691043	45.1684028112434	42.8003365831702	47.8792775630539	43.3790394642806	49.8704603400854	50.1204196145157	46.6167559892824	47.9110103990325	47.5651601584096
SMAD7	na	65.4930832498436	57.7283885052471	60.1842267920209	60.3856750644379	68.8358788126274	58.1690937247526	55.4102740764881	56.7309950538413	59.015182987463	59.290343434928
LIPG	na	20.3254396292618	17.7107684707244	17.3838902088506	18.6976833931581	20.4093625810022	29.7728221430952	30.7877140988179	27.4529346038025	43.0966138921605	38.4195172027253
RNF125	na	21.4112002932181	20.4050240770091	17.8634458008189	21.1741977498678	20.1533311507745	25.4858503946178	25.7261986783695	28.1373567961411	26.5180065660771	26.3816623721664
ANKRD12	na	51.1610424856205	49.3682718445696	40.6023734533155	44.5772584207744	45.2444113130819	48.651229842812	48.7123288584511	49.7727027650658	43.3683943401291	47.7605798796849
POLI	na	10.7707457864464	14.5806773987172	13.3875936091149	15.1892880544861	10.8264719067682	7.39404301572244	8.18214898794296	8.36516012858249	5.12500273312179	4.80732514337254
MIB1	na	44.689908928441	45.8815881187894	40.7222623513076	44.8661850957238	40.7089974061925	49.0838600192639	46.2005994016872	48.5179287457784	38.7869525029445	45.6109629456566
RBBP8	na	85.2104969072899	84.1162448844472	79.6861541987315	87.090754877624	81.8569058356323	78.6207020661126	80.6797946718096	94.5263094529821	95.9773239111899	99.2732184078557
RIOK3	na	36.5249887354897	37.8780641118849	34.4480766897224	37.6430182219872	34.4545153249176	34.5710841001065	34.8217038324084	36.312399649074	33.545472434979	34.0811993904135
CSTF2	na	23.4089999148977	21.1182093845551	22.2993350265257	23.444335910185	25.7128707785744	20.1369682130313	22.1869435347477	24.5251285587987	24.0719825343599	24.9355564347291
PSMD10	na	22.1495175447084	19.8503243933623	18.7825940187582	18.9453348288291	17.8490482787259	19.6650080205384	18.1148972942365	15.5896166032674	13.8608028463976	15.0473185381986
ATG4A	na	3.56129497777664	3.09046966603245	3.63662990575956	3.54967057795055	3.18210491854335	4.16898170035414	4.52872432355913	5.01909607714949	4.2320098326536	4.10381414678144
TBL1X	na	45.9493912986303	49.8437287162669	53.2306707084806	50.4796176375991	51.3525897199409	49.8704603400854	50.2726456421984	51.2556175151327	51.8324140054363	51.3953866954056
PGRMC1	na	58.0230498818243	52.6568485404759	50.8328927486391	50.7272690732701	50.4381917548423	55.9272828104113	53.4693922235342	52.092133527991	55.3655598290278	55.5773687306972
POLA1	na	41.4760573631304	39.1063276971029	36.3263360915983	35.950733411569	45.2444113130819	35.0037142765584	36.0775685607904	36.806704565763	37.6610049327889	41.6244006316403
MID1	na	20.4557309089366	20.3257812650596	19.3420755427212	18.9040595895506	17.3735613368746	14.5521059351984	13.9286815329634	12.1294821864446	12.1912943803049	13.405792879486
NKAP	na	10.4667328005387	12.322257258155	10.3504081933157	10.1949841017882	10.5338645579366	9.79317399422813	8.98133563327692	11.0648254428068	10.3664828010873	11.2561759454577
NXT2	na	6.55799441029601	5.42813261854417	5.23514854565387	6.52148780600218	5.15720452315646	4.79826195701137	4.68095035124179	4.1065331540314	3.80492627156012	3.79114259274095
MCTS2P	na	4.34304265582517	4.83381152892254	4.83551888568029	4.87047823486238	5.04747676734462	5.34888218158645	4.87123288584511	5.09514298740934	6.63920808608959	6.40976685783006
ALG13	na	25.4936603896938	24.7237573282596	24.8569648503566	27.1591074452496	23.3720119879218	24.3059499133855	25.8403681991315	26.5783951358144	21.7036100592052	21.2225817304983
PRPS2	na	68.5332131089212	60.1056728637336	58.5057822201318	62.1192351141346	65.9463812429156	75.749610895114	79.6903254918724	75.5526053431519	89.8816767210375	88.4078819049487
MOSPD1	na	73.6580034427949	64.0678134612111	56.3477820562745	60.9222531750583	63.1300355104117	22.7327492717424	25.9925942268141	22.3958150715231	22.5189514031109	24.1538775496279
AMMECR1	na	8.77294616476685	8.36011666067752	7.9526302334742	8.62652500920541	6.94942453474984	10.1471441385978	9.85663529245222	9.84807487864939	7.64867832140146	8.48121590334831
WDR13	na	35.4826584980917	33.5593308606344	36.7259657515718	35.1665038652776	37.5634684062531	31.739322945149	33.4897260901851	31.6735381232237	32.691305312792	32.0488342891503
SUV39H1	na	21.6283524260094	22.5842014056217	23.2984091764596	21.5869501426528	23.920650766981	20.7662484696886	20.1699486679524	21.2170879624956	23.7613763081101	22.0433445598546
XIAP	na	35.6998106308829	38.9874634791786	33.4490025397885	37.1064401113668	31.6747455110177	36.3802648379961	31.6249572510726	32.966335597641	30.7500163987307	33.6512760036078
STAG2	na	120.258851139799	116.526554971813	106.18160065498	107.191796406251	106.143315788653	114.450346679534	119.002697140919	127.796832691663	108.595701852588	124.795034006411
ATP11C	na	31.3133375484995	32.8065241471137	27.134853912206	29.9245484769087	30.9432271389388	37.4028452550641	41.8621576127314	36.7306576555031	32.1089186385736	38.7712727010208
ABCD1	na	4.9510686276407	4.12062622137659	5.63477820562745	3.59094581722905	5.01090084874068	4.68027190888814	4.71900685816245	5.05711953227941	5.86269252046508	4.72915725486242
CCDC22	na	19.4568310980968	18.5031965902199	21.4601127405811	18.7389586324366	20.8848495228535	20.6089284055243	18.9901969534118	19.0497510200901	22.5966029596734	21.7697569500692
SYP	na	1.69378663577182	2.25842014056217	1.59851863989431	2.27013816031721	1.38988490694997	1.73052070580738	1.5222602768266	1.74907893597634	0.892992900468191	1.2116022719069
PLP2	na	220.887149475268	200.999392510033	222.03423908132	217.850712911895	214.993249553998	151.853191934598	136.889255393632	128.253114153222	151.847618857874	138.435330551427
PLS3	na	21.5414915728929	18.7013036200938	17.7835198688242	19.2755367430571	20.0070274763588	23.0080593840299	22.833904152399	23.9167532767199	24.421414538891	27.0851733687575
NAA10	na	48.3814951858924	47.7437941996038	50.593114952655	47.3426994524335	55.8880036268303	43.1056975810202	42.4710617234621	41.4075426364833	51.5994593357489	47.5260762141546
ELF4	na	61.8883578455087	60.1056728637336	62.5820047518623	63.0272903782615	68.7627269754195	62.8493656336408	59.8628853862059	60.8755516630026	73.5748498429227	65.8173621255233
MTMR8	na	1.47663450298056	1.50561342704145	1.0390371159313	1.23825717835484	1.42646082555392	1.57320064164307	1.14169520761995	1.29279747441729	0.892992900468191	1.40702199318221
RBBP7	na	104.015871607013	89.3462704731175	91.3153773039626	87.3796815525734	100.730079835269	89.3577964453266	97.1582621684576	96.6175994851278	97.8409612686887	99.5077220733861
KCND1	na	1.04233023739804	1.98107029873875	1.99814829986789	1.73356004969678	1.64591633717759	2.12382086621815	2.70201199136721	1.29279747441729	0.970644457030642	1.09435043914172
SLC25A14	na	5.08135990731545	6.22056073803967	6.03440786560103	6.56276304528067	5.8155710580275	5.97816243824368	6.01292809346506	5.66549481435814	5.16382851140302	6.01892741527944
FMR1	na	28.0560555566306	29.9934043229046	25.9759278982826	27.860786512984	28.0903054878309	32.9585534424224	34.0225171870744	36.9207749311527	30.5558875073246	33.7294438921179
PIM2	na	27.4045991582568	22.2672301578235	21.8997053665521	24.3111159350334	28.017153650623	22.7720792877835	21.349700382493	20.3425484945074	25.6638394438902	26.5770820934417
SCML2	na	7.86090720704356	8.04314541287932	7.03348201553497	7.22316687373659	6.65681718591827	10.1078141225567	10.6177654308655	8.89748850040138	10.6770890273371	11.4125117224779
SLC35A2	na	23.1484173555482	23.1389010892686	23.2184832444649	23.9809140208055	21.87239932516	20.9628985498939	17.6582192111885	19.5440559367791	21.3153522763929	19.8155597373161
PQBP1	na	25.0593561241112	25.9520209134776	27.2947057761954	25.8795750276162	28.4926405924744	24.4632699775498	30.6735445780559	27.3768876935427	33.7396013263851	28.4140274734296
EMD	na	36.6552800151645	32.2914458694416	41.2018179432759	35.8269076937335	31.8210491854335	29.0255518383147	30.102696974246	29.3541073602986	33.3125177652916	33.9248636133932
TAZ	na	10.9444674926794	9.74686586979464	10.7900008192866	11.1855898444721	10.5704404765405	9.95049405839244	10.6177654308655	11.3690130838462	10.1335281313999	11.6079314437532
PGK1	na	199.258797049259	173.105922703792	167.404864562932	178.474134640211	181.892043217426	166.444627885837	161.625984892064	152.055797064552	186.480213084727	184.085377441339
MAGT1	na	94.4177473376392	86.9293647086563	83.0830063085069	85.1095433922562	88.1113879169072	81.885093397522	78.0538956942838	79.5070446766636	87.7462589155701	94.7003969300136
SMS	na	46.9917215360284	43.9797606320002	45.7975590329721	46.6410203846991	48.6459717432489	46.6847290407582	47.4945206369898	47.7194361880501	50.6288148787183	54.5611861800656
UBL4A	na	38.5662187837275	36.3724506848434	40.2826697253367	37.7255687005442	42.4646414991819	36.9702150786122	37.1812072614896	35.1716959951764	44.9990770279406	40.1001268056929
CD99L2	na	27.5783208644898	22.8219298414704	25.9359649322852	25.7970245490592	25.5299911855547	31.1493727045329	29.531849370436	30.3807406488064	34.1666848874786	28.6485311389599
EEA1	na	24.7119127116452	30.112268540829	23.89785366642	24.9715197634893	24.1401062786047	30.3234423676702	33.5277825971058	33.9549454310189	26.2074003398273	30.0164691878871
RP2	na	4.73391649484944	4.19986903332615	3.63662990575956	4.04497344929249	3.47471226737492	4.9162520051346	3.91982021282849	4.52479116046053	3.72727471499767	4.6509893663523
JADE3	na	21.8455045588006	21.831394692101	20.9405941826155	18.2849310003732	23.8109230111692	28.2389515174932	27.8193065590061	28.4415444371805	25.0814527696718	28.5703632504498
CDK16	na	158.173613525153	156.227203758538	162.649271609246	164.069076132017	167.956618229322	138.087686320221	132.436644083914	129.812075813548	152.391179753811	135.230447122512
USP11	na	83.5601406980763	86.2161794011103	90.8757846779917	89.6085444736122	85.551073614631	74.6877004620049	75.3138271959959	76.8834262726991	78.3504205715134	72.6179684259039
HTATSF1	na	54.9394895961884	54.043597749593	49.5540778367237	47.3426994524335	52.2304117664357	49.9884503882087	49.6637415314677	60.5713640219632	54.2784380371535	57.7660696089806
TIMP1	na	190.572711737609	163.636406675821	178.554532076195	167.453645752853	188.036797542889	122.041039775461	115.767894052663	105.591134895789	143.267121857723	127.452742215755
GABRE	na	0.912038957723286	0.752806713520724	0.719333387952441	0.619128589177422	0.402335104643412	2.16315088225923	2.13116438755724	1.71105548084642	2.01894047062374	1.64152565871258
FGD1	na	23.3655694883394	24.1690576446127	26.8551131502244	24.6825930885399	26.9564520111086	31.4246828168204	25.9925942268141	28.8217789884797	27.4498252448266	25.5999834870652
PIN4	na	8.38207232574258	9.07330196822346	8.63200065542929	8.00739642002799	8.19300576728402	7.19739293551706	6.92628425956102	8.17504285293289	6.75568542093327	6.52701869059524
PORCN	na	14.7229146032473	13.8278706851965	17.1840753788639	15.8909671222205	14.0085768253115	14.4341158870752	11.6833476246441	11.9773883659249	11.3759530363991	12.0769387748139
MAGED2	na	36.4815583089314	39.264813321002	39.8830400653631	37.2715410684808	39.7580235224899	33.4305136349153	35.4686644500597	32.3959837706922	30.0511523896687	29.1566224142757
RBM3	na	239.127928629734	222.276087518487	223.912498483196	222.10206255758	224.246956960796	188.076136708429	204.934289767781	203.957813316893	217.967919270801	229.305500944445
KLF8	na	1.04233023739804	0.990535149369374	0.719333387952441	1.27953241763334	0.731518372078931	0.86526035290369	1.37003424914394	1.33082092954721	0.776515565624514	0.742594940846165
SYTL4	na	3.64815583089314	3.44706231980542	4.355963293712	3.50839533867206	4.75486941851305	5.2702221495043	5.67041953117907	5.74154172461798	4.58144183718463	4.76824119911748
CENPI	na	9.38097213658237	10.0242157116181	8.47214879143986	9.53458027333229	8.22958168588797	8.84925360924229	8.25826200178429	9.35376996196042	7.29924631687043	8.59846773611349
PBDC1	na	14.9400667360386	16.3240192616073	17.0641864808718	16.097343318613	14.6303674415786	13.6081855502126	16.2501284551239	14.1067018532005	13.8996286246788	16.0635010888302
GLA	na	11.1181891989124	10.2619441474667	9.75096370335531	10.5664612552947	12.6918437555694	8.18064333654398	8.22020549486363	7.94690212215337	9.86174768343133	10.5526649488666
ARMCX3	na	26.7965731864413	24.8030001402091	20.7407793526287	22.9077577995646	21.177456871685	23.8733197369336	24.5083904569082	26.4643247704246	24.5378918737346	24.9355564347291
NDFIP2	na	31.921363520315	30.4688611946019	29.6525207700395	27.0765569666926	30.2848606040677	27.2557011164662	28.1237586143714	25.2475742062672	29.2358110457629	29.7037976338466
FNDC3A	na	79.3908197484841	84.9086730039427	75.609931667001	82.4266528391541	74.0662351729917	74.3730603336763	72.7640412323113	77.415754644518	75.1278809741717	78.4414761199081
CDADC1	na	5.51566417289797	5.30926840061984	5.23514854565387	4.7466525170269	6.07160248825513	6.92208282322952	6.39349316267171	7.2624799298148	6.87216275577695	6.87877418889079
CAB39L	na	3.64815583089314	4.00176200345227	4.27603736171729	3.54967057795055	4.7182934999091	4.7589319409703	5.13762843428977	5.01909607714949	6.05682141187121	5.97984347102438
KLF5	na	137.327008777192	166.489147906004	155.855567389695	152.057981501975	150.583056892448	237.867937016433	235.912286401202	250.080264389487	284.825909471072	276.245317994773
STK24	na	170.42099381458	163.359056833997	166.205975583011	164.399278046245	171.211874985074	153.583712640405	152.035745148056	157.455127693	178.98683787645	170.835920338873
DNAJC3	na	99.0213725528139	88.5934637595968	78.0476725928398	87.4622320311304	85.551073614631	91.127647167175	85.5129710507341	89.5452368309626	97.0644457030642	108.809700806091
UGGT2	na	32.1819460796645	34.9460800697515	29.8523356000263	29.9245484769087	30.2117087668598	30.1661223035059	32.3480308825652	33.0804059630308	26.9450901271706	33.3386044495673
ARHGEF7	na	55.8080981273535	58.8377878725408	58.7855229821133	55.8866739830819	59.8382028360565	56.9891932435203	64.5057792305271	63.6892873426167	55.6373402769964	59.290343434928
FGF9	na	23.0181260758734	18.2258467483965	17.6236680048348	20.5963443999689	21.5432160577245	19.2717078601276	21.0833048340484	21.9395336099641	21.160049163268	22.4732679466603
PARP4	na	125.513932753347	129.720483161413	121.847083325944	126.302232192194	139.500553555452	108.393524209208	101.192251902048	106.313580543257	100.985849309468	106.308328373767
SUPT20H	na	20.4991613354948	23.8520863968145	22.0195942645442	23.3205101923496	20.9214254414574	21.6708388386333	20.9310788063657	20.2665015842476	18.1316384573324	16.7279281411662
MRPS31	na	12.3342411425435	13.907113497146	11.6292231052311	12.5889479799409	13.2770584532326	13.5295255181304	14.8420376990593	14.6010067698894	12.5407263848359	14.4219754301176
SLC25A15	na	28.2297772628636	24.64451451631	23.4182980744517	27.2829331630851	28.5292165110783	24.7385800898373	25.1172945676389	24.373034738279	27.4886510231078	25.7563192640854
KPNA3	na	72.8328253381881	65.7319125121517	58.6656340841213	61.9541341570207	66.7876273708064	63.3213258261337	67.8547518395456	66.3509292017111	64.5284435033971	70.3510996591104
RGCC	na	1.95436919512133	2.45652717043605	1.63848160589167	1.77483528897528	2.1214032790289	2.2024808983003	2.39755993600189	2.85175913474403	2.91193337109193	3.51755498295552
VWA8	na	52.4205248558098	58.9962734964399	53.830115198441	61.0460788928938	55.8148517896224	77.3621415527981	74.8952056198686	78.8606459394549	74.9725778610468	77.151705959491
DGKH	na	17.3287401967424	18.2258467483965	18.2231124947952	16.4275452328409	17.775896441518	20.2156282451135	20.3982877094764	20.8368534111964	17.0445166654581	18.0958661900934
KATNAL1	na	6.77514654308727	8.04314541287932	6.43403752557461	6.48021256672368	5.55953962779987	6.01749245428476	6.01292809346506	6.50201082721639	5.39678318109037	5.66717191698389
INTS6	na	24.4078997257375	23.2181439012181	22.1394831625362	22.4124549282227	22.1650066739916	24.581260025673	24.5845034707495	24.6391989241884	23.217815412173	25.9517389853607
DHRS12	na	1.43320407642231	2.49614857641082	2.03811126586525	1.93993624608925	1.97509960461311	1.61253065768415	2.1692208944779	1.63500857058658	1.94128891406128	1.52427382594739
TSC22D1	na	379.625358545678	304.015048044448	321.621950346736	340.107971654797	370.770086888206	219.933449701702	229.214341183165	216.771717695676	241.457515130943	247.127779524753
CLN5	na	6.60142483685426	7.88465978898022	7.51303760750327	8.17249737714197	7.57121515101693	6.80409277510629	5.8607020657824	7.56666757085416	5.35795740280915	6.37068291357499
MSLN	na	0.173721706233007	0.118864217924325	0.0799259319947156	0.123825717835484	0.146303674415786	49.8704603400854	45.9342038532426	47.2631547264911	48.1051392904386	41.428980910365
MGRN1	na	64.2336008796543	71.5562591904436	72.6526721831965	76.6481193401648	70.0794600451616	66.6250471735842	66.9413956734496	65.3623193683332	69.1487111188629	63.081486027669
ZNF629	na	57.7624673224748	61.452800666876	66.8580421135796	64.8434009065153	63.4957946964512	65.9171068848448	65.3810788897024	70.6095561762622	71.3229547026116	67.7715593382763
TRADD	na	4.69048606829119	4.08100481540182	4.31600032771464	4.37517536352045	5.12062860455252	4.52295184472384	5.13762843428977	3.99246278864164	4.77557072859076	5.31541641868834
HSF4	na	6.55799441029601	6.49791057986309	7.63292650549534	6.02618493466024	6.69339310452222	7.63002311196891	8.52465755022894	7.642714481114	5.70738940734018	6.64427052336042
CORO1A	na	4.99449905419895	4.16024762735137	5.63477820562745	4.41645060279894	5.01090084874068	7.15806291947598	6.6218322041957	5.36130717331878	7.2604205385892	5.27633247443328
MAPK3	na	67.7514654308727	66.3262336017733	77.4082651368821	70.2091820127196	70.6280988242208	60.7255447674226	57.0467038740767	59.5447307334554	63.1695412635542	55.8509563404826
GDPD3	na	0.477734692140769	0.792428119495499	0.679370421955083	0.908055264126885	0.658366534871038	0.86526035290369	1.5222602768266	1.4829147500669	1.08712179187432	1.17251832765184
ELMO3	na	38.2187753712615	35.1045656936506	42.3607439571993	38.2208715718862	36.1370075806992	32.9585534424224	34.8217038324084	31.8256319437434	37.2727471499767	36.0744805474216
PHKB	na	48.4249256124507	46.7928804562092	42.0810031952178	43.3390012424195	43.3058876270727	47.9826195701137	44.3738870694953	45.7802399764242	41.8541889871613	40.9208896350492
LYRM1	na	36.7855712948392	33.9555449203821	35.407187873659	31.616833287327	36.1735834993031	35.1217043246816	37.4095463030136	38.5557835017393	38.0880884938824	35.7618089933811
NUTF2	na	120.171990286683	106.700446290069	113.055230806525	118.171010054331	114.73865666058	92.9761579211056	96.6635275784889	87.910228260376	107.08149649962	93.2933749368314
NUP93	na	64.5810442921203	57.5302814753732	61.1033750099601	62.6145379854766	64.1907371499262	59.1130141097385	59.1398117547133	58.8983319962467	64.2566630554285	66.286369456584
CENPT	na	18.7619442731647	17.5919042528001	19.4619644407133	18.6151329146011	18.2879593019733	21.1988786461404	20.4744007233177	20.1524312188578	21.160049163268	21.066245953478
NFAT5	na	79.6514023078336	97.9441155696437	87.2391547722321	93.3645912479552	76.2607902892285	104.421192589059	106.48210636402	98.7849364275332	83.436597526354	88.2906300721835
LONP2	na	68.9675173745037	69.892160139503	68.9760793114396	65.2561532993003	69.7137008591221	77.3228115367571	78.2061217219664	78.4043644778959	73.458372508079	77.6597972348068
N4BP1	na	32.8334024780383	38.3931423895569	33.9285581317568	37.5191925041518	35.551792883036	32.4865932499295	34.6694778047258	35.2097194503063	33.0407373173231	32.6741773972313
ARL2BP	na	34.7443412466014	30.7065896304506	31.9304098318889	34.0520724047582	28.9681275343257	36.1442847417496	36.001455546949	32.2819134053024	35.4867613490403	34.6674585542394
PLLP	na	3.17042113875238	3.40744091383065	4.0762225317305	3.05436770660861	4.27938247666174	6.84342279114737	6.27932364190971	5.36130717331878	5.4356089593716	5.97984347102438
DHODH	na	17.0247272108347	18.3843323722956	19.3420755427212	17.2943252576893	20.7019699298337	20.7662484696886	21.806378465541	20.8748768663263	22.9072091859232	22.2387642811299
CTCF	na	63.495283628164	65.9696409480003	62.1424121258914	65.1736028207433	63.605522452263	65.8777768688037	66.8272261526876	69.6969932531441	62.2377225848048	63.9413328012803
ACD	na	41.2154748037809	35.5800225653479	43.1999662431438	42.5547716961281	37.7463479992728	29.5368420468487	27.7812500520854	25.9700198537356	32.0312670820112	33.4949402265875
POLR2C	na	75.3083596520085	65.2168342344796	69.3757089714132	69.4662277057067	73.2981408823089	67.3329874623235	66.5227740973223	64.7159206311245	76.0208738746399	76.7217825726854
PARD6A	na	9.12038957723286	6.97336745156039	8.07251913146628	7.63591926652153	6.80312086033406	6.56811267885983	6.58377569727503	5.7795651797479	7.53220098655778	6.13617924804463
ZNF821	na	7.25288123522804	7.52806713520724	7.87270430147949	7.01679067734411	7.20545596497747	7.00074285531168	7.57324487721232	7.30050338494472	7.29924631687043	6.52701869059524
[truncated: 13,055 more rows]
