# Supplementary material for: FOXO1 links KRAS G12D and G12V alleles to glutamine and nitrogen metabolism in colorectal cancer
Source: EMBO Rep. 2025 Nov 20;27(1):142–62. doi: 10.1038/s44319-025-00641-z (PMC12795846; doi:10.1038/s44319-025-00641-z)
Supplement: Supplementary file 6 — Source data Fig. 4 [file 44319_2025_641_MOESM6_ESM.zip › Fig4/Fig 4C-D/data/sw_gsea_G12C_LN___G12G_LN.gct]

#1.2
15155	10
NAME	Desctiption	G12C_Low_Nutrient_1	G12C_Low_Nutrient_2	G12C_Low_Nutrient_3	G12C_Low_Nutrient_4	G12C_Low_Nutrient_5	Parental_Low_Nutrient_1	Parental_Low_Nutrient_2	Parental_Low_Nutrient_3	Parental_Low_Nutrient_4	Parental_Low_Nutrient_5
TSPAN6	na	26.9874861616386	26.1359943134393	23.8112320498042	25.3197227802928	22.9508531750702	29.9596186024643	29.7885695587853	26.0071509266426	24.2140735316308	24.4031178392283
DPM1	na	14.8722405754066	15.4036362349517	15.491167606445	16.4192102780711	14.7993432542694	15.9197973348208	16.4377339793297	16.735370788594	15.2473611471607	16.28201500203
SCYL3	na	15.221718813471	16.6390155821157	15.7685030878903	11.5422171261688	14.4432093256907	15.3198049729557	15.5502506893659	17.1200919561479	12.5217965897667	13.5749807229639
C1ORF112	na	9.66889791978129	11.234230938273	8.8747354062498	11.7454251741647	12.0294126986575	12.4398416360032	12.3861798294949	11.8494119606597	12.1267872336226	13.2565061018973
FUCA2	na	73.7010773162446	69.026821022791	76.0691606249983	72.3827066961499	72.7304623030674	56.8392764140211	59.9244151875565	54.4380452088747	65.3740484418417	65.48634395682
GCLC	na	76.3027486440572	81.0717696576404	84.5477024863262	89.1676914606137	83.8497549620238	93.4388104877926	103.835544925766	103.874715239549	154.132650767412	162.063772795267
NFYA	na	26.9098243309576	27.9118521249876	27.6543094355463	31.4159642201706	30.9836517863448	34.2395641171021	32.4124331986783	32.5089386583033	34.2078102420755	34.8729710067929
STPG1	na	5.28100448630625	4.9029117840573	5.66556769238268	4.38929383671207	5.22329761915391	4.99993634887589	4.32165775982378	3.92415590904963	4.10809730389821	3.54303015936594
NIPAL3	na	42.7528377898763	42.8136155001539	43.30395445996	44.0555048055174	42.5777896834062	36.8795305093085	37.0041945684911	42.5116890147043	42.6215095279439	44.0291163624577
LAS1L	na	42.7528377898763	40.3814624104247	46.3150254013661	47.9570993270393	44.8728750009132	39.199500975187	42.2519218482771	40.5496110601795	44.2015469525201	44.2281630006243
ENPP4	na	13.4354967078085	13.3575391912112	12.1235224746091	13.4117311677313	12.5438283732711	14.8398110834636	15.6660093793612	15.9274563367308	12.6798003322243	15.5654471046302
SEMA3F	na	15.7653516282378	18.1446341614719	16.7589869501949	19.3860477788116	22.2385853179129	15.2798054821647	15.2801470793769	14.8117649508246	17.2619088634954	16.7597269336299
ANKIB1	na	65.5854160100828	67.8300472802258	62.7570575156236	70.1880597777939	59.3556547631127	85.1589158940541	80.3365308567242	82.2149135062652	73.0372299510364	77.3097142639175
CYP51A1	na	173.030558757211	165.463621310784	174.998688791988	189.471183951404	184.239952384702	184.037657129424	194.706116572061	177.587290942873	218.677179561351	235.034270347152
KRIT1	na	34.0935436689477	32.6603414906494	34.0726448632805	32.1881548025552	30.5088065482399	34.4795610618481	36.271056198521	36.3946224505975	28.0851652218426	34.0767844541264
RAD52	na	9.78539066580275	10.8095692876854	10.0633160410154	8.98179572142006	9.97175000020293	10.2398696424978	11.4986965395311	7.6944233510777	8.72970677078369	9.07652670039814
BAD	na	26.4050224315312	23.8582636421056	24.9601933300776	28.4897683290293	25.6416428576647	21.4797265547708	20.8365641991504	20.3902218803559	22.9105426563554	23.6865499418285
LAP3	na	47.2183930540323	46.7899927738382	48.0582769990224	49.6234053206059	50.3731656756283	46.3194103359862	46.1105448481198	47.7054247766817	52.5362443671598	54.7378254958221
CD99	na	49.3540933977591	49.8398355371494	51.2278253583973	47.7132496694441	50.3731656756283	46.4794082991503	44.7986130281733	47.2437593756171	48.5071489344904	44.8651122427575
CD99	na	49.3540933977591	49.8398355371494	51.2278253583973	47.7132496694441	50.3731656756283	46.4794082991503	44.7986130281733	47.2437593756171	48.5071489344904	44.8651122427575
HS3ST1	na	1.47557478293851	1.11956253336741	1.22819998925778	1.54438116476906	2.01809226194583	1.47998115926726	1.27334558994808	1.73124525399248	2.25155333002113	1.99046638166626
WNT16	na	9.16409602035496	10.3463020324989	9.66712249609353	17.4758921276499	19.9039295638971	7.07990987000826	6.25096925974511	7.0403973662361	6.91266373252102	6.17044578316541
MAD1L1	na	33.5499108541809	32.5059190722539	31.3389094033196	35.4801251800892	35.9299563499375	32.2395895775517	29.6728108687901	36.240733983576	36.2223579584102	40.0879929267585
LASP1	na	167.671892440223	177.97183720082	175.870314590816	178.538590969223	187.405587305401	134.438288548575	127.295972764809	129.804921932681	143.111889730992	140.925019821971
SNX11	na	11.1444727027198	11.1184141244764	12.7574321464841	12.3956909277517	12.0689831351662	9.5998777898417	11.5372827695296	9.50261283858096	9.83573296798705	12.7787941702974
M6PR	na	98.5140322188158	98.5601085409314	105.902534557615	100.750550196382	99.6779295655205	102.118699989441	102.75513048581	102.335830569333	108.232563583472	110.112600233777
CYP26B1	na	7.64969032207596	8.26159938415954	6.93338703613266	8.04703870063879	6.84568551601233	13.4798283965694	12.8106283594776	14.0038504989614	12.4427947185378	10.8679464438978
ICA1	na	30.1716212195585	30.7300612607056	33.0425416464836	28.0427106234382	27.7784464291367	34.5595600434301	35.2678142185619	36.8947599684176	31.7982531695967	32.8825046251266
DBNDD1	na	55.9165180903015	50.6505532337258	47.780941517577	56.5324789524675	59.5930773821651	56.8792759048121	51.7441344278901	51.6680528024868	57.1973547696597	52.7075497865226
ALS2	na	33.3557562774784	34.976677766582	33.121780355468	35.1956339128949	31.5376378974672	27.3596517010489	27.0875334588955	25.8917345763765	25.7151090849782	27.7471013604277
CFLAR	na	19.2213030935411	19.1097742764438	18.3041417753902	17.6791001756458	17.4505625003551	19.3197540520564	20.9909091191441	20.5441103473775	17.5384154127962	16.7597269336299
NDUFAF7	na	13.2025112157656	10.4235132416966	12.0442837656247	11.5422171261688	9.69475694464174	11.359855384646	10.765558169561	11.3108023260842	8.65070489955488	9.55423863199805
RBM5	na	99.6012978483495	104.466766044559	105.942153912107	117.82002622804	114.318991073755	133.238303824845	135.167563684488	138.461148202643	123.124416310103	125.757665993674
SLC7A2	na	10.2513616498886	10.3849076370977	8.71625798828105	8.29088835823391	7.59752380967842	7.91989917661941	9.10635027962868	8.54080991969625	7.74218338042354	7.68320023323176
ARF5	na	122.045566915151	125.004947691162	125.553734385739	120.543014071185	132.40268055825	111.078585926627	109.12185843555	108.068175965886	119.924840525336	104.459675709845
SARM1	na	64.2651648885062	62.772713077773	64.975741367186	67.3025054962517	63.3918392870043	55.8792886350369	57.0304479376745	57.631230899572	56.4863379286003	53.4639270115557
POLDIP2	na	79.2927291252747	77.3656316161482	80.1499541376935	81.5270688559667	82.1086557556392	73.8790594909901	72.1948363270562	64.863988849585	81.5299311081337	76.3542904007177
PLXND1	na	79.9916856014035	84.314640443946	73.6919993554671	92.9880027629371	95.6813154781376	92.5188221995994	90.5618818063072	94.2951581674572	103.492451309743	93.3528733001476
AK2	na	174.040162556063	173.532192671949	184.071520970699	185.325739772287	178.858373019513	166.197884236635	171.207102503019	165.737878982214	185.101384289106	184.675470890996
FKBP4	na	113.153287302179	105.47051176413	113.984882874021	113.877790096919	117.247203375402	102.118699989441	101.867647195846	98.6040352440607	119.411328362349	112.939062495744
KDM1A	na	120.065190232786	118.133150072562	130.109960152341	104.001878964317	111.94476488323	152.358060422946	162.448028293376	159.505396067841	155.55468444953	159.316929188567
RBM6	na	54.3244505613415	58.9893638270831	60.1025607646471	54.3784736437106	54.09278670745	63.2791944313732	69.0693516971836	70.5963342461379	56.0518276368419	61.7442671592874
CAMKK1	na	25.1236022252952	28.9542034491573	29.9126126416009	26.5389710682683	28.6885664688378	34.1995646263111	30.8303977687429	33.8939348614973	32.3907672038128	35.6691575594594
RECQL	na	23.4927037809947	23.7038412237101	26.544967509765	23.8566248347221	21.9615922623517	21.7197234995169	22.8044619290701	22.2753556013699	19.6714659359741	23.009791372062
VPS50	na	22.2112835747586	24.1285028742977	23.573515922851	20.6052960667872	22.8717123020527	27.8796450813319	27.8978442888624	28.815615449786	23.266051076885	25.2789230471615
ARHGAP33	na	15.4158733901734	18.9939574626472	16.2439353417965	18.370007538832	18.4002529765649	20.1197438678766	17.5953208792825	19.4284189614712	15.8003742457623	13.6545993782305
NDUFAB1	na	36.2292440126745	33.7026928148191	32.4482513291008	35.0330674744982	34.9011250007103	31.7995951788506	31.2548462987255	31.1624145718647	37.8813972542152	38.5354291490588
ZMYND10	na	0.970772883512178	1.50561857935618	0.832006444335919	0.894115411182088	1.14754265875351	0.879988797402156	0.926069519962238	0.961802918884713	0.553013098601682	0.756377225033179
SLC25A13	na	46.0534655938177	44.3964452887078	47.345128618163	41.0480256951777	40.0848521833554	45.9194154280761	46.3420622281103	41.9730793801289	36.5383654433254	42.1182686360581
ST7	na	36.9282004888033	37.6404644839045	34.1518835722649	45.4779611414889	43.8836140881946	39.8794923186341	38.9720922984109	40.4726668266687	49.5341732604649	47.8906211428902
CDC27	na	83.5641298127283	86.8626103474718	88.5096379355449	84.3719815279098	83.4936210334452	111.678578288492	105.880615115683	106.683179762692	100.174372718133	103.384823863746
HCCS	na	11.9987528402105	11.0025973106798	12.2819998925778	12.1111996605574	12.4251170637449	11.439854366228	12.1546624495044	11.2338580925734	13.1538115595971	11.9427982899976
DVL2	na	57.39209287324	58.6419133856932	54.8728059716785	68.1966209074338	63.3522688504956	56.559279978484	61.776554227481	57.8620636001043	67.1515905444899	66.4019584923864
PRSS22	na	5.78580638573258	7.33506487378651	7.01262574511703	5.40533407669171	6.37084027790743	1.23998421452122	1.27334558994808	1.26957985292782	1.97504678072029	2.03027570929958
UPF1	na	130.627199205399	131.915350914361	134.468089146481	129.971867498196	140.435479169525	141.558197909374	130.807319694666	139.346006888017	150.972575918259	142.238727633871
SKAP2	na	23.0655637122494	19.8818863684213	21.4736901347651	16.9475512028605	15.8281746034967	22.9597077140381	20.6822192791567	22.2368834846146	18.0914285113979	20.3027570929959
SLC25A5	na	334.80015206568	312.628186041701	329.751887438469	336.797018748453	351.741610126206	313.116013912004	312.278359377266	309.815956231144	361.591564614271	326.317058610367
MCUB	na	20.1532450617128	19.1483798810427	19.0965288652339	20.0769551419978	21.6845992067905	19.4397525244295	20.4507018991661	18.9282814436511	18.683942545614	18.9890492810961
HOXA11	na	10.1348689038671	9.49697873132359	9.62750314160134	8.98179572142006	8.03279861127458	8.35989357532048	8.33462567966015	7.30970218352382	10.6652526158896	10.7485184609978
POLR2J	na	174.700288116852	155.040108069088	167.906824337887	166.102258431872	166.789389884347	149.998090466277	148.904261563928	134.729352877371	153.777142346882	134.515718073006
DHX33	na	78.0113089190386	83.6197395611662	85.2608508671856	83.112091630335	80.6841200413245	81.5189622320725	81.9571525166581	79.8296422674311	88.087086420125	92.1984027987812
LIG3	na	54.0914650692986	57.2135060155348	57.4480640136706	51.0865032661766	57.2188511916406	62.2792071615981	61.8537266874778	56.4770673969103	58.3428819024774	60.6296059855543
RPAP3	na	30.9094086110278	30.2281884009202	33.2802577734368	30.0341494937983	29.9152500006088	35.4795483316233	36.4639873485131	36.8562878516622	33.6152962078594	39.8491369609585
ACSM3	na	2.13570034372679	1.4670129747573	1.58477417968746	1.4224563359715	1.62238789685841	1.55998014084928	1.69779411993077	2.03902218803559	1.73804116703386	1.63218243296633
REXO5	na	9.63006700444081	9.45837312672471	10.8557031308591	9.51013664620948	9.65518650813299	9.11988390034962	10.1481784895862	9.57955707209174	9.440723611843	8.63862409643157
CIAPIN1	na	34.4818528223526	32.0040462124685	31.853961011718	34.7892178169031	37.3544920642522	32.3995875407157	32.7982954986626	33.3168531101664	36.301359829639	32.8426952974933
SPPL2B	na	33.3557562774784	37.8720981114977	32.7255868105461	39.7474941880037	38.6998869055495	38.0795152330388	36.000952588532	32.7397713588356	31.1662381997662	32.9223139527599
FAM214B	na	4.46555526415602	4.51685573806854	3.68459996777335	4.63314349430718	4.03618452389166	4.5199424593838	3.39558823986154	4.50123766038045	3.04157204230925	2.90608091723274
PRKAR2B	na	14.6004241680232	14.8245521659685	14.659161162109	16.2972854492735	14.1662162701296	16.1197947887759	15.3959057693722	16.8123150221048	14.4968433704869	15.9237310533301
MSL3	na	19.5707813316055	19.9204919730202	19.3738643466793	19.914388703601	22.0407331353692	24.0396939653953	22.3800133990874	21.0057757484421	18.1309294470123	21.6164649048956
CREBBP	na	112.027190757305	117.554066003579	105.942153912107	108.025398314636	102.883134922729	125.718399556135	115.02555162531	120.763974495165	116.093249770739	104.579103692745
TSPOAP1	na	7.8438448987784	6.56295278180898	6.4975741367186	6.2994494878738	5.3024384921714	8.31989408452948	8.64331551964756	7.23275795001304	4.97711788741514	4.97616595416565
MPO	na	1.00960379885267	1.23537934716404	0.950864507812479	0.934757020781274	0.791408730174836	0.519993380283092	0.385862299984266	0.230832700532331	0.553013098601682	0.318474621066602
GCFC2	na	12.192907416913	12.7012439130303	12.7574321464841	11.3390090781728	11.6732787700788	17.6797749296251	18.8686664692306	21.1211920987083	14.8523517910166	16.3218243296633
WDR54	na	20.0367523156914	21.6191385753708	20.7605417539058	17.6791001756458	19.7456478178621	14.7198126110906	14.739939859399	11.887884077415	14.1808358855717	12.3807008939641
CROT	na	10.0183761578457	8.60904982554943	9.78598055957009	9.63206147500704	8.58678472239697	10.3198686240798	8.45038436965542	8.6946983867178	6.51765437637696	7.44434426743181
KMT2E	na	90.7478491507184	89.2175522280033	91.5603282314433	85.0222472814967	77.7163373031689	99.4787335972347	93.3015041361955	86.3314299990918	83.0704675970955	86.664906257749
RHBDD2	na	110.085644990281	115.700996982832	119.254257021482	102.294931361151	121.481240081837	95.518784008925	90.3689506563151	88.5243406541489	98.4758324867138	85.7492917221825
SOX8	na	18.8329939401363	20.0749143914157	18.2249030664058	24.1411161019164	26.5913333338745	27.3996511918399	28.6309826588325	26.5842326779735	34.7213224050627	32.0863180724601
IBTK	na	49.1987697363972	53.4687623694438	50.752393104491	47.5506832310474	49.4630456359272	52.0393375191002	51.0881685179168	54.168740391587	52.2202368822445	58.7187582591547
ZNF195	na	38.7920844251466	38.103731739091	38.3911545029288	33.9763856249193	35.2572589292889	41.2394750055283	47.2295455180742	42.780993831992	36.498864507711	39.172378391192
MYCBP2	na	87.447221346777	91.804127736128	95.2449281992166	95.9141986540785	87.4506646843193	89.5588598810649	80.143599706732	82.5226904403083	72.2077103031339	78.1855194718507
FBXL3	na	34.2100364149692	34.976677766582	35.8555158154289	32.2694380217535	33.5161597229043	38.3195121777848	42.2905080782756	42.7425217152366	39.0664253226474	43.6708324137577
PDK2	na	34.7925001450765	32.2356798400618	33.3991158369133	32.9197037753405	31.9729126990634	27.0796552655118	25.0810494989773	25.2377085915349	25.9521146986646	22.9301727167953
ITGA3	na	133.345363279233	138.208064463977	134.62656656445	84.9816056718975	98.2533938512058	50.1593614519229	47.3453042080694	44.6276554362507	39.4614346787914	37.2615306647924
ZFX	na	19.0659794321792	19.1483798810427	17.828709521484	18.3293659292328	17.4901329368639	23.3597026219481	22.4571858590843	21.9291065505714	21.7255145879232	22.5320794404621
LAMP2	na	53.5090013391913	49.8012299325505	50.4750576230457	48.119665765436	49.3047638898923	57.2392713219312	55.2554813577469	55.7845692953133	59.8439174558248	54.1804949089556
GDE1	na	59.2948077249238	57.4837452477269	62.0439091347642	59.1335419668154	56.3087311519396	59.8792377141376	55.718516117728	55.3229038942487	59.6069118421384	53.9018296155223
REX1BD	na	27.8029353837888	27.9118521249876	24.5639997851557	24.8726650747017	27.0266081354706	22.1997173890089	22.4185996290859	23.467991220787	24.9250903726901	24.8012111155616
OSBPL7	na	19.8425977389889	21.5033217615741	22.0679804521479	23.5314919579286	23.5839801592101	21.7597229903079	21.4153576491268	19.2360583776943	17.5779163484106	19.6658078508626
TMEM98	na	24.230491172464	22.8545179225348	23.3754191503901	23.8972664443213	25.9186359132259	28.4796374431971	29.4798797187979	29.0464481503183	30.7712288436222	28.5830972407275
YBX2	na	13.9402986072349	14.4384961199798	13.9460127812497	16.7443431548646	14.1662162701296	15.5198024269108	16.0904579093439	13.6960735649183	13.62782278697	12.977840808464
MAP3K14	na	26.4826842622122	25.0164317800719	24.1281868857416	27.3518032602521	30.19224305617	23.3197031311571	23.6533589890355	25.4685412920672	31.3637428778382	28.1053853091276
TMEM132A	na	65.2359377720184	64.4713596801235	59.1913156113268	58.6864842612243	64.2623888901966	58.5592545180344	57.4934826976556	52.3990230208391	56.6048407354436	55.1757280997887
AP2B1	na	285.989691482688	285.951713263877	304.633216690423	280.54903106318	295.076745045687	291.51628888486	283.029997038459	285.347689974717	317.943030760353	311.50798873077
ZNF263	na	59.1006531482214	59.5684478960662	61.4099994628892	62.547437173147	60.3053452393225	65.4791664248786	63.4743483474118	66.5182898700667	71.4571925264602	72.7316415860851
SPATA20	na	122.472706983896	126.124510224529	131.575876268552	106.440375540268	122.905775796152	90.9188425679591	93.7259526661782	90.2555859081414	97.132800675824	89.0932752433818
TNFRSF12A	na	90.553694574016	94.313492035055	90.9660379140605	99.6125851276044	113.725434526124	69.7991114303074	70.458455977127	72.5584122006627	109.259587909447	101.155501516279
MAP3K9	na	24.4634766645069	26.5992615686258	26.3468707373041	22.4341684987506	23.6631210322276	27.4396506826309	25.3125668789678	26.5072884444627	21.4490080386224	21.2183716285623
RALA	na	39.7628573086588	35.4399450217685	39.064683529296	42.42984042155	42.4195079373712	40.1994882449621	43.0622326782441	47.7823690101925	42.3055020430287	50.3587994561564
BAIAP2L1	na	86.3599557172434	85.3183861635168	81.7743476718732	81.0393695407765	90.26016567644	81.1989663057444	79.6805649467509	85.1387943796747	92.8271986938537	87.0231902064489
KDM7A	na	129.734088152567	140.099739089322	141.916527791012	125.541932051885	112.103046629265	189.077592969091	181.123763612614	188.975037502468	116.725264740569	131.21154387944
ETV1	na	0.931941968171691	0.463267255186516	0.554670962890612	0.48769931519023	0.356133928578676	1.59997963164028	1.65920788993234	1.92360583776943	0.908521519131334	1.27389848426641
ALDH3B1	na	6.44593194652086	6.13829113122134	6.2202386552733	7.11228167985752	8.38893253985326	6.11992209102409	4.55317513981434	5.30915211224361	7.78168431603795	6.64815771476531
TTC22	na	43.7236106733885	39.4935335046505	38.8269674023429	43.6490887095256	44.2793184532821	34.5595600434301	33.8787099386186	32.2396338410156	36.8148719926262	33.2009792461932
PHTF2	na	28.0359208758317	27.1397400330101	26.109154610351	32.4726460697495	25.9977767862433	29.9196191116733	32.3352607386815	30.5853328205339	32.7857765599568	34.6341150409929
FARP2	na	20.5803851304582	23.2405739685236	21.4736901347651	24.2630409307139	22.5947192464916	19.5997504875935	20.4507018991661	18.8513372101404	22.7920398495122	22.4524607851954
USH1C	na	6.87307201526622	6.25410794501797	6.37871607324204	8.08768031023798	7.32053075411723	5.59992871074099	4.9390374397986	5.38609634575439	5.96464127777528	5.33444990286558
GGCT	na	57.5474165346019	49.7240187233528	58.7158833574206	61.6126801523657	55.3986111122385	57.3592697943042	60.8504847075187	63.9021859307003	65.6505549911425	71.6965990676187
DBF4	na	47.9561804455016	46.519753541646	53.6446059824207	52.8747340885407	45.7829950406142	53.1193237704574	58.9211732075974	57.9774799503705	60.0809230695113	64.6901574041534
IFRD1	na	52.1499193022742	51.9245381854887	54.3973737177722	57.8330104596414	60.2657748028137	70.1991063382175	75.4746658769224	74.1357689876336	76.6713160275617	86.5056689472157
COX10	na	20.2309068923938	21.6963497845685	19.6115804736324	24.5881738075074	21.1701835321768	23.0397066956201	23.4990140690418	21.8521623170607	24.0955707247876	23.8855965799951
GTF2IRD1	na	68.4977346606193	69.7217219055707	70.2451155146469	75.8372435120807	76.766646826959	81.3189647781174	72.3877674770483	81.6378317549344	80.7004114602311	72.7714509137185
PAF1	na	53.8196486619152	54.0864520430258	56.5368188603503	57.4265943636496	53.3805188502927	54.8793013652617	50.0077540779609	57.4773424325504	57.5133622545749	58.639139603888
VPS41	na	57.4697547039209	59.4526310822696	56.1802446699206	56.8169702196618	52.9848144852052	62.9591985050452	63.8987968773944	62.2094127934632	53.6817714999775	60.0722753986877
ARHGAP44	na	22.3277763207801	23.2791795731225	22.4245546425776	22.6780181563457	24.0192549608063	20.9597331744877	21.8783924091079	20.4671661138667	23.1080473344274	21.6562742325289
ELAC2	na	136.801314744536	131.374872449976	140.014798775387	140.701252432381	139.287936510771	126.598388353537	122.241176635015	123.341606317776	139.754310203768	133.082582278206
SCIN	na	1.43674386759802	2.35494188053146	1.70363224316402	1.38181472637232	1.02883134922729	1.83997657638633	1.50486296993864	1.57735678697093	0.632014969830493	0.756377225033179
ARSD	na	16.503139019707	18.9553518580483	19.0569095107418	14.874829113302	15.7094632939705	13.3598299241964	12.2318349095012	14.1962110827384	8.88771051324131	9.793094597798
PNPLA4	na	7.33904299935207	6.67876959560561	6.53719349121079	5.56790051508846	5.3024384921714	6.11992209102409	6.17379679974826	5.46304057926517	5.45112911478801	5.13540326469895
ADIPOR2	na	53.5478322545317	52.9668895096584	50.752393104491	61.2875472755722	61.0967539694973	58.6392534996164	63.1656585074243	57.4773424325504	63.1619960474349	70.7411752044189
MARK4	na	51.179146418762	50.7663700475224	47.1866512001942	45.6405275798857	43.5670505961247	45.5194205201661	43.3323362882331	43.0502986492797	46.137092797626	44.2281630006243
PROM1	na	52.0334265562527	55.8623098545741	58.3196898124987	63.1570613171348	56.3087311519396	66.9591475841459	68.5677307072041	63.1327435955925	64.3470241158671	66.3223398371198
CCDC124	na	68.3424109992573	68.4477369538078	71.4336961494125	67.1805806674542	67.2301716283523	49.5993685808488	54.0207219977972	57.0926212649965	58.9353959366935	57.6439064130549
PAFAH1B1	na	58.9453294868595	59.1051806408797	57.9234962675768	61.8158882003616	62.363007937777	70.2391058290085	72.6964573170357	72.289107383375	64.7025325363968	67.2379543726863
NOS2	na	17.2409264111763	16.2915651407258	15.6892643789059	16.4192102780711	20.6953382940719	15.9997963164028	17.7496657992762	16.9277313723709	22.5550342358257	20.1833291100959
KIAA0100	na	307.230202173934	312.550974832503	312.596706943352	298.228131238825	296.105576394915	301.07616718391	297.268315907879	301.621395362246	295.50649933137	297.853389352539
TRAPPC6A	na	5.16451174028479	5.36617903924382	5.34861285644519	5.32405085749334	4.5506001985053	3.71995264356366	3.70427807984895	3.42401839122958	3.71308794775415	3.26436486593267
SCN4A	na	0.931941968171691	1.19677374256517	1.7828709521484	0.365774486392672	0.593556547631127	0.319995926328057	0.347276069985839	0.076944233510777	0.0790018712288117	0.159237310533301
ST7L	na	9.90188341182422	9.26534510373033	8.8747354062498	9.83526952300297	10.5257361113253	9.23988237272264	9.60797126960822	8.73317050347319	8.7692077063981	10.2309972017646
RPUSD1	na	108.804224784045	113.346055102301	111.25114741406	118.389008762428	119.661000002435	92.5588216903904	92.4140208462317	89.9093368573429	121.386375143069	107.524993937611
RHBDF1	na	31.5307032564755	30.9616948882989	28.5259352343744	32.797778946543	36.7609355166211	30.5596109643294	29.5570521787948	28.623254866009	29.4281970327323	29.498711776294
LUC7L	na	41.7432339910237	41.5782361529899	38.7081093388663	47.7945328886425	42.300796627845	50.2793599242959	54.8696190577626	50.706249883602	41.7129880088126	48.9256636613567
BAIAP3	na	13.629651284511	15.0175801889629	13.5101998818356	12.1518412701566	12.5438283732711	6.39991852656114	5.71076203976714	5.57845692953133	5.76713659970325	6.09082712789875
TSR3	na	37.7436497109535	40.6130960380179	39.9363093281241	40.1945518935948	43.4483392865985	30.1996155472104	29.8271557887838	28.815615449786	36.7753710570118	35.6691575594594
PIGQ	na	45.7816491864343	41.4624193391932	40.5305996455069	43.6490887095256	48.3550734136825	41.2794744963193	39.705230668381	38.2412840548562	46.4531002825413	43.8698790519244
CRAMP1	na	56.9649528044946	59.1823918500775	56.89339305078	63.6041190227258	62.2442966282508	61.1992209102409	61.8923129174763	65.5949590679374	62.6089829488333	63.774542868587
TEAD3	na	24.6188003258688	25.7499382674505	21.9491223886714	22.2716020603538	23.2278462306314	22.9997072048291	22.1870822490953	23.7757681548301	19.3159575154445	19.5463798679627
DNAJC11	na	84.8067191036239	83.7741619795617	85.8155218300762	81.8928433423594	82.7417827397791	79.5589871833131	81.8413938266628	80.8299173030712	86.1120396394047	82.7237828220498
MYLIP	na	5.66931363971112	5.67502387603483	5.82404511035143	6.21816626867543	5.69814285725882	7.83990019503739	7.40855615969791	7.42511853378998	7.14966934620746	6.48892040423201
E2F2	na	23.0267327969089	24.6303757340831	20.3247288544917	26.5389710682683	26.9870376989619	24.1596924377683	21.9169786391063	24.5452104899379	25.9126137630502	21.8155115430622
PSMB1	na	80.1858401781059	77.6358708483404	81.8535863808575	77.3409830672506	81.4755287714993	72.5990757856779	76.2849767068894	75.8670142416261	79.3968805849557	77.0708582981176
JARID2	na	28.6572155212795	33.2008199550337	32.6463481015618	29.0181092538187	29.7173978180651	23.6796985482762	23.3832553790465	23.8142402715855	23.3055520124994	23.0496006996953
CDKL5	na	4.97035716358235	5.67502387603483	5.15051608398426	5.40533407669171	6.56869246045114	7.99989815820142	6.79117647972308	6.54025984841605	6.83366186129221	7.04625099109856
CDK11A	na	40.8889538535329	39.7637727368427	41.2437480263663	41.2105921335744	39.4912956357243	36.7595320369355	43.9497159682079	44.7430717865168	36.301359829639	38.3363825108922
NADK	na	109.425519429493	103.076964279	105.387482949216	101.522740778766	104.703375002131	88.7988695560358	86.201637816485	82.2533856230206	94.3282342472011	90.9643136421481
CYTH3	na	51.1403155034215	47.0602320060303	47.6224640996083	60.1902238163942	59.0390912710427	71.5990885159027	68.6449031672009	71.4042486980011	69.205639196439	65.6455812673533
ADAM22	na	38.5202680177632	40.1884343874303	36.9648577412101	44.2587128535134	42.7360714294411	53.6393171507405	53.904963307802	52.6298557213715	45.0705675360371	47.7711931599902
SYPL1	na	107.949944646554	97.9038132627505	101.900979753904	100.953758244378	106.246622025972	107.998625135719	98.58781764598	94.2182139339464	102.03091669201	111.585545356211
CYB561	na	73.2739372474992	76.7093363379674	73.6523800009749	85.3880217678894	79.4178660730447	72.4790773133049	72.0790776370609	69.6730034440086	83.0309666614811	82.2858802180832
SPAG9	na	72.4973189406895	77.4814484299449	79.5160444658185	84.7783976239016	72.9678849221198	94.3987982667768	93.6873664361798	96.9112621068236	87.8105798708242	98.2096112714133
CELSR3	na	24.230491172464	23.7810524329078	21.9491223886714	21.4994114779693	19.2312321432485	27.7596466089589	28.129361668853	28.7001990995198	21.1330005537071	19.9842824719292
AASS	na	12.8530329777012	11.0798085198775	10.3802708769529	12.0705580509582	10.6444474208515	12.4798411267942	13.7752841094383	14.7732928340692	7.93968805849557	8.28034014773164
PLEKHG6	na	10.2901925652291	9.18813389453258	8.79549669726543	9.71334469420541	10.1696021827466	6.15992158181509	5.28631350978444	5.73234539655289	5.49063005040241	5.49368721339888
SS18L2	na	9.70772883512178	7.91414894276966	8.83511605175761	9.14436215981681	8.19108035730955	6.83991292526221	7.71724599968532	6.77109254894838	7.82118525165236	6.76758569766528
MPND	na	33.161601700776	32.1970742354629	34.0330255087883	30.7656984665837	32.7247509927294	23.8796960022312	24.3479111290072	25.6224297590887	24.8065875658469	20.4221850758958
MGST1	na	26.9098243309576	23.742446828309	25.7921997744135	25.2384395610944	25.0085158735248	29.2796272590172	27.6277406788734	27.9307567644121	33.8523018215458	31.6086061408602
CRY1	na	14.8334096600661	12.6626383084315	13.153625691406	14.3871297981118	13.8496527780596	18.9597586349374	22.4185996290859	20.1593891798236	17.1039051210377	20.7406596969624
NFIX	na	91.0584964734423	95.5874769868179	94.2544443369119	93.5569852973257	89.9040317478613	102.718692351306	90.4847093463104	93.4872437155941	97.7253147100401	91.0439322974147
ST3GAL1	na	3.10647322723897	2.62518111272359	2.6544967509765	2.60106301434789	2.41379662703325	4.35994449621977	3.6271056198521	3.6933232085173	2.56756081493638	2.74684360669944
MMP25	na	1.63089844430046	1.23537934716404	0.911245153320292	1.34117311677313	1.38496527780596	1.59997963164028	1.62062165993392	1.50041255346015	1.65903929580505	1.67199176059966
IL32	na	127.365402316798	121.95510492785	126.148024703122	95.142008071694	104.663804565622	100.438721376219	99.5524733959406	90.3710022584076	94.0122267622859	102.588637311079
PKD1	na	141.461024585395	151.449786841392	151.385553514645	172.482991138945	168.926193455819	178.71772485422	173.445103842928	180.818948750326	189.248982528618	173.489049826031
MAPK8IP2	na	0.970772883512178	1.27398495176292	0.950864507812479	0.650265753586973	1.14754265875351	1.31998319610323	1.08041443995594	1.15416350266166	1.02702432597455	0.99523319083313
MED24	na	91.2526510501447	89.4491858555966	86.2117153749981	95.5077825580867	93.4258005971393	82.6389479742207	81.6484626766707	79.9835307344527	86.9415592873073	84.5550118931827
RHOBTB2	na	17.4350809878787	17.9130005338786	17.0363224316402	17.3946089084515	15.5511815479355	12.4798411267942	11.6530414595248	13.272880280609	11.5737741350209	12.3408915663308
HEATR5B	na	38.1319588643584	42.2345314311708	41.0060318994131	39.1378700440159	38.8977390880932	42.5994576924226	45.1073028681607	44.7045996697614	38.3159075459737	36.107060163426
SEC62	na	58.828836740838	56.6730275511505	57.4876833681628	53.6062830613261	52.5891101201178	61.1592214194499	64.3618316373756	62.5556618442617	56.0123267012275	65.4465346291866
RPS20	na	573.649112325016	508.899079822388	553.997433864245	548.052105445021	529.373299613948	504.633575819346	515.550619008978	555.53736594781	566.719923259881	502.911235991797
CSDE1	na	482.474123105553	487.55018047921	515.764756779285	504.931357660285	479.395838303407	548.993011106572	559.307403827194	583.814371763021	554.198126670114	602.43455507511
UBE3C	na	156.372096076142	166.351550216558	157.407695397457	162.566438396743	167.818221233574	174.117783413254	171.400033653011	163.8527452612	190.78951901758	188.656403654328
REV3L	na	57.9745566033473	62.8885298915696	58.1215930400378	63.1164197075356	57.5749851202193	70.3991037921725	65.6351772273236	70.8656390634256	65.1370428281552	69.7061326859524
FAM76A	na	10.3290234805696	10.1918796141034	9.62750314160134	8.08768031023798	7.91408730174836	9.67987677142372	10.0710060295893	9.92580612289023	9.12471612692775	9.11633602803147
POMT2	na	49.3540933977591	44.2806284749112	44.0963415498037	48.2822322038327	46.1786994057017	48.9993762189837	48.8501671780081	46.7820939745524	46.9271115099141	46.9351972796904
VTA1	na	37.4718333035701	34.9380721619831	36.727141614257	39.6255693592062	39.5704365087418	42.8394546371686	43.1394051382409	43.2811313498121	41.5549842663549	43.9096883795577
MLXIPL	na	39.5687027319564	38.412576575882	35.6970383974601	34.8705010361014	36.0486676594638	48.6393808018646	49.7376504679719	43.7043246341213	37.4073860268423	36.7838187331925
BAZ1B	na	221.763357509522	234.876498379564	236.289830191401	229.950227112193	208.298777782017	227.557103110039	230.398379320605	250.568896427845	228.828920014253	259.039294910047
RANBP9	na	71.7595315492202	79.4117286598887	78.1689864130842	73.6019549841255	73.5218710332422	68.3991292526221	70.8829045071097	68.9420332256562	78.0933497096803	83.9180626510495
ETV7	na	23.1432255429303	20.5767872512011	21.2755933623042	21.5806946971677	20.6161974210545	18.5597637270273	18.7914940092338	19.505363194982	20.5799874551054	18.7501933152962
SPRTN	na	9.0476032743335	8.9951058715382	9.90483862304665	9.42885342701111	8.86377777795816	11.159857930691	9.60797126960822	10.5798321077318	11.8502806843218	11.3456583754977
EEF1AKNMT	na	24.5411384951879	25.1322485938685	24.4847610761713	24.6288154171066	25.8790654767171	24.2796909101413	22.9973930790623	23.1986864034993	22.9895445275842	22.4922701128287
DYRK4	na	43.1799778586217	40.3428568058258	41.6399415712881	46.4940013814686	42.8152123024586	54.3993074757697	59.7314840375644	51.8219412695083	57.8293697394901	51.5530792851561
ZNF207	na	179.864799857136	175.037811251305	169.214263036129	188.739634978619	186.17890377363	189.357589404628	192.969736222131	181.588391085434	205.049356774381	203.266426895758
UQCRC1	na	167.3612451175	162.877045802659	172.938482358395	171.629517337362	184.91264980535	148.598108288591	145.277155944076	140.846419441477	167.918477296839	157.047797513468
STARD3NL	na	21.9006362520347	22.3912506673483	21.3944514257808	19.3047645596133	21.4867470242468	20.2797418310406	22.4571858590843	19.3514747279604	20.9749968112495	21.4572275943623
CD9	na	147.130338225106	147.241775940114	146.314276139645	169.963211343795	196.744210321464	170.197833315735	170.242446753058	161.005808621301	257.94110956207	252.629993161082
NCAPD2	na	260.555441934669	242.018535230356	247.026675258783	266.08061804587	259.186359132259	255.476747682162	252.083840579721	260.302341966959	265.367285457578	260.03452810088
GIPR	na	3.06764231189848	3.39729320470112	3.05069029589837	3.98287774072021	3.24477579371683	3.11996028169855	3.6271056198521	3.07776934043108	3.43658139845331	3.34398352119932
PHF7	na	5.04801899426333	5.90665750362809	4.87318060253895	4.10480256951777	3.75919146833047	5.11993482124891	5.67217580976871	5.53998481277594	4.50310666004227	4.37902603966577
SEMA3G	na	5.04801899426333	4.98012299325505	5.07127737499989	4.18608578871614	4.11532539690915	4.71993991333884	4.12872660983165	4.77054247766817	4.18709917512702	4.93635662653232
NISCH	na	117.269364328271	119.90900788411	111.092669996091	118.714141639222	124.963438494607	129.958345579982	120.466210055088	128.419925729487	114.592214217391	109.794125612711
IDS	na	112.143683503327	109.794339479204	109.468276461912	108.513097629826	115.901808534105	110.518593055553	109.006099745555	106.490819178915	109.338589780675	110.669930820644
ZNF200	na	9.16409602035496	9.99885159110898	10.2614128134763	10.3636104477924	9.73432738115048	10.8398620043629	11.845972609517	9.65650130560251	10.7837554227328	9.91252258069797
LRRC23	na	4.69854075619894	3.93777166908539	4.67508383007802	3.57646164472835	3.56133928578676	3.11996028169855	3.58851938985367	3.84721167553885	3.19957578476687	3.46341150409929
BTK	na	2.01920759770533	2.54796990352584	2.21868385156245	1.66630599356662	1.34539484129722	0.519993380283092	0.694552139971679	0.346249050798497	0.47401122737287	0.557330586866553
HFE	na	9.82422158114324	9.03371147613707	7.96349025292951	6.78714880306403	7.32053075411723	6.07992260023308	5.9422794197577	6.96345313272532	4.14759823951261	5.13540326469895
SCMH1	na	44.9273690489436	43.3540939645382	41.9568964072256	46.9410590870596	46.7722559533328	53.1193237704574	49.5833055479782	49.9752796652497	54.2742855341936	50.4782274390563
FYN	na	114.78418574648	117.940122049567	126.148024703122	154.966457401696	160.141556550878	125.878397519299	132.620872504592	131.805472003961	167.918477296839	165.367946988833
HIVEP2	na	14.988733321428	15.6738754671438	15.491167606445	15.3625284284922	13.9287936510771	17.4797774756701	16.1290441393423	18.5435602760973	15.95837798822	16.4412523125633
ELOA	na	61.857648137396	59.4912366868685	65.1342187851548	60.9217727891795	61.5715992076022	57.1592723403491	58.6896558276069	59.2855319200537	59.369906228452	58.2808556551881
LYPLA2	na	88.0296850768843	83.079261096782	85.7362831210918	79.169855499214	89.5478978192826	65.8391618419977	59.0369318975927	57.2849818487735	70.4301682004856	62.7395003501205
CLCN6	na	25.8225587014239	26.3290223364337	21.5529288437495	27.9207857946407	25.7999246036996	27.8396455905409	25.0424632689789	26.930481728772	25.7151090849782	24.8808297708282
NME1-NME2	na	449.58433781216	408.717535888304	432.286776864248	424.2984042155	450.430278779008	358.275439015051	365.565943005094	377.33452113685	447.387596768761	390.29064811712
TSPAN9	na	12.2317383322534	11.5816813796629	9.86521926855447	10.5668184957883	10.9214404764127	9.19988288193163	9.1449365096271	8.88705897049474	10.1122395172879	8.67843342406489
BTBD7	na	62.4012809521628	66.7104847468584	65.5700316845688	65.7174827218835	59.157802580569	69.5591144855613	67.1400401972623	64.863988849585	61.6214595584731	65.2872973186533
APBA3	na	13.8626367765539	11.3500477520697	10.3406515224607	12.7614654141443	13.4143779764635	10.2398696424978	11.03566177955	12.1571888947028	12.9958078171395	12.6593661873974
MKS1	na	12.0764146708915	11.5816813796629	12.2423805380857	11.5015755165696	14.0870753971121	11.8398492741381	11.305765389539	12.3880215952351	11.0207610364192	11.2262303925977
ABHD5	na	15.2605497288114	14.978974584364	16.6401288867184	17.3946089084515	17.3714216273376	17.9597713651622	19.2159425392164	18.5820323928526	18.7234434812284	18.8298119705628
AKAP8L	na	38.0542970336774	37.0999860195202	36.6479029052726	45.5998859702865	40.4014156754254	40.5594836620812	42.8307152982535	44.0121015681644	43.016518884088	43.9096883795577
MBTD1	na	18.9883176014982	18.1446341614719	17.1155611406246	17.1507592508564	15.8677450400055	21.2397296100248	17.633907109281	19.1206420274281	15.6028695676903	17.4762948310298
UTP18	na	31.647196002497	29.1472314721517	28.6051739433587	34.3015185017128	32.5664692466945	30.2796145287924	31.5249499087145	29.0079760335629	37.0123766706983	37.699433268759
RNF216	na	102.086476430141	102.459274605418	97.5428507597634	106.887433245859	101.735592263975	104.918664344812	106.18930495567	108.760674067483	115.145227315993	113.25753711681
TTC19	na	53.0041994397649	51.847326976291	54.0804188818347	54.2565488149131	47.6032351200164	62.239207670807	59.5771391175707	62.3248291437294	56.0913285724563	61.5452205211208
PTBP1	na	438.711681516824	452.457685898831	450.155105740224	469.69508213779	471.44218056515	468.994029524558	466.468934450979	460.049572160936	517.383254677488	487.465216870067
DPF1	na	3.53361329598433	3.93777166908539	3.72421932226554	3.57646164472835	3.24477579371683	2.7999643553705	2.58527740989458	2.57763182261103	3.12057391353806	3.22455553829934
SYT7	na	20.968694283863	19.2641966948393	18.264522420898	24.1411161019164	21.2097539686856	27.1996537378848	25.1968081889726	23.8911845050963	29.9022082601052	25.0798764089949
LARS2	na	43.4517942660051	41.848475385182	42.5115673701162	38.2437546328338	39.6495773817593	39.1195019936049	37.3128844084785	36.1637897500652	36.3803617008678	36.6245814226592
PIK3C2A	na	68.1482564225549	67.9458640940224	60.7364704365221	65.0265753586973	64.1041071441617	87.2788889059775	80.9153243067006	81.9840808057329	71.2596878483881	79.6584645942837
PLAUR	na	10.2901925652291	8.95650026693932	10.3406515224607	9.63206147500704	11.0005813494302	7.8798996858284	7.09986631971049	8.61775415320702	13.9833312074997	13.2565061018973
ANLN	na	141.228039093352	148.708788914872	146.631230975583	167.484073158245	161.368240082649	187.517612828241	193.509943442109	194.322661731467	202.639799701902	221.499098951821
WIZ	na	100.261423409138	109.176649805622	103.683850706052	101.197607901973	112.934025795949	100.758717302547	98.047610426002	100.758473782362	113.841696440718	99.9214123596462
RABGAP1	na	46.2476201705202	46.4811479370472	45.3245415390615	45.1528282646954	43.4483392865985	52.8793268257114	54.5609292177752	54.4380452088747	51.2327134918844	53.9018296155223
QPCTL	na	18.4835157020719	17.6427613016865	17.0759417861324	17.5165337372491	17.5692738098813	12.6398390899582	12.3475935994965	11.1569138590627	12.7193012678387	12.6195568597641
PPP5C	na	86.4376175479243	88.4068345314269	92.7489088662089	90.1837317005933	98.2533938512058	85.3589133480092	92.1825034662411	83.3306048921715	90.8521519131334	89.610796502615
CEP68	na	21.0075251992035	21.3875049477775	21.2755933623042	21.7026195259652	20.7744791670894	22.559712806128	23.151737999056	18.8513372101404	20.9354958756351	21.6562742325289
MAP4K3	na	24.8129549025713	26.5992615686258	26.0695352558588	25.1165147322968	22.6342896830003	27.8796450813319	29.8271557887838	26.5842326779735	27.5321521232409	28.0655759814943
TMEM159	na	12.0764146708915	10.8867804968831	11.3311353847654	12.7614654141443	13.8496527780596	11.9198482557201	13.8138703394367	13.3498245141198	14.4968433704869	16.0033497085967
BRCA1	na	22.0171289980562	22.8159123179359	24.7224772031244	22.5154517179489	22.5155783734741	24.5196878548874	25.5440842589584	29.8928347189369	22.7130379782834	26.4732028761613
ERCC1	na	42.6751759591954	42.6591930817584	41.5210835078116	43.7710135383231	46.6139742072978	42.8394546371686	39.1264372184046	41.395997628798	53.0102555945326	44.4272096387909
SEMA3B	na	75.9144394906523	81.8824873542168	81.734728317381	91.7687544749616	101.379458335396	33.4395743012819	33.2999164886422	34.4710166128281	45.742083441482	39.7297089780585
MBTPS2	na	18.9883176014982	19.6116471362292	18.7795740292965	14.8341875037028	15.5511815479355	18.6397627086093	16.553492669325	17.427868890191	17.3409107347242	15.9635403809634
PRICKLE3	na	19.9590904850104	18.8009294396528	19.5719611191402	20.9304289435807	21.6450287702818	17.4397779848791	14.9328710093911	15.6196794026877	19.1184528373724	17.6355321415631
EXTL3	na	54.7904215454273	55.3604369947887	52.8522188925769	56.4511957332691	55.9130267868521	56.119285579783	54.2908256077862	52.6683278381269	57.4738613189605	57.046766498555
CALCOCO1	na	29.7833120661536	28.1434857525809	26.1883933193353	25.807422095483	23.7422619052451	24.9996817443794	23.6147727590371	26.0840951601534	18.5654397387707	18.3919093665962
UBR7	na	61.0810298305862	60.1475319650494	58.6366446484362	66.4490316946688	63.7084027790743	63.0391974866272	61.506450617492	56.9002606812196	60.3179286831977	60.5897966579209
MAP4K5	na	71.2158987344534	75.9758298505887	77.2181219052717	78.6415145744245	76.3709424618716	84.8389199677261	88.9412601463733	86.446846349358	74.9332748605279	84.5152025655494
PSMC4	na	103.717374874441	101.378317676649	103.366895870115	98.637186497224	103.911966271956	91.7588318745703	93.2629179061971	83.9076866435023	103.057941017985	105.972430159912
MAN2B2	na	48.5774750909494	48.9519066313752	51.386302776366	47.3068335734523	47.7219464295426	54.7993023836797	49.0816845579986	49.9368075484943	50.0871863590666	45.1835868638241
SLC25A39	na	259.351683559113	272.246723631276	283.674578164056	261.975815476352	295.986865085389	219.197209534719	201.458706821785	199.477925376689	237.005613686435	218.712446017489
MVP	na	32.7732925473711	32.0040462124685	29.7937545781243	25.2384395610944	24.058825397315	15.8797978440298	16.3605615193329	18.5435602760973	18.2889331894699	17.0383922270632
NUB1	na	61.6634935606936	62.4252626363831	64.5003091132798	59.8244493300015	54.4884910725374	64.4791791551034	65.3264873873362	68.4803678245915	61.3844539447867	66.4417678200197
PGM3	na	21.8229744213538	22.0824058305573	21.3548320712886	22.6780181563457	22.2385853179129	20.4397397942046	21.8783924091079	21.1211920987083	21.5675108454656	22.0543675088622
RWDD2A	na	4.15490794143212	3.28147639090449	3.88269674023429	3.82031130232347	4.03618452389166	3.03996130011654	3.20265708986941	3.27012992420802	2.76506549300841	3.02550890013271
CLK1	na	55.6058707675776	52.2333830222797	48.8902834433583	52.5496012117473	50.9667222232594	56.6392789600661	62.5096925974511	56.9002606812196	53.918777113664	65.0882506804867
POLR3B	na	25.744896870743	26.1359943134393	28.1693610439447	28.205277061835	28.1345803577154	32.1595905959697	30.753225308746	30.6622770540446	28.9146848697451	33.8777378159597
ANGEL1	na	55.3340543601942	54.0478464384269	52.8522188925769	53.8501327189212	57.4958442472018	54.5593054389337	53.364756087824	50.0137517820051	48.86265735502	44.068925690091
RNF14	na	19.1436412628602	19.4958303224326	19.532341764648	21.1336369915766	20.6953382940719	20.9197336836967	21.2224264991346	20.3132776468451	18.9604490949148	23.009791372062
DNASE1L1	na	15.8041825435783	16.0213259085337	14.3422063261716	14.3058465789134	14.7597728177607	10.3998676056618	10.0324197995909	9.27178013804863	8.37419835025404	8.59881476879824
DDX11	na	59.7607787090097	60.7266160340325	62.2420059072252	70.8383255313809	66.35962202516	63.6791893392833	63.2042447374228	62.1709406767078	63.754510081651	63.2968309369871
HEBP1	na	30.4434376269419	27.7574297065921	28.0108836259759	27.1079536026569	29.4404047625039	24.1196929469773	22.5343583190811	25.1992364747795	28.0456642862281	25.8760629616614
GPRC5A	na	95.1357425841935	99.9885159110898	99.6426765478493	113.30880756253	130.542870042339	90.9988415495412	80.8381518467037	79.1371441658341	127.193012678387	127.907369685874
MAMLD1	na	18.0563756333265	18.4534789982629	18.0268062939449	20.6459376763864	22.1198740083867	20.9597331744877	19.1387700792196	17.928006408011	21.2120024249359	22.4126514575621
TACC3	na	78.0113089190386	81.1489808668381	80.9423412275372	84.0468486511163	85.9074176604784	87.5188858507235	87.8994319364158	93.0255783145294	89.5091201022436	88.6951819670485
UFL1	na	51.1403155034215	50.8821868613191	51.8221156757801	46.3314349430718	42.3403670643537	46.6794057531053	47.9626838880443	50.206112365782	41.3969805238973	46.8953879520571
POLA2	na	34.0935436689477	30.2281884009202	32.4086319746086	36.6993734680648	36.5235128975687	26.4796629036467	28.0907754388546	28.815615449786	30.850230714851	34.7933523515262
ZC3H3	na	30.0162975581965	28.7611754261629	27.0203997636713	27.2298784314545	29.1634117069427	28.119642026078	27.048947228897	27.1613144293043	33.2202868517153	28.3044319472942
CAPN1	na	160.061033033488	163.340313057846	162.835546962887	151.389995756967	167.541228178013	144.438161246327	139.29629029432	135.6526836795	159.030766783598	145.34385518927
MDH1	na	93.6601678012549	90.1054811337775	88.9850701894511	86.7291948846625	89.8248908748438	94.5187967391498	94.4976772661467	91.60210999458	97.2908044182816	97.2541874082135
SLC30A9	na	34.2488673303096	34.9380721619831	35.9347545244133	31.9036635353609	29.8756795641	30.5996104551204	35.730848978543	31.8933847902171	29.58620077519	31.8076527790268
MTMR11	na	17.5127428185597	18.8781406488505	17.828709521484	14.6309794557069	15.9864563495317	12.5998395991672	14.2383188694194	12.0033004276812	11.4552713281777	12.2612729110642
COX15	na	39.0250699171896	41.3079969207977	38.9854448203116	33.1229118233364	35.8903859134288	33.599572264446	35.1520555285666	37.3179532527268	33.1017840448721	30.2948983289605
CCDC88C	na	67.2551453697237	71.9222413677067	70.6413090595687	77.3409830672506	74.1154275808733	78.678998385911	79.7963236367462	83.3690770089269	81.0164189451464	76.752383677051
YAF2	na	8.03799947548083	8.91789466234044	8.75587734277324	8.08768031023798	8.19108035730955	8.03989764899243	8.79766043964126	9.34872437155941	8.53220209271166	8.08129350956501
ZMYND11	na	89.3887671138014	90.6459595981617	91.4414701679667	93.1099275917347	85.3930019858648	100.87871577492	111.282687315462	111.569138590627	104.677479378175	112.023447960177
BID	na	31.647196002497	28.6453586123663	29.9126126416009	29.4651669594097	33.0017440482906	25.1996791983345	27.1261196888939	24.9684037742471	31.4032438134526	28.7423345512608
MATR3	na	252.012640559761	261.784604784981	276.265758874017	235.640052456079	241.419233139834	288.916321983444	297.075384757886	310.469982215985	281.167659703341	305.735636223937
XYLT2	na	17.1632645804953	18.6079014166584	19.3342449921871	19.3047645596133	18.2024007940212	18.4397652546543	17.5953208792825	18.8513372101404	17.1039051210377	17.6753414691964
RGPD5	na	71.2547296497939	71.80642455391	73.454283228514	64.9046505298997	65.6869246045113	88.1988771941706	90.6004680363057	93.0640504312848	70.6276728785576	76.2348624178178
NUDCD3	na	85.3891828337312	85.7430478141044	82.170541216795	85.1035305006951	84.126748017585	94.7587936838958	87.3206384864394	90.9865561264938	89.5881219734724	82.2460708904499
CHDH	na	29.5503265741107	28.8769922399595	28.5259352343744	32.147513192956	29.5986865085389	29.1196292958532	29.5956384087932	29.7389462519153	31.7192512983679	29.8968050526272
IL20RA	na	27.026317076979	24.6303757340831	25.6337223564447	22.8405845947424	22.9112827385615	11.9198482557201	13.3122493494572	15.6196794026877	13.5093199801268	10.9475650991644
GLT8D1	na	21.0075251992035	22.0824058305573	22.0679804521479	21.214920210775	20.2600634924758	20.8397347021147	21.801219949111	20.197861296579	17.7359200908682	19.5463798679627
ATP2C1	na	99.6789596790305	96.5140114971909	98.6125733310525	99.734509956402	96.0374494067163	111.718577779283	113.096240125388	105.413599909764	107.245040193112	117.437516518309
SLC38A5	na	51.334470080124	52.3105942314775	55.1897608076159	44.0555048055174	42.0633740087925	30.3596135103744	28.2451203588483	28.3924221654767	32.8252774955712	32.4844113487934
RALBP1	na	110.939925127772	114.504223240267	114.182979646482	117.698101399242	113.685864089615	122.838436219183	120.581968745083	126.034654490653	126.798003322243	138.854934785038
RUFY3	na	16.9691100037929	17.6041556970876	16.8382256591793	15.8908693532817	16.0655972225492	17.039783076969	17.2866310392951	18.7359208598742	12.7588022034531	14.4109766032637
WWTR1	na	7.96033764479986	8.72486663934606	9.23130959667948	6.34009109747299	6.37084027790743	4.63994093175682	5.47924465977658	5.46304057926517	4.0685963682838	4.85673797126567
AGPS	na	24.8129549025713	22.8931235271337	24.841335266601	21.5400530875685	20.9327609131244	30.3596135103744	33.10698533865	32.278105957771	28.2431689643002	30.971656898727
CXORF56	na	15.7265207128973	16.6004099775168	18.5814772568355	17.2320424700548	16.857005952724	16.719787150641	15.3187333093754	14.6194043670476	18.0519275757835	17.3568668481298
TTC27	na	27.6087808070863	27.4485848698011	27.812786853515	31.2533977817739	28.4115734132766	28.5996359155701	31.1390876087303	30.9700539880877	35.1558326968212	35.5497295765594
PHLDB1	na	20.3085687230748	20.4609704374045	20.602064335937	16.5411351068686	15.3533293653918	13.5598273781514	12.3861798294949	12.6188542957674	8.45320022148285	7.44434426743181
MARCO	na	2.05803851304582	1.38980176555955	2.17906449707026	2.56042140474871	1.78066964289338	2.19997199350539	2.08365641991504	3.03929722367569	3.04157204230925	3.18474621066602
PRDM11	na	13.55198945383	12.7784551222281	13.153625691406	13.5336559965289	13.018673611376	14.1598197400165	14.199732639421	13.6960735649183	14.0228321431141	13.0574594637307
SYT13	na	17.0079409191334	16.2143539315281	17.3928966220699	14.7529042845045	15.1159067463394	16.1197947887759	15.4730782293691	15.6966236361985	17.1829069922665	12.8982221531974
ZRANB1	na	28.8902010133224	29.4174707043438	28.6051739433587	27.7988609658431	27.6201646831018	33.2795763381179	36.9656083384927	34.5094887295835	35.4718401817364	38.7742851148587
NCDN	na	81.1954439769586	83.5811339565674	84.6269411953106	76.5687924848661	82.1877966286567	73.279067129125	69.8024900671537	66.7106504538437	73.2347346291084	75.4784851927846
ADGRA2	na	14.4839314220017	13.5891728188045	14.4214450351559	13.5742976061281	14.5223501987082	11.6798513109741	10.3411096395783	12.2726052449689	11.6132750706353	11.0669930820644
ZFP64	na	28.1912445371937	27.9504577295865	28.5259352343744	26.3764046298716	28.5698551593116	29.6796221669273	30.6374666187507	32.5474107750587	28.9541858053595	28.4238599301942
MNAT1	na	22.8714091355469	22.159617039755	22.0283610976558	24.3036825403131	20.8140496035982	23.3597026219481	25.235394418971	27.6229798303689	24.9250903726901	27.1897707735611
SAMD4A	na	20.1532450617128	19.2255910902404	20.5624449814448	19.9550303132002	19.7456478178621	20.5197387757866	18.2898730192542	20.0439728295574	18.0124266401691	16.9587735717965
MRE11	na	25.3177568019976	22.3526450627494	24.6828578486323	22.5154517179489	22.5947192464916	26.9196573023478	28.399465278842	29.0464481503183	25.5176044069062	26.194537582728
SERPINB1	na	134.316136162745	140.485795135311	155.030534127926	130.378283594188	168.451348217714	221.717177454552	242.707386690103	222.099530028858	313.755931585226	331.611699185599
SPAST	na	22.0947908287372	20.3837592282067	20.9586385263667	18.370007538832	18.0441190479862	24.8396837812154	23.6147727590371	23.9296566218516	23.266051076885	23.7263592694618
OSBPL5	na	30.6375922036443	29.5332875181404	29.1994642607415	34.8298594265022	34.5054206356228	31.2396023077765	30.7146390787476	33.5476858106988	37.3283841556135	36.2264881463259
AQR	na	75.8367776599714	75.5125625954022	76.7426896513655	79.1292138896148	73.2053075411723	82.5189495018476	84.4652574665558	81.7147759884452	83.5444788244684	88.4563260012486
CPS1	na	35.6856111979077	35.0538889757797	36.0536125878898	36.9432231256599	34.3867093260966	53.1193237704574	50.4322026079436	49.2058373301419	37.3678850912279	40.0481835991251
RTF2	na	49.1987697363972	47.793738493409	49.2864769882801	50.5988039509863	55.7943154773259	47.5593945505074	47.2295455180742	50.2830565992928	54.0767808561216	50.5976554219563
SLC45A4	na	18.4058538713909	20.4995760420034	20.6416836904292	19.5892558268076	20.5766269845457	14.6798131202996	13.8910427994336	14.2731553162491	16.2743854731352	18.113244073163
RNF10	na	97.4655975046227	94.2748864304561	98.6521926855446	92.3783786189494	92.8322440495082	102.038701007859	95.0764707161231	93.5641879491048	105.427997154849	95.4229583370805
ZNF839	na	22.716085474185	23.7038412237101	23.6131352773432	19.8737470940019	18.9938095241961	18.7997606717733	19.6789772991976	18.8898093268958	15.9188770526056	16.6402989507299
ZDHHC6	na	40.4618137847876	39.030266249464	40.6494577089835	34.7079345977047	33.714011905448	26.6396608668107	26.4701537789206	23.5449354542978	24.3720772740884	28.6627158959941
RNH1	na	96.6501482824725	95.0469985224336	92.9073862841776	101.725948826762	111.074215280038	105.838652633005	100.208439305914	103.913187356304	125.020461219594	111.227261407511
NDUFS1	na	70.6334350043461	70.9184956481359	71.1563606679671	74.3335039569109	71.8203422633663	64.7591755906405	66.6384192072827	69.1343938094331	60.7919399105706	66.4417678200197
RB1CC1	na	37.2388478115272	38.0265205298932	38.9854448203116	35.9678244952794	34.2284275800616	44.6394317227639	45.3002340181528	48.9750046296096	48.3096442564183	51.5928886127895
ERP44	na	55.644701682918	52.5422278590707	59.864844637694	59.2554667956129	54.6863432550811	56.239284052156	55.8728610377217	59.8626136713845	65.7690577979857	67.5962383213862
ALAS1	na	52.5770593710196	52.773861486664	54.35775436328	55.557080322087	56.1108789693958	51.0393502493251	50.8180649079278	52.5529114878607	63.754510081651	58.519711620988
BIRC3	na	1.47557478293851	1.62143539315281	1.58477417968746	1.91015565116173	1.14754265875351	1.03998676056618	0.771724599968532	0.846386568618547	0.94802245474574	1.47294512243303
AKAP11	na	62.4789427828438	69.8761443239662	65.5304123300766	66.0426155986769	64.5789523822666	78.3590024595829	72.3877674770483	82.291857739776	66.5590765102738	73.0899255347851
GLRX2	na	11.5716127714652	12.9328775406236	11.5292321572263	14.0619969213183	11.95027182564	12.3198431636302	15.8975267593518	14.4270437832707	13.9438302718853	17.0383922270632
SNAPC1	na	4.65970984085846	5.40478464384269	4.27889028515615	4.14544417911695	4.94630456359272	6.27992005418811	5.82652072976242	7.15581371650226	6.28064876269053	7.12586964636521
DERA	na	11.6104436868057	11.5816813796629	11.1330386123044	11.1764426397761	12.9395327383586	14.3598171939715	13.8910427994336	14.4270437832707	13.9043293362709	12.3010822386975
STRAP	na	99.8731142557329	101.571345699644	104.793192631834	105.708826567482	105.930058533902	145.678145460848	142.190257544202	138.845869370197	144.178414992581	147.413940226203
DEF6	na	42.7528377898763	44.6280789163011	41.0852706083975	43.8929383671207	41.1928244056002	34.6795585158032	36.6569184985053	37.5487859532592	41.0019711677533	38.9733317530254
GCLM	na	16.2313226123236	15.8282978855393	16.4816514687496	15.4438116476906	14.7597728177607	17.7197744204161	20.1420120591787	19.1591141441835	26.9396380890248	27.548054722261
UBR2	na	43.1799778586217	46.0950918910584	44.0963415498037	44.4212792919101	41.8259513897401	51.7593410835632	50.9724098279215	50.706249883602	46.1765937332404	48.2489050915901
EHD2	na	22.716085474185	24.4759533156876	22.4245546425776	26.7828207258635	31.9333422625546	35.5995468039963	33.6086063286296	32.5858828918141	36.2618588940246	35.3904922660261
DEPDC1	na	27.8417662991293	31.0775117020955	29.9918513505853	29.7090166170048	28.2532916672416	39.9594913002161	41.0943349483243	39.9725293088487	31.1267372641518	37.699433268759
CCDC28A	na	4.2325697721131	3.66753243689326	3.80345803124991	3.57646164472835	3.91747321436544	4.15994704226474	3.89720922984109	4.30887707660351	3.91059262582618	4.29940738439912
HSF2	na	16.580800850388	17.7199725108843	16.1250772783199	18.5732155868279	19.152091270231	21.5597255363528	22.341427169089	22.77549311919	21.8835183303808	23.9254059076284
PHF20	na	38.2872825257203	35.7101842539606	39.2231609472647	35.5207667896884	32.4477579371683	44.919428158301	41.7117146282992	44.7430717865168	39.6589393568635	40.9637981346916
NR1H3	na	8.93111052831204	8.26159938415954	8.39930315234356	7.51869777584938	9.69475694464174	6.87991241605322	5.78793449976399	6.50178773166066	6.87316279690662	6.13063645553208
TYMP	na	4.31023160279407	4.16940529667865	3.64498061328117	4.91763476150148	4.62974107152279	5.87992514627804	3.82003676984423	4.84748671117895	4.7006113381143	4.5780726778324
NCAPH2	na	63.6438702430584	57.7539844799191	55.4274769345691	68.88752827062	66.8344672632649	59.9192372049286	61.3906919274967	65.4795427176712	74.1827570838542	67.7554756319195
TOMM34	na	106.04722979487	109.138044201024	107.289211964841	94.9794416332972	98.3325347242233	91.8388308561523	86.9733624164536	83.5614375927038	97.6858137744256	92.9547800238143
SEC63	na	58.906498571519	58.9507582224842	64.6191671767563	64.7827257011022	54.09278670745	69.4391160131883	68.5291444772056	69.6730034440086	67.4280970937908	77.9068541784174
KPNA6	na	72.458488025349	75.2809289678089	71.7110316308578	68.9281698802191	72.4138988109975	74.5190513436462	74.625768816957	71.5196650482672	70.6276728785576	72.3733576373852
RTEL1-TNFRSF6B	na	45.8981419324558	47.2146544244258	47.0677931367177	47.3068335734523	49.3047638898923	43.7994424161528	47.57682158806	47.1283430253509	46.4531002825413	49.4431849205899
FAS	na	14.7557478293851	12.7784551222281	15.3723095429684	9.99783596139971	10.8422996033952	6.39991852656114	7.52431484969319	7.15581371650226	6.63615718322018	7.48415359506514
RNASET2	na	70.4781113429841	67.4053856296381	71.2355993769515	64.9046505298997	70.1979543665079	51.0793497401161	56.2973095677044	53.7070749905224	57.4343603833461	58.9178048973213
CD44	na	225.646449043571	224.839041183856	215.648146500972	187.886161177036	184.635656749789	183.397665276768	191.619218172186	181.126725684369	203.864328705949	199.006828838993
AGPAT4	na	1.43674386759802	1.19677374256517	1.62439353417965	2.56042140474871	1.97852182543709	3.71995264356366	4.47600267981749	4.73207036091279	3.43658139845331	2.94589024486606
BTN3A1	na	17.2020954958358	16.5231987683191	15.1742127705075	13.9807137021199	14.7993432542694	16.1197947887759	16.5920788993234	16.4660659713063	10.1912413885167	12.7787941702974
MIPEP	na	36.8893695734628	34.7064385343899	36.6082835507804	34.7485762073039	37.6710555563222	53.5593181691585	50.7023062179326	50.2445844825374	43.5695319826896	45.8603454335906
IFNGR1	na	36.6952149967603	36.0576346953505	37.6383867675773	34.6266513785063	35.6133928578676	30.9196063814485	29.9815007087775	32.3165780745263	29.7047035820332	32.8825046251266
B4GALT7	na	14.4062695913207	14.1296512831888	16.5212708232418	12.7208238045452	13.5330892859897	11.6398518201831	11.8845588395154	12.2726052449689	11.2182657144913	10.6688998057312
SH2D2A	na	14.9110714907471	15.5580586533472	15.6892643789059	12.8427486333427	13.7309414685334	12.5198406175852	11.3443516195374	10.6567763412426	10.9812601008048	8.28034014773164
VRK2	na	25.1236022252952	25.6727270582528	26.3072513828119	26.8641039450618	24.8502341274898	28.6796348971521	30.0200869387759	29.6620020184045	30.8107297792366	31.3299408474269
TNFRSF1B	na	9.31941968171691	10.925386101482	9.23130959667948	8.81922928302332	9.25948214304558	6.27992005418811	5.17055481978916	5.38609634575439	6.35965063391934	5.65292452393218
VEZT	na	49.5870788898021	50.2258915831382	51.8221156757801	49.2576308342132	50.0170317470496	58.7192524811984	60.1173463375486	64.5177397987865	54.1557827273504	58.1614276722881
POU2F2	na	2.56284041247215	2.23912506673483	2.89221287792962	2.64170462394708	2.13680357147206	2.19997199350539	1.96789772991976	1.69277313723709	1.69854023141945	1.83122907113296
BRD9	na	38.6755916791252	42.3889538495663	44.8887286396474	44.2587128535134	40.5201269849516	45.8794159372851	45.8790274681292	46.8205660913078	47.4406236729014	47.9702397981569
SNX1	na	78.8655890565293	74.4702112712325	79.0406122119123	81.0393695407765	83.8101845255151	83.1989408452948	83.6935328665873	82.8689394911068	86.230542446248	82.6441641667831
TBPL1	na	11.4162891101032	11.7361037980584	11.5292321572263	10.1604023997965	12.7812509923236	12.2398441820482	11.4986965395311	12.5034379455013	13.3118153020548	14.0925019821971
ARNTL2	na	36.9670314041437	36.8297467873281	34.5480771171867	37.7966969272428	39.2143025801631	42.1594632937215	40.2068516583605	39.5493360245394	36.8938738638551	41.003607462325
BCLAF1	na	196.018460638779	205.690661302813	222.660772246089	203.573822482322	197.49604861513	217.997224810989	226.616928780759	238.488651766653	212.041022378131	244.94679292785
SLC39A9	na	82.5933569292161	80.6857136116516	77.6143154501936	82.7463171439423	81.5942400810255	84.318926587443	83.847877786581	80.406724018762	87.8500808064386	93.3528733001476
TFB1M	na	9.90188341182422	8.37741619795617	8.63701927929668	8.90051250222169	9.06162996050187	9.31988135430465	8.91341912963654	7.92525605161003	8.25569554341082	7.96186552666504
RABEP1	na	85.855153817817	87.3258776026584	91.4414701679667	83.4778661167277	80.0509930571846	86.1189036730383	92.259675926238	95.564738020385	90.417641621375	103.384823863746
HMGB3	na	55.9165180903015	52.0403549992853	53.8823221093738	51.8993354581603	48.5924960327349	57.5192677574682	62.1238302974668	64.2099628647434	52.2202368822445	60.5897966579209
NUP160	na	76.5357341361001	77.9447156851314	73.890096127928	85.7944378638813	84.8390158747424	99.4387341064436	96.5813336860618	91.794470578357	99.9768680400612	112.341922581244
BAK1	na	25.8613896167644	25.5569102444562	24.6036191396479	28.205277061835	27.6993055561192	22.0397194258449	24.4636698190025	20.3902218803559	22.5155333002113	24.0050245628951
GRN	na	148.178772939299	158.39879566919	149.48382449902	130.418925203787	148.547418653817	121.838448949408	109.854996805521	105.990681661095	112.064154338069	103.942154450612
FAM13B	na	37.3553405575486	36.4436907413393	36.4498061328117	36.089749324077	33.0413144847994	49.2393731637297	45.9947861581245	47.3591757258832	47.0456143167574	46.6167226586238
ARHGAP31	na	10.9891490413579	11.9291318210528	11.6480902207029	8.94115411182088	8.38893253985326	9.63987728063271	8.95200535963497	9.92580612289023	7.58417963796592	7.80262821613174
CENPQ	na	3.57244421132482	3.32008199550337	4.04117415820303	4.10480256951777	2.61164880957696	3.55995468039963	4.05155414983479	3.57790685825113	3.98959449705499	4.7373099883657
SARS1	na	211.783812267017	203.953409095864	218.025307770503	230.844342523375	226.857312504617	252.716782817583	240.237867970204	265.188300794893	309.884839895014	285.353260475675
RANBP3	na	87.524883177458	87.0170327658673	87.5191540732402	89.8585988237998	95.4043224225764	89.878855807393	87.8994319364158	91.8329426951124	106.573524287667	95.7414329581471
ARID4A	na	24.6576312412093	24.0898972696989	23.573515922851	24.4256073691107	22.1594444448954	21.7197234995169	22.4957720890827	26.8150653785058	20.9354958756351	26.4732028761613
EIPR1	na	29.8221429814941	29.4174707043438	30.7049997314446	28.652334767426	30.5088065482399	29.2396277682262	26.045705248938	29.4311693178722	32.2327634613552	28.2248132920276
PNPLA6	na	80.0693474320845	82.3457546094033	79.4764251113263	66.6115981330656	72.7304623030674	63.7191888300743	62.4711063674527	60.6705281232477	55.0643042464817	56.1709612906219
IFT88	na	6.75657926924476	6.17689673582022	6.33909671874986	6.62458236466729	5.38157936518888	8.55989102927552	9.18352273962553	10.1566388234226	5.64863379286003	6.68796704239863
ALG1	na	50.3248662812713	50.6505532337258	50.2769608505848	52.0212602869578	54.9237658741336	45.3994220477931	43.6024398982221	43.5504361670998	50.1661882302954	49.3237569376899
ZCCHC8	na	37.2776787268676	37.7948869023	39.2231609472647	41.9014994967606	41.4698174611614	46.7194052438963	45.9176136981277	48.6672276955665	50.8377041357403	51.2744139917229
ABCF2	na	194.232238533117	193.259656621975	205.901785295894	197.802713919237	200.503401789795	185.557637779482	196.635428071982	193.091553995295	219.348695466796	214.452847960723
CHPF2	na	113.036794556158	116.241475447217	104.793192631834	105.749468177081	112.340469248318	102.238698461814	101.867647195846	94.2951581674572	111.313636561396	106.211286125712
FUT8	na	23.4927037809947	24.668981338682	25.0394320390619	23.9785496635196	23.3069871036489	28.359638970824	28.7853275788262	29.2772808508507	27.058140895868	27.667482705161
UBA6	na	45.0826927103056	42.1187146173741	41.9568964072256	42.9175397367402	35.9695267864463	47.8793904768355	51.2810996679089	47.0898709085955	41.0809730389821	51.4336513022562
GAB2	na	14.4839314220017	13.4733560050079	13.7082966542966	13.5742976061281	16.0260267860404	23.1597051679931	21.8783924091079	27.7383961806351	25.596606278135	21.9747488535955
ATP6V0A1	na	94.7862643461291	94.5837312672471	90.9660379140605	98.8403945452199	95.5230337321026	96.8387672050282	92.529779536227	94.1027975836803	93.6567183417562	92.1187841435145
PIAS1	na	39.7240263933183	41.6554473621876	40.2928835185538	41.7389330583638	38.8977390880932	51.9993380283092	42.9464739882488	45.0893208373153	43.2535244977744	47.373099883657
SLC4A7	na	42.9081614512383	45.7476414496685	39.7382125556632	35.6020500088868	39.7682886912855	41.9994653305575	43.6796123582189	39.5493360245394	39.2639300007194	42.2775059465914
MAP2K3	na	69.0801983907266	70.9571012527348	70.0866380966781	67.7902048114419	77.6767668666601	64.0391847564024	65.7123496873205	59.9780300216507	77.2638300617778	72.7714509137185
TMSB10	na	457.428182710938	448.867364671136	486.723769936512	459.697246176391	524.980981161477	443.554353381478	446.018232551813	495.674752276425	632.409979186638	577.633343959549
ASTE1	na	6.52359377720184	5.63641827143595	6.45795478222642	7.51869777584938	6.09384722234623	7.03991037921725	7.48572861969476	7.88678393485464	7.18917028182186	7.60358157796511
RNF19A	na	13.474327623149	13.2803279820135	13.9460127812497	13.5742976061281	12.9791031748673	19.1197565981014	20.6050468191598	19.6207795452481	16.7088957648937	20.3027570929959
PEX3	na	13.707313115192	12.2765822624427	12.955528918945	12.1111996605574	11.5941378970613	12.4398416360032	12.0003175295107	11.3492744428396	9.40122267622859	10.7485184609978
GABARAPL2	na	18.9106557708172	18.2604509752685	16.4420321142574	16.8256263740629	17.015287698759	16.1997937703579	17.1322861193014	14.6963486005584	14.0623330787285	15.8839217256968
SH3YL1	na	52.3829047943171	46.7513871692393	48.1375157080067	46.4533597718694	45.7829950406142	49.1193746913567	49.8148229279687	52.2066624370622	47.8751339646599	47.2138625731237
FAM136A	na	66.5950198089354	64.8960213307112	68.7395800439438	66.6522397426647	67.7841577394747	61.5992158181509	64.9792113173504	62.1709406767078	66.7565811883459	70.2236539451856
VCL	na	173.147051503232	170.134899467248	169.174643681637	207.028359298253	209.881595242366	252.036791474136	244.520939500029	231.525198633928	268.882868727261	273.689127479111
DEPDC1B	na	23.4538728656542	24.0898972696989	22.6226514150386	23.3282839099327	24.6919523814549	23.4797010943212	25.0810494989773	26.1225672769088	26.6236306041095	28.7025252236275
DAPK2	na	2.36868583576971	2.23912506673483	2.02058707910152	2.47913818555033	2.45336706354199	4.03994856989172	3.08689839987413	2.96235299016491	3.12057391353806	3.62264881463259
NSMAF	na	67.0998217083618	64.0466980295359	70.2054961601547	70.5944758737858	65.0537976203715	76.8790213003156	74.2013202869744	70.0577246115625	72.1287084319051	75.1202012440846
ADSS2	na	67.1774835390427	61.6917561490044	61.8458123623033	61.6939633715641	59.157802580569	63.7591883208653	67.2557988872576	70.4809178958717	66.8355830595747	75.7173411585845
TIMP2	na	62.2459572908009	68.4477369538078	63.3909671874986	67.9121296402395	73.244877977681	36.6795330553535	35.3064004485603	34.8172656636266	34.9978289543636	34.5943057133596
RFC1	na	99.2129886949446	94.4679144534505	104.753573277341	112.089559274554	101.221176589361	112.598566576685	107.809926615604	117.37842822069	107.600548613642	120.025122814475
TBC1D23	na	22.6772545588445	20.5381816466022	21.2755933623042	21.214920210775	19.0729503972135	26.4796629036467	26.5859124689159	26.0840951601534	20.342981841419	26.8314868248612
CUL3	na	58.5181894181141	61.8847841719988	68.581102625975	60.0276573779974	56.1504494059046	69.5191149947703	71.4616979570861	73.2509103022597	68.0206111280069	76.2348624178178
MYOM2	na	5.39749723232771	5.59781266683707	6.29947736425767	4.75506832310474	4.78802281755776	3.23995875407158	3.47276069985839	3.57790685825113	2.80456642862281	3.02550890013271
CYP46A1	na	1.32025112157656	0.84932330117528	1.42629676171872	0.894115411182088	1.18711309526225	1.47998115926726	1.54344919993706	1.84666160425865	0.47401122737287	1.39332646716638
ZZZ3	na	39.219224493892	40.7289128518146	43.2247157509756	45.3966779222906	38.1063303579183	50.719354322997	49.5833055479782	52.3990230208391	51.0747097494268	53.0260244075892
USP2	na	2.91231865053653	3.04984276331123	2.61487739648432	2.23528852795522	2.41379662703325	1.71997810401331	2.4695187198993	1.80818948750326	1.58003742457623	1.91084772639961
TUBG2	na	42.4810213824929	42.775009895555	41.1248899628897	35.1549923032957	40.3618452389166	31.9595931420147	30.8689839987413	29.0849202670737	28.5986773848298	27.2693894288278
RPL26L1	na	10.8338253799959	9.57418994052134	9.70674185058572	7.80318904304368	9.3781934525718	6.55991648972516	5.55641711977343	8.84858685373936	7.18917028182186	6.84720435293193
NSUN2	na	106.668524440318	102.343457791621	109.309799043943	108.350531191429	106.404903772007	116.318519220249	121.276520885055	113.338855961375	113.486188020188	127.071373805574
FBXO42	na	28.773708267301	28.2206969617786	28.6447932978509	26.7828207258635	30.7857996038011	32.9595804117899	28.9782587288184	34.5864329630943	30.0997129381772	31.4891781579602
MFAP3	na	8.19332313684278	8.02996575656629	7.84463218945295	8.77858767342414	7.75580555571339	9.23988237272264	7.60148730969004	8.11761663538697	8.17669367218201	7.92205619903171
MRI1	na	18.172868379348	20.306548019009	17.4325159765621	18.4106491484312	18.24197123053	14.5198151571356	15.8589405293533	12.8496869962998	15.2868620827751	14.7294512243303
METTL1	na	17.0856027498143	16.9092548143079	16.6797482412106	16.2972854492735	20.4579156750195	15.8397983532388	16.3605615193329	15.3119024686446	17.5384154127962	18.3122907113296
HOXC8	na	1.08726562953364	1.08095692876854	1.22819998925778	1.09732345917802	0.989260912718544	1.1199857421482	1.54344919993706	1.3465240864386	0.987523390360146	0.99523319083313
AGA	na	11.8434291788486	12.3923990762393	14.9364966435544	12.5988989757476	12.26683531771	13.5198278873604	13.1964906594619	14.5039880167815	12.4427947185378	12.8982221531974
PI4K2B	na	21.2793416065869	21.5805329707719	22.5434127060542	21.7026195259652	22.3968670639478	22.799709750874	26.6630849289128	25.2761807082902	25.7151090849782	27.906338670961
BOD1L1	na	39.219224493892	42.466165058764	42.6304254335928	38.93466199602	37.235780754726	44.5994322319729	53.1332387078334	52.5144393711053	43.5300310470752	46.5769133309905
MAT2B	na	41.5490794143212	39.339111086255	39.698593201171	37.7966969272428	40.3222748024079	42.7194561647956	42.8307152982535	39.7416966083163	41.4759823951261	43.6708324137577
EDC4	na	89.3111052831204	90.0668755291786	85.3797089306621	91.8093960845608	97.7389781765922	92.5188221995994	90.7548129562994	87.8318425525519	94.604740796502	89.4117498644484
TRIO	na	76.5745650514406	81.9596985634145	80.2688122011701	79.2511387184123	72.8887440491024	94.2787997944037	92.8770556062128	98.0654256094853	89.0351088748708	81.64893097595
CLEC16A	na	39.06390083253	39.6093503184472	38.5100125664054	38.8533787768216	38.1854712309358	41.7194688950204	37.6215742484659	39.0876706234747	34.5238177269907	34.156403109393
CDH1	na	152.489004542093	159.634175016354	155.624824445309	163.460553807925	169.796743059011	208.157350076401	205.433088511623	208.40345646394	246.327834491435	228.465731287653
MTREX	na	60.1490878624146	58.2172517351056	61.1326639814439	64.3763096051103	58.6433869059553	65.9591603143707	67.2557988872576	69.2498101596993	62.0559698502316	76.1552437625511
DNAH5	na	1.24258929089559	1.00374571957079	0.950864507812479	0.77219058238453	0.910120039701061	1.19998472373021	0.848897059965385	1.07721926915088	0.711016841059305	0.835995880299829
ZFYVE16	na	22.5219308974825	24.8234037570775	22.6226514150386	24.2223993211147	21.2888948417031	27.7596466089589	31.1005013787318	31.9703290237278	23.6610604330291	26.5926308590612
RIPOR1	na	58.1298802647092	49.7240187233528	54.6747091992175	57.3453111444512	55.9525972233609	53.8393146046956	45.5317513981434	47.8208411269479	51.5487209767996	50.796702060123
RAI14	na	43.2188087739622	39.3777166908539	40.2136448095694	45.0309034358979	43.9627549612121	52.8793268257114	55.3326538177437	53.5531865235008	59.1329006147655	59.9926567434211
PNKP	na	42.8304996205573	44.1262060565157	46.8696963642568	45.721810799084	48.7903482152786	37.5195223619647	36.1938837385241	37.4718417197484	40.88346836091	40.0083742714918
PHLPP2	na	14.9499024060875	15.2106082119573	16.4420321142574	15.4031700380914	15.7094632939705	18.3197667822813	19.987667139185	18.6974487431188	16.9854023141945	17.3170575204965
SPDL1	na	11.8434291788486	11.851920611855	11.1330386123044	9.51013664620948	10.9214404764127	10.8398620043629	13.1579044294635	13.1574639303429	12.5612975253811	13.2963154295306
STAU2	na	21.2405106912465	18.5306902074607	20.166251436523	18.6544988060263	18.4398234130737	22.319715861382	20.7593917391535	22.2368834846146	19.0394509661436	19.8648544890293
SLC66A1	na	19.2601340088816	18.106028556873	17.2344192041012	18.1667994908361	19.7060773813534	15.3598044637467	15.4730782293691	16.735370788594	17.3014097991098	18.0336254178963
CTNS	na	23.5703656116757	22.6614898995404	23.7319933408198	26.6608958970659	26.353910714822	25.9996690141546	25.0038770389804	23.8527123883409	27.6901558656985	24.0050245628951
RTN4R	na	73.2739372474992	76.6707307333685	74.7221025722639	75.0650529296962	82.0690853191305	68.8391236513232	58.7668282876037	58.7853944022336	83.1099685327099	71.2586964636521
PHF23	na	30.0162975581965	29.8807379595303	31.2992900488274	29.4245253498105	33.9514345245004	30.3996130011654	27.2032921488908	29.1233923838291	30.3367185518637	28.7423345512608
INPP4A	na	40.9666156842139	40.4972792242213	38.0741996669913	40.8854592567809	37.2753511912348	40.6794821344542	40.0139205083684	39.318503324007	39.2639300007194	41.6007473768248
RAB27B	na	5.00918807892284	4.78709497026067	3.80345803124991	4.3080106175137	4.59017063501405	8.03989764899243	9.06776404963025	8.11761663538697	8.1371927365676	8.43957745826494
PSMA4	na	56.0330108363229	60.2247431742471	61.9250510712877	61.450113713969	60.6614791679011	63.9191862840293	65.7509359173189	66.941483154376	62.5299810776044	69.0691834438192
LSG1	na	67.4104690310857	67.0579351882483	72.1072251757796	68.7249618322232	68.2194325410708	62.6792020695081	67.3715575772528	63.9406580474557	60.4364314900409	60.4305593473876
PARP3	na	30.4046067116014	34.0887488608078	31.220051339843	27.4737280890496	25.9582063497346	23.0797061864111	23.0745655390591	21.8521623170607	16.5903929580505	18.0336254178963
TNC	na	7.33904299935207	7.6825153151764	7.72577412597639	4.8769931519023	4.27360714294411	14.2398187215985	13.5437667294477	17.3893967734356	20.5009855838766	21.4970369219956
THAP3	na	14.1732840992778	13.2031167728157	12.3612386015622	13.4930143869297	17.0548581352677	12.9998345070773	11.575868999528	12.8496869962998	16.8273985717369	15.9237310533301
TDP1	na	20.3085687230748	19.9204919730202	19.3342449921871	18.8577068540222	18.1628303575125	19.6797494691755	19.2931149992133	20.3132776468451	16.4323892155928	17.2772481928631
AIFM2	na	58.4405275874331	53.391551160246	58.4385478759752	52.8747340885407	58.1685416678504	67.599139436802	70.4198697471285	74.5204901551875	84.6505050216717	83.6792066852496
SPATA7	na	9.28058876637642	10.0374571957079	10.617987003906	7.11228167985752	8.03279861127458	10.6798640411989	11.2285929295421	11.2338580925734	8.29519647902523	8.71824275169822
MED17	na	21.3181725219274	21.6963497845685	24.7224772031244	23.5314919579286	19.152091270231	27.3196522102578	28.5538101988357	28.1615894649444	25.5176044069062	26.0353002721947
RETSAT	na	89.9712308439087	89.9896643199808	88.5888766445293	81.9741265615578	83.4540505969364	72.999070693588	77.2882186868485	72.4814679671519	76.2368057358033	78.0660914889507
CAPG	na	21.3570034372679	22.1210114351562	20.4435869179683	19.5892558268076	19.2312321432485	18.8797596533554	20.3349432091708	19.8131401290251	20.7379911975631	19.5463798679627
AP2S1	na	54.4021123920225	54.3952968798168	55.4670962890612	60.149582206795	63.7084027790743	51.3993456664441	50.6637199879341	48.0132017107249	66.085065282901	58.519711620988
DCUN1D1	na	22.1724526594181	22.7000955041393	21.1171159443355	19.3454061692124	19.2312321432485	28.359638970824	25.3125668789678	26.6227047947288	23.1080473344274	27.7072920327943
JADE2	na	86.010477479179	90.3371147613707	84.5477024863262	68.9281698802191	73.9967162713471	45.239424084629	44.7600267981749	47.4745920761494	45.3865750209523	41.9590313255248
ZIC2	na	63.449715666356	66.7876959560561	63.0740123515611	53.4030750133302	51.1645744058031	47.7593920044625	46.5349933781025	49.1288930966311	49.0206610974776	45.5816801401574
TRIT1	na	29.2008483360463	26.0201774996427	26.8619223457025	26.8641039450618	26.4330515878395	27.2396532286758	30.753225308746	29.9313068356923	31.4822456846815	32.1659367277268
CUL7	na	84.5349026962405	89.9896643199808	86.845625046873	70.0254933393972	72.5326101205237	65.8791613327887	59.1912768175864	62.6326060777725	53.9977789848928	54.8174441510888
CTNNA1	na	194.387562194479	193.10523420358	197.225146662105	209.751347141398	210.356440480471	267.516594410255	272.032921488908	286.848102528177	320.826599060204	322.097269881234
PHKA2	na	40.1899973774042	43.0452491277472	40.8079351269522	38.5688875096273	43.4087688500897	39.9594913002161	41.6731283983007	38.7414215726762	38.5924140952745	37.6198146134923
CNTLN	na	3.72776787268676	3.78334925068988	3.8430773857421	3.57646164472835	2.88864186513815	3.99994907910071	5.01620989979546	4.0011001425604	3.00207110669484	3.86150478043254
HSPA5	na	1548.42158011726	1579.93436820902	1791.90416497262	2121.08560498151	2017.34042365216	2258.53124802342	2323.70135673525	2571.55322816368	3280.71070651886	3262.4938275339
DSG2	na	187.165011941148	186.117619771183	184.26961774316	199.834794399197	200.503401789795	281.036422297616	271.415541808933	282.308392751041	274.689506262578	292.71798608784
GEMIN8	na	8.23215405218327	7.64390971057752	8.47854186132793	8.41281318703146	7.6766646826959	7.71990172266437	7.21562500970577	7.54053488405615	6.47815344076256	6.48892040423201
OFD1	na	27.10397890766	25.0936429892696	24.4451417216791	26.254479801074	21.9615922623517	25.6796730878266	29.7113970987885	29.7389462519153	24.6090828877748	28.0655759814943
WDR37	na	18.9106557708172	21.8121665983652	19.4134837011714	21.0117121627791	20.2600634924758	19.3997530336384	20.8751504291488	17.9664785247664	17.3014097991098	16.0033497085967
YTHDC2	na	38.5590989331037	38.2967597620854	36.8063803232414	36.7806566872632	32.6851805562207	41.5194714410654	45.8018550081324	38.5105888721439	31.3242419422238	35.2312549554928
CTPS2	na	17.7068973952621	16.870649209709	18.5022385478511	18.0042330524393	14.4432093256907	18.2397678006992	17.2480448092967	17.427868890191	15.4053648896183	14.689641896697
ATP6V1H	na	17.8622210566241	17.488338883291	17.1551804951168	17.4352505180507	19.5082251988097	19.3597535428474	19.2159425392164	21.6598017332837	23.4635557549571	23.8855965799951
POLR2B	na	109.464350344833	102.073218559429	105.625199076169	104.895994375499	104.703375002131	112.118572687193	112.594619135409	113.184967494353	106.850030836968	120.423216090809
FAM214A	na	6.56242469254232	7.45088168758314	6.89376768164047	7.80318904304368	7.79537599222213	12.3598426544212	10.6112132495673	11.387746559595	9.4802245474574	8.71824275169822
ARAP2	na	20.5415542151177	19.688858345427	18.9776708017574	21.3774866491717	19.3895138892835	17.2797800217151	19.987667139185	21.2750805657298	21.4885089742368	21.7358928877956
TPR	na	167.633061524883	176.543429830662	184.071520970699	171.792083775758	162.555353177911	204.877391831538	214.037817801272	223.33063776503	165.627423031204	192.080005830794
KIAA0556	na	25.2789258866571	23.2405739685236	23.4546578593745	20.767862505184	20.7744791670894	22.519713315337	22.9588068490638	22.6216046521684	21.2515033605503	19.7852358337626
DTNBP1	na	13.8238058612134	14.5929185383753	15.1345934160153	16.2160022300751	13.2956666669372	14.5998141387176	14.8171123193958	17.1970361896587	15.1288583403174	15.3664004664635
XK	na	15.2993806441519	14.361284910782	16.2835546962887	15.6470196956865	15.2741884923743	14.2398187215985	13.5051804994493	15.9274563367308	14.694348048559	14.1721206374638
C12ORF4	na	11.95992192487	11.234230938273	9.98407733203102	12.3956909277517	11.4754265875351	14.5598146479266	13.7752841094383	13.3882966308752	11.5737741350209	12.7389848426641
SCML1	na	36.1515821819935	35.9804234861528	31.1804319853509	31.0095481241788	28.2532916672416	30.8796068906575	32.2966745086831	28.7771433330306	23.8980660467155	26.194537582728
WWC3	na	29.6279884047917	30.1509771917224	26.7826836367181	31.5378890489682	27.1453194449969	35.0395539329222	33.4156751786374	32.6243550085695	26.3076231191943	25.8760629616614
MAP4	na	298.92038629107	310.890933834751	318.816945598626	295.261293738085	298.400661712422	346.595587704077	326.786781856675	351.712091377762	344.72466510692	326.993817180133
GOPC	na	36.6563840814198	35.594367440164	35.1423674345695	34.6672929881055	33.6348710324305	39.0795025028139	39.5122995183888	39.0491985067193	29.783705453262	36.0274415081593
USP28	na	25.0459403946142	25.1708541984674	23.8112320498042	29.0587508634179	26.0373472227521	22.719710769292	23.3446691490481	24.9299316574917	22.2390267509105	23.2884566654952
TSPAN17	na	43.1799778586217	45.6318246358719	46.9093157187489	40.3977599415907	41.1928244056002	31.7195961972686	34.4960896185934	30.3929722367569	30.9292325860798	34.5544963857263
NOP16	na	33.8993890922453	30.4984276331123	30.5861416679681	34.6672929881055	32.8830327387644	26.5596618852287	30.4445354687586	29.4696414346276	34.1683093064611	36.3459161292259
CC2D2A	na	0.776618306809743	0.84932330117528	0.515051608398426	0.447057705591044	0.751838293666094	2.31997046587841	2.12224264991346	2.65457605612181	1.81704303826267	2.30894100273286
RRM2B	na	24.3469839184854	25.0550373846708	23.4546578593745	19.8331054844027	18.5585347225999	22.399714842964	18.2512867892558	19.5438353117374	16.353387344364	17.3170575204965
ZNF800	na	36.8893695734628	42.2731370357696	41.4418447988272	39.0565868248176	36.9587876991648	46.3994093175682	46.3806484581088	42.8579380655028	39.7774421637067	43.7504510690244
SNX29	na	13.9014676918944	14.7087353521719	14.6195418076169	14.1432801405167	13.9683640875858	12.9198355254953	13.1964906594619	14.8887091843354	12.9958078171395	11.4650863583977
MRPS10	na	37.1611859808462	32.8147639090449	33.3198771279289	31.8223803161625	31.260644841906	30.6396099459114	31.4863636787161	28.7386712162752	30.1787148094061	33.0019326080266
RSF1	na	50.5190208579738	50.6505532337258	51.584399548827	50.1923878549945	48.7903482152786	60.5592290575847	60.8504847075187	65.056349433362	53.7607733712063	59.8732287605211
VPS13D	na	56.7707982277922	62.155023404191	61.8854317167955	60.3121486451917	56.546153770992	60.1192346588837	59.6928978075659	61.3245541080893	48.0331377071175	54.4193508747555
FAM120A	na	307.385525835296	310.157427347373	315.885113366204	332.610932959737	316.405210323899	337.355705331354	340.523479736115	344.940998828813	387.978189604694	386.946664595921
R3HDM1	na	99.7566215097114	100.953656026062	106.576063583982	104.733427937102	99.598788692503	110.518593055553	107.269719395626	104.105547940081	100.845888623578	105.176243607245
KITLG	na	463.718790996097	483.651014414723	493.3798214912	398.490982120017	383.793663698287	330.235795970555	331.687233066475	323.127308628508	300.128108798256	331.253415236899
ERCC8	na	16.3478153583451	15.1720026073584	13.5498192363278	13.5336559965289	14.7993432542694	14.4798156663446	15.6660093793612	14.4270437832707	12.9563068815251	12.3807008939641
H6PD	na	59.9549332857121	62.2708402179876	54.0407995273425	44.8683369975011	49.7400386914884	53.6793166415315	52.2457554178696	55.9384577623349	51.9437303329437	48.0100491257902
VAMP3	na	74.0505555543089	71.80642455391	75.157915471678	73.1548972785345	72.4534692475062	65.2391694801326	69.8410762971521	61.4399704583554	69.2451401320534	70.6217472215189
PER3	na	14.2897768452993	13.7435952372	12.8762902099606	18.370007538832	16.6195833336715	14.3998166847626	12.9263870494729	13.272880280609	15.6818714389191	14.6100232414303
EPN3	na	17.7068973952621	17.5269444878899	18.898432092773	16.7443431548646	17.0548581352677	11.399854875437	10.8813168595563	11.1569138590627	11.6527760062497	11.1466117373311
LTBP1	na	18.6000084480933	17.0636772327034	15.491167606445	15.6063780860874	15.1159067463394	20.8397347021147	18.4828041692463	20.9288315149313	20.0269743565038	18.6307653323962
RCN1	na	177.534944936707	179.593272593973	187.597643520504	177.603833948442	170.113306551081	185.637636761064	196.558255611985	196.784877203812	197.267672458343	212.780856200123
RFC2	na	61.2751844072887	57.2135060155348	59.9837027011705	64.4575928243087	67.5467351204222	63.2391949405822	63.590107037407	59.8241415546291	74.8542729892991	66.3621491647531
ARID1B	na	97.4267665892822	99.9885159110898	99.8407733203102	95.8329154348801	95.4043224225764	114.958536533354	110.279445335503	109.222339468548	110.168109428578	107.206519316545
CLPTM1L	na	101.115703546628	98.5601085409314	104.55547650488	113.918431706518	121.797803573907	102.198698971023	104.259993455749	98.2193140765068	121.583879821141	113.655630393143
NEDD4L	na	34.8701619757574	29.7263155411348	35.1819867890617	47.0629839158572	37.8293373023571	61.3992183641959	60.1945187975455	64.2484349814988	64.1100185021807	62.2219790908873
FOXP3	na	5.63048272437063	6.06107992202359	6.97300639062484	5.12084280949741	6.2521289683812	5.99992361865106	4.9390374397986	4.53970977713584	5.37212724355919	4.7373099883657
PPP1R3F	na	4.11607702609164	4.01498287828314	4.39774834863271	3.65774486392672	4.5506001985053	3.3599572264446	3.89720922984109	3.61637897500652	3.3970804628389	2.86627158959941
HEXB	na	69.8568166975363	62.3480514271853	63.4702058964829	75.3089025872913	71.8203422633663	74.8790467607653	74.0855615969791	76.3671517594462	86.7835555448496	87.5009021380488
PTCD2	na	21.046356114544	21.9279834121618	21.6321675527339	16.2566438396743	17.8462668654425	20.6397372481597	19.5632186092023	18.1973112252988	18.683942545614	18.9492399534628
JKAMP	na	36.0350894359721	36.5209019505371	35.1027480800773	37.7560553176436	42.8547827389673	41.3594734779013	40.978576258329	37.1255926689499	39.421933743177	43.4319764479578
ARHGEF5	na	117.851828058378	117.824305235771	115.252702217771	119.689540269602	117.880330359542	118.158495796635	110.742480095484	115.608710849942	113.209681470887	112.222494598344
NFE2L3	na	58.7123439948165	58.9893638270831	59.1913156113268	56.4105541236699	59.7117886916913	69.2391185592333	68.6834893971993	64.363851331765	74.0247533413965	79.0215153521505
MCUR1	na	42.3645286364715	45.4387966128775	42.7889028515615	45.0715450454971	42.0633740087925	42.5194587108405	41.0171624883275	40.4341947099133	44.6360572442786	43.5115951032244
LIMA1	na	47.3348858000538	49.2221458635674	47.1470318457021	42.2266323735541	44.2793184532821	39.0795025028139	41.7117146282992	40.895860110978	39.3824328075626	39.0927597359253
LETMD1	na	95.2522353302149	89.5650026693932	88.9850701894511	98.0275623532362	93.2675188511044	85.9589057098743	83.9250502465779	85.5235155472286	83.3469741463963	82.4451175286165
LAMC3	na	1.24258929089559	0.84932330117528	0.832006444335919	0.609624143987787	0.949690476209803	1.23998421452122	0.540207219977972	1.0002750356401	1.06652526158896	0.99523319083313
MAPK9	na	40.8501229381925	40.6517016426168	39.3420190107413	41.4544417911695	40.4409861119341	38.2795126869938	40.2454378883589	44.3968227357183	42.0684964293422	44.6262562769575
BCAR1	na	101.775829107417	106.319835065306	98.8106701035134	115.584737700084	121.125106153259	106.158648559333	101.28885374587	97.9115371424637	139.833312074997	127.748132375341
FAM160A2	na	36.3457367586959	40.0340119690348	34.1518835722649	41.4950834007687	40.6784087309865	41.9594658397664	39.7438168983794	39.8571129585825	36.1828570227958	36.7440094055592
HERPUD1	na	123.288156206047	126.626383084315	127.851656946286	181.139653983571	182.063578376721	173.077796652688	168.120204103145	175.548268754838	266.27580697671	257.208065838914
HOMER3	na	17.9398828873051	16.8320436051101	15.8873611513668	22.312243669953	21.2493244051943	23.5597000759032	24.0006350590213	24.3143777894055	27.6111539944697	25.7566349787614
RAD51	na	10.1348689038671	9.38116191752696	9.78598055957009	11.2577258589745	11.8315605161138	8.75988848323055	10.3796958695768	10.8106648082642	11.5342731994065	10.8281371162645
POLQ	na	16.9691100037929	16.9864660235056	17.828709521484	22.3528852795522	18.9542390876873	19.4397525244295	23.5761865290387	23.0447979364777	17.1829069922665	18.1530534007963
PIK3CB	na	55.4505471062156	58.3330685489022	54.555851135741	51.2897113141725	51.9955535724867	51.3593461756531	50.6637199879341	51.5526364522206	53.4842668219055	58.9974235525879
CYBA	na	87.9520232462033	94.931181708637	92.7489088662089	87.054327761456	105.415642859288	66.7591501301908	61.3135194674999	62.8249666615494	82.1619460779641	71.9354550334186
THOC3	na	69.8568166975363	67.2895688158415	67.313283282225	65.5549162834867	75.2629702396269	56.9192753956031	59.2298630475848	56.0538741126011	70.4301682004856	66.720433113453
HEBP2	na	32.3461524786258	30.7300612607056	31.853961011718	28.9368260346203	32.7643214292382	29.1596287866442	28.9396724988199	29.3926972011168	32.0747597188975	30.7726102605604
MPHOSPH9	na	34.6371764837145	33.5482703964236	37.7572448310538	38.0811881944371	34.1097162705354	44.2794363056449	46.1491310781182	50.0906960155158	42.9770179484736	44.4272096387909
PLEKHA5	na	7.8438448987784	5.94526310822696	7.32958058105452	9.22564537901518	7.83494642873087	11.6398518201831	11.3443516195374	13.3498245141198	10.6257516802752	11.1864210649644
PRSS8	na	43.5294560966861	44.2806284749112	41.6003222167959	47.1036255254564	48.9090595248048	34.6795585158032	37.7759191684596	34.7403214301158	44.7545600511218	40.1676115820251
SIKE1	na	20.9298633685226	19.8818863684213	19.4927224101558	18.8983484636214	19.310373016266	19.1997555796834	22.6887032390748	23.0447979364777	18.881447223686	21.8155115430622
RRP12	na	99.6012978483495	102.922541860604	108.913605499021	108.30988958183	108.066862105374	91.9188298377343	90.9863303362899	90.0632253243645	112.893673985972	106.848235367845
FNIP2	na	15.0275642367685	12.7012439130303	13.8667740722653	17.1914008604556	15.472040674918	17.7197744204161	16.5920788993234	17.0431477226371	15.7608733101479	16.8791549165299
MSMO1	na	41.6267412450022	40.6517016426168	41.5210835078116	48.8512147382214	43.6461914691422	49.2393731637297	52.3615141078649	44.4737669692291	58.105876288791	63.535686902787
TTC17	na	93.9319842086384	97.3633347983662	97.1862765693337	107.618982218644	97.8576894861184	115.598528386011	115.874448685275	119.340506175215	113.565189891417	121.259211971109
FSTL4	na	16.3089844430046	15.5194530487483	15.9665998603512	7.23420650865507	7.32053075411723	7.15990885159027	6.36672794974039	7.15581371650226	5.84613847093206	5.73254317919883
FOXN3	na	70.0121403588983	70.4166227883505	67.9471929541	61.0843392275763	56.9022876995707	58.4792555364524	59.8858289575581	57.3619260822843	50.7192013288971	52.4686938207226
AKR7A2	na	58.5570203334546	60.4563768018404	57.7253994951159	54.1346239861155	65.4099315489502	44.6394317227639	42.2905080782756	42.6655774817258	53.2867621438335	43.2329298097912
MRTO4	na	68.9637056447051	64.2397260525303	68.3830058535141	67.9934128594379	64.6976636917928	60.1992336404657	60.5032086375329	64.4792676820311	74.0642542770109	68.312806218786
USE1	na	17.7457283106026	16.4073819545225	20.1266320820308	14.9561123325004	16.1843085320754	14.3998166847626	13.389421809454	14.0423226157168	13.7858265294276	14.3711672756304
MCF2L2	na	3.18413505791994	3.55171562309663	3.88269674023429	3.86095291192265	1.93895138892835	3.11996028169855	3.24124331986783	2.61610393936642	2.33055520124994	2.18951301983289
LAMA3	na	34.0935436689477	40.3428568058258	40.1740254550772	32.5539292889478	39.2934434531806	38.3595116685758	43.1779913682394	46.3973728069985	65.3345475062273	70.8606031873188
AP5M1	na	40.0346737160422	41.9256865943797	39.50049642871	38.3656794616314	35.9695267864463	42.0394648213485	46.0333723881229	43.2426592330567	39.5404365500202	43.3921671203245
ANAPC4	na	21.5899889293108	23.3177851777213	23.4942772138667	24.9945899034993	21.0910426591594	26.0796679957366	28.0521892088561	24.660626840204	21.5675108454656	23.6865499418285
KCNQ1	na	17.7457283106026	17.5269444878899	18.1456643574215	14.0619969213183	17.5692738098813	15.8397983532388	14.0453877194273	14.3885716665153	18.2494322538555	14.4109766032637
TRAPPC3	na	23.6868583576971	23.9740804559022	22.0283610976558	21.9871107931595	23.7026914687363	20.4397397942046	19.8333222191913	18.620504509608	19.7899687428173	17.2772481928631
THRAP3	na	155.556646853991	169.748843421259	184.586572579097	161.75360620476	161.843085320754	176.117757952804	186.834525652382	196.05390698546	170.486038111776	194.110281540094
PHPT1	na	51.256808249443	47.4076824474202	52.8918382470691	47.9977409366384	50.6501587311895	38.1195147238298	40.6698864183416	35.5867079987344	40.0144477773931	36.3857254568592
ENTPD2	na	85.4668446644122	95.2786321500269	84.6269411953106	64.6201592627054	74.9859771840657	28.9196318418981	27.319050838886	26.4688163277073	28.8751839341307	27.5878640498944
ARID4B	na	60.0325951163931	57.8698012937157	62.3608639707017	61.9784546387584	52.9452440486965	68.7591246697412	73.2752507670121	77.0211777442878	67.744104578706	78.5836127481839
OPN3	na	6.67891743856379	5.82944629443033	6.2202386552733	5.89303339188194	6.64783333346862	5.99992361865106	5.78793449976399	4.88595882793434	3.95009356144058	4.65769133309905
SDCCAG8	na	10.9891490413579	11.6588925888607	14.7383998710934	10.6887433245859	9.21991170653683	8.79988797402156	8.75907420964284	10.695248457998	6.91266373252102	8.32014947536497
HHAT	na	4.34906251813456	5.13454541165056	4.31850963964834	3.17004554873649	3.91747321436544	3.55995468039963	3.24124331986783	3.19318569069725	2.44905800809316	2.42836898563284
KIF1B	na	101.698167276736	108.250115295249	101.46516685449	103.35161321073	102.922705359237	121.118458115169	120.1575202151	115.724127200209	107.719051420485	107.684231248145
FOXC1	na	14.6392550833636	15.7124810717427	17.2344192041012	15.6470196956865	14.6014910717257	17.3597790032971	16.7464238193171	14.85023706758	18.3679350606987	18.4317186942296
TBC1D22A	na	33.2004326161165	32.8919751182427	34.7065545351555	39.9507022359997	39.0560208341281	35.8395437487424	33.8015374786217	37.3564253694822	42.7005113991727	36.4255347844926
SYNE2	na	158.62428916589	177.469964341035	172.740385585934	184.594190799502	164.890008931927	206.677368917134	193.895805742094	234.295191040316	169.498514721415	181.291678042163
PLEKHH1	na	33.3945871928189	33.741298419418	30.5465223134759	31.6598138777657	35.1385476197627	37.3995238895916	41.1329211783228	37.0871205521945	31.0082344573086	34.7933523515262
ATP9A	na	31.0647322723897	33.5096647918247	30.5465223134759	27.6769361370455	30.4692361117312	34.6395590250121	29.0168449588168	34.0862954452742	27.6111539944697	25.1993043918948
FAM168A	na	77.3511833582504	78.2921661265213	76.4653541699201	74.5367120049068	72.6513214300499	70.5591017553365	71.9247327170672	72.2121631498642	67.4675980294052	63.5754962304203
RELT	na	15.1828878981305	14.3998905153809	14.223348262695	15.1593203804963	15.3928998019006	12.5598401083762	13.0421457394682	10.9260811585303	15.8793761169911	13.7342180334972
NOP58	na	107.173326339744	100.258755143282	123.968960206052	115.747304138481	96.077019843225	101.878703044695	110.086514185511	114.685380047813	107.916556098557	111.665164011477
SZRD1	na	180.17544717986	181.562158428516	181.615120992183	170.247702610989	183.290261908492	159.717966728491	161.251855163425	160.159422052682	178.14921962097	160.6704463281
KCNH2	na	27.8029353837888	29.8035267503326	28.3278384619134	26.9860287738594	30.5879474212574	26.1996664681097	27.3576370688845	29.7774183686707	30.0207110669484	25.955681616928
CUL1	na	102.319461922184	104.891427695147	107.368450673826	110.30132845219	109.491397819689	113.078560466177	114.29241325534	114.685380047813	114.710717024235	121.537877264542
FAM114A2	na	9.86305249648373	11.6974981934595	9.4690257236326	9.06307894061844	10.2091726192554	8.63989001085753	8.9905915896334	8.42539356943008	7.54467870235151	8.39976813063162
CYFIP2	na	150.702782436431	150.48464672642	158.041605069332	122.006112016756	125.47785416922	101.318710173621	90.2531919663198	96.449596705759	80.0288955547862	80.2556045087836
TAB2	na	48.7716296676518	46.4039367278494	47.9394189355458	43.9742215863191	46.5348333342803	49.0393757097747	44.0268884282047	41.6653024460857	41.7129880088126	45.7409174506907
GINM1	na	18.4058538713909	18.4534789982629	18.1456643574215	16.7849847644637	16.1051676590579	16.879785113805	15.9361129893502	16.8892592556156	16.7088957648937	18.5113373494962
EIF2AK2	na	53.5478322545317	52.5422278590707	51.4259221308582	52.3463931637513	48.8694890882961	57.8392636837963	60.6575535575266	59.016227102766	53.3657640150623	60.3907500197543
USP36	na	97.9315684887085	110.025973106798	108.240076472654	114.609339069704	107.23588293869	108.758615460748	106.92244332564	108.260536549663	115.540236672137	112.42154123651
KMT2C	na	123.249325290706	137.281529953604	135.854766553708	132.451005683747	130.542870042339	162.717928537817	151.335194053829	163.737328910933	129.28656226595	132.76410765714
MCOLN3	na	23.7256892730376	25.9815718950438	23.6527546318354	30.399923980191	31.8937718260459	29.1196292958532	32.9912266486547	29.7389462519153	19.5529631291309	21.1387529732957
PUM2	na	103.795036705122	104.428160439961	105.585579721677	102.173006532353	104.149388891008	111.838576251656	112.247343065423	111.299833773339	104.874984056247	121.935970540875
MRPL43	na	40.3841519541066	39.3777166908539	38.1930577304679	38.5688875096273	43.0130644850023	34.4395615710571	34.4960896185934	32.2396338410156	38.3949094172025	36.2662974739593
ITIH4	na	2.60167132781264	2.39354748513034	2.61487739648432	2.15400530875685	1.82024007940212	1.55998014084928	1.7363803499292	2.07749430479098	0.829519647902523	1.03504251846646
HPF1	na	9.43591242773837	8.4932330117528	9.19169024218729	9.7539863038046	8.66592559541445	10.1198711701248	10.8427306295579	11.0030253920411	10.6652526158896	12.5001288768641
ZFR	na	143.130753945036	144.848228454984	152.613753503903	147.285193187449	144.313381947381	164.43790664183	163.142580433348	160.621087453747	176.845688745695	180.29644485133
ZNF280C	na	11.3386272794222	11.543075775064	10.4991289404295	10.5261768861891	9.8530386906767	13.5198278873604	13.5823529594462	14.7348207173138	12.0477853623938	12.2612729110642
TRAF1	na	4.8150335022204	4.9029117840573	4.75432253906239	4.95827637110067	3.79876190483921	3.27995824486258	3.08689839987413	2.53915970585564	2.29105426563554	2.30894100273286
RC3H2	na	47.8785186148206	48.6816673991831	46.7508383007802	46.6159262102661	45.9412767866492	53.9193135862776	51.8984793478838	55.4383202445148	50.0476854234522	53.742592304989
IL17RB	na	18.7553321094553	16.0599315131326	17.7098514580074	24.4256073691107	24.8898045639986	19.6397499783845	21.8783924091079	19.9285564792912	22.2390267509105	20.0240917995626
TRAF3IP2	na	50.6355136039952	47.2918656336236	46.8696963642568	42.5924068599467	44.1606071437558	45.239424084629	41.1715074083212	41.588358212575	50.6006985220539	45.2632055190907
DCBLD2	na	227.820980302638	239.779410163621	240.529101122065	169.23166237101	177.987823416321	78.1190055148369	83.0761531866125	80.2913076684958	92.1161818527944	95.9006702686804
SOAT1	na	18.5611775327528	18.106028556873	15.6100256699215	19.9550303132002	21.1701835321768	24.5996868364694	22.1484960190969	21.5828574997729	24.530081016546	28.1850039643942
PKP2	na	38.8697462558276	42.0028978035775	42.4323286611319	39.3817197016111	39.5704365087418	46.9994016794333	45.1073028681607	44.9354323702938	46.5321021537701	47.7313838323569
MSH4	na	0.737787391469255	1.3125905563618	0.752767735351546	0.934757020781274	0.910120039701061	1.23998421452122	1.19617312995122	0.884858685373936	0.434510291758464	0.91561453556648
GDI2	na	252.206795136464	231.90386682545	250.59241716308	266.324467703465	258.553232148119	288.236330639997	292.792313228061	299.697789524476	312.886911001709	330.019326080266
PRDM1	na	20.5803851304582	19.9590975776191	19.8492966005855	23.5721335675278	23.5048392861926	21.7997224810989	23.9620488290229	21.5059132662622	27.1766437027112	27.9461479985943
ATG5	na	21.9394671673752	22.7000955041393	20.6416836904292	20.3614464091921	21.605458333773	24.2796909101413	24.7723596589899	23.1986864034993	25.0435931795333	27.1499614459278
PITHD1	na	40.2676592080851	39.6865615276449	39.9759286826163	48.4041570326303	47.2075307549289	43.2394495450787	43.7567848182158	44.5122390859845	51.7462256548717	51.0355580259229
MTA3	na	39.219224493892	35.9804234861528	40.3721222275381	41.4950834007687	37.8689077388659	37.2395259264276	36.3096424285194	36.7793436181514	36.7358701213974	36.3061068015926
USP13	na	54.5962669687249	53.1599175326528	53.5653672734363	54.3378320341114	50.2940248026108	66.4791536946538	68.2590408672167	65.556486951182	67.8626073855492	62.6200723672205
ATP11B	na	50.1307117045689	54.3952968798168	52.4956447021473	48.4447986422295	45.7829950406142	58.3592570640794	57.0690341676729	57.0926212649965	52.654747174003	54.3795415471222
LAMC2	na	100.222592493797	108.867804968831	108.240076472654	98.5559032780256	115.703956351561	70.5591017553365	72.3105950170514	74.7897949724752	122.65040508273	122.055398523775
CDK14	na	1.43674386759802	1.08095692876854	0.911245153320292	0.934757020781274	0.67269742064861	0.679991343447121	0.540207219977972	1.26957985292782	0.553013098601682	0.756377225033179
SEC61A1	na	347.5755232127	350.230044921006	350.155855001945	368.497474235818	368.400763896386	340.115670195933	319.378225696977	314.8558035261	379.801495932512	368.634373884591
PPP1R12A	na	48.150335022204	52.2719886268786	54.9124253261706	46.6159262102661	42.8152123024586	59.7992387325556	59.4999666575738	58.6699780519675	54.0372799205072	62.5006443843206
CROCC	na	44.5778908108792	44.8983181484932	42.3134705976553	41.3731585719712	43.6066210326334	37.1595269448456	36.3482286585179	39.8186408418271	33.1807859161009	35.2312549554928
POLR3E	na	78.516110818465	76.7865475471651	78.8425154394513	80.8361614927806	79.6157182555885	67.2791435104739	70.6513871271191	72.789244901195	71.536194397689	72.9704975518851
ATP2B4	na	26.9486552462981	30.8844836791011	28.2882191074212	24.6694570267058	26.5913333338745	39.519496901515	37.2357119484817	36.0868455165544	42.2660011074142	49.0450916442566
ZC3H11A	na	130.316551882675	136.779657093819	128.366708554685	125.094874346294	122.430930558047	143.798169393671	145.971708084048	149.07945242713	129.879076300166	139.014172095572
RIOK2	na	19.4154576702436	18.5306902074607	22.8603675419917	20.9304289435807	18.7168164686349	22.2397168797999	22.2256684790937	22.9678537029669	23.5030566905715	24.7614017879283
YIPF1	na	9.82422158114324	10.0760628003067	10.3802708769529	10.1604023997965	9.73432738115048	9.0398849187676	9.29928142962081	7.54053488405615	8.84820957762691	8.35995880299829
NDC1	na	98.2422158114324	99.7954878880954	98.295618495115	102.294931361151	103.357980160834	115.398530932055	109.584893195532	106.798596112958	118.463305907603	127.469467081907
DGKG	na	3.30062780394141	3.16565957710786	3.05069029589837	2.68234623354626	2.6512192460857	2.99996180932553	3.74286430984738	3.38554627447419	3.98959449705499	3.74207679753257
FLYWCH1	na	32.4626452246472	33.0850031412371	30.2691868320306	31.2940393913731	31.3397857149235	28.7996333695251	27.048947228897	26.3149278606857	30.2972176162493	30.4143263118604
UNKL	na	15.4935352208544	16.5231987683191	13.8667740722653	16.175360620476	17.3714216273376	16.959784095387	17.633907109281	17.2739804231694	21.7650155235376	20.7008503693291
TBXAS1	na	1.66972935964095	1.23537934716404	1.22819998925778	1.09732345917802	1.58281746034967	1.35998268689424	1.50486296993864	1.38499620319399	1.3825327465042	1.23408915663308
PARP12	na	52.3052429636362	50.8049756521213	51.584399548827	48.6480066902254	53.8553640883976	44.4794337595999	47.1137868280789	46.1280679897108	50.0476854234522	44.1485443453576
ALDH18A1	na	144.878145135357	135.428460932858	143.778637452145	152.406035996947	152.741884923743	134.758284474903	138.601738154348	132.15172105476	143.111889730992	145.184617878737
TARBP1	na	58.5958512487951	62.2322346133887	55.2293801621081	61.0436976179771	54.9633363106423	69.1591195776513	71.5388704170829	68.4803678245915	58.1453772244054	62.2617884185206
GATB	na	28.3465681985556	26.3676279410326	28.6051739433587	22.7186597659449	25.3250793655947	21.7197234995169	23.7305314490324	22.6216046521684	22.1205239440673	21.6562742325289
MXD1	na	11.7657673481676	12.2765822624427	9.98407733203102	11.9486332221606	11.9898422621488	12.5998395991672	14.199732639421	11.6185792601273	13.1143106239827	14.0526926545638
CDK17	na	15.1828878981305	16.5231987683191	16.6797482412106	16.0127941820792	15.788604166988	17.7197744204161	18.8300802392322	18.8898093268958	18.3284341250843	20.5416130587958
DNAJC25	na	11.6104436868057	10.6937524738888	13.1932450458981	10.2416856189948	11.4754265875351	11.159857930691	10.7269719395626	12.9651033465659	10.3097441953599	11.9029889623642
PSD	na	3.9219224493892	4.28522211047528	4.55622576660146	4.22672739831533	3.16563492069934	3.15995977248956	4.09014037983322	3.73179532527268	2.64656268616519	2.58760629616614
CTDP1	na	26.9486552462981	29.6877099365359	28.882509424804	27.2705200410537	26.8683263894357	26.0396685049456	24.0392212890198	25.7378461093549	25.3596006644485	25.7566349787614
YBX3	na	210.502392060781	217.15652586868	233.595714085932	203.045481557532	211.780976194786	188.717597551971	197.600083821943	191.437252974813	215.951615003957	199.882634046926
STYK1	na	2.44634766645069	2.81820913571798	2.61487739648432	2.23528852795522	1.93895138892835	1.79997708559532	1.65920788993234	2.15443853830176	1.42203368211861	0.955423863199805
WNK1	na	186.5437172957	211.172657155854	207.605417539058	199.469019912804	196.071512900816	221.157184583478	204.04398423168	206.903043910479	198.176193977474	195.662845317793
CCAR1	na	83.4476370667068	87.5575112302516	89.9359346972636	96.6051060172647	85.8678472239697	108.43861953442	115.642931305285	116.87829070287	94.2887333115867	111.466117373311
OGFR	na	73.9340628082875	71.2273404849269	80.9423412275372	72.2201402577532	86.2635515890571	67.9191353631301	71.6160428770798	80.0604749679635	88.7586023255699	90.8846949868814
PIGV	na	8.89227961297155	10.8095692876854	10.1425547499998	8.53473801582902	8.07236904778332	8.11989663057444	7.71724599968532	7.77136758458848	5.84613847093206	7.84243754376506
PTPRU	na	99.8731142557329	105.895173414718	100.514302346677	100.587983757985	102.962275795746	92.0388283101073	91.8352273962553	95.6801543706512	108.588072004002	98.2494205990466
SNRNP40	na	37.5883260495915	36.5981131597348	36.093231942382	41.129308914376	37.9480486118834	32.2395895775517	34.4960896185934	35.4328195317128	36.5778663789398	34.9923989896928
QSER1	na	62.4401118675033	64.4713596801235	63.5494446054673	64.6201592627054	58.9203799615165	71.6390880066937	68.8378343171931	69.5575870937424	63.754510081651	70.2236539451856
MPC1	na	7.26138116867109	7.33506487378651	7.52767735351545	5.93367500148113	7.00396726204729	7.43990528712732	7.29279746970263	7.54053488405615	5.33262630794479	5.65292452393218
ACAA1	na	59.1394840635619	58.4874909672977	59.0724575478502	56.654403781265	66.3991924616687	47.3993965873434	50.6637199879341	48.9750046296096	51.7462256548717	52.9065964246892
HDAC7	na	68.4589037452788	65.5523166088921	65.8869865205063	69.2126611474134	70.949792660174	70.7990987000826	66.5226605172874	64.0945465144772	67.2700933513331	63.1774029540871
NCKAP1	na	174.001331640723	170.327927490243	175.513740400387	165.817767164678	168.016073416118	187.157617411122	192.429529002153	188.859621152202	181.704303826267	192.716955072927
MRPS35	na	43.1799778586217	38.5283933896786	44.9283479941396	43.9335799767199	43.2900575405635	43.7594429253618	43.2165775982378	46.2819564567324	46.6506049606133	48.3285237468568
SFSWAP	na	60.2267496930955	61.8847841719988	64.1041155683579	57.6704440212447	58.6038164694466	59.1192473891085	58.5353109076132	59.9010857881399	55.0643042464817	54.1804949089556
TNK2	na	44.5778908108792	47.4076824474202	39.4608770742179	47.3474751830515	46.9701081358765	44.3594352872269	43.872543508211	46.7820939745524	45.4655768921811	42.0784593084247
MON2	na	33.8993890922453	38.0265205298932	35.2216061435539	35.5207667896884	37.3149216277435	43.3194485266607	42.3676805382724	41.1651649282657	33.4177915297873	38.6150478043254
CDH3	na	122.356214237875	127.205467153298	134.230373019528	123.834984448719	128.089502978797	149.71809403074	143.656534284142	140.000032872859	145.402943996628	131.410590517606
GPBP1	na	67.0998217083618	65.2820773766999	63.6286833144517	68.5623953938265	64.7372341283016	75.1190437055113	73.8540442169885	76.3671517594462	70.9436803634729	83.5995880299829
DGAT2	na	20.6192160457987	19.7274639500258	18.5418579023433	23.3689255195318	21.9615922623517	21.5197260455618	21.2610127291331	21.390496915996	26.2681221835799	23.6467406141952
CS	na	306.88072393587	308.342963931226	312.438229525384	324.4419694303	320.599676593826	309.556059231604	312.278359377266	287.15587946222	313.005413808552	307.208581346371
MRPS24	na	73.8564009776065	68.9110042089943	69.4923477792953	72.4233483057491	78.1120416682563	61.0392229470768	63.1656585074243	58.7853944022336	75.2492823454431	69.2284207543525
ELMO2	na	26.6380079235742	26.2132055226371	27.0996384726556	24.2223993211147	25.7603541671909	29.4396252221812	26.5473262389175	26.5072884444627	26.0706175055079	24.4429271668617
WAPL	na	50.2083735352499	50.1486803739404	50.316580205077	49.6640469302051	46.9305376993677	56.6392789600661	59.3070355075817	58.8623386357444	57.8688706751046	62.2617884185206
VMP1	na	75.2543139298641	72.462719832091	74.2466703183577	65.5955578930859	69.0108412712457	47.7193925136715	50.0077540779609	47.3976478426386	56.3678351217571	59.9926567434211
APPBP2	na	26.4826842622122	24.977826175473	25.7921997744135	27.0673119930578	22.673860119509	25.4396761430805	29.4027072588011	27.6229798303689	26.4656268616519	29.140427827594
POLD1	na	46.8300839006275	47.5234992612168	46.3546447558583	59.3773916244105	58.8808095250078	46.7194052438963	47.4996491280631	48.821116162588	56.0123267012275	52.1900285272893
EIF4B	na	876.02545008139	854.998325051315	875.746211695293	942.844701091512	872.844688509826	911.10840123756	941.195322121622	988.77187273024	986.259360420485	1021.18887245006
BICRA	na	22.9879018815684	23.2791795731225	22.0679804521479	21.1336369915766	22.2385853179129	20.5997377573687	21.7626337191126	21.5828574997729	22.9500435919698	20.7804690245958
SPHK2	na	22.7937473048659	24.0512916651	23.8112320498042	19.5892558268076	22.673860119509	16.919784604596	16.4763202093282	14.7732928340692	14.2598377568005	14.2915486203637
RPL18	na	861.192040421323	845.269712692398	870.397598838848	858.757210830796	947.355820455787	765.150259341175	747.338102609526	811.261526020877	953.276079182456	783.766042444906
CA11	na	11.4939509407842	11.7361037980584	11.8461869931638	8.08768031023798	7.16224900808226	6.67991496209819	7.17703877970735	5.88623386357444	4.7401122737287	5.33444990286558
ISOC2	na	78.1278016650601	77.9061100805325	79.5952831748029	87.4607438574479	86.421833335092	71.9190844422308	65.5965909973252	65.8257917684697	90.4966434926038	75.5979131756846
U2AF2	na	156.915728890908	172.760080579972	171.115992051754	168.987812713415	175.771878971831	143.958167356835	142.923395914172	145.270712868347	158.793761169911	160.152925068867
EPN1	na	134.859768977512	142.686314597447	140.173276193356	135.742976061281	152.346180558656	118.158495796635	113.443516195374	119.417450408726	140.820835465357	120.104741469742
MED29	na	49.5094170591211	43.4313051737359	49.1279995703114	41.8608578871614	42.5777896834062	44.5594327411819	41.4416110183102	42.088495730395	42.7400123347871	41.2424634281249
AHRR	na	7.64969032207596	9.30395070832921	8.280445088867	6.50265753586973	6.41041071441617	6.27992005418811	7.06128008971207	8.07914451863159	6.91266373252102	6.96663233583191
ZNF275	na	34.8701619757574	35.6715786493618	38.0741996669913	37.8779801464412	37.5919146833047	35.0795534237132	34.9977106085729	33.5092136939434	35.6693448598085	34.5544963857263
MTMR1	na	36.3069058433555	34.5134105113955	36.4498061328117	37.187072783255	37.5127738102872	34.7195580065942	34.3417446985997	33.2399088766557	37.4863878980711	39.172378391192
GPC1	na	172.914066011189	179.01418852499	179.951108103512	167.931130863836	191.362630956275	149.158101159665	143.425016904152	141.192668492276	155.475682578301	141.522159736471
ADCK1	na	11.8822600941891	13.3575391912112	12.5989547285153	11.8267083933631	13.5330892859897	11.8798487649291	12.0389037595091	11.7339956103935	10.7837554227328	10.9077557715311
HAGH	na	13.8626367765539	13.2803279820135	13.0743869824216	14.6716210653061	14.1662162701296	12.9198355254953	10.5340407895705	11.7724677271489	11.6527760062497	12.6991755150307
RNF4	na	94.7474334307886	98.9075589823213	96.8693217333962	101.360174340369	105.138649803727	106.238647540915	97.3530582860303	98.7194515943269	121.030866722539	112.978871823377
CASP8	na	18.095206548667	18.2990565798674	21.1171159443355	16.0534357916784	15.9468859130229	17.9197718743712	19.4860461492054	19.6592516620035	17.6569182196394	18.8696212981961
LIMCH1	na	20.3862305537557	20.1521256006135	20.0077740185542	22.0683940123579	22.832141865544	32.4395870315068	33.8401237086201	35.6251801154898	34.6028195982195	36.3459161292259
INTS13	na	38.6755916791252	37.177197228718	42.3927093066397	43.2020310039345	42.8943531754761	33.839569209192	36.4254011185147	37.0871205521945	39.9749468417787	42.1978872913247
TM7SF3	na	82.4380332678542	80.9945584484426	81.4573928359357	73.0736140593361	81.4359583349906	69.7591119395164	70.6899733571175	69.4806428602316	71.6151962689178	68.312806218786
SPA17	na	3.49478238064384	2.58657550812472	2.53563868749994	2.47913818555033	2.29508531750702	2.15997250271438	1.85213903992448	1.65430102048171	1.81704303826267	1.19427982899976
ATP2C2	na	11.0668108720388	10.5007244508944	11.1726579667966	9.14436215981681	8.23065079381829	13.3198304334054	13.4280080394525	16.0813448037524	10.902258229576	11.9427982899976
CDON	na	15.221718813471	15.5580586533472	16.2439353417965	14.874829113302	14.3244980161645	20.9597331744877	18.5985628592416	19.6207795452481	18.6049406743852	19.466761212696
TAF2	na	43.684779758048	40.4200680150236	43.3831931689443	40.8041760375826	40.0452817468467	44.7194307043459	44.7214405681764	45.5894583551354	44.7940609867362	44.8253029151242
HIPK2	na	105.19294965738	115.932630610426	113.826405456052	91.1591303309738	94.9690476209803	118.638489686127	113.597861115368	114.723852164569	111.866649659997	116.163618034043
TNPO3	na	110.046814074941	109.022227387227	114.301837709958	118.957991296817	110.441088295898	121.158457605961	125.829696024869	128.381453612731	122.057891048514	128.34527228984
BORCS8-MEF2B	na	10.9503181260174	9.53558433592247	8.39930315234356	10.0384775709989	10.2487430557641	9.63987728063271	7.87159091967903	8.27150510240853	8.65070489955488	8.16091216483166
RFXANK	na	25.3954186326786	25.2480654076651	26.6638255732416	26.2951214106732	26.8287559529269	24.0396939653953	22.9202206190654	25.7763182261103	26.4261259260375	24.2040712010617
TMEM161A	na	61.1975225766077	61.1898832892191	58.2800704580065	65.1891417970941	73.0074553586286	51.7993405743542	49.660478007975	51.1679152846667	63.1224951118205	60.4305593473876
LPAR2	na	28.8902010133224	25.1708541984674	26.2280126738275	33.4074030905307	36.5630833340774	29.7596211485093	29.5570521787948	26.6611769114842	33.6547971434738	33.7185005054264
CTSA	na	103.523220297739	102.03461295483	105.664818430662	99.3280938604101	105.138649803727	89.1188654823638	86.7032588064646	81.3685269376467	90.7336491062902	82.6043548391498
SUGP2	na	93.2718586478501	91.6497053177325	83.9534121689434	99.9377180043979	95.008618057489	101.598706609158	102.446440645823	97.4883438581545	84.2949966011421	85.1919611353159
SLC12A2	na	50.4025281119523	55.0129865533988	52.4956447021473	59.7431661108031	61.3341765885498	83.7989332071599	84.9668784565354	84.5232405115885	94.0122267622859	99.9214123596462
SNX24	na	12.5812165703178	11.6202869842618	12.2819998925778	9.91655274220134	10.881870039904	13.0398339978683	13.659525419443	12.5034379455013	12.2452900404658	12.858412825564
CNN2	na	130.899015612782	138.362486882373	138.350785886716	133.507687533325	145.3026428601	132.678310953771	125.868282254868	123.533966901552	136.752239097073	126.434424563441
ABCA7	na	21.7064816753323	24.977826175473	22.3453159335932	20.4020880187913	19.2312321432485	17.1997810401331	15.0100434693879	15.8505121032201	12.4822956541522	13.7342180334972
DDX20	na	33.083939870095	29.8035267503326	32.8840642285149	31.6598138777657	30.8253700403098	32.6795839762528	34.1102273186091	33.3168531101664	35.1558326968212	37.1421026818924
BTBD1	na	106.357877117594	101.880190536435	106.972257128904	95.2232912908924	94.3359206368404	101.398709155203	102.407854415824	101.450971883959	107.640049549256	110.072790906144
FAR2	na	28.540722775258	29.3788650997449	30.0710900595696	25.7667804858838	27.1453194449969	23.3997021127392	23.4604278390434	23.0447979364777	22.1995258152961	23.2486473378619
SBNO2	na	57.7415711113044	60.0703207558516	57.1311091777331	58.9303339188194	66.9136081362823	55.9192881258279	53.0560662478366	53.1299932391915	62.3719773351468	61.8636951421874
PMS1	na	13.6684821998515	14.361284910782	14.0252514902341	13.1678815101362	11.5941378970613	13.9598222860615	13.9682152594304	15.0810697681123	13.430318108898	15.8441123980634
HMG20B	na	86.6706030399673	92.7692678510999	93.5412959560526	99.2468106412118	100.508908732204	88.0788787217976	89.7901572063387	84.7156010953655	98.8313409072434	89.9292711236816
TAF11	na	8.89227961297155	7.37367047838539	8.47854186132793	9.34757020781274	8.82420734144942	9.75987575300573	10.2639371795815	10.4259436407103	9.20371799815656	10.0717598912313
ANKS1A	na	47.9950113608421	49.4151738865618	49.682670533202	46.0063020662783	46.7722559533328	49.4793701084758	48.2713737280317	47.9362574772141	49.0601620330921	46.5371040033572
AP3D1	na	197.105726268313	196.772766640473	215.093475538081	199.18452864561	195.834090281763	209.637331235668	202.461948801744	214.097329743737	229.065925627939	215.209225185756
ZNF76	na	22.638423643504	23.1247571547269	22.6226514150386	20.8085041147831	20.4974861115282	19.9197464139215	20.6436330491582	20.4671661138667	19.1579537729868	17.5957228139297
SLC9A3R2	na	60.343242439117	61.6145449398067	55.7444317705066	59.2148251860137	58.4455347234116	42.5994576924226	44.4513369581874	41.7807187963519	51.2722144274988	49.8014688692898
NTHL1	na	22.4442690668016	21.850772202964	20.7209223994136	22.0683940123579	22.8717123020527	17.8397728927892	18.0197694092652	19.1591141441835	20.1849780989614	20.1435197824625
UHRF1BP1	na	63.8768557351013	72.4241142274921	71.2752187314437	73.6019549841255	65.0142271838627	85.7589082559192	80.2207721667289	79.7911701506758	83.899987244998	86.9435715511822
GNAI3	na	57.8968947726663	57.4837452477269	58.6366446484362	58.40199299403	62.6400009933382	68.9591221236962	71.9633189470656	69.2882822764547	69.4426448101255	75.4386758651513
IPO5	na	380.737124913476	376.21161681605	388.863964340812	404.912356436688	380.113613102974	252.876780780747	254.206083229634	266.765657581864	277.810080176116	285.393069803308
OAT	na	59.3336386402643	55.283225785591	56.5368188603503	58.9303339188194	55.477751985256	63.0391974866272	61.0434158575109	55.1690154272271	61.8584651721595	63.3764495922537
WDR3	na	75.9532704059928	75.3195345724078	78.129367058592	73.6019549841255	69.3274047633156	71.8390854606487	75.1273898069366	72.7123006676843	75.5652898303584	83.9578719786828
PKN2	na	41.1607702609164	46.6741759600415	43.0662383330068	42.3891988119508	40.2827043658991	53.5593181691585	52.1299967278743	50.2445844825374	43.8460385319905	50.9161300430229
WDR18	na	39.0250699171896	36.5209019505371	38.9062061113273	38.1218298040363	43.9627549612121	35.5195478224143	34.5732620785902	33.8939348614973	44.5965563086642	39.7695183056919
TRAM2	na	37.2000168961867	37.2544084379157	40.2532641640616	44.0148631959182	38.8581686515844	50.479357378251	45.1073028681607	44.3968227357183	44.3200497593634	47.9702397981569
NTN1	na	11.4939509407842	12.3537934716404	12.4800966650388	13.7368640445248	12.6229692462886	14.0398212676435	13.0035595094698	15.3888467021554	14.2203368211861	12.6593661873974
MCM10	na	28.2689063678746	30.6914556561067	31.3389094033196	33.895102405721	34.940695437219	29.0396303142712	29.6342246387916	30.7776934043108	35.6298439241941	36.4653441121259
DGKA	na	23.1432255429303	23.5108132007157	25.1582901025385	25.4416476090903	24.3753888893849	32.5995849946708	36.54115980851	31.7394963231955	30.2972176162493	28.0655759814943
ERBB3	na	78.7490963105079	78.4465885449168	77.7331735136701	82.1773346095537	81.5942400810255	85.1589158940541	80.8381518467037	82.0994971559991	90.6546472350614	84.6744398760827
ANKRD44	na	5.47515906300869	5.59781266683707	4.55622576660146	5.52725890548927	5.14415674613643	5.47993023836797	5.28631350978444	5.46304057926517	3.98959449705499	4.896547298899
KARS1	na	179.282336127029	170.443744304039	190.846430588863	187.886161177036	184.793938495824	160.197960617983	172.673379242959	174.009384084622	196.043143454296	189.731255500428
ADAT1	na	27.6864426377673	29.6491043319371	29.9522319960931	26.904745554661	24.8106636909811	24.7596847996334	23.5376002990402	25.5070134088226	22.3180286221393	22.9699820444286
PDIA5	na	28.8902010133224	28.7611754261629	28.9221287792962	24.9133066843009	25.3646498021035	25.9196700325726	30.7146390787476	28.623254866009	34.0893074352322	32.0066994171935
TBC1D22B	na	12.037583755551	13.0486943544202	11.9254257021482	13.5742976061281	13.2560962304285	13.5598273781514	13.2736631194587	14.0038504989614	14.6548471129446	13.7740273611305
NDUFB4	na	51.9557647255718	54.1250576476247	53.7634640458972	51.8993354581603	55.0029067471511	45.7994169557031	50.0849265379577	45.9741795226893	50.6797003932827	44.6262562769575
SPEN	na	135.442232707619	149.172056170058	148.493340636715	146.228511337871	137.942541669474	149.078102178083	139.720738824303	154.773325706928	135.330205414954	134.714764711172
ZC3H15	na	75.409637591226	74.1999720390404	79.6745218837873	71.8543657713605	67.8632986124921	72.8390727304239	79.6419787167525	85.7928203645164	82.1619460779641	99.284463117513
MAP2K4	na	32.5014761399877	33.0463975366382	30.3880448955071	29.9122246650008	29.0051299609077	32.9195809209988	32.1809158186878	32.1242174907494	34.0498064996178	33.4398352119932
PACC1	na	17.8622210566241	15.4036362349517	16.2439353417965	16.2566438396743	15.4324702384093	16.919784604596	17.4795621892873	15.4657909356662	17.8939238333258	18.3919093665962
SLK	na	125.074378311709	129.17435298784	133.71532141113	126.395405853468	126.506685518447	137.198253413154	139.026186684331	157.00470847874	131.103605304213	150.439449126336
CYB5R4	na	11.1444727027198	11.7361037980584	10.8557031308591	9.99783596139971	9.93217956369419	12.1998446912572	13.3122493494572	10.695248457998	11.4552713281777	13.1768874466306
COL17A1	na	259.739992712518	263.714885014925	263.508326727533	315.46017370888	321.470226197018	377.955188484226	360.086698345317	391.953925503898	564.152362444944	529.742722816658
GSTO2	na	61.0033679999053	60.1861375696483	57.4084446591784	56.6950453908642	59.9887817472525	53.5193186783675	54.9467915177595	52.4759672543499	47.2826199304438	49.8810875245565
SEC61A2	na	8.38747771354522	11.3500477520697	9.70674185058572	9.95719435180052	10.0113204367117	11.6398518201831	9.53079880961137	9.77191765586868	7.38667495989389	7.68320023323176
PRKCQ	na	5.90229913175404	4.70988376106292	4.67508383007802	4.63314349430718	5.34200892868014	6.79991343447121	6.52107286973409	7.11734159974687	8.01868992972438	7.44434426743181
TLE2	na	36.4233985893769	35.4399450217685	33.8745480908196	36.7806566872632	38.1854712309358	36.1995391658614	33.1841577986469	31.1239424551093	33.2992887229441	29.2200464828607
ASB1	na	13.629651284511	17.0636772327034	15.926980505859	16.175360620476	15.9468859130229	15.1198075190007	13.929629029432	15.5042630524216	17.9729257045547	17.3568668481298
FAM107B	na	36.5398913353984	33.4710591872258	37.8364835400382	32.2287964121544	31.7750605165196	33.799569718401	33.2227440286453	35.4328195317128	37.2888832199991	38.5752384766921
ME1	na	37.6659878802725	35.4013394171696	38.1534383759757	34.4234433305104	30.2713839291875	41.1194765331553	41.0171624883275	41.9346072633735	48.86265735502	48.4877610573901
TBC1D1	na	56.1495035823444	56.7502387603483	57.2103478867175	60.5153566931877	58.7620982154815	81.9589566307735	79.3718751067635	86.9085117504226	85.9540358969471	81.29064702725
CDK13	na	88.4568251456297	89.5650026693932	89.5793605068339	88.4767840974275	83.5727619064626	114.358544171489	112.247343065423	120.840918728675	123.045414438874	118.990080296009
MTHFD2	na	258.26441792958	250.743401869702	276.582713709955	312.127561721747	291.198842267831	383.315120250221	384.550368164319	394.877806377308	479.462356487658	491.485958961033
SLC9A7	na	28.4630609445771	29.7649211457337	27.4562126630853	24.1004744923172	26.7496150799094	28.399638461615	28.4766377388388	27.7383961806351	26.8211352821816	27.7471013604277
FOXJ2	na	31.2977177644326	34.0887488608078	30.9427158583977	34.6266513785063	32.9226031752732	34.7595574973852	30.213018088768	33.2014367599003	33.773299950317	32.56403000406
YBX1	na	793.470924067514	797.746213431181	904.628721120097	807.183008249429	799.322817476584	750.630444184039	783.416227658055	849.926003360043	866.216017088306	852.636179250559
PDE4A	na	1.28142020623608	1.23537934716404	1.10934192578122	1.01604023997965	1.10797222224477	0.639991852656114	1.08041443995594	1.07721926915088	0.434510291758464	0.756377225033179
PPP2R5A	na	45.7816491864343	44.3964452887078	42.7096641425772	47.7538912790433	44.595881945352	51.0793497401161	48.6572360280159	49.3597257971634	54.9063005040241	57.166194481455
ELAVL1	na	73.895231892947	75.0879009448145	72.0279864667953	71.5698745041662	74.9859771840657	77.9190080608818	73.1209058470184	73.7125757033244	85.6380284120319	77.6679982126175
DIP2B	na	44.1507507421339	45.8248526588663	45.0868254121084	51.0865032661766	47.049249008894	54.3593079849786	51.1653409779137	53.0530490056807	53.0892574657614	53.3843083562891
SMARCD1	na	89.5440907751633	95.2014209408291	91.0056572685526	88.7612753646218	88.9147708351428	91.3588369666602	90.3689506563151	87.7933704357966	81.5694320437481	83.7190160128829
KDM4A	na	58.7123439948165	59.6070535006651	60.2610381826158	62.5880787827462	56.6648650805182	70.8790976816646	69.107937927182	82.4072740900422	74.1827570838542	76.513527711251
NFYC	na	50.8296681806976	57.5995620615235	53.4861285644519	56.4105541236699	59.7117886916913	57.4392687758862	55.4098262777406	57.0541491482412	63.359500725507	57.2458131367216
ZMYND12	na	1.514405698279	1.42840737015843	2.02058707910152	0.97539863038046	1.14754265875351	1.19998472373021	1.46627673994021	1.23110773617243	1.22452900404658	0.91561453556648
SLC9A3	na	42.8693305358978	44.5894733117022	43.8190060683584	38.3656794616314	37.4336329372697	36.3595371290255	34.8047794585808	34.3171281458065	37.6838925761432	36.5051534397592
NGEF	na	20.5027232997772	21.7735609937663	19.9285353095699	21.0523537723783	21.605458333773	20.5597382665777	19.4860461492054	20.5825824641328	28.4801745779866	25.5177790129615
ASPM	na	75.0601593531616	79.8363903104763	80.9423412275372	91.9313209133583	76.1335198428192	136.998255959199	134.511597774515	139.192118420996	93.9727258266715	115.327622153743
ELOVL1	na	182.388809354268	178.242076433012	180.703875838863	190.365299362586	202.323641869197	170.037835352571	168.930514933112	163.35260774338	230.803966794973	208.600876798624
ZNRD1	na	11.2609654487413	10.6551468692899	11.4896128027341	12.8833902429419	11.7128492065876	10.2398696424978	9.95524733959406	9.92580612289023	12.2057891048514	11.5845143412976
ZBTB11	na	42.3645286364715	43.8173612197247	47.3847479726552	41.1699505239752	40.2827043658991	47.3593970965524	44.9915441781654	48.5902834620557	45.3470740853379	52.7473591141559
ATXN3	na	23.9198438497401	25.4796990352584	23.9300901132807	24.7913818555033	22.7134305560178	28.6796348971521	29.6342246387916	27.7768682973905	26.3471240548087	26.9509148077612
GOLGA5	na	39.4910409012754	40.8061240610123	45.8395931474599	40.8448176471817	39.6495773817593	37.0795279632636	39.0492647584077	45.8587631724231	39.5009356144058	41.6405567044582
FGFR2	na	24.5023075798474	23.5880244099135	23.3357997958979	24.5475321979082	23.7818323417538	23.6396990574852	25.3511531089663	24.6221547234486	25.0830941151477	25.1993043918948
LRRC40	na	18.6776702787743	16.9478604189067	18.5022385478511	20.8085041147831	17.9649781749688	24.4396888733053	21.9941510991032	23.6988239213193	21.60701178108	24.243880528695
ISOC1	na	11.8045982635081	11.7747094026573	12.4800966650388	14.7122626749053	14.403638889182	14.6398136295086	15.9361129893502	15.6196794026877	16.5903929580505	17.7151507968297
TRMT11	na	14.2509459299588	12.4310046808382	13.3517224638669	15.3218868188931	13.4143779764635	15.8797978440298	17.7882520292747	15.7350957529539	16.9064004429657	17.874388107363
THUMPD1	na	50.0142189585474	50.2258915831382	52.3767866386707	47.3474751830515	45.506001985053	57.7992641930053	54.908205287761	57.8235914833489	51.19321255627	62.0229324527207
MSANTD3	na	15.6100279668758	13.1645111682168	14.1044901992184	15.4031700380914	13.1373849209023	15.6798003900748	15.7431818393581	17.928006408011	16.2348845375208	17.3568668481298
KIF26A	na	7.06722659196866	6.3699247588146	6.4975741367186	12.9240318525411	12.3064057542187	10.5998650596169	8.10310829966959	9.46414072182557	8.0976918009532	8.16091216483166
ATG2B	na	51.334470080124	54.4339024844157	51.9409737392566	52.8747340885407	54.3302093265025	65.5591654064606	66.2139706773	62.2094127934632	49.2181657755497	51.4336513022562
ARFGEF1	na	33.161601700776	34.8994665573842	35.4197029160148	33.9357440153202	29.5591160720301	33.519573282864	36.2324699685226	36.5485109176191	31.1662381997662	33.9175471435931
ZFAT	na	9.86305249648373	13.8208064463977	12.0442837656247	11.8267083933631	13.2956666669372	13.5598273781514	11.8073863795185	11.4262186763504	9.83573296798705	11.2262303925977
MTFR1	na	25.5119113787	23.9354748513034	24.7224772031244	22.96250942354	21.2888948417031	28.039643044496	28.9396724988199	29.9697789524476	33.970804628389	34.6739243686262
STAG3	na	2.95114956587702	3.28147639090449	3.16954835937493	3.00747911033975	3.00735317466438	3.19995926328057	3.08689839987413	2.50068758910025	3.12057391353806	2.86627158959941
FECH	na	67.5657926924476	68.8337929997966	65.5700316845688	65.4329914546892	64.9350863108453	51.6793421019812	51.7441344278901	50.5523614165805	55.8148220231555	53.1852617181225
MYO9A	na	31.802519663859	35.1697057895764	36.6082835507804	34.992425864899	32.8830327387644	45.4394215385841	45.2616477881544	47.2437593756171	35.4718401817364	42.2775059465914
PFKP	na	204.87190933641	211.828952434035	209.26943042773	216.904270430855	224.206093258531	189.077592969091	192.815391302138	198.169873407006	249.053399048829	247.972301827983
IDI1	na	37.3165096422081	34.0115376516101	36.5686641962882	49.5014804918083	43.4483392865985	44.5194332503909	47.8083389680506	45.7818189389123	47.7566311578167	55.7728680142886
SP100	na	28.3077372832151	28.2979081709764	28.9221287792962	29.3432421306122	27.9762986116804	30.1596160564194	34.7276069985839	32.8936598258572	29.1516904834315	28.3840506025609
KLF6	na	45.2380163716675	47.6393160750134	44.4925350947256	46.7784926486629	43.4483392865985	56.9592748863941	57.9951036876352	57.7851193665935	55.8938238943843	57.7235250683215
PLPP1	na	11.2997963640818	8.45462740715393	10.1029353955076	10.7293849341851	11.8315605161138	10.5998650596169	10.0710060295893	11.5416350266166	11.6132750706353	11.1864210649644
NEO1	na	110.745770551069	112.882787847115	106.17987003906	103.636104477924	101.26074702587	133.878295677501	122.588452705001	127.304234343581	112.933174921586	108.918320404778
TRAM1	na	132.607575887764	126.394749456721	130.585392406247	139.360079315608	132.798384923337	147.878117454353	150.177607153876	139.576839588549	160.689806079403	170.941252857498
PHKA1	na	43.9565961654314	45.4774022174764	44.1359609042959	48.0383825462376	50.8084404772244	32.0395921235967	30.3673630087617	29.0079760335629	28.9936867409739	32.80288596986
TNFRSF1A	na	80.7294729928727	79.5661510782842	77.4162186777326	82.461825876748	87.2132420652669	72.1190818961858	67.1400401972623	69.8653640277855	94.999750152646	86.545478274849
CACNB1	na	19.9979214003509	21.4261105523764	21.1567352988276	23.1250758619367	26.7496150799094	22.279716370591	21.1838402691362	20.890359398176	22.1600248796817	20.5814223864291
EVI5	na	6.13528462379697	7.06482564159438	6.18061930078111	6.34009109747299	5.7772837302763	7.19990834238128	7.79441845968217	8.19456086889775	6.00414221338969	7.36472561216516
STOML1	na	2.44634766645069	2.23912506673483	2.61487739648432	2.68234623354626	2.21594444448954	1.95997504875935	2.00648395991818	2.23138277181253	1.93554584510589	1.47294512243303
PKM	na	1008.01173132371	1009.18910981923	1038.34404253123	1034.97923005287	1127.40130657056	1159.5452385405	1145.08496143331	1079.02745863838	1390.748941112	1276.32685325204
DHX29	na	27.4534571457244	25.9815718950438	27.9316449169916	24.710098636305	25.0480863100335	26.8796578115568	29.5184659487963	30.3160280032461	26.5841296684951	30.9318475710937
DNTTIP2	na	46.1311274244987	45.9406694726629	53.1295543740222	46.0469436758775	40.757549604004	47.8793904768355	53.6734459278114	54.8997106099394	52.9707546589182	61.5452205211208
METTL22	na	12.6588784009988	12.8942719360247	12.5989547285153	14.0619969213183	14.2849275796558	13.3198304334054	15.3959057693722	14.7732928340692	16.2348845375208	14.0526926545638
TP53BP1	na	30.5210994576229	34.1659600700056	34.1122642177727	33.0416286041381	29.3216934529777	37.9995162514567	36.6569184985053	38.5490609888993	28.3616717711434	34.1962124370263
RRP15	na	19.1048103475197	20.4223648328056	21.5133094892573	17.1914008604556	16.3425902781104	18.8797596533554	21.9555648691047	20.7749430479098	18.881447223686	22.5718887680954
RHOA	na	307.424356750637	285.140995567301	284.863158798822	299.935078841991	304.375797625242	319.075938039864	310.078944267356	295.504328798139	312.057391353806	327.153054490666
DHX8	na	53.9361414079366	53.8934240200314	52.4560253476551	53.4437166229293	51.3624265883468	50.919351776952	53.1718249378319	54.7073500261625	54.5902930191089	55.0961094445221
PMS2P4	na	2.56284041247215	2.74099792652022	2.6544967509765	2.64170462394708	2.41379662703325	1.95997504875935	1.8907252699229	2.76999240638797	1.61953836019064	1.79141974349963
PRKCZ	na	56.0330108363229	57.136294806337	55.7840511249987	69.0907363186159	64.2228184536879	60.6392280391668	63.4357621174133	67.633981255973	77.7773422247651	72.0946923439519
IARS2	na	116.531576936802	119.098290187534	122.186089253903	105.546260129086	110.243236113355	107.23863481069	106.806684635645	102.4512469196	99.8978661688324	108.599845783711
SYT1	na	3.10647322723897	3.08844836791011	2.57525804199213	2.60106301434789	2.29508531750702	4.43994347780179	5.78793449976399	5.46304057926517	3.91059262582618	5.33444990286558
NAV3	na	0.0776618306809743	0	0.0396193544921866	0.0406416095991858	0.158281746034967	0.519993380283092	1.04182820995752	1.0002750356401	0.94802245474574	0.716567897399853
IDH3G	na	36.8117077427818	35.9418178815539	36.0139932333976	34.5047265497088	36.4839424610599	34.1595651355201	31.9879846686956	31.9318569069725	37.1703804131559	32.2455553829934
ROGDI	na	17.5127428185597	17.7585781154831	17.9475675849605	15.5657364764882	17.5692738098813	13.5598273781514	16.1676303693407	14.0807947324722	13.3118153020548	13.2963154295306
ROCK1	na	73.739908231585	78.6396165679112	78.9217541484357	76.4062260464693	71.2663561522439	90.9988415495412	89.4814673663513	101.02777859965	87.1785649009937	99.0854164793464
CBFB	na	61.8964790527365	60.881038452428	59.1516962568346	54.2159072053139	53.7762232153801	58.3592570640794	63.320003427418	58.4391453514351	60.9104427174138	65.8048185778866
PDK3	na	31.4530414257946	35.0152833711809	31.3785287578118	37.187072783255	37.6710555563222	20.9597331744877	22.1484960190969	20.9673036316867	21.3700061673936	21.0193249903957
HYAL2	na	40.3453210387661	41.0763632932045	40.5702189999991	36.4555238104697	40.2827043658991	28.399638461615	26.7016711589112	25.2377085915349	29.9417091957196	24.6419738050283
HDAC4	na	28.1135827065127	29.9193435641292	27.812786853515	23.612775177127	22.7134305560178	29.1596287866442	28.0907754388546	27.430619246592	26.860636217796	26.5926308590612
RASSF1	na	10.2513616498886	10.925386101482	9.62750314160134	12.1518412701566	11.5941378970613	8.83988746481257	9.45362634961452	9.07941955427169	9.4802245474574	10.0319505635979
FGFR3	na	46.0534655938177	49.6082019095561	46.4735028193349	52.4683179925489	55.5568928582735	39.599495883097	36.2324699685226	36.7793436181514	40.2514533910796	38.6548571319588
IFI35	na	2.29102400508874	2.74099792652022	2.73373545996088	1.95079726076092	2.37422619052451	2.39996944746043	1.92931149992133	2.26985488856792	3.23907672038128	3.34398352119932
HEATR6	na	42.3645286364715	40.8447296656112	43.30395445996	43.9335799767199	42.8547827389673	51.4393451572351	47.7697527380521	48.9365325128542	51.5487209767996	52.269647182556
COASY	na	90.398370912654	84.2374292347482	85.9343798935527	85.1441721102943	88.1629325414767	84.558923532189	81.7256351366675	82.5611625570637	89.5091201022436	83.5597787023496
PLEKHH3	na	23.8421820190591	23.0475459455292	23.2565610869135	28.9368260346203	27.5014533735755	25.5196751246625	23.2289104590528	24.6221547234486	25.6361072137494	23.7661685970951
MEF2A	na	46.0534655938177	48.3342169577932	44.8887286396474	50.8426536085815	47.3658125009639	56.479280996902	56.3358957977028	58.8623386357444	56.84184634913	62.9783563159205
OTUD5	na	72.7303044327324	71.6520021355146	74.4051477363264	77.422266286449	75.3816815491531	72.2390803685588	72.1948363270562	67.2107879716637	80.4634058465447	75.7969598138512
TFE3	na	38.7144225944657	37.8334925068988	37.2025738681632	37.6747720984453	35.8112450404113	38.2395131962028	37.8916778584549	37.2794811359715	40.7649655540668	40.1278022543918
TBC1D25	na	18.6000084480933	18.0674229522741	17.4325159765621	18.4919323676295	19.0333799607048	17.4797774756701	16.4377339793297	16.3121775042847	16.0768807950632	17.4364855033964
ACSL4	na	45.0438617949651	42.3889538495663	44.1755802587881	43.9742215863191	40.3222748024079	50.519356869042	48.4643048780238	49.6675027312066	48.86265735502	55.1757280997887
INPP5A	na	17.3574191571977	15.0175801889629	16.0458385693356	17.3539672988523	19.2708025797572	15.7597993716568	16.5149064393266	17.6971737074787	19.8689706140461	18.3122907113296
GPKOW	na	13.9014676918944	13.6663840280022	14.3422063261716	13.5336559965289	11.7524196430963	12.1198457096752	14.8556985493942	12.580382179012	13.8648284006564	14.0128833269305
GRIPAP1	na	34.5206837376931	36.8297467873281	35.6574190429679	33.2854782617332	33.3578779768693	36.3595371290255	38.0460227784486	44.8969602535384	34.2078102420755	39.3316157017253
FTSJ1	na	53.8584795772556	54.8199585304044	58.3593091669909	55.8415715892813	56.5065833344833	48.5993813110736	47.1909592880757	46.6666776242863	54.6297939547233	50.3986087837897
PRR11	na	81.9332313684278	77.2112091977528	80.6650057460919	71.1228167985752	68.7734186521932	89.1588649731548	81.7256351366675	86.8700396336672	74.8542729892991	80.7731257680168
REEP1	na	4.77620258687992	4.43964452887078	5.54670962890613	4.47057705591044	5.61900198424133	3.83995111593668	4.70752005980805	3.53943474149574	3.27857765599568	2.90608091723274
ATP11A	na	97.3879356739417	104.157921207768	101.82174104492	106.237167492272	104.980368057692	108.118623608092	102.909475405804	103.105272904441	105.665002768536	96.458000855547
POLR1A	na	173.030558757211	178.821160501995	181.813217764644	164.557877267103	167.9369325431	172.237807346077	164.261581103302	172.124250363608	178.5047280415	162.5812940545
LAPTM4A	na	62.5177736981843	64.2397260525303	59.6271285107408	63.7260438515234	65.6077837314939	65.7191633696247	63.4743483474118	55.3229038942487	67.5070989650196	70.1838446175523
TTC7A	na	39.0250699171896	35.8260010677573	41.0456512539053	38.0811881944371	40.8762609135303	29.4796247129722	27.319050838886	27.8538125309013	29.6257017108044	27.548054722261
IP6K2	na	83.7971153047712	76.516308314973	79.5952831748029	82.1366929999545	82.1482261921479	79.7589846372682	81.2626003766864	81.8686644554667	69.3241420032822	74.3240146914181
SRBD1	na	12.3094001629344	14.0138344693921	16.7589869501949	12.1518412701566	14.5223501987082	11.51985334781	15.0100434693879	13.5806572146521	12.7588022034531	11.9029889623642
KIF2A	na	50.9461609267191	52.6580446728674	53.5653672734363	49.9078965878002	48.6716369057524	52.7593283533384	52.824548867846	53.7455471072777	50.3636929083674	52.9862150799558
RASGRP2	na	1.04843471419315	1.11956253336741	0.950864507812479	0.934757020781274	1.02883134922729	1.19998472373021	1.08041443995594	1.26957985292782	1.06652526158896	0.99523319083313
PSME4	na	80.7683039082132	81.6508537266235	82.0913025078107	85.7944378638813	80.0509930571846	87.7988822862606	90.1374332763245	87.2162886844657	83.2679722751675	96.5376195108136
IFT80	na	18.4446847867314	18.7623238350539	18.5814772568355	17.272684079654	15.6698928574617	15.3198049729557	17.093699889303	16.3506496210401	10.9417591651904	14.1721206374638
SIRT2	na	46.9854075619894	44.3192340795101	44.6113931582021	52.9560173077391	52.707821429644	42.2394622753035	38.4318850784329	38.12586770459	37.2493822843847	36.0274415081593
ERLEC1	na	26.2885296855098	26.1359943134393	25.8318191289057	25.6854972666854	25.4833611116297	20.5597382665777	24.1163937490166	22.6216046521684	19.5529631291309	25.0798764089949
PPP2R5B	na	9.47474334307886	9.07231708073595	8.280445088867	8.65666284462658	9.33862301606306	9.75987575300573	8.68190174964598	8.57928203645164	9.04571425569894	7.40453493979849
PITX1	na	48.9269533290138	48.7588786083809	48.3356124804677	58.2800681652325	60.0283521837613	50.0793624703409	44.2198195781969	46.2050122232216	58.0268744175622	53.8222109602557
MAST4	na	13.7461440305324	15.6352698625449	14.5403030986325	11.9486332221606	11.7128492065876	11.079858949109	11.2671791595406	11.0414975087965	9.87523390360146	9.03671737276482
NUP133	na	61.5858317300126	62.6955018685752	63.3117284785142	64.4575928243087	64.6185228187753	67.1591450381009	68.8378343171931	70.1731409618286	75.1702804742143	76.2746717454511
NUCKS1	na	194.737040432543	199.320736543999	198.492966005855	183.781358607518	172.804096233675	225.357131116534	222.603960860923	224.446329150937	199.361222045906	220.782531054422
VPS35	na	129.11279350712	130.139493102812	131.694734332028	133.385762704528	133.075377978899	146.878130184578	147.322226133993	148.540842792555	149.432039429297	169.149833113999
DNAJA2	na	48.9657842443543	49.5695963049573	52.1390705117176	47.7132496694441	46.5744037707891	53.1593232612484	54.7924465977658	56.0154019958457	54.1557827273504	63.0181656435538
BCL3	na	5.78580638573258	5.40478464384269	5.15051608398426	5.64918373428683	6.2521289683812	4.15994704226474	3.35700200986311	3.92415590904963	4.38460385319905	3.06531822776604
KCNAB2	na	33.4722490234999	32.7375526998472	37.361051286132	40.1539102839956	41.9446626992663	57.5992667390502	58.3809659876194	58.7853944022336	74.656768311227	72.4927856202852
CLEC2D	na	2.60167132781264	3.62892683229438	3.16954835937493	2.96683750074056	2.61164880957696	2.55996741062445	3.78145053984581	3.19318569069725	3.27857765599568	2.38855965799951
FUNDC1	na	7.14488842264963	6.94900882779775	7.52767735351545	5.77110856308439	6.37084027790743	6.59991598051617	6.75259024972465	7.23275795001304	5.68813472847444	6.96663233583191
MAOB	na	32.2684906479448	35.7101842539606	33.6368319638664	30.7250568569845	36.16737896899	21.2397296100248	19.8719084491897	19.1206420274281	28.4011727067578	27.2295801011944
RORA	na	1.04843471419315	0.772112091977528	0.911245153320292	0.731548972785345	0.830979166683577	3.83995111593668	4.32165775982378	4.6935982441574	4.18709917512702	5.01597528179897
TGFBR3	na	4.93152624824187	4.28522211047528	3.60536125878898	4.8769931519023	5.73771329376756	6.63991547130718	7.02269385971364	7.3481743002792	7.66318150919473	8.99690804513149
HES2	na	6.71774835390427	6.13829113122134	6.25985800976548	5.77110856308439	6.05427678583749	9.43987982667768	8.18028075966644	9.27178013804863	5.33262630794479	6.32968309369871
ATP1B3	na	75.7202849139499	75.2809289678089	73.9297154824202	82.0554097807562	85.3138611128473	82.8789449189667	82.4973597366361	78.2138133637048	87.1785649009937	85.5900544116492
NEDD4	na	9.24175785103594	10.2690908233011	8.39930315234356	9.71334469420541	10.0508908732204	10.3998676056618	12.7334558994808	12.2726052449689	11.2577666501057	11.3058490478644
PIGB	na	8.07683039082132	7.8369377335719	8.43892250683575	8.20960513903553	8.38893253985326	10.3598681148708	9.18352273962553	7.88678393485464	8.17669367218201	7.24529762926519
MAPK6	na	48.5386441756089	49.6854131187539	50.2769608505848	53.9720575477188	54.0136458344325	75.4390396318394	74.2013202869744	74.866739205986	75.4072860879007	86.1871943261491
GNB5	na	23.0267327969089	20.7698152741955	20.3643482089839	22.0683940123579	19.9435000004059	22.8397092416651	20.7979779691519	23.0447979364777	21.0144977468639	21.2581809561957
RAB27A	na	7.30021208401158	5.75223508523258	7.28996122656234	5.93367500148113	5.89599503980252	6.63991547130718	6.82976270972151	8.0406724018762	6.20164689146172	6.92682300819858
HDHD5	na	44.4225671495173	43.9331780335213	40.332502873046	45.5998859702865	46.1391289691929	43.1594505634967	44.412750728189	41.9346072633735	48.467647998876	49.4033755929566
UFD1	na	47.2960548847133	49.337962677364	53.3672705009754	47.9164577174401	50.6501587311895	49.5993685808488	48.5028911080222	48.6672276955665	50.6797003932827	49.6024222311232
LRP6	na	38.9862390018491	42.3117426403685	44.4529157402334	41.6170082295663	39.8870000008117	52.0393375191002	50.8952373679247	53.4377701732346	51.9832312685581	52.9464057523225
PHRF1	na	87.6413759234794	91.9585501545235	87.9945863271465	84.4939063567073	91.7638422637722	83.1989408452948	82.4201872766392	88.1396194865951	88.5215967118835	89.9292711236816
ELP1	na	61.1198607459267	61.5373337306089	64.7776445947251	70.0254933393972	64.816375001319	74.0390574541541	77.2882186868485	75.4053488405615	76.3948094782609	75.8765784691178
NUCB2	na	34.1712054996287	35.0924945803786	40.76831577246	39.7881357976029	36.6817946436036	33.959567681565	38.9720922984109	40.203362009381	34.7608233406771	42.6755992229246
PFN2	na	127.443064147479	121.993710532449	110.736095805662	111.31736869217	111.549060518143	122.358442329691	120.736313665077	114.300658880259	105.70450370415	115.606287447176
PTPN3	na	40.733630192171	37.8720981114977	40.9664125449209	40.3571183319915	40.3222748024079	32.3995875407157	35.0362968385714	35.9329570495329	31.4822456846815	34.2360217646597
SPTB	na	25.7837277860834	26.869500800818	24.3659030126948	23.6940583963253	24.3753888893849	31.6395972156866	25.8913603289442	28.9310318000522	20.4614846482622	19.7852358337626
SLC44A1	na	83.7582843894307	79.2187006368943	79.4764251113263	72.7078395729434	73.7988640888034	98.8787412353695	93.1085729862034	94.7568235685219	94.9602492170316	91.083741625048
TMEM260	na	19.9979214003509	22.4298562719472	21.6321675527339	19.5892558268076	18.4398234130737	28.6396354063611	26.8946023089033	30.5853328205339	22.7130379782834	24.7215924602949
SMG6	na	42.7916687052168	43.7401500105269	40.4909802910147	43.4052390519305	42.300796627845	45.8794159372851	42.9078877582504	46.9744545583294	47.1246161879862	40.9637981346916
EXOC5	na	57.9357256880068	56.7116331557494	54.2785156542957	60.6779231315844	55.161188493186	72.1190818961858	73.0051471570231	74.4050738049214	69.1266373252102	76.1154344349178
CLTCL1	na	8.85344869763106	7.99136015196741	7.32958058105452	7.47805616625019	8.46807341287074	7.83990019503739	7.2542112397042	7.65595123432231	5.56963192163122	6.56853905949866
FGF22	na	1.47557478293851	0.694900882779775	0.435812899414053	1.09732345917802	1.14754265875351	0.559992871074099	0.733138369970105	0.807914451863159	0.790018712288117	0.597139914499878
FSTL3	na	17.0856027498143	16.1371427223303	16.4420321142574	19.8737470940019	17.8462668654425	17.8397728927892	16.2062165993392	17.235508306414	17.4989144771818	17.4364855033964
DGCR2	na	79.9140237707225	81.4578257036292	80.1499541376935	75.4308274160889	79.4574365095535	71.9590839330218	66.2911431372969	74.6359065054537	74.9727757961423	70.3828912557189
RNF126	na	88.8063033836941	90.4915371797662	86.409812147459	91.7281128653624	109.491397819689	85.6789092743372	83.577774176592	82.8304673743514	107.640049549256	92.4372587645811
MNT	na	61.935309968077	64.7029933077168	60.9741865634752	62.1003794675559	59.4743660726389	63.6391898484923	58.6896558276069	60.90136082378	68.6131251622229	64.2920641278202
ZXDC	na	28.3077372832151	31.6179901664797	29.8729932871087	27.9614274042398	30.2318134926787	32.5995849946708	30.9847426887366	31.7394963231955	30.0207110669484	31.0512755539937
JMJD6	na	9.28058876637642	9.22673949913145	7.84463218945295	9.02243733101925	9.10120039701061	8.39989306611149	8.75907420964284	7.88678393485464	8.0976918009532	8.79786140696487
POLB	na	17.0079409191334	15.3650306303528	15.9665998603512	17.8416666140426	17.1339990082852	15.5198024269108	17.9040107192699	16.735370788594	19.4344603222877	19.2279052468961
WIPI1	na	13.5131585384895	12.2379766578438	14.1837289082028	11.7454251741647	13.6518005955159	12.5598401083762	12.6948696694824	14.0423226157168	14.0623330787285	13.1768874466306
GBA2	na	54.1691268999795	51.847326976291	51.7032576123035	55.5977219316862	50.8480109137332	49.8393655255948	53.1332387078334	48.5518113453003	50.324191972753	52.150219199656
NDST1	na	76.8852123741645	80.261051961064	78.6444186669904	79.2917803280115	81.5942400810255	78.3990019503739	73.8154579869901	73.2893824190151	74.7357701824559	78.3049474547507
ASNS	na	293.872367296807	287.302909424838	316.71711981054	339.4387233724	354.313688499274	377.475194594734	382.659642894397	402.110564327321	487.046536125624	459.718115509639
AP3M2	na	19.8814286543294	20.8470264833932	20.6416836904292	23.612775177127	21.8033105163167	22.1997173890089	21.9169786391063	20.4671661138667	21.7650155235376	20.7804690245958
ST6GALNAC2	na	0.970772883512178	1.23537934716404	1.03010321679685	0.97539863038046	0.830979166683577	0.439994398701078	0.540207219977972	0.807914451863159	0.908521519131334	0.636949242133203
PABPC1	na	1909.89857102186	1873.33696316048	1912.30738327437	1842.69057922708	1874.84728178419	1901.65579118606	1830.41499243536	1963.23211802748	2075.73466560141	1994.88521703356
TESK2	na	14.4062695913207	15.6352698625449	12.8366708554685	16.2160022300751	13.4935188494809	14.6398136295086	14.5470087094068	14.7732928340692	13.5883218513556	15.1673538282969
CFAP20	na	34.6371764837145	34.5906217205932	34.9046513076164	39.1378700440159	39.2934434531806	35.2795508776683	33.0298128786532	34.4710166128281	40.1329505842363	37.341149320059
CSNK2A2	na	108.221761053938	111.64740849995	112.756682884763	114.487414240906	109.253975200636	136.63826054208	131.926320364621	137.65323375078	140.425826109213	147.37413089857
PTPN21	na	17.6680664799216	17.2180996510989	17.6702321035152	19.5486142172084	16.8174355162153	26.7196598483927	23.0745655390591	25.3915970585564	20.4219837126478	22.2932234746621
EIF2B3	na	12.9695257237227	11.6202869842618	14.85725793457	15.8502277436825	15.0763363098306	15.1998065005827	15.7817680693565	15.9274563367308	14.9708545978598	16.7597269336299
TCOF1	na	195.785475146736	197.197428291061	209.26943042773	212.393051765345	204.025170639073	174.437779339582	178.962934732703	182.819498821606	207.893424138618	200.599201944326
CDC42	na	100.882718054586	95.0083929178348	95.759979807615	102.741989066742	106.088340279937	105.478657215886	105.996373805678	99.3350054624131	102.267922305697	110.072790906144
OSBPL3	na	99.8731142557329	101.416923281248	96.7504636699197	92.5003034477469	97.0662807559436	92.8788176167185	97.0829546760413	96.8727899900683	88.3240920338115	92.2382121264145
RAD18	na	23.6868583576971	23.9354748513034	25.5148642929682	27.4330864794504	23.9401140877888	25.1196802167525	26.9717747689002	28.3539500487213	26.1496193767367	31.1308942092603
ATP2B1	na	58.828836740838	59.1823918500775	62.1231478437486	67.8308464210411	61.5715992076022	83.8789321887419	86.9733624164536	91.7559984616016	96.3032810279214	106.569570074412
NCK2	na	31.1035631877302	27.0239232192135	28.4070771708978	31.497247439369	30.7066587307836	34.8795559697582	32.3352607386815	37.0486484354391	38.8294197089609	36.0672508357926
MAP4K4	na	141.228039093352	146.585480661934	156.853024434567	143.668089933122	133.471082343986	147.478122546443	143.96522412413	154.427076656129	134.066175475293	145.503092499804
MGAT4A	na	10.7173326339744	10.2304852187022	9.74636120507791	11.1358010301769	9.73432738115048	13.6798258505244	13.7366978794399	14.7348207173138	16.155882666292	15.6848750875301
RPL31	na	481.775166629424	428.213366210737	451.621021856435	460.75392802597	450.509419652025	404.354852406291	440.847677732024	441.775316702126	488.903080099501	412.902346212849
WDR1	na	211.123686706229	210.902417923662	209.863720745112	224.870025912295	235.800231155592	216.357245688557	221.909408720951	221.176199226728	278.284091403489	268.394486903878
SNX13	na	55.5282089368966	52.5036222544719	54.4369930722644	52.6308844309456	51.955983135978	64.1991827195664	65.2493149273394	64.4023234485203	53.7607733712063	62.1025511079873
ARHGAP10	na	20.968694283863	19.9204919730202	20.0473933730464	21.7026195259652	20.8140496035982	21.3997275731888	22.9202206190654	22.6985488856792	25.7151090849782	23.0496006996953
RPS6KA2	na	43.1023160279407	50.7277644429236	48.9299027978505	41.3731585719712	40.3618452389166	46.3194103359862	44.2969920381937	46.5512612740201	46.4926012181557	42.6755992229246
ING3	na	29.4338338280892	30.7300612607056	29.0409868427728	30.399923980191	30.6275178577661	31.6395972156866	37.0041945684911	40.2803062428918	31.7192512983679	34.7933523515262
LMCD1	na	7.18371933799012	7.0262200369955	6.8145289726561	8.12832191983716	7.87451686523961	5.59992871074099	7.71724599968532	5.6938732797975	7.4656768311227	6.76758569766528
BUD23	na	75.4484685065665	72.5399310412887	69.4923477792953	79.169855499214	81.3963878984818	66.6391516578178	70.3041110571333	68.9420332256562	72.1287084319051	78.7030407310839
SEL1L	na	187.35916651785	198.703046870417	199.12687567773	203.208047995929	187.920002980015	252.556784854419	242.861731610097	260.417758317225	260.311165698934	281.730611661042
TRIP13	na	39.6075336472969	39.7637727368427	36.1328512968742	45.1934698742946	42.7360714294411	35.0395539329222	39.4737132883904	38.12586770459	46.6506049606133	47.253671900757
ATP6AP1	na	94.3979551927242	94.8539704994393	93.8582507919901	102.416856189948	107.55244643076	101.718705081531	94.073228736164	96.4111245890036	103.571453180972	95.1442930436472
TCF3	na	271.738745552729	267.227995033422	263.785662208978	309.160724221006	304.375797625242	314.55599558048	313.474532507218	319.203152719458	359.458514091093	325.4014440748
TRIB2	na	16.7749554270904	16.6390155821157	15.7685030878903	15.3218868188931	15.5116111114268	11.6398518201831	10.225350949583	10.5028878742211	11.1392638432624	10.0717598912313
DAZAP1	na	194.970025924586	203.335719422282	205.505591750972	211.336369915766	212.2953918694	188.037606208524	201.921741581766	202.440278366854	215.793611261499	203.186808240492
MBD3	na	125.15204014239	125.197975714156	119.135398958005	117.982592666436	131.017715280444	115.518529404429	115.064137855308	117.37842822069	136.357229740929	125.518810027874
FAM50A	na	22.716085474185	22.6228842949416	23.5338965683588	26.7421791162643	24.9293750005073	26.9196573023478	28.7853275788262	27.6614519471243	26.8211352821816	28.2248132920276
FAM3A	na	26.0555441934669	23.6652356191112	23.6923739863276	20.8491457243823	24.8502341274898	17.9597713651622	18.9844251592259	21.0057757484421	19.9479724852749	18.4715280218629
CPSF1	na	144.800483304676	158.476006878388	150.157353525387	163.054137711933	160.101986114369	142.958180087059	144.775534954097	142.500720461959	143.111889730992	133.082582278206
PDCD2	na	67.6046236077881	63.390402751355	68.6999606894516	67.0586558386566	65.7264950410201	57.5192677574682	59.2298630475848	56.8617885644642	58.5798875161639	58.0021903617548
RDH11	na	97.6985829966656	90.8003820165572	95.5222636806619	98.0275623532362	89.7853204383351	105.478657215886	108.543064985574	103.489994071995	111.629644046311	117.039423241976
PRKACA	na	81.1177821462776	82.0755153772112	77.4162186777326	80.1452541295944	80.8424017873594	68.7191251789502	65.7123496873205	63.0557993620818	67.1515905444899	62.7395003501205
ADGRL1	na	185.72826807355	192.487544529998	180.624637129879	190.812357068177	186.020622027595	193.677534410056	184.365006932482	186.397405679857	182.573324409784	171.060680840398
ACTN1	na	191.630567205304	208.933532089119	212.518217496089	213.368450395726	221.792296631498	216.037249762229	209.098780361474	218.098429886297	250.475432730947	224.922701128287
ZFYVE26	na	67.9541018458525	72.7329590642831	69.848921969725	67.4650719346484	69.6439682553855	74.5590508344372	75.1273898069366	73.1354939519935	72.3657140455915	68.7108994951193
EPN2	na	35.3361329598433	34.358988093	35.4197029160148	36.4555238104697	36.3652311515337	35.2395513868773	35.1134692985682	32.8936598258572	34.8793261475204	33.5990725225265
PTPN18	na	64.964121364635	64.7415989123157	60.9741865634752	66.9773726194582	61.5320287710935	62.3592061431801	62.2395889874621	58.4006732346797	57.1183528984308	55.8922959971886
SPEG	na	20.3473996384153	18.106028556873	16.6401288867184	17.3133256892532	17.0548581352677	17.5997759480431	16.0518716793455	15.0041255346015	10.5862507446608	10.9077557715311
ALDH3A2	na	82.7875115059185	78.6010109633123	81.6158702539044	77.5441911152465	79.4574365095535	92.0788278008983	91.4107788662726	86.1005972985595	91.2076603336631	93.3130639725143
TFRC	na	355.846508180224	366.328582038738	378.008261209952	407.919835547028	412.284377984581	404.434851387873	408.280899613352	396.839884331832	494.512212956747	525.124840811193
SREBF1	na	147.751632870554	159.170907761167	156.417211535153	162.891571273537	170.944285717764	207.357360260581	194.436012962072	201.55541968148	252.213473897981	222.494332142655
AFF4	na	100.4167470705	107.941270458458	104.793192631834	102.051081703556	93.0300962320519	126.998383261448	121.816728105033	125.380628505811	111.195133754552	126.195568597641
UBE2D1	na	18.5223466174124	19.8818863684213	18.1060450029293	18.0448746620385	19.2708025797572	21.5997250271438	22.2642547090921	18.620504509608	21.8835183303808	23.8059779247285
MPP5	na	40.0346737160422	41.6940529667865	43.30395445996	41.332516962372	40.7179791674953	44.0794388516898	43.3709225182315	49.513614264185	43.411528240232	44.3874003111576
RHOBTB1	na	2.87348773519605	3.70613804149213	3.96193544921866	4.34865222711288	3.83833234134795	6.1999210726061	6.25096925974511	5.92470598032983	5.49063005040241	3.86150478043254
SMC1A	na	169.302790884524	177.199725108843	180.347301648433	188.983484636214	178.343957344899	181.677687172754	185.098145302452	196.977237787589	182.573324409784	194.54818414406
HSD17B10	na	34.676007399055	33.1622143504348	34.5084577626945	35.3988419608908	36.9192172626561	29.5596236945542	28.8239138088247	27.6229798303689	34.3658139845331	28.2248132920276
MARK2	na	75.7979467446309	74.1999720390404	75.2371541806624	77.86932399204	74.5902728189782	76.0390319937045	76.7094252368721	75.2514603735399	76.8293197700194	74.5230613295848
HMMR	na	26.3661915161908	25.1322485938685	26.8223029912103	22.1090356219571	18.3606825400562	25.0396812351704	27.0875334588955	30.5853328205339	20.0664752921182	23.7661685970951
CHFR	na	0.931941968171691	0.694900882779775	0.871625798828105	1.1379650687772	0.949690476209803	0.799989815820142	1.35051804994493	1.46194043670476	0.869020583516928	1.27389848426641
P4HA2	na	40.733630192171	36.7525355781303	36.7667609687492	35.4801251800892	42.5382192468974	53.2393222428304	52.6702039478523	58.6315059352121	68.810629840295	62.6598816948539
NFATC3	na	38.1319588643584	40.1112231782325	39.698593201171	42.9581813463394	39.8870000008117	44.4394342688089	48.2327874980332	42.9348822990136	43.6880347895329	44.4272096387909
TRNT1	na	23.8421820190591	24.7461925478798	24.207425594726	22.96250942354	23.6235505957188	23.5597000759032	25.6212567189553	23.3910469872762	24.7275856946181	25.6372069958614
ACADVL	na	158.507796419868	163.996608336027	157.368076042965	140.091628288394	155.35353373332	156.718004919166	163.837132573319	149.848894762238	133.039151149319	136.864468403372
STK10	na	34.4430219070121	34.976677766582	33.8745480908196	30.846981685782	31.3002152784147	24.1196929469773	24.695187198993	24.3913220229163	24.2140735316308	23.6467406141952
FBXW11	na	41.7432339910237	39.2232942724584	42.1153738251944	43.7303719287239	38.5811755960232	41.3194739871103	39.9367480483715	39.0876706234747	40.3699561979228	41.9590313255248
DERL2	na	25.589573209381	24.5531645248854	26.544967509765	29.5464501786081	31.418926587941	25.5596746154535	25.5440842589584	23.467991220787	28.0456642862281	30.3745169842271
NDE1	na	39.2580554092325	37.7176756931022	36.6082835507804	42.3079155927524	41.6280992071963	46.4794082991503	45.7246825481355	46.243484339977	52.654747174003	50.1199434903564
TMEM38A	na	8.07683039082132	5.17315101624943	5.9032838193358	6.8684320222624	6.44998115092491	6.03992310944207	5.78793449976399	5.19373576197745	6.04364314900409	5.8519711620988
AP1M1	na	21.8618053366942	25.4410934306595	22.0679804521479	23.9785496635196	23.1091349211052	20.5197387757866	20.3735294391692	19.3899468447158	20.4614846482622	19.4269518850627
PVR	na	68.0317636765334	72.0380581815033	75.2767735351545	76.7313589232628	75.9356676602755	68.2791307802491	66.8313503572749	70.8656390634256	83.8209853737692	84.0374906339495
XRCC1	na	41.8208958217046	39.7637727368427	37.8364835400382	42.1047075447565	40.2827043658991	38.6395081041129	37.8145053984581	41.8191909131073	41.752488944427	39.1325690635587
SCARB1	na	125.346194719092	128.016184849874	125.514115031247	128.061711847035	136.320153772615	107.278634301481	107.848512845602	101.720276701247	119.055819941819	110.112600233777
MCM2	na	134.277305247404	140.099739089322	143.184347134762	159.599600896003	158.875302582598	140.678209111972	143.193499524161	143.962660898664	174.515133544445	164.6115697638
PANX2	na	15.3770424748329	12.7012439130303	14.4610643896481	14.6309794557069	13.1373849209023	14.6398136295086	12.0389037595091	15.3119024686446	19.4739612579021	14.1721206374638
SELENOO	na	28.773708267301	30.8458780745022	29.1994642607415	31.7004554873649	32.6851805562207	25.6796730878266	26.7788436189081	26.6611769114842	33.1017840448721	29.8171863973606
ALPK1	na	9.28058876637642	9.61279554512022	10.617987003906	7.23420650865507	7.08310813506478	14.1998192308075	13.2350768894603	14.85023706758	9.75673109675824	12.0224169452642
LLGL2	na	77.0793669508669	76.9023643609617	73.890096127928	78.0318904304368	81.7525218270605	72.3590788409318	70.6899733571175	70.9810554136918	91.681671561036	81.2110283719834
PDE8A	na	33.5499108541809	34.9380721619831	34.9046513076164	30.1967159321951	29.0447003974165	38.1995137054118	38.2389539284408	38.3951725218777	31.0872363285374	30.852228915827
CLCN4	na	1.35908203691705	1.54422418395506	1.4659161162109	0.690907363186159	0.791408730174836	0.159997963164028	0.11575868999528	0.076944233510777	0.0790018712288117	0.199046638166626
NLE1	na	83.2923134053449	82.9634442829853	84.0326508779278	92.3377370093502	95.6021746051201	78.63899889512	75.5132521069209	80.9453336533374	100.213873653748	87.3018554998822
SDHA	na	159.4009074727	157.781105995608	168.104921110348	158.989976752015	167.224664685943	155.118025287526	158.203542993549	160.236366286193	173.369606411627	174.762948310298
SMARCE1	na	89.7770762672062	105.277483741136	103.129179743162	99.8564347851995	98.4116755972408	102.038701007859	105.301821665706	112.146220341957	93.0247033719258	101.872069413679
GSDMB	na	2.13570034372679	1.93028022994382	2.17906449707026	2.11336369915766	1.74109920638464	3.27995824486258	3.16407085987098	2.6930481728772	1.89604490949148	1.83122907113296
KDM5A	na	42.9858232819192	43.7401500105269	41.6795609257803	40.9667424759793	38.2250416674446	47.4793955689254	45.9176136981277	50.3215287160482	44.1620460169057	46.3778666928239
ADAM11	na	5.31983540164674	5.98386871282584	5.70518704687487	4.8769931519023	5.42114980169762	3.55995468039963	4.36024398982221	3.65485109176191	4.58210853127108	4.33921671203245
PPP2R3A	na	2.60167132781264	2.81820913571798	2.93183223242181	2.76362945274464	3.28434623022557	4.87993787650287	4.09014037983322	3.61637897500652	3.12057391353806	4.02074209096584
IGF2BP2	na	52.2664120482957	51.9245381854887	54.6747091992175	55.3945138836903	46.8513968263503	44.6794312135549	44.412750728189	43.2041871163013	47.6381283509734	46.6167226586238
MAP3K13	na	17.5904046492407	17.4497332786921	18.3437611298824	14.5903378461077	14.8389136907782	15.9197973348208	16.9779411993077	19.7361958955143	14.891852726631	17.0782015546965
VDAC1P1	na	0.931941968171691	1.38980176555955	0.871625798828105	0.894115411182088	1.02883134922729	0.519993380283092	0.771724599968532	1.03874715239549	0.711016841059305	0.796186552666504
FRY	na	7.96033764479986	10.9639917060809	9.42940636914041	7.23420650865507	8.70549603192319	10.1598706609158	9.60797126960822	10.195110940178	7.58417963796592	8.32014947536497
PICALM	na	81.467260384342	79.8749959150752	78.129367058592	74.0896542993157	75.1046884935919	88.2388766849617	91.1020890262852	86.9854559839334	79.4363815205701	91.203169607948
NSF	na	74.5941883690758	70.6482564159438	75.593728371092	76.5281508752669	76.2126607158367	77.3190156990167	75.706183256913	75.5207651908276	73.5112411784093	77.2699049362842
GLI2	na	15.6100279668758	15.5580586533472	16.2439353417965	16.0534357916784	17.6088442463901	20.9597331744877	21.4539438791252	21.6213296165283	27.1766437027112	23.8855965799951
CLASP1	na	71.7595315492202	81.7666705404202	76.861547714842	76.2436596080726	76.0939494063104	89.6788583534379	91.1406752562836	91.0250282432492	81.6484339149769	85.5502450840158
MRPS34	na	51.0238227574001	50.8049756521213	51.8617350302723	52.1025435061562	53.2222371042577	44.7594301951369	49.4675468579829	47.9362574772141	57.0788519628164	50.3986087837897
NOTCH3	na	6.44593194652086	7.33506487378651	8.20120637988263	5.7304669534852	6.44998115092491	6.15992158181509	5.86510695976084	6.77109254894838	4.81911414495751	5.13540326469895
CLNS1A	na	84.3019172041976	82.6545994461943	86.3701927929668	92.5003034477469	95.6021746051201	82.8389454281757	84.8511197665401	83.5999097094592	91.1286584624343	92.3178307816811
EED	na	14.0956222685968	12.4310046808382	13.3517224638669	15.3218868188931	13.8496527780596	14.1198202492255	14.8556985493942	14.4270437832707	13.7858265294276	16.16258701913
TSG101	na	38.8697462558276	35.7487898585595	40.0947867460928	34.5453681593079	38.5416051595145	38.1995137054118	35.6922627485446	38.3182282883669	39.6194384212491	38.0179078898256
NCBP3	na	59.9161023703716	62.5796850547786	62.8759155791001	67.2212222770533	64.4998115092491	78.998994312239	81.9957387466565	81.599359638179	70.667173814172	74.5230613295848
MGLL	na	12.3094001629344	14.0138344693921	11.4499934482419	13.2085231197354	14.0079345240946	17.6797749296251	18.0197694092652	16.1582890372632	20.0664752921182	20.5416130587958
BCS1L	na	23.6480274423567	23.2019683639247	26.5053481552728	22.8405845947424	26.1560585322783	22.9597077140381	24.3864973590056	19.2360583776943	22.2390267509105	22.9699820444286
NUAK1	na	10.0960379885267	9.41976752212583	9.27092895117167	10.4042520573916	7.08310813506478	11.159857930691	9.87807487959721	9.88733400613484	9.32222080499978	9.83290392543132
DPP8	na	17.0467718344738	18.414873393664	17.7098514580074	15.2406035996947	15.630322420953	19.9597459047125	19.2545287692149	16.3891217377955	14.2598377568005	16.7199176059966
SLC24A1	na	12.115245586232	11.7747094026573	13.0743869824216	8.69730445422576	7.16224900808226	10.4398670964529	9.53079880961137	10.6183042244872	7.54467870235151	6.88701368056526
SCARF1	na	1.90271485168387	1.9688858345427	1.54515482519528	1.91015565116173	2.05766269845457	1.1199857421482	1.35051804994493	1.15416350266166	0.711016841059305	1.27389848426641
LMAN1	na	148.139942023958	150.48464672642	148.176385800778	159.7215257248	144.075959328329	159.6779672377	161.521958773414	164.42982701253	178.939238333258	193.234476332161
HACD3	na	88.8451342990345	80.9173472392449	88.5888766445293	85.7944378638813	80.6841200413245	90.318850206094	96.2726438460744	91.4866936443139	89.9041294583877	96.099716906847
ZZEF1	na	80.1470092627654	86.3993430922853	81.4573928359357	74.0490126897165	74.629843255487	79.5589871833131	75.5132521069209	77.8290921961509	60.8709417817994	68.0739502529861
ENO1	na	763.454626509317	783.230506102004	818.496244454083	825.553015788261	886.298636922798	716.710875993265	718.784292410691	707.309866547818	922.623353145677	874.531309448888
MYDGF	na	37.782480626294	36.8683523919269	37.4402899951163	41.0073840855785	42.8943531754761	32.1195911051787	32.7982954986626	35.9714291662883	44.2805488237489	42.4367432571247
ANO8	na	20.8133706225011	22.0051946213595	19.6511998281246	19.5079726076092	22.3968670639478	18.4797647454453	18.7143215492369	16.0813448037524	17.4594135415674	17.5161041586631
TUBE1	na	41.1607702609164	39.1460830632606	40.332502873046	44.0148631959182	46.1391289691929	51.3593461756531	55.7571023477264	53.0530490056807	47.7961320934311	52.5085031483559
ARHGEF10L	na	26.3273606008503	24.7461925478798	26.8619223457025	23.6940583963253	24.3753888893849	20.5197387757866	21.4539438791252	20.5825824641328	21.804516459152	22.2534141470288
TXK	na	1.47557478293851	1.27398495176292	1.10934192578122	0.690907363186159	0.791408730174836	1.1199857421482	1.04182820995752	1.15416350266166	0.829519647902523	0.875805207933154
TACR2	na	2.44634766645069	2.04609704374045	2.17906449707026	1.9914388703601	1.93895138892835	0.799989815820142	1.11900066995437	0.807914451863159	0.553013098601682	0.875805207933154
ACTR6	na	20.1920759770533	18.6465070212573	18.898432092773	20.767862505184	19.310373016266	23.2797036403661	24.6566009689946	23.2371585202547	24.2930754028596	28.9015718617941
TIPIN	na	14.4839314220017	12.3537934716404	14.223348262695	15.7283029148849	14.5223501987082	13.4798283965694	13.5437667294477	14.157738965983	15.4448658252327	16.7597269336299
SRI	na	37.782480626294	33.1236087458359	36.3309480693351	35.2362755224941	34.1888571435529	31.3996002709406	32.2580882786846	30.7007491708	33.773299950317	31.4891781579602
EIF4G3	na	75.9532704059928	79.6819678920808	81.4970121904279	79.6575548144042	78.5868869063612	82.4389505202656	82.2272561266471	89.0629502887244	84.5320022148285	87.8193767591154
NUP37	na	15.7653516282378	14.2454680969854	15.4515482519528	15.8908693532817	15.2346180558656	14.8798105742546	17.3252172692935	15.3888467021554	15.4843667608471	15.0081165177636
SEMA3A	na	0.0776618306809743	0.115816813796629	0	0.121924828797557	0.158281746034967	1.07998625135719	1.3119318199465	1.23110773617243	1.02702432597455	1.11466117373311
GTSE1	na	38.6755916791252	39.3777166908539	34.8650319531242	40.682251208785	38.1854712309358	45.5994195017481	43.9497159682079	45.7048747054015	42.5425076567151	44.4670189664242
SEMA3C	na	30.8317467803468	35.7101842539606	33.0821610009758	25.3197227802928	24.8502341274898	19.7997479415485	17.8654244892715	16.1967611540186	13.6673237225844	13.9332646716638
TTC38	na	32.5403070553282	29.2244426813494	29.9918513505853	32.147513192956	28.9259890878902	30.5596109643294	31.1005013787318	27.5460355968582	34.9583280187492	28.9413811894274
ACAT1	na	65.7795705867852	58.2558573397044	66.7982316738266	58.4426346036292	56.4274424614658	54.0393120586506	56.9146892476792	57.7081751330828	60.2389268119689	56.7681012051217
GRAMD4	na	39.8793500546803	42.0028978035775	34.5480771171867	38.7314539480241	40.0848521833554	40.1194892633801	40.4769552683495	41.7807187963519	44.3595506949778	44.6660656045909
CELSR1	na	57.0426146351756	59.6070535006651	58.2008317490221	62.547437173147	62.2442966282508	78.4390014411649	73.5453543770011	75.6361815410938	74.0642542770109	67.1583357174196
ZNF638	na	60.3044115237765	62.8113186823719	65.0549800761704	61.6126801523657	54.1323571439587	67.759137399966	72.2334225570546	79.021727815568	56.7628444779012	65.5261532844533
SLC25A40	na	30.4434376269419	30.305399610118	27.1392578271478	32.3507212409519	30.5088065482399	34.8795559697582	32.7211230386658	34.5479608463389	30.9687335216942	37.8984799069256
TIMM21	na	18.2893611253694	16.561804372918	18.3041417753902	18.1261578812369	18.24197123053	18.1997683099082	19.4088736892086	17.6587015907233	17.9334247689403	17.7947694520964
RASAL2	na	53.4313395085103	55.8237042499752	58.0027349765612	43.2020310039345	43.5670505961247	33.639571755237	36.2324699685226	36.6639272678852	38.2369056747449	36.1866788186926
VPS9D1	na	9.78539066580275	9.34255631292808	9.62750314160134	9.06307894061844	8.74506646843193	9.39988033588667	10.1095922595878	8.65622626996241	9.63822828991503	8.12110283719834
ZNF37A	na	51.6062864875074	54.7427473212067	52.2579285751941	48.2822322038327	43.6857619056509	55.6392916902909	55.718516117728	60.4781675394707	48.1911414495751	55.9321053248219
MARK3	na	96.2230082137271	99.29361502831	101.46516685449	100.750550196382	99.915352184573	105.23866027114	107.616995465612	117.917037855266	116.567260998112	119.029889623642
SLC25A3	na	393.124186907092	370.343564917021	372.104977390617	387.35518108984	399.463556555748	354.67548484386	353.681384165578	347.941823935734	430.007185098422	399.088509524085
FNDC3B	na	33.8605581769048	35.6329730447629	37.796864185546	37.5122056600485	37.1566398817085	43.5194459806157	38.0846090084471	40.6650274104456	41.9894945581134	45.3826335019907
FOSL2	na	47.8396876994801	50.4575252107314	47.0281737822255	106.033959444276	105.415642859288	157.357996771822	144.312500194115	144.231965715952	135.053698865654	132.883535640039
FRYL	na	49.664740720483	55.1288033671955	54.5162317812488	56.207346075674	50.729299604207	65.3991674432966	60.696139787525	65.0948215501173	49.1786648399353	57.7633343959549
TMEM131	na	119.987528402105	124.73470845897	128.208231136716	121.965470407157	117.603337303981	142.718183142313	129.611146564715	129.535617115393	137.502756873747	139.889977303505
FSCN1	na	271.932900129431	286.801036565053	278.088249180658	266.690242189857	296.58042163302	322.595893229472	308.149632767435	296.543075950535	395.404365500202	355.537105093227
ACTB	na	1564.49757906823	1644.05827744775	1644.00511465328	1557.71161271759	1707.82046928079	1640.77911224711	1632.96925353341	1547.34853590173	1935.15083574974	1761.12484517067
MOCOS	na	45.3156782023485	45.1299517760865	49.048760861327	46.9410590870596	48.9486299613136	58.8392509535714	56.4902407176965	58.4006732346797	66.8355830595747	65.7251999226199
PLD1	na	5.08684990960381	3.55171562309663	4.99203866601551	4.99891798069986	5.50029067471511	8.47989204769351	8.37321190965857	8.0406724018762	5.80663753531766	6.72777637003196
WDR62	na	39.6463645626374	41.3852081299955	36.9252383867179	46.4940013814686	44.2793184532821	41.7594683858114	44.6442681081796	41.1651649282657	47.598627415359	42.8746458610912
DLG1	na	53.7031559158937	53.9706352292292	55.7444317705066	53.6062830613261	55.0424771836598	59.1992463706905	61.506450617492	60.7859444735138	57.039351027202	64.2522548001869
RAB7A	na	140.451420786542	130.795788380993	141.678811664059	148.179308598631	131.729983137601	140.518211148808	126.022627174861	124.072576536128	134.579687638281	133.002963622939
BCAP29	na	29.6279884047917	27.6802184973944	29.1598449062493	28.4084851098309	27.8180168656455	26.3196649404827	26.7402573889096	28.8925596832968	23.6215594974147	26.5528215314279
SEC31B	na	7.26138116867109	7.37367047838539	6.57681284570298	9.4694950366103	9.41776388908054	9.83987473458775	10.9584893195532	9.61802918884713	6.00414221338969	5.89178048973213
SART3	na	79.7198691940201	86.4379486968842	91.5207088769511	90.1024484813949	91.8034127002809	101.558707118367	106.536581025656	116.416625301806	119.569332104806	122.294254489575
EXOSC7	na	16.8526172577714	16.9478604189067	16.2043159873043	16.3785686684719	18.1628303575125	17.039783076969	17.1708723492998	16.1582890372632	19.7109668715885	16.2023963467634
KIFAP3	na	36.0739203513125	34.8608609527854	36.9252383867179	30.1967159321951	28.3324325402591	39.31949944756	36.6183322685068	38.3182282883669	29.783705453262	32.44460202116
MKRN2	na	40.0735046313827	37.5246476701078	40.8079351269522	44.9496202166995	45.664283731088	47.2793981149704	45.3002340181528	42.3193284309273	53.3262630794479	54.6183975129222
MCM6	na	75.9144394906523	79.7977847058775	80.6650057460919	92.3783786189494	89.5478978192826	83.4789372808318	83.5006017165952	83.7922702932362	94.40723611843	100.916645550479
REXO2	na	29.7444811508131	27.6802184973944	28.7240320068353	31.2940393913731	28.5698551593116	29.7996206393003	31.023328918735	31.9703290237278	28.0061633506137	33.5194538672598
RBM7	na	23.4538728656542	20.306548019009	22.8207481874995	21.5806946971677	21.6450287702818	25.1196802167525	26.0842914789364	23.5834075710532	23.5425576261859	25.5177790129615
RBMS2	na	27.0651479923195	30.305399610118	24.1678062402338	26.1325549722765	24.8106636909811	28.7996333695251	27.2418783788892	25.5070134088226	22.0020211372241	20.8600876798624
BAZ2A	na	166.273979487966	172.83729178917	174.48363718359	170.125777782192	171.735694447939	155.558019686227	152.492780953782	153.773050671288	143.111889730992	136.585803109939
PTPN23	na	88.4568251456297	92.3446062005123	87.5587734277324	84.2500566991122	96.1165902797338	86.5588980717394	81.224014146688	85.5235155472286	87.889581742053	79.2603713179505
UNG	na	64.0321793964633	61.8461785674	58.5177865849596	61.9378130291592	64.0645367076529	53.4793191875765	50.7794786779294	51.8219412695083	60.7129380393418	59.6741821223545
KLHL20	na	10.9114872106769	10.5393300554933	11.8461869931638	9.4694950366103	9.81346825416796	12.5998395991672	11.3829378495358	11.6185792601273	9.79623203237265	11.385467703131
SLC46A1	na	16.8526172577714	17.2953108602966	18.3437611298824	15.9315109628808	17.3318511908289	16.1997937703579	14.5855949394053	14.657876483803	18.8419462880716	14.570213913797
PLXNA2	na	1.39791295225754	1.54422418395506	2.29792256054682	2.68234623354626	3.20520535720808	8.4398925569025	8.60472928964913	7.6944233510777	9.59872735430062	9.27557333856477
SPAG5	na	60.343242439117	57.2907172247325	56.8141543417956	64.7014424819038	63.747973215583	71.5190895343207	73.9698029069838	71.2118881142241	69.1661382608246	72.0548830163186
ANKRD13A	na	30.28811396558	28.5681474031685	26.7034449277338	26.9453871642602	26.353910714822	32.3195885591337	31.2162600687271	31.6240799729293	26.9396380890248	26.0353002721947
TPD52	na	38.5590989331037	36.3664795321415	37.0837158046867	38.284396242433	37.1962103182173	36.2795381474434	39.2036096784014	40.703499527201	41.5549842663549	40.764751496525
ACACB	na	22.2112835747586	20.4223648328056	20.9982578808589	21.0523537723783	21.605458333773	23.8396965114402	22.611530779078	25.2377085915349	22.0810230084529	20.5814223864291
TRAF4	na	32.7344616320306	33.5868760010224	33.0425416464836	35.3988419608908	36.7213650801124	35.9595422211154	33.5314338686327	33.2783809934111	38.0789019322872	35.3904922660261
PAG1	na	1.24258929089559	1.4670129747573	1.66401288867184	1.25988989757476	1.54324702384093	1.95997504875935	2.54669117989616	2.61610393936642	2.6860636217796	2.34875033036619
GPATCH1	na	14.1344531839373	14.3998905153809	14.5799224531247	15.2812452092939	14.8389136907782	13.0398339978683	14.3154913294163	13.272880280609	15.6818714389191	13.8536460163972
ICAM3	na	4.34906251813456	3.70613804149213	4.31850963964834	5.32405085749334	4.94630456359272	2.31997046587841	1.62062165993392	1.80818948750326	2.37005613686435	1.71180108823298
NT5C2	na	33.239263531457	31.6565957710786	35.459322270507	39.1378700440159	33.6348710324305	37.3595243988006	37.1971257184832	39.7801687250717	38.9479225158042	39.9287556162252
GPC4	na	15.2993806441519	14.4771017245786	14.3422063261716	15.8908693532817	18.1232599210037	17.7197744204161	16.4377339793297	17.0816198393925	19.7504678072029	16.8393455888966
MBNL3	na	44.8885381336031	43.9717836381202	46.2357866923818	38.0811881944371	36.7609355166211	43.7994424161528	41.1715074083212	43.8582131011429	35.1558326968212	36.4255347844926
CAMSAP3	na	41.8985576523856	44.6280789163011	41.2833673808584	47.3474751830515	51.7581309534342	45.8794159372851	41.2100936383196	43.1272428827905	54.4717902122657	45.6214894677907
RAP1GAP	na	18.2505302100289	20.9628432971899	17.3532772675777	22.96250942354	21.5263174607555	25.0796807259615	22.5343583190811	23.968128738607	24.530081016546	21.9349395259622
XAB2	na	62.8284210209082	64.5099652847224	62.0439091347642	63.0757780979364	65.7264950410201	59.2792453522725	61.8537266874778	64.1330186312326	75.9998001221168	67.0389077345196
ARHGEF1	na	96.8443028591749	103.926287580175	99.6426765478493	110.138762013794	129.553609129621	94.2388003036127	96.7356786060555	92.6023850302201	121.465377014298	122.851585076442
STXBP2	na	57.8968947726663	56.5958163419528	55.3086188710925	50.7207287797839	57.4167033741843	51.6793421019812	52.7473764078492	55.1690154272271	53.2472612082191	47.6517651770903
MAP2K7	na	55.4505471062156	61.0740664754224	59.7856059287096	60.1089405971958	56.8627172630619	58.3592570640794	59.3456217375801	61.3245541080893	62.9249904337485	62.0229324527207
DGKD	na	43.2576396893027	43.5085163829337	43.1850963964834	47.7945328886425	46.6535446438066	55.6792911810819	52.7859626378476	56.1308183461118	61.5029567516299	58.3206649828214
TOP2B	na	146.66436724102	154.847080046093	171.631043660152	153.909775552117	135.291322423388	190.797571073104	190.924666032215	208.749705514738	165.86442864489	197.573693044193
TM9SF3	na	143.091923029695	139.404838206543	143.540921325192	137.002865958855	125.082149804133	148.878104724128	150.756400603853	149.618062061706	135.962220384785	159.953878430701
NFKB2	na	57.6639092806234	57.7153788753202	57.1311091777331	51.8180522389619	55.7151746043084	51.5993431203992	51.01099605792	54.861238493184	60.9894445886426	53.5037363391891
UBE2T	na	22.1336217440777	17.2567052556977	20.8397804628902	21.4181282587709	22.0407331353692	23.0397066956201	21.5697025691205	21.390496915996	23.8585651111011	24.7215924602949
PPP1R12B	na	12.8142020623608	12.7398495176292	12.2027611835935	15.2812452092939	13.8496527780596	15.9597968256118	14.7013536294005	14.2731553162491	13.62782278697	16.1227776914967
DNAJC10	na	92.8835494944452	98.1354468903437	96.7900830244119	86.8104781038609	87.4506646843193	86.6388970533214	89.1727775263639	87.6010098520196	84.09749192307	89.3321312091817
GTF3C1	na	145.033468796719	144.153327572204	146.39351484863	136.799657910859	145.342213296609	150.718081300515	145.161397254081	151.464723665965	148.839525395081	147.61298686437
IL4R	na	28.773708267301	29.4946819135415	29.1598449062493	25.2790811706936	23.2674166671402	18.0397703467442	18.0197694092652	17.7356458242341	20.5009855838766	20.5018037311625
USP33	na	35.0643165524599	34.8222553481865	33.2802577734368	33.1229118233364	31.7750605165196	38.2795126869938	39.4737132883904	36.8178157349068	35.6298439241941	38.5354291490588
SNRPA	na	116.531576936802	113.693505543691	123.612386015622	121.680979139962	119.621429565926	105.958651105378	102.137750805835	103.643882539017	113.960199247561	107.803659231045
EXOSC5	na	24.3081530031449	22.4298562719472	23.9697094677729	22.3935268891514	22.4364375004566	17.4397779848791	18.5213903992448	19.6592516620035	24.0165688535588	20.2629477653625
DYNC1I2	na	44.1507507421339	40.5358848288202	44.0171028408193	40.3164767223923	40.2035634928816	48.7593792742377	48.1942012680348	50.4369450663143	49.5341732604649	49.7218502140232
LRCH4	na	70.2839567662817	70.8026788343393	67.6302381181625	71.2447416273727	74.5111319459608	72.8390727304239	64.130314257385	65.748847534959	67.2700933513331	66.4019584923864
FAM76B	na	13.0471875544037	10.7323580784876	10.617987003906	11.379650687772	9.41776388908054	13.5998268689424	14.0068014894289	13.7345456816737	10.0727385816735	13.8934553440305
SIRT6	na	17.5904046492407	18.2990565798674	16.7193675957027	18.6544988060263	18.7563869051436	15.1198075190007	14.46983624941	15.6966236361985	15.9978789238344	16.0431590362301
POLD3	na	24.7741239872308	21.9279834121618	25.7129610654291	27.1079536026569	23.6631210322276	26.4396634128557	27.4733957588797	28.5847827492537	29.3096942258891	30.5337542947604
CAPZB	na	73.9340628082875	76.2460690827808	72.5430380751937	73.480030155328	80.3279861127458	71.5590890251117	71.8861464870688	68.5188399413469	76.4738113494897	72.4131669650185
GPR137B	na	24.2693220878045	25.1708541984674	25.4356255839838	25.6448556570863	28.1741507942241	28.5196369339881	27.3576370688845	24.0835450888732	29.3886960971179	27.786910688061
JADE1	na	27.181640738341	26.1359943134393	26.109154610351	27.6362945274464	27.1057490084881	32.4795865222978	31.6021223687114	33.970879095008	30.3367185518637	33.0417419356599
SLC25A43	na	15.5711970515353	15.287819421155	15.3326901884762	18.370007538832	17.1339990082852	14.5998141387176	15.2415608493785	14.5039880167815	15.8398751813767	15.8441123980634
UBE2A	na	23.1432255429303	22.9703347363314	21.1567352988276	23.0844342523375	24.8502341274898	25.5196751246625	24.8495321189867	23.0063258197223	22.7920398495122	22.0145581812288
CST7	na	0.232985492042923	0.42466165058764	0.277335481445306	0.162566438396743	0.43527480159616	0.919988288193163	0.578793449976399	0.307776934043108	1.22452900404658	1.15447050136643
PIAS2	na	41.5102484989807	43.3154883599393	41.3626060898428	39.9100606264005	42.4195079373712	50.879352286161	52.284341647868	47.2052872588617	46.137092797626	46.8555786244238
ARAF	na	13.1248493850846	13.1645111682168	13.2724837548825	15.0373955516988	14.561920635217	14.2398187215985	14.8171123193958	13.3882966308752	13.3513162376692	13.216696774264
MCCC1	na	39.4910409012754	37.2930140425146	37.9157222490226	37.187072783255	33.9514345245004	34.1195656447291	36.6569184985053	33.2014367599003	31.3637428778382	32.0465087448268
LAMP3	na	41.1219393455759	37.4474364609101	42.03613511621	40.8854592567809	37.235780754726	75.2790416686754	67.7960061072355	73.0200776017274	73.195233693494	66.601005130553
NEBL	na	31.9966742405614	33.2780311642314	30.784238440429	31.3346810009723	31.7354900800109	31.1196038354035	32.1037433586909	31.585607856174	25.3596006644485	27.0305334630278
ACER3	na	24.7741239872308	21.6963497845685	21.5925481982417	21.9464691835603	20.6953382940719	25.8796705417816	25.6212567189553	23.1986864034993	23.4635557549571	24.8808297708282
UBE2K	na	57.5085856192614	52.6194390682685	57.5669220771471	52.1838267253546	50.571017858172	54.7593028928887	57.8407587676415	57.6697030163274	49.2576667111641	59.0770422078546
PIK3C3	na	26.1332060241478	25.5183046398573	25.2771481660151	21.9871107931595	21.6845992067905	28.079642535287	28.399465278842	26.0071509266426	23.6215594974147	25.4779696853281
N4BP2	na	17.1244336651548	17.8743949292798	18.5022385478511	19.6705390460059	18.4793938495824	26.0396685049456	22.6501170090764	25.8917345763765	20.3824827770334	23.6865499418285
TIGAR	na	15.5323661361949	14.0910456785899	14.223348262695	13.0459566813386	13.6913710320247	11.8798487649291	11.7688001495201	13.0420475800767	10.7837554227328	13.1768874466306
TULP3	na	34.676007399055	34.2045656746045	33.4783545458977	37.7560553176436	37.1566398817085	41.4394724594834	37.6601604784644	38.9337821564532	41.0809730389821	40.1278022543918
SYNJ2	na	54.1691268999795	59.7614759190606	57.7253994951159	52.4276763829497	53.0639553582227	40.0794897725891	43.8339572782126	43.473491933589	49.3366685823929	50.9559393706563
PPP2R5C	na	169.225129053843	159.479752597958	167.114437248043	167.118298671852	155.907519844443	167.837863359066	174.988553042865	167.507596352962	166.180436129805	171.618011427265
PMS2P1	na	31.6860269178375	35.3627338125708	31.853961011718	30.9689065145796	29.2425525799602	26.3596644312737	24.0778075190182	23.8142402715855	24.5695819521604	21.8951301983289
GNB1	na	284.242300292366	281.7437023626	288.706236184564	287.580029523839	296.422139886985	303.996130011654	312.818566597244	315.163580460143	327.225750629738	314.135404354569
HOXA9	na	93.3106895631906	93.5799855476763	92.3130959667948	85.1848137198935	85.2347202398298	98.7187432722055	94.5362634961452	97.8730650257084	100.569382074277	97.4532340463801
EDN1	na	3.68893695734628	3.4358988093	3.64498061328117	4.38929383671207	4.3527480159616	1.99997453955035	2.16082887991189	1.57735678697093	1.97504678072029	1.99046638166626
MLLT10	na	61.4305080686506	59.6842647098629	60.0629414101549	67.7902048114419	61.9277331361809	69.7191124487254	71.2687668070939	64.0945465144772	59.764915584596	65.7650092502532
ZCWPW1	na	3.53361329598433	3.47450441389887	4.75432253906239	4.71442671350555	2.88864186513815	3.63995366198165	3.51134692985682	3.88568379229424	2.76506549300841	3.06531822776604
FGF20	na	0.0388309153404871	0.0772112091977527	0.11885806347656	0.0406416095991858	0.158281746034967	5.55992921994999	6.28955548974354	5.57845692953133	3.91059262582618	4.53826335019907
NRDC	na	112.881470894796	116.434503470211	118.620347349607	105.180485642693	106.167481152954	108.598617497584	113.906550955355	115.570238733187	107.403043935569	111.585545356211
VDAC3	na	71.2547296497939	71.1115236711303	71.2355993769515	74.9024864912995	78.8638799619224	72.7990732396329	75.5132521069209	75.1745161400291	78.8043665507396	79.4992272837504
PCM1	na	155.517815938651	162.104933710682	168.540734009762	149.032782400214	139.446218256806	167.957861831439	169.007687393109	182.088528603254	155.238676964615	168.672121182399
TNRC6C	na	37.704818795613	40.5358848288202	40.76831577246	41.1699505239752	37.394062500761	51.7193415927722	50.3550301479467	54.0533240413208	46.8876105742997	45.0243495532908
CBFA2T2	na	28.9290319286629	30.0737659825247	28.248599752929	28.4084851098309	26.3143402783133	34.3595625894751	31.4091912187193	34.3171281458065	29.3096942258891	31.4095595026936
ITCH	na	106.163722540892	100.065727120288	99.9200120292946	102.051081703556	103.120557541781	99.7587300327717	100.78723275589	101.604860350981	107.600548613642	105.773383521745
TP53INP2	na	10.2125307345481	9.8058235681146	9.15207088769511	9.71334469420541	9.02205952399312	10.7998625135719	10.7269719395626	11.5031629098612	8.84820957762691	8.67843342406489
SDF4	na	107.212157255085	106.204018251509	105.308244240232	106.481017149867	111.588630954652	95.998777898417	93.4558490561892	100.758473782362	109.536094458747	102.309972017646
TP73	na	24.152829341783	24.5917701294842	24.0885675312495	28.6929763770252	27.2640307545231	23.3197031311571	21.3381851891299	21.4289690327514	27.2951465095544	23.6069312865618
TOLLIP	na	51.0238227574001	47.9867665164033	48.612947961913	52.6308844309456	56.2691607154308	45.8794159372851	44.2969920381937	47.1283430253509	57.1578538340452	52.1104098720227
UBE2D4	na	34.598345568374	33.2394255596326	31.9331997207024	32.797778946543	35.4946815483414	34.3995620802661	32.4510194286768	32.9321319426126	33.3782905941729	34.7933523515262
CDH17	na	2.05803851304582	2.16191385753708	2.41678062402338	0.650265753586973	1.54324702384093	0.27999643553705	0.0771724599968532	0.153888467021554	0.118502806843218	0.0796186552666504
THOC1	na	28.4242300292366	27.4871904744	29.6748965146478	36.2116741528746	32.1311944450983	37.3595243988006	38.0846090084471	40.6650274104456	35.1558326968212	39.4510436846253
FKBP7	na	4.03841519541066	5.59781266683707	4.75432253906239	4.18608578871614	4.27360714294411	4.11994755147373	4.74610628980647	5.07831941171128	2.25155333002113	2.94589024486606
OSBPL6	na	15.7265207128973	16.0213259085337	16.7986063046871	18.2480827100344	18.2024007940212	21.7997224810989	23.6533589890355	24.6221547234486	25.1620959863765	26.6324401866946
XRCC5	na	333.712886436146	322.858671260403	350.195474356437	332.854782617332	326.179108141558	341.115657465709	346.04131062589	350.442511524834	344.961670720606	358.283948699927
SP140	na	1.04843471419315	0.694900882779775	0.673529026367172	0.690907363186159	1.02883134922729	0.799989815820142	0.771724599968532	0.654025984841605	0.671515905444899	0.517521259233228
MKNK1	na	21.8618053366942	21.9665890167607	23.4150385048823	22.2716020603538	21.7241696432992	22.519713315337	21.3381851891299	21.9291065505714	19.7109668715885	19.0686679363628
TNS1	na	53.9361414079366	62.6568962639764	59.0724575478502	45.3153947030922	47.7219464295426	41.4394724594834	35.730848978543	37.9335071208131	28.519675513601	29.6181397591939
REXO1	na	66.7891743856378	68.3705257446101	64.2625929863267	62.1410210771551	70.3562361125429	56.159285070574	56.9146892476792	58.823866518989	64.6630316007824	57.7633343959549
SAR1A	na	53.3925085931698	55.2446201809921	53.8427027548816	66.7741645714623	64.8559454378278	83.9989306611149	85.931534206496	77.1750662113093	85.8750340257183	90.1283177618483
CDC14A	na	12.115245586232	13.6663840280022	12.7178127919919	14.5496962365085	13.7705119050421	15.9597968256118	16.9393549693093	14.4270437832707	13.5883218513556	15.2071631559302
RAPGEF3	na	2.05803851304582	1.4670129747573	1.22819998925778	1.78823082236418	2.01809226194583	1.31998319610323	1.85213903992448	1.38499620319399	1.06652526158896	1.15447050136643
SENP1	na	28.5795536905985	28.6839642169651	28.9221287792962	29.4245253498105	29.5591160720301	30.5196114735384	30.1358456287712	29.9313068356923	26.2286212479655	27.2295801011944
CIC	na	86.1658011405409	88.5612569498224	79.6745218837873	90.9152806733787	94.3359206368404	99.8387290143537	89.7901572063387	92.8332177307525	82.2014470135786	77.7078075402508
LIPE	na	13.9014676918944	12.7012439130303	12.0442837656247	11.8673500029623	11.791990079605	11.399854875437	12.2704211394997	11.5031629098612	12.0477853623938	11.8233703070976
FDFT1	na	105.775413387487	101.33971207205	100.593541055662	115.218963213692	115.545674605526	96.7587682234462	98.3948864959878	96.1033476549605	123.677429408705	113.695439720777
PAFAH1B3	na	60.3044115237765	60.1089263604505	65.7285091025376	68.1966209074338	71.5433492078051	64.6391771182675	60.7733122475219	57.7466472498381	71.8522018826042	56.2903892735218
OPHN1	na	9.31941968171691	6.75598080480337	7.32958058105452	7.1529232894567	8.34936210334451	11.239856912273	9.83948864959878	10.2720551736887	8.92721144885572	7.32491628453184
KIF22	na	105.387104234082	107.014735948085	105.149766822263	112.82110824734	111.272067462582	103.318684713171	109.044685975554	107.798871148599	121.544378885527	109.117367042944
CARMIL1	na	52.0722574715932	57.9470125029134	56.7349156328112	48.5260818614279	46.5744037707891	53.3593207152035	51.9370655778822	54.3226288586086	52.457242495931	52.7075497865226
PGM1	na	33.6275726848619	33.8957208378135	33.7160706728508	31.4566058297698	34.3471388895879	30.5596109643294	31.5249499087145	29.7004741351599	30.2972176162493	31.2503221921603
DDX1	na	70.788758665708	67.5212024434348	74.2070509638655	74.8618448817003	71.3454970252614	78.838996349075	81.3011866066848	85.8697645980271	79.2388768424981	91.9197375053479
DNM2	na	173.923669810042	176.080162575475	176.345746844723	186.585629669862	188.513559527646	200.477447844528	204.352674071667	200.05500712802	218.598177690122	204.460706724758
EPB41L2	na	66.7891743856378	72.462719832091	72.8996122656234	73.8051630321214	71.7412013903488	70.5991012461275	72.6578710870373	73.2893824190151	60.1994258763545	66.8796704239863
STX7	na	12.1540765015725	12.7398495176292	12.32161924707	13.1678815101362	12.2272648812012	16.67978765985	16.0518716793455	16.3891217377955	14.1808358855717	16.4810616401966
RABL2B	na	15.1828878981305	16.252959536127	14.659161162109	13.4930143869297	16.4217311511278	13.3998294149874	13.2736631194587	12.3110773617243	11.1787647788769	11.9029889623642
KEAP1	na	74.0505555543089	71.8836357631078	69.8885413242172	78.3570233072302	74.471561509452	75.4790391226304	74.9344586569445	78.4061739474818	87.0995630297649	86.545478274849
SLC35C2	na	36.112751266653	37.177197228718	37.9157222490226	36.8212982968623	40.8366904770215	33.3995748104909	32.8754679586595	32.9706040593679	33.5362943366306	34.9127803344262
CRYBG3	na	31.1423941030707	33.5482703964236	32.5274900380852	34.9111426457006	32.329046627642	46.3194103359862	43.4095087482299	47.8208411269479	39.026924387033	42.6755992229246
RFX3	na	18.7941630247958	19.2255910902404	19.4134837011714	19.5892558268076	19.1916617067398	19.9997453955035	20.8365641991504	20.6595266976436	19.078951901758	18.9094306258295
RIF1	na	103.212572975015	116.009841819624	108.953224853513	110.341970061789	99.7966408750468	100.558719848592	103.411096395783	104.644157574657	95.6317651224765	110.789358803544
RAB21	na	23.8810129343996	23.2405739685236	25.7921997744135	21.6213363067669	21.3680357147206	27.0396557747208	25.9299465589427	31.2393588053755	24.530081016546	30.8124195881937
SLC4A4	na	0.465970984085845	0.463267255186516	0.356574190429679	0.650265753586973	0.791408730174836	2.11997301192338	3.16407085987098	2.26985488856792	2.29105426563554	2.30894100273286
SMARCA2	na	72.8079662634134	81.8824873542168	83.9930315234356	76.3655844368702	74.5902728189782	102.918689805261	95.5395054761043	112.107748225202	96.7772922552943	98.05037396088
SESN1	na	12.5812165703178	11.3114421474708	12.8366708554685	11.0138762013794	12.5042579367624	9.15988339114063	10.8427306295579	9.00247532076091	8.49270115709726	9.71347594253135
SRCAP	na	216.443522107875	222.522704907923	210.339152999019	214.221924197308	217.439548615536	226.477116858682	210.372125951422	210.442478651975	205.957878293512	190.527442053094
PUM3	na	54.0526341539581	53.4687623694438	62.2420059072252	57.8736520692406	53.4992301598189	57.3192703035132	59.1141043575895	63.8637138139449	63.9520147597231	72.7316415860851
KCNN2	na	1.55323661361949	2.1233082529382	2.21868385156245	1.7069476031658	2.1763740079808	2.43996893825143	3.39558823986154	3.42401839122958	3.55508420529653	3.62264881463259
CNOT4	na	37.2776787268676	35.7487898585595	34.389599699218	35.7646164472835	36.9587876991648	41.9994653305575	40.6698864183416	39.318503324007	41.949993622499	40.5657048583584
PSEN1	na	56.1106726670039	57.2135060155348	55.4670962890612	60.7592063507828	58.0498303583242	66.3591552222808	61.9308991474747	65.0948215501173	60.6734371037274	64.6105387488868
CPOX	na	377.08701887147	390.148240076245	374.402899951163	364.555238104697	377.264541674344	372.835253662977	390.18395774409	372.602450775938	383.159075459737	412.225587643082
CLDND1	na	165.147882943092	167.934380005112	150.791263197262	172.686199186941	161.368240082649	132.718310444562	136.286564354443	122.341331282135	120.596356430781	130.932878586007
MOK	na	9.43591242773837	9.61279554512022	9.35016766015604	8.61602123502739	9.25948214304558	9.67987677142372	8.60472928964913	10.3105272904441	8.7692077063981	9.07652670039814
HSP90AA1	na	1060.82177618677	1036.13582182924	1158.70764147849	1266.51447993943	1229.69088494566	1200.26472016575	1347.58549646505	1317.6315267553	1239.34185490198	1429.55295531271
RBL1	na	20.6968778764796	22.3526450627494	22.1472191611323	21.0929953819774	20.5766269845457	24.5196878548874	25.2739806489694	24.6221547234486	23.3845538837283	24.4429271668617
DLGAP4	na	42.170374059769	48.9133010267764	43.2643351054678	40.8854592567809	45.3477202390181	41.5594709318564	40.8628175683338	39.1646148569855	40.3699561979228	39.3714250293586
IGSF9B	na	135.209247215576	152.723771793155	137.320682669919	157.283029148849	170.271588297116	136.838257996035	139.759325054301	142.039055060894	124.309444378535	126.713089856874
CROCCP3	na	6.75657926924476	10.3076964279	7.0918644541014	7.55933938544856	8.23065079381829	8.51989153848451	8.411798139657	7.92525605161003	5.84613847093206	6.05101780026543
NDC80	na	30.0162975581965	29.340259495146	30.150328768554	30.6437736377861	30.5088065482399	37.3995238895916	38.2389539284408	42.2423841974166	39.8564440349355	43.7106417413911
AP4E1	na	13.5131585384895	13.9366232601944	14.5403030986325	12.5988989757476	13.8892232145684	16.759786641432	14.8556985493942	14.5809322502922	14.9313536622454	17.3568668481298
RSBN1	na	18.5223466174124	17.6813669062854	20.1266320820308	16.0127941820792	16.0260267860404	21.6397245179348	21.6854612591157	19.3514747279604	21.0144977468639	21.417418266729
MAGI3	na	14.8722405754066	14.978974584364	16.4816514687496	16.0940774012776	13.6913710320247	18.3997657638633	17.9040107192699	20.8518872814206	16.5113910868216	15.1275445006636
TCF7	na	159.750385710764	161.101187991111	163.152501798824	144.887338221097	143.917677582294	110.518593055553	105.649097735692	103.259161371463	127.904029519446	126.872327167407
OSTM1	na	5.39749723232771	5.01872859785393	4.00155480371085	3.69838647352591	3.99661408738292	4.03994856989172	5.74934826976556	5.61692904628672	5.01661882302954	5.41406855813223
PCNP	na	88.4956560609702	88.4068345314269	87.9549669726543	87.704593515043	80.763260914342	102.358696934187	104.993131825719	99.3734775791685	91.7606734322648	97.8513273227133
EXD2	na	53.3536776778293	55.8623098545741	53.288031791991	54.1346239861155	54.7654841280986	48.0393884399995	47.4996491280631	46.6282055075309	42.5820085923295	47.373099883657
ARG2	na	18.8329939401363	20.4995760420034	18.2249030664058	19.9550303132002	18.7959573416523	22.63971178771	21.4925301091236	23.6218796878085	24.6485838233892	20.3823757482625
MEF2C	na	2.32985492042923	1.93028022994382	3.32802577734367	7.68126421424612	5.81685416678504	112.078573196402	104.684441985731	113.762049245684	93.5777164705274	92.0391654882479
PTPRC	na	3.18413505791994	3.12705397250899	2.73373545996088	7.437414556651	6.48955158743365	124.518414832405	124.016143214943	145.616961919145	107.561047678027	105.534527555945
UBA5	na	40.3064901234256	40.9991520840067	44.1359609042959	42.3079155927524	41.1928244056002	40.5194841712902	43.4095087482299	42.5501611314597	42.1869992361854	48.6868076955567
STK17B	na	14.2509459299588	15.5194530487483	13.3121031093747	14.5903378461077	14.2849275796558	19.0797571073104	18.63714908924	19.8516122457805	20.3034809058046	23.4078846483952
CDC14B	na	43.5294560966861	43.3540939645382	41.2833673808584	42.5517652503476	41.4698174611614	52.3593334454283	49.0430983280002	47.7823690101925	38.1974047391304	39.291806374092
ZNF510	na	16.7749554270904	17.5655500924887	16.8778450136715	16.5004934972694	16.8965763892327	16.5197896966859	16.6306651293219	17.5817573572125	15.3263630183895	16.2422056743967
JMJD4	na	16.0759989509617	17.1794940465	16.9967030771481	14.1839217501158	16.1843085320754	11.7198508017651	11.305765389539	12.6573264125228	14.694348048559	13.4157434124306
DUSP12	na	21.3958343526084	24.2829252926932	23.137703023437	24.2630409307139	22.990423611579	23.5996995666942	24.5022560490009	24.8914595407364	24.8855894370757	27.4684360669944
AACS	na	49.0822769903757	44.3964452887078	42.3530899521475	48.1603073750352	47.9197986120863	46.1594123728222	45.3388202481513	46.3589006902431	47.9936367715031	49.08490097189
DELE1	na	79.3703909559557	74.3543944574359	75.9503025615217	75.2276193680929	78.8638799619224	63.0391974866272	65.7895221473174	67.6724533727284	71.931203753833	66.6806237858197
CADPS2	na	11.9210910095295	8.84068345314269	10.6576063583982	12.029916441359	10.3278839287816	17.4397779848791	18.7529077792353	19.2745304944496	21.1725014893215	21.5368462496289
PCDHA6	na	16.9302790884524	19.5344359270314	17.7890901669918	12.8021070237435	11.1588630954652	5.0799353304579	5.63358957977028	6.65567619868221	4.30560198197024	4.02074209096584
PCDHGA2	na	0.776618306809743	1.73725220694944	0.673529026367172	0.48769931519023	0.712267857157352	1.83997657638633	0.926069519962238	1.15416350266166	0.869020583516928	0.99523319083313
HSPB11	na	10.0572070731862	9.88303477731235	9.19169024218729	9.91655274220134	9.57604563511551	10.0398721885428	9.41504011961609	8.65622626996241	7.07066747497865	8.59881476879824
PHLPP1	na	27.2204716536815	27.3713736606033	26.9411610546869	27.5956529178472	30.033961310135	34.2795636078931	33.8401237086201	37.4718417197484	33.8128008859314	31.0114662263603
ATP8B1	na	11.6104436868057	13.0872999590191	12.0046644111325	12.5988989757476	12.7021101193061	11.6798513109741	11.0742480095484	11.6955234936381	12.2847909760802	12.3408915663308
SMARCD3	na	69.1966911367481	59.9931095466539	67.7887155361313	69.4158691954094	72.7304623030674	69.0391211052783	66.5612467472859	63.6328811134126	63.9520147597231	62.7395003501205
WDR70	na	21.5123270986299	19.1869854856416	22.5434127060542	21.3368450395726	20.4183452385108	21.8397219718899	21.3767714191283	22.3138277181253	22.0415220728385	24.3234991839617
STRADB	na	12.5035547396369	11.9677374256517	13.2724837548825	11.2577258589745	9.97175000020293	11.479853857019	11.6530414595248	10.1181667066672	8.01868992972438	8.87748006223152
BZW1	na	96.8443028591749	101.030867235259	97.5428507597634	95.6703489964834	94.2172093273142	100.0787259591	106.18930495567	99.6427823964562	109.733599136819	116.283046016943
C1QTNF3	na	3.9219224493892	3.70613804149213	3.20916771386712	3.37325359673242	3.6009097222955	4.55994195017481	5.67217580976871	3.50096262474035	3.75258888336855	3.62264881463259
ME2	na	67.5657926924476	71.497579717119	67.8679542451157	64.2137431667136	62.8774236123907	78.2790034780009	75.976286866902	77.2135383280647	75.0517776673711	76.4737183836177
C5ORF22	na	22.7937473048659	23.9740804559022	24.6036191396479	23.2063590811351	24.6128115084374	28.4796374431971	26.1228777089348	23.8527123883409	27.0186399602536	28.8617625341608
CCNT2	na	36.1515821819935	40.1112231782325	38.3515351484366	39.7474941880037	35.6133928578676	46.7194052438963	44.4513369581874	45.2047371875815	41.4759823951261	45.0641588809241
FAM135A	na	29.3173410820678	28.0276689387842	29.1598449062493	28.0833522330374	28.6885664688378	33.4395743012819	36.0395388185304	35.1250425976697	35.5903429885797	41.3220820833916
COBLL1	na	4.89269533290138	5.32757343464494	4.39774834863271	7.35613133745263	5.53986111122385	8.87988695560358	6.59824532973095	7.84831181809925	6.47815344076256	8.00167485429836
DLG3	na	40.1899973774042	40.1112231782325	43.30395445996	38.8533787768216	40.1244226198642	49.6393680716398	46.9594419080852	52.0527739700406	44.675558179893	50.3587994561564
SERTAD4	na	5.59165180903015	5.82944629443033	5.22975479296863	5.20212602869578	5.73771329376756	1.35998268689424	0.964655749960665	1.11569138590627	0.47401122737287	1.11466117373311
TRAF5	na	22.8325782202064	26.9853176146146	23.6923739863276	27.4737280890496	27.5014533735755	26.9996562839298	27.2032921488908	30.20061165298	22.0020211372241	23.1690286825953
MRPL22	na	13.3966657924681	13.3961447958101	15.491167606445	13.8994304829215	16.7778650797065	14.5998141387176	15.2415608493785	15.1195418848677	14.7733499197878	14.6100232414303
GEMIN5	na	72.2643334486465	76.9409699655606	75.4748703076155	70.3506262161906	75.3816815491531	71.8390854606487	71.0758356571018	70.3655015456056	74.8147720536847	75.3988665375179
NFE2L1	na	153.149130102881	168.050196818909	165.450424359371	177.359984290847	170.15287698759	223.59715352173	209.67757381145	243.60544329512	260.232163827706	246.778021998983
GSK3B	na	53.8584795772556	58.9121526178853	59.3497930292955	55.557080322087	53.3805188502927	67.9591348539211	67.7960061072355	67.2877322051745	65.6110540555281	64.5309200936201
ITGB5	na	49.0822769903757	45.5546134266741	43.5812899414053	42.9175397367402	44.2001775802646	35.1995518960862	32.2195020486862	33.7400463944757	39.026924387033	34.5146870580929
ERC1	na	48.383320514247	45.7476414496685	47.979038290038	43.9742215863191	41.4302470246526	50.0793624703409	48.8501671780081	50.898610467379	46.2160946688548	47.6119558494569
XPO1	na	216.598845769237	227.927489551766	225.315268997065	224.13847693951	219.299359131447	252.076790964927	260.572811179375	250.953617595399	234.477553807113	257.526540459981
RNF13	na	29.4338338280892	27.8732465203887	26.4261094462885	27.9207857946407	27.1848898815056	25.3196776707075	28.8625000388231	26.6996490282396	25.5571053425206	27.4286267393611
PALB2	na	21.3181725219274	19.2255910902404	21.6321675527339	17.272684079654	17.92540773846	18.0797698375352	17.3252172692935	18.5820323928526	16.2348845375208	20.8600876798624
DOP1A	na	17.8622210566241	18.6851126258562	16.560890177734	15.4844532572898	16.0655972225492	17.6797749296251	21.3767714191283	19.6207795452481	14.8523517910166	13.8934553440305
LYRM2	na	31.0647322723897	27.7188241019932	26.7826836367181	26.5389710682683	24.8106636909811	27.5196496642129	27.7049131388703	28.3924221654767	23.3845538837283	25.7168256511281
BCKDHB	na	20.8522015378416	21.1944769247831	18.8191933837886	17.3133256892532	16.0260267860404	16.1997937703579	15.5116644593675	14.9271813010907	11.2972675857201	12.1816542557975
KAT6A	na	85.5445064950931	93.0395070832921	90.3717475966777	84.3719815279098	83.4540505969364	106.678641939616	99.861163235928	108.45289713344	87.9685836132818	93.9102038870141
TUT7	na	21.7453125906728	20.8856320879921	22.8603675419917	21.5400530875685	21.0514722226506	19.9597459047125	23.6533589890355	23.3141027537654	18.3679350606987	21.0193249903957
GRHL2	na	40.65596836149	41.9642921989786	40.4513609365225	41.2918753527728	41.984233135775	41.5594709318564	42.9850602182472	47.7438968934371	44.6360572442786	44.9049215703908
TNPO1	na	196.989233522291	195.537387293309	200.196598249019	203.086123167132	197.416907742113	228.077096490322	225.073479580822	235.603243009999	249.685414018659	263.856223553679
PLOD1	na	123.792958105473	120.179247116302	124.325534396482	125.582573661484	129.711890875656	114.238545699116	116.337483445256	114.031354062972	121.149369529383	116.442283327476
ITGAE	na	4.54321709483699	4.51685573806854	4.83356124804677	4.91763476150148	5.73771329376756	5.27993278441294	4.74610628980647	5.23220787873284	5.17462256548716	5.3742592304989
DIS3	na	69.3908457134505	75.3581401770067	76.7426896513655	70.7976839217817	69.0899821442631	74.2390549081092	74.8572861969476	77.636731612374	79.3968805849557	81.0916003890834
PIBF1	na	7.72735215275694	8.41602180255505	10.1029353955076	9.34757020781274	7.83494642873087	8.15989612136545	8.52755682965228	9.11789167102708	8.53220209271166	9.1561453556648
TDRD3	na	23.0267327969089	23.1247571547269	23.0188449599604	22.0277524027587	19.9830704369146	24.7596847996334	29.3255347988042	30.7776934043108	27.3741483807832	29.259855810494
NUFIP1	na	10.9503181260174	10.8095692876854	12.4404773105466	8.49409640622983	11.4754265875351	10.0798716793338	9.83948864959878	9.07941955427169	8.37419835025404	9.51442930436472
PDS5B	na	27.0651479923195	26.5606559640269	27.6543094355463	23.7347000059245	22.5947192464916	30.0396175840463	28.9782587288184	31.2008866886201	26.0311165698934	32.44460202116
OXCT1	na	36.3845676740364	36.0190290907517	38.2326770849601	35.642691618486	36.2860902785162	34.6395590250121	36.5797460385084	35.4328195317128	36.0248532803381	36.3061068015926
RRAGB	na	10.7949944646554	9.45837312672471	8.75587734277324	8.57537962542821	8.50764384937948	12.3198431636302	12.6562834394839	11.3492744428396	9.28271986938537	8.79786140696487
CYLD	na	13.4354967078085	16.0985371177314	14.7383998710934	13.8994304829215	13.8100823415509	17.039783076969	15.6274231493628	15.9659284534862	13.5093199801268	13.8934553440305
SLC27A5	na	11.4162891101032	12.5854270992337	12.0839031201169	12.3550493181525	12.8603918653411	10.2798691332888	10.5340407895705	11.5416350266166	10.9417591651904	12.4603195492308
ZNF324	na	20.8133706225011	20.8084208787944	19.6511998281246	18.0855162716377	21.605458333773	18.7997606717733	16.9007687393108	18.0434227582772	19.1974547086012	18.2326720560629
ZNF416	na	3.06764231189848	2.89542034491573	3.28840642285149	3.61710325432754	3.48219841276928	4.39994398701078	4.90045120980018	4.0011001425604	4.7401122737287	5.17521259233228
ZNF586	na	5.16451174028479	6.09968552662247	5.6259483378905	5.28340924789416	5.7772837302763	6.43991801735214	6.82976270972151	6.77109254894838	7.03116653936424	6.88701368056526
ZNF446	na	14.3674386759802	14.978974584364	13.6290579453122	11.379650687772	11.7524196430963	11.1198584399	10.5340407895705	9.96427823964562	9.83573296798705	8.24053082009832
RPS5	na	765.784481429747	698.568415216668	735.533316147444	735.369284087668	744.161628983398	666.751511995297	640.647176663877	637.252141936255	771.058263193202	655.301342172166
FAT1	na	526.547212017005	590.125271898424	589.100181944323	421.29092510516	409.47487699246	230.437066446992	225.112065810821	234.756856441381	208.959949400207	217.557975516122
YTHDC1	na	48.5774750909494	51.4612709303022	56.5368188603503	55.8822131988805	51.639419643908	53.6393171507405	57.1076203976714	62.4017733772402	49.8501807453802	57.6040970854216
CHMP2B	na	39.9958428007017	41.0763632932045	41.2437480263663	38.8533787768216	38.9768799611107	35.3595498592503	36.811263418499	37.433369602993	40.8044664896812	44.1485443453576
SMAP2	na	41.0054465995544	40.0340119690348	41.7191802802725	40.6416095991858	41.2323948421089	41.7594683858114	38.0846090084471	36.240733983576	41.752488944427	40.8045608241583
PPIE	na	18.2505302100289	17.6041556970876	21.1171159443355	19.914388703601	20.537056548037	21.8397219718899	21.8783924091079	19.9285564792912	22.673537042669	21.8553208706955
ZMPSTE24	na	39.5687027319564	38.2967597620854	41.6399415712881	42.2266323735541	40.5201269849516	37.9195172698747	40.5927139583448	37.5872580700146	40.6069618116092	47.0546252625904
STARD7	na	144.878145135357	146.199424615945	149.523443853512	146.309794557069	145.183931550574	149.238100141247	143.849465434134	142.385304111693	147.970504811564	151.872584921136
NOA1	na	93.7378296319359	90.2212979475741	91.4414701679667	97.7837126956411	95.6021746051201	99.4387341064436	97.9704379660051	104.413324874124	119.095320877434	108.321180490278
REST	na	45.9758037631368	49.8784411417483	47.1470318457021	46.4533597718694	43.2900575405635	58.8792504443624	62.1238302974668	61.4784425751108	52.7732499808462	63.8143521962203
SSH1	na	63.372053835675	69.7989331147685	64.8965026582017	56.7763286100626	53.3805188502927	53.9593130770686	50.8180649079278	50.2830565992928	49.3761695180073	47.6119558494569
GSTP1	na	466.126307747207	430.298068859076	460.258041135732	508.345252866616	555.925062511313	369.675293890488	367.109392205031	338.823932264707	471.522668429162	409.518553364016
APLP2	na	228.869415016831	228.776812852941	229.039488319331	220.521373685182	233.228152782524	250.116815916167	250.733322529776	261.841226637174	267.342332238299	273.370652858044
FAM234B	na	21.8229744213538	20.4609704374045	21.0774965898433	22.4341684987506	20.8536200401069	21.6397245179348	18.7143215492369	19.7361958955143	19.8689706140461	19.347333229796
WBP11	na	103.562051213079	104.389554835362	104.040424896482	108.716305677822	108.106432541883	117.278506999233	109.314789585543	102.643607503377	116.36975632004	121.896161213242
EIF3I	na	206.114498627306	182.913354589476	207.64503689355	191.300056383368	202.046648813636	190.837570563895	192.583873922147	192.168223193166	217.531652428533	202.470240343092
NKAIN1	na	3.53361329598433	4.40103892427191	5.54670962890613	6.5839407550681	7.39967162713471	13.3198304334054	12.116076219506	11.1569138590627	14.7338489841734	13.1370781189973
TXLNA	na	115.949113206695	117.245221166788	114.935747381833	124.525891811905	118.671739089717	117.398505471606	114.369585715336	120.186892743834	124.901958412751	125.279954062074
NCOA1	na	37.3553405575486	39.2232942724584	40.2532641640616	37.187072783255	36.0486676594638	41.7194688950204	41.5573697083054	44.2814063854522	39.5009356144058	40.6851328412584
AGBL5	na	58.4793585027736	56.9818723879415	54.6350898447253	49.9485381973994	54.2114980169762	36.1195401842794	37.4286430984738	37.7796186537915	33.9313036927746	36.1468694910593
EFR3B	na	10.5620089726125	9.11092268533482	8.43892250683575	7.96575548144042	7.28096031760849	10.3198686240798	9.45362634961452	10.1181667066672	5.33262630794479	5.61311519629885
KIF3C	na	28.7348773519605	29.5718931227393	27.2581158906244	27.1079536026569	26.1164880957696	30.2796145287924	28.2451203588483	29.6235299016491	20.145477163347	18.9890492810961
RAB10	na	77.8559852576767	80.7243192162505	78.8028960849592	77.7067575536433	76.766646826959	79.3989892201491	78.330046896806	81.6763038716898	87.1785649009937	94.7860090949473
HADHA	na	175.39924459298	165.502226915383	170.600940443356	165.086218191893	158.717020836563	149.398098104412	159.052440053514	170.970086860947	161.519325727305	160.551018345201
MAPRE3	na	13.3966657924681	13.4733560050079	10.5387482949216	14.427771407711	14.6410615082345	10.999859967527	11.3829378495358	10.1181667066672	11.8502806843218	10.2708065293979
CAD	na	248.983829163203	257.306354651511	244.491036571284	237.672132936039	249.768595243178	243.436900954069	230.745655390591	236.834350746172	238.467148304168	218.991111310922
CD59	na	57.9745566033473	60.263348778846	56.2991027333972	61.0030560083779	60.4636269853574	63.3591934129552	62.3939339074558	58.2852568844136	63.8335119528798	64.4513014383535
CD82	na	12.5035547396369	12.6240327038326	12.7970515009763	10.8919513725818	9.89260912718544	6.59991598051617	6.55965909973252	6.23248291437294	4.97711788741514	5.33444990286558
BCORL1	na	33.0062780394141	33.4324535826269	30.5465223134759	31.7817387065633	33.1600257943256	34.4395615710571	34.187399778606	36.5485109176191	33.8918027571602	30.6929916052937
ATRX	na	79.8363619400415	81.187586471437	74.088192900389	84.6971144047032	67.8632986124921	96.0387773892081	97.507403206024	106.413874945405	80.7399123958455	100.956454878113
AK6	na	20.7745397071606	18.0674229522741	20.602064335937	22.7593013755441	21.3680357147206	20.1597433586676	22.1484960190969	21.8906344338161	24.0955707247876	25.0400670813615
MYNN	na	19.2601340088816	19.7274639500258	18.3833804843746	17.6384585660466	18.6772460321261	21.2797291008158	22.7658756990717	21.5443853830176	18.1704303826267	20.0240917995626
MECOM	na	1.28142020623608	1.4670129747573	1.30743869824216	1.4224563359715	2.21594444448954	3.03996130011654	2.85538101988357	3.61637897500652	1.65903929580505	2.38855965799951
SCAMP1	na	52.4217357096576	51.2682429073078	53.5257479189441	46.6159262102661	45.822565477123	54.9593003468438	51.01099605792	53.0145768889254	50.7192013288971	55.1757280997887
PREP	na	61.2363534919482	59.2209974546764	59.864844637694	61.9784546387584	62.1651557552333	62.5992030879261	67.2557988872576	62.4787176107509	71.8127009469898	66.8796704239863
HACE1	na	13.6684821998515	12.6626383084315	13.5101998818356	14.1026385309175	14.245357143147	18.0397703467442	17.2480448092967	17.0431477226371	13.4698190445124	16.6801082783633
SEH1L	na	100.882718054586	97.0930955661741	95.4826443261697	107.171924513053	109.056123018092	104.238673001365	106.18930495567	98.3732025435284	122.255395726586	113.456583754977
WDR47	na	11.4162891101032	11.8905262164539	11.2122773212888	13.3304479485329	12.9395327383586	13.1198329794503	12.9649732794713	13.6960735649183	11.099762907648	13.1768874466306
WDFY1	na	37.4330023882296	37.6790700885033	36.8856190322257	39.9507022359997	37.8293373023571	44.0394393608988	42.599197918263	42.8579380655028	38.4344103528169	40.3666582201918
SLC25A24	na	30.132790304218	27.1397400330101	26.9807804091791	23.9785496635196	23.5839801592101	32.3595880499247	31.5249499087145	32.0472732572386	29.0331876765883	33.2407885738265
MAP3K4	na	39.7240263933183	40.3428568058258	39.3816383652335	43.2426726135337	42.6569305564236	43.8794413977348	41.6731283983007	46.0511237562	41.3969805238973	46.7759599691571
PILRA	na	9.51357425841934	9.76721796351572	8.32006444335919	9.59141986540785	14.1266458336208	8.75988848323055	11.6144552295264	9.54108495533635	8.7692077063981	9.91252258069797
IGSF9	na	29.6668193201322	32.3901022584573	30.9823352128899	31.9036635353609	31.8542013895371	27.8396455905409	28.8239138088247	28.9310318000522	26.9791390246392	26.4732028761613
ZNF213	na	35.2973020445028	34.8994665573842	37.0837158046867	38.4469626808298	38.9373095246019	42.7994551463776	38.9335060684124	40.0494735423594	44.8335619223506	37.5003866305923
CPNE3	na	106.202553456232	105.084455718141	100.474682992185	96.1174067020744	94.2567797638229	104.83866536323	106.266477415667	101.52791611747	98.989344649701	104.220819744045
RRN3	na	66.245541570871	67.2123576066438	66.243560710936	64.9046505298997	68.0215803585271	67.9991343447121	69.7639038371553	69.8268919110301	77.5008356754643	84.833677186616
CTTN	na	117.075209751569	119.098290187534	115.05460544531	111.358010301769	111.984335319739	104.558668927693	111.282687315462	106.567763412426	113.881197376332	113.894486358943
WNT11	na	0.388309153404871	0.579084068983146	0.475432253906239	0.731548972785345	0.356133928578676	3.3599572264446	3.20265708986941	3.15471357394186	1.93554584510589	1.63218243296633
MTIF2	na	55.4117161908751	55.8623098545741	59.7856059287096	51.2084280949741	48.275932540665	55.5992921994999	53.9821357677988	57.5927587828166	51.19321255627	57.046766498555
DDHD2	na	46.4806056625631	47.0988376106292	44.0171028408193	50.6394455605855	47.5636646835076	56.9992743771851	56.4516544876981	57.5542866660612	51.9042293973293	56.1709612906219
TTC39A	na	6.71774835390427	5.09593980705168	6.18061930078111	4.34865222711288	5.14415674613643	4.79993889492085	3.97438168983794	4.3473491933589	4.18709917512702	3.06531822776604
EPS15	na	56.0718417516634	55.9781266683707	56.4575801513659	50.6394455605855	46.3765515882454	55.5592927087089	56.2201371077076	57.4773424325504	52.4177415603165	56.927338515655
ORC1	na	34.0158818382667	30.1509771917224	31.853961011718	38.487604290429	37.077499008691	35.4795483316233	39.5894719783857	39.7032244915609	47.0061133811429	40.3268488925584
MGST2	na	13.629651284511	14.1682568877876	12.8762902099606	12.2737660989541	11.7128492065876	8.79988797402156	9.18352273962553	7.27123006676843	8.45320022148285	7.88224687139839
CHERP	na	138.082734950772	145.620340546962	148.21600515527	143.26167383713	146.885460320449	137.118254431572	125.945454714864	125.688405439854	146.469469258217	131.888302449206
ATG16L1	na	24.1139984264425	23.8582636421056	21.9095030341792	23.2876423003335	26.4330515878395	21.7997224810989	21.1066678091393	19.505363194982	21.4490080386224	21.7358928877956
USP40	na	16.9302790884524	18.9167462534494	18.264522420898	14.7935458941036	14.6014910717257	15.7997988624478	15.8975267593518	14.5039880167815	9.91473483921587	9.51442930436472
POMGNT1	na	86.08813930986	82.11412098181	82.1309218623028	75.9591683408783	82.4647896842179	66.3991547130718	61.3135194674999	62.978855128571	70.3906672648712	65.6057719397199
RAD54L	na	32.0743360712424	30.5370332377112	32.1312964931633	40.8448176471817	38.8185982150757	32.1195911051787	30.7146390787476	31.0469982215985	34.9188270831348	34.9525896620595
MAST2	na	124.142436343537	124.657497249772	112.439728048826	131.394323834168	129.474468256603	134.398289057784	128.723663274751	133.421300907687	136.791740032687	123.408915663308
DNAJA1	na	75.6037921679284	69.1812434411865	74.8805799902327	85.3473801582902	78.9430208349398	78.1590050056279	81.764221366666	83.4844933591931	84.1369928586844	92.795542713281
B4GALT1	na	45.8593110171153	45.9792750772618	44.6113931582021	41.5763666199671	43.6857619056509	46.7994042254783	38.9335060684124	38.9337821564532	40.0934496486219	37.460577302959
CHMP5	na	22.716085474185	19.3414079040371	19.8492966005855	19.3454061692124	17.2131398813027	20.0397448862946	21.0680815791409	23.0832700532331	25.0040922439189	23.3282659931286
NFX1	na	46.2476201705202	49.4923850957595	49.0883802158192	46.6972094294645	46.0599880961754	48.3193848755366	50.3550301479467	50.3215287160482	46.6506049606133	44.5466376216909
DIMT1	na	35.1419783831408	30.1123715871236	32.7652061650383	32.594570898547	34.6241319451491	32.5995849946708	33.0298128786532	33.7785185112311	35.7483467310373	38.2965731832588
IPO11	na	29.8998048121751	27.2941624514056	30.5069029589837	32.3507212409519	31.8542013895371	31.8395946696417	34.6118483085887	31.7394963231955	30.6132251011645	35.9478228528926
EIF2AK1	na	179.864799857136	179.284427757182	183.833804843746	187.357820252247	181.588733138616	180.037708050323	179.811831792668	177.856595760161	161.20331824239	169.508117062699
SNX10	na	16.5419699350475	16.1757483269292	15.3723095429684	14.1432801405167	16.1051676590579	19.7197489599665	22.1870822490953	21.1596642154637	18.7629444168428	19.9842824719292
SEPHS1	na	63.1390683436321	62.6182906593775	71.116741313475	65.6768411122843	64.5789523822666	72.3190793501408	70.1111799071411	74.2896574546552	75.6047907659728	70.1838446175523
MRPL28	na	50.4025281119523	48.7974842129797	53.4861285644519	48.6480066902254	53.4992301598189	43.6794439437798	44.2584058081953	43.2041871163013	49.4551713892361	44.5068282940576
ITPKC	na	15.4158733901734	16.1371427223303	16.0458385693356	16.5817767164678	14.8784841272869	15.4798029361197	14.5855949394053	14.7732928340692	19.7504678072029	18.7900026429295
RBM22	na	82.7098496752376	82.7318106553921	80.0707154287091	84.4126231375089	84.4037410731462	75.5990375950034	75.2817347269303	76.944233510777	88.4030939050403	84.4753932379161
TMED2	na	181.72868379348	182.411481729691	188.944701573238	196.705390460059	190.5712222261	189.517587367792	192.661046382144	177.394930359096	195.569132226923	211.387529732957
ERO1B	na	15.066395152109	15.2492138165562	14.3025869716794	16.1347190108768	13.1373849209023	16.3197922427309	17.1708723492998	17.427868890191	17.419912605953	18.4715280218629
ZFAND6	na	26.2496987701693	25.3252766168629	24.207425594726	23.0844342523375	24.3358184528762	25.5996741062445	25.2739806489694	21.9291065505714	25.596606278135	26.075109599828
TXLNG	na	46.4417747472226	48.5658505853865	48.8902834433583	50.3549542933912	47.6032351200164	48.1593869123725	48.6186497980175	52.3220787873284	47.203618059215	50.7170834048563
HUWE1	na	453.661583922911	494.344766888612	502.967705278309	437.547568944834	439.152704374016	491.873738257014	469.131384320871	503.523064094525	445.294047181197	442.799151265476
ZW10	na	31.802519663859	34.358988093	35.3404642070305	35.1549923032957	32.2103353181158	35.5595473132053	38.2775401584392	36.4330945673529	35.0768308255924	42.1978872913247
ALG9	na	34.7925001450765	34.7064385343899	33.0029222919914	37.9186217560404	36.9192172626561	36.5995340737715	36.9270221084943	32.6628271253248	33.4967934010161	32.1659367277268
ACOX3	na	12.3094001629344	14.7087353521719	14.5799224531247	13.9807137021199	15.5116111114268	12.7598375623313	12.5405247494886	12.3495494784797	13.3908171732836	13.3759340847973
MTMR2	na	34.753669229736	36.5981131597348	37.4402899951163	37.3496392216518	37.7897668658484	42.7194561647956	44.6442681081796	43.6273804006106	42.5425076567151	44.7058749322242
PPP1R15A	na	52.848875778403	52.465016649873	49.9600060146473	53.2405085749334	50.8480109137332	65.3591679525056	62.2395889874621	71.4427208147565	82.4779535628794	78.7826593863506
HSD17B14	na	2.75699498917459	2.66378671732247	3.20916771386712	2.80427106234382	2.69078968259444	3.27995824486258	2.77820855988672	2.73152028963258	3.04157204230925	2.03027570929958
TRIP6	na	241.450631587149	246.767024596018	259.546391278314	280.670955891977	291.080130958304	241.516925396101	229.973930790623	239.950592203358	293.728957228722	266.443829849846
FTL	na	394.638592605371	382.118274319678	389.299777240226	385.85144153467	394.596392865173	360.715407953302	342.337032546041	358.521656043465	452.601720269862	395.386242054186
SRRT	na	121.035963116298	124.425863622179	124.800966650388	141.067026918774	130.384588296304	110.238596620016	123.823212064951	116.031904134252	105.506999026078	111.983638632544
BAX	na	48.8492914983328	43.5085163829337	45.7207350839833	43.080106175137	45.1894384929831	27.3996511918399	29.0940174188137	28.2770058152106	27.4531502520121	26.0353002721947
NLK	na	11.9987528402105	13.3189335866123	13.5101998818356	13.0459566813386	13.2165257939198	14.8798105742546	14.3926637894131	13.3113523973644	12.2057891048514	14.2119299650971
PIGS	na	46.0146346784772	47.1374432152281	47.3055092636708	47.469400011849	48.7903482152786	43.9194408885258	40.7084726483401	40.0494735423594	43.8460385319905	42.1580779636914
ATXN7L3	na	56.3048272437063	53.6231847878393	53.6842253369129	56.2479876852732	57.4958442472018	51.6393426111902	48.4643048780238	50.706249883602	52.9312537233038	51.9113632338561
PGS1	na	20.0755832310318	20.2679424144101	17.7890901669918	17.9635914428401	19.9830704369146	15.3598044637467	17.7882520292747	18.2742554588095	19.7899687428173	19.0288586087294
PSMC5	na	73.817570062266	74.2771832482381	84.8646573222637	82.7463171439423	80.0905634936934	70.2391058290085	77.2496324568501	75.1745161400291	72.2867121743627	75.7173411585845
UIMC1	na	17.3962500725382	18.6079014166584	17.3532772675777	16.7443431548646	16.8965763892327	19.0397576165194	16.553492669325	19.505363194982	19.9479724852749	21.7757022154289
LPCAT2	na	3.14530414257946	3.04984276331123	3.09030965039056	3.08876232953812	3.79876190483921	2.8399638461615	3.16407085987098	3.23165780745263	2.29105426563554	2.50798764089949
OGFOD1	na	56.0330108363229	58.719124594891	60.6176123730455	61.5720385427665	57.4167033741843	61.1992209102409	62.0080716074715	61.1321935243123	72.1682093675195	73.328781500585
SH3BP2	na	82.6710187598971	80.7629248208494	76.6634509423811	90.8339974541803	85.3930019858648	88.6388715928717	85.3141545265212	83.4844933591931	93.6567183417562	87.9388047420154
NOP14	na	126.006320279881	128.633874523456	135.53781171777	135.986825718876	133.589793653512	129.47835169049	139.682152594304	139.769200172326	142.28237008309	147.73241484727
ADD1	na	137.539102136005	141.373724041085	133.160650448239	128.711977600621	137.388555558351	131.278328776085	127.797593754789	128.22756514571	132.723143664404	127.190801788474
L2HGDH	na	41.6655721603427	40.5744904334191	41.2041286718741	42.4704820311492	38.2646121039533	37.9195172698747	38.624816228425	34.5094887295835	42.0289954937278	42.8348365334579
TXNDC16	na	16.1148298663022	14.5929185383753	16.1646966328121	19.3454061692124	17.015287698759	20.3197413218316	21.0294953491425	20.0824449463128	20.2639799701902	21.1387529732957
RTRAF	na	147.013845479084	146.855719894126	152.455276085934	144.927979830697	145.460924606135	143.998166847626	152.994401943761	149.925838995749	157.213723745335	160.630637000467
GMCL1	na	27.7641044684483	26.5606559640269	24.9205739755854	26.4983294586692	27.5410238100843	28.8396328603161	31.1005013787318	28.4693663989875	32.3512662681984	32.44460202116
SF3B2	na	354.836904381371	349.573749642826	364.299964555656	331.879383986951	336.427851197323	323.955875916366	323.96998706679	367.601075597737	367.595706827661	375.362150254623
KLHL42	na	69.0801983907266	68.6407649768022	67.5509994091782	68.3185457362314	65.5682132949851	63.6791893392833	63.7058657274023	61.4399704583554	54.1952836629648	54.1406855813223
GNAS	na	458.670772001834	473.574951614416	478.284847429677	453.885496003707	498.666640883164	474.313961799762	469.285729240864	462.396371283014	505.611975864395	468.914070192938
DNM1L	na	73.5069227395421	69.6059050917741	73.8108574189436	76.4468676560685	73.1261666681548	81.7189596860275	83.0761531866125	81.3685269376467	73.8272486633245	86.0677663432491
ERGIC2	na	27.6864426377673	25.0164317800719	25.7921997744135	23.409567129131	21.447176587738	25.4796756338715	26.7402573889096	25.1992364747795	23.4635557549571	26.1547282550947
TFAP2C	na	3.41712054996287	4.74848936566179	3.72421932226554	3.82031130232347	3.20520535720808	3.15995977248956	2.77820855988672	3.19318569069725	3.79208981898296	2.86627158959941
AURKA	na	38.0931279490179	34.9380721619831	39.0250641748038	42.3891988119508	38.9373095246019	43.5194459806157	46.3034759981119	46.8975103248186	46.0185899907828	47.0148159349571
PIR	na	14.5227623373422	12.4696102854371	13.4309611728513	15.8095861340833	14.0475049606033	18.2397678006992	17.2480448092967	18.620504509608	22.0810230084529	20.3823757482625
AAMDC	na	1.04843471419315	1.23537934716404	1.54515482519528	0.97539863038046	0.712267857157352	1.23998421452122	0.771724599968532	1.07721926915088	0.47401122737287	1.07485184609978
RFX2	na	11.0668108720388	10.925386101482	11.3311353847654	12.1111996605574	10.6840178573603	11.079858949109	11.575868999528	13.8114899151845	12.4427947185378	10.9475650991644
METTL2A	na	24.7741239872308	26.9081064054168	26.544967509765	28.6929763770252	27.2640307545231	25.6396735970356	27.319050838886	26.8535374952612	30.4157204230925	28.5830972407275
SULT2B1	na	5.16451174028479	5.40478464384269	4.16003222167959	5.7304669534852	7.39967162713471	5.95992412786006	4.51458890981591	4.15498860958196	7.34717402427949	5.25483124759893
ALG6	na	10.4843471419315	11.3500477520697	10.8557031308591	9.91655274220134	10.6444474208515	11.239856912273	12.2318349095012	10.5413599909764	10.0727385816735	10.0717598912313
CNOT3	na	95.2522353302149	96.0507442420044	96.39388947949	101.238249511572	99.6383591290118	91.1188400219142	89.4428811363529	92.486968679954	101.754410142709	91.7605001948146
PTPN4	na	25.0847713099547	25.4410934306595	26.544967509765	23.1250758619367	22.6342896830003	30.2796145287924	28.7853275788262	29.7004741351599	27.6901558656985	31.6882247961269
DDX18	na	93.6601678012549	89.6808194831898	97.6220894687478	101.84787365556	93.9006458352442	105.598655688259	102.214923265832	100.989306482895	102.662931661841	113.01868115101
KHSRP	na	373.436912829465	391.113380191217	392.27122882714	361.344550946361	372.872223221874	353.795496046458	329.835094026551	355.713191520322	371.308794775415	351.357125691728
GNA11	na	96.5724864517915	100.606205584672	91.9961411308573	93.394418858929	88.4794960335466	94.4387977575678	93.069986756205	93.8719648831479	105.388496219235	98.3290392543132
ASAP3	na	11.8434291788486	13.6277784234034	11.0537999033201	11.9892748317598	9.53647519860677	9.75987575300573	9.64655749960665	9.77191765586868	8.84820957762691	8.91728938986484
EDEM2	na	27.259302569022	26.7150783824225	27.0996384726556	26.6202542874667	29.5591160720301	21.7197234995169	23.4990140690418	24.3143777894055	26.6631315397239	22.0145581812288
DNMT3B	na	6.60125560788281	7.6825153151764	6.2202386552733	8.45345479663065	8.94291865097564	10.5998650596169	10.6883857095642	10.2720551736887	10.2307423241311	9.39500132146475
TPX2	na	145.965410764891	149.403689797652	152.653372858395	160.24986664959	149.140975201448	178.157731983146	183.43893741252	186.551294146879	177.082694359381	189.492399534628
FER1L4	na	2.01920759770533	2.39354748513034	1.7828709521484	1.54438116476906	1.38496527780596	0.879988797402156	0.964655749960665	0.500137517820051	0.355508420529653	0.676758569766528
PDRG1	na	11.95992192487	9.9602459865101	12.3612386015622	13.3710895581321	13.0582440478848	12.7198380715403	12.3861798294949	12.080244661192	13.8648284006564	14.0128833269305
EPB41L1	na	43.762441588729	44.5894733117022	46.6319802373036	42.3891988119508	46.5348333342803	50.759353813788	48.6572360280159	50.2830565992928	49.6921770029225	47.9702397981569
DOCK9	na	45.0050308796246	44.4736564979056	44.9679673486318	49.0950643958165	49.7004682549797	46.7194052438963	44.5285094181843	45.2047371875815	42.147498300571	42.8348365334579
ANKRD10	na	44.8497072182626	46.9444151922337	41.6795609257803	49.3389140534116	45.8621359136317	47.4793955689254	44.8757854881701	45.8202910556677	38.7899187733465	44.1087350177243
TGDS	na	10.2513616498886	9.76721796351572	11.1330386123044	9.67270308460622	10.0508908732204	10.6398645504079	11.0742480095484	10.4644157574657	10.4282470022031	12.3408915663308
DOCK3	na	0.970772883512178	1.08095692876854	0.713148380859359	1.21924828797557	1.02883134922729	0.879988797402156	0.694552139971679	0.884858685373936	0.829519647902523	0.796186552666504
C3ORF18	na	6.13528462379697	5.7136294806337	4.83356124804677	3.77966969272428	3.99661408738292	4.39994398701078	4.09014037983322	5.00137517820051	3.55508420529653	2.58760629616614
COQ9	na	53.7808177465747	49.0677234451719	48.6921866708973	48.8105731286222	48.7903482152786	46.2394113544042	47.4610628980647	47.8977853604587	46.2160946688548	41.9988406531581
KIF9	na	4.65970984085846	5.40478464384269	5.74480640136706	4.18608578871614	4.3527480159616	4.35994449621977	4.32165775982378	3.80873955878346	3.95009356144058	3.70226746989924
CRLS1	na	27.9194281298102	26.9467120100157	24.1678062402338	28.6929763770252	27.1848898815056	28.8396328603161	27.1261196888939	25.5070134088226	28.4406736423722	28.4636692578275
PPP1R13B	na	43.8789343347505	47.1374432152281	46.8696963642568	50.5581623413872	55.0820476201686	57.1592723403491	56.3744820277013	54.7073500261625	56.7628444779012	56.2505799458885
SMOX	na	21.9006362520347	21.5033217615741	23.137703023437	20.4833712379897	21.605458333773	19.8797469231305	18.7914940092338	19.3899468447158	30.9292325860798	26.075109599828
FKBP1A	na	164.17711005958	160.058836666941	157.051121207028	164.435952438306	183.211121035474	140.838207075136	134.511597774515	122.264387048625	145.165938382941	135.033239332239
NSFL1C	na	46.7524220699465	47.4848936566179	49.9600060146473	46.4533597718694	52.1934057550304	48.0393884399995	49.8148229279687	48.5518113453003	50.9957078781979	51.5530792851561
SLC4A11	na	49.3152624824186	50.4961308153303	47.1866512001942	52.4683179925489	52.9056736121878	40.2394877357531	41.7117146282992	40.1264177758702	45.4260759565667	44.7058749322242
ZNF343	na	14.2121150146183	14.7087353521719	14.1044901992184	12.7614654141443	13.5726597224984	13.1198329794503	14.199732639421	14.1192668492276	11.8502806843218	14.2119299650971
EBF4	na	5.78580638573258	4.78709497026067	4.12041286718741	5.40533407669171	5.22329761915391	5.71992718311401	5.78793449976399	5.57845692953133	5.45112911478801	4.7373099883657
MAVS	na	111.095248789134	107.671031226266	104.198902314451	97.8649959148394	96.9475694464174	105.798653142214	100.864405215887	102.605135386621	109.773100072434	102.628446638712
LZTS3	na	9.97954524250519	9.1495282899337	8.04272896191388	8.90051250222169	9.49690476209803	8.51989153848451	7.33138369970105	7.38664641703459	7.34717402427949	6.48892040423201
XRN2	na	136.180020099088	132.417223774146	136.052863326169	132.329080854949	130.305447423287	145.598146479266	149.521641243903	149.425701477929	153.22412924828	151.036589040836
KIZ	na	17.9010519719646	16.4845931637202	16.6401288867184	19.5892558268076	17.0548581352677	30.6396099459114	34.6504345385871	32.1242174907494	25.6756081493638	28.5034785854608
DYNLL1	na	69.4685075441315	64.4327540755247	63.4702058964829	72.9516892305385	77.7163373031689	66.8791486025639	69.8796625271506	62.2478849102186	72.8397252729644	68.9099461332859
TESC	na	1.78622210566241	1.93028022994382	2.45639997851557	1.66630599356662	2.01809226194583	0.839989306611149	1.1575868999528	0.730970218352382	0.908521519131334	0.716567897399853
SNX5	na	164.410095551622	145.427312523967	157.249217979489	157.73008685444	167.659939487539	174.117783413254	173.406517612929	184.166022908045	191.184528373724	194.388946833527
RPL6	na	1133.08610963541	1048.72124892848	1127.52720949314	1121.34265045114	1057.71776787867	1050.42662766264	1091.2571705855	1131.65731435975	1167.21314647008	1077.51907105121
MAPKAPK5	na	35.5691184518862	36.9841692057236	36.2913287148429	32.7164957273446	33.7535823419567	35.7995442579514	35.7694352085415	33.4322694604326	34.9583280187492	36.7440094055592
ESF1	na	26.1720369394883	26.9467120100157	29.9126126416009	27.3518032602521	22.5551488099828	22.2397168797999	22.5343583190811	25.353124941801	22.7130379782834	27.9859573262276
RBBP9	na	32.3849833939663	28.4523305893719	30.8634771494134	31.0908313433771	30.8649404768186	33.4795737920729	33.8015374786217	33.9324069782527	29.58620077519	32.68345798696
ANAPC5	na	127.443064147479	125.159370109557	125.157540840817	123.753701229521	131.690412701093	110.158597638434	121.932486795028	120.610086028143	112.103655273684	117.955037777543
SLC23A2	na	27.10397890766	31.7338069802764	31.9331997207024	28.7742595962236	29.1238412704339	45.5994195017481	43.8339572782126	43.5119640503444	41.0019711677533	40.0879929267585
SLC8B1	na	24.0363365957615	25.0164317800719	24.1678062402338	24.0191912731188	25.0480863100335	22.719710769292	23.7305314490324	22.4677161851469	24.2140735316308	22.3728421299288
TMEM230	na	35.8409348592696	36.5981131597348	35.9347545244133	32.1881548025552	30.6275178577661	31.9195936512237	28.669568888831	27.0074259622827	25.1225950507621	24.9604484260949
DZANK1	na	2.0968694283863	1.69864660235056	1.10934192578122	1.4224563359715	1.4245357143147	2.07997352113237	1.38910427994336	1.76971737074787	0.987523390360146	1.31370781189973
KDM2B	na	62.0129717987579	66.9421183744516	61.4496188173814	65.4736330642884	74.5902728189782	66.7191506393998	64.4775903273708	66.5567619868221	77.184828190549	72.2937389821186
TASP1	na	6.21294645447794	6.02247431742471	6.14099994628892	7.92511387184123	7.08310813506478	5.99992361865106	6.90693516971836	6.6941483154376	6.91266373252102	6.92682300819858
OAS1	na	1.39791295225754	1.50561857935618	1.14896128027341	0.97539863038046	0.870549603192319	0.0799989815820142	0.154344919993706	0.230832700532331	0.0395009356144058	0.159237310533301
GCN1	na	226.733714673104	230.55267066449	230.66388185351	233.323480708926	241.85450794143	243.556899426442	238.771591230264	245.682937599911	250.751939280248	246.49935670555
RPLP0	na	3578.851312356	3380.26813307302	3469.66496965324	3595.84769250716	3781.15306059282	3266.79841239234	3314.20988079486	3362.38606018744	3923.2724261584	3361.26076939218
PXN	na	197.028064437632	214.994612011143	205.069778851558	172.361066310147	182.261430559265	112.958561993804	103.526855085779	110.068726037166	114.355208603705	105.056815624345
KIF16B	na	13.9402986072349	13.2417223774146	15.8081224423825	15.0780371612979	14.4827797621995	15.7997988624478	15.6660093793612	17.427868890191	19.3949593866733	17.5161041586631
TRMT6	na	21.8229744213538	21.1944769247831	23.2169417324214	21.1336369915766	19.1125208337223	20.3997403034136	21.0294953491425	20.0824449463128	18.5259388031563	20.9397063351291
PEBP1	na	166.62345772603	165.540832519982	170.521701734371	170.247702610989	174.070350201955	157.317997281031	162.679545673367	163.92968949471	171.078552145992	169.388689079799
BRAP	na	21.9394671673752	22.0051946213595	23.0980836689448	22.0683940123579	21.4076061512293	23.0797061864111	23.7305314490324	27.3152028963258	23.9375669823299	25.955681616928
ERP29	na	100.533239816521	95.85771621901	102.297173298826	101.156966292373	101.656451390958	103.958676565827	99.4753009359438	106.644707645937	120.991365786925	116.322855344576
FUS	na	108.105268307916	112.496731801126	138.826218140622	138.100189418033	132.08611706618	110.478593564762	123.244418614975	117.917037855266	112.6961693079	134.316671434839
IGBP1	na	49.0046151596948	44.4350508933067	50.9108705224598	53.1998669653342	51.9955535724867	54.9992998376348	56.0272059577154	59.8626136713845	65.018540021312	62.8987376606538
FXYD5	na	236.286119846864	230.012192200105	237.438791471674	227.267880878647	230.53736309993	169.077847573587	184.712283002468	170.239116642594	219.664702951711	187.780598446395
ZNF302	na	18.1340374640075	15.287819421155	15.5704063154293	15.6470196956865	13.0978144843935	15.4798029361197	16.6692513593203	16.2737053875293	12.2847909760802	15.8839217256968
GRAMD1A	na	94.3591242773837	96.9386731477786	92.8677669296854	82.5837507055456	89.1521934541952	83.1189418637127	75.8605281769067	78.4446460642372	85.0850153134302	72.5724042755518
CMTM1	na	3.57244421132482	3.32008199550337	3.96193544921866	4.18608578871614	3.83833234134795	4.11994755147373	3.54993315985525	4.30887707660351	4.30560198197024	4.06055141859917
GANAB	na	474.785601868136	457.013147241499	461.288144352529	460.266228710779	474.409963303305	493.913712287356	462.919001291124	456.086944135131	455.485288569714	445.108092268209
GMIP	na	19.9979214003509	19.3800135086359	17.7890901669918	20.0769551419978	20.4974861115282	20.3997403034136	18.3670454792511	18.3511996923203	19.8689706140461	18.7900026429295
RBM41	na	8.85344869763106	9.65140114971909	11.5292321572263	10.2416856189948	8.62635515890571	12.9198355254953	12.116076219506	12.080244661192	9.08521519131334	11.1068024096977
BIRC5	na	70.9052514117295	69.5672994871752	65.6888897480454	72.1388570385548	76.8853581364853	70.7190997185005	76.9795288468611	73.3663266525259	81.3324264300616	81.0517910614501
LAG3	na	1.00960379885267	0.965140114971909	0.871625798828105	0.77219058238453	0.870549603192319	1.15998523293921	1.27334558994808	0.76944233510777	1.02702432597455	0.636949242133203
MLF2	na	198.387146474549	192.4103333208	198.730682132808	179.961047305195	191.046067464205	181.957683608291	161.714889923406	159.582340301352	178.544228977114	165.367946988833
OTUB2	na	13.6684821998515	14.1682568877876	13.153625691406	15.1999619900955	13.2560962304285	14.3598171939715	13.6209391894446	12.8881591130551	12.9958078171395	14.2517392927304
DDX24	na	181.418036470756	180.635623918143	195.244178937496	185.854080697077	179.728922622705	175.837761517267	172.326103172973	177.664235176384	181.546300083809	180.973203421096
ZBTB25	na	19.1436412628602	20.2679424144101	19.6908191826167	18.6544988060263	18.0441190479862	20.7597357205327	23.0745655390591	20.5825824641328	19.7504678072029	21.3776089390956
NECAP1	na	31.9966742405614	33.7799040240168	33.5972126093742	33.1229118233364	35.1385476197627	34.7595574973852	32.6439505786689	33.2783809934111	36.9728757350839	37.5003866305923
ARHGAP4	na	114.046398355011	117.361037980584	116.124328016599	110.30132845219	114.358561510264	74.8790467607653	72.272008787053	69.2113380429439	82.635957305337	76.2348624178178
ANKRD24	na	2.05803851304582	1.89167462534494	1.94134837011714	0.934757020781274	1.10797222224477	1.15998523293921	1.42769050994178	1.46194043670476	0.671515905444899	0.636949242133203
DHX32	na	34.5595146530335	31.3477509342876	32.052057784179	29.5058085690089	28.0158690481892	28.6796348971521	30.3287767787633	26.738121144995	29.3096942258891	29.8968050526272
RCOR1	na	99.8731142557329	110.064578711397	107.606166800779	107.659623828243	114.081568454703	122.71843774681	123.861798294949	118.80189654064	128.970554781035	141.522159736471
GPATCH2L	na	31.1035631877302	32.6603414906494	31.6162448847649	34.7079345977047	31.6167787704847	38.6395081041129	38.9720922984109	37.9335071208131	33.6942980790882	35.7885855423593
LTBP4	na	121.501934100384	122.186738555444	115.252702217771	86.404062007869	93.0696666685607	107.198635319899	97.5459894360224	107.95275961562	98.1598250017985	84.2365372721161
BLVRB	na	21.3181725219274	23.9740804559022	22.5830320605464	20.117596751597	21.447176587738	14.6798131202996	16.283389059336	15.7735678697093	20.8169930687919	17.0383922270632
SLC9A1	na	59.2171458942429	63.8150644019426	62.638199452147	66.2864652562721	74.3132797634171	79.5589871833131	68.2976270972151	76.5595123432231	92.3926884020953	84.3161559273828
SPTLC1	na	54.5574360533844	55.283225785591	57.0518704687487	57.5485191924471	55.5964632947822	57.8792631745873	59.2684492775833	56.2847068131334	63.6360072748078	66.5213864752864
PAPOLA	na	183.786722306526	178.049048410018	179.19834036816	188.69899336902	176.12801290041	193.597535428474	197.600083821943	188.12865093385	172.737591441797	190.845916674161
CCNK	na	109.891490413579	104.891427695147	111.924676440427	106.399733930668	107.315023811708	100.718717811756	97.1215409060397	96.2957082387374	98.6338362291714	98.9659884964464
PCBP4	na	45.8981419324558	47.0988376106292	46.5527415283193	45.3153947030922	51.3624265883468	38.1195147238298	36.271056198521	37.0871205521945	32.4697690750416	29.259855810494
YPEL3	na	13.9791295225754	13.7435952372	9.98407733203102	11.3390090781728	11.040151785939	10.7598630227809	8.64331551964756	10.695248457998	7.34717402427949	7.56377225033179
MRPS33	na	10.2513616498886	10.6551468692899	10.0633160410154	9.14436215981681	9.73432738115048	8.55989102927552	9.83948864959878	9.31025225480402	8.05819086533879	8.55900544116492
NDUFB2	na	37.9766352029964	36.0190290907517	36.4101867783195	38.0811881944371	43.7649027786684	30.5596109643294	32.4896056586752	31.0469982215985	37.6048907049144	34.1165937817597
NUDC	na	76.5357341361001	70.5324396021471	81.3385347724591	72.4233483057491	68.6151369061582	66.3591552222808	66.6384192072827	73.4432708860367	69.4031438745111	73.4084001558517
MAEA	na	70.1286331049197	70.262200369955	69.0961542343734	72.7891227921418	73.9967162713471	66.6791511486088	69.5323864571647	69.5575870937424	76.9083216412482	73.2889721729517
ICAM1	na	1.08726562953364	1.00374571957079	0.792387089843732	0.690907363186159	1.18711309526225	0.799989815820142	0.848897059965385	0.384721167553885	0.671515905444899	0.477711931599902
STRN4	na	117.19170249759	112.303703778131	110.379521615232	122.128036845553	125.359142859694	113.118559956968	105.842028885684	107.183317280512	117.120274096713	106.967663350745
MUL1	na	29.5503265741107	30.305399610118	30.3880448955071	27.5956529178472	29.5591160720301	20.5197387757866	21.801219949111	20.3902218803559	22.5155333002113	21.8553208706955
TFAP4	na	52.6547212017005	54.2408744614213	53.921941463866	49.3795556630108	51.4415674613643	47.3193976057614	48.5414773380207	51.7449970359975	58.2243790956342	55.8524866695552
PDCD7	na	41.9373885677261	41.4238137345943	39.7778319101554	43.080106175137	40.7179791674953	37.3595243988006	38.3161263884376	39.2030869737409	39.5404365500202	39.7695183056919
SPG21	na	81.2731058076396	80.1066295426685	76.1483993339827	80.714236663983	80.6841200413245	87.2788889059775	84.7353610765448	80.6760288360497	85.8355330901039	88.7748006223152
DNAJB11	na	87.0589121933721	92.2673949913145	98.295618495115	117.088477255254	108.620848216496	104.958663835603	115.604345075286	116.685930119093	129.326063201565	140.447307890371
CHRD	na	2.60167132781264	2.31633627593258	2.17906449707026	2.80427106234382	2.73036011910318	2.87996333695251	2.81679478988514	2.30832700532331	2.0145477163347	1.79141974349963
FLT3LG	na	2.25219308974825	2.70239232192135	2.41678062402338	1.4224563359715	1.82024007940212	1.51998065005827	1.04182820995752	1.26957985292782	0.908521519131334	0.955423863199805
RAB11FIP3	na	49.1211079057162	48.7974842129797	44.1755802587881	46.7378510390637	42.7360714294411	51.8793395559362	49.1588570179955	53.7840192240331	48.5861508057192	49.2839476100566
GNPTG	na	38.0542970336774	38.5669989942775	35.4989416249992	30.8876232953812	37.3544920642522	28.439637952406	26.6244986989144	30.2775558864908	27.7691577369273	28.0655759814943
GOLGA3	na	58.828836740838	57.1749004109359	56.4179607968737	52.9153756981399	49.8587500010146	64.2791817011484	67.9503510272292	75.1745161400291	62.8064876269053	69.6265140306858
PABPC4	na	183.592567729823	173.918248717938	172.898863003902	181.749278127559	183.369402781509	181.317691755635	169.509308383088	185.743379695016	196.319650003597	195.583226662527
MCOLN1	na	12.1540765015725	13.7049896326011	14.1044901992184	16.5004934972694	16.5404424606541	12.7598375623313	16.2062165993392	15.5812072859323	17.419912605953	15.5256377769968
USP48	na	52.3052429636362	56.5958163419528	56.8141543417956	58.2394265556333	52.9452440486965	60.5192295667937	62.6254512874464	69.018977459167	55.3408107957826	66.5611958029197
EFNB1	na	21.8229744213538	21.9279834121618	22.0679804521479	19.914388703601	25.0085158735248	18.9197591441464	18.0969418692621	15.7735678697093	18.5654397387707	17.1976295375965
PDPR	na	140.218435294499	147.705043195301	140.846805219723	140.416761165187	139.367077383789	147.838117963562	147.708088433977	145.809322502922	136.515233483387	139.651121337705
AARS1	na	348.546296096212	357.449292980996	377.810164437491	409.626783150194	415.76657639735	319.675930401729	312.509876757257	338.977820731728	360.762044966369	348.570472757395
GLG1	na	216.288198446513	223.294816999901	226.147275441401	198.209130015229	204.697868059721	207.277361278999	206.706434101571	215.289965363154	208.485938172834	215.448081151556
KIF4A	na	38.0154661183369	39.339111086255	42.03613511621	45.1934698742946	42.8943531754761	46.9594021886423	49.390374397986	51.3602758684437	48.1516405139607	55.8524866695552
TNRC6A	na	47.8008567841397	50.1872859785393	51.8221156757801	49.2982724438124	46.6139742072978	52.2393349730553	52.5158590278586	52.1681903203068	44.5570553730498	47.9304304705235
PLEKHG2	na	15.2605497288114	15.287819421155	14.3422063261716	15.1999619900955	15.7094632939705	15.3998039545377	16.553492669325	15.7735678697093	12.2452900404658	12.5001288768641
NAT14	na	14.2897768452993	16.3687763499236	14.223348262695	15.0373955516988	15.2741884923743	11.479853857019	11.4986965395311	11.0030253920411	14.4178414992581	14.2517392927304
PITPNM2	na	26.9486552462981	28.9155978445584	24.6036191396479	32.4726460697495	35.8112450404113	26.5596618852287	27.0103609988986	27.0074259622827	30.8897316504654	31.9270807619268
EXOC1	na	22.638423643504	21.8893778075629	25.7525804199213	20.7272208955848	23.4652688496839	26.5996613760197	25.4669117989616	27.6614519471243	20.2639799701902	22.3330328022954
RBM27	na	65.8572324174662	73.9683384114471	75.4352509531233	66.4490316946688	60.1074930567788	73.439065092289	70.8829045071097	76.2132632924246	73.9457514701677	79.1011340074172
OSBPL8	na	61.8188172220555	65.3978941904966	68.3433864990219	56.2886292948724	60.38448611234	72.3990783317228	74.5485963569602	71.9043862158211	65.5320521842993	74.4036333466848
DTX2	na	26.1332060241478	26.1359943134393	23.4150385048823	24.6694570267058	27.3827420640493	26.5196623944377	26.8174298489065	23.6603518045639	30.4552213587069	27.3888174117277
PUS7	na	28.9678628440034	30.8072724699033	28.9617481337884	30.2373575417942	29.8361091275913	31.5995977248956	32.1037433586909	31.9703290237278	28.0456642862281	31.1707035368936
LAMB1	na	181.340374640075	177.392753131837	183.081037108394	201.907516488755	194.488695440466	230.637063900947	231.710311140552	250.838201245133	240.679200698575	244.787555617317
DLD	na	119.948697486765	115.43075775064	119.650450566404	119.120557735214	118.315605161138	129.238354745744	133.971390554537	125.419100622567	109.931103814891	137.023705713905
WDR7	na	17.3185882418573	16.9478604189067	16.8778450136715	16.3379270588727	13.335237103446	19.0797571073104	17.633907109281	17.5048131237018	16.6693948292793	16.3616336572967
TXNL1	na	84.9620427649858	78.5237997541145	81.3781541269513	77.9506072112384	77.4789146841164	88.3188756665437	81.9957387466565	89.6785041568106	90.615146299447	88.3767073459819
CMTM6	na	45.8593110171153	43.5085163829337	43.2247157509756	41.0073840855785	41.2323948421089	41.6794694042294	43.0622326782441	38.3182282883669	37.5653897693	43.3125484650578
ITGA6	na	363.379705756278	382.967597620854	391.280744964835	315.785306585674	346.003896832438	238.916958494685	242.7845591501	246.452379935019	280.022132570523	314.931590907236
MAP3K20	na	69.0801983907266	69.335665859582	70.9978832499984	69.1313779282151	64.0645367076529	75.6790365765854	76.6708390068736	82.7150510240853	92.6296940157817	101.991497396579
FH	na	47.6455331227777	46.7127815646404	54.1596575908191	48.2822322038327	45.4268611120356	45.9194154280761	45.9176136981277	46.5512612740201	46.6901058962277	44.6660656045909
SEL1L3	na	118.473122703826	116.511714679409	118.303392513669	101.400815949969	105.138649803727	143.558172448924	145.084224794084	143.116274330045	158.754260234297	151.156017023736
CDV3	na	144.140357743888	137.590374790395	153.009947048825	152.202827948951	146.133622026783	152.838054312438	160.402958103459	162.467749058006	169.972525948788	187.382505170062
ALKBH5	na	82.6710187598971	80.1452351472674	80.7442444550763	82.2179762191529	83.7310436524976	79.3989892201491	73.7768717569917	71.3273044644903	86.9810602229217	85.2317704629492
PITPNM3	na	11.95992192487	11.7361037980584	9.86521926855447	15.6876613052857	13.9287936510771	19.8397474323395	17.2480448092967	17.928006408011	18.881447223686	17.4762948310298
SPAG7	na	32.1131669865829	29.6104987273382	34.389599699218	30.1560743225959	28.0950099212067	30.3196140195834	33.2613302586437	28.6617269827644	29.4676979683468	29.6579490868273
ORC6	na	17.1244336651548	18.6465070212573	18.5418579023433	19.6298974364067	20.0226408734233	21.3197285916068	19.4860461492054	21.6213296165283	22.9895445275842	21.059134318029
ZC3HC1	na	19.531950416265	21.6191385753708	18.462619193359	21.2555618203742	20.6161974210545	20.1597433586676	18.9844251592259	20.3132776468451	21.3700061673936	18.8298119705628
TMEM101	na	24.5023075798474	23.8582636421056	24.2470449492182	25.4416476090903	26.353910714822	21.3597280823978	20.9523228891456	20.6210545808882	25.6361072137494	25.0400670813615
PSME1	na	68.9637056447051	64.6257820985191	61.9646704257799	62.7912868307421	62.7982827393732	52.1993354822643	54.5995154477736	50.4754171830697	52.9312537233038	51.5928886127895
PPP2R3C	na	11.8434291788486	11.3500477520697	12.1235224746091	11.9079916125614	12.26683531771	14.5198151571356	15.3187333093754	14.6963486005584	14.1808358855717	17.4762948310298
HAUS4	na	35.3749638751838	34.358988093	34.5480771171867	33.7731775769234	32.2894761911333	34.2395641171021	33.4542614086359	34.1247675620296	32.5882718818848	33.2407885738265
SLC7A8	na	346.527088498507	361.425670254681	376.542345093742	349.3959177242	350.237933538874	337.915698202428	304.483940917584	294.234748945211	361.275557129356	332.925406997499
OSGEP	na	29.9386357275156	27.5257960789989	28.882509424804	31.2533977817739	30.7857996038011	31.5595982341046	33.6857787886264	31.7779684399509	29.58620077519	31.3299408474269
RNF31	na	52.4217357096576	52.6966502774662	51.7428769667957	52.9153756981399	56.4274424614658	53.8793140954866	55.8342748077233	54.361100975364	64.8605362788544	61.1869365724208
SCFD1	na	57.8968947726663	59.4912366868685	63.6286833144517	60.3934318643901	60.8989017869536	68.9591221236962	67.4873162672481	71.5581371650226	67.4280970937908	74.8415359506514
G2E3	na	19.8814286543294	22.7000955041393	19.9285353095699	19.7924638748035	18.8355277781611	28.9196318418981	31.7950535187035	30.7007491708	26.9396380890248	27.3490080840944
HECTD1	na	160.682327678936	168.088802423508	171.710282369137	169.028454323014	157.767330360353	189.357589404628	182.628626582553	187.089903781454	165.034908996988	188.457357016161
HNRNPC	na	404.11333594845	369.030974360659	390.369499811515	426.77754240105	424.432501992764	400.954895689055	395.81754732386	408.843184759514	436.880347895329	429.542645163579
SUPT16H	na	255.740408432448	260.201774996427	270.283236345697	269.453871642602	261.600155759292	262.636656533753	267.55691880909	276.883824288531	256.163567459422	278.10796284641
TOX4	na	73.4292609088612	70.4166227883505	76.6238315878889	78.519589745627	74.9068363110482	70.8790976816646	69.107937927182	74.2511853378998	80.4239049109303	75.5979131756846
GEMIN2	na	7.49436666071402	6.91040322319887	6.37871607324204	7.64062260464693	8.03279861127458	7.55990375950034	8.02593583967273	8.50233780294086	8.61120396394047	9.35519199383142
TGM1	na	1.514405698279	1.58282978855393	1.70363224316402	1.54438116476906	1.02883134922729	1.35998268689424	0.655965909973252	1.57735678697093	0.790018712288117	1.11466117373311
TINF2	na	18.5611775327528	19.0711686718449	20.6416836904292	18.370007538832	21.3680357147206	16.759786641432	16.013285449347	17.8125900577449	18.7234434812284	17.4364855033964
TRPM7	na	70.866420496389	74.0455496206449	70.5620703505843	73.6832382033239	65.2516498029152	98.0387519287584	95.5009192461058	98.6809794775715	88.8376041967987	98.0105646332466
TYRO3	na	60.3820733544575	54.8199585304044	58.0423543310534	63.3196277555315	63.4314097235131	50.959351267743	48.0398563480411	47.2437593756171	58.0663753531766	53.4241176839224
WDR76	na	26.5991770082337	24.3215308972921	26.544967509765	34.992425864899	27.4223125005581	30.3996130011654	29.4412934887995	32.0088011404832	33.6547971434738	33.4796445396265
CAPN3	na	1.35908203691705	1.42840737015843	1.03010321679685	0.894115411182088	0.910120039701061	0.879988797402156	0.848897059965385	0.923330802129324	0.395009356144058	0.358283948699927
SNAP23	na	15.5323661361949	15.9055090947371	14.659161162109	14.6309794557069	14.0079345240946	14.9198100650456	15.3573195393738	16.735370788594	12.363792847309	15.0479258453969
PHGDH	na	107.289819085766	101.33971207205	108.477792599607	123.022152256735	123.064057542187	135.43827581835	132.543700044595	136.460598131363	170.328034369318	158.202268014834
EZR	na	480.105437269783	500.097001973845	510.693479404285	494.852238479686	513.940829375538	456.554187888555	469.015625630875	498.867937967123	473.734720823569	503.826850527364
MYL6	na	124.297760004899	120.102035907104	130.585392406247	124.972949517496	134.935188494809	96.5987702602821	102.292095725829	110.568863554987	106.494522416438	103.623679829545
AGO1	na	98.9023413722207	111.338563663159	106.774160356443	100.628625367584	105.178220240236	122.038446403363	108.195788915588	111.799971291159	107.995557969786	113.13810913391
CLSPN	na	23.5315346963352	23.2405739685236	25.8318191289057	28.1646354522358	25.2459384925773	22.9197082232471	25.9685327889411	27.1997865460597	24.1745725960164	27.4286267393611
RFFL	na	23.4150419503137	23.0475459455292	23.5338965683588	23.4502087387302	22.1594444448954	27.0796552655118	25.235394418971	26.045623043398	26.6236306041095	24.1642618734284
UNC13D	na	4.58204801017748	4.2466165058764	4.23927093066397	4.26736900791451	3.24477579371683	1.47998115926726	1.46627673994021	2.03902218803559	2.0145477163347	1.59237310533301
MFSD11	na	13.7461440305324	14.7087353521719	12.1235224746091	13.8994304829215	11.5545674605526	15.6398008992838	15.5502506893659	14.4270437832707	16.9064004429657	16.7199176059966
DPYSL2	na	100.999210800607	102.883936256006	96.5523668974588	118.063875885635	126.704537700991	158.037988115269	147.013536294005	153.811522788043	171.552563373365	177.31074527883
TGFB2	na	31.6083650871565	32.8147639090449	31.2992900488274	29.3838837402113	25.4833611116297	27.5196496642129	27.2032921488908	30.3545001200015	26.0706175055079	25.0798764089949
GPATCH2	na	8.77578686695009	9.34255631292808	8.51816121582012	7.59998099504775	7.51838293666094	8.71988899243955	10.8427306295579	10.0412224731564	8.0976918009532	10.1911878741313
NUP50	na	125.656842041816	131.529294868372	127.098889210935	142.652049693142	131.650842264584	150.238087411023	159.091026283513	158.043455631136	191.856044279169	208.600876798624
CDC45	na	29.0066937593439	26.0201774996427	29.7541352236321	36.9025815160607	36.16737896899	27.4796501734219	26.7402573889096	27.6999240638797	35.4718401817364	34.3156404199263
COMT	na	68.6918892373217	69.2970602549831	65.6492703935532	54.1346239861155	61.0176130964798	46.0794133912402	48.5800635680191	47.0513987918401	55.1038051820961	48.7664263508234
AC016026.1	na	44.5390598955387	46.828598378437	43.6209092958975	46.1688685046751	46.8513968263503	48.5993813110736	50.5093750679404	46.3204285734878	46.0580909263972	47.4129092112903
ECHDC1	na	22.5995927281635	19.8818863684213	21.5133094892573	21.4181282587709	19.310373016266	21.3997275731888	23.8077039090292	23.9296566218516	21.3305052317792	24.602164477395
LRRFIP2	na	23.8421820190591	22.9703347363314	24.6432384941401	27.3924448698512	25.9186359132259	31.0396048538215	33.5314338686327	34.6249050798497	30.8897316504654	36.1468694910593
SEC22C	na	26.2108678548288	24.9392205708741	22.8207481874995	20.4427296283905	21.763740079808	26.1196674865276	25.8913603289442	27.1613144293043	22.6340361070545	22.7311260786287
XYLB	na	22.0947908287372	22.5456730857438	22.6226514150386	26.0919133626773	25.6020724211559	25.8796705417816	24.8109458889883	23.8911845050963	24.2535744672452	24.6419738050283
HDAC6	na	26.0943751088073	24.3215308972921	24.6828578486323	24.4662489787099	23.9401140877888	27.3596517010489	27.589154448875	26.8535374952612	20.8169930687919	21.0989436456624
CDC6	na	46.868914815968	44.3964452887078	48.7714253798817	54.3378320341114	46.9701081358765	42.3994602384675	41.6731283983007	43.0887707660351	48.9416592262488	49.2043289547899
UPRT	na	4.46555526415602	4.47825013346966	4.08079351269522	5.08020119989823	3.91747321436544	5.51992972915898	6.13521056974983	5.77081751330828	4.38460385319905	4.37902603966577
CDC23	na	34.2100364149692	34.4748049067966	34.1518835722649	36.2929573720729	36.9587876991648	31.9595931420147	34.8819519185776	35.6251801154898	34.4843167913763	36.3459161292259
AAAS	na	49.897726212526	50.264497187737	46.8300770097646	51.2490697045733	47.1679603184202	48.6793802926556	45.9176136981277	45.3970977713584	48.4281470632616	47.0148159349571
CBX5	na	62.7119282748867	68.0230753032202	58.2008317490221	53.5249998421277	58.4455347234116	72.7190742580509	66.3297293672953	68.9035611089008	55.9333248299987	60.8286526237209
SUCO	na	29.7056502354726	29.9579491687281	30.3088061865228	25.0352315130985	26.5517628973657	27.8396455905409	28.5538101988357	26.7765932617504	25.7151090849782	27.5082453946277
MSH2	na	65.4300923487208	60.8038272432303	65.6492703935532	79.8201212528009	66.8740376997736	75.2390421778844	79.3332888767651	81.2915827041359	81.0164189451464	92.9547800238143
MAP3K1	na	28.4630609445771	29.9579491687281	30.4276642499993	27.3518032602521	23.6235505957188	16.4797902058949	17.7110795692778	18.3511996923203	18.4864378675419	17.5957228139297
DHPS	na	48.383320514247	42.7364042909561	43.739767359374	46.2095101142743	49.186052580366	49.2393731637297	48.4643048780238	52.2066624370622	55.8148220231555	49.8810875245565
HOOK2	na	47.0242384773299	47.1374432152281	47.6224640996083	47.469400011849	43.6461914691422	42.9594531095416	45.8790274681292	46.743621857797	41.2784777170541	43.0338831716245
ARCN1	na	144.722821473996	145.388706919368	145.363411631833	146.350436166668	139.881493058402	141.558197909374	136.016460744454	136.268237547586	143.980910314509	146.06042308667
EPB41L4B	na	9.66889791978129	10.3463020324989	8.39930315234356	12.3550493181525	10.4070248017991	12.6798385807492	12.9263870494729	12.9266312298105	14.9313536622454	15.0479258453969
TMEM38B	na	21.1628488605655	18.9553518580483	19.3342449921871	20.4833712379897	21.6845992067905	21.8797214626809	22.9973930790623	22.1214671343484	21.804516459152	25.3585417024281
PSMD5	na	27.3757953150434	25.8657550812472	25.1979094570307	28.3678435002317	26.512192460857	30.4796119827474	31.7950535187035	28.6617269827644	29.7442045176476	34.2360217646597
NUP188	na	252.633935205209	263.792096224122	255.346739702143	292.904080381332	300.814458339455	289.196318418981	289.975518438176	284.23199858881	334.256917169102	317.479387875768
CRAT	na	59.1394840635619	51.6929045578955	53.9615608183582	45.4779611414889	48.4342142866999	38.2395131962028	39.3579545983951	37.3179532527268	34.5633186626051	31.2503221921603
NANS	na	47.4125476307348	42.1187146173741	44.7302512216787	53.5656414517269	50.1357430565758	43.3594480174517	50.2392714579514	47.6669526599264	56.4863379286003	57.4846691025216
TBC1D2	na	10.7949944646554	13.3575391912112	11.885806347656	13.3304479485329	14.9180545637956	10.3198686240798	10.9584893195532	11.3492744428396	13.3513162376692	13.1370781189973
WHRN	na	10.678501718634	11.3500477520697	11.0141805488279	10.1197607901973	9.25948214304558	10.9598604767359	9.37645388961766	9.46414072182557	7.97918899410998	7.72300956086509
CWF19L1	na	26.6380079235742	26.2132055226371	23.573515922851	28.4897683290293	24.9689454370161	25.2796781799165	27.0103609988986	25.353124941801	30.3367185518637	29.498711776294
SEMA4G	na	16.658462681069	16.7548323959123	15.4515482519528	14.4684130173101	16.7778650797065	12.4398416360032	11.9231450695138	10.5413599909764	11.1787647788769	11.0271837544311
BTAF1	na	79.797531024701	88.0207784854381	84.5873218408184	95.9548402636777	81.0798244064119	98.7987422537875	98.7421625659737	101.643332467736	85.8750340257183	93.7907759041142
IKZF5	na	18.9494866861577	18.6465070212573	17.630612749023	17.9229498332409	17.1339990082852	20.0797443770856	17.2866310392951	18.5050881593419	16.9064004429657	16.40144298493
TLL2	na	8.93111052831204	7.95275454736853	8.39930315234356	6.99035685105996	8.07236904778332	5.23993329362193	6.13521056974983	5.53998481277594	5.80663753531766	4.37902603966577
SORBS1	na	12.115245586232	12.6626383084315	12.8762902099606	11.3390090781728	10.4070248017991	12.4398416360032	11.8845588395154	12.8496869962998	10.6652526158896	11.5447050136643
BAMBI	na	490.27913708899	480.871410883604	485.654047365223	547.157990033839	534.00304068547	599.392369503241	624.363787604541	594.317259637242	707.896267145767	661.909690559298
WAC	na	120.880639454936	120.758331185285	126.663076311521	143.464881885126	135.449604169423	159.357971311372	156.621507563614	152.195693884317	164.995408061373	175.081422931364
CREM	na	6.29060828515891	7.48948729218202	6.29947736425767	5.97431661108031	6.68740376997736	6.95991139763523	6.82976270972151	6.80956466570376	6.00414221338969	7.08606031873189
NUBP2	na	54.5186051380439	52.7352558820651	52.9710769560535	52.9560173077391	58.4059642869029	44.4794337595999	41.8274733182944	43.7427967508767	53.8397752424352	49.3635662653232
SMIM24	na	2.44634766645069	1.89167462534494	2.3771612695312	1.62566438396743	1.18711309526225	0.199997453955035	0.192931149992133	0.115416350266166	0.0395009356144058	0.119427982899976
HIVEP1	na	13.5131585384895	13.3189335866123	13.3517224638669	12.0705580509582	11.9107013891313	15.1998065005827	14.8942847793927	14.4655159000261	12.0872862980082	14.0128833269305
FKBP5	na	34.7148383143955	37.0999860195202	38.2326770849601	35.8865412760811	35.2176884927802	36.0795406934884	37.1199532584864	38.0873955878346	36.7358701213974	37.0624840266258
SRPK1	na	116.41508419078	114.890279286256	119.610831211911	125.582573661484	118.513457343682	129.118356273371	129.49538787472	128.958535364062	125.573474318196	138.815125457405
BRPF3	na	52.0334265562527	57.4065340385292	50.1581027871082	64.9046505298997	63.6292619060568	64.3191811919394	63.5129345774102	63.0942714788371	68.9291326471382	59.1168515354879
MRPS18A	na	41.7820649063641	40.6517016426168	40.4909802910147	42.7549732983435	48.4737847232087	42.0394648213485	42.2905080782756	40.6650274104456	50.5611975864395	40.0083742714918
TMEM14A	na	9.59123608910032	6.94900882779775	7.4088192900389	8.53473801582902	8.30979166683577	7.67990223187336	6.21238302974668	6.23248291437294	7.93968805849557	6.80739502529861
EFHC1	na	12.115245586232	12.8942719360247	12.0442837656247	10.7293849341851	11.4358561510264	13.2798309426144	12.9649732794713	12.0417725444366	9.63822828991503	8.32014947536497
HSP90AB1	na	1918.75201971949	1867.73915049364	2022.44918876265	2045.93926883261	1960.20071333354	1993.57462102379	2016.63213840777	2140.39621568604	2213.75093463815	2185.69132438009
CDC5L	na	63.2555610896535	65.2820773766999	70.5620703505843	74.8618448817003	65.2912202394239	77.8790085700908	80.2979446267258	86.446846349358	84.4134994079853	87.2222368446155
ITPR3	na	279.155450382762	284.677728312114	273.928216958978	274.493431232901	285.619410720098	307.276088256517	307.03063209748	324.666193298724	365.225650690796	336.946149088464
ZNF184	na	15.9206752895997	15.8669034901382	18.6607159658199	16.9069095932613	15.9468859130229	20.0397448862946	21.3767714191283	22.1984113678592	20.6589893263343	20.6212317140625
DSP	na	508.335512722317	553.063891483503	576.620085279284	557.196467604837	532.578504971156	675.231404042991	653.727908633343	736.010065647337	681.154133734814	747.459935643314
SIRT1	na	27.7641044684483	27.4099792652022	27.0203997636713	31.4159642201706	29.6382569450476	49.3993711268938	48.9273396380049	47.2822314923725	46.334597475698	54.5387788576555
HNRNPH3	na	52.3829047943171	54.4725080890146	59.4290317382799	62.4661539539486	57.3375625011668	77.1990172266437	84.388085006559	88.832117588192	71.0226822347017	81.3702656825167
IFT74	na	10.2901925652291	12.0449486348494	13.9460127812497	12.680182194946	8.27022123032703	12.8398365439133	13.3508355794556	16.042872686997	11.8107797487073	12.6195568597641
JAK2	na	13.4354967078085	14.4771017245786	15.6496450244137	11.7860667837639	12.1481240081837	18.3997657638633	18.8300802392322	19.9285564792912	16.6693948292793	17.993816090263
ABL1	na	98.1645539807514	105.200272531938	97.5428507597634	101.075683073175	103.753684525921	106.478644485661	97.2758858260335	108.914562534505	106.613025223281	98.2494205990466
ACOT7	na	98.9023413722207	105.509117368729	107.606166800779	116.072437015275	125.556995042238	99.6787310511897	97.507403206024	100.950834366139	146.271964580145	138.257794870538
SH3GLB1	na	33.2004326161165	36.7525355781303	36.5686641962882	34.3015185017128	33.3578779768693	38.1595142146208	40.6313001883432	37.1640647857053	34.8793261475204	35.7089668870927
CDC7	na	18.3281920407099	18.8395350442517	18.3833804843746	18.9796316828198	19.5477956353184	20.5197387757866	23.0359793090607	20.7749430479098	16.5113910868216	20.6212317140625
SYDE2	na	5.97996096243502	7.0262200369955	5.82404511035143	6.99035685105996	5.97513591282001	8.51989153848451	8.29603944966172	8.54080991969625	6.47815344076256	7.60358157796511
PCSK5	na	2.7181640738341	3.04984276331123	3.2487870683593	3.37325359673242	3.52176884927802	4.07994806068272	3.27982954986626	3.65485109176191	3.00207110669484	3.82169545279922
SCD	na	1163.41305451633	1279.69858124355	1364.88676225583	1600.18209474874	1453.34299209307	2318.45048522835	2218.86256982952	2184.48526148771	2657.34644158792	2689.23950961402
TMED1	na	16.0371680356212	16.1757483269292	16.5212708232418	15.2406035996947	15.9073154765142	14.3598171939715	16.3219752893344	14.1192668492276	17.617417284025	16.2023963467634
ABLIM1	na	92.7670567484237	91.5724941085348	94.8487346542947	84.0468486511163	84.5224523826724	76.6790238463606	79.3332888767651	79.5603374501434	79.910392747943	79.5788459390171
ERMP1	na	60.3044115237765	59.027969431682	59.5082704472643	59.9463741587991	62.1255853187246	69.3591170316063	68.4905582472072	65.9796802354913	64.6630316007824	70.263463272819
RAB18	na	29.3950029127488	28.9155978445584	29.9918513505853	27.8395025754423	27.897157738663	37.3195249080096	37.8145053984581	35.5097637652236	36.498864507711	40.2074209096584
NRP1	na	1.43674386759802	1.50561857935618	0.832006444335919	0.690907363186159	0.67269742064861	0	0.11575868999528	0.153888467021554	0.237005613686435	0.238855965799951
HSD17B7P2	na	3.028811396558	3.32008199550337	3.68459996777335	3.7390280831251	3.99661408738292	4.07994806068272	4.05155414983479	3.77026744202807	3.75258888336855	4.02074209096584
PRTFDC1	na	22.716085474185	24.3215308972921	24.2470449492182	26.0106301434789	24.0192549608063	28.19964100766	30.5217079287554	27.430619246592	28.519675513601	29.5783304315606
TSPAN15	na	21.6676507599918	21.3102937385798	18.898432092773	21.0523537723783	20.6161974210545	14.6398136295086	14.3540775594147	14.2346831994937	16.3928882799784	15.0479258453969
WASHC2A	na	57.5862474499424	56.3255771097606	57.7253994951159	64.091818337916	54.8050545646074	62.6392025787171	61.9694853774731	69.8653640277855	60.9499436530282	62.8987376606538
MAST3	na	24.7352930718903	27.796035311191	23.573515922851	27.1892368218553	28.9259890878902	25.3996766522895	25.0424632689789	23.6218796878085	30.0602120025628	25.4779696853281
MZF1	na	16.6972935964095	18.2218453706696	15.9665998603512	18.1667994908361	17.4901329368639	20.5597382665777	20.4121156691677	20.5441103473775	22.1995258152961	19.4269518850627
OCEL1	na	14.0956222685968	14.9017633751663	12.955528918945	11.379650687772	12.9791031748673	8.63989001085753	7.79441845968217	7.96372816836542	8.88771051324131	8.59881476879824
MYO9B	na	135.985865522386	140.099739089322	138.548882659177	128.996468867816	130.147165677252	124.478415341614	119.848830375113	129.150895947839	129.089057587878	123.369106335675
KCNK6	na	24.230491172464	23.5880244099135	24.7620965576166	27.2298784314545	27.9762986116804	24.5996868364694	22.0327373291016	23.8911845050963	26.1496193767367	25.6770163234948
CATSPERG	na	3.84426061870823	4.40103892427191	3.80345803124991	3.45453681593079	3.48219841276928	4.27994551463776	3.54993315985525	3.3470741577188	2.48855894370757	2.46817831326616
PSMD8	na	148.877729415428	155.65779774267	163.07326308984	158.420994217626	170.311158733625	154.51803292566	151.103676673839	153.926939138309	189.525489077919	166.681654800733
FBXL19	na	45.5874946097319	48.6816673991831	42.1549931796865	42.3079155927524	44.2793184532821	35.3995493500413	31.8336397487019	34.8942098971374	36.4593635720966	33.2805979014599
HSD3B7	na	78.7879272258484	75.5125625954022	75.4352509531233	70.9196087505792	74.1549980173821	66.4391542038628	61.6222093074873	59.4009482703198	72.9187271441932	67.3175730279529
SETD1A	na	90.553694574016	95.9349274282078	88.9058314804667	94.4104590989086	90.6162996050187	92.1188272916893	85.8157755165008	93.9104369999033	94.7232436033452	87.898995414382
BCL7C	na	67.6434545231286	66.6718791422595	61.9646704257799	63.2383445363331	67.9424394855096	43.3994475082427	46.0719586181214	46.5127891572647	57.5133622545749	47.1740532454904
EFNA2	na	4.11607702609164	4.20801090127752	4.39774834863271	6.34009109747299	6.44998115092491	8.07989713978343	6.98410762971521	7.92525605161003	9.12471612692775	7.68320023323176
CIRBP	na	133.461856025254	141.450935250283	137.122585897458	124.444608592707	139.32750694728	135.878270217051	141.341360484237	140.769475207967	139.003792427094	142.318346289138
ATP5F1D	na	132.452252226402	141.991413714667	142.193863272458	141.839217501158	150.446799606236	121.358455059916	112.478860445414	110.184142387433	154.764665737242	134.595336728272
CBARP	na	33.7052345155428	39.7251671322438	41.5607028623037	45.8437356278816	51.2437152788206	38.2795126869938	38.3932988484345	35.8560128160221	48.7046536125624	44.6660656045909
HNRNPM	na	131.248493850846	134.270292794892	141.282618119137	138.831738390819	126.467115081939	127.518376641731	138.833255534339	150.579864980591	135.211702608111	146.737181656437
MARCHF2	na	11.9210910095295	11.3500477520697	12.5989547285153	9.42885342701111	10.3278839287816	8.59989052006653	6.90693516971836	6.77109254894838	6.95216466813543	5.29464057523225
NDUFB7	na	48.5386441756089	40.9605464794078	43.105857687499	38.284396242433	49.6608978184709	31.6395972156866	31.293432528724	32.8936598258572	39.8169430993211	31.9270807619268
TECR	na	99.1741577796041	95.4716601730213	94.2148249824198	101.80723204596	114.437702383281	92.4388232180174	87.7836732464205	80.7145009528051	112.143156209298	99.523319083313
TIMM13	na	48.6939678369709	47.2146544244258	47.3847479726552	48.4447986422295	53.024384921714	41.7994678766024	43.5252674382252	43.0887707660351	53.7607733712063	50.1995621456231
CDC34	na	55.1398997834917	51.3840597211045	53.0503156650379	56.4918373428683	55.7547450408172	53.0393247888754	49.6990642379735	51.3602758684437	60.7919399105706	53.2648803733891
MTAP	na	136.180020099088	150.83209716781	154.990914773434	125.379365613488	141.780874010822	111.918575233238	113.79079226536	109.530116402591	120.003842396565	130.37554799914
MISP	na	40.4229828694471	37.2544084379157	35.7762771064445	29.2619589114138	32.1311944450983	33.559572773655	36.1167112785273	36.4330945673529	32.6277728174992	29.1802371552274
CEP170B	na	367.029811798284	391.962703492392	378.047880564445	391.33805883056	420.554599214908	393.59498938351	372.935912934793	387.414215726762	443.358501336091	422.894487448814
POLR2E	na	98.7858486261992	98.1740524949426	97.2258959238259	93.7195517357225	101.458599208414	79.5589871833131	78.7159091967903	79.4833932166326	93.9332248910571	83.121876098383
POLRMT	na	136.180020099088	136.779657093819	132.407882712888	130.703416470982	139.32750694728	114.118547226743	111.629963385448	115.762599316964	137.502756873747	131.052306568907
HCN2	na	6.98956476128768	6.44713596801235	7.36919993554671	7.84383065264286	7.4788125001522	7.55990375950034	5.74934826976556	7.50206276730076	8.05819086533879	7.20548830163186
IZUMO4	na	2.0968694283863	1.77585781154831	1.54515482519528	2.56042140474871	1.85981051591086	2.11997301192338	2.81679478988514	1.80818948750326	2.0145477163347	2.22932234746621
RASSF7	na	23.2208873736113	23.2405739685236	22.503793351562	26.254479801074	31.6959196435022	18.3197667822813	19.9104946791881	19.5823074284927	25.3200997288341	22.4922701128287
GADD45B	na	50.6743445193357	52.465016649873	52.2183092207019	64.4982344339079	61.4924583345847	58.6792529904074	53.9435495378004	56.9772049147304	63.0039923049773	59.1566608631212
MKNK2	na	151.091091589835	157.974134018602	152.098701895504	182.236977442749	186.693319448244	194.717521170623	179.233038342692	196.592516620035	226.221858263702	214.452847960723
ARVCF	na	22.6772545588445	23.6266300145123	19.9285353095699	23.9379080539204	26.3143402783133	19.8397474323395	20.1420120591787	19.2360583776943	20.3034809058046	21.1387529732957
TRMT2A	na	51.1403155034215	49.029117840573	54.4369930722644	49.8266133686018	53.1430962312402	39.439497919933	40.0910929683652	39.2800312072517	45.3470740853379	42.6755992229246
RANBP1	na	117.075209751569	119.329923815127	123.850102142575	125.663856880683	124.52816369301	115.398530932055	120.581968745083	121.80272164756	128.259537939976	126.872327167407
ZDHHC8	na	74.1282173849899	75.24232336321	66.0850832929673	75.7966019024815	81.3172470254644	71.7590864790667	67.6030749572434	59.4394203870752	75.2887832810575	69.2284207543525
KLHL22	na	15.7265207128973	17.9902117430764	17.1155611406246	18.7357820252247	18.3606825400562	16.959784095387	15.7431818393581	16.8123150221048	15.089357404703	14.0925019821971
MED15	na	96.45599370577	106.474257483701	102.455650716795	102.701347457143	110.480658732407	104.798665872439	97.8932655060083	105.259711442743	110.326113171036	101.633213447879
SNAP29	na	26.2885296855098	26.0201774996427	26.6242062187494	26.0512717530781	23.8214027782626	24.9996817443794	25.3125668789678	25.6993739925995	25.794110956207	22.651507423362
CRKL	na	62.8672519362487	62.8885298915696	66.5208961923813	61.450113713969	65.7264950410201	69.0791205960693	66.0210395273079	65.9412081187359	72.6817215305067	70.4227005833523
LZTR1	na	66.7503434702974	67.4053856296381	69.848921969725	62.9132116595396	69.9605317474555	64.5591781366855	68.9535930071883	63.671353230168	66.6380783815027	65.7650092502532
MMP11	na	15.7653516282378	16.6390155821157	14.8968772890622	13.127239900537	14.3640684526733	11.6398518201831	12.1932486795028	11.6955234936381	11.8897816199362	11.3456583754977
SMARCB1	na	119.676881079381	112.728365428719	115.41117963574	121.31520465357	127.37723512164	117.238507508442	120.427623825089	117.30148398718	138.174272779192	122.135017179042
BCL2L13	na	41.9373885677261	44.1262060565157	45.6018770205068	36.6180902488664	39.4121547627068	36.5595345829805	33.9944686286138	34.8942098971374	32.9437803024145	35.9080135252593
DDTL	na	38.0542970336774	37.177197228718	33.9934061542961	30.3592823705918	38.8977390880932	22.319715861382	21.8783924091079	22.8909094694562	28.717180191673	22.6913167509954
DDT	na	63.9156866504418	61.0354608708235	59.0724575478502	51.2897113141725	64.6976636917928	36.8395310185175	37.7373329384612	38.3567004051223	47.2826199304438	39.7297089780585
GSTT2	na	5.04801899426333	5.17315101624943	5.58632898339831	4.67378510390637	5.53986111122385	4.23994602384675	4.47600267981749	3.73179532527268	2.80456642862281	3.18474621066602
CABIN1	na	125.579180211135	122.727217019828	117.471386069333	116.031795405675	123.618043653309	128.27836696676	117.147794275223	118.763424423884	118.97681807059	114.889719549777
TBC1D10A	na	16.1148298663022	16.7548323959123	15.6496450244137	15.4031700380914	18.4793938495824	13.5198278873604	12.6176972094855	12.3110773617243	16.0768807950632	13.9730739992971
SUSD2	na	1.90271485168387	2.08470264833932	1.50553547070309	1.7069476031658	1.18711309526225	0.839989306611149	0.424448529982693	1.0002750356401	0.47401122737287	0.557330586866553
SF3A1	na	218.462729705581	220.399396654985	224.839836743159	228.690337214619	219.259788694938	230.597064410156	213.61336927129	228.562845643763	238.862157660312	224.405179869054
RNF215	na	16.6196317657285	17.8357893246809	18.2249030664058	14.5903378461077	16.5404424606541	11.9998472373021	12.5019385194902	12.0417725444366	12.6007984609955	11.7039423241976
SEC14L2	na	16.1536607816426	16.1371427223303	16.1646966328121	13.3710895581321	13.6518005955159	9.75987575300573	8.95200535963497	9.42566860507018	10.8627572939616	11.1068024096977
SPECC1L	na	65.2359377720184	64.1625148433325	69.2942510068344	68.4404705650289	68.6942777791757	73.9190589817811	78.600150506795	79.9835307344527	79.0808731000405	75.9163877967512
PPIL2	na	77.5065070196123	73.389254342464	74.6032445087874	76.1623763888742	72.4138988109975	73.8790594909901	71.4231117270876	76.0593748254031	69.0476354539814	69.3478487372525
YPEL1	na	7.37787391469255	6.3699247588146	4.35812899414053	6.13688304947706	7.32053075411723	9.07988440955861	9.49221257961294	11.5031629098612	6.00414221338969	7.08606031873189
SNRPD3	na	84.8843809343049	84.3918516531437	90.4906056601542	93.5163436877266	87.1736716287581	90.6388461324221	88.9412601463733	91.7559984616016	94.3677351828156	100.677789584679
PES1	na	145.1111306274	151.990265305776	161.369630846676	161.672322985561	152.821025796761	135.478275309141	138.987600454333	146.886541772073	173.527610154085	161.6258701913
MAPK1	na	144.29568140525	151.218153213799	146.155798721676	154.194266819311	154.285131947584	172.837799707942	172.287516942975	164.968436647106	174.83114102936	181.928627284296
GGT1	na	0.81544922215023	0.84932330117528	1.22819998925778	0.650265753586973	0.43527480159616	0.559992871074099	1.04182820995752	1.19263561941704	0.237005613686435	0.477711931599902
PRODH	na	8.11566130616181	8.60904982554943	7.48805799902327	8.57537962542821	9.06162996050187	10.1598706609158	11.6144552295264	11.5801071433719	10.0727385816735	9.39500132146475
PPM1F	na	37.627156964932	37.3316196471135	34.4688384082023	34.4640849401096	33.872293651483	28.319639480033	27.589154448875	29.8158904854261	28.1641670930714	28.4238599301942
SLC35E4	na	24.8517858179118	27.178345637609	26.7826836367181	27.4737280890496	33.4765892863955	21.2797291008158	19.8333222191913	20.8518872814206	24.8065875658469	21.5766555772623
TOP3B	na	21.7064816753323	21.3875049477775	22.8999868964839	20.8085041147831	25.9977767862433	21.7997224810989	23.1903242290544	21.5828574997729	25.1620959863765	23.1690286825953
ESS2	na	33.9382200075857	34.0887488608078	34.5480771171867	34.0576688441177	32.9621736117819	33.2795763381179	29.4412934887995	30.4314443535123	36.2618588940246	32.68345798696
CRYBB2P1	na	19.531950416265	20.5767872512011	19.9285353095699	20.564654457188	20.5766269845457	21.9597204442629	23.6919452190339	24.852987423981	22.7130379782834	22.0941768364955
CARD10	na	35.0254856371194	36.4436907413393	32.487870683593	34.8298594265022	40.2431339293904	30.7196089274935	26.8946023089033	27.1997865460597	34.1683093064611	33.4000258843598
LRP5L	na	7.18371933799012	6.83319201400112	7.01262574511703	5.64918373428683	6.09384722234623	7.51990426870933	7.64007353968847	7.50206276730076	7.14966934620746	6.28987376606538
SLC25A1	na	120.414668470851	120.140641511703	126.861173083982	111.80506800736	129.237045637551	86.2789016362023	83.1533256466093	81.8686644554667	98.8708418428578	90.6458390210815
GGA1	na	48.6163060062899	51.7315101624943	49.4845737607411	50.6800871701847	51.0458630962769	49.9193645071769	49.8919953879656	48.2440344112572	55.3408107957826	50.7170834048563
HIRA	na	91.7574529495711	88.7542849728168	87.8757282636699	86.7698364942617	96.8684285733999	80.8389708886253	86.5103276564724	85.7158761310056	96.7772922552943	91.3624069184813
SH3BP1	na	20.2309068923938	22.0051946213595	22.1472191611323	25.2790811706936	26.1164880957696	18.3597662730723	19.2931149992133	18.3511996923203	24.3720772740884	21.3776089390956
HPS4	na	45.6651564404129	45.7476414496685	44.3340576767568	48.9731395670189	46.9701081358765	51.5993431203992	51.8213068878869	50.8601383506236	47.3221208660582	44.7456842598575
Z83844.1	na	15.2605497288114	15.9441146993359	13.7875353632809	15.0780371612979	13.018673611376	11.199857421482	11.0742480095484	11.6185792601273	9.75673109675824	10.8679464438978
SRRD	na	23.8421820190591	22.6614898995404	24.7620965576166	23.8972664443213	22.9508531750702	25.3996766522895	27.8206718288656	26.6227047947288	29.0726886122027	26.1149189274613
PATZ1	na	63.1778992589726	64.2783316571292	66.0850832929673	69.0500947090167	66.5179037711949	71.5990885159027	64.4390040973724	62.2478849102186	70.3511663292568	67.4768103384862
TRIOBP	na	45.354509117689	46.5969647508438	44.6906318671865	40.6009679895866	39.7682886912855	32.8395819394168	31.5249499087145	31.9703290237278	31.2057391353806	28.9413811894274
TFIP11	na	32.1519979019233	29.6491043319371	34.2311222812492	29.749658226604	29.9943908736263	27.3996511918399	28.5152239688373	30.893109754577	34.6818214694483	31.210512864527
GCAT	na	28.540722775258	27.1011344284112	28.3278384619134	26.7828207258635	32.2103353181158	21.2397296100248	22.5343583190811	22.082995017593	26.1496193767367	24.2040712010617
ANKRD54	na	16.503139019707	16.8320436051101	16.3627934052731	17.719741785245	16.2634494050929	16.639788169059	15.7045956093596	16.3891217377955	15.8003742457623	14.2517392927304
EIF3L	na	509.150961944467	474.540091729388	478.681040974599	515.579459375271	525.495396836091	467.114053457381	462.494552761141	469.398296532495	518.173273389776	468.157692967904
SNU13	na	102.125307345481	93.1553238970887	99.6822959023415	96.7270308460622	105.336501986271	82.0789551031466	81.8413938266628	75.2514603735399	102.267922305697	89.0534659157485
MICALL1	na	75.4484685065665	78.3307717311202	74.4843864453108	77.8286823824408	77.4393442476077	79.118992784612	69.8796625271506	73.7510478200798	81.4509292369048	72.8112602413518
POLR2F	na	22.483099982142	22.0438002259584	22.3056965791011	23.0844342523375	23.5048392861926	17.039783076969	19.9490809091866	19.3514747279604	22.0415220728385	18.113244073163
CCDC134	na	7.64969032207596	7.91414894276966	6.85414832714828	6.90907363186159	8.74506646843193	7.83990019503739	5.78793449976399	7.42511853378998	8.69020583516929	7.84243754376506
DEPDC5	na	25.9778823627859	26.5220503594281	24.3262836582026	26.2951214106732	26.1164880957696	27.5196496642129	24.3864973590056	25.2761807082902	26.5051277972663	26.4333935485279
PICK1	na	25.3954186326786	28.4909361939708	28.248599752929	29.7090166170048	29.8361091275913	26.7596593391837	26.9717747689002	28.4308942822321	29.2701932902747	30.971656898727
CENPM	na	16.1924916969831	16.9092548143079	16.1646966328121	18.2480827100344	19.8643591273884	13.9198227952705	15.4730782293691	16.042872686997	18.1309294470123	17.0782015546965
SEPTIN3	na	72.8856280940943	69.5286938825763	68.8584381074203	76.5687924848661	69.4856865093506	83.4789372808318	82.5359459666345	78.3677018307264	77.6983403535363	70.2236539451856
KDELR3	na	111.289403365836	106.628679902097	109.468276461912	144.440280515506	150.288517860201	146.438135785877	149.058606483922	129.612561348904	184.074359963131	186.068797358162
CYP2D6	na	3.10647322723897	3.16565957710786	2.0602064335937	2.11336369915766	2.41379662703325	2.19997199350539	3.89720922984109	3.03929722367569	2.48855894370757	1.75161041586631
DDX17	na	386.561762214549	397.985177809817	378.285596691398	380.811881944371	400.729810524028	404.034856479963	407.007554023404	400.840984474393	355.66642427211	384.796960903721
TCF20	na	91.7186220342306	96.3209834741966	104.753573277341	101.197607901973	92.9113849225257	99.5987320696077	96.6585061460586	105.490544143275	99.8978661688324	106.728807384945
HSCB	na	4.38789343347505	3.86056045988764	3.36764513183586	3.86095291192265	4.5506001985053	4.43994347780179	3.08689839987413	3.77026744202807	3.67358701213974	4.17997940149915
CBY1	na	9.16409602035496	8.22299377956067	9.58788378710916	7.96575548144042	8.9033482144669	7.75990121345538	8.25745321966329	8.42539356943008	7.74218338042354	7.52396292269846
TOMM22	na	83.3311443206854	81.187586471437	84.5873218408184	85.4286633774886	95.5626041686114	76.0390319937045	82.8446358066219	71.9043862158211	78.6068618726676	84.6744398760827
XBP1	na	146.392550833636	137.667585999593	146.314276139645	181.383503641166	172.764525797167	168.877850119632	164.030063723311	171.931889779831	242.614746543681	225.201366421721
RTCB	na	72.2643334486465	72.3469030182943	73.5335219374983	75.9998099504775	73.5218710332422	65.9991598051617	72.6578710870373	74.174241104389	74.3012598906974	73.2889721729517
JOSD1	na	58.2852039260712	57.9084068983146	59.7856059287096	60.3527902547909	59.9887817472525	59.1192473891085	62.2010027574637	61.8631637426647	66.7565811883459	66.2029118542198
FBXO7	na	81.9332313684278	76.7865475471651	76.7030702968733	79.8201212528009	84.8785863112511	91.0388410403322	85.8157755165008	90.4479464919184	90.5361444282182	89.9292711236816
GTPBP1	na	59.1783149789024	58.0242237121112	55.7048124160144	60.8404895699812	65.0933680568802	63.2791944313732	60.0787601075502	64.7485724993189	71.2596878483881	67.1981450450529
POLDIP3	na	90.2818781666326	90.1440867383763	86.409812147459	100.791191805981	103.832825398938	94.9987906286419	92.6841244562207	95.6416822538958	113.091178664044	104.260629071679
RAB36	na	7.30021208401158	6.64016399100674	5.54670962890613	5.64918373428683	5.61900198424133	5.19993380283092	5.17055481978916	5.80928963006366	4.22660011074143	4.5780726778324
PPP6R2	na	72.5749807713704	70.6868620205426	68.1056703720688	73.0329724497369	74.9859771840657	72.5190768040959	69.7253176071569	71.596609281778	75.8417963796592	72.2937389821186
SBF1	na	151.168753420516	154.461024000104	146.433134203122	138.465963904426	144.788227185486	134.998281419649	125.019385194902	130.035754633213	142.005863533789	130.335738671507
SUN2	na	191.475243543942	193.10523420358	181.654740346676	195.486142172084	195.161392861114	194.957518115369	187.683422712347	183.435052689692	196.714659359741	190.925535329428
CYB5R3	na	141.88816465414	142.57049778365	139.618605230466	139.847778630798	163.307191471577	135.478275309141	118.729829705159	115.608710849942	147.812501069107	124.483767509408
DNAL4	na	9.24175785103594	9.03371147613707	7.28996122656234	8.33152996783309	8.86377777795816	8.4398925569025	7.52431484969319	7.54053488405615	7.54467870235151	7.00644166346523
LMF2	na	81.2342748922991	87.5189056256527	83.2402637880841	89.2896162894112	98.7282390893107	78.5589999135379	74.0855615969791	72.7123006676843	88.8771051324131	80.2157951811503
RHBDD3	na	22.483099982142	22.4684618765461	23.1773223779292	20.5240128475888	21.1701835321768	18.7597611809823	18.6757353192385	18.4666160425865	21.0934996180927	18.0336254178963
PACSIN2	na	55.877687174961	58.4488853626988	55.9029091884753	60.3934318643901	68.338143850597	58.4792555364524	59.7314840375644	60.9398329405354	69.9956579087272	68.2729968911527
TTLL1	na	8.38747771354522	9.26534510373033	9.11245153320292	9.06307894061844	9.89260912718544	9.19988288193163	7.56290107969161	8.42539356943008	8.45320022148285	7.20548830163186
AP1B1	na	117.385857074293	123.923990762393	128.604424681638	116.438211501667	128.445636907376	109.958600184479	105.147476745712	107.375677864289	122.887410696417	103.305205208479
HMGXB4	na	35.6856111979077	40.4972792242213	35.7762771064445	37.0245063448583	36.9587876991648	38.6795075949039	34.1102273186091	38.7798936894316	37.762894447372	39.7297089780585
TOM1	na	19.7649359083079	19.8432807638225	17.2344192041012	16.7849847644637	18.4002529765649	18.9197591441464	18.2898730192542	20.005500712802	18.9604490949148	16.8791549165299
CHKB	na	20.3085687230748	20.8084208787944	20.9190191718745	19.7111806556051	21.3284652782118	19.9197464139215	21.6854612591157	20.3902218803559	16.5903929580505	18.0336254178963
BIK	na	2.21336217440777	1.66004099775168	2.09982578808589	2.92619589114138	3.1260644841906	3.3999567172356	2.62386363989301	2.42374335558948	3.43658139845331	3.06531822776604
HMOX1	na	4.93152624824187	5.7136294806337	5.22975479296863	3.77966969272428	4.74845238104901	6.31991954497912	5.40207219977972	6.30942714788371	12.0082844267794	8.79786140696487
MCAT	na	30.2492830502395	29.7263155411348	30.7049997314446	29.5058085690089	32.645610119712	26.0796679957366	26.3543950889254	22.6600767689238	30.7712288436222	28.9015718617941
THOC5	na	106.086060710211	96.9000675431797	106.457205520505	102.701347457143	100.825472224274	99.1187381801156	100.632887835897	103.220689254707	111.669144981925	103.026539915046
MCM5	na	116.919886090207	116.318686656415	122.186089253903	139.441362534807	145.856628971222	110.238596620016	110.85823878548	117.263011870424	157.766736843937	139.929786631138
ARSA	na	23.4538728656542	23.6266300145123	22.1075998066401	18.4919323676295	22.5551488099828	17.7597739112072	17.5567346492841	17.928006408011	15.089357404703	14.4905952585304
TSPO	na	74.0893864696494	72.5013254366898	67.7490961816391	84.8190392335008	97.2245625019786	67.879135872339	64.7091077073614	58.4006732346797	91.4051650117351	80.1759858535169
RASD2	na	7.49436666071402	6.94900882779775	7.05224509960922	7.437414556651	6.96439682553855	7.19990834238128	7.94876337967588	6.77109254894838	6.7546599900634	6.0112084726321
TTLL12	na	167.516568778861	169.208364956875	171.512185596676	160.940774012776	171.102567463799	148.118114399099	142.113085084205	153.157496803202	187.273935747898	167.557460008666
CBX7	na	41.4714175836403	40.6903072472157	40.6494577089835	37.5528472696477	37.8689077388659	27.7596466089589	27.3962232988829	27.8922846476567	26.5446287328807	25.1196857366282
PDGFB	na	31.3365486797731	30.9616948882989	35.6970383974601	45.0309034358979	47.0096785723852	54.1993100218146	48.6572360280159	53.1684653559469	70.1931625867992	60.350940692121
RPL3	na	2612.8546314307	2389.30086862446	2541.62121002826	2562.45348522867	2625.53803279153	2499.76817698399	2592.2229312943	2779.84126827735	2875.2731033726	2674.94796099365
ZMAT5	na	9.12526510501447	8.76347224394494	8.12196767089825	9.02243733101925	8.428502976362	7.95989866741041	7.17703877970735	7.61747911756692	7.82118525165236	6.48892040423201
RBFOX2	na	101.309858123331	106.049595833113	102.37641200781	106.399733930668	94.2172093273142	104.398670964529	102.485026875821	97.4498717413991	96.2242791566926	91.083741625048
TAB1	na	31.647196002497	27.4485848698011	28.6051739433587	28.9774676442195	30.1526726196612	27.1996537378848	29.4412934887995	31.7779684399509	31.6797503627535	29.9764237078939
ASCC2	na	56.4213199897278	56.7888443649471	58.5574059394518	59.702524501204	60.7010496044099	55.7992896534549	55.8342748077233	56.8233164477088	65.3740484418417	59.8732287605211
MTMR3	na	48.5386441756089	49.0677234451719	47.1470318457021	46.8191342582621	49.7004682549797	41.8794668581844	42.5220254582661	44.0505736849198	40.1724515198507	40.9239888070583
MIEF1	na	82.981666082621	83.0020498875842	83.7156960419903	82.7056755343431	85.5512837318997	86.6788965441124	85.9701204364945	88.3704521871274	104.045464408345	100.956454878113
PNPLA3	na	12.9306948083822	11.543075775064	13.6290579453122	11.7454251741647	14.1266458336208	11.7998497833471	13.4665942694509	12.080244661192	12.8378040746819	13.097268791364
MYH9	na	638.341417282268	698.993076867256	724.202180762679	688.062450514216	686.190939498091	729.390714574014	729.742781730244	826.84273330681	804.594557529833	799.212061566637
SAMM50	na	49.0434460750352	46.8672039830359	48.1375157080067	48.6073650806262	54.9237658741336	46.7594047346873	48.8501671780081	45.7048747054015	54.2347845985792	50.0403248350898
TXN2	na	115.949113206695	106.435651879102	112.677444175779	110.504536500186	114.675125002334	95.878779426044	92.6841244562207	90.3325301416522	103.413449438514	97.6522806845467
FOXRED2	na	139.907787971775	140.099739089322	133.754940765622	136.433883424467	133.510652780495	125.798398537717	121.508038265045	122.148970698358	125.33646870451	116.283046016943
EIF3D	na	397.550911255907	358.761883537358	374.244422533195	393.451422529718	408.129482151163	357.155453272902	359.469318665342	381.951175147497	427.439624283486	406.57266311915
TNRC6B	na	58.906498571519	61.4987281260101	64.2229736318345	52.1838267253546	49.3839047629097	68.6391261973682	63.3585896574165	73.5586872363028	55.8543229587699	57.9225717064882
SGSM3	na	41.4714175836403	38.5283933896786	37.994960958007	42.5517652503476	43.369198413581	37.8795177790837	39.165023448403	39.3954475575178	41.7919898800414	39.9287556162252
IFT27	na	20.3085687230748	21.0400545063876	19.6908191826167	19.5892558268076	18.1628303575125	17.6397754388341	16.3991477493313	17.928006408011	13.1933124952116	12.858412825564
KIAA0930	na	79.4868837019771	80.2996575656629	79.4368057568341	73.3174637169312	79.1408730174836	70.5191022645455	70.1111799071411	73.0585497184828	84.2554956655277	77.6679982126175
SLC25A17	na	22.8714091355469	21.3875049477775	19.8096772460933	24.2630409307139	25.3250793655947	19.6797494691755	22.9202206190654	19.8516122457805	23.0290454631986	24.2836898563284
FAM118A	na	54.7127597147464	59.2982086638741	53.4861285644519	52.5089596021481	49.344334326401	49.8393655255948	50.5865475279373	47.3591757258832	42.0289954937278	43.2727391374245
KCTD17	na	22.1336217440777	24.0512916651	26.0695352558588	22.3935268891514	24.5732410719286	17.9597713651622	16.9779411993077	16.2737053875293	17.8544228977114	15.6450657598968
ST13	na	223.083608631099	218.50772202964	225.751081896479	214.668981902899	204.856149805756	229.077083760098	236.186313820369	251.876948397529	233.924540708511	243.792322426484
RBX1	na	16.8137863424309	16.7548323959123	17.5117546855465	17.719741785245	19.5873660718272	17.1997810401331	17.6724933392794	16.3121775042847	17.3804116703386	17.3568668481298
EP300	na	108.804224784045	116.318686656415	116.718618333982	111.520576740166	104.268100200535	128.398365439133	117.456484115211	121.225639896229	114.789718895463	109.157176370578
L3MBTL2	na	45.0438617949651	42.1959258265719	42.9869996240225	40.9261008663801	45.822565477123	40.1594887541711	39.165023448403	38.3182282883669	44.478053501821	42.3969339294913
RANGAP1	na	171.127843905527	161.525849641699	158.160463132809	152.527960825744	158.360886907985	138.518236609258	136.865357804419	147.50209564016	154.369656381098	154.619428527835
ZC3H7B	na	106.746186270999	113.346055102301	114.618792545896	118.592216810424	115.941378970613	115.678527367593	112.787550285401	117.224539753669	123.440423795018	122.612729110642
PHF5A	na	27.7252735531078	27.8346409157899	31.2596706943352	29.2619589114138	29.4404047625039	24.5196878548874	24.7337734289914	24.3913220229163	28.0851652218426	28.6627158959941
ACO2	na	182.699456676992	179.284427757182	182.407508082027	167.158940281451	187.12859424984	174.837774247492	167.039789663189	176.394655323456	197.978689299402	177.78845721043
POLR3H	na	95.4463899069174	97.131701170773	95.7995991621072	88.2735760494316	88.2420734144942	87.5588853415145	88.0923630864079	84.1000472272793	94.5257389252732	87.8591860867487
TRMU	na	26.7156697542551	28.0662745433831	27.17887718164	28.7336179866244	29.5195456355214	25.7196725786176	29.2483623388074	28.2000615816998	29.2306923546603	28.1451946367609
PMM1	na	9.3582505970574	7.6825153151764	9.35016766015604	8.81922928302332	8.86377777795816	7.63990274108236	8.06452206967116	9.15636378778246	10.6652526158896	9.793094597798
DESI1	na	45.5486636943914	44.2806284749112	42.1946125341787	43.527163880728	47.8802281755775	37.9995162514567	37.5058155584707	34.5094887295835	41.3969805238973	33.7981191606931
CERK	na	54.2467887306605	53.9320296246303	50.2769608505848	53.9314159381196	51.1250039692944	57.9992616469603	55.3712400477422	57.4773424325504	56.5258388642148	57.3254317919883
BRD1	na	40.3064901234256	41.0763632932045	40.0155480371085	40.0726270647972	41.8259513897401	45.8794159372851	42.1361631582818	46.6282055075309	48.1516405139607	48.0498584534235
ZBED4	na	46.5194365779036	46.8672039830359	43.739767359374	46.0875852854767	43.210916667546	53.2393222428304	49.1202707879971	48.7441719290772	52.7337490452318	48.6071890402901
HDAC10	na	31.2588868490921	31.4249621434854	31.5370061757805	31.6191722681666	34.1097162705354	29.5596236945542	30.4445354687586	28.0077009979228	29.4281970327323	28.6229065683608
ABHD4	na	24.230491172464	25.4024878260607	24.841335266601	25.9699885338797	25.6812132941734	27.0796552655118	26.4701537789206	25.2761807082902	32.7462756243424	29.1802371552274
KHNYN	na	46.2864510858607	46.5969647508438	45.7207350839833	47.3881167926507	41.5489583341789	40.5194841712902	37.5444017884691	44.0505736849198	37.9999000610584	40.8045608241583
FKBP3	na	36.3069058433555	35.7487898585595	42.3134705976553	33.3261198713324	30.033961310135	28.239640498451	34.457503388595	31.5086636226632	26.9001371534104	29.5385211039273
SDR39U1	na	19.8037668236484	22.0051946213595	21.6321675527339	19.1421981212165	19.8643591273884	16.1597942795669	17.363803499292	14.9656534178461	16.6298938936649	14.809069879597
RBM23	na	50.2472044505903	48.8360898175786	47.9394189355458	53.6469246709253	54.5676319455549	50.0393629795499	49.5061330879813	48.5133392285449	49.0996629687065	46.2982480375572
PRMT5	na	152.178357219369	153.264250257539	161.686585682614	175.978169564475	172.170969249535	147.318124583279	159.90133711348	145.540017685635	185.535894580864	168.433265216599
AP4S1	na	9.86305249648373	9.41976752212583	9.11245153320292	8.16896352943635	7.75580555571339	8.31989408452948	8.21886698966487	8.73317050347319	9.440723611843	6.92682300819858
POLE2	na	19.2213030935411	17.9130005338786	17.3532772675777	21.0523537723783	20.0622113099321	18.9997581257284	18.8300802392322	19.505363194982	21.3305052317792	21.7358928877956
VCPKMT	na	8.69812503626912	8.06857136116516	8.280445088867	10.5261768861891	9.18034127002809	9.79987524379674	10.2639371795815	9.81038977262407	8.72970677078369	10.3902345122979
SOS2	na	43.0634851126002	44.7052901254988	41.3626060898428	40.3977599415907	37.8293373023571	50.3993583966689	47.0752005980804	48.821116162588	40.9229692965244	42.595980567658
CDKL1	na	5.08684990960381	6.33131915421573	6.06176123730455	5.68982534388601	5.97513591282001	6.27992005418811	6.01945187975455	6.42484349814988	4.97711788741514	6.32968309369871
NIN	na	116.609238767483	128.286424082066	126.46497953906	120.502372461586	115.862238097596	123.838423488958	131.308940684646	134.998657694658	114.276206732476	117.397707190676
PYGL	na	165.147882943092	168.513464074095	181.575501637691	184.390982751506	176.681999011532	153.918040563795	156.042714113637	161.967611540186	165.350916481903	169.906210339032
PSMC6	na	74.2447101310114	72.8101702734808	80.5857670371076	77.3003414576514	77.99333035873	83.7589337163689	89.5200535963497	86.6776790498903	83.702482566926	94.507343801514
GNPNAT1	na	141.577517331416	135.505672142056	132.09092787695	136.311958595669	127.535516867675	138.438237627676	135.321908604482	122.456747632402	131.6171174672	143.233960824704
DDHD1	na	47.1795621386919	52.8896783004606	45.5226383115224	48.1603073750352	46.6535446438066	56.9192753956031	54.6381016777721	51.9758297365299	46.6901058962277	51.5530792851561
CDKN3	na	41.3937557529593	39.2618998770573	41.0060318994131	42.9581813463394	41.5093878976701	38.6795075949039	45.8018550081324	39.9725293088487	41.5944852019693	41.8794126702581
CNIH1	na	150.780444267112	142.879342620441	138.588502013669	147.000701920255	150.288517860201	177.15774471337	171.361447423013	166.084128033012	194.621109772178	198.170832958693
CGRRF1	na	12.192907416913	12.1221598440472	10.1029353955076	11.6235003453671	12.7021101193061	12.3598426544212	12.2704211394997	10.7337205747534	12.2452900404658	13.216696774264
ATP6V1D	na	27.6864426377673	23.7038412237101	24.2470449492182	26.254479801074	25.5625019846472	25.6396735970356	28.8625000388231	27.4690913633474	29.5466998395756	30.0958516907938
PLEK2	na	53.5090013391913	51.7701157670932	55.9425285429675	54.9474561780992	53.934504961415	46.5194077899413	46.4192346881072	44.5891833194953	50.5216966508251	47.0546252625904
PIGH	na	17.8233901412836	18.9553518580483	19.4927224101558	17.6384585660466	21.1701835321768	20.7197362297417	20.8365641991504	19.3899468447158	20.6984902619487	20.8202783522291
PSMA3	na	65.8572324174662	65.3206829812988	65.8869865205063	67.7902048114419	65.9243472235638	64.7991750814315	71.6160428770798	69.7499476775194	73.4322393071805	74.7221079677514
VTI1B	na	73.817570062266	79.1028838230977	77.6143154501936	75.1463361488946	71.7412013903488	77.4390141713897	77.9055983668233	78.5985345312587	76.3553085426465	76.2348624178178
TIMM9	na	36.8893695734628	34.8994665573842	35.7762771064445	35.7239748376843	33.6348710324305	36.9195300000995	38.1231952384455	39.4339196742732	41.752488944427	44.3874003111576
GSTZ1	na	22.8714091355469	24.0898972696989	24.5639997851557	20.5240128475888	21.8033105163167	22.679711278501	23.3832553790465	23.3910469872762	22.2785276865249	19.586189195596
KIAA0586	na	28.1912445371937	30.3440052147168	32.9633029374993	28.8149012058227	25.3250793655947	37.1995264356366	35.0748830685698	37.5487859532592	30.7712288436222	34.7933523515262
TMED8	na	54.1302959846391	56.0939434821674	59.3497930292955	57.4672359732487	60.226204366305	62.3192066523891	63.2428309674212	63.0557993620818	57.9478725463334	67.1185263897863
SAMD15	na	2.79582590451507	2.70239232192135	3.09030965039056	2.27593013755441	1.74109920638464	2.87996333695251	2.77820855988672	3.07776934043108	1.73804116703386	2.98569957249939
AHSA1	na	100.727394393224	97.4791516121628	102.257553944334	103.798670916321	98.8073799623282	93.9588038680757	96.5427474560634	98.2193140765068	100.253374589362	104.658722348012
DAAM1	na	26.5991770082337	28.3751193801741	26.9015417001947	24.1817577115156	22.3572966274391	35.2795508776683	34.3031584686012	39.1646148569855	34.0103055640034	37.7392425963923
SPTLC2	na	81.544922215023	81.9210929588157	84.1515089414044	84.8596808431	88.4794960335466	86.6788965441124	84.7739473065432	81.9840808057329	88.7586023255699	95.6618143028804
RIN3	na	70.866420496389	70.6868620205426	68.6207219804672	66.2051820370737	66.6761855172299	61.4392178549869	58.3037935276226	59.1316434530321	63.2804988542782	57.1263851538217
LGMN	na	104.183345858527	98.0196300765471	103.921566833005	94.3291758797103	101.419028771905	72.1990808777678	71.3845254970892	70.3270294288502	61.7004614297019	57.046766498555
ALKBH1	na	13.3966657924681	13.5119616096067	14.6195418076169	13.6962224349256	13.335237103446	13.6398263597334	14.1225601794241	13.0805196968321	14.8523517910166	14.8488792072303
SNW1	na	81.1954439769586	83.9671900025561	88.4700185810527	93.0692859821355	86.6988263906532	94.7187941931048	97.1601271360382	105.798321077318	97.6463128388112	112.103066615444
ITPK1	na	253.837693580764	256.843087396325	256.059888083002	270.998252807371	296.422139886985	262.596657042962	250.694736299778	267.573572033727	332.71638068014	301.555656822438
DHRS7	na	39.219224493892	37.1385916241191	38.3119157939445	34.9517842552998	37.5919146833047	38.3595116685758	40.3611965783542	39.9725293088487	37.2493822843847	40.1676115820251
PPM1A	na	46.2476201705202	46.6355703554427	44.3340576767568	41.0480256951777	39.0955912706369	48.7593792742377	48.7729947180112	46.935982441574	44.6360572442786	52.1900285272893
CEP128	na	10.0572070731862	10.925386101482	11.7669482841794	12.3956909277517	8.23065079381829	10.999859967527	10.9199030895547	12.2726052449689	9.59872735430062	11.8631796347309
ERH	na	65.3524305180398	61.6917561490044	63.6286833144517	62.6287203923453	65.4495019854589	54.1193110402326	62.4711063674527	56.4385952801549	64.1100185021807	63.2570216093537
HIF1A	na	130.899015612782	132.648857401739	136.884869770505	152.527960825744	155.155681550777	195.957505385144	187.066043032372	184.512271958843	190.78951901758	201.037104548292
SUSD6	na	24.1916602571235	21.233082529382	20.2454901455074	20.8085041147831	21.6450287702818	20.7997352113237	18.5599766292432	18.3127275755649	21.4490080386224	18.4715280218629
SRSF5	na	125.695672957157	126.047299015331	130.308056924802	128.549411162225	110.441088295898	117.398505471606	142.537533614188	127.458122810602	86.9415592873073	102.150734707112
EIF5	na	277.019750039035	284.986573148905	315.44930046679	335.537128850878	303.505248022049	354.555486371487	372.820154244798	381.066316462123	414.48331740196	437.544320017877
DICER1	na	92.6893949177428	99.2164038191123	96.1165539980447	103.392254820329	98.6095277797845	112.318570141148	114.639689325325	111.723027057648	92.5111912089385	104.260629071679
ZFYVE21	na	22.4054381514611	21.7735609937663	22.939606250976	23.3689255195318	25.0085158735248	21.9597204442629	22.8044619290701	19.4668910782266	24.135071660402	24.8012111155616
MTHFD1	na	266.22475557438	252.673682099646	275.23565565722	289.449543565401	272.67987798174	262.356660098216	265.511848619173	276.3067425372	294.755981554696	291.364468948307
ZC3H14	na	139.51947881837	142.454680969854	145.482269695309	155.535439936084	148.507848217308	160.07796214561	166.653927363204	166.930514601631	160.57130327256	172.374388652298
TELO2	na	55.4893780215561	59.8000815236595	57.5669220771471	62.2223042963535	64.5789523822666	51.1993482124891	56.6445856376902	55.2074875439825	66.7170802527315	68.4720435293193
PCNX1	na	89.0781197910775	91.5338885039359	88.3511605175761	87.7452351246422	83.7706140890063	96.0387773892081	96.0797126960822	100.065975680765	89.1141107460996	91.322597590848
GSKIP	na	27.5311189764054	26.1359943134393	25.7921997744135	22.4341684987506	24.6523819449461	26.5996613760197	29.0554311888152	24.7760431904702	25.399101600063	29.6579490868273
VRK1	na	21.4346652679489	20.5767872512011	22.7415094785151	21.9464691835603	21.3284652782118	21.2797291008158	23.5761865290387	23.7757681548301	24.0955707247876	25.1594950642615
PSMC1	na	96.2618391290676	96.4368002879932	109.785231297849	110.260686842591	101.57731051794	99.4387341064436	110.626721405489	112.184692458713	105.07248873432	113.97410501421
RPS6KA5	na	18.6000084480933	20.6153928558	20.2851094999995	21.4994114779693	23.3069871036489	22.399714842964	21.4925301091236	21.1211920987083	27.4926511876265	32.68345798696
PPP4R3A	na	93.9708151239788	97.5177572167617	99.5634378388649	96.239331530872	93.2675188511044	98.4787463274595	104.645855755733	100.52764108183	96.4612847703791	111.386498718044
C14ORF93	na	15.4158733901734	15.5194530487483	13.5498192363278	12.029916441359	11.2775744049914	9.19988288193163	9.41504011961609	10.3874715239549	8.65070489955488	7.96186552666504
PSMB5	na	58.5181894181141	58.4488853626988	57.2103478867175	65.1078585778957	65.0933680568802	56.239284052156	55.7571023477264	56.246234696378	65.216044699384	61.0675085895208
YY1	na	148.217603854639	152.414926956364	152.455276085934	148.423158256227	146.529326391871	142.118190780448	150.717814373854	146.963486005584	156.818714389191	171.418964789098
ACIN1	na	197.532866337058	201.019383146349	201.226701465816	214.953473170094	202.363212305705	223.077160141447	222.758305780917	236.141852644575	213.542057931478	222.175857521588
CCNB1IP1	na	87.7966995848414	79.7205734966797	75.0786767626936	84.1687734799138	88.2420734144942	98.0387519287584	97.7389205860146	97.2959832743775	104.756481249404	95.5821956476138
TRIP11	na	56.7707982277922	57.5995620615235	61.3703801083971	52.1431851157554	50.0170317470496	62.5992030879261	62.6640375174448	70.5193900126271	48.86265735502	56.4894359116885
APEX1	na	276.747933631652	254.410934306595	268.975797647455	272.705200410537	256.812132941734	281.59641516869	267.05529781911	280.307842679761	296.415020850501	273.091987564611
PABPN1	na	90.0877235899301	98.3284749133381	95.1656894902322	121.31520465357	99.1635138909069	92.9588165983005	101.134508825876	104.528741224391	88.7586023255699	97.8513273227133
ARHGAP5	na	62.7507591902272	67.7142304664292	68.9376768164047	70.9196087505792	64.974656747354	88.7188705744537	84.658188616548	87.0239281006888	74.5382655043838	86.9833808788156
CINP	na	33.239263531457	32.9305807228415	35.2612254980461	34.8298594265022	35.0594067467452	30.3996130011654	31.1005013787318	32.5858828918141	34.9583280187492	32.2455553829934
DHRS2	na	10.2901925652291	12.2765822624427	13.5101998818356	9.79462791340378	12.8208214288323	23.5197005851122	28.0136029788577	26.8535374952612	28.0851652218426	28.0257666538609
SRP54	na	44.3060744034958	47.4076824474202	49.1279995703114	49.7453301494034	42.9734940484936	50.479357378251	49.390374397986	51.8219412695083	45.6235806346387	51.9113632338561
CHD8	na	82.981666082621	87.750539253246	83.0817863701153	78.9260058416188	72.2951875014712	84.438925059816	75.8991144069051	78.6754787647695	73.7087458564813	76.752383677051
PCK2	na	80.4964875008298	81.3034032852336	87.2814379462871	75.9591683408783	84.5620228191812	87.3188883967685	83.6549466365889	85.8697645980271	98.3968306154849	87.7795674314821
PRORP	na	23.9198438497401	22.3140394581505	22.6622707695307	20.6052960667872	23.2674166671402	24.1596924377683	26.7402573889096	25.353124941801	23.6610604330291	23.7661685970951
DCAF11	na	94.7474334307886	94.2748864304561	100.910495891599	91.646829646164	93.0696666685607	92.5188221995994	96.1954713860775	99.3350054624131	106.731528030125	96.6968568213469
PSMA6	na	83.8747771354522	82.0755153772112	91.2433733955058	88.0703680014357	89.5083273827739	77.2790162082257	85.1983958365259	76.9057613940216	88.4030939050403	87.3814741551488
NFKBIA	na	35.6856111979077	35.5171562309663	34.2311222812492	34.8298594265022	33.9910049610092	29.8796196208823	29.4798797187979	30.5853328205339	33.2597877873297	29.1802371552274
EMC9	na	13.474327623149	14.2454680969854	12.5593353740232	14.224563359715	15.3928998019006	11.159857930691	10.9199030895547	10.5028878742211	13.3908171732836	12.6991755150307
PSME2	na	42.8693305358978	39.6865615276449	42.4323286611319	45.5186027510881	41.8655218262488	34.8395564789672	36.3868148885163	32.778243475591	31.6797503627535	32.56403000406
BRMS1L	na	9.39708151239788	9.22673949913145	9.98407733203102	8.98179572142006	8.38893253985326	10.4798665872439	9.87807487959721	9.65650130560251	8.65070489955488	10.3902345122979
TM9SF1	na	31.724857833178	33.5096647918247	34.2707416357414	36.6180902488664	39.530866072233	33.639571755237	32.5281918886736	31.7779684399509	33.8918027571602	30.7328009329271
SEC23A	na	64.3816576345277	65.6295278180898	66.2039413564438	63.9292518995193	64.5789523822666	53.9593130770686	57.1847928576682	54.361100975364	51.6277228480284	57.3652411196216
GMPR2	na	38.3261134410608	37.0613804149213	37.2025738681632	36.8619399064615	33.872293651483	29.4396252221812	28.669568888831	26.6611769114842	29.6257017108044	29.0608091723274
PNN	na	98.9411722875612	106.281229460707	114.222599000974	118.673500029623	99.4405069464681	109.958600184479	113.482102425373	128.458397846242	94.6442417321164	113.13810913391
RABGGTA	na	37.9766352029964	36.2506627183449	36.3705674238273	37.3496392216518	39.1351617071456	30.9596058722395	30.753225308746	28.3154779319659	32.509270010656	30.3347076565938
NFATC4	na	3.41712054996287	3.39729320470112	3.09030965039056	2.64170462394708	1.97852182543709	1.1199857421482	0.810310829966959	0.692498101596993	0.276506549300841	0.398093276333252
PCIF1	na	35.0254856371194	34.5520161159944	33.5179739003899	30.6031320281869	33.714011905448	33.999567172356	33.4928476386343	34.4710166128281	35.7483467310373	32.56403000406
GSS	na	50.5966826886547	49.1449346543696	54.4369930722644	44.8683369975011	51.3624265883468	38.1595142146208	40.0139205083684	38.12586770459	40.0539487130075	39.4112343569919
TRPC4AP	na	79.9916856014035	76.207463478182	72.1468445302718	79.2104971088132	86.2635515890571	78.1190055148369	80.0664272467352	77.5982594956186	84.8875106353582	78.0660914889507
PYGB	na	234.732883233245	243.524153809712	252.652623596674	230.641134475379	237.224766869907	254.916754811088	256.058222269559	268.650791302878	368.227721797491	337.463670347698
ABHD12	na	70.4004495123032	69.026821022791	66.2039413564438	65.7987659410818	70.9102222236653	56.7592774324391	55.9500334977186	58.9392828692552	64.5840297295535	60.3907500197543
PROCR	na	82.826342421259	74.7018448988258	83.6364573330059	74.2522207377125	76.2126607158367	48.7993787650287	49.8534091579672	49.4751421474296	63.6755082104222	53.1852617181225
GINS1	na	13.3966657924681	14.978974584364	13.6290579453122	16.2566438396743	15.1159067463394	14.1598197400165	12.7720421294792	13.8499620319399	13.7858265294276	15.1275445006636
NINL	na	1.00960379885267	1.73725220694944	1.58477417968746	1.58502277436825	1.7015287698759	2.03997403034136	1.23475935994965	1.96207795452481	1.26402993966099	1.55256377769968
UQCC1	na	28.3853991138961	27.0625288238123	26.7034449277338	27.1079536026569	26.8683263894357	26.4396634128557	26.1228777089348	26.045623043398	22.5945351714401	23.6069312865618
ZMYND8	na	67.1386526237022	68.5249481630056	71.5921735673812	60.8404895699812	66.7553263902474	54.4793064573517	55.7956885777249	61.1321935243123	57.908371610719	53.5435456668224
SGK2	na	5.66931363971112	5.79084068983146	5.78442575585924	3.08876232953812	3.28434623022557	0.799989815820142	0.617379679974826	0.538609634575439	0.158003742457623	0.358283948699927
IFT52	na	22.2501144900991	19.5344359270314	22.939606250976	23.1657174715359	21.8824513893342	18.9997581257284	18.8300802392322	21.0057757484421	19.5134621935165	20.2629477653625
MYBL2	na	27.4922880610649	25.5569102444562	26.9015417001947	36.7806566872632	36.0486676594638	27.7996460997499	25.1196357289757	29.8928347189369	35.7483467310373	32.7232673145933
HNF4A	na	47.4513785460753	50.1100747693415	46.6319802373036	46.5346429910678	51.2437152788206	43.3594480174517	43.6410261282205	40.3187783596471	44.9125637935794	43.9893070348243
NDRG3	na	46.7524220699465	42.3503482449674	41.6003222167959	42.5924068599467	37.394062500761	42.9994526003326	41.3258523283149	38.4336446386331	38.5924140952745	36.5051534397592
RAB5IF	na	34.2488673303096	32.8147639090449	33.9141674453117	33.9763856249193	37.9876190483921	28.19964100766	30.5217079287554	27.3921471298366	35.3533373748932	34.0767844541264
NFATC2	na	4.8150335022204	6.09968552662247	6.14099994628892	6.05559983027869	5.89599503980252	2.91996282774352	2.66244986989144	3.3470741577188	4.18709917512702	3.46341150409929
PABPC1L	na	90.3595399973135	99.7182766788977	91.8772830673807	104.042520573916	105.138649803727	112.678565558267	122.318349095012	119.109673474683	110.01010568612	100.717598912313
STK4	na	39.4133790705944	44.7052901254988	43.6209092958975	44.8683369975011	40.8762609135303	44.3994347780179	44.4513369581874	43.4350198168336	42.6610104635583	48.2090957639568
ADNP	na	110.706939635729	120.410880743895	117.035573169919	112.33340893215	114.239850200738	142.438186706776	135.514839754474	139.422951121528	141.571353242031	137.421798990239
PFDN4	na	9.82422158114324	9.41976752212583	9.42940636914041	9.22564537901518	9.10120039701061	10.9198609859449	10.0710060295893	10.2335830569333	9.67772922552943	10.0319505635979
CSTF1	na	36.4622295047174	35.5557618355651	35.3800835615226	39.5442861400078	38.620746032532	34.5995595342211	37.3128844084785	35.1250425976697	41.0809730389821	40.5657048583584
BMP7	na	95.4075589915769	93.0009014786932	96.1165539980447	133.629612362123	137.982112105983	125.078407703479	118.305381175176	122.418275515646	167.246961391394	159.914069103067
RAE1	na	36.3845676740364	36.0190290907517	35.6970383974601	36.6180902488664	40.4014156754254	43.5194459806157	42.329094308274	40.011001425604	45.8605862483252	46.3778666928239
TPD52L2	na	120.104021148127	116.936376329997	120.205121529294	125.948348147877	130.18673611376	129.558350672072	127.5274901448	129.458672881882	149.90605065667	146.41870703537
DNAJC5	na	85.1173664263478	84.0444012117539	80.9027218730451	84.0874902607155	93.9006458352442	85.2789143664271	79.6419787167525	82.4072740900422	94.5652398608876	92.8353520409144
NELFCD	na	67.4492999464261	70.1849891607573	70.1658768056625	68.88752827062	75.1046884935919	67.1191455473099	72.3491812470499	66.3644014030452	62.5694820132189	70.4227005833523
CTSZ	na	43.84010341941	45.1685573806854	46.0376899199208	39.9507022359997	40.7971200405128	31.3196012893586	33.4928476386343	37.3948974862376	31.9167559764399	34.1962124370263
PRPF6	na	90.1265545052706	90.877593225755	95.9184572255838	92.8660779341396	89.5478978192826	90.118852752139	88.1695355464048	100.989306482895	93.9332248910571	95.0646743883806
PRELID3B	na	95.4075589915769	91.3794660855404	94.4129217548807	91.9313209133583	87.965080358933	104.718666890857	113.520688655371	105.605960493541	103.966462537116	115.28781282611
MTG2	na	42.5586832131739	43.6243331967303	45.8792125019521	44.624487339906	40.4805565484428	38.5995086133219	37.3900568684754	39.3954475575178	39.2639300007194	40.0879929267585
PSMA7	na	89.2722743677799	89.9510587153819	91.8376637128886	86.0382875214764	94.850336311454	74.3190538896912	83.5391879465936	76.9827056275324	89.548621037858	79.8973205600837
SLCO4A1	na	94.2426315313622	100.606205584672	93.4620572470682	127.77722057984	145.460924606135	118.198495287426	114.794034245319	104.990406625455	144.533923413111	130.85325993074
NTSR1	na	202.347899839278	206.231139767198	199.523069222652	200.728909810379	213.284652782118	280.516428917333	261.961915459318	269.997315389316	329.556305830988	297.614533386739
MRGBP	na	27.4146262303839	27.8732465203887	29.0409868427728	29.1400340826162	29.3612638894864	26.7996588299748	26.3929813189238	24.5067383731825	26.4656268616519	27.6276733775277
TCFL5	na	16.8914481731119	17.5269444878899	16.560890177734	15.6470196956865	18.8750982146698	18.7197616901913	17.4409759592888	15.6966236361985	17.7754210264826	16.7597269336299
DIDO1	na	105.19294965738	109.910156293001	106.853399065427	104.692786327503	98.4116755972408	113.318557410923	106.92244332564	113.108023260842	93.9727258266715	96.7366661489802
GID8	na	82.9428351672805	85.6272310003078	77.3765993232404	84.6158311855049	88.1233621049679	86.4788990901573	91.7580549362584	88.5628127709043	87.889581742053	92.9547800238143
SLC17A9	na	20.8910324531821	20.7312096695966	20.166251436523	25.3603643898919	26.0769176592608	11.199857421482	12.6562834394839	10.195110940178	10.8232563583472	11.9826076176309
ARFGAP1	na	71.3712223958153	75.6669850137977	71.0771219589828	70.7164007025833	74.9859771840657	70.2791053197995	72.8508022370294	67.4800927889514	74.3012598906974	73.328781500585
PTK6	na	7.72735215275694	8.68626103474718	7.13148380859359	7.55933938544856	9.45733432558928	4.47994296859279	3.6271056198521	3.6933232085173	3.79208981898296	3.06531822776604
GMEB2	na	31.4918723411351	32.5059190722539	32.3293932656243	31.6191722681666	33.1204553578169	35.9595422211154	35.9623663585336	37.433369602993	40.2119524554651	38.7742851148587
C20ORF27	na	81.5837531303634	83.8899787933584	85.6966637665996	88.151651220634	86.6196855176358	79.1589922754031	69.1465241571805	70.2500851953394	90.5361444282182	82.2858802180832
CDC25B	na	112.803809064115	117.052193143793	108.834366790037	128.26491989503	136.79499901072	129.638349653654	132.4279413546	129.804921932681	146.429968322602	148.727648038103
RNF24	na	22.2112835747586	24.2057140834955	20.9982578808589	22.8405845947424	23.8609732147713	21.7197234995169	21.1452540391378	18.3511996923203	19.9084715496605	20.1037104548292
ARFRP1	na	19.0271485168387	19.9590975776191	20.5228256269527	22.0683940123579	22.1594444448954	21.3997275731888	22.4185996290859	22.583132535413	24.530081016546	24.3234991839617
NDUFAF5	na	8.7369559516096	10.2690908233011	9.54826443261697	9.06307894061844	9.89260912718544	10.0798716793338	10.0324197995909	9.92580612289023	10.9417591651904	11.1466117373311
TRIB3	na	151.673555319943	144.693806036589	152.653372858395	183.090451244332	179.293647821109	257.276724767758	244.791043110018	258.224847662168	348.240248376602	292.996651381273
CSNK2A1	na	179.049350634986	174.458727182322	182.050933891597	178.050891654033	176.76113988455	195.437512004861	181.586798372596	191.937390492633	196.951664973428	207.366787641991
SLC52A3	na	12.8142020623608	13.2803279820135	12.7574321464841	13.9807137021199	12.8603918653411	12.2798436728392	10.8041443995594	10.1181667066672	12.2452900404658	11.7835609794643
CDS2	na	49.7812334665045	50.3803140015337	47.2262705546864	47.022342306258	47.8010873025601	47.8793904768355	45.9561999281261	46.243484339977	48.0331377071175	45.5020614848907
HM13	na	167.43890694818	169.131153747677	173.493153321285	190.771715458578	178.383527781408	168.037860813021	160.518716793455	161.505946139121	218.163667398363	195.38418002436
SNPH	na	14.9499024060875	16.4845931637202	14.9364966435544	12.5582573661484	13.1373849209023	13.2398314518233	13.2350768894603	12.580382179012	10.4282470022031	10.1911878741313
SEC23B	na	66.478527062914	71.1115236711303	70.7997864775375	69.2126611474134	75.3421111126443	63.8791867932383	64.130314257385	61.7862195091539	80.2659011684727	77.6281888849841
FERMT1	na	162.507380699939	181.871003265307	170.68017915234	163.948253123116	185.941481154578	131.118330812921	133.778459404545	130.458947917522	178.228221492199	187.223267859528
PLCB4	na	0.970772883512178	1.00374571957079	1.10934192578122	1.74758921276499	0.989260912718544	6.67991496209819	7.33138369970105	7.30970218352382	6.47815344076256	6.92682300819858
MYL9	na	2.44634766645069	3.04984276331123	3.20916771386712	2.23528852795522	3.00735317466438	2.51996791983345	2.04507018991661	2.57763182261103	2.0145477163347	1.95065705403293
TM9SF4	na	89.1946125370989	94.8539704994393	89.6189798613261	89.6553907758039	90.101883930405	92.5188221995994	84.4266712365574	85.2542107299409	95.3157576375613	89.1728938986484
CRNKL1	na	26.8321625002766	28.0662745433831	30.2691868320306	27.8801441850415	26.9870376989619	30.8396073998665	31.0619151487334	30.008251069203	29.3096942258891	32.9223139527599
POFUT1	na	82.3603714371732	80.3768687748606	80.6253863915997	77.6254743344449	80.763260914342	79.2389912569851	78.870254116784	76.5595123432231	78.44885813021	79.7380832495504
SAMHD1	na	27.10397890766	26.7536839870213	28.2882191074212	26.1325549722765	25.3646498021035	27.8396455905409	26.2386363989301	24.7760431904702	20.8564940044063	20.9397063351291
KIF3B	na	37.627156964932	39.8023783414415	38.5496319208976	39.7881357976029	36.9192172626561	38.3995111593668	37.4286430984738	38.3182282883669	35.5508420529653	40.6055141859917
MROH8	na	1.08726562953364	1.00374571957079	1.54515482519528	0.97539863038046	1.46410615082345	1.35998268689424	1.50486296993864	0.615553868086216	0.711016841059305	1.19427982899976
NOP56	na	211.24017945225	217.272342682476	222.106101283198	233.038989441731	228.598411711001	242.076918267175	244.829629340017	247.260294386882	272.319450125714	265.727261952446
MANBAL	na	29.8221429814941	27.4485848698011	27.3373545996088	27.3518032602521	28.1741507942241	25.0396812351704	29.1711898788105	25.2761807082902	29.4281970327323	24.6419738050283
IDH3B	na	64.3428267191872	64.7415989123157	65.7285091025376	64.3763096051103	64.1436775806704	53.2393222428304	56.4516544876981	59.2470598032983	60.0019211982825	60.231512709221
MAPRE1	na	76.768719628143	78.2535605219224	76.7030702968733	76.4468676560685	81.4755287714993	81.3189647781174	81.6484626766707	77.4058989118417	87.5340733215233	92.5964960751144
JAG1	na	35.5302875365457	38.412576575882	36.2120900058586	33.895102405721	36.0882380959725	31.8395946696417	34.8047794585808	32.4704665415479	34.4053149201475	31.6882247961269
CDK5RAP1	na	22.9490709662279	24.9006149662753	21.2755933623042	24.059832882718	25.2459384925773	21.5197260455618	23.151737999056	23.7757681548301	24.6090828877748	25.4779696853281
SNTA1	na	22.2501144900991	20.5381816466022	18.5418579023433	21.9058275739612	21.8033105163167	15.9997963164028	15.5888369193643	16.5045380880617	19.3554584510589	16.9985828994299
TTI1	na	33.8993890922453	33.1622143504348	33.4783545458977	34.1389520633161	36.2465198420075	28.7196343879431	28.8625000388231	28.815615449786	33.7337990147026	31.9668900895601
E2F1	na	38.9474080865086	39.647955923046	39.3023996562491	50.517520731788	52.1142648820129	34.3995620802661	34.6890207685855	34.2786560290512	49.5341732604649	41.1230354452249
RPRD1B	na	36.112751266653	36.4436907413393	38.5100125664054	36.3742405912713	36.9983581356736	37.7995187975017	34.5732620785902	38.12586770459	40.6069618116092	39.0131410806587
PXMP4	na	7.5331975760545	8.45462740715393	8.04272896191388	8.04703870063879	8.86377777795816	8.31989408452948	8.48897059965385	9.46414072182557	7.50517776673711	7.28510695689851
CHMP4B	na	40.733630192171	40.921940874809	43.0662383330068	37.7154137080444	38.3437529769708	38.8795050488589	38.1617814684439	38.818365806187	38.8689206445753	43.830069724291
CST3	na	104.183345858527	109.794339479204	108.041979700193	86.6479116654642	94.6129136924016	67.599139436802	64.8634526273551	62.8249666615494	74.6172673756126	65.48634395682
ACTR5	na	14.0956222685968	12.5468214946348	12.6385740830075	14.7122626749053	15.5116111114268	17.7597739112072	17.5567346492841	18.4666160425865	19.1974547086012	18.6705746600295
AHCY	na	297.32831876211	298.884590804501	293.222842596673	291.359699216563	297.569682545738	264.596631582512	258.450568529461	269.035512470432	318.891053215098	297.136821455139
FAM83D	na	29.4338338280892	37.177197228718	34.8650319531242	35.7646164472835	40.6784087309865	43.6794439437798	43.1779913682394	41.8961351466181	45.9790890551684	46.4574853480905
DHX35	na	13.3578348771276	15.1333970027595	14.5799224531247	15.1999619900955	17.8066964289338	15.4798029361197	16.7464238193171	14.657876483803	14.694348048559	14.2119299650971
DNTTIP1	na	22.8325782202064	26.9467120100157	23.9300901132807	24.506890588309	24.21710714335	18.8797596533554	16.9007687393108	19.7746680122697	21.8835183303808	20.5814223864291
PIGU	na	24.0363365957615	20.7698152741955	21.5925481982417	25.6448556570863	23.7422619052451	23.5197005851122	22.4185996290859	19.8900843625359	23.8585651111011	23.9652152352618
ACOT8	na	11.4939509407842	10.8481748922843	9.74636120507791	10.1197607901973	11.5149970240439	9.39988033588667	8.21886698966487	9.11789167102708	8.84820957762691	9.11633602803147
APMAP	na	97.3491047586012	88.2524121130314	92.3923346757792	88.2329344398324	91.2098561526498	92.3588242364354	90.2146057363214	92.6408571469755	96.4217838347647	99.642747066213
ZNF516	na	25.2789258866571	28.104880147982	28.882509424804	25.0758731226976	27.3431716275406	32.7995824486258	32.3352607386815	33.3937973436772	34.9978289543636	32.6436486593267
ADNP2	na	64.6923049572516	66.5946679330617	65.6888897480454	65.2297834066932	67.5467351204222	80.1989790359692	74.2399065169728	76.3286796426908	79.0018712288117	76.8320023323176
RBFA	na	46.9077457313084	44.0103892427191	43.1454770419912	44.2587128535134	44.9915863104394	43.7994424161528	43.7953710482142	44.3968227357183	48.1516405139607	42.6755992229246
USP14	na	93.0388731558072	91.5338885039359	94.4921604638651	91.7687544749616	92.5948214304558	101.558707118367	102.716544255812	97.6807044419314	97.4093072251248	99.8417937043796
VAPA	na	95.3298971608959	96.5912227063887	95.2449281992166	91.4029799885689	91.6847013907547	96.9987651681922	89.365708676356	89.9478089740983	94.9602492170316	95.5423863199805
METTL4	na	3.9219224493892	4.0921940874809	3.72421932226554	5.28340924789416	4.59017063501405	5.55992921994999	5.32489973978287	5.15526364522206	4.46360572442786	5.2150219199656
LPIN2	na	17.8233901412836	18.0674229522741	15.491167606445	19.4266893884108	19.7060773813534	22.519713315337	18.9458389292275	23.3141027537654	24.8460885014613	23.4875033036619
SMCHD1	na	88.3015014842677	95.3558433592247	95.6807410986306	97.7024294764427	91.328567462176	111.158584908209	109.700651885527	116.455097418561	99.5818586839171	116.521901982743
MYL12A	na	49.1987697363972	48.7588786083809	45.7999737929677	49.1763476150148	50.8480109137332	53.0393247888754	51.6669619678932	51.3218037516883	57.3158575765029	54.3397322194889
CEP76	na	10.4066853112506	9.84442917271348	9.50864507812479	11.2577258589745	10.0508908732204	14.9598095558367	15.1258021593832	14.1192668492276	13.0353087527539	18.1530534007963
ST8SIA5	na	1.78622210566241	1.73725220694944	1.38667740722653	1.38181472637232	1.30582440478848	0.799989815820142	0.848897059965385	0.615553868086216	0.829519647902523	0.716567897399853
CEP192	na	60.8092134232028	63.5448251697505	63.3909671874986	71.732440942563	65.5286428584764	75.5590381042124	74.1627340569759	78.6754787647695	65.7295568623713	73.0103068795184
RNMT	na	50.2860353659308	53.5845791832404	54.3973737177722	52.061901896557	47.2075307549289	50.719354322997	50.8180649079278	47.1668151421063	48.7441545481768	48.4479517297568
SMAD7	na	67.0998217083618	63.1973747283606	58.0027349765612	77.422266286449	76.6083650809241	59.1592468798995	56.1815508777091	57.4003981990396	60.0414221338969	60.3907500197543
LIPG	na	37.0835241501652	40.9991520840067	37.361051286132	41.332516962372	41.1136835325827	30.2796145287924	31.2162600687271	27.7768682973905	43.8460385319905	39.1325690635587
RNF125	na	15.221718813471	15.0175801889629	15.293070833984	15.8095861340833	15.8281746034967	25.9196700325726	26.0842914789364	28.4693663989875	26.9791390246392	26.8712961524945
ANKRD12	na	44.0342579961124	43.6629388013292	44.0567221953115	41.332516962372	37.9480486118834	49.4793701084758	49.390374397986	50.3600008328035	44.1225450812913	48.6469983679234
POLI	na	6.67891743856379	7.48948729218202	6.18061930078111	5.48661729589008	5.57943154773259	7.51990426870933	8.29603944966172	8.46386568618547	5.21412350110157	4.896547298899
MIB1	na	46.8300839006275	47.793738493409	47.3847479726552	42.0640659351573	40.5596974214603	49.9193645071769	46.8436832180899	49.0904209798757	39.4614346787914	46.4574853480905
RBBP8	na	70.2451258509412	70.7640732297404	78.2482251220685	76.1623763888742	74.471561509452	79.9589820912232	81.8028075966644	95.6416822538958	97.6463128388112	101.115692188646
RIOK3	na	33.5110799388404	34.7836497435876	34.8650319531242	33.2041950425348	29.5986865085389	35.1595524052952	35.3064004485603	36.740871501396	34.1288083708466	34.7137336962596
CSTF2	na	23.0655637122494	22.9317291317326	23.6131352773432	24.4256073691107	23.4652688496839	20.4797392849956	22.4957720890827	24.8145153072256	24.4905800809316	25.3983510300615
PSMD10	na	19.4154576702436	18.0288173476753	18.0268062939449	17.6791001756458	17.4505625003551	19.9997453955035	18.3670454792511	15.7735678697093	14.1018340143429	15.3265911388302
ATG4A	na	6.60125560788281	6.44713596801235	6.45795478222642	4.91763476150148	5.34200892868014	4.23994602384675	4.59176136981277	5.07831941171128	4.30560198197024	4.17997940149915
TBL1X	na	45.121523625646	45.5546134266741	48.1771350624989	48.1603073750352	44.2001775802646	50.719354322997	50.9724098279215	51.8604133862637	52.7337490452318	52.3492658378226
PGRMC1	na	52.7323830323815	54.7427473212067	57.4876833681628	56.2886292948724	55.3590406757297	56.8792759048121	54.2136531477894	52.7067999548822	56.3283341861427	56.6088638945884
POLA1	na	40.65596836149	36.7139299735314	40.8871738359366	43.8929383671207	39.5704365087418	35.5995468039963	36.5797460385084	37.2410090192161	38.3159075459737	42.3969339294913
MID1	na	16.6196317657285	18.6851126258562	18.9380514472652	14.224563359715	13.4539484129722	14.7998115926726	14.1225601794241	12.2726052449689	12.4032937829234	13.6545993782305
NKAP	na	11.2609654487413	9.84442917271348	9.82559991406228	11.0951594205777	8.74506646843193	9.95987320696077	9.10635027962868	11.1953859758181	10.5467498090464	11.4650863583977
NXT2	na	4.54321709483699	4.36243331967303	4.55622576660146	3.61710325432754	3.95704365087418	4.87993787650287	4.74610628980647	4.15498860958196	3.87109169021177	3.86150478043254
MCTS2P	na	5.31983540164674	5.17315101624943	4.55622576660146	4.67378510390637	5.26286805566266	5.43993074757697	4.9390374397986	5.15526364522206	6.7546599900634	6.52872973186533
ALG13	na	25.6284041247215	26.4448391502303	21.6717869072261	24.1004744923172	26.0769176592608	24.7196853088424	26.2000501689317	26.8920096120166	22.0810230084529	21.6164649048956
PRPS2	na	71.9925170412631	73.5436767608595	71.552554212889	78.4789481360278	76.0543789698017	77.0390192634797	80.7995656167053	76.444095992957	91.4446659473495	90.0486991065816
MOSPD1	na	42.9858232819192	42.5819818725606	40.134406100585	36.089749324077	34.8615545642015	23.1197056772021	26.3543950889254	22.6600767689238	22.9105426563554	24.602164477395
AMMECR1	na	7.64969032207596	8.91789466234044	8.47854186132793	7.92511387184123	6.09384722234623	10.3198686240798	9.99383356959249	9.96427823964562	7.78168431603795	8.63862409643157
WDR13	na	39.8793500546803	37.2158028333168	36.6479029052726	34.7485762073039	37.6314851198134	32.2795890683427	33.9558823986154	32.0472732572386	33.2597877873297	32.6436486593267
SUV39H1	na	21.7841435060133	23.8582636421056	23.8508514042963	25.807422095483	25.0085158735248	21.1197311376517	20.4507018991661	21.4674411495068	24.1745725960164	22.4524607851954
XIAP	na	33.5110799388404	34.8608609527854	31.8143416572258	29.4651669594097	28.0950099212067	36.9995289816816	32.0651571286925	33.3553252269218	31.2847410066094	34.275831092293
STAG2	na	102.358292837524	105.895173414718	101.504786208982	103.676746087523	95.6417450416289	116.398518201831	120.65914120508	129.304784414861	110.484116913493	127.111183133207
ATP11C	na	29.4338338280892	31.0003004928977	27.7335481445306	30.4405655897902	27.0266081354706	38.0395157422478	42.4448529982693	37.1640647857053	32.6672737531136	39.4908530122586
ABCD1	na	5.1256808249443	5.79084068983146	4.83356124804677	5.12084280949741	4.94630456359272	4.75993940412984	4.7846925198049	5.11679152846667	5.96464127777528	4.81692864363235
CCDC22	na	20.8910324531821	22.159617039755	22.4641739970698	23.0031510331392	24.0983958338237	20.9597331744877	19.2545287692149	19.2745304944496	22.9895445275842	22.1737954917621
SYP	na	1.86388393634338	2.50936429892696	2.25830320605464	1.86951404156255	1.89938095241961	1.75997759480431	1.54344919993706	1.76971737074787	0.908521519131334	1.23408915663308
PLP2	na	162.973351684024	159.943019853145	168.065301755856	166.508674527864	184.358663694228	154.438033944078	138.79466930434	129.766449815925	154.488159187941	141.004638477238
PLS3	na	18.172868379348	19.4572247178337	20.2058707910152	22.312243669953	21.1306130956681	23.3997021127392	23.151737999056	24.1989614391394	24.8460885014613	27.5878640498944
NAA10	na	51.8781028948908	51.7701157670932	51.5447801943348	53.4030750133302	50.0170317470496	43.8394419069438	43.0622326782441	41.8961351466181	52.4967434315454	48.4081424021234
ELF4	na	58.0910493493687	57.4065340385292	56.259483378905	68.5623953938265	67.586305556931	63.9191862840293	60.696139787525	61.593858925377	74.8542729892991	67.0389077345196
MTMR8	na	1.98037668236484	1.23537934716404	1.54515482519528	1.21924828797557	1.26625396827974	1.59997963164028	1.1575868999528	1.30805196968321	0.908521519131334	1.43313579479971
RBBP7	na	89.3111052831204	90.8389876211561	85.6570444121074	96.1174067020744	89.3500456367389	90.8788430771681	98.5106451859831	97.7576486754422	99.5423577483027	101.354548154446
KCND1	na	2.29102400508874	1.66004099775168	1.70363224316402	2.19464691835603	1.30582440478848	2.15997250271438	2.73962232988829	1.30805196968321	0.987523390360146	1.11466117373311
SLC25A14	na	5.1256808249443	5.0573342024528	4.75432253906239	6.17752465907624	6.52912202394239	6.07992260023308	6.0966243397514	5.73234539655289	5.25362443671598	6.13063645553208
FMR1	na	28.5018918599175	28.6067530077674	27.2581158906244	28.6929763770252	27.9762986116804	33.519573282864	34.4960896185934	37.3564253694822	31.0872363285374	34.3554497475596
PIM2	na	20.4250614690962	22.3526450627494	21.9887417431636	27.9207857946407	25.6812132941734	23.1597051679931	21.6468750291173	20.5825824641328	26.1101184411223	27.0703427906611
SCML2	na	8.69812503626912	8.22299377956067	7.25034187207015	9.06307894061844	7.91408730174836	10.2798691332888	10.765558169561	9.00247532076091	10.8627572939616	11.624323668931
SLC35A2	na	23.6868583576971	24.9392205708741	25.7129610654291	26.2951214106732	25.4833611116297	21.3197285916068	17.9040107192699	19.7746680122697	21.6860136523088	20.1833291100959
PQBP1	na	29.5503265741107	29.340259495146	31.4973868212884	31.9849467545592	32.8830327387644	24.8796832720064	31.1005013787318	27.6999240638797	34.3263130489187	28.9413811894274
EMD	na	34.0158818382667	35.8646066723562	35.3800835615226	38.7314539480241	40.0057113103379	29.5196242037632	30.5217079287554	29.7004741351599	33.8918027571602	34.5544963857263
TAZ	na	11.4162891101032	11.1570197290753	12.1235224746091	12.3550493181525	12.26683531771	10.1198711701248	10.765558169561	11.5031629098612	10.3097441953599	11.8233703070976
PGK1	na	165.03139019707	164.537086800411	162.677069544918	166.102258431872	189.225827384803	169.277845027542	163.875718803318	153.849994904799	189.722993755991	187.501933152962
MAGT1	na	79.6033764479986	77.3656316161482	80.7442444550763	79.9826876911977	80.8028313508507	83.2789398268768	79.1403577267729	80.4451961355174	89.2721144885572	96.458000855547
SMS	na	43.3741324353241	41.3852081299955	45.4037802480458	43.080106175137	44.437600199317	47.4793955689254	48.1556150380364	48.2825065280126	51.5092200411852	55.573821376122
UBL4A	na	38.3261134410608	37.5632532747067	36.9252383867179	43.9742215863191	42.2612261913362	37.5995213435467	37.6987467084628	35.5867079987344	45.7815843770964	40.8443701517917
CD99L2	na	30.5987612883039	32.8533695136438	34.4688384082023	32.147513192956	38.620746032532	31.6795967064776	29.942914478779	30.7392212875554	34.7608233406771	29.1802371552274
EEA1	na	28.6572155212795	30.8844836791011	30.6257610224602	27.8801441850415	23.6631210322276	30.8396073998665	33.9944686286138	34.3556002625619	26.6631315397239	30.5735636223937
RP2	na	2.44634766645069	3.20426518170674	3.36764513183586	2.47913818555033	3.32391666673431	4.99993634887589	3.97438168983794	4.57818189389123	3.79208981898296	4.7373099883657
JADE3	na	24.0363365957615	23.1633627593258	22.9792256054682	24.1004744923172	26.0769176592608	28.7196343879431	28.2065341288498	28.7771433330306	25.5176044069062	29.1006184999607
CDK16	na	134.005488840021	136.972685116813	134.230373019528	129.971867498196	143.957248018803	140.438212167226	134.280080394525	131.343806602896	155.041172286543	137.740273611305
USP11	na	88.1073469075653	88.9087073912123	92.2734766123026	76.4062260464693	80.6445496048158	75.9590330121225	76.3621491668862	77.7906200793956	79.712888069871	73.9657307427182
HTATSF1	na	48.1115041068635	49.1449346543696	50.950489876952	50.5581623413872	47.2866716279464	50.83935279537	50.3550301479467	61.2860819913339	55.2223079889394	58.8381862420546
TIMP1	na	159.284414726678	163.378918662445	168.580353364254	151.511920585765	176.998562503602	124.118419924495	117.379311655214	106.837068229714	145.758452417158	129.818217412273
GABRE	na	4.97035716358235	4.40103892427191	4.12041286718741	3.98287774072021	2.33465575401577	2.19997199350539	2.16082887991189	1.73124525399248	2.0540486519491	1.67199176059966
FGD1	na	26.8709934156171	28.3365137755753	25.7129610654291	28.2865602810333	27.5014533735755	31.9595931420147	26.3543950889254	29.1618645005845	27.9271614793849	26.075109599828
PIN4	na	6.67891743856379	7.52809289678089	8.35968379785137	7.07164007025833	6.68740376997736	7.3199068147543	7.02269385971364	8.27150510240853	6.87316279690662	6.64815771476531
PORCN	na	26.0943751088073	27.1397400330101	29.2390836152337	19.7518222652043	23.5444097227014	14.6798131202996	11.845972609517	12.1187167779474	11.5737741350209	12.3010822386975
MAGED2	na	36.3457367586959	35.2469169987741	36.3705674238273	33.0416286041381	35.9299563499375	33.999567172356	35.9623663585336	32.778243475591	30.5737241655501	29.6977584144606
RBM3	na	203.357503638131	208.663292856927	213.667178776362	206.012319058273	200.542972226303	191.277564962596	207.786848541527	206.364434275904	221.758252539274	233.561325224719
KLF8	na	0.621294645447794	0.810717696576404	0.554670962890612	0.609624143987787	0.712267857157352	0.879988797402156	1.38910427994336	1.3465240864386	0.790018712288117	0.756377225033179
SYTL4	na	3.88309153404871	3.70613804149213	3.2487870683593	4.06416095991858	3.83833234134795	5.35993176599495	5.74934826976556	5.80928963006366	4.66111040249989	4.85673797126567
CENPI	na	9.28058876637642	9.99885159110898	10.2614128134763	9.26628698861437	9.81346825416796	8.9998854279766	8.37321190965857	9.46414072182557	7.4261758955083	8.75805207933154
PBDC1	na	7.14488842264963	6.71737520020449	7.52767735351545	9.91655274220134	11.2775744049914	13.8398238136885	16.4763202093282	14.2731553162491	14.1413349499573	16.3616336572967
GLA	na	10.0960379885267	8.9951058715382	9.38978701464823	8.94115411182088	8.98248908748438	8.31989408452948	8.33462567966015	8.0406724018762	10.0332376460591	10.7485184609978
ARMCX3	na	23.7256892730376	22.5070674811449	23.3754191503901	21.4587698683701	20.5766269845457	24.2796909101413	24.8495321189867	26.7765932617504	24.9645913083045	25.3983510300615
NDFIP2	na	28.618384605939	27.3327680560045	28.5259352343744	26.9860287738594	29.4799751990126	27.7196471181679	28.5152239688373	25.545485525578	29.7442045176476	30.2550890013271
FNDC3A	na	64.4981503805491	67.5984136526325	69.0169155253891	65.1485001874949	61.8485922631634	75.6390370857944	73.7768717569917	78.329229713971	76.4343104138753	79.8973205600837
CDADC1	na	6.48476286186135	6.67876959560561	5.46747091992175	6.2994494878738	4.90673412708398	7.03991037921725	6.48248663973567	7.3481743002792	6.99166560374983	7.00644166346523
CAB39L	na	4.58204801017748	3.55171562309663	4.04117415820303	5.40533407669171	4.43188888897908	4.83993838571186	5.20914104978759	5.07831941171128	6.16214595584731	6.09082712789875
KLF5	na	224.01555059927	232.94621814962	230.861978625971	209.263647826208	204.816579369247	241.916920304011	239.196039760246	253.03111190019	289.778863667281	281.372327712342
STK24	na	128.452667946331	129.676225847626	134.428469791989	141.636009453163	138.140393852018	156.198011538883	154.151988843714	159.313035484064	182.099313182411	174.006571085264
DNAJC3	na	70.8275895810485	73.8911272022494	75.5541090165999	87.5420270766462	78.8638799619224	92.6788201627634	86.7032588064646	90.6018349589399	98.7523390360146	110.829168131177
UGGT2	na	29.9386357275156	30.0737659825247	30.5069029589837	30.1154327129967	29.2029821434514	30.6796094367024	32.7982954986626	33.470741577188	27.4136493163977	33.9573564712264
ARHGEF7	na	57.236769211878	60.0317151512528	60.3798962460924	59.6618828916048	58.9599503980252	57.9592621561693	65.4036598473331	64.4407955652757	56.6048407354436	60.3907500197543
FGF9	na	10.3678543959101	10.6937524738888	8.8747354062498	16.3785686684719	15.9073154765142	19.5997504875935	21.3767714191283	22.1984113678592	21.5280099098512	22.890363389162
PARP4	na	108.144099223257	108.751988155035	106.457205520505	103.270329991531	95.3251815495589	110.238596620016	102.600785565816	107.568038448066	102.74193353307	108.281371162645
SUPT20H	na	18.5223466174124	17.0636772327034	19.4531030556636	20.6459376763864	18.7168164686349	22.0397194258449	21.2224264991346	20.5056382306221	18.4469369319275	17.0383922270632
MRPS31	na	12.3870619936154	12.7398495176292	13.3517224638669	13.3710895581321	12.0294126986575	13.7598248321064	15.0486296993864	14.7732928340692	12.7588022034531	14.689641896697
SLC25A15	na	30.2492830502395	28.6839642169651	27.5750707265619	27.7582193562439	30.5483769847487	25.1596797075435	25.4669117989616	24.660626840204	27.9666624149993	26.2343469103613
KPNA3	na	60.9257061692243	61.5373337306089	61.3703801083971	57.1014614868561	57.2584216281494	64.3991801735214	68.7992480871946	67.1338437381529	65.6505549911425	71.6567897399854
RGCC	na	2.79582590451507	2.47075869432809	2.09982578808589	2.76362945274464	2.80950099212067	2.2399714842964	2.43093248990088	2.88540875665414	2.96257017108044	3.58283948699927
VWA8	na	69.7791548668554	68.8337929997966	75.7522057890608	71.529232894567	64.1832480171792	78.678998385911	75.9377006369035	79.7911701506758	76.2763066714177	78.5836127481839
DGKH	na	15.066395152109	15.4036362349517	13.2724837548825	16.175360620476	14.4432093256907	20.5597382665777	20.6822192791567	21.0827199819529	17.3409107347242	18.4317186942296
KATNAL1	na	6.91190293060671	5.98386871282584	5.11089672949207	5.12084280949741	5.18372718264517	6.11992209102409	6.0966243397514	6.57873196517143	5.49063005040241	5.77235250683215
INTS6	na	24.8129549025713	25.2480654076651	26.8223029912103	24.8726650747017	23.7026914687363	24.9996817443794	24.9267045789836	24.9299316574917	23.6215594974147	26.4333935485279
DHRS12	na	1.78622210566241	2.66378671732247	2.41678062402338	1.86951404156255	2.41379662703325	1.63997912243129	2.19941510991032	1.65430102048171	1.97504678072029	1.55256377769968
TSC22D1	na	311.462771946047	322.781460051205	328.167113258782	294.773594422895	297.886246037808	223.677152503312	232.404863280523	219.32953762247	245.65631858599	251.714378625515
CLN5	na	9.39708151239788	8.95650026693932	8.04272896191388	8.61602123502739	8.428502976362	6.91991190684423	5.9422794197577	7.65595123432231	5.45112911478801	6.48892040423201
MSLN	na	71.7207006338797	78.369377335719	77.5350767412092	57.9955768980382	67.1906011918435	50.719354322997	46.5735796081009	47.8208411269479	48.9416592262488	42.1978872913247
MGRN1	na	77.4288451889313	80.0680239380696	74.3259090273421	71.8950073809597	78.8638799619224	67.759137399966	67.8731785672324	66.1335687025128	70.3511663292568	64.2522548001869
ZNF629	na	62.5954355288652	66.4788511192651	67.5906187636703	62.994494878738	59.5535069456564	67.0391465657279	66.2911431372969	71.4427208147565	72.5632187236635	69.0293741161859
TRADD	na	5.39749723232771	5.09593980705168	4.51660641210927	6.2994494878738	6.01470634932875	4.59994144096582	5.20914104978759	4.03957225931579	4.85861508057192	5.41406855813223
HSF4	na	10.9114872106769	9.72861235891685	7.84463218945295	9.63206147500704	8.58678472239697	7.75990121345538	8.64331551964756	7.73289546783309	5.80663753531766	6.76758569766528
CORO1A	na	8.30981588286424	7.8369377335719	9.35016766015604	10.4042520573916	9.65518650813299	7.27990732396329	6.71400401972623	5.42456846250978	7.38667495989389	5.3742592304989
MAPK3	na	86.010477479179	85.8974702324999	81.6158702539044	77.86932399204	92.1595466288596	61.759213781315	57.8407587676415	60.2473348389384	64.2680222446383	56.8875291880217
GDPD3	na	1.24258929089559	1.85306902074607	1.42629676171872	1.74758921276499	1.30582440478848	0.879988797402156	1.54344919993706	1.50041255346015	1.10602619720336	1.19427982899976
ELMO3	na	44.1507507421339	41.8870809897809	41.1248899628897	40.4384015511899	43.7253323421597	33.519573282864	35.3064004485603	32.2011617242602	37.9208981898296	36.7440094055592
PHKB	na	39.6851954779778	38.4897877850797	39.1439222382804	31.9443051449601	29.7569682545738	48.7993787650287	44.9915441781654	46.3204285734878	42.5820085923295	41.6803660320915
LYRM1	na	30.3657757962609	28.8383866353607	31.7747223027337	38.5282459000282	37.8689077388659	35.7195452763693	37.9302640884533	39.0107263899639	38.7504178377321	36.4255347844926
NUTF2	na	124.064774512856	107.362186389475	108.477792599607	114.32484780251	113.013166668967	94.5587962299408	98.0090241960036	88.9475339384582	108.943580424531	95.0248650607472
NUP93	na	59.9937642010526	58.6033077810943	65.8473671660141	63.3196277555315	61.2154652790235	60.1192346588837	59.9630014175549	59.5933088540968	65.3740484418417	67.5166196661195
CENPT	na	22.1724526594181	22.5456730857438	23.9300901132807	25.8480637050822	25.6812132941734	21.5597255363528	20.7593917391535	20.3902218803559	21.5280099098512	21.4572275943623
NFAT5	na	70.866420496389	75.7441962229954	65.5700316845688	70.8789671409801	64.6976636917928	106.198648050124	107.964271535598	99.9505593304993	84.8875106353582	89.9292711236816
LONP2	na	79.8363619400415	80.7629248208494	83.4779799150372	76.1623763888742	78.7847390889049	78.63899889512	79.2947026467667	79.3295047496111	74.7357701824559	79.1011340074172
[truncated: 13,158 more rows]
