# Supplementary material for: FOXO1 links KRAS G12D and G12V alleles to glutamine and nitrogen metabolism in colorectal cancer
Source: EMBO Rep. 2025 Nov 20;27(1):142–62. doi: 10.1038/s44319-025-00641-z (PMC12795846; doi:10.1038/s44319-025-00641-z)
Supplement: Supplementary file 6 — Source data Fig. 4 [file 44319_2025_641_MOESM6_ESM.zip › Fig4/Fig 4C-D/data/sw_gsea_G12D_LN_DMSO___G12G_LN_DMSO.gct]

#1.2
15464	10
NAME	Desctiption	G12D_Low_Nutrient_DMSO_1	G12D_Low_Nutrient_DMSO_2	G12D_Low_Nutrient_DMSO_3	G12D_Low_Nutrient_DMSO_4	G12D_Low_Nutrient_DMSO_5	Parental_Low_Nutrient_DMSO_1	Parental_Low_Nutrient_DMSO_2	Parental_Low_Nutrient_DMSO_3	Parental_Low_Nutrient_DMSO_4	Parental_Low_Nutrient_DMSO_5
TSPAN6	na	42.4009033308844	43.2343327067206	45.5461662759473	44.3787107147403	43.6253885759272	31.1594597746052	28.2024845927028	27.5306035553995	30.5490042229736	31.4187410224913
DPM1	na	14.0953319112606	14.5403480301672	13.6562840744327	13.7511497989336	13.4171608749704	17.9690167268002	16.5782239998599	16.0270227496731	15.7697842811199	15.57034953327
SCYL3	na	14.5549622996712	13.6895829858489	14.9424714941854	13.8344901007453	14.1625587013576	15.2045526149848	17.9434895057307	15.5980756687816	14.9773328097069	14.6567831065731
C1ORF112	na	10.8013141276508	9.28107321074504	11.2352254019571	11.6259721027348	11.4555876476356	11.3343028584432	10.7270861175564	12.1664990216496	11.6094140562014	11.2011187968932
FUCA2	na	59.9051606228574	60.9843852222705	61.3587057305537	71.464308803549	71.2051081522552	57.1454224256701	60.5007657030181	58.453788568759	66.248943010132	70.6226568116177
GCLC	na	82.9249825757585	79.701216197273	77.5495356027343	80.0900300410619	80.3852708561823	96.4008128134491	93.3061454297996	89.026016879571	100.839449737312	95.9244748031815
NFYA	na	40.0261463240959	40.6820375737657	39.5691776782732	35.7946596281333	36.2106417766014	32.6996612083309	33.8585845455962	32.2880166343779	31.6584362829518	34.1197200231606
STPG1	na	8.15843939428941	8.85569068858589	7.98192781081802	8.04233912483087	7.21858947659226	6.27928276826645	7.02136545876418	6.55119178088827	4.87357654919033	4.64727269232805
NIPAL3	na	34.5488841955354	34.4559842948909	36.5050252959213	38.7949104933552	34.5236888010934	42.77020904423	43.8055189455121	39.5411218203614	37.2055965828433	39.4025171862344
LAS1L	na	35.5447500370919	34.5719977100253	32.7221211201781	31.8359952920766	34.3667629429067	36.0170181425094	36.5501079714558	37.0454297133563	42.039550558463	43.3348248489735
ENPP4	na	13.6357015228499	12.1814085891029	11.8783191118334	13.6678094971219	13.4956238040638	13.5458741478955	12.2093743810733	12.3224797783375	12.560355821897	12.0749649441686
SEMA3F	na	10.954524257121	11.7560260669437	13.1645065315861	13.3761184407809	13.6525496622506	11.4132875473522	12.7164729975396	14.3112344261071	16.1263874432558	17.2386012689775
ANKIB1	na	89.436413078243	84.148397110755	83.7156694091956	76.4230567613462	77.2075222278999	75.6673319748334	72.8271628417374	67.5786628349963	69.339503748643	67.3258736196243
CYP51A1	na	197.066529031075	204.183610636391	207.378806914239	194.807955484893	204.592087611025	272.023268602637	277.421950792949	262.086666424703	178.182713347227	190.975103459088
KRIT1	na	35.5830525694594	36.0415009683932	37.4885803816145	36.5030521935329	37.0737339966288	30.4880899188786	34.8337741926468	33.4188771203646	34.4716390064682	29.7902095662054
RAD52	na	13.3292812639095	14.3856634766548	11.9161481535909	13.5427990444043	12.7109945131299	10.2680095581715	9.43983578344963	11.4255904273825	10.2622465547992	9.41370622292092
BAD	na	21.2962079963611	20.6117167555296	26.6316453972317	22.54355164007	24.0488877671253	23.3794679170675	26.876226672714	28.1155313929788	27.4584434844626	28.4794403452924
LAP3	na	46.7290894884182	45.0132050721134	47.8159087813932	41.6284807549536	45.6654247323554	47.9831985122247	52.1921499101471	48.4320249515669	50.7961393175773	54.2579016899155
CD99	na	61.8585897736028	63.381995801713	68.2435913304062	61.1301113788958	65.5950087220775	54.2229889360367	57.8092422771584	55.958096461754	57.9678251338655	59.8584610883621
CD99	na	61.8585897736028	63.381995801713	68.2435913304062	61.1301113788958	65.5950087220775	54.2229889360367	57.8092422771584	55.958096461754	57.9678251338655	59.8584610883621
HS3ST1	na	3.5621355101827	3.48040245402939	4.23685267683231	3.25027177065704	4.47238695832347	1.26375502254419	1.36526550587081	1.36483162101839	2.21886411995657	1.58881117686429
WNT16	na	4.17497602806359	4.13781180645716	4.91777542846608	5.08375841051485	5.4139421074442	10.4259789359896	6.86533511523609	7.60406188853103	6.06225375630993	5.40195800133859
MAD1L1	na	38.5706500941288	38.9805074851292	36.5050252959213	35.877999929945	39.8983994439909	30.8040286745146	32.5323266256074	32.5219877694096	39.4244607027999	35.9468528765546
LASP1	na	172.476303251104	184.035947541398	180.028409723616	155.929704689726	157.710487477722	157.258515617843	153.143782172823	154.26496836425	141.928058530079	150.857621243264
SNX11	na	10.1884736097699	10.9439321610035	10.9325930678977	9.91749591559455	9.3763200266606	12.9929813255325	10.7270861175564	13.0633883726046	9.58866280409806	11.5586013116877
M6PR	na	70.9362899447135	71.928317383274	74.977160763229	73.7978372542771	73.8728477414306	96.7167515690851	102.472928112075	98.306871902496	103.533784740117	111.931747410089
CYP26B1	na	9.26921283294853	8.73967727345158	9.91120894044701	9.66747501015939	9.96479199486106	12.4400885031694	13.5746398869441	13.1803739401205	15.0962005304188	13.2665733268168
ICA1	na	31.6378917356012	34.0692729111099	33.6300181223565	35.9613402317567	34.1706056201732	36.767372687145	42.1672003384671	44.6494916018873	35.4622033457345	35.5893703617601
DBNDD1	na	56.9175630981881	55.0290299120424	62.4935769832766	59.6299859462849	54.6886615780957	56.3160831921255	64.0504560182822	64.0301006203485	57.3734865303057	64.3468526630037
ALS2	na	28.6119916785643	29.274051752225	29.3175073620093	25.3771219016684	27.7366454345148	29.6982430297885	24.4967639339106	26.6727093936165	23.4565635538266	25.7387410652015
CFLAR	na	25.1647637654842	24.5561728700962	22.2813055951271	24.5853890344571	23.6173416571116	21.4048506943422	22.3123391245173	20.1215176127283	18.1075161217885	16.6030767982318
NDUFAF7	na	10.265078674505	10.3251939469539	12.3700966546801	10.8759093864293	9.92556053031436	9.9520708025355	10.6490709457923	11.5815711840703	9.94526596623393	10.8833565615204
RBM5	na	120.116741504655	118.565710267268	118.329242617245	116.759762838218	110.201183911672	110.381102750344	106.568724629687	109.342510438159	110.626225409264	107.800838350242
SLC7A2	na	9.57563309188898	9.04904638047641	8.51153439542206	10.2925272737473	8.67015366482006	6.79268324617502	5.81213029642146	4.9133938356662	7.52828897842409	6.99076917820287
ARF5	na	134.212073415916	138.597359947126	144.052991012299	122.135212305074	121.735234488401	124.71682378733	137.189679547076	140.811628099926	134.756372713791	152.446432420129
SARM1	na	61.1308416586192	65.2768815822401	64.8389775722373	64.3803831495529	64.0649816047564	61.0156721822117	60.383742945372	62.1583315400947	56.3432996174687	59.9379016472053
POLDIP2	na	77.8690483032411	76.2981560199998	83.1104047410767	76.0896955540994	74.2259309223509	79.221642975739	77.11799728876	79.4721955324423	80.5526920691378	86.5504888596822
PLXND1	na	70.7830798152433	73.0884515346172	81.4837559455071	72.3810521234779	73.4020701668703	81.5121989541003	82.6180668981252	88.129127528616	89.2696582546815	93.7001391555715
AK2	na	149.916111686614	153.60176163783	152.942815825295	156.013044991538	139.820939644428	204.372882552068	190.552057033684	197.861589858495	186.186473208499	192.047551003471
FKBP4	na	94.0710194947173	93.9321951204154	91.6219391364987	88.2573796186103	89.0161930564557	98.7703534807194	107.309868761446	103.649212819054	117.837533799122	129.130628399645
KDM1A	na	142.140697616	142.464473784936	136.562840744327	132.177718673386	137.07473712616	149.636493138123	149.086993241093	147.011863178267	156.984636486928	163.170907863963
RBM6	na	54.1214782353565	49.6924128158641	47.7402506978784	54.7129081393935	50.2162746197723	51.2215707574942	49.9687175148718	51.5906352744951	59.513105503121	56.7205590140551
CAMKK1	na	18.6150307306322	18.4074618679777	18.1201110018096	20.0850127366243	23.695804586205	27.4866717403361	26.5641659856578	25.5808440968018	35.6999387871585	35.907132597133
RECQL	na	29.3014372611803	32.0197025770704	28.7500717356478	31.0025922739594	28.4820432609021	23.339975572613	23.0144756703937	20.9404165853393	20.2471350946037	21.5681117259327
VPS50	na	22.943216888166	22.6612870895691	23.945783432454	24.6687293362688	24.9512114516994	23.7348990171581	24.7308094492027	23.8650557732358	22.7433572295549	24.1896501677588
HSPB6	na	1.26398356812934	1.35348984323365	1.17270029448037	1.08342392355235	1.3731012591344	1.50070908927123	1.32625791998879	0.896889350954942	0.475470882847837	0.238321676529643
ARHGAP33	na	14.3634496378335	14.3856634766548	14.6398391601259	15.8346573442266	17.4187702587335	14.8096291704397	14.0037233316463	15.5200852904377	16.681103473245	15.57034953327
NDUFAB1	na	30.3356056351043	31.865018023558	36.4293672124064	31.9193355938883	31.9344121410114	35.0297095311468	33.9756073032422	35.9925596057135	40.1376670270716	41.7062933926876
ZMYND10	na	1.26398356812934	2.24292602593005	1.62664879556955	1.95849709257539	1.68695297550797	0.710862200181107	0.585113788230349	1.0138749184708	1.06980948640763	0.953286706118574
SLC25A13	na	25.1647637654842	22.5066025360567	26.0642097708702	26.0021741652563	25.5396834198998	37.1228037872356	34.4436983338265	35.602607713994	42.4357762941695	44.2483912756705
ST7	na	52.1680490846111	52.3993925023314	50.8044030802303	52.0043483305126	46.6462113460228	36.688387998236	36.0430093549895	33.9258145796	43.5452083541478	43.0965031724439
CDC27	na	98.8205335082942	97.5286109895791	91.0923325518947	94.5495724053951	95.2539959193805	107.853592705256	101.614761222671	99.5157227668266	96.8375698066762	94.1370622292092
HCCS	na	13.5207939257472	13.341542740446	13.8832583249773	12.459375120852	13.6917811267973	11.5317645807157	12.9505185128317	13.531330642668	13.590542734734	13.9815383564057
DVL2	na	58.3347567957876	62.1445193736136	64.3472000293907	64.8804249604232	63.7118984238361	64.1355673941177	65.7667897970912	64.45904770124	69.0225231600777	70.5034959733529
PRSS22	na	4.5196988193716	4.36983863672579	4.57731405264919	4.87540765598556	4.82547013924374	3.39634162308751	2.57450066821353	3.11961513375632	2.21886411995657	1.86685313281554
UPF1	na	128.50499609315	127.769441201257	133.158226986158	118.384898723547	118.479022931025	147.108983093035	141.402498822334	146.933872799923	138.005423746585	143.350488432581
SKAP2	na	19.9556193634966	18.5621464214901	18.3092562105968	22.3352008855407	21.4203796424966	27.8026104959722	30.152863886804	24.8009403133627	20.564115683169	20.6545452992358
SLC25A5	na	260.648732761218	281.139176008818	286.517162270785	257.396522145494	260.065378480055	384.536957953525	397.721345653109	400.090640904248	357.395613607291	371.702374827401
MCUB	na	23.1730320823713	24.2081326246933	21.6382118852507	23.7936561672457	26.3243127108337	20.8519578719791	21.5711949927589	19.6145801534929	23.9320344366745	22.7994403880026
HOXA11	na	9.53733055952142	7.50220084535224	9.07897002178352	9.37578395381838	10.3178751757813	8.33288467990076	7.91853993405072	8.57894161782988	8.83583390625565	11.0422376792068
POLR2J	na	158.227761210373	174.445505223629	177.45603488411	182.806952024005	151.511916079344	160.812826618748	173.544749589121	169.82404884386	160.392177814004	167.142935806123
DHX33	na	77.792443238506	76.7622096805371	74.5988703456546	70.7559162381494	71.5974227977222	78.1948420199218	71.2278518205744	66.8377542407292	78.4130730963225	77.2559434750261
LIG3	na	48.1462831860178	49.3830437088392	48.1941991989675	46.0871869018806	45.8223505905422	56.039636780944	52.8942864560235	52.1365679229025	54.4017935125067	57.3163632053793
RPAP3	na	34.7403968573732	32.4837562376076	31.0198142410937	32.2943669520411	29.266672551836	31.0014903967872	31.7911824938489	30.6502186891558	36.096164522865	33.9608389054742
ACSM3	na	0.766050647351118	0.386711383781043	0.340461375816882	0.541711961776173	0.588471968200456	1.54020143372573	1.75534136469105	2.22272578280138	1.74339323710874	1.90657341223715
REXO5	na	7.39238874693829	7.23150287670551	6.09047572294645	7.45895701214884	7.68936705115263	11.6897339585338	12.3654047246014	11.9325278866179	10.3414917019405	9.81090901713699
CIAPIN1	na	30.9484461529852	26.9924545879168	32.0790274103018	27.1272682397145	29.1882096227426	37.4782348873262	34.4436983338265	37.5133719834197	35.7791839342998	40.355803892353
SPPL2B	na	33.5913208863465	34.5333265716472	38.2451612167631	35.586308873604	35.2690866274807	36.609403309327	35.6919410820513	36.1875355515733	35.2640904778813	38.4095102006942
FAM214B	na	11.8737850339423	11.5239992366751	11.0839092349274	11.9176631590758	13.0640776940501	6.87166793508404	7.56747166111251	7.48707632101517	4.55659596062511	4.4089510157984
PRKAR2B	na	14.1336344436281	13.6122407090927	12.2944385711652	11.6676422536406	12.8286889067699	12.6770425698964	12.8334957551856	13.1413787509485	16.3245003111091	15.6895103715349
MSL3	na	19.6491991045562	19.1035423587835	19.3306403380474	19.5016306239422	17.5756961169203	19.98312629398	21.1811191339386	20.4724743152758	22.0697734788538	23.5541256970131
CREBBP	na	104.565913363428	114.118529353786	109.061127386675	111.842685031327	103.767223726014	115.436122840521	113.395052159042	113.904947571278	106.346987463633	98.6254538038508
TSPOAP1	na	4.44309375463649	5.02724798915356	4.57731405264919	6.87557489946681	7.33628387023236	9.00425453562736	8.62067647992714	10.6846818331154	7.40942125771213	6.87160833993805
GCFC2	na	16.5083914504166	14.6176903069234	11.7270029448037	17.7514842858961	19.2626490924283	17.6925703156187	17.9824970916127	16.5729553980804	20.3263802417451	17.397482386664
WDR54	na	24.2072004562953	24.6335151468525	27.3125681488654	21.9601695273879	22.4796291852574	17.1396774932556	18.9966943245453	18.0547725866147	17.3943097975167	16.7222376364967
CROT	na	11.1460369189588	11.5626703750532	9.45726043935784	11.0009198391469	9.92556053031436	8.33288467990076	9.4008281975676	6.78516291592	7.33017611057083	7.78517476663502
KMT2E	na	98.7439284435591	100.738315474962	86.4393604157306	98.8415979486986	87.682323261868	82.9339233544625	87.4550075474961	83.8396567197011	81.6225015555454	75.3096497833673
RHBDD2	na	133.637535430403	140.105534343872	146.701023935319	137.844859196583	133.543905316957	117.766171163337	121.313592093092	126.071446592927	108.248870995024	116.817341778947
SOX8	na	16.9680218388273	19.2968980506741	19.8980759644089	19.7099813784715	19.4588064151618	29.2243348963344	26.5641659856578	29.3243822573094	33.4414520936312	30.7832165517456
IBTK	na	47.8015603947098	48.3002518342523	44.8652435243136	49.2541183707259	48.4900901797176	50.1947698016771	51.0999375054504	49.4069046808657	44.89237585555	44.4867129522001
ZNF195	na	43.0903489135004	42.615594492671	40.250100429907	44.7537420728931	44.4100178668611	37.6756966095987	38.8905631243772	34.0038049579439	38.9886123935227	33.5636361112581
MYCBP2	na	63.6971113272455	66.6303714254737	60.866928187707	67.7139952220216	65.4380828638907	65.3203377277529	58.3553484795068	55.139197489143	64.2678143315994	64.6646148983766
FBXL3	na	45.3501983231862	44.0077554742827	40.8931941397833	42.8785852821294	43.7038515050206	36.4119415870545	37.0181990020401	33.2239011745048	40.3357798949249	37.4959437739972
PDK2	na	37.4981791878372	37.2789773964926	41.9902363507488	38.7115701915434	45.7046561969021	26.1044396844284	29.0606514821073	31.4691176617669	27.8150466465985	28.6383214629788
ITGA3	na	59.2923201049765	60.8683718071362	64.8011485304799	70.54756548362	71.8720430495491	46.442997078499	47.8233002913605	45.8583424662179	49.4093492426044	52.0732863217271
ZFX	na	19.5342915074535	18.8715155285149	21.1086053006467	19.9183321330008	21.0672964615763	21.7997741388873	21.4151646492308	19.497594585977	21.3961897281527	19.5423774754308
LAMP2	na	56.0749073861018	56.6918888623009	59.1646213086226	62.8385875660361	60.8872329764739	60.5417640487576	58.4333636512708	53.5403947330928	56.0659416024742	53.900419175121
ASB4	na	1.18737850339423	1.70153008863659	1.81579400435671	1.50012543261094	1.05924954276082	0	0.0390075858820232	0	0.0396225735706531	0.0397202794216072
GDE1	na	72.6599039012535	76.5301828502684	78.8357230224869	69.7558326164087	68.9296832085468	62.0424731380289	65.9618277265013	64.9659851604754	62.0093276380721	61.0897897504319
REX1BD	na	21.9856535789771	21.3851395230917	23.1135445137906	20.3350336420594	24.9512114516994	21.3653583498877	25.5499687527252	24.4499836108152	29.241459295142	26.6125872124769
OSBPL7	na	22.4835864997553	22.4292602593005	22.8487412214885	19.5849709257539	21.5380740361367	19.3512487827079	20.8690584468824	22.6172097197333	18.8207224460602	19.9395802696468
TMEM98	na	49.5634768836173	49.1896880169487	51.2205225395621	46.4205481091274	48.0585440697039	25.0381463841568	29.0216438962253	27.6475891229154	34.7093744478921	37.8137060093701
YBX2	na	14.6698698967739	13.6509118474708	12.975361322799	16.6680603623438	15.9672060705057	12.8350119477144	12.7164729975396	12.9464028050887	15.532048839696	17.0399998718695
MAP3K14	na	18.8448459248375	18.4848041447339	20.7681439248298	16.8347409659672	18.2033995496674	24.2877918395212	20.8300508610004	23.9430461515798	28.1716498087344	29.1944053748813
TMEM132A	na	56.0749073861018	54.9130164969081	61.6991671063705	55.8796723647575	61.7110937319545	60.7392257710302	59.1745077830293	59.311682730542	60.6225375630993	64.1482512658957
AP2B1	na	292.631347288127	301.441523657323	297.865874798014	253.31284735672	243.509700441349	328.14189007249	324.309069023141	319.331604129131	275.297641168898	294.605312470061
ZNF263	na	57.1473782923934	56.8465734158134	56.3652722185727	52.3793796886653	53.4724861771481	62.0029807935744	57.3411512465742	59.7406298114335	69.5772391900669	70.4240554145097
SPATA20	na	150.988582592905	163.308217370735	170.117200783169	167.680687245178	163.79136448246	106.550345338257	107.114830832036	111.799207355992	103.256426725122	106.092866335113
TNFRSF12A	na	126.666474539507	131.79123959258	141.934564673882	110.30088944781	130.758471334141	96.7957362579941	79.7705131287375	92.8865406075944	106.030006875068	118.326712396968
MAP3K9	na	29.7993701819585	29.660763136006	28.2961232345587	27.0439279379028	27.6974139699681	26.222916717792	26.876226672714	23.3191231248285	22.6244895088429	20.3765033432845
RALA	na	49.5634768836173	45.9413123931879	47.1349860297595	39.6283135114723	41.1930377740319	58.6856238593959	57.2241284889281	53.0724524630294	52.8961357168219	51.278880733295
BAIAP2L1	na	79.3245445332083	85.9659406145259	81.559414029022	78.6732449102627	75.4028748587518	94.7421343463598	102.745981213249	97.1370162273374	93.3111607588881	86.669649697947
KDM7A	na	119.695413648612	112.184972434881	112.465741144843	130.635923089869	120.67598494564	138.381174968589	134.342125777688	132.076705725408	152.229927658449	148.355243639703
ETV1	na	12.6398356812934	11.3693146831627	11.4243706107443	10.4592078773707	10.2786437112346	1.81664784490727	1.677326192927	2.22272578280138	1.14905463354894	1.27104894149143
ALDH3B1	na	0	0	0	0.0833403018117189	0.0784629290933942	7.70100716862866	7.52846407523049	7.64305707770298	6.49810206558711	8.06321672258627
TTC22	na	27.0415878514945	25.2909244992802	23.8701253489392	25.7521532598211	27.0304790726743	35.2271712534193	35.4578955667591	36.1875355515733	36.2546548171476	38.6478318772239
PHTF2	na	35.8894728283999	36.1961855219056	33.592189080599	31.0442624248653	33.4252077937859	24.3667765284302	23.443559115096	26.243762312725	30.271646207979	29.2341256543029
FARP2	na	17.8872826156486	17.8273947923061	16.1908298721806	17.793154436802	18.8703344469613	18.3244478268908	17.3973833033824	18.0157773974427	19.8509093588972	17.8741257397233
USH1C	na	1.95342915074535	2.20425488755195	2.23191346368845	2.75022995978672	2.43235080189522	3.47532631199652	4.87594823525291	3.86052372802345	5.30942485846752	5.87860135439787
GGCT	na	44.8139628700404	42.8476213229396	38.8125968431246	34.0028431391813	39.0353072239636	61.0156721822117	59.3695457124394	57.67388478532	73.4998739735615	68.5969225611157
DBF4	na	49.4102667541471	51.509956319635	42.1037234760211	46.2955376564099	44.8023325123281	50.9846166907672	47.5892547760684	42.5047561974299	58.8395217524199	54.813985601818
IFRD1	na	69.174373455806	62.0671770968574	65.3685841568414	59.2132844372263	61.7110937319545	71.2836817403833	63.9334332606361	66.7987590515572	74.6885511806811	75.8657336952698
COX10	na	22.2154687731824	19.5675960193208	20.3898535072555	19.0432589639778	19.1841861633349	20.3385573940706	21.3371494774667	22.2272578280138	22.7433572295549	21.6078320053543
GTF2IRD1	na	75.8390140877607	75.4473909756815	83.6778403674382	86.5072332805642	88.4669525528019	87.4360506222762	89.015310982777	85.5554450432671	83.6036302340781	81.4662930937165
PAF1	na	54.5428060913996	52.7861038861124	53.2254617527059	58.6715724754501	55.8656055144967	57.5798382146697	58.9014546818551	58.453788568759	63.7923434487515	62.3608386919234
VPS41	na	71.8938532539024	72.0056596600302	69.0380012073122	65.9638488839755	69.8712383576675	51.4190324797668	55.5858098818831	58.492783757931	55.5508481460557	52.7485310718944
ARHGAP44	na	23.7475700678847	23.4347098571312	25.5346031862662	22.1685202819172	24.0096563025786	20.4570344274341	21.2201267198206	22.1492674496699	25.0414664966528	24.9046151973477
ELAC2	na	111.230553995382	110.096730962463	109.893366305338	100.508403984933	105.807259882442	132.891739089413	141.12944572116	137.536032209482	139.946929851547	146.686991903996
SCIN	na	4.36648868990137	4.75655002050683	4.04770746804515	5.29210916504415	4.78623867469704	0.750354544635613	0.819159303522488	0.58492783757931	1.54528036925547	1.74769229455072
ARSD	na	17.0446269035624	20.4957033403953	21.3355795511913	22.2518605837289	25.1866002389795	15.9943995040749	17.5534136469105	16.3389842630487	12.9962041311742	14.060978915249
PNPLA4	na	9.30751536531608	9.55177117939177	9.23028618881325	10.7925690846176	9.88632906576767	8.21440764653724	8.97174475286535	9.82678767133241	7.33017611057083	8.18237756085109
ADIPOR2	na	58.8326897165659	59.4762108255244	57.9162629306274	55.7129917611341	54.1001896098953	69.8224649955665	66.5079339288496	67.8516291592	60.2263118273927	63.1552442803555
CDKL3	na	0.84265571208623	1.04412073620882	1.36184550326753	1.25010452717578	1.64772151096128	0.671369855726601	1.20923516234272	1.28684124267448	0.673583750701103	0.913566426696967
MARK4	na	59.5221352991819	61.525781159564	65.4064131985988	51.587646821454	56.4148460181504	54.1045119026732	60.0716822583158	56.776995434365	48.2999171826262	47.9820975413016
PROM1	na	64.5014645069641	63.8847206006283	63.8932515283016	65.0471055640466	70.3420159322279	51.0636013796762	50.5928388889841	50.0698228967889	61.573479328795	64.6646148983766
CCDC124	na	59.8668580904899	59.0121571649872	55.8734946757261	56.5463947792513	57.6702528836447	52.6432951578564	58.9404622677371	59.7796250006055	69.0621457336484	74.6741253126216
PAFAH1B1	na	62.0501024354406	64.503458814678	59.2781084338949	58.1298605136739	58.3371877809386	72.981852551927	66.2348808276755	67.812633970028	63.2376274187624	61.6458736623344
NOS2	na	12.4866255518232	11.137287852894	13.8832583249773	14.0428408552746	13.9271699140775	9.79410142471748	11.6632681787249	12.4394653458533	18.7018547253483	19.3437760783227
KIAA0100	na	249.311183180421	265.670720657577	280.124054213779	297.19151626059	283.8788774599	253.856790153564	243.212297974415	241.185245028535	272.207080430387	271.805872082058
TRAPPC6A	na	7.77541407061385	9.35841548750125	7.98192781081802	7.2922764085254	7.33628387023236	6.20029807935744	7.33342614582037	7.7990378343908	5.30942485846752	4.84587408943608
ST7L	na	8.84788497690541	9.31974434912314	7.75495356027343	9.95916606650041	10.1609493175945	9.32019329126341	10.7660937034384	10.2167395630519	8.8754564798263	9.69174817887217
RPUSD1	na	82.1206293960399	86.0819540296602	94.4591172683061	80.4233912483087	84.5830375626789	110.815518539344	106.724754973216	112.540115950259	120.373378507644	127.978740296419
RHBDF1	na	27.4629157075376	28.191259877638	29.9984301136431	27.585639899679	26.0496924590069	31.3964138413322	30.152863886804	31.352132094251	28.2508949558757	30.3065731986863
LUC7L	na	54.8109238179725	53.4435132385402	49.1399252429033	47.128940674527	50.4908948715992	41.1115305771407	39.2026238114334	42.387770629914	44.8527532819793	43.0567828930223
BAIAP3	na	2.87268992756669	3.09369107024835	3.51810088344112	4.2086852414918	4.0800723128565	4.69958899008621	4.91495582113493	6.51219659171632	6.61696978629907	6.87160833993805
TSR3	na	36.2724981520754	33.9532594959756	35.8997606278024	28.8357444268547	35.8183271311344	32.9761076195125	36.2770548702816	40.2820304146285	40.9697410720553	40.753006686569
PIGQ	na	46.2694591000075	49.305701432083	49.8208479945371	38.2948686824848	42.99768514318	44.1524411001377	47.4722320184223	45.6243713311862	50.0036878461642	52.2321674394135
CRAMP1	na	63.7737163919806	61.2550831909172	65.3307551150839	61.4634725861427	60.4949183310069	63.2667358161185	57.5361891759843	59.8966105681213	55.6697158667676	52.6690905130512
TEAD3	na	26.7734701249216	24.6721862852306	29.1661911949796	29.4607966904426	26.2066183171937	19.3117564382534	20.4789825880622	20.6284550719637	23.2584506859734	23.7527270941211
DNAJC11	na	72.1236684481078	72.8564247043485	71.383401796273	66.5472309966575	70.1850900740411	78.9057042201029	77.7421186628723	76.274590020342	81.4640112612628	85.9546846683581
MYLIP	na	5.74537985513339	5.22060368104408	5.10692063725323	6.45887339040822	6.27703432747153	7.14811434626558	6.2022061552417	5.81028318662115	7.44904383128279	6.63328666340841
E2F2	na	17.9638876803837	16.7832740560973	17.7039915424779	17.4597932295551	17.9680107623873	23.497944950431	21.883255679815	22.6562049089053	25.8339179680658	24.1499298883372
PSMB1	na	72.621601368886	76.2981560199998	75.5824254313478	72.7560834816306	75.9128838978589	80.5643826871922	78.5222703805128	82.8257818012303	85.3866460447575	93.1837755230906
JARID2	na	28.458781549094	26.8764411727825	26.745132522504	27.585639899679	24.9119799871527	20.5360191163431	20.6350129315903	21.3303684770588	19.9301545060385	20.6148250198142
CDKL5	na	6.54973303485206	5.68465734158134	5.75001434712957	5.08375841051485	5.3354791783508	7.3060837240836	7.33342614582037	6.47320140254436	6.29998919773385	6.31552442803555
CDK11A	na	47.9930730565475	42.4609099391585	40.8553650980259	41.2534493968009	42.8799907495399	36.9648344094176	42.2842230961132	42.2707850623981	48.1018043147729	47.5054541882423
NADK	na	73.4259545486047	70.1881161562593	74.9015026797141	73.6311566506537	76.932901976073	83.6052932101891	78.7173083099229	85.1264979623756	100.799827163742	102.716642584276
CYTH3	na	59.2157150402414	59.2055128568777	59.2402793921375	57.5464784009919	54.8063559717358	62.2004425158469	67.2880856464901	60.5595287840446	67.4772427908223	67.6436358549971
ADAM22	na	48.3760983802231	48.4936075261428	43.7303722715906	50.8792542560544	49.5101082579317	36.451433931509	39.7877375996637	36.8894489566685	44.1791695312782	42.6595800988062
SYPL1	na	106.864065305481	102.091805318195	100.246960657193	97.0081113088408	107.415749928857	106.234406582621	100.756594333266	95.2652471470836	96.4809666445404	109.508810365371
CYB561	na	59.7902530257548	61.8351502665888	61.9261413569151	56.9630962883099	62.1426398419682	71.8365745627463	73.84136007467	77.0154986146091	84.9111751619096	86.868251095055
SPAG9	na	72.1236684481078	66.9784116708767	67.4870104952575	71.6726595580783	71.8720430495491	91.0298539676362	89.6004247710074	87.0372622318013	87.2489070025782	81.108810578922
CELSR3	na	22.3303763702851	20.6117167555296	21.3734085929487	21.9184993764821	19.9688154542688	30.6065669522421	30.9720231903265	35.2906462006184	23.4961861273973	21.1709089317167
AASS	na	14.8613825586117	12.4134354193715	12.8997032392841	14.0428408552746	14.7510306695581	10.3469942470806	8.30861579287095	9.7487972929885	10.1830014076579	8.06321672258627
PLEKHG6	na	8.61806978270008	9.20373093398883	9.83555085693215	9.58413470834767	11.141735931262	5.76588229035787	6.43625167053384	6.27822545668459	6.81508265415234	7.94405588432145
SS18L2	na	9.23091030058097	8.31429475129243	8.09541493609031	7.54229731396056	9.25862563302051	8.05643826871922	8.30861579287095	8.14999453693839	7.36979868414148	7.42769225184056
MPND	na	31.1016562824554	32.2130582689609	32.2303435773315	36.6280626462505	34.4059944074533	27.9605798737902	29.9578259573939	30.7672042566717	29.360327015854	29.1149648160381
MGST1	na	18.1170978098539	20.2636765101267	17.9687948347799	19.0432589639778	19.8511210606287	28.0790569071537	28.7095832091691	28.7394544197301	30.0735333401257	36.0262934353978
CRY1	na	17.2361395654002	16.8219451944754	16.3421460392103	20.8767456038356	20.204204241549	19.7066798827985	18.450588122197	16.5729553980804	19.0980804610548	18.8274124458418
NFIX	na	103.799862716076	104.837456143041	107.20750434056	104.25871756646	106.90574088975	97.7040601804477	98.6501846956368	97.7999344432606	101.037562605165	99.3006985540181
ST3GAL1	na	5.97519504933872	7.65688539886466	5.37172392955525	7.2922764085254	7.37551533477905	3.11989521190597	2.80854618350567	3.19760551210023	3.05093816494029	2.66125872124769
MMP25	na	1.14907597102668	1.62418781188038	1.77796496259927	1.5417955835168	1.49079565277449	1.77715550045277	1.13121999057867	1.4428219993623	1.42641264854351	1.31076922091304
IL32	na	65.459027816153	67.2104385011453	60.2238344778307	69.7141624655029	68.8904517440001	110.104656339163	118.739091424879	118.194418380193	123.226203804731	128.058180855262
PKD1	na	163.245392950523	161.56801614372	168.868842405174	148.804108884824	155.984303037668	201.292479684617	168.941854455043	186.903941701176	158.92614259189	146.130907992093
MAPK8IP2	na	0.497932920778227	0.812093905940191	0.756580835148627	1.08342392355235	0.823860755480639	1.10578564472617	1.1702275764607	1.13086048598667	0.911319192125022	1.46965033859947
MED24	na	85.4529497120172	89.7943833139582	95.593988521029	94.2578813490541	94.3516722348065	79.9325051759201	81.0187558769623	81.0709982884924	86.5357006783064	98.0296496125267
RHOBTB2	na	13.9804243141579	14.9657305523264	14.7911553271557	15.9596677969442	16.3595207159727	8.88577750226384	9.32281302580355	10.0997539955361	11.9660172183372	13.7829369592977
HEATR5B	na	35.5830525694594	32.5997696527419	33.8191633311436	32.7110684610997	34.445225872	40.7166071325956	40.8019348325963	42.8167177108055	37.918802907115	34.8744053321712
SEC62	na	61.6287745793975	57.3492982147287	55.4195461746369	61.5051427370486	61.8680195901413	58.5671468260323	56.0539009124674	54.5542696515636	64.2678143315994	59.3023771764596
RPS20	na	477.211250767379	488.261793161945	469.685382460268	481.706944471735	516.756851009094	553.12977642981	634.614414714636	609.962749027704	625.521568959901	624.402792507666
CSDE1	na	584.343433799433	574.498431745118	561.799099139613	521.085237077772	519.267664740083	635.431822273001	631.142739571136	625.911781399034	580.946173692916	554.653981843324
UBE3C	na	154.167692779413	156.888808399969	168.263577737055	148.220726772142	147.157223514661	181.704276835182	165.704224826835	165.924529926664	165.741225246042	170.042516203901
REV3L	na	60.1349758170628	54.2556071444804	51.9771033747107	60.2133680589669	54.139421074442	63.069274093846	56.9510753877539	52.0975727337305	54.481038659648	47.7437758647719
FAM76A	na	8.96279257400808	9.97715370155091	9.19245714705582	9.91749591559455	9.3763200266606	9.87308611362649	9.55685854109569	10.5287010764276	9.23205964196218	8.65902091391038
POMT2	na	51.5552085667302	52.0126811185503	52.7336842098593	49.1291079180083	49.5493397224784	49.2469535347689	48.3303989078268	47.49614041144	46.833881960512	48.6970625708905
VTA1	na	42.2093906690466	42.8089501845615	36.1267348783469	40.4200463786837	36.3283361702415	44.0339640667741	43.1423899855177	42.7387273324616	45.2886015912565	45.5591604965835
MLXIPL	na	34.1658588718599	36.7762525975772	35.9375896695598	49.4207989743493	47.5485350305969	59.1595319928499	54.1035216183662	60.3255576490128	39.4640832763705	41.9446150692172
BAZ1B	na	270.454181047312	257.047056799259	248.347659137537	261.813558141515	246.295134424164	236.480158593582	227.141172591021	212.13382909543	226.086404794147	206.148250198142
RANBP9	na	73.5408621457073	76.1048003281093	74.5610413038972	77.8815120430513	75.4028748587518	83.2103697656441	75.0505952370127	79.3162147757544	74.8470414749637	70.5829365321961
ETV7	na	13.5590964581148	14.1536366463862	12.5592418634672	14.5845528170508	15.6925858186788	20.2200803607071	20.7520356892364	21.4863492337467	25.5169373795006	24.070489329494
SPRTN	na	8.4265571208623	7.85024109075518	7.83061164378829	9.29244365200666	8.98400538119363	7.77999185753767	6.98235787288216	7.72104745604689	10.618849716935	11.7174824293741
EEF1AKNMT	na	25.7776042833651	29.0033537835782	26.5181582719594	28.3357026159844	27.5797195763281	24.3667765284302	23.8726425597982	26.3217526910689	24.5263730402343	26.5331466536336
DYRK4	na	37.0385487994266	37.4723330883831	36.9968028387679	37.5864761170852	35.0336978402005	61.3711032823023	65.9228201406193	64.9269899713034	59.631973223833	57.3560834848009
ZNF207	na	184.388390817414	183.687907295996	170.911610660075	167.26398573612	154.4150444558	180.914429946092	173.271696487947	171.695817924113	180.837425776461	179.773984662194
UQCRC1	na	138.84667983239	143.933977043304	150.824389486879	149.762522355659	161.476708074205	148.688676871215	159.072935226891	162.025011009469	172.91291106233	190.855942620823
STARD3NL	na	31.0633537500878	29.3900651673593	30.9441561575788	26.7105667306559	28.3251174027153	22.7475904057954	21.7272253362869	24.6449595566749	22.9414700974082	23.7527270941211
CD9	na	225.793428306742	230.634669287014	243.127251375011	198.183237708268	203.336680745531	289.202438440347	267.397001221269	291.528034249528	233.892051787565	254.28922885713
NCAPD2	na	192.163804888028	202.598093962889	204.882090158248	218.351590746704	208.240613813868	228.818643769408	237.127114576819	232.723288978221	255.050506074294	258.658459593506
GIPR	na	1.53210129470224	1.16013415134313	1.36184550326753	1.91682694166953	2.31465640825513	3.00141817854245	3.43266755761805	2.92463918789655	2.57546728209245	2.58181816240447
PHF7	na	3.48553044544759	3.44173131565128	3.55592992519855	5.25043901413829	4.82547013924374	5.9633440126304	6.35823649876979	5.88827356496505	5.19055713775556	5.00475520712251
SEMA3G	na	4.02176589859337	2.62963740971109	3.17763950762423	4.70872705236212	4.31546110013668	3.71228037872356	3.354652385854	3.50956702547586	5.30942485846752	5.67999995728984
NISCH	na	132.028829070965	136.393105059574	142.350684133214	131.260975353457	126.992250737658	114.053890784613	108.714141853199	115.5427455165	112.448863793514	115.188810322661
FUZ	na	1.22568103576179	1.08279187458692	1.58881975381212	0.916743319928908	1.02001807821412	0.631877511272095	0.741144131758442	0.506937459235402	0.554716029989144	0.43692307363768
IDS	na	119.388993389672	110.947496006781	121.317736916082	111.926025333138	110.828887344419	102.245679792716	95.8806460980131	102.518352333067	106.228119742921	104.940978231886
ZNF200	na	10.7247090629157	9.55177117939177	9.30594427232811	10.5008780282766	10.7101898212483	12.1636420919878	9.71288888462379	10.4117155089117	11.2528108940655	10.3272726496179
LRRC23	na	3.79195070438803	3.94445611456664	2.87500717356478	4.66705690145626	4.15853524194989	4.42314257890467	4.91495582113493	4.79640826815034	3.48678647421748	3.2967831919934
HFE	na	6.85615329379251	5.76199961833754	6.46876614052076	8.45904063388947	7.76782998024602	4.6600966456317	5.50006960936528	7.05812924012367	6.06225375630993	6.15664331034912
SCMH1	na	44.2394248845271	45.9026412548098	44.4869531067393	45.2121137328575	47.8623867469705	48.5360913345878	50.0467326866358	51.2786737611195	47.5867108583544	47.9820975413016
FYN	na	118.737850339423	120.267240355904	115.794696819497	100.966775644897	109.573480478925	158.522270640387	146.863560845818	155.239848093549	136.420520803759	137.948530431242
HIVEP2	na	14.3251471054659	14.1536366463862	13.504967907403	15.1679349297328	15.4964284959454	17.6530779711642	16.77326192927	15.6370708579536	13.9867684704406	12.7104894149143
ELOA	na	58.2581517310525	57.4266404914849	55.7221785086964	55.8796723647575	55.041744759016	66.031199927934	64.9476304935687	59.9746009464653	57.8489574131536	57.9121673967034
LYPLA2	na	70.4383570239353	74.0552299940698	74.107092802808	68.6724086928564	73.1274499150434	65.8732305501159	67.09304771708	68.631532942639	73.1432708114257	87.4243350069575
CLCN6	na	22.3303763702851	26.7990988960263	25.4967741445087	26.4605458252208	25.5789148844465	37.4387425428717	37.4862900326243	36.5384922541209	26.1112759830604	23.1966431822186
NME1-NME2	na	423.089772532022	423.758334347267	434.504373625857	403.992113032307	398.709374188083	427.346659342209	460.757604438459	470.593942927141	467.189764971571	483.39580056096
TSPAN9	na	12.4100204870881	12.9548313566649	12.4457547381949	10.7508989337117	12.5148371903964	9.59663970244495	10.1809799152081	11.2696096706947	9.58866280409806	11.5188810322661
BTBD7	na	61.7819847088677	65.5475795508868	67.3735233699852	66.9222623548103	64.3003703920365	62.75333533821	61.2419098347765	60.0525913248092	58.5621637374253	55.6083911902501
APBA3	na	14.3251471054659	16.5512472258287	15.7747104128489	12.9594169317223	14.633336275918	12.9139966366234	13.8867005740003	14.7401815069986	14.6603522211417	14.458181709465
MKS1	na	14.1719369759957	15.0430728290826	16.5312912479975	16.7097305132496	16.3987521805194	12.2821191253514	14.3157840187025	13.9212825343876	13.1150718518862	11.7969229882174
ABHD5	na	18.8831484572051	18.6008175598682	19.3684693798049	20.0850127366243	19.1841861633349	19.7066798827985	19.3477625974835	19.7705609101807	19.1773256081961	20.0190208284901
AKAP8L	na	51.2104857754222	55.3383990190673	50.5017707461709	47.8373332399267	45.586961803262	39.9267602435055	41.933154823175	40.7499726846919	45.6848273269631	46.4727269232805
MBTD1	na	23.1347295500038	20.3023476485048	21.2977505094339	20.3767037929653	20.3218986351891	18.6403865825268	15.6810495245733	16.0270227496731	16.8395937675276	15.8086712097997
UTP18	na	37.2683639936319	36.4668834905524	39.6448357617881	29.5024668413485	33.0721246128657	31.3569214968777	34.1706452326524	31.8200743643145	35.1452227571693	34.5963633762199
RNF216	na	123.410759288265	126.609307049914	123.247018045711	113.009449256691	115.183579909103	111.802827150706	110.742536319064	106.300885682747	108.56585158359	111.256502659922
TTC19	na	56.0749073861018	57.7746807368879	51.825787207681	54.54622753577	52.8840142089477	60.5417640487576	58.3943560653888	57.1279521369126	62.48479852092	59.5406988529893
PTBP1	na	408.841230491292	404.500107434971	412.601358448304	383.407058484813	379.172104843827	458.269165050087	446.597850763284	458.856390986383	512.597234283539	529.471324690025
DPF1	na	4.02176589859337	4.36983863672579	3.66941705047084	3.87532403424493	3.64852620284283	2.21157128945233	2.76953859762365	3.62655259299172	3.48678647421748	4.21034961869037
SYT7	na	18.2703079393242	19.3355691890522	19.1036660875028	19.2516097185071	20.204204241549	18.8378483047993	23.482566700978	21.5253444229186	26.4678791451963	29.631328448519
LARS2	na	42.7073235898248	44.2397823045513	41.2336555156002	43.5453076966231	42.605370497713	31.1199674301507	33.9365997173602	33.8088290120841	38.7112543785281	41.5076919955796
PIK3C2A	na	87.8277067188057	86.2366385831726	77.5495356027343	89.1741229385392	85.3284353890662	85.5404180884599	81.0187558769623	73.4669363999613	73.7772319885561	64.3071323835821
PLAUR	na	4.63460641647426	6.2260532788748	5.71218530537213	8.75073169023048	8.1209131611663	15.0465832371668	14.5888371198767	14.1162584802473	10.4999819962231	8.57958035506716
ANLN	na	124.981163115335	116.980193593766	108.909811219645	133.094461993315	124.71682579395	169.382665365376	160.7892690057	152.822146364888	183.531760779265	178.661816838389
WIZ	na	100.888870256142	105.88157687925	113.562783355809	110.342559598716	113.653552791781	102.008725725989	103.175064657951	104.195145467461	105.950761727926	113.123355792737
RABGAP1	na	40.4091716477715	36.1961855219056	34.0461375816882	38.9199209460727	37.426817177549	51.0636013796762	56.6000071148157	53.6183851114368	51.5489682154197	47.0685311146046
QPCTL	na	11.6056673073694	12.8388179415306	14.7533262853982	13.4594587425926	13.1425406231435	14.5726751037127	14.7448674634048	15.7150612362975	13.2339395725981	16.8016781953399
PPP5C	na	88.0192193806435	92.5013630004255	90.3357517167461	89.7158349003154	95.2932273839272	77.2470257530137	83.905317232232	86.0623825025025	97.8281341459426	100.492306936666
CEP68	na	27.0032853191269	27.8818907706132	25.2319708522067	26.4605458252208	24.9119799871527	20.9309425608882	19.1917322539554	22.6562049089053	20.9207188453048	21.5283914465111
MAP4K3	na	30.8335385558825	26.5284009273796	27.3882262323803	29.5024668413485	27.6581825054215	28.1975339405173	27.1492797738882	27.0236660961641	26.269766277343	27.6453144774386
TMEM159	na	12.9462559402339	13.8442675393613	14.5641810766111	11.3759511972996	12.1225225449294	19.4302334716169	19.1527246680734	18.9126667483977	15.532048839696	13.8623775181409
BRCA1	na	18.3469130040593	18.175435037709	16.2286589139381	19.9600022839067	19.6157322733485	23.7743913616126	24.5747791056746	20.8624262069954	23.8527892895332	20.0587411079117
ERCC1	na	54.6194111561347	53.7915534839431	59.5050826844395	61.08844122799	59.0041226782324	44.5868568891372	47.1991789172481	49.0559479783181	51.5885907889904	54.4167828076019
SEMA3B	na	6.54973303485206	5.60731506482513	5.90133051415929	8.87574214294806	7.84629290933942	47.8252291344067	43.2594127431638	46.3262847362814	37.5225771714085	37.9328668476349
MBTPS2	na	20.7599725432153	21.5398240766041	19.3684693798049	20.9600859056473	21.8519257525103	20.8914502164337	19.1917322539554	19.1466378834294	15.4131811189841	19.8998599902252
PRICKLE3	na	13.1377686020717	10.2865228085757	13.0510194063138	13.9178304025571	15.1825767795718	19.746172227253	20.4399750021802	19.1076426942575	19.8509093588972	17.4372026660856
EXTL3	na	51.1338807106871	55.7251104028483	54.4738201307011	52.171028934136	55.3163650108429	54.5389276916727	53.4403926583718	51.6296304636671	52.1829293925502	58.5079715880275
CALCOCO1	na	39.8729361946257	40.0632993597161	41.9902363507488	39.8366642660016	42.4484446395263	40.7955918215047	38.1884265785008	39.3461458745016	22.7829798031255	20.5751047403926
UBR7	na	61.3606568528246	60.5976738384895	58.7863308910483	59.7549963990025	62.5741859519819	58.7251162038504	58.745424338327	59.6626394330896	62.48479852092	63.3538456774636
MAP4K5	na	71.93215578627	67.2877807779015	63.1744997349104	66.7972519020927	61.0441588346607	74.9169774301978	74.6605193781925	70.8542587254404	74.4904383128279	68.9544050759102
PSMC4	na	86.3722104888386	82.7175649907651	92.2272038046176	91.2159603329263	88.4277210882552	86.9621424888221	92.291948196867	92.1066368241553	108.209248421454	111.534544615873
MAN2B2	na	45.7715261792293	47.1014465445311	49.4803866187202	60.0050173044376	55.9440684435901	43.2046248332295	47.9793306348886	46.7552318171728	51.6678359361317	52.0732863217271
SLC25A39	na	208.250868482401	201.786000056948	217.063041604141	202.516933402477	215.263045967727	238.178329405125	241.261918680314	252.103897996683	270.503309766849	282.133144731676
MVP	na	15.0528952204495	16.0485224269133	16.9474107073292	18.7932380585426	19.9688154542688	22.945052128068	25.159892893905	26.1657719343811	18.1075161217885	18.0727271368313
NUB1	na	83.8442433525799	80.9386926253723	75.9607158489222	76.8814284213107	78.9729381325012	67.9663248062048	70.447700102934	69.9963645636574	71.6772355893115	66.4917477517705
PGM3	na	27.6161258370078	28.7326558149315	27.7286876081972	30.0025086522188	28.9920523000091	21.4443430387967	20.5179901739442	19.7315657210087	21.1980768602994	21.1709089317167
RWDD2A	na	6.31991784064672	6.303395555631	5.86350147240186	6.87557489946681	6.47319165020502	3.43583396754202	4.3688496187866	3.66554778216368	3.52640904778813	2.89958039777733
CLK1	na	50.7508553870116	50.775204690451	50.5395997879283	50.712573652431	51.2362926979864	45.9690889450449	42.1672003384671	48.276044194879	50.2414232875882	48.8559436885769
POLR3B	na	20.874880140318	18.0980927609528	15.6612232875766	19.9183321330008	19.1841861633349	29.1453502074254	28.1244694209388	30.9621802025315	31.4999459886692	31.2995801842265
ANGEL1	na	46.575879358948	45.2839030407602	46.9080117792149	43.7536584511524	46.4500540232894	48.0226908566792	43.9225417031582	48.0420730598473	48.894255786186	52.4704891159432
RNF14	na	28.9184119375047	31.9423603003142	30.868498074064	26.5855562779383	27.4227937181413	26.0649473399739	22.5853922256915	25.2688825834262	21.4358123017233	24.7854543590829
DNASE1L1	na	13.5973989904823	15.3911130744855	17.5148463336907	15.7929871933207	16.2025948577859	12.7560272588054	12.4044123104834	15.0911382095462	11.9263946447666	11.7174824293741
DDX11	na	42.4009033308844	43.4663595369893	42.2172106012934	43.7536584511524	44.0961661504875	56.7899913255796	54.5716126489505	59.2726875413701	65.5357366858603	60.9309086327455
HEBP1	na	26.3138397365109	27.7658773554789	28.1069780257715	27.6273100505848	27.5012566472347	30.7645363300601	29.7237804421017	30.0652908515765	28.1716498087344	29.2341256543029
GPRC5A	na	47.5717452005044	50.3498221682918	55.6086913834241	62.2968756042599	60.22029807918	123.13713000915	109.416278399075	109.108539303127	84.6338171469151	90.1253140076268
MAMLD1	na	19.3044763132482	19.2968980506741	19.6711017138643	18.3348663985782	15.7710487477722	17.4951085933461	18.3725729504329	18.2497485324745	18.1867612689298	20.733985858079
TACC3	na	70.553264621038	70.3428007097718	72.5561020907533	77.381470232181	75.9913468269523	72.3499750406549	71.3838821641025	69.1774655910464	93.4300284796001	88.2584608748113
UFL1	na	58.4879669252579	56.8852445541915	55.2304009658498	56.046352968381	58.7687338909522	52.6038028134019	47.4332244325403	46.7162366280009	42.2376634263162	42.3020975840117
POLA2	na	54.3895959619294	51.896667703416	60.9804153129793	54.6712379884876	54.5709671844557	30.2906281966061	29.9578259573939	29.0124207439338	31.0244751058214	30.3860137575295
ZC3H3	na	25.4711840244247	27.2631525565635	30.4902076564897	26.7939070324676	27.3050993245012	30.9225057078782	30.3869094020961	29.8313197165448	30.1131559136964	30.9023773900104
CAPN1	na	140.493688724195	149.347936416239	156.99052329334	153.67951654081	155.984303037668	160.575872552021	173.739787518532	176.804187705639	163.522361126085	169.128949777204
MDH1	na	84.610293999931	93.4294703215	87.7255478354833	81.2984644173318	84.0337970590252	94.7816266908143	99.079268140339	94.914290444536	102.741333268704	103.391887334444
SLC30A9	na	37.5747842525723	37.8977156105422	37.1481190057976	39.2949523042255	38.1329835393896	40.1637143102326	36.979191416158	34.744713552211	34.6301293007508	31.657062699021
MTMR11	na	19.3810813779833	18.6781598366244	21.3355795511913	22.6685620927875	22.4796291852574	15.0465832371668	14.7838750492868	17.820801451583	12.6396009690383	13.3062936062384
COX15	na	49.4102667541471	49.5377282623516	52.2040776252553	50.0875213888431	53.5117176416948	43.9944717223196	42.5572761972874	44.3765252776836	32.6093780486475	33.0869927581988
CCDC88C	na	77.6009305766683	72.0830019367864	79.0626972730315	78.6315747593568	74.6182455678179	73.8111917854716	68.770373910007	65.8238793222583	75.7979832406594	74.1180414007191
YAF2	na	11.0694318542237	10.1318382550633	9.60857660638756	9.58413470834767	9.3763200266606	9.9520708025355	8.8937295811013	7.91602340190666	10.2226239812285	9.13566426696967
ZMYND11	na	113.873428728744	106.88702647708	103.613745373604	104.550408622801	101.334872924119	109.156840072254	111.483680450822	99.2817516317949	105.713026286503	102.994684540228
WAS	na	0.766050647351118	0.618738214049669	0.605264668118902	0.541711961776173	0.706166361840548	1.14527798918067	0.897174475286535	1.24784605350253	1.03018691283698	0.476643353059287
BID	na	33.9743462100221	33.1411655900354	35.1810088344112	31.3359534812063	31.0713199209841	30.132658818788	30.5429397456242	29.9093100948887	32.8867360636421	33.6430766701013
MATR3	na	286.234824382745	280.597780071525	268.850999770065	298.066589429613	298.786833987645	265.03312363419	257.294036477825	245.513711026622	295.386285969219	282.450906967049
NPC1L1	na	0.804353179718674	1.12146301296503	1.13487125272294	0.500041810870313	1.17694393640091	0.473908133454072	0.741144131758442	0.701913405095172	0.0792451471413062	0.119160838264822
XYLT2	na	13.5973989904823	13.4962272939584	16.5312912479975	14.6262229679567	16.2810577868793	15.2440449594393	15.3299812516351	15.8710419929853	17.59242266537	16.4441956805454
RGPD5	na	62.2033125649108	57.9293652904003	55.7221785086964	58.713242626356	57.5133270254579	61.7660267268473	68.2242677076587	63.562158350285	75.956473534942	66.2931463546625
NUDCD3	na	90.5471865169022	95.8270809009425	99.9443283231336	88.8407617312924	91.4877753228976	105.049636248986	98.6891922815188	102.986294603131	88.5564519304097	88.2981811542329
CHDH	na	27.1947979809647	27.9979041857475	28.1826361092864	27.6689802014907	28.4820432609021	28.4344880072443	27.7343935621185	26.8286901503044	32.0546620186584	34.1991605820038
IL20RA	na	45.0437780642457	49.305701432083	47.8159087813932	47.9206735417384	46.2931281651026	17.7715550045277	18.1775350210228	17.3528591815195	15.2943133982721	15.8086712097997
GLT8D1	na	25.3945789596896	22.8933139198378	23.6431510983946	23.7936561672457	21.8126942879636	18.4034325157998	18.7236412233712	16.7289361547683	20.2867576681744	20.0190208284901
ATP2C1	na	92.6921283294853	93.0814300760971	87.7633768772407	91.9243528983259	89.6831279537495	107.300699882893	109.065210126137	101.465482225424	106.030006875068	106.212027173378
SLC38A5	na	18.4235180687944	16.6285895025849	17.2500430413887	19.6683112275657	22.3619347916173	28.6319497295168	27.2272949456522	27.6085939337434	30.9848525322507	35.0332864498576
RALBP1	na	169.105680402759	176.688431249559	181.768545644458	176.72310999175	174.854637484629	119.661803697153	128.725033410677	125.993456214583	128.416760942487	120.273006088627
RUFY3	na	14.8230800262441	14.2309789231424	13.769771199705	15.1679349297328	13.5348552686105	12.5585655365329	13.0285336845958	14.5842007503108	15.1754456775601	14.7759439448379
WWTR1	na	11.299247048429	12.1040663123467	12.4457547381949	13.7928199498395	13.8094755204374	4.18618851217763	4.25182686114053	4.75741307897839	4.51697338705446	4.4089510157984
AGPS	na	42.1327856043115	39.7926013910693	35.4458121267132	37.961507475238	37.819131823016	36.1749875203275	34.5997286773546	32.4439973910657	32.0150394450877	31.6173424195994
CXORF56	na	18.0404927451188	17.0153008863659	17.363530166661	17.4181230786493	17.8110849042005	18.0085090712547	18.9966943245453	15.9880275605011	16.6414808996743	15.9675523274861
TTC27	na	24.7434359094411	25.561622467927	25.0049966016621	26.7522368815618	26.8343217499408	29.3033195852434	30.4259169879781	28.8954351764179	33.1640940786367	30.942097669432
PHLDB1	na	37.0385487994266	36.5055546289305	42.3685267683231	40.6700672841188	37.6229745002825	9.63613204689945	11.6632681787249	10.9576481573191	12.3226203804731	14.2993005917786
MARCO	na	3.94516083385826	5.25927481942219	4.61514309440663	2.58354935616329	3.06005423464237	4.30466554554115	4.3688496187866	4.17248524139908	2.33773184066853	2.62153844182608
PRDM11	na	18.2320054069566	16.2418781188038	17.7796496259927	19.2932798694129	17.8895478332939	15.0860755816213	14.6278447057587	14.5062103719669	13.1150718518862	14.0212586358274
SYT13	na	9.65223815662409	11.7173549285656	9.94903798220445	11.8759930081699	10.7886527503417	13.427397114532	14.7448674634048	12.1664990216496	14.501861926859	15.6100698126916
ZRANB1	na	33.9360436776545	35.229407062453	32.2303435773315	32.0026758957001	31.4636345664511	34.1608779531477	34.7557590208827	34.783708741383	34.4320164328976	31.5379018607562
NCDN	na	57.6070086808041	61.6031234363202	65.8225326579306	61.0467710770841	64.7319165020502	74.4825616411982	72.5151021546812	76.7815274795774	73.3810062528496	74.833006430308
ADGRA2	na	14.5166597673037	15.5457976279979	15.3585909535171	14.6262229679567	14.0840957722643	12.1636420919878	12.9505185128317	12.6344412917131	11.4905463354894	14.2198600329354
ZFP64	na	28.5736891461967	27.3018236949416	29.2796783202519	29.9191683504071	29.4628298745695	30.2511358521516	31.3620990491467	30.3382571757802	31.4999459886692	30.5846151546376
MNAT1	na	22.6750991615931	21.6558374917384	23.3405187643351	22.5018814891641	23.578110192565	25.5910392065199	24.3407335903825	24.9179258808786	27.6169337787452	27.2878319626442
SAMD4A	na	32.0209170592767	29.1193671987126	28.4096103598309	29.1691056341016	25.5004519553531	14.7701368259852	16.6562391716239	16.144008317189	18.503741857495	17.2783215483992
MRE11	na	18.0404927451188	18.1367638993309	16.6447783732698	17.2931126259317	17.2618444005467	24.2482994950667	22.5853922256915	23.3581183140004	26.388633998055	21.9255942407272
SERPINB1	na	126.819684668978	128.001468031525	128.656571017024	128.594085695482	135.073932434278	332.999448440394	301.216578180984	307.867018512577	262.69766277343	282.331746128784
SPAST	na	28.2289663548887	25.4842801911707	25.2697998939641	26.0438443161622	25.7358407426333	25.2356081064293	22.3123391245173	22.1102722604979	22.386754067419	19.2643355194795
OSBPL5	na	25.4328814920571	25.7936492981956	29.3931654455242	24.1270173744926	24.0488877671253	30.053674129879	35.184842465585	33.2628963636768	34.1150358443323	35.9865731559762
AQR	na	67.0677341755904	65.4702372741306	67.524839537015	62.4635562078833	59.9849092918999	77.9578879531948	73.1002159429116	72.9989941298979	77.2640184627736	74.6344050332
CPS1	na	41.7497602806359	42.5382522159148	42.8603043111697	45.3787943364809	40.6045658058315	45.5741655004999	45.5218527243211	47.2231740872363	46.9131271076533	48.2998597766744
RTF2	na	53.2788225232703	52.6314193326	54.3603330054289	50.2542019924665	50.765515123426	60.3443023264851	62.6071753406473	62.2753171076105	57.4923542510177	57.8724471172818
SLC45A4	na	14.8230800262441	14.6563614453015	15.2829328700023	13.8344901007453	15.6533543541321	15.0070908927123	15.4470040092812	14.0772632910754	16.5226131789624	16.2455942834374
RNF10	na	110.464503348031	115.897401719179	118.367071659003	111.926025333138	116.242829451863	109.90719461689	111.678718380233	111.097293950897	94.579083113149	99.7773419070774
ZNF839	na	24.0539903268251	20.3023476485048	21.9786732610676	23.8353263181516	23.7742675152984	23.024036816977	22.0002784374611	22.4612289630455	16.9188389146689	18.0727271368313
ZDHHC6	na	42.5541134603546	36.1188432451494	35.6349573355003	30.4192101612774	32.1698009282916	29.2638272407889	26.876226672714	26.6727093936165	24.7641084816582	23.5938459764347
RNH1	na	80.2055027776621	83.413645481571	91.2814777606819	84.0070242262127	87.7607861909614	136.011634301319	135.083269909446	149.546550474444	122.077149171182	130.957761253039
NDUFS1	na	90.5471865169022	87.3194304577596	83.1482337828341	89.2574632403509	87.8000176555081	70.4938348512931	64.4015242912204	63.562158350285	70.2112003671973	66.5314680311921
RB1CC1	na	58.564571989993	56.6145465855447	52.620197084587	57.2547873446509	52.5701624925741	53.5911114247646	48.681467180765	46.9112125738607	45.1697338705446	39.1244752302831
ERP44	na	52.8191921348596	51.4712851812568	51.6744710406512	49.795830332502	51.2362926979864	58.3696851037598	64.8306077359226	63.8351246744887	61.454611608083	61.5664331034912
ALAS1	na	59.8285555581223	66.5530291487175	64.9524646975096	65.5054772240111	62.3387971647017	71.0072353292017	70.7987683758722	66.4088071598377	60.543292415958	62.0033561771289
BIRC3	na	1.49379876233468	1.50817439674607	1.58881975381212	3.87532403424493	4.43315549377677	1.10578564472617	1.24824274822474	1.55980756687816	1.22829978069025	1.112167823805
AKAP11	na	71.2044076712864	62.0671770968574	65.8981907414454	69.7141624655029	65.7519345802643	62.8718123715735	57.3021436606921	57.9468511095236	63.3564951394743	54.5756639252884
GLRX2	na	13.2143736668068	13.2642004636898	12.5970709052246	12.9594169317223	12.3971427967563	13.8618129035316	12.8725033410677	12.2054942108216	14.1848813382938	13.3062936062384
SNAPC1	na	6.47312797011695	5.68465734158134	5.75001434712957	6.33386293769064	6.7870433665786	6.39775980162997	5.77312271053944	7.09712442929563	5.98300860916862	5.40195800133859
DERA	na	15.7423408030655	14.3856634766548	12.2944385711652	14.9179140242977	13.731012591344	16.5867846708925	15.8760874539835	15.8710419929853	14.9773328097069	15.2923075773188
STRAP	na	104.795728557633	99.5395101852405	99.1120894044702	97.0914516106525	95.5286161712074	154.533543850482	151.310425636368	141.591531883365	154.369546631265	160.906851936931
DEF6	na	32.6720601095252	32.8317964830106	35.1053507508963	35.3362879681688	33.7390595101595	36.530418620418	40.1778134584839	42.1927946840542	43.1489826184413	46.2741255261724
GCLM	na	17.0446269035624	19.9156362647237	14.5641810766111	14.7095632697684	18.4387883369476	17.6530779711642	18.0605122633768	17.820801451583	19.0188353139135	17.79468518088
UBR2	na	40.2559615183013	43.6597152288798	40.1366133046347	41.795161358577	37.9760576812028	49.878831046041	48.2523837360628	47.9250874923315	45.0508661498326	43.7717479226112
EHD2	na	38.723860223599	43.2343327067206	48.6859767418142	42.8785852821294	41.2322692385786	36.135495175873	40.3728513878941	41.2569101439273	33.5999423879138	34.6360836556415
DEPDC1	na	32.1358246563794	31.2076086711302	32.6086339949058	35.3779581190747	31.5420974955445	33.252554030694	27.6563783903545	25.8148152318335	31.7773040036638	31.2598599048049
CCDC28A	na	6.31991784064672	6.14871100211859	6.88488559985251	4.87540765598556	6.23780286292484	4.85755836790423	5.77312271053944	5.30334572738574	4.12074765134792	4.3692307363768
HSF2	na	19.3427788456157	18.8328443901368	19.6711017138643	17.6681439840844	17.9680107623873	21.7207894499783	21.766232922169	21.5643396120906	22.3075089202777	22.958321505689
PHF20	na	44.7373578053053	44.2784534429294	39.9474680958475	42.5452240748825	43.0369166077267	43.5205635888656	45.1317768655009	44.064563764308	41.9603054113217	41.666573113266
NR1H3	na	10.6481039981805	11.4079858215408	13.5427969491604	10.2508571228414	11.2201988603554	8.72780812444582	9.12777509639344	10.4117155089117	7.13206324271756	6.67300694283002
TYMP	na	3.86855576912315	3.90578497618854	4.19902363507488	3.0835911670336	3.84468352557631	4.46263492335917	4.68091030584279	6.04425432165287	7.0131955220056	7.86461532547824
NCAPH2	na	53.3171250556378	58.6254457812061	57.87843388887	54.1295260267114	59.0433541427791	58.2117157259418	60.8128263900742	61.3394325674836	73.8960997092681	70.6623770910393
TOMM34	na	105.906501996292	115.394676920263	116.399961487616	109.259135675163	100.275623381358	86.9621424888221	88.4301971945467	91.7946753107797	103.13755900441	112.805593557365
SEC63	na	69.5573987794815	67.2877807779015	63.4393030272124	71.3392983508314	65.0457682184238	77.9183956087403	73.0222007711475	72.1410999681149	67.4376202172516	63.1552442803555
KPNA6	na	66.3782885929744	70.6134986784185	73.1235377171148	66.9639325057161	71.2835710813486	85.0270176105513	80.0045586440297	76.2355948311701	72.3904419135833	72.2511882679036
VIM	na	0.957563309188898	1.04412073620882	1.05921316920808	0.708392565399611	1.05924954276082	0.276446411181542	0.234045515292139	0.116985567515862	0.198112867853266	0.238321676529643
RTEL1-TNFRSF6B	na	27.5778233046403	29.1580383370907	29.5444816125539	28.9190847286665	31.1497828500775	38.8209745987794	37.4082748608603	37.2404056592161	47.864068873349	46.7507688792317
FAS	na	8.46485965322985	8.50765044318295	8.96548289651123	9.87582576468869	9.65094027848748	7.70100716862866	7.52846407523049	7.17511480763954	8.00375986127193	5.95804191324109
RNASET2	na	38.1493222380857	42.7702790461834	41.1958264738427	42.6702345276001	45.3123415514351	45.6531501894089	56.6390147006978	52.9944620846855	65.5753592594309	62.3211184125018
CD44	na	350.659683824974	365.983653610379	380.938450497334	412.284473062573	389.725368806889	158.956686429386	167.654604120936	162.84390998208	173.665739960173	171.551886821922
AGPAT4	na	1.3022861004969	1.50817439674607	1.55099071205469	1.29177467808164	2.00080469188155	4.73908133454071	4.99297099289898	5.77128799744919	4.35848309277184	3.33650347141501
BTN3A1	na	20.6833674784802	21.9265354603851	22.5461088874291	21.7518187728586	23.8527304443918	12.7165349143509	13.6136474728261	12.9464028050887	14.5414845004297	14.1404194740922
MIPEP	na	53.3937301203729	51.6646408731474	51.6366419988938	47.5456421835856	47.0777574560365	44.9027956447733	44.9367389360908	46.7162366280009	55.3527352782024	55.926153425623
IFNGR1	na	40.0261463240959	36.3895412137962	35.8241025442875	37.4197955134618	40.3299455540046	30.132658818788	30.3869094020961	28.3495025280106	33.6791875350552	32.769230522826
B4GALT7	na	12.4866255518232	14.811045998814	14.6398391601259	13.2094378371574	14.9079565277449	12.9929813255325	12.5604426540115	12.6344412917131	13.1546944254568	13.1871327679736
SH2D2A	na	8.61806978270008	10.7119053307349	8.81416672948151	10.959249688241	10.0040234594078	12.8350119477144	14.1207460892924	13.531330642668	11.4113011883481	11.12167823805
VRK2	na	39.8346336622581	35.6161184462341	33.4030438718119	32.8360789138172	30.1689962364101	28.9478884851529	29.8798107856298	29.5973485815131	28.6867432651529	27.8439158745467
TNFRSF1B	na	2.03003421548046	2.39761057944247	2.23191346368845	1.91682694166953	2.27542494370843	4.73908133454071	4.95396340701695	4.56243713311862	6.97357294843495	7.22909085473252
VEZT	na	52.8191921348596	49.2670302937049	50.8044030802303	53.5461439140294	49.1177936124648	60.5812563932121	56.9120678018719	56.4650339209894	59.3149926352677	55.8069925873582
POU2F2	na	4.32818615753382	4.06046952970095	4.69080117792149	3.12526131793946	3.33467448646925	3.67278803426905	3.27663721408995	3.50956702547586	2.09999639924462	2.26405592703161
BRD9	na	37.8045994467777	36.0415009683932	33.9704794981734	35.5446387226981	37.4660486420957	39.7687908656875	38.6955251949671	39.6191121987053	46.9527496812239	44.1689507168273
SNX1	na	81.3545787486887	87.8221552566749	78.9870391895167	84.9654376970474	76.8544390469796	80.9593061317372	82.306006211069	84.3075989897645	89.9432420053826	86.3916077419958
TBPL1	na	14.9379876233468	13.8055964009832	15.7747104128489	13.7094796480278	12.94638330041	13.269427736714	14.5108219481126	15.286114155406	16.3641228846797	15.2923075773188
ARNTL2	na	36.5023133462808	37.3563196732488	35.7106154190152	38.5865597388259	36.5637249575217	34.0818932642386	35.3408728091131	32.2880166343779	36.5320128321422	36.2248948325058
BCLAF1	na	238.624776649873	226.574199757313	218.462716149166	235.061321259953	222.128552263399	195.566089738714	186.495268101953	184.174278459139	222.480750599217	207.935662772114
SLC39A9	na	79.2096369361056	78.6570954610642	82.7321143235024	79.6733285320033	82.0722238316903	88.9367597115474	82.4620365545971	83.3717144496377	78.2942053756106	80.8704889023924
TFB1M	na	10.954524257121	9.89981142479471	10.2138412745065	10.7508989337117	10.5532639630615	9.9520708025355	8.69869165169118	11.035638535663	8.2811178762665	7.22909085473252
RABEP1	na	85.6827649062226	82.292182468606	84.5479083278591	80.2983807955912	78.3452346997541	92.2936089901804	91.1997357921703	84.3855893681085	92.2413512724805	83.333146226532
HMGB3	na	68.0252974847793	69.1439954200505	63.8554224865441	64.0886920932118	72.5389779468429	61.8845037602108	61.5929781077147	60.9494806757641	59.9885763859688	69.5104889878127
NUP160	na	74.1154001312207	75.3700486989253	79.2140134400613	65.8388384312579	66.1050177611846	96.5587821912671	86.9869165169118	89.4939591496344	88.5564519304097	90.2047545664701
BAK1	na	19.3044763132482	20.9597570009325	21.3734085929487	18.8765783603543	20.1257413124556	25.4725621731563	27.2663025315342	26.7506997719604	24.6056181873756	28.2808389481844
GRN	na	167.726789237527	174.522847500385	197.959375516638	183.473674438499	196.785026166233	117.8846481967	132.157700968295	131.959720157892	133.805430948096	155.067970861955
FAM13B	na	38.4174399646586	35.1520647856968	34.991863625624	39.0449313987903	35.622169808401	45.2187344004093	40.3728513878941	42.2707850623981	39.6621961442238	39.9586010981369
ARHGAP31	na	13.9038192494228	15.7004821815104	15.1316167029725	13.9178304025571	13.8879384495308	10.0310554914445	8.77670682345523	9.78779248216045	8.55847589126108	9.01650342870484
CENPQ	na	4.09837096332848	4.67920774375062	3.21546854938167	4.25035539239766	4.31546110013668	3.83075741208708	3.66671307291019	3.74353816050758	4.95282169633164	4.17062933926876
SARS1	na	247.510964159146	257.627123874931	250.768717810012	229.894222547627	230.524085676392	337.975483841662	347.284537107653	347.486130711282	294.118363614958	282.252305569941
RANBP3	na	81.3928812810563	81.0547060405067	87.612060710211	83.1319510571896	84.9361207435992	96.6377668801761	97.7140026344682	94.1733818502689	100.482846575176	102.994684540228
ARID4A	na	25.8925118804678	25.561622467927	22.4326217621568	22.7102322436934	22.3227033270706	24.2088071506122	25.0038625503769	22.4612289630455	22.3075089202777	18.7876921664202
EIPR1	na	29.4546473906505	29.6220919976279	29.5823106543113	35.1279372136395	31.1890143146242	33.4895080974211	34.4046907479445	37.279400848388	32.4905103279356	35.3907689646521
PNPLA6	na	75.8007115553931	78.6184243226861	87.2337702926367	84.4237257352712	86.779999577294	56.434560225489	65.0646532512148	60.9884758649361	68.309316835806	72.1320274296388
IFT88	na	12.1036002281477	11.5239992366751	10.6299607338382	13.2511079880633	10.7886527503417	8.53034640217329	8.15258544934286	7.33109556432735	9.03394677410891	7.70573420779181
ALG1	na	42.5541134603546	46.7920774375062	47.8159087813932	43.4619673948114	46.1362023069158	45.3372114337728	45.4048299666751	49.172933545834	51.2319876268545	58.6271324262923
ZCCHC8	na	40.447474180139	37.1242928429801	35.2188378761686	37.9198373243321	36.0144844538679	48.9705071235874	43.4544506725739	44.5715012235434	44.2584146784195	43.6525870843464
ABCF2	na	174.046707078174	177.036471494962	171.214242994134	173.514508371999	164.458299379754	203.977959107523	203.580590718279	194.469008400535	209.365678747331	217.508250112721
CHPF2	na	86.7169332801466	92.0759804782664	100.625251074767	89.9658558057506	89.369276237376	101.49532524808	98.0650709074064	99.203761253451	100.284733707323	118.922516588292
FUT8	na	26.7734701249216	27.1084680030511	24.5510481005729	32.3360371029469	26.4812385690205	29.5402736519705	30.230879058568	27.4526131770556	29.7169301779898	28.6383214629788
UBA6	na	54.8875288827076	52.3220502255751	49.2912414099331	50.5875631997134	50.4908948715992	47.2723363120436	42.6352913690514	38.2152853885149	42.5150214413108	40.2366430540881
GAB2	na	16.6999041122544	17.7500525155499	19.0658370457454	18.084845493143	16.9479926841731	31.2384444635142	28.3975225221129	29.2853870681375	24.7641084816582	21.0517480934518
ATP6V0A1	na	83.2697053670665	93.0814300760971	93.0972717650386	88.1323691658927	92.2724046138316	85.1454946439148	93.6572137027378	90.5858244464491	94.3413476717251	99.3801391128613
PIAS1	na	42.1327856043115	43.0796481532082	41.2336555156002	43.7119883002466	41.0753433803919	46.7194434896806	44.2346023902144	43.7526022509324	44.3376598255608	43.3348248489735
SLC4A7	na	166.501108201766	147.917104296249	141.556274256308	135.803021802196	125.266066297604	36.3329568981455	31.9862204232591	30.9621802025315	31.3810782679573	32.769230522826
MAP2K3	na	71.1278026065513	76.1434714664874	82.6942852817449	78.7982553629802	85.093046601786	70.4938348512931	66.6249566864957	71.7511480763954	78.6904311113171	86.5504888596822
TMSB10	na	909.26381587341	939.012582097129	969.255707908906	806.567440933816	843.751108005814	762.004786249693	843.734082628163	849.003258651783	672.038470331848	678.740134756425
ASTE1	na	5.97519504933872	5.87801303347186	6.31744997349104	6.00050173044376	6.19857139837814	6.55572917944799	7.76250959052263	7.05812924012367	8.63772103840238	7.07020973704609
RNF19A	na	21.6409307876691	19.7222805728332	19.4062984215623	19.5016306239422	20.204204241549	19.2722640937989	20.4789825880622	19.3026186401172	18.7414772989189	19.1054544017931
PEX3	na	8.19674192665696	11.0986167145159	9.45726043935784	9.79248546287697	10.0824863885012	10.3864865915351	11.5852530069609	9.55382134712873	11.9263946447666	13.3062936062384
GABARAPL2	na	20.874880140318	18.8328443901368	22.3569636786419	22.835242696411	22.5580921143508	15.3230296483483	17.5534136469105	16.5729553980804	18.0678935482178	18.708251607577
SH3YL1	na	47.265324941564	42.3448965240242	43.238594728744	35.4196282699805	37.5052801066424	51.2215707574942	55.2737491948269	51.2006833827756	49.7659524047403	46.1946849673292
FAM136A	na	60.0200682199601	57.1946136612163	61.0182443547368	56.3797141756278	58.6118080327655	68.2427712173863	64.4405318771024	65.0439755388193	67.1998847758277	71.1390204440986
VCL	na	204.497220310381	197.802872804004	198.526811143	205.683864871322	187.055622958652	196.395428972258	207.949440337066	200.942209803079	223.075089202777	242.174543633539
DEPDC1B	na	24.5902257799709	25.4069379144145	22.5082798456717	27.585639899679	24.5981282707791	21.5628200721603	20.9470736186465	21.3303684770588	25.6754276737832	26.6523074918985
DAPK2	na	2.10663928021557	2.51362399457678	2.08059729665872	2.50020905435157	2.78543398281549	2.6459870784519	2.76953859762365	3.04162475541241	3.16980588565225	2.82013983893411
NSMAF	na	59.0625049107712	64.2327608460313	65.7090455326583	61.2967919825193	62.4957230228885	60.7392257710302	57.4971815901023	61.1444566216239	72.6281773550072	71.0595798852554
ADSS2	na	74.0770975988531	68.1772169605979	63.7419353612718	62.8802577169419	63.0449635265422	73.2977913075631	69.4335028700014	70.5033020228928	69.1413908807897	63.4730065157284
TIMP2	na	43.6265843666462	45.7479567012974	46.3405761528534	48.2957048998911	46.2146652360092	29.8562124076065	35.262857637349	32.3270118235499	36.6508805528541	38.0917479653213
RFC1	na	101.156987982715	97.2965841593105	94.8752367276378	96.3830590452529	91.9193214329113	109.591255861254	114.175203876682	110.512366113318	117.599798357698	104.861537673043
TBC1D23	na	26.4670498659811	24.2468037630714	25.875064562083	24.8354099398922	24.7158226644192	23.9718530838851	25.120885308023	23.4361086923444	23.7735441423919	23.4349648587483
CUL3	na	79.4011495979434	76.8782230956714	69.8702401259757	67.7556653729275	68.5373685630798	71.5206358071103	72.4370869829172	67.1497157541048	72.1527064721593	68.159999487478
MYOM2	na	6.20501024354406	5.83934189509375	7.49015026797141	4.6253867505504	4.98239599743053	6.20029807935744	6.28022132700574	5.30334572738574	3.76414448921205	3.73370626563108
CYP46A1	na	0.766050647351118	1.04412073620882	0.983555085693215	1.25010452717578	1.21617540094761	0.513400477908577	1.20923516234272	0.857894161782988	1.10943205997829	0.43692307363768
ZZZ3	na	52.7425870701245	51.2779294893663	47.2863021967892	54.4628872339583	47.7054608887837	52.3273564022204	46.4580347854897	43.0116936566653	48.7357654919033	44.8441954669946
USP2	na	1.6470088918049	1.70153008863659	2.11842633841616	2.70855980888086	2.7462025182688	1.9746172227253	1.56030343528093	1.98875464776965	1.941506104962	2.62153844182608
TUBG2	na	33.9743462100221	33.373192420304	34.3487699157477	40.2950359259661	37.2306598548155	30.4880899188786	36.6281231432198	35.2126558222745	32.4905103279356	36.7412584649867
RPL26L1	na	10.0352634802996	10.8279187458692	9.5329185228727	11.0009198391469	8.98400538119363	10.3469942470806	10.5710557740283	9.90477804967631	10.856585158359	10.4067132084611
NSUN2	na	109.162217247534	99.6941947387529	98.7716280286533	98.9249382505103	105.258019378788	107.182222849529	101.614761222671	103.337251305678	115.301689090601	122.695943133345
FBXO42	na	30.0674879085314	32.2130582689609	31.7385660344849	30.6692310667126	29.9336074491299	38.3865588097798	37.0962141738041	38.995189171954	31.4603234150986	30.942097669432
MFAP3	na	9.34581789768364	10.8665898842473	8.85199577123894	8.91741229385392	8.94477391664694	10.5444559693531	7.87953234816869	7.91602340190666	7.96413728770128	8.06321672258627
MRI1	na	14.6315673644064	14.463005753411	14.4506939513388	15.6679767406032	13.731012591344	13.269427736714	12.5214350681295	15.6760660471255	14.9773328097069	16.5236362393886
METTL1	na	10.9928267894885	11.485328098297	10.8947640261402	11.6259721027348	13.0248462295034	12.7955196032599	12.1313592093092	11.1136289140069	18.0678935482178	16.7222376364967
HOXC8	na	1.87682408601024	1.70153008863659	2.15625538017359	2.54187920525743	2.6677395891754	0.868831577999131	1.1702275764607	1.24784605350253	0.990564339266328	0.834125867853752
AGA	na	7.92862420008407	7.30884515346172	8.39804727014976	8.95908244475978	8.94477391664694	17.6530779711642	15.5640267669273	13.9992729127315	13.3924298668808	15.1334264596324
PI4K2B	na	21.1813003992584	18.4461330063558	21.0329472171318	23.0019233000344	23.2250270116447	23.8928683949761	22.9754680845117	23.1241471789687	26.5075017187669	27.7247550362819
BOD1L1	na	46.8056945531533	50.7365335520729	42.5198429353528	55.5879813084165	49.9024229033987	44.2314257890467	42.0891851667031	40.2820304146285	46.3980336512348	38.4095102006942
MAT2B	na	53.5852427822107	52.0513522569284	57.0461949702065	46.8789197690919	50.1770431552256	43.5205635888656	42.1672003384671	43.0506888458372	45.0904887234033	43.9306290402976
EDC4	na	77.10299765589	79.0824779832233	86.4771894574881	72.6727431798189	72.7351352695764	84.0792013436432	82.5010441404792	86.1403728808464	93.2715381853175	94.1370622292092
TRIO	na	74.6516355843665	74.4419413778508	76.8307838093431	76.3813866104404	74.0297735996174	80.8013367539192	72.7101400840913	81.4999453693839	77.5017539041975	73.9988805624543
CLEC16A	na	33.8211360805519	37.0082794278458	37.6777255904016	33.21111027197	34.7198461238269	38.1101123985983	37.1742293455682	39.3851410636735	38.1169157749683	34.6360836556415
CDH1	na	133.101299977257	141.110983941703	138.492121873956	153.67951654081	149.158028206542	265.230585356462	261.545863338966	261.150781884576	204.571347345282	196.297620901583
MTREX	na	60.632908737841	62.9566132795538	58.672843765776	55.8380022138517	53.6294120353349	66.34713868357	65.0256456653327	62.4702930534703	63.514985433757	60.8911883533239
DNAH5	na	0.84265571208623	0.580067075671565	0.491777542846608	0.75006271630547	0.666934897293851	0.315938755636048	1.75534136469105	1.20885086433057	1.2679223542609	0.834125867853752
ZFYVE16	na	31.139958814823	26.8377700344044	26.4046711466871	28.3773727668903	28.4428117963554	20.6150038052521	22.3513467103993	20.3944839369319	23.2188281124027	20.0984613873333
RIPOR1	na	52.1680490846111	51.896667703416	49.1399252429033	58.5048918718267	56.8856235927108	53.7885731470371	52.7382561124954	54.3202985165319	53.0150034375339	52.2321674394135
RAI14	na	55.0790415445454	55.7637815412264	50.9178902055026	56.4630544774396	55.041744759016	52.0509099910389	45.8339134113773	43.9085830076202	54.9565095424959	51.5569226892462
PNKP	na	36.3874057491781	35.6934607229903	35.256666917926	36.5447223444387	37.9368262166561	34.5558013976927	37.2912521032142	37.2404056592161	45.5659596062511	44.2086709962489
PHLPP2	na	17.3127446301353	17.0926431631221	19.3684693798049	17.5431335313668	16.5949095032529	16.784246393165	16.734254343388	16.3779794522207	16.2848777375384	17.6358040631936
SPDL1	na	9.49902802715386	10.6345630539787	9.5329185228727	12.6260557244754	11.9263652221959	13.3089200811685	11.5072378351969	11.6985567515862	13.4716750140221	11.4791607528445
STAU2	na	39.8346336622581	39.8312725294474	36.0132477530747	38.5032194370141	35.739864202041	27.3681947069726	25.7450066821353	26.4777334477568	19.41506104962	19.9793005490684
SLC66A1	na	21.9473510466095	24.4401594549619	23.7188091819095	20.168353038436	23.0288696889112	20.7334808386156	17.6704364045565	21.0184069636832	19.0188353139135	18.7479718869986
CTNS	na	29.8759752466936	30.6275415954586	32.6842920784207	30.2108594067481	27.4227937181413	28.5134726961533	29.6457652703377	26.7117045827885	25.5961825266419	26.493426374212
RTN4R	na	53.2405199909027	58.586774642828	61.2830476470388	59.3799650408497	62.2603342356083	70.5728195402021	73.1782311146756	74.7537776426358	77.4225087570562	83.6906287413265
PHF23	na	37.000246267059	38.4004404094576	41.5741168914171	35.294617817263	36.6029564220684	32.2652454193314	33.7415617879501	31.5081128509388	35.6999387871585	36.2646151119274
INPP4A	na	39.2217931443772	38.5164538245919	38.3586483420354	37.2114447589325	37.3875857130023	39.1369133544154	35.7309486679333	40.0480592795968	34.9867324628867	35.4702095234953
RAB27B	na	2.22154687731824	2.55229513295489	2.61020388126276	4.12534493968009	3.13851716373577	6.99014496844755	6.59228201406193	6.66817734840413	7.09244066914691	5.56083911902501
PSMA4	na	65.0760024924775	68.2545592373541	67.6761557040447	62.6719069624126	62.809574739262	60.5417640487576	57.107105731282	58.3368030012432	69.0621457336484	72.3306288267468
LSG1	na	46.4226692294778	51.5872985963912	50.690915954958	51.9626781796067	50.7262836588793	54.4599430027637	56.0929084983494	55.9970916509259	64.7829077880179	64.5454540601118
PARP3	na	36.2341956197079	34.7653534019158	36.1267348783469	39.5866433605665	38.1329835393896	22.5501286835229	25.159892893905	24.566969178331	22.505621788131	24.5868529619749
TNC	na	126.93459226608	131.79123959258	119.615430036998	88.2990497695162	86.5053793254671	19.3907411271624	15.4860115951632	16.8849169114561	12.679223542609	15.2923075773188
THAP3	na	15.5508281412277	17.5953679620375	17.6661625007204	16.6263902114379	14.2017901659043	16.863231082074	16.3051708986857	17.820801451583	16.8792163410982	17.7152446220368
TDP1	na	20.7216700108477	20.9597570009325	21.6760409270082	19.3349500203188	19.3803434860684	22.0367282056143	19.9328763857139	20.0825224235563	20.8018511245929	21.7667131230408
AIFM2	na	101.961341162434	107.853804936533	104.181180999966	92.507735011008	103.414140545094	82.8549386655535	88.2741668510186	86.2963536375342	82.4149530269585	80.3144049904898
SPATA7	na	12.2185078252503	12.6841333880182	11.310883485472	12.5843855735696	11.9655966867426	11.4132875473522	13.0285336845958	11.4645856165545	9.58866280409806	9.8903495759802
MED17	na	30.1057904408989	29.9314611046527	29.9227720301282	29.044095181384	30.7966996691572	25.6700238954289	25.2769156515511	22.5782145305614	27.7358014994572	26.1359438594176
RETSAT	na	83.0398901728612	80.8613503486161	84.8127116201611	81.7151659263904	83.9553341299318	102.048218070443	98.5331619379907	103.415241684022	83.6828753812194	83.7700693001697
CAPG	na	40.4091716477715	44.9745339337353	44.373465981467	45.3787943364809	43.9392402923007	23.418960261522	24.4577563480286	25.6588344751457	23.9716570102451	26.0167830211527
AP2S1	na	41.5965501511657	42.4222388007804	44.9787306495859	43.3786270929997	42.6446019622597	55.0918205140358	56.8340526301079	64.3810573228961	62.8017791094852	73.8002791653463
DCUN1D1	na	28.1906638225211	28.0752464625037	28.4852684433458	28.4190429177961	28.0504971508884	27.2497176736091	22.5073770539274	23.2411327464846	23.7339215688212	22.2830767555217
JADE2	na	75.3027786346149	75.1766930070348	82.4294819894429	83.2569615099072	84.2691858463053	42.2963009107759	40.5678893173042	39.2291603069857	45.9621853419576	46.1946849673292
ZIC2	na	67.2975493697957	65.0448547519715	68.6597107897379	63.1302786223771	59.2395114655126	55.5657286474899	53.8304685171921	55.4901541916905	51.0734973325719	48.0615381001448
TRIT1	na	32.3656398505847	27.1084680030511	27.4260552741377	25.8771637125387	23.8919619089385	29.5402736519705	29.4117197550455	30.2212716082643	31.0244751058214	33.6033563906797
CUL7	na	95.564818257052	105.572207772225	102.743677413184	106.467235564471	99.6479199486106	64.4909984942082	68.848389081771	70.9712442929563	61.1772535930884	68.2394400463212
CTNNA1	na	253.371251611382	261.803606819766	255.421689946177	230.352594207591	238.684230302105	338.212437908389	327.039600034883	326.662699693459	280.488198306653	264.775382624434
PHKA2	na	40.5623817772417	40.411339605119	40.6283908474813	36.5447223444387	38.1329835393896	38.4655434986888	40.7629272467143	40.5160015496602	37.1659740092726	36.4632165090355
CNTLN	na	6.1667077111765	4.91123457401925	3.89639130101543	6.04217188134962	5.3354791783508	4.38365023445016	4.91495582113493	4.25047561974299	4.83395397561968	3.97202794216072
HSPA5	na	2676.96398716848	2695.33967381549	2505.00131613535	2590.96664302453	2536.58880319579	2582.8783120136	2772.4641665648	2623.8302986241	2509.3768293766	2364.90571648307
DSG2	na	268.041121508156	261.184868605717	258.031893827439	271.564373453486	255.082982482624	310.17287334569	310.773436722079	298.35219235462	269.591990574724	253.05790019506
GEMIN8	na	8.34995205612719	7.92758336751139	8.9276538547538	8.08400927573673	8.43476487753987	9.43867032462692	8.8937295811013	10.3337251305678	7.96413728770128	6.95104889878127
OFD1	na	27.42461317517	26.8764411727825	25.7994064785682	28.9190847286665	26.4420071044738	25.8279932732469	24.4967639339106	26.9066805286483	22.6244895088429	23.7130068146995
WDR37	na	19.840711766394	20.9984281393106	20.2007082984683	19.7516515293774	19.7726581315353	17.7715550045277	18.2945577786689	16.6899409655963	14.6999747947123	20.1381816667549
YTHDC2	na	33.9360436776545	32.6771119294982	30.9441561575788	33.4194610264993	30.3259220945969	34.3978320198747	30.191871472686	33.8478242012561	30.9056073851094	31.2201396253833
CTPS2	na	23.1347295500038	23.9374346560466	24.5132190588155	22.6268919418817	21.8519257525103	17.9690167268002	18.0995198492588	18.0547725866147	15.5716714132667	17.397482386664
ATP6V1H	na	20.9131826726855	17.9820793458185	19.822417880894	18.376536549484	20.2826671706424	28.2370262849718	27.7343935621185	27.1796468528519	19.8112867853266	20.733985858079
POLR2B	na	114.830992037933	108.743241119229	112.768373478903	100.300053230404	108.788851187991	114.883230018158	107.504906690856	110.824327626693	108.803587025013	121.305733353589
FAM214A	na	7.77541407061385	8.43030816642674	8.05758589433288	7.87565852120744	8.59169073572666	10.149532524808	9.98594198579795	10.5676962655995	10.0641336869459	7.54685309010538
ARAP2	na	21.909048514242	19.7996228495894	18.9523499204731	23.0435934509403	21.7342313588702	15.8759224707114	14.2377688469385	14.5452055611388	17.1169517825222	15.5306292538484
TPR	na	171.097412085872	173.053344242017	163.421460392103	184.182067003899	177.679302931991	173.845300288735	178.459705410256	156.799655660427	187.692131004184	154.035243596993
KIAA0556	na	31.0633537500878	35.8868164148808	31.3602756169106	33.0860998192524	33.3859763292392	23.260990883704	22.7024149833375	23.1241471789687	20.8018511245929	22.0050347995704
DTNBP1	na	17.1212319682975	16.7446029177192	15.8125394546063	15.9596677969442	15.6533543541321	16.468307637529	18.0995198492588	17.6648206948952	17.2754420768048	17.7549649014584
XK	na	14.8613825586117	13.1095159101774	12.8618741975267	12.3343646681344	15.025650921385	17.8505396934367	17.4363908892644	16.9629072898	15.9678971489732	16.0072726069077
C12ORF4	na	12.0269951634126	10.2865228085757	10.7434478591105	10.6258884809942	10.4355695694214	15.4809990261663	14.8228826351688	13.6873113993559	12.798091263321	12.3132866206982
SCML1	na	22.4835864997553	21.887864322007	20.957289133617	22.5852217909758	25.2650631680729	22.6291133724319	22.4683694680454	23.2021375573126	25.5961825266419	23.2363634616402
WWC3	na	45.1586856613484	41.4167892029497	43.6925432298332	41.8368315094829	36.4460305638816	36.7278803426905	35.8479714255794	35.4076317681342	30.7471170908268	29.9093704044703
MAP4	na	320.553893384075	330.599561994414	317.310002261334	331.486050456112	305.691571747864	379.797876618984	388.593570556716	383.478690316996	325.459819309345	311.367270385979
GOPC	na	39.6048184680528	36.4282123521743	33.7813342893862	37.6281462679911	36.7991137448019	35.9775257980549	38.4224720937929	36.6944730108087	31.6584362829518	32.5706291257179
USP28	na	41.0986172303875	37.4723330883831	39.5313486365158	37.0447641553091	34.9160034465604	22.5106363390684	22.1953163668712	19.8875464776965	23.6150538481093	19.2246152400579
HDAC9	na	8.04353179718674	6.72877807779015	5.52304009658498	3.41695237428048	3.06005423464237	0	0	0	0	0.0794405588432145
TSPAN17	na	41.5199450864306	46.9467619910186	52.8471713351316	45.2121137328575	48.0193126051572	32.0677836970588	32.7663721408995	35.641602903166	36.9678611414194	42.0637759074821
NOP16	na	25.0498561683816	22.970656196594	20.3898535072555	21.2517769619883	18.8703344469613	27.8026104959722	28.9436287244612	28.2715121496666	34.035790697191	33.0869927581988
CC2D2A	na	3.37062284834492	2.62963740971109	3.55592992519855	2.8752404125043	2.58927666008201	2.48801770063388	2.45747791056746	1.75478351273793	2.33773184066853	1.86685313281554
RRM2B	na	31.484681606131	25.0202265306335	28.1069780257715	30.4608803121833	31.4636345664511	24.2088071506122	22.3123391245173	21.2913732878869	19.1377030346255	18.1124474162529
ZNF800	na	39.3367007414799	34.2239574646223	35.0675217091389	36.9614238534973	35.1121607692939	40.7560994770501	37.2912521032142	34.7057183630391	38.3150286428216	33.6033563906797
SNX29	na	14.057029378893	13.8055964009832	12.4457547381949	12.8344064790047	14.0448643077176	10.5839483138076	11.2731923199047	12.2834845891655	13.8282781761579	11.0025173997852
MRPS10	na	42.5158109279871	39.1738631770197	38.8882549266394	34.7945760063926	37.3483542484556	40.0057449324145	34.6387362632366	33.2239011745048	33.4810746672019	31.2201396253833
RSF1	na	66.2250784635042	69.1439954200505	65.2550970315691	66.6722414493751	64.3396018565832	65.3993224166619	67.7561766770744	59.0777115955103	62.1281953587841	49.253146482793
VPS13D	na	49.0272414304716	46.5600506072376	43.5033980210461	54.4628872339583	45.979276448729	46.521981767408	46.2239892701975	45.2734146286386	43.7829437955717	47.1479716734478
CELF2	na	1.26398356812934	1.89488578052711	1.55099071205469	1.83348663985782	1.92234176278816	0.0789846889090119	0.390075858820232	0.19497594585977	0.198112867853266	0.278041955951251
FAM120A	na	266.279205019249	262.267660480304	265.143753677836	238.186582577893	232.995667942834	364.593324003999	364.603905239271	363.045211190892	329.382454092839	331.187689817361
R3HDM1	na	107.706721017567	106.654999646812	98.4311666528364	97.5081531197111	95.2147644548338	92.570055401362	98.923237796811	91.1317570948565	92.5583318610457	96.2025167591327
KITLG	na	798.646102395908	755.943413015183	734.639990929317	685.598992854106	696.476190097513	338.844315419661	285.340490727	280.726366848897	310.759844514632	299.212864882967
ERCC8	na	16.6232990475193	16.2032069804257	16.2286589139381	18.084845493143	16.5556780387062	14.5331827592582	13.9257081598823	11.854537508274	12.679223542609	14.3390208712002
H6PD	na	54.4278984942969	59.1281705801215	61.0182443547368	67.297293712963	68.5766000276265	68.1637865284773	70.2526621735239	65.9798600789462	54.0451903503709	47.4260136293991
VAMP3	na	73.7323748075451	78.7344377378204	79.6679619411504	77.8398418921455	76.3444300078725	78.2343343643763	74.2314359334902	76.0796140744823	66.6847913194092	70.5432162527745
PER3	na	11.4907597102668	13.8055964009832	14.3750358678239	17.0014215695907	16.1633633932392	20.0226186384345	16.734254343388	17.0798928573159	12.7188461161797	13.1076922091304
EPN3	na	4.09837096332848	4.21515408321337	4.00987842628772	4.4170359960211	4.94316453288383	8.6488234355368	10.6100633599103	10.4117155089117	12.0848849390492	12.5516082972279
LTBP1	na	18.6533332629997	19.644938296077	19.6332726721069	25.4187920525743	25.1081373098861	21.8392664833418	22.0392860233431	21.6033348012625	18.1867612689298	17.4372026660856
RCN1	na	253.56276427322	258.013835258712	242.068038205803	240.645121481338	235.624176067463	212.310843787424	220.392860233431	208.039334232375	203.422292711733	193.7555230186
RFC2	na	59.6753454286521	66.7463848406081	61.472192855826	54.9212588939228	53.9040322871618	64.2540444274812	64.7916001500406	68.709523320983	74.2130802978333	77.4942651515557
ARID1B	na	101.310198112185	98.959443109569	101.570977118703	110.925941711398	107.454981393403	92.491070712453	95.8026309262491	90.2738629330735	98.8186984852089	90.0458734487836
CLPTM1L	na	101.310198112185	103.058583777648	109.023298344917	99.2999696086631	104.630315946041	90.2794994230006	100.912624676794	98.6188334158717	113.597918427063	127.541817222781
NEDD4L	na	46.9589046826235	43.1183192915863	46.037943818794	44.8370823747048	45.3515730159818	66.5446004058425	66.7809870300238	64.7710092146156	57.8489574131536	50.9213982185005
FOXP3	na	4.97932920778227	3.98312725294474	3.82073321750057	4.08367478877423	3.41313741556265	5.92385166817589	5.50006960936528	5.26435053821379	5.58678287346209	5.40195800133859
PPP1R3F	na	6.81785076142495	7.27017401508361	7.67929547675856	5.87549127772618	6.27703432747153	5.01552774572226	5.14900133642707	5.18636015986988	4.19999279848923	4.4089510157984
HEXB	na	69.4041886500113	71.5802771378711	69.0758302490697	67.4639743165865	74.5005511741778	69.7434803066575	71.2278518205744	74.2468401834004	80.4734469219965	78.0106287840366
PTCD2	na	36.5023133462808	36.8535948743334	33.6300181223565	30.1275191049364	31.3067087082643	27.2102253291546	23.1314984280398	23.1631423681407	18.1471386953591	18.7876921664202
JKAMP	na	51.5552085667302	49.4990571239735	51.2961806230769	54.1295260267114	52.1386163825604	38.1496047430528	36.8231610726299	40.4380111713163	39.4640832763705	44.3675521139353
ARHGEF5	na	111.153948930647	119.648502141855	113.071005812962	124.552081057614	112.00583128082	102.680095581715	112.380854926109	113.826957192934	109.279057907861	106.688670526437
NFE2L3	na	48.299493315488	44.3944668580638	49.4425575769628	47.7539929381149	48.2154699278907	51.4585248242213	54.5716126489505	52.2535534904184	70.6866712500452	74.3563630772488
MCUR1	na	45.5034084526564	45.2065607640039	45.5461662759473	46.5872287127509	47.4308406369568	41.5064540216858	45.0927692796189	42.9337032783214	44.2187921048489	42.3815381428549
LIMA1	na	25.6626966862625	24.47883059334	24.1727576829986	28.5440533705137	28.0504971508884	34.7137707755107	34.8337741926468	33.6528482553963	40.5735153363488	40.9913283630987
LETMD1	na	55.806789659529	63.1499689714444	62.0774575239449	68.2140370328919	67.478119020319	103.588419504169	101.692776394435	100.685578441985	86.6149458254477	90.9594398754806
SLC4A8	na	1.18737850339423	0.889436182696399	1.02138412745065	1.12509407445821	1.4123327236811	1.22426267808968	0.858166889404511	0.623923026751264	0.475470882847837	0.953286706118574
LAMC3	na	1.41719369759957	1.00544959783071	1.3240164615101	1.37511497989336	2.07926762097495	0.829339233544625	1.13121999057867	1.20885086433057	0.950941765695675	0.754685309010538
MAPK9	na	38.1110197057181	38.2457558559452	38.6612806760948	41.5451404531419	39.9376309085376	41.9408698106853	40.8799500043604	40.8279630630358	40.7716282042021	39.2039157891264
BCAR1	na	60.1349758170628	59.7469087941712	63.8175934447867	64.7137443567997	62.2603342356083	110.144148683617	112.419862511991	115.620735894844	120.611113949068	130.203075944029
FAM160A2	na	40.3708691154039	39.9472859445818	41.8767492254765	38.2948686824848	38.211446468483	37.2017884761446	34.6387362632366	40.9059534413797	36.4923902585715	35.4702095234953
HERPUD1	na	202.888513950944	214.19943547632	222.321278408424	191.432673261518	194.352675364337	210.296734220244	208.768599640588	209.9500985018	189.594014535575	195.264893636621
HOMER3	na	48.7591237038987	47.1787888212873	47.0593279462446	45.6288152419161	46.1362023069158	25.3145927953383	28.514545279759	25.1518970159103	29.7565527515605	33.1267130376204
RAD51	na	8.57976725033252	9.24240207236693	9.23028618881325	7.75064806848986	8.90554245210024	11.2553181695342	10.02494957168	9.78779248216045	10.4999819962231	10.5258740467259
POLQ	na	16.9297193064597	16.1258647036695	15.16944574473	15.5012961369797	17.9287792978406	16.2708459152565	14.3157840187025	14.8961622636864	16.9980840618102	13.34601388566
PIK3CB	na	50.4061325957036	49.6537416774859	50.0099932033242	50.2542019924665	49.0393306833714	54.6179123805817	50.9048995760403	52.7604909496538	45.3282241648272	44.1689507168273
CYBA	na	72.3917861746807	79.5078605053825	83.0725756993193	69.3391311073501	81.2483630762097	70.4938348512931	73.3342614582037	79.1602340190666	86.9715489875836	95.1300692147494
THOC3	na	63.8503214567157	65.4315661357525	65.1416099062968	61.9218442461071	61.004927370114	53.4331420469466	59.5255760559675	60.9494806757641	74.4508157392572	77.1367826367613
HEBP2	na	39.5665159356852	36.0801721067713	38.5477935508225	39.7116538132841	38.9960757594169	33.7264621641481	38.656517609085	35.3296413897903	33.0056037843541	36.9795801415163
MPHOSPH9	na	42.0944830719439	38.2844269943233	37.9803579244611	42.7952449803177	38.0545206102962	44.0734564112286	40.8019348325963	42.6997321432896	43.981056663425	39.2833563479696
PLEKHA5	na	8.46485965322985	9.08771751885451	9.19245714705582	9.62580485925353	9.4155514912073	11.3737952028977	11.0781543904946	8.77391756368965	10.618849716935	9.81090901713699
PRSS8	na	31.8677069298065	37.3949908116269	41.3849716826299	35.9196700808508	36.9560396029887	51.1425860685852	48.2523837360628	49.172933545834	39.2263478349466	44.8839157464162
SIKE1	na	24.3987131181331	24.6721862852306	23.1135445137906	26.2938652215973	24.4019709480456	25.2356081064293	27.0712646021241	23.3971135031724	20.3263802417451	18.7876921664202
RRP12	na	63.390691068305	68.4092437908665	71.2320856292432	73.1311148397833	69.7535439640274	85.3429563661874	83.7492868887039	85.1264979623756	101.631901208725	105.099859349573
FNIP2	na	9.1160027034783	7.61821426048655	8.47370535366462	8.33403018117189	7.80706144479272	17.2976468710736	14.7838750492868	16.923912100628	15.3339359718428	14.5773425477299
MSMO1	na	70.0553317002597	79.3918470902482	74.4475541786249	75.9230149504759	79.0121695970479	89.687114256183	98.4941543521087	93.1595069317981	47.3489754169305	49.7297898358523
TTC17	na	137.889116523201	128.9295753526	133.309543153188	126.510578150189	119.381346615599	116.146985040702	112.965968714339	110.941313194209	101.473410914443	100.253985260137
FSTL4	na	15.2827104146548	17.3246699933907	18.3470852523542	20.2100231893418	17.2618444005467	5.52892822363083	5.07098616466302	5.8492783757931	7.72640184627736	7.86461532547824
FOXN3	na	64.5780695716992	57.6586673217535	61.1695605217665	60.7550800207431	62.6526488810753	56.276590847671	54.1815367901303	50.4207795993365	45.8433176212457	45.4002793788971
AKR7A2	na	51.8233262933031	54.7196608050176	54.019871629612	49.6291497288786	52.0993849180137	45.7716272227724	53.752453345428	52.4875246254501	56.9772607945992	58.8257338234003
MRTO4	na	49.2187540923093	53.6368689304307	48.1563701572101	48.7540765598556	51.1970612334397	64.9649066276623	67.3270932323721	62.1193363509227	74.4508157392572	71.5759435177363
USE1	na	18.3852155364268	18.3301195912214	17.0608978326015	18.9599186621661	17.4972331878269	15.4020143372573	17.3583757175003	15.4420949120938	16.5226131789624	15.9278320480645
MCF2L2	na	3.5621355101827	3.48040245402939	3.10198142410937	4.00033448696251	3.45236888010934	1.9746172227253	3.04259169879781	2.9636343770685	2.97169301779898	2.42293704471804
LAMA3	na	38.0727171733506	43.9304131975265	43.0872785617143	41.9201718112946	39.6237791921641	73.5347453742901	73.1392235287936	71.2832058063319	40.4150250420662	45.201677981789
AP5M1	na	47.8781654594449	48.4549363877647	48.1563701572101	42.2118628676356	43.3507683241003	44.0339640667741	42.2842230961132	40.0480592795968	42.6735117355934	40.8721675248339
ANAPC4	na	24.0156877944576	22.8546427814597	21.5247247599784	23.3352845072813	23.4604157989249	20.4175420829796	20.3229522445341	20.3944839369319	22.6641120824136	22.4022375937865
KCNQ1	na	12.4100204870881	12.4521065577496	12.3700966546801	12.3343646681344	13.338697945877	15.9549071596204	17.6314288186745	16.2219986955329	17.9094032539352	16.2455942834374
TRAPPC3	na	25.2030662978518	26.1030184052204	27.6152004829249	26.0438443161622	28.4035803318087	24.2482994950667	22.5853922256915	25.9318007993494	21.5150574488646	24.269090726602
THRAP3	na	142.830143198616	137.591910349295	128.27828059945	138.844942818324	133.230053600583	155.91577590639	156.576449730441	148.142723664253	182.184593277863	172.227131572089
PHPT1	na	40.2176589859337	39.4445611456664	39.9096390540901	43.6703181493407	44.9200269059682	40.4006683769596	43.1033823996357	46.1313087904216	45.6848273269631	45.4002793788971
ENTPD2	na	27.42461317517	30.2795013500557	32.9112663289653	33.4194610264993	34.0921426910798	27.5261640847907	30.4259169879781	32.7559589044414	32.7282457693595	36.304335391349
ARID4B	na	72.3917861746807	68.6799417595133	68.6218817479805	64.1720323950236	64.9673052893304	72.3104826962004	72.5931173264453	68.1635906725756	73.7376094149855	64.9029365749062
OPN3	na	9.57563309188898	7.07681832319309	8.88982481299637	6.62555399403165	5.88471968200456	5.3314665013583	5.92915305406753	5.69329761910528	5.34904743203817	5.83888107497626
SDCCAG8	na	11.8354825015748	12.4521065577496	11.6135158195314	10.5425481791824	10.9455786085285	12.8745042921689	12.4824274822474	10.6456866439434	11.4509237619188	9.29454538465609
HHAT	na	7.16257355273295	8.12093905940191	6.77139847458021	8.33403018117189	8.0424502320729	4.73908133454071	5.30503167995516	4.60143232229057	3.40754132707617	3.25706291257179
KIF1B	na	86.5254206183088	84.9991621550733	84.5857373696165	83.6319928680599	79.9929562107154	107.379684571802	105.515519810873	100.607588063641	95.8470054674099	99.6979013482342
FOXC1	na	12.2951128899854	10.2091805318195	12.1809514458929	13.0844273844399	12.9071518358633	17.3766315599826	16.4221936563318	15.4030997229218	18.8603450196309	16.6030767982318
TBC1D22A	na	29.6461600524883	29.6994342743841	31.66290795097	29.6274772940661	30.4828479527836	42.0198544995943	51.0219223336864	46.4822654929692	41.9603054113217	38.3697899212726
SYNE2	na	166.730923395971	165.087089736127	153.056302950567	199.933384046314	180.386273985713	152.756388350029	163.207739330385	150.911382095462	150.724269862764	125.953006045917
PLEKHH1	na	28.0374536930509	27.9592330473694	29.6201396960688	30.6275609158067	26.9912476081276	31.9493066636953	32.8053797267815	31.8200743643145	31.5395685622399	33.0472724787772
ATP9A	na	52.8191921348596	51.896667703416	56.4031012603301	60.1300277571552	57.8271787418315	38.3865588097798	36.2770548702816	40.5549967388322	30.152778487267	28.2013983893411
FAM168A	na	67.3741544345308	69.6467202189659	68.4705655809507	70.4225550309025	67.7919707366926	66.189169305752	70.2916697594059	62.9382353235338	67.279129922969	66.7697897077218
RELT	na	9.1160027034783	8.62366385831726	10.8569349843828	11.8759930081699	11.4163561830889	10.9393794138982	10.2199875010901	10.6456866439434	13.8679007497286	14.7362236654163
NOP58	na	68.1019025495144	65.972962073046	62.7962093173361	66.3805503930341	63.6334354947427	90.8323922453637	84.3734082628163	84.3855893681085	117.599798357698	100.57174749551
SZRD1	na	151.486515513684	160.75592223778	162.43790530641	162.888619891005	162.418263223326	172.068144788282	177.36749300556	174.035529274431	187.414772989189	200.746292196803
KCNH2	na	25.2030662978518	26.0643472668423	28.0691489840141	24.7937397889864	25.2650631680729	36.5699109648725	33.9756073032422	37.9423190643112	32.4508877543649	29.5916081690974
CUL1	na	114.56287431136	113.074408617577	110.952579474546	108.884104317011	110.161952447125	111.802827150706	110.46948321789	110.239399789114	125.60355821897	120.551048044578
FAM114A2	na	10.9162217247534	9.74512687128229	8.85199577123894	11.3759511972996	11.1809673958087	10.1100401803535	11.5462454210789	9.59281653630068	9.78677567195132	9.96979013482342
CYFIP2	na	145.166597673037	146.099560792478	149.311227816582	154.67960016255	144.567946854579	107.221715193984	113.902150775508	108.601601843892	94.579083113149	97.9502090536835
TAB2	na	46.920602150256	45.0905473488696	44.2221498144373	48.5873959562321	44.4884807959545	48.6150760234968	46.7700954725459	47.3401596547522	44.4565275462728	44.4867129522001
GINM1	na	16.2785762562113	16.5899183642068	14.5641810766111	16.3763693060028	16.712603896893	16.1523688818929	15.9931102116295	15.4030997229218	17.6320452389406	17.5563635043504
EIF2AK2	na	58.0666390692148	55.6864392644702	57.1975111372362	60.5050591153079	58.1017989936584	48.3781219567698	47.9403230490066	45.1954242502947	52.658400275398	48.0615381001448
USP36	na	84.5719914675634	90.9545174653014	86.6663346662752	88.0073587131752	83.2099363035445	112.513689350887	106.061626013221	107.548731736249	105.514913418649	103.034404819649
KMT2C	na	92.5772207323826	90.4131215280079	87.7633768772407	98.716587495981	88.3884896237086	120.096219486153	113.863143189626	108.445621087204	115.222443943459	103.3124467756
MCOLN3	na	22.4069814350202	20.6117167555296	20.3520244654981	23.5853054127165	22.1265460043372	16.5867846708925	13.6136474728261	15.6370708579536	21.594302596006	17.1591607101343
PUM2	na	115.558740152916	113.345106586224	111.33086989212	113.259470162126	111.927368351727	115.159676429339	104.657352921468	104.195145467461	103.454539592975	97.6324468183106
MRPL43	na	45.1586856613484	44.2011111661732	43.5033980210461	39.128271700602	38.2506779330297	39.5318367989605	42.3232306819952	42.348775440742	44.6546404141261	43.5731465255031
ITIH4	na	3.17911018650714	3.40306017727318	4.12336555156002	3.75031358152735	3.45236888010934	1.06629330027166	1.13121999057867	1.28684124267448	1.62452551639678	1.0724475443834
HPF1	na	11.6822723721046	10.8665898842473	9.68423468990243	10.4175377264649	11.1025044667153	7.89846889090119	9.59586612697772	8.7349223745177	11.6094140562014	10.5655943261475
ZFR	na	168.952470273289	169.650284064744	156.763549042796	152.221061259105	152.610397086652	176.649256745005	159.345988328065	148.259709231769	151.160118172042	151.930068787648
ZNF280C	na	11.299247048429	12.4134354193715	10.7056188173531	11.7509825554524	10.2394122466879	12.7955196032599	11.3512074916688	11.3476000490386	12.2037526597612	11.0422376792068
TRAF1	na	6.05180011407383	6.14871100211859	6.24179188997617	8.87574214294806	6.94396922476539	3.15938755636048	3.58869790114614	3.27559589044414	2.85282529708702	2.66125872124769
RC3H2	na	53.4320326527405	55.5704258493359	55.7221785086964	55.1712797993579	54.7278930426424	53.7095884581281	49.5006264842875	48.1980538165351	45.7640724741044	43.0170626136007
IL17RB	na	12.4100204870881	12.9161602182868	12.2944385711652	16.7097305132496	15.6925858186788	12.5585655365329	11.3121999057867	11.9325278866179	18.2263838425004	17.5563635043504
TRAF3IP2	na	35.621355101827	35.2680782008311	37.9046998409462	38.6699000406376	37.0345025320821	50.4317238684041	54.8446657501247	54.6322600299076	46.9527496812239	45.3605590994755
DCBLD2	na	1051.1746982952	1059.47317814492	1050.43683152035	1133.26142403575	1044.18466037489	97.3486290803572	87.9621061639624	83.917647098045	82.0979724383933	92.8262930082961
SOAT1	na	32.0209170592767	31.0142529792397	35.8241025442875	36.2530312880977	32.8367358255855	24.7222076285207	22.0002784374611	21.5253444229186	22.2678863467071	24.1896501677588
PKP2	na	45.9247363086995	40.8367221272782	46.2649180693385	48.7957467107614	44.1353976150342	43.1256401443205	44.1565872184503	43.4796359267287	43.9018115162837	43.0965031724439
MSH4	na	1.72361395654002	0.928107321074504	1.28618741975267	1.12509407445821	1.76541590460137	0.710862200181107	0.897174475286535	0.896889350954942	0.554716029989144	0.43692307363768
GDI2	na	272.67572792463	280.984491455306	274.638843158952	249.437523322475	248.295939116046	369.213928305176	381.299151996777	367.529657945666	322.052277982269	317.603354255172
PRDM1	na	11.643969839737	11.7560260669437	12.0296352788632	12.3760348190403	11.6909764349157	24.4457612173392	24.7308094492027	21.7983107471223	20.4848705360277	19.820419431382
ATG5	na	28.6885967432994	28.7713269533096	26.5181582719594	28.2523623141727	27.3443307890479	27.4076870514271	24.8088246209668	29.0514159331057	28.1320272351637	29.5518878896758
PITHD1	na	43.7031894313813	44.858520518601	43.7303722715906	33.5861416301227	39.7022421212575	47.7067521010432	48.642459594883	47.8470971139876	50.716894170436	54.5756639252884
MTA3	na	43.9713071579542	41.8035005867308	42.2928686848083	38.7949104933552	41.5853524194989	44.2709181335012	43.1033823996357	42.5047561974299	39.5433284235118	38.4095102006942
USP13	na	51.2870908401574	53.2114864082715	53.8307264208248	54.7129081393935	58.5333451036721	55.0523281695813	58.0042802065686	55.8411108942381	62.2866856530667	61.8047547800209
ATP11B	na	32.4422449153198	32.2130582689609	26.8586196477763	32.4193774047587	30.4436164882369	51.1820784130397	50.9048995760403	49.7968565725853	52.5791551282567	47.5848947470855
LAMC2	na	57.4154960189663	63.6526937703597	64.0067386535738	70.2142042763732	74.4613197096311	112.316227628615	96.7778205732997	103.103280170646	71.043274412181	73.2044749740222
CDK14	na	3.17911018650714	2.59096627133299	2.68586196477763	2.79190011069258	2.6677395891754	1.42172440036221	1.09221240469665	0.896889350954942	0.435848309277184	0.913566426696967
SEC61A1	na	331.316904979359	350.708553951028	349.426858713393	364.030438313588	360.811779435973	357.168763246552	353.330712919367	375.874628428465	335.642820717003	368.206990238299
PPP1R12A	na	54.8109238179725	49.8857685077546	48.232028240725	53.7128245176528	45.9400449841823	56.118621469853	56.4049691854056	50.4987699776804	52.9753808639632	50.7227968213925
CROCC	na	30.3739081674718	31.4396355013988	30.0362591554005	33.1694401210641	34.0921426910798	28.6319497295168	32.0252280091411	31.4301224725949	40.5338927627781	38.0917479653213
POLR3E	na	59.1008074431388	55.6864392644702	56.3652722185727	54.3795469321466	50.4124319425058	68.0058171506593	64.5185470488664	65.7068937547425	77.7791119191921	77.0573420779181
ATP2B4	na	24.1688979239278	23.4347098571312	23.7566382236669	27.9190011069258	24.5588968062324	33.9239238864206	32.0252280091411	32.4439973910657	32.4112651807943	30.1874123604215
ZC3H11A	na	142.676933069146	138.442675393613	138.643438040986	148.970789488448	139.820939644428	126.849410387873	117.80290936371	116.829586759174	121.760168582617	116.221537587623
RIOK2	na	19.840711766394	20.9597570009325	20.0115630896812	19.876661982095	17.9287792978406	22.4316516501594	22.9754680845117	20.35548874776	24.2093924516691	21.846153681884
YIPF1	na	13.3292812639095	16.3578915339381	17.1743849578738	15.6263065896973	14.9471879922916	10.5839483138076	8.62067647992714	8.89090313120551	8.9547016269676	8.93706286986163
NDC1	na	83.1164952375963	84.4964373561579	83.753498450953	87.465646751399	84.9753522081459	109.670240550163	98.6111771097548	98.7748141725595	105.831894007214	114.712166969602
DGKG	na	4.59630388410671	3.82844269943233	4.61514309440663	3.62530312880977	4.27622963558998	5.13400477908577	3.8617510023203	3.43157664713195	3.52640904778813	3.8528671038959
FLYWCH1	na	35.5064475047243	36.5055546289305	38.6612806760948	37.6281462679911	37.1521969257221	31.8308296303318	32.4933190397254	33.5748578770524	32.7678683429301	32.4117480080315
UNKL	na	15.2444078822872	17.6340391004156	16.3799750809678	14.1678513079922	13.8879384495308	14.4541980703492	16.3441784845677	17.8987918299269	16.7207260468156	19.5423774754308
TBXAS1	na	0.804353179718674	0.850765044318295	0.83223891866349	1.25010452717578	0.666934897293851	1.77715550045277	1.75534136469105	1.36483162101839	1.50565779568482	1.50937061802108
PARP12	na	51.1721832430547	52.0513522569284	53.5659231285228	51.7959975759833	52.4132366343873	40.9930535437772	44.0785720466863	44.064563764308	54.6395289539307	54.7345450429748
ALDH18A1	na	137.352881070055	130.399078610968	142.539829342001	130.302561882623	130.209230830488	139.486960613315	140.700362276458	139.563782046423	144.424280665031	154.472166670631
TARBP1	na	49.9848047396605	49.8857685077546	49.026438117631	52.2126990850419	52.6093939571208	59.4359784040315	53.7914609313101	54.9052263541112	55.5508481460557	50.4050345860196
GATB	na	25.70099921863	25.9096627133299	27.8800037752269	33.3361207246876	33.3467448646925	22.945052128068	23.7166122162701	25.7368248534896	27.29995319018	25.8181816240447
MXD1	na	13.0994660697041	13.1868581869336	11.9161481535909	12.0010034608875	11.2594303249021	15.8759224707114	14.4328067763486	12.2444893999936	10.737717437647	12.7502096943359
CDK17	na	25.1647637654842	21.9265354603851	21.5247247599784	20.3350336420594	20.5572874224693	19.746172227253	17.4753984751464	18.4837196675062	19.3358159024787	18.1521676956745
DNAJC25	na	12.0652976957801	11.0212744377597	11.1217382766848	10.5842183300883	11.4163561830889	10.1890248692625	10.4930406022643	9.82678767133241	12.7584686897503	11.5983215911093
SLC2A3	na	5.32405199909027	5.80067075671565	5.90133051415929	3.62530312880977	3.53083180920274	0.157969377818024	0.156030343528093	0.19497594585977	0.63396117713045	0.913566426696967
PSD	na	4.32818615753382	4.87256343564114	4.99343351198094	5.41711961776173	4.78623867469704	3.59380334536004	3.70572065879221	3.62655259299172	2.25848669352723	2.7406992800909
CTDP1	na	36.0809854902377	37.7043599186517	37.4129222980996	37.2114447589325	38.2899093975764	24.6432229396117	28.4365301079949	27.6475891229154	25.9527856887778	29.2341256543029
YBX3	na	178.33659070334	184.848041447339	167.847458277723	182.723611722194	179.327024442952	198.172584472711	220.782936092252	203.5548874776	232.584506859734	221.400837496039
STYK1	na	3.52383297781514	3.5964158691637	2.72369100653506	3.33361207246876	3.29544302192256	1.42172440036221	1.677326192927	1.63779794522207	1.38679007497286	1.94629369165875
WNK1	na	153.516549729164	159.054392149143	154.569464620865	157.554840575055	137.859366417094	195.803043805441	184.934964666672	182.770451648948	179.014787392211	161.542376407677
CCAR1	na	120.078438972288	111.836932189478	109.515075887764	107.717340091647	101.256409995025	94.3867032462692	87.7670682345523	89.2209928254308	91.4885223746381	90.1650342870484
OGFR	na	76.3752495409065	65.8569486579117	69.9080691677331	56.3797141756278	56.0617628372301	74.1271305411077	72.9051780135014	76.7425322904055	96.5602117916817	91.9921671404424
PIGV	na	8.96279257400808	10.0544959783071	9.60857660638756	11.5009616500172	12.5540686549431	10.1100401803535	11.6242605928429	10.6456866439434	7.96413728770128	7.82489504605663
PTPRU	na	40.2176589859337	47.3721445131778	50.1991384121114	61.6301531897661	61.1618532283008	91.6222391344538	92.6430164698052	93.3544828776579	99.6903951037633	101.763355878158
SNRNP40	na	39.1834906120097	44.0077554742827	40.2879294716644	39.5449732096606	37.9760576812028	35.5036176646009	37.0572065879221	33.886819390428	37.7999351864031	40.1572024952449
QSER1	na	55.3471592711183	51.4712851812568	46.9836698627297	55.7963320629458	54.2963469326288	53.077710946856	49.4226113125235	45.3904001961545	51.628213362561	48.4587408943608
MPC1	na	6.89445582616006	7.77289881399897	7.49015026797141	6.70889429584337	8.55245927117997	7.74049951308317	8.50365372228107	8.03300896942252	7.6075341255654	7.78517476663502
ACAA1	na	38.9536754178044	38.2070847175671	40.1744423463921	38.54488958792	40.1730196958178	51.9719253021298	56.1319160842314	56.9329761910528	55.511225572485	59.4215380147244
HDAC7	na	80.8566458279105	85.7725849226354	86.7419927497901	78.5482344575451	79.6006415652484	64.6094755275717	67.5221311617822	68.0076099158878	69.5772391900669	72.8072721798061
PRDM6	na	1.37889116523201	1.23747642809934	1.24835837799523	0.916743319928908	0.823860755480639	0.434415788999566	0.390075858820232	0.545932648407356	0.0792451471413062	0.119160838264822
SPAG4	na	0.880958244453786	0.850765044318295	1.02138412745065	1.41678513079922	1.02001807821412	0.710862200181107	0.936182061168558	0.506937459235402	0.515093456418491	0.476643353059287
NCKAP1	na	178.643010962281	175.798995066862	176.094189380843	180.84845493143	174.736943090989	197.619691650348	186.573283273717	179.026913488441	184.680815412814	174.689788896229
MRPS35	na	43.6648868990137	39.9086148062037	41.6497749749319	38.54488958792	40.1730196958178	46.127058322863	43.4934582584559	42.348775440742	44.6942629876967	45.5591604965835
SFSWAP	na	65.2675151543153	61.7578079898326	60.6777829789199	62.6302368115068	63.1234264556356	59.5939477818495	62.6851905124114	61.5344085133434	59.1565023409851	55.1714681166125
TNK2	na	43.6648868990137	43.2343327067206	45.2435339418879	42.8369151312235	44.292323473221	41.9803621551398	41.3870486208267	44.4155204668556	45.0904887234033	43.9703493197192
MON2	na	35.2000272457839	33.4505346970602	34.2352827904754	33.8778326864637	35.8967900602278	29.579765996425	28.7485907950511	31.0011753917034	29.5584398837072	29.2341256543029
CDH3	na	132.909787315419	135.348984323365	130.510194063138	139.344984629194	130.366156688674	146.003197448309	158.370798681014	154.186977985906	158.609162003324	159.278320480645
GPBP1	na	76.1071318143336	76.9555653724276	71.4968889215453	73.4228058961244	73.1274499150434	70.6912965735657	70.7987683758722	63.4841679719411	71.0828969857517	68.1202792080564
DGAT2	na	17.504257291973	17.0153008863659	17.363530166661	17.4181230786493	16.7518353614397	25.0776387286113	25.159892893905	27.5695987445715	24.5263730402343	26.1756641388392
CS	na	264.555591062709	259.715365347349	281.334583550017	257.93823410727	255.200676876265	334.855588629756	328.599903470164	323.582079748874	301.131559136964	311.843913739038
MRPS24	na	61.6287745793975	64.9288413368372	67.2222072029555	57.9631799100505	61.1226217637541	72.1130209739279	80.9017331193162	83.2157336929498	80.7508049369911	87.9406986394384
ELMO2	na	34.1275563394923	35.9254875532589	35.7106154190152	38.7532403424493	35.0336978402005	29.816720063152	29.0996590679893	29.1294063114496	27.1018403223267	29.631328448519
WAPL	na	48.7208211715311	48.0295538656056	44.6760983155264	43.295286791188	42.4876761040729	52.2088793688569	53.4794002442539	49.6018806267255	53.1734937318165	50.9611184979221
VMP1	na	111.919999577998	106.268288263031	107.623623799892	95.2579649707947	102.315659537786	58.2512080703963	59.5645836418495	59.2726875413701	51.3112327739958	56.0055939844662
APPBP2	na	38.9536754178044	37.5496753651393	36.6941705047084	31.8359952920766	32.0913379991982	35.3851406312373	31.2840838773826	30.0262956624046	25.7150502473539	27.1289508449577
POLD1	na	39.413305806215	35.8868164148808	38.4343064255503	37.6698164188969	39.5453162630707	46.2455353562265	51.5290209501527	49.4848950592096	54.59990638036	55.1714681166125
EIF4B	na	815.38430904053	847.787366663181	847.937970992824	807.900885762803	824.056912803372	1059.26366295876	1091.93935159548	1040.66461343194	976.181345060181	949.23523761757
BICRA	na	18.3852155364268	21.3851395230917	20.1250502149535	20.2933634911536	20.204204241549	22.1946975834323	19.9328763857139	19.8485512885246	19.2565707553374	20.0587411079117
SPHK2	na	18.0021902127513	20.3410187868829	19.028008003988	18.4182067003899	19.0664917696948	17.7715550045277	16.1491405551576	16.8069265331122	18.2263838425004	18.5493704898906
RPL18	na	747.244103958648	821.568334842826	834.584319252451	813.609696436906	830.13778980811	943.709063084874	1043.68696785941	1073.49856271472	1054.23781499437	1086.07160022501
CA11	na	9.80544828609431	10.8279187458692	13.3536517403733	14.5012125152391	11.4163561830889	8.01694592426471	8.42563855051702	10.2557347522239	8.91507905339695	9.57258734060735
ISOC2	na	66.4548936577095	76.6848674037809	79.100526314789	71.75599985989	74.8928658196447	71.4811434626558	78.0151717640465	79.1602340190666	88.2790939154152	104.821817393622
U2AF2	na	161.904804317659	170.075666586903	167.733971152451	158.054882385925	164.497530844301	147.424921848671	148.657909796391	146.036983448968	179.094032539352	178.582376279546
EPN1	na	158.151156145638	163.462901924247	168.414893904084	152.929453824504	159.201283130497	145.884720414945	153.455842859879	157.26759793049	146.326164196422	148.474404477968
MED29	na	51.5169060343627	50.5431778601823	50.5395997879283	51.1709453123954	46.0969708423691	46.5614741118625	52.5822257689673	51.3956593286354	46.3980336512348	47.3465730705558
AHRR	na	10.265078674505	8.85569068858589	9.60857660638756	8.12567942664259	8.74861659391345	10.5049636248986	9.79090405638783	10.4117155089117	7.17168581628821	5.91832163381948
ZNF275	na	34.1658588718599	32.5610985143638	30.1497462806728	32.2943669520411	29.0705152291025	33.094584652876	30.4649245738602	29.1684015006216	32.094284592229	32.6897899639828
MTMR1	na	27.2331005133322	28.3459444311505	30.1497462806728	28.3357026159844	26.1281553881003	31.2779368079687	29.7627880279837	29.9483052840607	33.6791875350552	33.7225172289446
GPC1	na	91.7345650202964	97.3739264360667	102.819335496698	105.758842999071	109.259628762551	131.075091244505	142.767764328205	139.992729127315	167.643108777433	192.921397150746
ADCK1	na	13.9421217817903	12.6841333880182	14.4128649095813	15.417955835168	14.0840957722643	12.1241497475333	12.5214350681295	14.3112344261071	15.6905391339786	16.1264334451725
HAGH	na	14.4400547025686	13.4188850172022	15.8125394546063	16.5430499096262	18.2033995496674	12.5980578809874	13.6916626445902	13.6093210210119	14.8584650889949	16.6030767982318
RNF4	na	108.281259003081	107.312408999239	108.115401342739	100.675084588556	101.295641459572	123.650530487058	110.625513561418	116.049682975735	104.999819962231	111.494824336452
CASP8	na	19.0363585866753	17.0153008863659	15.3207619117597	18.5848873040133	17.1833814714533	18.0480014157092	16.77326192927	17.8987918299269	19.4546836231907	15.6895103715349
LIMCH1	na	18.3852155364268	17.440683408525	16.5312912479975	20.9600859056473	19.7334266669886	26.1044396844284	29.6457652703377	27.2186420420239	31.5791911358105	28.519160624714
INTS13	na	51.0955781783196	48.8416477715458	49.896506078052	45.7954958455395	45.6261932678087	35.4246329756918	34.9898045361749	34.0817953362878	37.8395577599737	36.1851745530842
TM7SF3	na	76.3752495409065	77.3036056178305	74.9015026797141	75.7563343468525	79.2867898488748	79.0636735979209	83.1251655145915	81.8509020719314	75.7187380935181	76.85874068081
SPA17	na	4.17497602806359	4.36983863672579	3.97204938453029	4.75039720326798	3.88391499012301	2.40903301172486	1.71633377880902	2.41770172866115	1.90188353139135	2.02573425050197
ATP2C2	na	10.3416837392401	10.9826032993816	9.07897002178352	16.4180394569086	15.8887431414123	17.1001851488011	18.5676108798431	18.1327629649586	15.9678971489732	13.4651747239249
CDON	na	12.7930458107637	14.1923077847643	13.2023355733435	13.1260975353457	12.6717630485832	20.2990650496161	19.5037929410116	18.7566859917099	18.1075161217885	17.596083783772
TAF2	na	44.2011223521595	42.8862924613177	45.0922177748582	47.8373332399267	42.8407592849932	38.6630052209613	40.7629272467143	39.5021266311894	43.1093600448706	45.6386010554267
HIPK2	na	115.02250469977	113.267764309468	118.70753303482	116.34306132916	107.37651846431	106.826791749439	94.1643123192041	99.2427564426229	99.2149242209154	94.1767825086308
TNPO3	na	125.670608697951	121.58205906076	130.964142564227	115.676338914666	115.340505767289	141.066654391495	134.654186464744	136.678138047699	125.762048513253	123.450628442355
BORCS8-MEF2B	na	10.3799862716076	9.66778459452608	10.1003541492342	11.8759930081699	13.6525496622506	9.83359376917198	10.4150254305002	10.9576481573191	8.43960817054912	10.5655943261475
RFXANK	na	38.1876247704532	37.6656887802736	38.3586483420354	34.4195446482399	33.3467448646925	30.2116435076971	31.2840838773826	33.4578723095365	32.6093780486475	31.9351046549722
TMEM161A	na	43.7414919637488	47.3334733747997	52.9984875021613	44.5453913183638	49.3924138642916	52.919741569038	51.1389450913325	55.6461349483784	60.0281989595395	66.2534260752409
LPAR2	na	40.0644488564635	41.532802618084	46.3784051946108	39.9616747187192	37.1914283902688	34.8717401533288	32.4153038679613	36.1875355515733	34.6301293007508	36.5426570678787
CTSA	na	90.3939763874319	98.5340605874098	105.089078002144	102.925272737473	101.491798782305	81.8281377097364	84.0223399898781	87.4662093126928	94.1828573774425	97.6324468183106
SUGP2	na	82.7334699139207	74.3645991010946	78.6844068554572	80.3817210974029	77.835225660647	74.9959621191068	66.6639642723777	72.5310518598344	84.4753268526325	80.9499294612356
SLC12A2	na	115.137412296873	108.12450290518	111.028237558061	117.009783743653	115.654357483663	67.7688630839322	61.5149629359507	57.5179040286322	72.3508193400126	71.297901561785
SNX24	na	16.6616015798868	17.5566968236594	14.8289843689131	13.626139346216	13.5348552686105	15.1650602705303	16.1881481410396	16.923912100628	14.3037490590058	13.1076922091304
CNN2	na	191.167939046472	193.317020752143	200.607408439658	182.473590816759	185.604058770424	154.454559161573	158.643851782189	156.994631606287	139.273346100846	149.824893978303
ABCA7	na	17.1978370330326	19.5289248809427	19.2171532127751	23.2519442054696	26.5204700335672	11.3737952028977	11.3902150775508	12.1275038324777	15.1358231039895	16.5236362393886
DDX20	na	31.6378917356012	32.8704676213887	31.3602756169106	30.7525713685243	28.4428117963554	33.4895080974211	28.9436287244612	31.1571561483912	35.3433356250226	34.3580416996903
BTBD1	na	119.772018713347	117.90830091484	112.541399228358	124.302060152179	117.262847530078	106.945268782802	103.7211708603	98.6578286050436	108.486606436448	107.443355835448
FAR2	na	16.9297193064597	19.0648712204054	16.4178041227252	18.376536549484	18.7134085887745	22.5501286835229	21.844248093933	23.709075016548	23.9320344366745	24.1102096089156
SBNO2	na	44.3160299492622	51.1232449358539	50.2369674538688	50.8792542560544	48.0193126051572	52.840756880129	51.7630664654448	52.0975727337305	61.0980084459471	63.7510484716796
PMS1	na	21.564325722934	19.0262000820273	17.4391882501759	21.6684784710469	18.7918715178679	17.4951085933461	16.4612012422138	17.1968784248317	15.7301617075493	12.7899299737575
HMG20B	na	91.3515396966208	95.7497386241863	99.717354072589	95.4246455744182	96.5878657139682	86.2907726330955	95.607592996839	91.7166849324358	113.043202397073	117.651467646801
TAF11	na	10.5331964010779	9.66778459452608	8.9276538547538	10.1675168210297	8.78784805846015	9.43867032462692	10.3370102587362	10.7236770222873	10.5792271433644	9.53286706118574
ANKS1A	na	47.2270224091964	45.0905473488696	55.8734946757261	49.3374586725376	47.7839238178771	48.0226908566792	47.04314857372	45.8193472770459	43.862188942713	46.7507688792317
AP3D1	na	188.333551651272	201.631315503436	192.663309670598	203.558687175123	191.331852594242	207.058361974975	219.846754031083	217.632150768675	209.167565879478	214.608669714944
ZNF76	na	24.4753181828682	24.7495285619868	24.7023642676027	28.6690638232313	28.7174320481823	24.9986540397023	24.4967639339106	26.3217526910689	23.7735441423919	23.5541256970131
SLC9A3R2	na	44.0862147550568	43.002305876452	47.6645926143635	44.9620928274224	44.7238695832347	43.9944717223196	48.9155126960571	46.599251060485	54.7583966746426	57.236922646536
NTHL1	na	20.2237370900695	21.3077972463355	21.9408442193102	19.5849709257539	23.695804586205	17.0606928043466	21.3371494774667	17.781806262411	25.3188245116473	27.0097900066929
UHRF1BP1	na	55.5003694005885	54.2556071444804	53.4146069614931	52.2960393868536	52.3740051698406	92.8465018125435	88.859280639249	86.1793680700183	70.8847841178984	66.4520274723489
GNAI3	na	66.6081037871797	66.1663177649365	64.9902937392671	66.9222623548103	65.5165457929841	76.8521023084686	72.5151021546812	66.1748360248059	71.8357258835941	74.3166427978272
IPO5	na	166.194687942825	159.170405564277	164.669818770099	166.55559317072	165.242928670688	259.227748999377	255.65571787078	254.287628590312	264.163697995544	257.784613446231
OAT	na	56.8026555010854	57.5039827682411	58.7485018492909	60.5883994171196	62.5741859519819	50.8266473129492	51.2949754348606	50.0698228967889	62.6036662416319	67.2067127813595
WDR3	na	56.6877479039827	57.078600246082	56.0248108427558	55.2129499502638	56.4933089472438	68.9141410731129	65.0646532512148	63.2112016477374	73.6979868414148	77.8914679457718
PKN2	na	57.3005884218636	55.4157412958235	49.2534123681756	52.7127408959122	51.0009039107062	43.4810712444111	42.011169994939	38.4882517127186	43.4263406334358	39.8394402598721
WDR18	na	32.4422449153198	32.3677428224733	34.1974537487179	29.5441369922544	33.6605965810661	35.0297095311468	33.624539030304	35.8365788490257	43.5055857805771	50.365314306598
TRAM2	na	54.3895959619294	55.7251104028483	51.5988129571364	45.1704435819516	44.684638118688	47.5487827232252	42.7133065408155	43.5966214942446	43.7829437955717	48.1806989384096
NTN1	na	9.69054068899164	8.85569068858589	9.23028618881325	8.70906153932463	9.96479199486106	10.6234406582621	11.0781543904946	11.3086048598667	13.1943169990275	15.2923075773188
MCM10	na	27.4629157075376	23.2800253036188	24.1349286412412	25.7521532598211	25.2650631680729	24.1298224617031	27.0322570162421	25.5808440968018	30.8263622379681	30.3462934781079
DGKA	na	14.5932648320388	13.341542740446	13.3536517403733	14.7095632697684	15.927974605959	32.3837224526949	34.6387362632366	35.4076317681342	31.0244751058214	31.5776221401778
ERBB3	na	84.0357560144177	82.2148401918498	83.5643532421659	85.2571287533884	82.6999272644375	93.6363487016336	92.6820240556872	89.7279302846662	80.5526920691378	79.9569224756954
ANKRD44	na	3.52383297781514	4.09914066807906	3.51810088344112	3.45862252518633	3.96237791921641	4.06771147881411	5.46106202348325	3.78253334967954	4.31886051920119	4.88559436885769
KARS1	na	160.679123281897	162.766821433441	158.31453975485	157.888201782301	155.12121081764	187.075235680995	192.346405984257	197.198671642571	202.709086387461	197.687830681339
ADAT1	na	27.8076384988456	26.4510586506234	27.4260552741377	30.9609221230536	28.1681915445285	25.0776387286113	24.9258473786129	23.8650557732358	24.2490150252397	22.7199998291593
PDIA5	na	28.1523612901536	30.3181724884338	24.6645352258452	28.3773727668903	27.6581825054215	23.1425138503405	26.2911128844837	25.9707959885214	31.3810782679573	32.5309088462963
TBC1D22B	na	14.0953319112606	14.8883882755702	12.4835837799523	12.6677258753813	12.4756057258497	13.8223205590771	12.6774654116576	16.7289361547683	13.9867684704406	13.2268530473952
NDUFB4	na	60.632908737841	61.6804657130764	58.5215275987463	64.0053517914001	59.7495205046197	55.6842056808534	58.706416752445	60.4815384057007	59.2753700616971	61.28839114754
SPEN	na	111.039041333545	108.897925672742	113.751928564596	115.843019518289	107.84729603887	117.213278340974	119.207182455463	105.988924169371	118.511117549823	115.427131999191
ZC3H15	na	76.413552073274	73.7071897486668	66.8060877436238	69.1307803528208	69.8320068931208	87.5545276556397	85.1145523945747	77.8343975872202	94.3809702452957	86.471048300839
MAP2K4	na	42.9371387840302	44.3171245813076	43.9573465221352	39.0449313987903	36.9952710675354	32.6206765194219	28.6705756232871	30.2992619866083	31.2225879736747	37.9328668476349
PACC1	na	21.9473510466095	23.7054078257779	22.8109121797311	23.0852636018461	23.5388787280183	15.9943995040749	17.0853226163262	15.2081237770621	17.2754420768048	18.708251607577
SLK	na	103.684955118974	102.323832148464	98.9986022791979	109.300805826069	105.885722811535	125.467178331965	118.505045909587	116.94657232669	131.309208813144	123.688950118885
CYB5R4	na	12.3717179547206	11.9493817588342	12.2187804876503	14.1261811570864	14.2802530949977	13.1509507033505	12.0533440375452	12.5954461025411	12.0848849390492	11.6380418705309
COL17A1	na	123.678877014838	144.63005753411	148.365501772646	182.098559458606	169.205306589905	501.789728638953	537.52453345428	537.977629816277	359.693722874389	354.066570764207
GSTO2	na	52.780889602492	54.8356742201519	57.1596820954788	53.962845423088	53.4332547126014	60.3048099820306	55.7808478112932	56.1140772184418	52.3414196868328	52.1130066011487
SEC61A2	na	14.1336344436281	12.3360931426153	12.0674643206206	11.0425899900528	11.2986617894488	9.20171625789989	8.386630964635	9.51482615795678	8.24149530269585	8.2220978402727
PRKCQ	na	3.5621355101827	2.86166423997972	3.70724609222827	3.95866433605665	3.49160034465604	5.92385166817589	8.03556269169679	5.88827356496505	7.64715669913605	7.6660139283702
TLE2	na	38.5706500941288	40.024628221338	42.6333300606251	44.5037211674579	42.0168985295126	28.4344880072443	33.0784328279557	30.53323312164	40.3754024684955	39.6011185833424
ASB1	na	18.2703079393242	19.2582269122959	21.4112376347061	17.8348245877078	19.8903525251754	15.9154148151659	15.5640267669273	15.5980756687816	13.8282781761579	17.3577621072424
FAM107B	na	37.8812045115128	36.7375814591991	39.1530582189415	35.5446387226981	36.6814193511618	42.8097013886845	39.3976617408435	39.8920785229089	36.0565419492943	34.4772025379551
ME1	na	35.6979601665621	36.3895412137962	35.9375896695598	38.4615492861083	38.2506779330297	50.1947698016771	45.4048299666751	42.4657610082579	41.801815117039	39.442237465656
TBC1D1	na	67.9486924200442	68.215888098976	68.0166170798616	71.5893192562665	67.4388875557723	84.1581860325522	89.6004247710074	87.1542477993172	88.5960745039804	84.8822371239747
CDK13	na	115.520437620549	116.052086272691	115.075945026106	115.176297103796	105.218787914242	132.299353922595	129.817245815373	123.73173524261	109.001699892867	99.5787405099694
MTHFD2	na	426.460395380367	420.974012384044	409.385889898922	404.658835446801	406.869518813796	507.20017982922	470.899576767785	459.675289958994	406.606849982042	389.099857214065
SLC9A7	na	24.7051333770736	22.9319850582159	26.0642097708702	27.7939906542083	28.364348867262	25.0776387286113	28.1634770068208	25.6198392859738	26.7452371601909	24.6265732413965
FOXJ2	na	31.6378917356012	34.6880111251596	32.8734372872078	33.0444296683465	30.5220794173303	32.5416918305129	34.9117893644108	31.1961513375632	32.2527748865116	29.3532864925678
YBX1	na	921.175903439719	887.811994884519	835.151754878812	811.65119934433	817.740647011354	868.871070343586	959.35256718248	903.713509060034	985.571894996426	966.751880842499
PDE4A	na	5.63047225803072	5.49130164969081	4.95560447022351	6.20885248497306	6.94396922476539	0.750354544635613	0.897174475286535	0.506937459235402	0.752828897842409	0.953286706118574
PPP2R5A	na	50.9806705812169	47.9522115888494	48.1185411154527	40.0866851714368	47.0385259914898	57.8562846258512	55.5858098818831	55.6851301375503	52.1036842454089	53.9401394545426
CTNNA2	na	2.03003421548046	2.08824147241763	2.72369100653506	2.83357026159844	2.51081373098861	0.276446411181542	0.11702275764607	0.155980756687816	0.396225735706531	0.198601397108036
ELAVL1	na	92.5389182000151	88.7889337161275	91.205819677167	85.2154586024826	86.1130646800001	85.4614333995509	84.6854689498725	83.059752936262	92.6771995817576	90.4827965224213
DIP2B	na	45.0437780642457	45.6706144245412	46.2270890275811	47.4623018817739	42.7230648913531	51.7349712354028	44.8197161784447	46.9502077630326	45.5659596062511	45.2413982612107
SMARCD1	na	110.004872959621	110.135402100841	120.561156080934	104.675419075519	111.142739060793	81.5516912985548	85.0755448086927	82.6308058553705	89.7055065639587	88.8145447867138
KDM4A	na	78.5584938858572	79.8172296124073	79.7814490664227	69.7141624655029	70.2243215385878	80.6828597205557	83.983332403996	84.736546070656	70.131955220056	70.1062931791368
NFYC	na	61.0542365938841	63.6913649087378	63.8175934447867	56.5047246283454	56.1009943017768	67.6898783950232	69.2774725264733	72.024114400599	66.3281881572733	63.711328192258
ZMYND12	na	3.14080765413958	3.32571790051697	2.87500717356478	2.95858071431602	2.78543398281549	1.69817081154376	2.10640963762926	2.4566969178331	1.74339323710874	1.23132866206982
SLC9A3	na	29.2248321964452	29.3127228906031	30.3388914894599	26.3355353725032	33.1113560774123	38.3075741208708	40.29483621613	40.4770063604883	41.7225699698977	41.7460136721092
NGEF	na	15.2827104146548	16.6285895025849	16.9474107073292	21.1267665092707	18.909565911508	31.3569214968777	27.3833252891803	28.3884977171825	25.3980696587887	22.2433564761001
ASPM	na	68.0636000171468	68.7572840362695	61.2830476470388	80.9234330591791	74.6574770323646	68.2822635618408	70.0576242441137	68.0466051050597	97.3130406895241	88.2187405953897
ELOVL1	na	162.134619511864	173.478726764176	186.459346822379	156.804777858749	157.592793084082	229.45052128068	211.88920651115	234.322091734272	208.810962717342	226.723354938534
ZNRD1	na	8.00522926481918	7.88891222913328	9.49508948111527	8.00066897392501	10.2394122466879	14.1382593147131	14.9789129786969	13.6483162101839	11.7282817769133	13.3857341650816
ZBTB11	na	33.553018353979	33.3345212819259	27.4638843158952	33.9195028373696	30.9928569918907	43.5600559333201	41.1530031055345	38.6442324694064	43.1886051920119	40.6735661277258
ATXN3	na	28.9184119375047	28.539300123041	26.3290130631722	26.5438861270325	26.8735532144875	24.9196693507933	26.2911128844837	24.6839547458469	25.9527856887778	22.3227970349433
GOLGA5	na	50.5210401928062	51.3166006277444	49.4803866187202	51.004264708772	50.2947375488657	43.8365023445016	46.6530727148998	43.0896840350092	43.5452083541478	41.3885311573148
FGFR2	na	22.4835864997553	21.5398240766041	20.9194600918595	19.7933216802832	19.8903525251754	20.4175420829796	22.8584453268656	22.1882626388418	23.4565635538266	25.1032165944558
LRRC40	na	23.2496371471064	18.9875289436492	19.6711017138643	21.7518187728586	20.8711391388429	19.7066798827985	18.8406639810172	19.1466378834294	21.8716606110005	19.4629369165876
ISOC1	na	22.1005611760798	21.1531126928231	18.6875466281711	19.1682694166953	20.1257413124556	17.1396774932556	16.3051708986857	16.3779794522207	17.4339323710874	20.1381816667549
TRMT11	na	14.1336344436281	15.197757382595	12.6727289887395	14.1261811570864	13.9664013786242	13.8618129035316	13.0675412704778	13.2583643184644	16.4829906053917	15.7689509303781
THUMPD1	na	49.67838448072	46.71473516075	45.5461662759473	47.4623018817739	48.6077845733577	51.4585248242213	49.6566568278156	46.3262847362814	57.7697122660123	49.7297898358523
MSANTD3	na	24.0539903268251	23.0479984733502	22.5839379291865	23.3352845072813	24.7550541289659	14.1382593147131	15.5640267669273	14.7791766961706	15.8094068546906	18.0727271368313
KIF26A	na	2.14494181258313	2.97767765511403	2.5345457977479	2.50020905435157	2.62850812462871	13.0719660144415	12.0923516234272	12.5174557241972	10.4603594226524	9.3342656640777
ATG2B	na	47.6866527976071	44.7038359650886	43.7303722715906	45.0871032801399	44.4884807959545	53.077710946856	48.1353609784167	49.2509239241779	44.4169049727021	43.0567828930223
ARFGEF1	na	36.7704310728537	35.4227627543436	33.2138986630247	34.5445551009575	31.4636345664511	35.1876789089648	36.8231610726299	33.3408867420207	31.6980588565225	28.7972025806653
ZFAT	na	9.07770017111075	9.01037524209831	9.00331193826866	10.5008780282766	9.88632906576767	11.0578564472617	9.63487371285974	11.1136289140069	11.9263946447666	9.96979013482342
MTFR1	na	39.413305806215	38.7871517932386	37.1102899640402	36.8780835516856	36.8775766738953	35.8590487646914	36.0430093549895	32.5999781477535	33.4414520936312	34.1594403025822
STAG3	na	2.6045722009938	2.82299310160162	3.06415238235194	3.16693146884532	3.17774862828246	2.44852535617937	2.22343239527532	2.41770172866115	2.93207044422833	3.37622375083662
FECH	na	95.6797258541546	94.4735910577089	97.0693211495689	94.591242556301	98.0786613667427	53.7490808025826	54.5326050630685	56.7380002451931	55.6697158667676	60.6925869562159
MYO9A	na	26.045722009938	27.2244814181854	25.6480903115385	27.0855980888086	26.0104609944602	33.5290004418756	33.507516272658	32.3270118235499	34.4716390064682	32.0939857726587
PFKP	na	206.603859590597	208.166737889336	208.740652417506	187.348998472744	201.885116557303	208.993486853246	224.488656751044	223.403438766124	222.480750599217	231.330907351441
IDI1	na	62.0884049678081	62.3765462038823	54.6629653394883	57.0047664392157	59.0825856073258	71.1652047070197	80.1605889875578	71.5171769413636	45.5263370326804	47.7040555853503
SP100	na	34.7786993897408	35.577447307856	35.4836411684706	41.211779245895	39.6237791921641	25.3145927953383	31.2840838773826	28.7004592305581	32.9659812107834	29.9888109633135
KLF6	na	92.0026827468693	92.0759804782664	94.1564849342466	96.0080276871002	100.981789743198	75.3119008747429	70.525715274698	76.1965996419981	57.571599398159	53.0265730278457
PLPP1	na	12.678138213661	12.9935024950431	14.2615487425516	12.5427154226637	12.6717630485832	12.4005961587149	11.1561695622586	12.2444893999936	11.6886592033427	15.0937061802108
NEO1	na	119.350690857304	119.687173280233	119.72891716227	130.260891731717	120.32290176472	126.928395076782	129.544192714199	127.631254159805	118.31300468197	116.618740381839
TRAM1	na	164.356166389182	161.297318175073	153.737225702201	148.637428281201	153.512720771226	142.448886447403	143.508908459964	136.210195777635	143.948809782183	145.137901006553
PHKA1	na	34.587186727903	32.4450850992295	33.4787019553267	34.6695655536751	32.0913379991982	25.7490085843379	24.3017260045005	25.424863340114	29.3999495894246	28.0027969922331
TNFRSF1A	na	63.4289936006726	69.7627336341002	72.6317601742682	61.4218024352368	69.2435349249204	91.3063003788178	85.4266130816309	96.2011316872105	82.6526884683824	79.1625168872632
CACNB1	na	26.5436549307162	24.5561728700962	26.7829615642614	24.1270173744926	26.7950902853941	21.9577435167053	25.0818777221409	24.0210365299237	22.7433572295549	22.0050347995704
EVI5	na	7.58390140877607	6.53542238589963	6.2796209317336	7.95899882301916	7.61090412205924	5.76588229035787	6.31922891288777	5.92726875413701	6.89432780129364	5.75944051613305
STOML1	na	2.03003421548046	2.59096627133299	1.96711017138643	2.25018814891641	2.6677395891754	2.88294114517893	3.8617510023203	3.00262956624046	1.98112867853266	2.50237760356126
PKM	na	1062.35903774653	1071.49990218051	1173.00292681443	1133.42810463938	1121.07833088642	1362.13045258037	1322.74723725941	1345.25603605407	1374.62594488667	1543.21229608828
DHX29	na	24.9349485712789	24.5175017317181	25.6859193532959	27.9606712578317	27.9328027572483	23.9323607394306	24.6137866915567	21.8763011254662	28.2508949558757	25.5798599475151
DNTTIP2	na	47.95477052418	47.7201847585807	44.4491240649818	47.9206735417384	48.8039418960912	49.0889841569509	48.7984899384111	43.4406407375568	54.4017935125067	46.3535660850157
METTL22	na	17.9638876803837	15.584468766376	17.2500430413887	14.7512334206742	16.6341409677996	18.0480014157092	13.6526550587081	15.6760660471255	15.4528036925547	15.6895103715349
TP53BP1	na	31.9060094621741	30.7048838722148	32.532975911391	32.4610475556645	29.2274410872893	25.0776387286113	26.2911128844837	24.8009403133627	28.2508949558757	27.8836361539683
RRP15	na	16.0870635943735	13.8829386777395	14.034574492007	13.626139346216	19.0272603051481	16.0338918485294	17.7484515763206	15.2081237770621	17.0773292089515	16.4441956805454
RHOA	na	324.230936491361	331.643682730623	316.477763342671	303.358698594657	288.115875630943	379.600414896711	369.98695209099	369.59640297178	319.595678420888	329.996081434713
DHX8	na	46.8439970855209	48.0682250039837	49.2912414099331	48.4623855035145	51.7463017370935	48.5360913345878	50.9048995760403	53.0334572738574	52.658400275398	52.3513282776783
PMS2P4	na	2.71947979809647	1.93355691890522	2.45888771423304	2.25018814891641	2.58927666008201	2.48801770063388	2.57450066821353	2.10574021528552	1.62452551639678	2.22433564761001
PRKCZ	na	73.1578368220318	71.154894615712	66.6926006183515	67.3389638638689	61.9464825192347	66.34713868357	77.3520428040521	71.4001913738478	70.131955220056	72.7675519003845
IARS2	na	129.960492323117	123.128904595884	126.084196177519	127.677342375553	130.209230830488	111.289426672798	108.792157024963	106.76882795281	105.990384301497	112.249509645462
SYT1	na	2.2598494096858	2.01089919566142	1.17270029448037	2.45853890344571	2.15773055006834	5.52892822363083	5.61709236701135	5.57631205158942	5.11131199061425	3.97202794216072
NAV3	na	18.8065433924699	19.1422134971616	16.6069493315124	17.9181648895196	18.7134085887745	1.22426267808968	0.936182061168558	1.16985567515862	0.792451471413062	0.953286706118574
IDH3G	na	24.5902257799709	23.6667366873998	23.7566382236669	26.0021741652563	22.5580921143508	31.3174291524232	35.6529334961692	36.1485403624014	31.3414556943866	37.6548248916837
ROGDI	na	23.7092675355171	22.4679313976786	21.6003828434933	26.7105667306559	23.8527304443918	13.8618129035316	16.734254343388	16.2999890738768	15.8490294282612	18.9862935635283
ROCK1	na	80.3970154394998	78.3863974924175	69.1514883325845	74.2562089142415	70.067395680401	91.7407161678173	92.0579026815749	80.6030560184289	89.5470162696761	76.0643350923779
CBFB	na	85.9125801004279	80.1265987194322	74.6366993874121	73.5061461979361	77.8744571251937	68.2822635618408	58.2773333077427	57.5958944069761	62.1678179323548	63.7510484716796
PDK3	na	22.6367966292255	20.8437435857982	19.9359050061663	21.9184993764821	19.5372693442552	23.9323607394306	25.2769156515511	22.5002241522175	20.2471350946037	21.5681117259327
HYAL2	na	43.9713071579542	48.0295538656056	48.1941991989675	43.003595734847	44.0177032213941	33.410523408512	31.0500383620905	34.744713552211	33.9169229764791	38.8861535537535
HDAC4	na	20.9131826726855	25.7549781598175	24.4753900170581	24.7937397889864	22.9111752952711	33.331538719603	31.3230914632647	32.249021445206	24.2886375988104	23.7527270941211
RASSF1	na	8.69467484743519	7.85024109075518	8.66285056245178	7.5006271630547	6.94396922476539	10.6629330027166	10.6880785316744	11.7765471299301	10.5792271433644	10.1286712525098
FGFR3	na	29.492949923018	33.0638233132792	33.6300181223565	38.253198531579	35.1513922338406	30.8435210189692	32.3372886961973	33.9648097687719	42.9112471770173	42.2623773045901
IFI35	na	1.37889116523201	1.31481870485555	1.51316167029725	1.62513588532852	1.56925858186788	2.13258660054332	2.57450066821353	1.91076426942575	3.40754132707617	3.73370626563108
HEATR6	na	47.6483502652395	43.6210440905017	44.3356369397095	44.9204226765165	43.7038515050206	40.7166071325956	39.6317072561356	42.426765819086	50.3999135818708	50.7227968213925
COASY	na	75.9156191524958	72.7404112892142	77.7765098532789	70.3392147290908	73.7159218832438	110.657549161526	96.1146916133053	100.880554387845	88.0413584739912	94.6931461411117
PLEKHH3	na	22.1388637084473	24.2081326246933	25.6859193532959	23.710315865434	25.2258317035262	24.9196693507933	24.2237108327364	26.0487863668653	27.418820910892	27.0495102861145
MEF2A	na	56.151512450837	54.4489628363709	57.3488273042659	55.8796723647575	55.5125223335764	58.4881621371233	54.7276429924786	55.6851301375503	55.5508481460557	51.9541254834623
OTUD5	na	90.0875561284915	92.308007308535	94.3834591847912	86.6739138841877	82.1899182253304	75.2724085302884	78.7953234816869	83.8396567197011	81.6225015555454	82.9756637117375
TFE3	na	43.2435590429706	46.2120103618347	49.0642671593885	40.2950359259661	42.3307502458862	45.0212726781368	45.8339134113773	46.1703039795935	38.2357834956803	41.3090905984715
TBC1D25	na	18.9597535219402	19.5289248809427	21.8651861357953	22.2518605837289	19.0664917696948	19.7066798827985	18.1775350210228	21.174387720371	18.0678935482178	18.5890907693122
ACSL4	na	48.1845857183853	46.6760640223719	45.0543887331007	46.9205899199977	44.292323473221	53.9860348693096	52.5042105972033	48.6659960865986	46.0018079155283	46.6316080409669
INPP5A	na	18.3852155364268	20.3023476485048	18.4984014193839	18.084845493143	18.9880288406014	16.310338259711	15.9541026257475	17.6648206948952	19.0188353139135	18.5890907693122
GPKOW	na	13.1760711344392	12.2974220042372	13.5427969491604	14.1261811570864	15.0648823859317	13.032473669987	14.1987612610565	13.8042969668717	15.8886520018319	15.6497900921133
GRIPAP1	na	37.8045994467777	36.0801721067713	36.7319995464658	38.6699000406376	39.8199365148975	39.2158980433244	42.5962837831694	40.9449486305517	39.5829509970825	33.7622375083662
FTSJ1	na	51.3253933725249	53.5981977920526	47.8915668649081	51.2542856142071	48.6862475024511	52.1298946799479	49.7736795854617	53.8913514356404	52.1433068189795	57.5944051613305
PRR11	na	74.689938116734	74.0552299940698	67.6004976205298	72.631073028913	66.9288785166652	80.4064133093741	80.0435662299117	78.1073639114239	87.2885295761488	79.3611182843713
REEP1	na	6.20501024354406	6.80612035454636	4.76645926143635	7.20893610671369	6.90473776021869	3.87024975654158	3.43266755761805	4.01650448471126	4.08112507777727	3.77342654505269
ATP11A	na	78.8649141447976	81.557430839422	78.3061164378829	84.8820973952357	78.1883088415673	84.7110788549153	87.298977203968	86.2573584483622	87.5658875911434	87.7420972423304
POLR1A	na	134.786611401429	136.083735952549	133.952636863064	131.552666409798	126.874556344018	163.4588136972	153.260804930469	155.083867336861	155.478978691243	159.15915964238
LAPTM4A	na	79.2862420008407	79.5852027821387	78.3817745213978	75.7563343468525	71.4012654749887	80.3274286204651	75.440671095833	73.5839219674772	70.8451615443278	75.7068525775834
TTC7A	na	30.3739081674718	29.274051752225	30.6415238235194	28.8774145777606	30.7966996691572	28.0395645626992	28.6705756232871	28.6614640413862	27.29995319018	30.3860137575295
IP6K2	na	98.3992056522511	99.6941947387529	94.3456301430338	92.2993842564787	91.2131550710707	92.964978845907	90.7316447615861	91.5996993649199	82.8508013362357	85.0013979622395
SRBD1	na	14.5166597673037	12.9161602182868	12.7862161140118	13.8761602516512	14.1625587013576	12.7560272588054	13.457617129298	12.5174557241972	12.798091263321	12.7104894149143
KIF2A	na	61.7819847088677	59.4762108255244	57.2353401789936	55.7963320629458	50.9224409816128	54.5389276916727	50.9439071619224	50.6157555451963	48.9338783597566	47.7040555853503
RASGRP2	na	1.49379876233468	1.19880528972123	1.24835837799523	1.58346573442266	1.72618444005467	0.789846889090119	0.663128959994395	0.935884540126896	1.38679007497286	1.46965033859947
PSME4	na	69.2509785205411	66.5530291487175	67.1087200776832	72.5060625761954	66.4581009421049	69.861957340021	65.376713938271	63.6791439178009	78.135715081328	75.1507686656809
IFT80	na	19.840711766394	17.7113813771718	17.2122139996313	19.7516515293774	20.4003615642825	13.269427736714	13.5356323010621	13.9992729127315	13.9867684704406	12.7899299737575
SIRT2	na	32.7869677066279	35.9254875532589	36.8454866717381	37.7114865698028	36.2891047056948	42.4542702885939	46.3800196137256	48.0810682490193	45.6452047533924	47.1876919528694
ERLEC1	na	34.7786993897408	32.0970448538266	30.1119172389154	33.8361625355579	33.2290504710524	24.1693148061576	25.159892893905	24.4109884216432	24.6452407609462	22.6008389908945
PPP2R5B	na	10.4565913363428	12.1427374507248	14.3750358678239	11.0425899900528	12.0832910803827	10.8998870694436	10.9221240469665	13.2973595076363	12.0056397919079	10.923076840942
PYGM	na	1.18737850339423	0.812093905940191	0.718751793391196	1.00008362174063	1.294638330041	0.947816266908143	1.48228826351688	1.36483162101839	0.713206324271756	0.476643353059287
PITX1	na	74.3835178577936	70.7681832319309	78.7600649389721	67.6306549202099	72.4212835532028	62.0029807935744	60.422750531254	58.492783757931	62.6829113887732	63.3538456774636
MAST4	na	7.89032166771652	8.00492564426759	8.47370535366462	9.2507735011008	7.76782998024602	9.39917798017242	9.67388129874177	9.43683577961287	8.04338243484258	7.6660139283702
NUP133	na	62.4331277591161	58.3934189509375	63.1366706931529	52.3793796886653	55.1202076881094	81.1172755095552	75.8307469546532	74.8707632101517	70.1715777936267	65.1809785308575
NUCKS1	na	198.71353792288	195.985329300233	187.859021367404	202.725284157006	203.218986351891	250.973849008385	240.286729033263	223.208462820265	218.795851257147	198.680837666879
VPS35	na	152.099356031564	152.364285209731	152.753670616508	140.970120514523	146.137205436447	169.540634743194	163.363769673913	159.802285226667	156.865768766216	151.373984875745
DNAJA2	na	54.0448731706214	52.7087616093562	51.7879581659235	55.0045991957345	47.6269979596903	62.7928276826645	61.3979401783046	58.2588126228993	57.8885799867242	58.0313282349682
BCL3	na	5.8219849198685	7.27017401508361	6.43093709876333	7.54229731396056	7.84629290933942	5.44994353472182	5.07098616466302	6.3562158350285	4.12074765134792	3.65426570678787
KCNAB2	na	33.8211360805519	36.1961855219056	35.7484444607726	38.3782089842966	41.1538063094852	60.8971951488482	62.2951146535911	62.1973267292666	58.7602766052786	58.9846149410868
CLEC2D	na	4.78781654594449	4.52452319023821	4.16119459331745	4.12534493968009	3.72698913193622	3.63329568981455	3.70572065879221	3.8995189171954	3.52640904778813	3.33650347141501
FUNDC1	na	7.62220394114362	6.45808010914342	7.86844068554572	7.58396746486642	8.23860755480639	6.99014496844755	7.56747166111251	6.31722064585655	7.84526956698932	7.1099300164677
MAOB	na	12.0652976957801	12.8388179415306	12.5970709052246	12.4177049699461	12.7502259776766	23.6164219837946	21.6102025786409	21.4473540445747	21.9509057581418	22.044755078992
RORA	na	3.67704310728537	4.25382522159147	3.21546854938167	2.666889657975	2.27542494370843	5.64740525699435	5.77312271053944	5.18636015986988	2.81320272351637	2.97902095662054
TGFBR3	na	4.13667349569604	3.5577447307856	2.98849429883708	4.70872705236212	4.35469256468338	5.72638994590336	6.67029718582597	6.74616772674804	6.57734721272842	6.51412582514359
HES2	na	11.8737850339423	11.872039482078	11.9918062371057	13.4594587425926	13.4171608749704	8.76730046890032	9.4008281975676	9.20286464458114	9.78677567195132	9.8506292965586
ATP1B3	na	69.2892810529086	71.3095791692244	71.0429404204561	77.1314493267459	79.0514010615946	78.4712884311033	74.7775421358386	74.4418161292602	89.3092808282521	101.008670569147
NEDD4	na	12.7930458107637	11.9107106204561	11.6891739030463	9.66747501015939	10.5140324985148	12.8745042921689	10.4150254305002	9.59281653630068	10.9754528790709	9.93006985540181
PIGB	na	8.34995205612719	7.1928317383274	8.17107301960517	8.91741229385392	7.96398730297951	7.77999185753767	8.65968406580916	9.59281653630068	10.4999819962231	11.0025173997852
MAPK6	na	73.3876520162371	72.4697133205675	69.6054368336737	73.6728268015595	75.9521153624056	77.7999185753767	73.4512842158498	73.6229171566492	71.2413872800343	72.211467988482
GNB5	na	30.3739081674718	30.6275415954586	31.7007369927275	31.2942833303004	33.6213651165194	22.945052128068	23.3265363574499	22.5392193413894	24.1301473045278	21.846153681884
RAB27A	na	5.66877479039827	5.87801303347186	5.93915955591672	5.62547037229103	5.68856235927108	7.2665913796291	8.93273716698332	7.76004264521885	6.9339503748643	5.79916079555466
HDHD5	na	36.8853386699563	40.411339605119	44.4112950232244	39.7116538132841	44.8023325123281	44.3499028224102	45.5218527243211	48.2370490057071	51.1131199061425	53.1060135866889
UFD1	na	51.746721228568	52.5154059174657	54.3225039636714	55.0879394975462	54.1001896098953	52.8012645356745	52.9723016277876	55.2171878674869	52.0244390982675	57.6341254407521
LRP6	na	40.5623817772417	35.0747225089406	35.521470210228	34.4195446482399	31.9344121410114	48.1016755455883	42.8303292984615	43.206669602525	43.3470954862945	41.5871325544228
PHRF1	na	84.610293999931	84.9991621550733	84.6992244948888	82.3818883408841	82.8960845871709	88.4233592336388	84.9195144651646	83.917647098045	92.4394641403337	85.75608327125
ELP1	na	64.8078847659046	65.7022641043992	65.7847036161731	62.2968756042599	62.1034083774215	62.0819654824834	61.5149629359507	61.4954133241715	66.8432816136918	69.5104889878127
NUCB2	na	50.8657629841142	48.7256343564114	43.5790561045609	55.3379604029814	54.8455874362825	28.3160109738808	34.8727817785288	31.3131369050791	43.6640760748597	36.0262934353978
PFN2	na	127.968760640004	125.913226559108	124.268402173162	116.84310314003	119.420578080146	136.604019468136	124.94129758012	122.444893999936	117.005459754139	126.469369678397
PTPN3	na	40.8688020361821	42.0355274169994	42.444184851838	41.9201718112946	42.3307502458862	30.9225057078782	30.6599625032703	32.7169637152694	28.5282529708702	30.5051745957944
SPTB	na	21.219602931626	22.7386293663253	25.610261269781	23.7936561672457	22.4403977207107	18.6798789269813	22.8974529127476	20.9794117745113	26.1508985566311	24.8648949179261
SLC44A1	na	76.3369470085389	72.3923710438113	72.3669568819662	81.5901554736728	84.8184263499591	88.6208209559114	88.3521820227826	82.201858774479	91.1319192125022	87.1462930510063
TMEM260	na	33.5147158216114	32.251729407339	33.1760696212673	32.1693564993235	32.3267267864784	30.6855516411511	34.8337741926468	32.5609829585816	24.6056181873756	24.9046151973477
SMG6	na	50.712552854644	47.8748693120931	48.8751219506013	49.7124900306903	47.9408496760638	44.4288875113192	44.7026934207986	45.3514050069825	41.5640796756151	40.6338458483042
EXOC5	na	77.2179052529927	77.6903170016116	72.442614965481	73.5061461979361	74.2651623868976	80.4853979982831	70.447700102934	66.954739808245	63.9112111694635	61.4075519858048
CLTCL1	na	9.23091030058097	9.8224691480385	9.60857660638756	10.7925690846176	11.9263652221959	6.12131339044842	6.00716822583158	6.39521102420046	6.9339503748643	7.1496502958893
FSTL3	na	12.4100204870881	14.1536366463862	15.8125394546063	14.5012125152391	15.4571970313987	18.5614018936178	19.5428005268936	22.071277071326	24.7641084816582	21.4886711670895
DGCR2	na	72.1236684481078	74.0165588556917	74.4853832203823	74.131198461524	74.5790141032712	86.6856960776406	84.7634841216365	86.8812814751135	75.5602477992355	78.2886707399879
RNF126	na	71.0128950094486	75.254035283791	79.4031586488484	80.8400927573673	81.209131611663	94.7026420019053	90.1075233874737	98.9697901184193	108.209248421454	111.018180983392
MNT	na	62.0501024354406	65.4315661357525	67.6383266622873	64.3803831495529	69.6358495703873	65.2018606943893	63.1922891288777	67.1107205649328	63.7527208751809	65.1015379720143
ZXDC	na	30.4122106998394	29.1580383370907	32.4951468696335	31.5026340848297	31.2674772437176	35.7405717313279	31.2060687056186	30.8841898241876	29.12259157443	26.8509088890065
JMJD6	na	9.88205335082942	10.3251939469539	9.34377331408554	8.70906153932463	9.14093123938042	7.42456075744712	9.75189647050581	9.7487972929885	9.19243706839153	9.81090901713699
POLB	na	22.8666118234309	20.5343744787734	21.9786732610676	19.7099813784715	21.9303886816037	19.4302334716169	21.6882177504049	19.8485512885246	19.8112867853266	19.0657341223715
WIPI1	na	23.8624776649873	23.2800253036188	21.8273570940379	23.6686457145282	29.4628298745695	23.418960261522	27.5783632185904	26.4387382585848	12.9565815576036	11.4394404734229
GBA2	na	58.1815466663174	58.1227209822908	57.3488273042659	59.2549545881321	55.9832999081368	48.0621832011338	45.4438375525571	45.7023617095301	53.3716065996698	52.2321674394135
NDST1	na	67.1826417726931	70.0334316027469	73.1991958006297	65.2554563185759	65.6342401866242	76.1412401082875	72.125026295861	69.3334463477342	74.4904383128279	75.7068525775834
ASNS	na	532.175384714822	541.859990953998	536.037521702802	490.165985105625	520.326914282844	534.528882191738	481.158571854757	503.856839290818	429.310584638027	423.179856957804
AP3M2	na	22.7134016939607	21.7331797684946	19.6711017138643	21.043426207459	21.2634537843098	18.5614018936178	17.7484515763206	19.6535753426648	19.41506104962	19.8998599902252
ST6GALNAC2	na	0.689445582616006	0.773422767562086	0.605264668118902	0.583382112682032	0.94155514912073	0.671369855726601	1.0141972329326	0.58492783757931	1.06980948640763	0.476643353059287
PABPC1	na	1684.81349125168	1733.89783145906	1723.18851013451	1480.87382289243	1529.98788585664	2134.6007101105	2243.4432868328	2179.51911319885	1999.03808178659	1914.99411147453
TESK2	na	17.3510471625028	16.6285895025849	17.5905044172056	16.00133794785	16.0849004641458	16.1523688818929	16.5782239998599	17.9767822082708	14.2641264854351	16.7222376364967
CFAP20	na	40.0261463240959	39.4445611456664	38.6234516343374	36.5030521935329	36.132178847508	40.045237276869	38.0323962349727	39.1511699286418	41.7621925434684	39.6805591421856
CSNK2A2	na	112.417932498777	114.737267567836	110.574289056972	103.75867575559	105.807259882442	141.224623769313	147.253636704638	144.672151827949	126.633745131807	117.730908205644
PTPN21	na	31.1016562824554	31.0529241176178	30.6415238235194	26.7105667306559	28.2074230090752	23.418960261522	22.1563087809892	25.8928056101775	22.0301509052831	20.1381816667549
EIF2B3	na	9.99696094793209	10.9826032993816	10.4786445668085	11.1259302918645	11.5340505767289	12.1241497475333	14.2377688469385	12.7904220484009	17.1565743560928	18.7876921664202
TCOF1	na	145.319807802507	145.635507131941	147.26845956168	156.763107707843	151.315758756611	160.417903174203	163.714837946852	156.838650849599	194.982684541184	189.267131443959
CDC42	na	115.558740152916	120.421924909417	118.518387826032	108.009031147988	113.849710114515	122.821191253514	108.636126681435	114.918822489748	120.294133360503	123.053425648139
OSBPL3	na	78.2903761592843	75.9501157745969	74.7123574709269	69.7558326164087	72.5782094113896	109.196332416709	99.1572833121031	103.064284981474	82.7319336155237	81.1882511377652
RAD18	na	26.0840245423056	24.2468037630714	23.4540058896074	24.7103994871747	21.7734628234169	25.9464703066104	22.9754680845117	23.9040509624078	26.7056145866202	25.8976221828879
ATP2B1	na	56.0749073861018	53.2888286850278	54.0955297131268	53.0461021031591	55.7871425854033	84.5531094770973	76.7669290158217	72.4920566706625	77.9376022134747	73.0058735769141
NCK2	na	42.7073235898248	44.9745339337353	47.3619602803041	43.3786270929997	40.6830287349249	41.4274693327768	46.4580347854897	40.9839438197237	38.9093672463814	37.6548248916837
MAP4K4	na	203.616262065927	199.195033785615	189.939618664063	188.474092547202	175.79619263375	146.477105581763	143.664938803492	137.770003344513	139.907307277976	133.738180812552
MGAT4A	na	7.62220394114362	8.0435967826457	6.58225326579306	6.58388384312579	7.88552437388612	21.4443430387967	19.3087550116015	17.5088399382073	12.1641300861905	9.96979013482342
RPL31	na	344.14825332249	388.799625253461	358.051880234088	405.908939973977	396.041634598907	438.680962200652	499.102061360487	480.888672868537	566.285821471774	525.022653394805
WDR1	na	213.268500222551	216.403690363872	209.005455709808	207.267330605745	212.163760268538	241.140255239213	248.283284139078	243.953903459744	251.16749386437	280.822375510763
SNX13	na	54.4278984942969	52.7087616093562	50.8422321219877	55.1712797993579	53.7078749644283	53.1961879802195	51.8800892230909	50.0698228967889	57.8885799867242	54.7345450429748
ARHGAP10	na	24.2838055210304	21.3851395230917	23.151373555548	24.1270173744926	21.1457593906697	21.6418047610693	22.4683694680454	22.032281882154	25.1603342173647	25.3018179915638
RPS6KA2	na	52.0531414875085	54.1782648677242	50.95571924726	54.1711961776173	50.8439780525194	60.7787181154847	55.4687871242371	58.5707741362749	44.8527532819793	42.977342334179
ING3	na	30.6037233616772	28.8873403684439	27.1234229400783	30.1691892558422	31.7774862828246	37.9126506763257	38.656517609085	36.1485403624014	38.8301220992401	31.1804193459617
LMCD1	na	6.97106089089517	6.2260532788748	6.16613380646131	6.20885248497306	8.160144625713	6.04232870153941	6.35823649876979	5.45932648407356	5.98300860916862	8.53986007564556
BUD23	na	61.9734973707055	63.03395555631	65.4442422403562	58.4632217209208	62.2211027710616	60.8971951488482	73.763344902906	65.277946673851	80.2357114805726	83.8892301384345
SEL1L	na	302.704913300794	294.17134964224	290.110921237741	287.982412910395	287.44894073365	311.278658990416	295.872538915146	277.879718039344	214.358123017233	195.74153698968
TRIP13	na	31.0250512177203	29.2353806138469	28.1826361092864	29.8358280485954	29.1882096227426	34.5558013976927	31.6741597362029	33.4188771203646	37.6414448921205	44.2086709962489
ATP6AP1	na	82.886680043391	91.0318597420576	95.8966208550885	94.7579231599244	99.8440772713441	94.5446726240873	97.7530102203502	98.1508911458082	106.663968052198	113.401397748689
TCF3	na	315.536261643926	319.384931864764	333.841293509332	288.649135324888	313.263244405376	333.789295329484	329.887153804271	340.311015903643	369.123895384205	373.330906283686
TRIB2	na	28.8801094051372	27.804548493857	28.6365846103755	28.1273518614551	26.285081246287	12.9139966366234	10.8831164610845	11.6985567515862	11.8867720711959	10.7641957232556
DAZAP1	na	158.572484001681	158.242298243203	151.921431697844	139.595005534629	151.904230724811	197.81715337262	199.016703170083	210.379045582692	218.043022359304	221.837760569676
MBD3	na	140.953319112606	144.243346150329	159.78987238339	140.303398100029	152.257313905731	135.182295067774	136.799603688256	144.165214368714	143.671451767188	147.838880007222
FAM50A	na	28.1906638225211	29.4674074441155	30.2254043641877	30.252529557654	31.4636345664511	29.500781307516	31.830190079731	28.5054832846984	30.4697590758323	32.8089508022476
FAM3A	na	21.7558383847718	25.7163070214394	24.9293385181473	22.5018814891641	26.0496924590069	21.7602817944328	26.4861508138938	22.851180854765	22.4263766409897	21.8064334024624
CPSF1	na	126.091936553994	128.001468031525	136.108892243238	140.220057798217	136.486265157959	127.955196032599	130.441367189486	144.906122962981	149.297857214221	140.967271667284
MYO3B	na	1.11077343865912	1.43083211998986	1.2105293362378	0.708392565399611	1.25540686549431	0.236954066727036	0.234045515292139	0.350956702547586	0.158490294282612	0.198601397108036
PDCD2	na	57.5687061484365	58.8188014730967	55.1169138405775	51.0876050105837	52.452468098934	66.031199927934	66.8980097876699	69.1384704018744	66.1696978629907	68.3586008845861
RDH11	na	90.5854890492697	97.6059532663353	93.7025364331575	100.883435343086	99.4909940904238	121.873374986605	119.792296243693	116.868581948346	113.677163574204	112.527551601413
PRKACA	na	67.6422721611037	67.1717673627672	69.1514883325845	72.922764085254	74.3043938514443	69.3485568621125	72.8271628417374	76.1965996419981	76.194208976366	78.8447546518904
ADGRL1	na	111.345461592485	106.848355338702	106.03480404608	112.259386540385	112.12352567446	165.196476853198	162.583617956273	164.169746413926	184.641192839244	177.509928735163
ACTN1	na	223.495276364689	220.348146478438	224.401875705083	224.977144740735	217.538470911435	218.274187800054	221.290034708718	223.286453198609	243.758072606658	235.422096131866
ZFYVE26	na	60.5180011407383	61.4097677444297	58.408040473474	59.296624739038	61.7503251965012	70.4148501623841	67.4051084041362	66.096845646462	63.1980048451917	60.4939855591078
EPN2	na	32.863572771363	30.0474745197871	33.5543600388416	32.1693564993235	31.7382548182779	30.8040286745146	32.0642355950231	29.4803630139972	31.9357942979464	31.6967829784426
PTPN18	na	38.3025323675559	42.2288831088899	42.70898814414	54.9629290448286	44.9984898350616	47.0748745897711	53.2843623148437	56.4650339209894	61.3753664609417	58.0710485143898
SPEG	na	23.2113346147389	23.2800253036188	24.7401933093601	22.835242696411	23.6565731216583	13.8223205590771	14.6668522916407	17.0798928573159	17.0773292089515	17.8741257397233
ALDH3A2	na	71.7023405920646	67.1717673627672	67.1087200776832	59.3799650408497	63.9472872111163	67.5714013616597	71.5789200935127	71.205215427988	86.8923038404423	85.6766427124068
TFRC	na	233.109211988945	224.176589177871	236.96111756855	273.856231753308	286.389691190889	413.287384716405	390.426927093171	390.224858043744	414.214384107608	413.964752131991
SREBF1	na	119.73371618098	128.813561937465	140.307915878313	157.429830122337	172.618444005467	370.398698638811	326.649524176063	346.862207684531	212.654352353695	209.603914507821
AFF4	na	113.452100872701	107.196395584105	108.455862718556	115.051286651078	101.491798782305	115.278153462703	104.618345335586	99.3597420101388	97.8677567195132	88.695383948449
UBE2D1	na	28.2289663548887	28.2686021543943	27.9934909004992	26.9605876360911	28.9135893709158	21.3258660054332	22.3123391245173	20.2774983694161	22.7829798031255	21.0517480934518
MPP5	na	45.9630388410671	44.3557957196857	45.7353114847345	44.2953704129286	42.4876761040729	43.4415788999566	42.2842230961132	41.1789197655834	42.4753988677401	39.7599997010289
RHOBTB1	na	3.79195070438803	4.56319432861631	3.97204938453029	3.87532403424493	4.19776670649659	6.08182104599392	6.0461758117136	6.16123988916873	5.0716894170436	5.12391604538734
SMC1A	na	157.729828289595	157.120835230238	155.099071205469	179.306659347913	164.850614025221	171.989160099373	168.980862040925	159.139367010744	177.033658713678	170.558879836382
HSD17B10	na	35.5447500370919	34.6493399867815	37.7155546321591	33.7528222337462	32.6798099673987	29.7772277186975	33.8975921314782	32.7949540936133	37.2848417299846	40.1969227746665
MARK2	na	74.8048457138367	75.4087198373034	76.1498610577093	67.7973355238333	71.1266452231618	75.6278396303789	73.6853297311419	75.6506669935908	80.2753340541432	79.2022371666849
HMMR	na	29.1099245993425	25.9096627133299	24.7780223511175	31.5859743866415	30.2082277009568	34.4768167087837	32.4153038679613	29.5583533923411	25.2792019380767	21.7667131230408
CHFR	na	1.11077343865912	1.08279187458692	0.945726043935784	1.58346573442266	1.02001807821412	1.06629330027166	0.858166889404511	0.896889350954942	1.2679223542609	1.19160838264822
P4HA2	na	53.8533605087836	58.934814888231	59.2781084338949	57.4214679482743	56.1009943017768	85.7773721551869	88.3911896086647	89.844915852182	53.2527388789578	52.589649954208
NFATC3	na	46.1162489705373	50.1177953380232	47.8915668649081	46.0038466000688	46.1362023069158	44.0339640667741	40.0607907008379	39.4241362528455	42.6338891620228	41.3488108778931
TRNT1	na	23.7092675355171	22.5452736744348	18.7253756699285	21.4184575656118	21.2242223197631	18.5219095491633	17.9434895057307	17.3918543706915	23.8924118631038	23.5541256970131
ACADVL	na	214.417576193578	213.542026123892	218.311399982136	227.477353795087	222.089320798852	143.001779269766	150.023175302261	145.023108530497	169.703482603107	169.168670056625
STK10	na	29.14822713171	28.8099980916877	29.9227720301282	30.5858907649008	32.1698009282916	23.6559143282491	27.3443177032983	26.1657719343811	26.1112759830604	25.8976221828879
FBXW11	na	52.8191921348596	48.7643054947895	49.026438117631	47.1706108254329	48.568553108811	47.5092903787707	44.1565872184503	42.3097802515701	38.4735189371042	39.8394402598721
DERL2	na	38.1493222380857	40.9140644040344	39.7583228870604	38.3365388333907	38.7606869721367	28.8689037962439	30.6209549173882	29.9873004732326	26.0716534094898	28.519160624714
NDE1	na	39.1068855472746	44.5491514115762	39.9852971376049	44.6704017710813	45.2338786223417	49.4444152570415	45.4048299666751	45.741356898702	49.2508589483218	47.4260136293991
TMEM38A	na	6.47312797011695	7.11548946157119	6.43093709876333	5.91716142863204	7.06166361840548	4.89705071235874	5.5390771952473	5.42033129490161	7.80564699341866	6.71272722225162
AP1M1	na	27.3480081104349	26.4510586506234	28.2582941928012	24.2520278272102	24.5588968062324	20.141095671798	22.4293618821634	22.2662530171857	24.5659956138049	25.9373424623095
PVR	na	71.3193152683891	68.1385458222198	71.8751793391196	68.0890265801743	71.9112745140958	89.292190811638	86.9869165169118	86.1013776916744	74.5696834599692	68.2791603257429
XRCC1	na	45.886433776332	48.6869632180333	49.7830189527797	44.5453913183638	44.8415639768748	40.045237276869	48.1353609784167	46.7162366280009	47.745201152637	47.4657339088207
SCARB1	na	80.5119230366025	85.9272694761478	90.7140421343204	84.6320764898006	88.3100266946151	100.113093192173	99.3133136556312	102.050410063004	116.965837180568	128.177341693527
MCM2	na	133.905653156975	133.454098542838	139.32436079262	128.802436450012	128.247657603153	155.599837150753	154.743093193986	151.145353230494	163.363870831803	155.663775053279
PANX2	na	29.6461600524883	34.6880111251596	38.1695031332482	33.5444714792169	35.0729293047472	17.0606928043466	20.0108915574779	18.4447244783342	16.3641228846797	14.6965033859947
SELENOO	na	33.4381107568763	33.6825615273289	37.6398965486442	32.5027177065704	35.0336978402005	28.1580415960627	27.8124087338826	28.1935217713227	32.4508877543649	33.4444752729933
ALPK1	na	18.9980560543077	20.7277301706639	18.4605723776265	20.4183739438711	19.0272603051481	20.8914502164337	20.2839446586521	21.9932866929821	11.0943205997829	9.65202789945056
LLGL2	na	63.6588087948779	64.6581433681904	72.442614965481	68.9640997491974	71.9505059786425	77.6419491975587	84.7634841216365	78.4973158031434	82.4149530269585	90.9594398754806
PDE8A	na	34.1275563394923	31.6329911932893	33.327385788297	34.7945760063926	34.2098370847199	31.1199674301507	29.8017956138658	32.4050022018938	33.1640940786367	34.079999743739
NLE1	na	62.6246404209539	63.8460494622502	66.3143102007772	62.0885248497306	63.3980467074625	92.2146243012714	98.8452226250469	97.487972929885	91.6866352424913	93.0248944054042
SDHA	na	163.207090418156	165.43512998153	180.898477684037	176.264738331785	185.211744124957	146.200659170581	171.98444615384	156.721665282083	184.641192839244	182.832446177658
SMARCE1	na	143.481286248864	140.608259142787	137.773370080565	135.886362104008	134.917006576091	108.090546771983	115.657492140199	115.386764759812	114.192257030622	108.674684497517
GSDMB	na	3.48553044544759	3.28704676213887	4.53948501089176	3.54196282699805	3.02082277009568	2.36954066727036	1.87236412233712	2.76865843120873	1.8622609578207	1.58881117686429
KDM5A	na	52.5127718759191	50.9685603823415	51.6366419988938	49.1707780689142	48.3331643215308	44.7448262669553	44.8197161784447	44.883462736919	40.0187993063597	40.7927269659906
ADAM11	na	5.66877479039827	5.52997278806892	5.75001434712957	6.91724505037267	6.7870433665786	3.15938755636048	3.19862204232591	3.74353816050758	3.8037670627827	5.60055939844662
PPP2R3A	na	3.37062284834492	3.67375814591991	2.87500717356478	4.08367478877423	3.17774862828246	2.76446411181542	3.54969031526412	3.66554778216368	4.00187993063597	4.13090905984715
IGF2BP2	na	62.7778505504241	60.8683718071362	59.8833731020138	56.4213843265337	52.3740051698406	47.5092903787707	48.8765051101751	51.9415919770427	43.7433212220011	45.1222374229458
MAP3K13	na	18.8448459248375	16.7059317793411	15.6612232875766	14.6678931188625	14.7510306695581	16.4288152930745	19.8938687998319	15.7930516146414	19.7716642117559	17.0002795924479
VDAC1P1	na	0.957563309188898	1.16013415134313	1.3240164615101	0.666722414493751	0.823860755480639	0.710862200181107	0.936182061168558	0.935884540126896	0.950941765695675	1.23132866206982
FRY	na	22.9815194205335	23.357367580375	22.5839379291865	22.1685202819172	21.7342313588702	12.2426267808968	10.3760178446182	11.3086048598667	7.44904383128279	6.51412582514359
PICALM	na	84.3038737409905	74.132572270826	80.5002008598139	81.8818465300138	74.3828567805377	101.297863525808	95.4125550674289	92.3016127700151	83.8017431019314	84.6836357268667
NSF	na	71.0895000741838	70.9228677854433	68.7731979150102	66.6722414493751	65.5950087220775	68.1242941840228	74.4654814487824	70.4643068337209	75.8376058142301	76.5409784454372
GLI2	na	16.814811709357	19.1808846355397	19.0658370457454	20.5017142456829	16.6341409677996	18.5219095491633	20.6740205174723	17.4698447490354	18.7018547253483	21.7667131230408
CLASP1	na	98.4375081846187	99.0367853863252	98.1663633605344	91.7993424456084	91.6054697165377	89.3316831560925	86.9479089310298	86.3353488267062	83.0489142040889	80.9896497406572
MRPS34	na	48.644216106796	48.6096209412771	43.4655689792886	45.5038047891985	47.5485350305969	49.7603540126775	51.4900133642707	49.7578613834133	59.4338603559797	57.9916079555466
NOTCH3	na	6.09010264644139	4.83389229726304	5.48521105482755	6.3755330885965	6.15933993383144	6.5952215239025	6.709304771708	6.66817734840413	6.10187632988058	6.75244750167323
CLNS1A	na	72.7748114983562	72.0830019367864	75.0906478885012	67.4223041656806	70.3027844676812	97.6250754915387	102.199875010901	97.9559151999484	94.3809702452957	95.2095097735926
EED	na	12.0269951634126	11.137287852894	11.1973963601997	11.8343228572641	13.1425406231435	13.190443047805	12.5994502398935	12.5564509133692	13.4320524404514	14.7759439448379
TSG101	na	46.7673920207858	48.0682250039837	42.3685267683231	47.7123227872091	50.1770431552256	41.3879769883222	43.4934582584559	45.5073857636703	42.5546440148815	41.4282514367364
NCBP3	na	71.0128950094486	73.1271226729953	69.1514883325845	69.964183370938	65.6342401866242	73.3372836520176	67.5611387476643	69.0994752127025	69.4583714693549	65.2604190897007
MGLL	na	8.73297737980275	9.8611402864166	10.1003541492342	10.0008362174063	11.7302078994624	16.9027234265285	18.1775350210228	16.8459217222841	17.9094032539352	18.4699299310474
BCS1L	na	20.2237370900695	18.5621464214901	18.6118885446562	21.0850963583649	23.6565731216583	20.5360191163431	21.3761570633487	21.0963973420271	23.416940980256	22.7994403880026
NUAK1	na	23.7858726002522	24.3628171782057	22.886570263246	25.6271428071036	25.6573778135399	9.87308611362649	10.7660937034384	9.94377323884827	11.9660172183372	8.97678314928324
DPP8	na	19.151266183778	19.3742403274303	19.7467597973792	20.2100231893418	20.1257413124556	17.4161239044371	17.3973833033824	16.4949650197365	17.3150646503754	15.3320278567404
SLC24A1	na	13.9804243141579	14.3083211998986	15.2072747864874	18.7098977567309	14.7117992050114	10.9393794138982	11.9753288657811	13.6093210210119	7.80564699341866	8.38097895795913
SCARF1	na	1.9151266183778	3.01634879349214	2.72369100653506	3.04192101612774	2.27542494370843	1.06629330027166	1.44328067763486	1.83277389108184	1.18867720711959	1.6682517357075
LMAN1	na	235.407363930999	223.441837548687	217.479161063473	232.644452507413	236.01649071293	145.9242127594	155.250191810453	135.937229453432	152.90351140915	145.137901006553
HACD3	na	106.595947578908	106.345630539787	102.894993580213	98.8415979486986	97.5686523276357	91.8591932011809	89.6394323568894	84.9705172056878	94.3413476717251	94.8520272587981
ZZEF1	na	54.8109238179725	56.2278352017637	58.143237181172	61.671823340672	59.1218170718725	75.3908855636519	74.8165497217206	74.2078449942285	66.0112075687081	60.0570624854702
ENO1	na	698.025349866339	713.675858767915	753.44102468276	648.970930207855	658.107817770844	783.646591010762	806.442830524949	834.146091577268	880.572075034195	943.197755145486
MYDGF	na	39.413305806215	36.0415009683932	40.7040489309961	42.7119046785059	40.3299455540046	37.4387425428717	44.0005568749222	40.8279630630358	43.6640760748597	46.9493702763398
ANO8	na	23.2113346147389	24.9428842538773	25.345457977479	23.9186666199633	26.285081246287	20.7729731830701	19.5037929410116	21.174387720371	18.3848741367831	19.2643355194795
TUBE1	na	53.1639149261676	47.2174599596654	46.5297213616406	42.1285225658239	44.3315549377677	57.8562846258512	48.1353609784167	49.5628854375535	46.1999207833815	41.1502094807851
ARHGEF10L	na	12.4866255518232	13.5735695707146	13.769771199705	14.7512334206742	17.1441500069066	22.3526669612504	21.883255679815	22.4222337738736	21.9112831845712	22.6802795497377
TXK	na	1.53210129470224	1.19880528972123	1.70230687908441	1.7501463380461	1.4123327236811	0.710862200181107	0.858166889404511	0.896889350954942	0.832074044983716	0.834125867853752
KCNQ2	na	1.68531142417246	0.889436182696399	1.13487125272294	1.29177467808164	1.53002711732119	0.710862200181107	0.624121374112372	0.857894161782988	0.237735441423919	0.238321676529643
TACR2	na	2.18324434495069	2.78432196322351	2.61020388126276	2.666889657975	2.07926762097495	0.750354544635613	1.0141972329326	0.857894161782988	0.832074044983716	0.913566426696967
ACTR6	na	24.5902257799709	23.4733809955093	24.7401933093601	22.2101904328231	25.6573778135399	30.1721511632426	30.5039321597422	29.2073966897935	25.0810890702234	23.7527270941211
TIPIN	na	11.7971799692072	10.5185496388444	10.5543026503233	11.0425899900528	11.7694393640091	12.953488981078	11.4682302493148	10.9576481573191	16.443368031821	13.9815383564057
SRI	na	36.3874057491781	38.1297424408109	37.1481190057976	34.0445132900872	36.3283361702415	30.3696128855151	34.7557590208827	33.8478242012561	35.8188065078704	36.4234962296138
EIF4G3	na	78.6350989505923	73.9778877173136	73.6153152599614	82.0068569827314	76.7367446533395	84.0002166547342	78.9513538252151	79.1212388298947	74.2923254449746	71.4170624000498
NUP37	na	15.9721559972708	14.9657305523264	14.4128649095813	13.4594587425926	14.5941048113713	16.6657693598015	17.9434895057307	15.0131478312023	16.3641228846797	17.8741257397233
SEMA3A	na	17.0063243711948	15.7004821815104	13.6941131161902	11.8343228572641	13.8094755204374	0.829339233544625	1.56030343528093	0.935884540126896	1.18867720711959	0.873846147275359
GTSE1	na	34.242463936595	34.2239574646223	37.4885803816145	38.0448477770497	34.9552349111071	36.8858497205086	35.184842465585	35.0956702547586	45.5659596062511	48.4190206149392
SEMA3C	na	61.0542365938841	62.6085730341509	60.3751506448604	73.6311566506537	66.3011750839181	13.2299353922595	11.819298522253	11.0746337248349	14.8584650889949	15.9278320480645
TTC38	na	33.4381107568763	31.3622932246426	34.0083085399308	32.7527386120055	33.8175224392529	24.2877918395212	28.592560451523	26.4777334477568	32.3320200336529	34.0402794643174
ACAT1	na	68.829650664498	65.624921827643	67.6761557040447	70.8392565399611	74.1866994578042	53.235680324674	52.3481802536752	52.3315438687623	64.2678143315994	63.6318876334148
GRAMD4	na	41.5965501511657	40.6046952970095	37.8290417574314	33.9195028373696	36.3283361702415	49.9973080794045	44.7417010066807	44.3765252776836	41.920682837751	45.6386010554267
CELSR1	na	70.4000544915677	66.1663177649365	68.4327365391933	73.5894864997478	73.8336162768839	70.4938348512931	70.9938063052823	67.6176580241682	65.6546044065722	64.5454540601118
ZNF638	na	88.2873371072164	86.5460076901975	78.5330906884275	79.7149986829091	79.914493281622	82.3020458431904	71.4228897499846	67.0717253757609	66.9621493344038	53.1060135866889
SLC25A40	na	36.0426829578701	32.251729407339	33.2138986630247	32.1693564993235	33.0721246128657	33.6474774752391	31.4011066350287	31.4301224725949	35.5018259193052	30.3065731986863
TIMM21	na	30.1823955056341	26.9924545879168	25.9507226455979	25.502132354386	25.8535351362734	17.8900320378912	20.166921901006	16.6119505872524	23.0603378181201	20.8928669757654
RASAL2	na	16.7382066446219	15.932509011779	18.9523499204731	19.0849291148836	18.2033995496674	28.1580415960627	25.8620294397814	26.0877815560372	30.4697590758323	28.9560836983517
VPS9D1	na	15.7423408030655	15.8938378734009	15.5855652040617	17.4597932295551	16.6733724323463	13.190443047805	13.2235716140059	13.7263065885278	12.4811106747557	9.21510482581288
ZNF37A	na	53.4320326527405	49.5377282623516	44.6760983155264	47.9206735417384	44.6454066541413	48.5755836790423	52.5822257689673	42.9337032783214	52.658400275398	45.2413982612107
MARK3	na	101.042080385612	102.787885809001	100.776567241797	95.0496142162654	97.3724950049022	123.453068764786	122.678857598963	116.634610813314	112.131883204948	106.450348849907
SLC25A3	na	326.797206159987	334.234649001956	374.129222980996	295.566380375261	318.520260654634	426.240873697483	415.079721370609	452.461179962182	395.433284235118	419.605031809859
FNDC3B	na	28.458781549094	31.865018023558	27.3125681488654	33.6694819319344	34.2490685492666	37.3992501984171	39.1636162255513	35.4466269573062	34.1150358443323	39.0847549508615
FOSL2	na	85.7976725033252	89.0596316847742	90.4870678837758	72.7977536325365	69.2043034603737	138.144220901862	137.384717476486	148.727651501833	153.933698321987	152.208110743599
FRYL	na	53.1256123938	47.9135404504713	46.5297213616406	51.6293169723599	50.0593487615855	51.0636013796762	46.2239892701975	44.883462736919	49.4093492426044	45.7577618936916
TMEM131	na	111.805091980896	106.771013061946	107.737110925165	117.009783743653	99.0594479804102	125.269716609693	131.806632695357	125.096566863628	116.728101739144	110.700418748019
FSCN1	na	448.331141362242	469.274264218296	496.090053606955	413.867938796996	438.76469949026	388.723146465702	361.990396985176	374.938743888338	371.30313693059	406.179577365356
ACTB	na	1759.88645469209	1778.94970766955	1921.45051798521	1840.27887445547	2019.55733193487	1642.68406758518	1702.64211616443	1692.50819563032	1905.37031786557	2189.62012339552
MOCOS	na	88.3639421719515	95.285684963649	92.3406909298899	90.8825991256795	94.7047554157268	86.0538185663685	84.6464613639904	85.9843921241586	62.5640436680613	54.61538420471
PLD1	na	4.25158109279871	3.32571790051697	4.42599788561947	3.66697327971563	3.80545206102962	8.21440764653724	9.32281302580355	10.4897058872556	8.47923074411977	8.26181811969431
WDR62	na	34.5488841955354	33.8759172192194	36.3537091288915	40.920088189554	39.3099274757905	35.7010793868734	33.9756073032422	34.8227039305549	48.2206720354849	47.227412232291
DLG1	na	66.837918981385	64.8514990600809	63.666277277757	61.1717815298017	59.9456778273532	53.2751726691285	56.9510753877539	52.6045101929659	56.9772607945992	55.8069925873582
RAB7A	na	134.863216466164	144.282017288707	128.845716225811	150.679265675588	144.842567106406	137.433358701681	154.82110836575	138.432921560437	152.705398541297	156.140418406338
BCAP29	na	32.7103626418927	28.3459444311505	28.6365846103755	30.5858907649008	30.2082277009568	25.5515468620654	27.5783632185904	24.3329980432993	27.181085469468	24.9443354767693
SEC31B	na	5.86028745223605	6.03269758698427	5.48521105482755	6.29219278678478	5.84548821745787	8.41186936880977	7.13838821641025	8.50095123948597	7.33017611057083	4.4089510157984
SART3	na	107.97483874414	108.627227704095	103.500258248332	91.1742901820205	93.4101170856858	129.179458710689	120.923516234272	127.202307078914	113.320560412068	102.954964260806
EXOSC7	na	15.7423408030655	15.9711801501571	16.5312912479975	14.2928617607098	16.3987521805194	17.5346009378006	16.5782239998599	17.4308495598634	17.7112903860819	19.1451746812147
KIFAP3	na	42.5158109279871	43.5050306753674	49.2534123681756	48.1290242962677	44.0569346859408	48.5755836790423	49.3055885548774	49.3679094916938	39.0282349670933	34.9141256115928
MKRN2	na	41.6348526835333	41.532802618084	37.7533836739165	36.2947014390036	37.5052801066424	51.8139559243118	51.3729906066246	48.315039384051	45.922562768387	46.9493702763398
MCM6	na	73.3876520162371	72.0056596600302	73.842289510506	67.0889429584337	67.5565819494124	89.1737137782745	87.6890530627882	80.6810463967728	86.7338135461597	89.4500692574595
REXO2	na	34.9702120515785	31.6329911932893	32.4573178278761	33.4611311774051	28.6389691190889	33.6079851307846	36.4330852138097	36.6164826324648	32.2923974600823	35.0730067292792
RBM7	na	24.9349485712789	21.9652065987633	22.4704508039142	21.5434680183293	20.8319076742962	25.5910392065199	27.7343935621185	24.7619451241908	25.0414664966528	26.9303494478497
RBMS2	na	43.6265843666462	44.7038359650886	47.5889345308486	45.7954958455395	45.7046561969021	28.9873808296074	30.5819473315062	29.7923245273729	23.6150538481093	23.0377620645322
BAZ2A	na	137.12306587585	139.061413607663	138.302976665169	138.17822040383	128.483046390433	139.763407024497	139.257081598823	133.90947961649	131.03185079815	133.579299694865
PTPN23	na	72.1619709804753	79.3918470902482	80.9919784026605	79.5066479283798	78.0313829833805	81.5911836430093	86.9479089310298	83.4887000171535	85.3866460447575	88.1393000365465
UNG	na	77.9073508356087	79.701216197273	80.4245427762991	70.1308639745615	78.1098459124739	56.35557553658	55.390771952473	57.67388478532	58.7998991788492	63.8304890305228
FMO4	na	1.07247090629157	0.812093905940191	0.643093709876333	1.45845528170508	0.863092220027336	1.14527798918067	1.0141972329326	0.818898972611034	0.990564339266328	0.953286706118574
KLHL20	na	12.8313483431312	13.2642004636898	12.8997032392841	12.167684064511	12.5148371903964	11.4132875473522	12.0533440375452	10.2167395630519	10.9358303055003	11.0025173997852
SLC46A1	na	14.5549622996712	17.4020122701469	15.3964199952746	14.2928617607098	15.0648823859317	15.5204913706208	14.0427309175284	14.7791766961706	15.4131811189841	15.6497900921133
PLXNA2	na	0.727748114983562	0.54139593729346	0.491777542846608	0.625052263587892	0.823860755480639	6.39775980162997	6.78731994347204	6.8631532942639	8.16225015555454	8.57958035506716
SPAG5	na	53.7384529116809	50.6978624136948	53.0741455856762	62.6719069624126	62.1426398419682	52.0114176465843	54.2595519618943	52.1365679229025	68.5074297036593	70.2254540174016
ANKRD13A	na	25.011553636014	23.5120521338874	21.7895280522805	27.7523205033024	23.2642584761914	26.8153018846095	27.4223328750623	27.959550636291	29.7565527515605	29.3930067719894
TPD52	na	42.6690210574573	41.6488160332184	39.9474680958475	41.8785016603887	41.5461209549522	40.9930535437772	40.4118589737761	37.7083479292795	41.2470990870499	37.7739857299485
ACACB	na	22.9815194205335	21.2691261079574	21.8273570940379	26.1271846179739	25.1473687744328	23.260990883704	23.2095135998038	24.9179258808786	22.7037346559842	19.2246152400579
TRAF4	na	40.9837096332848	43.3503461218549	44.638269273769	40.0033448696251	42.9192222140866	36.6488956537815	35.8869790114614	39.2291603069857	38.6716318049574	36.5029367884571
PAG1	na	0.957563309188898	0.889436182696399	1.2105293362378	0.958413470834767	0.706166361840548	2.40903301172486	1.83335653645509	2.61267767452092	2.5358447085218	1.86685313281554
GPATCH1	na	13.9421217817903	13.9989520928738	11.9918062371057	13.2927781389692	12.4756057258497	11.2948105139887	14.0037233316463	14.1552536694193	15.1358231039895	12.7104894149143
ICAM3	na	2.56626966862625	2.35893944106436	2.61020388126276	1.83348663985782	1.96157322733485	1.81664784490727	1.75534136469105	2.37870653948919	2.77358014994572	2.58181816240447
NT5C2	na	53.1256123938	53.4821843769183	47.7024216561209	45.1704435819516	44.7238695832347	41.1115305771407	39.5536920843716	43.5186311159007	38.037670627827	34.079999743739
GPC4	na	22.0622586437122	22.7773005047034	20.5789987160427	25.3771219016684	23.695804586205	17.7715550045277	20.6740205174723	19.1466378834294	18.5829870046363	16.8811187541831
MBNL3	na	28.1523612901536	27.7658773554789	26.2155259378999	27.6273100505848	29.8159130554898	35.5431100090554	34.0146148891243	31.7810791751425	33.9961681236204	31.0612585076969
CAMSAP3	na	46.3077616323751	53.4821843769183	49.6695318275074	44.3370405638345	47.7839238178771	50.7476626240402	51.997111980737	50.4987699776804	51.0338747590012	52.3116079982567
RAP1GAP	na	22.7134016939607	23.4347098571312	25.4967741445087	24.7520696380805	25.6966092780866	20.141095671798	21.2981418915847	24.9179258808786	25.5169373795006	26.4537060947904
XAB2	na	56.840958033453	62.9566132795538	61.9261413569151	57.9631799100505	58.415650710032	68.2032788729318	72.2810566393891	73.1549748865857	68.7451651450832	71.7348246354227
ARHGEF1	na	55.2322516740156	59.2441839952558	64.8011485304799	61.9218442461071	59.1218170718725	112.27673528416	103.253079829716	110.16140941077	104.722461947236	112.567271880835
STXBP2	na	59.2923201049765	56.5372043087885	56.5922464691173	63.9220114895884	58.4548821745787	56.6320219477615	60.1496974300798	60.0135961356372	57.7300896924416	61.2089505886968
MAP2K7	na	55.4620668682209	53.9075668990774	54.2090168383991	54.7545782902993	56.2971516245103	60.8971951488482	62.4511449971192	62.4702930534703	68.8244102922245	65.2206988102791
DGKD	na	48.8357287686338	49.4217148472173	47.3997893220615	48.920757163479	50.4908948715992	54.7363894139453	51.3339830207426	51.0447026260878	53.3319840260991	49.1339856445282
TOP2B	na	180.558137580659	174.793545469032	164.518502603069	172.931126259317	164.222910592474	171.199313210283	172.296506840897	161.167116847686	189.435524241293	170.082236483322
TM9SF3	na	151.06518765764	135.929051399037	137.54639583002	140.845110061805	137.937829346187	136.643511812591	131.221518907126	127.280297457258	145.295977283585	147.997761124909
NFKB2	na	49.1038464952067	51.509956319635	54.1333587548843	52.9210916504415	55.5125223335764	66.189169305752	72.6321249123273	69.9963645636574	60.2659344009634	56.4822373375255
UBE2T	na	22.943216888166	22.3132468441662	20.0115630896812	24.0436770726809	23.3034899407381	21.6023124166148	21.3371494774667	20.5504646936198	21.5546800224353	24.1896501677588
PPP1R12B	na	14.2102395083632	14.0376232312519	13.4671388656456	13.6678094971219	13.2602350167836	11.5317645807157	11.702275764607	12.8294172375729	11.5301689090601	12.3132866206982
DNAJC10	na	98.7822309759267	94.2415642274402	90.3735807585035	109.967528240563	113.065080823581	74.0481458521987	70.2526621735239	70.5812924012367	82.2960853062465	85.2794399181908
GTF3C1	na	133.024694912522	129.857682673674	137.659882955293	138.094880102018	135.858561725212	136.367065401409	138.320899537654	138.861868641328	143.909187208612	143.82713178564
IL4R	na	11.2226419836939	12.4907776961277	12.8240451557692	14.5012125152391	14.3979474886378	15.2045526149848	18.1775350210228	13.7263065885278	17.1565743560928	19.7012585931172
USP33	na	47.9930730565475	47.7588558969588	45.0165596913433	41.1701090949891	42.2522873167928	40.4401607214141	38.9685782961412	41.3738957114432	36.6112579792835	31.4981815813345
SNRPA	na	97.4799448754298	104.760113866285	110.914750432789	94.7579231599244	90.5462201737769	134.945341001047	132.586784412997	138.276940803749	117.401685489845	115.188810322661
EXOSC5	na	21.4111155934637	23.3960387187531	25.610261269781	22.3768710364465	22.2050089334306	22.6291133724319	23.7166122162701	24.6839547458469	24.6848633345169	26.4139858153688
DYNC1I2	na	51.057275645952	48.7643054947895	48.3076863242398	51.7126572741716	46.9600630623964	59.3569937151225	54.9616885077708	58.492783757931	50.9546296118599	49.8092303946955
LRCH4	na	44.7373578053053	45.1292184872477	49.1399252429033	49.9625109361255	47.666229424237	66.031199927934	73.2952538723217	70.4643068337209	74.2130802978333	75.5876917393186
FAM76B	na	16.3168787885788	13.8829386777395	13.5806259909179	16.8347409659672	15.7318172832255	12.6375502254419	8.93273716698332	10.9576481573191	12.560355821897	8.50013979622395
SIRT6	na	17.3127446301353	18.523475283112	20.7681439248298	17.20977232412	17.222612936	18.4429248602543	19.5428005268936	21.0184069636832	21.356567154582	22.4022375937865
POLD3	na	28.8418068727696	28.7713269533096	26.745132522504	28.7107339741372	27.972034221795	27.4866717403361	27.9684390774107	26.9846709069922	26.4678791451963	24.984055756191
CAPZB	na	74.4218203901611	73.2431360881296	74.6745284291695	79.9233494374384	72.1858947659227	77.9578879531948	81.2918089781364	83.7226711521852	83.2470270719422	89.2514678603515
GPR137B	na	33.4764132892439	31.865018023558	37.5642384651293	32.2943669520411	31.0320884564374	28.9873808296074	29.4117197550455	29.0514159331057	27.2603306166093	28.5986011835572
JADE1	na	32.9018753037305	30.008803381409	27.9556618587418	30.9609221230536	32.7190414319454	29.579765996425	29.4897349268096	28.5834736630423	31.7376814300932	31.0612585076969
SLC25A43	na	19.0363585866753	20.9597570009325	20.8059729665872	19.5016306239422	17.9680107623873	14.7306444815307	15.2129584939891	15.7150612362975	15.8490294282612	17.9932865779881
UBE2A	na	34.8170019221083	32.1743871305828	31.0576432828511	32.627728159288	34.3667629429067	26.538855473428	25.7840142680174	24.566969178331	27.8150466465985	26.8111886095849
CST7	na	0	0	0	0	0	1.73766315599826	1.48228826351688	2.10574021528552	1.30754492783155	1.31076922091304
PIAS2	na	79.2096369361056	67.829176715195	66.4277973260495	73.3394655943126	65.1634626120639	46.4035047340445	44.7807085925627	43.8695878184483	45.7640724741044	43.7320276431896
ARAF	na	10.5714989334454	11.137287852894	10.6299607338382	12.8344064790047	11.7302078994624	12.4400885031694	13.1455564422418	12.9853979942607	15.2150682511308	14.6965033859947
MCCC1	na	33.1316904979359	31.4009643630207	32.3816597443612	35.5446387226981	33.8175224392529	30.4880899188786	32.2982811103152	32.0150503101742	35.5018259193052	39.243636068548
LAMP3	na	91.5813548908262	97.2579130209324	73.6153152599614	91.7576722947025	89.0554245210024	131.272552966778	135.356323010621	123.770730431782	75.9960961085127	55.4892303519853
NEBL	na	41.1752222951226	40.8367221272782	43.1251076034717	44.1286898093052	47.666229424237	36.4119415870545	36.0040017691075	31.5861032292827	27.29995319018	25.5401396680935
ACER3	na	21.909048514242	24.0147769328028	21.7895280522805	23.6686457145282	24.088119231672	24.5247459062482	22.0782936092252	21.2913732878869	21.594302596006	21.2106292111383
UBE2K	na	62.2416150972783	60.9843852222705	59.3159374756524	57.5881485518978	57.3564011672711	58.8041008927594	55.8978705689393	54.5152744623917	54.0451903503709	60.1365030443134
PIK3C3	na	43.3967691724408	41.9195140018651	39.3043743859712	39.5033030587548	34.7198461238269	29.3033195852434	29.1386666538714	29.0904111222777	25.6358051002126	27.0892305655361
N4BP2	na	23.7092675355171	22.0812200138976	20.9951181753744	22.1685202819172	23.0288696889112	18.0874937601637	17.1633377880902	16.5729553980804	19.8509093588972	16.4044754011238
TIGAR	na	18.1170978098539	15.8164955966447	16.6447783732698	14.2928617607098	16.320289251426	15.1650602705303	15.4470040092812	13.2583643184644	13.1150718518862	12.5516082972279
TULP3	na	58.8326897165659	55.7251104028483	53.0741455856762	54.4628872339583	53.1978659253213	47.1933516231346	51.958104394855	48.9389624108023	38.9093672463814	37.7342654505269
SYNJ2	na	46.4992742942129	46.328023776969	46.9080117792149	41.1701090949891	41.8599726713258	39.729298521233	36.8231610726299	35.0176798764147	39.1074801142346	38.3697899212726
PPP2R5C	na	192.163804888028	198.498953294809	193.609035714534	198.433258613703	191.174926736055	184.824172047088	189.381829457223	185.383129323469	173.111023930184	178.304334323595
PMS2P1	na	35.621355101827	32.9478098981449	34.0083085399308	30.9609221230536	29.8943759845832	28.7504267628803	30.4649245738602	30.6892138783278	26.5867468659082	28.320559227606
GNB1	na	415.314358461409	415.714737564621	425.652377854618	401.700254732485	401.965585745458	354.641253201464	367.646496938069	366.983725297259	338.020175131242	336.35132614217
HOXA9	na	124.138507403249	122.162126136432	126.95426413794	152.179391108199	149.432648458369	98.0199989360838	105.242466709699	105.053039629244	109.397925628573	104.702656555357
EDN1	na	9.07770017111075	8.73967727345158	8.01975685257545	7.20893610671369	6.66934897293851	1.06629330027166	1.24824274822474	0.97487972929885	1.82263838425004	2.02573425050197
MLLT10	na	77.8690483032411	74.5579547929851	71.2320856292432	75.1729522341705	67.5173504848657	58.8830855816684	57.5361891759843	59.350677919714	60.9395181516645	62.400558971345
ZCWPW1	na	3.60043804255025	3.40306017727318	3.17763950762423	4.37536584511524	4.35469256468338	3.00141817854245	3.43266755761805	4.25047561974299	3.84338963635335	3.45566430967983
FGF20	na	3.63874057491781	3.44173131565128	2.91283621532221	2.25018814891641	1.96157322733485	3.23837224526949	3.23762962820793	2.8856439987246	6.14149890345123	5.56083911902501
NRDC	na	141.872579889427	145.480822578428	135.163166199302	138.719932365606	139.781708179882	132.299353922595	128.842056168323	128.957090591652	118.352627255541	113.202796351581
VDAC3	na	68.1019025495144	72.4697133205675	70.6646500028818	63.8803413386825	70.2635530031345	82.4205228765539	75.518686267597	81.382959801868	86.9319264140129	86.3916077419958
PCM1	na	180.021902127513	179.859464596563	167.393509776634	169.389163432319	168.459908763517	173.055453399645	164.533997250374	155.66879517444	159.163878033314	139.338740210998
TNRC6C	na	40.6389868419768	41.9968562786213	42.3306977265657	43.7953286020583	41.7815097422324	45.8111195672269	46.4190271996077	44.0255685751361	46.4376562248055	43.3745451283951
CBFA2T2	na	30.5271182969421	30.5115281803243	29.6957977795836	33.3361207246876	30.4436164882369	34.0424009197841	32.7273645550175	32.249021445206	28.6867432651529	29.5916081690974
ITCH	na	121.840355461195	124.559736715874	128.429596766479	125.260473623014	127.816111493139	114.764752984794	109.377270813193	107.314760601217	107.694154965035	107.443355835448
TP53INP2	na	17.8872826156486	19.3742403274303	21.751699010523	17.793154436802	17.7326219751071	13.3879047700775	13.7696778163542	13.4923354534961	9.19243706839153	8.53986007564556
SDF4	na	112.99247048429	114.775938706214	113.487125272294	113.051119407597	125.893769730351	95.6504582688134	104.267277062648	105.36500114262	115.737537399878	122.735663412766
TP73	na	21.5260231905664	24.0534480711809	24.5888771423304	25.1687711471391	25.77507220718	24.9196693507933	25.7450066821353	24.4109884216432	26.388633998055	23.1172026233754
TOLLIP	na	40.9837096332848	44.7425071034667	50.690915954958	37.9198373243321	40.016093837631	58.6461315149414	57.8092422771584	60.7934999190763	54.6791515275013	60.9706289121671
UBE2D4	na	27.1181929162296	28.8873403684439	27.009935814806	29.8774981995012	33.9744482974397	32.5811841749674	33.8195769597142	30.4162475541241	34.7093744478921	38.7669927154887
CLUL1	na	2.29815194205335	1.93355691890522	1.62664879556955	2.29185829982227	1.49079565277449	0.236954066727036	0.429083444702256	0.272966324203678	0.515093456418491	0.317762235372858
THOC1	na	49.9081996749253	43.8917420591484	44.4491240649818	43.9203390547759	41.6245838840456	25.1961157619748	24.7308094492027	22.4222337738736	32.1735297393703	30.6640557134808
FKBP7	na	8.57976725033252	6.92213376968067	7.18751793391196	7.00058535218439	7.57167265751254	5.09451243463127	5.07098616466302	5.3423409165577	4.43772823991315	4.28979017753358
OSBPL6	na	18.4235180687944	18.6781598366244	16.7204364567847	14.7095632697684	15.1433453150251	25.3145927953383	22.2343239527533	23.7870653948919	19.7716642117559	20.0587411079117
XRCC5	na	369.198109490871	356.509224707744	355.592992519855	375.698080567229	379.839039741121	350.849988133831	349.468961917046	353.140433141215	375.621997449792	374.721116063443
MKNK1	na	23.9007801973549	26.1030184052204	24.0970995994838	25.3354517507625	24.4412024125923	22.7870827502499	24.0286729033263	24.1770172866115	22.386754067419	22.6008389908945
TNS1	na	27.9991511606834	31.0529241176178	32.0790274103018	41.0450986422716	37.1521969257221	26.1044396844284	28.0854618350567	29.1294063114496	34.1942809914736	34.7949647733279
REXO1	na	48.6825186391636	51.3166006277444	57.8027758053551	56.7964156846864	57.7094843481914	57.0269453923066	58.1213029642146	59.7406298114335	62.8017791094852	61.6855939417561
SAR1A	na	88.2873371072164	83.6456723118396	87.6498897519684	74.422889517865	77.7175312670069	88.6998056448204	82.5010441404792	82.7867866120583	79.7998631712954	87.9804189188601
CDC14A	na	17.7723750185459	18.7555021133806	20.5789987160427	19.7099813784715	18.6741771242278	14.8096291704397	13.6526550587081	14.6231959394828	13.590542734734	14.3787411506218
RAPGEF3	na	1.22568103576179	1.89488578052711	1.55099071205469	1.50012543261094	1.4123327236811	0.987308611362649	1.09221240469665	1.24784605350253	1.14905463354894	1.23132866206982
SENP1	na	33.0167829008332	34.7653534019158	34.4244279992625	32.4610475556645	32.0128750701048	28.1975339405173	27.4223328750623	28.3495025280106	26.4282565716256	26.493426374212
CIC	na	85.9508826327954	91.4959134025948	91.205819677167	95.9663575361943	94.7047554157268	94.7816266908143	98.6501846956368	101.738448549628	93.2715381853175	89.8472720516756
LIPE	na	11.6056673073694	9.97715370155091	12.8240451557692	11.2926108954879	10.2001807821412	11.8477033363518	11.0781543904946	12.751426859229	14.9773328097069	14.2993005917786
FDFT1	na	157.078685239347	167.987425114485	169.852397490867	148.637428281201	151.158832898424	174.121746699917	201.552196252414	199.070440722825	115.460179384883	122.695943133345
PAFAH1B3	na	70.5149620886704	78.6184243226861	78.1548002708532	77.673161288522	77.2859851569933	67.6108937061142	70.0966318299958	69.9573693744855	76.9074153006377	80.195244152225
OPHN1	na	9.26921283294853	9.43575776425745	9.87337989868958	9.00075259566564	9.88632906576767	9.08323922453637	8.386630964635	9.35884540126896	7.92451471413062	7.70573420779181
KIF22	na	89.436413078243	90.5291349431422	89.5791708815974	90.8825991256795	92.1547102201915	109.235824761163	103.682163274418	107.743707682109	131.388453960286	129.686712311548
CARMIL1	na	34.7786993897408	36.698910320821	35.9375896695598	41.6701509058595	39.5453162630707	45.2582267448638	44.8587237643267	41.4908812789591	51.8659488039849	50.365314306598
PGM1	na	21.6026282553015	23.5120521338874	23.4918349313649	21.1684366601766	20.5180559579226	33.6079851307846	36.4720927996917	36.5384922541209	33.7188101086258	36.4234962296138
DDX1	na	66.9145240461202	67.3651230546577	66.0116778667177	65.7971682803521	69.9104698222142	79.1031659423754	77.0399821169959	74.5198065076041	86.5357006783064	89.3309084191947
DNM2	na	135.859082307721	140.646930281165	144.090820054056	143.428659417968	134.563923395171	232.807370559313	238.141311809752	237.948644327263	207.50341778951	205.393564889131
EPB41L2	na	78.3669812240194	66.0503043498022	64.5363452381779	70.2975445781849	64.9280738247837	57.3428841479427	58.8624470959731	58.1808222445554	64.0300788901754	55.6481114696718
STX7	na	19.7641067016588	22.1198911522757	19.028008003988	17.2514424750258	18.517251266041	17.8505396934367	17.3193681316183	17.5088399382073	15.6905391339786	16.8413984747615
RABL2B	na	18.2320054069566	17.053972024744	17.5526753754481	17.2514424750258	15.8495116768656	14.0592746258041	14.2377688469385	14.9741526420303	12.9565815576036	13.3857341650816
KEAP1	na	88.1341269777461	87.7448129799187	96.5018855232074	91.2576304838322	96.1170881394079	90.8323922453637	91.1217206204063	93.3154876884859	85.6243814861814	92.2702090963936
SLC35C2	na	35.5447500370919	37.1629639813583	39.5313486365158	37.8781671734262	36.8383452093486	42.0593468440488	37.9543810632086	43.4796359267287	35.6999387871585	40.2366430540881
CRYBG3	na	35.3915399076217	33.3345212819259	34.9162055421091	36.753073098968	33.6998280456128	37.5572195762352	37.9153734773266	31.8200743643145	38.5527640842455	35.2318878469656
RFX3	na	25.6243941538949	26.683085480892	24.7401933093601	26.6688965797501	24.3235080189522	24.8801770063388	24.6527942774387	22.5002241522175	18.4641192839244	16.285314562859
RIF1	na	101.23359304745	100.660973198206	89.1630514222657	99.2999696086631	96.6663286430616	82.0650917764634	72.0080035382149	67.4226820783085	86.4168329575945	79.3213980049497
RAB21	na	27.5395207722727	27.6885350787227	24.815851392875	24.5437188835512	28.2858859381686	29.6192583408795	28.0854618350567	27.3356276095398	26.4282565716256	23.5541256970131
SLC4A4	na	0.19151266183778	0.193355691890522	0.264803292302019	0.208350754529297	0.196157322733485	1.46121674481672	1.98938687998319	1.63779794522207	1.74339323710874	2.10517480934518
SMARCA2	na	82.0823268636723	81.0933771788848	74.4097251368675	81.2151241155201	81.5622147925832	110.460087439253	107.699944620266	104.936054061728	96.9564375273882	91.1977615520102
SESN1	na	10.5714989334454	9.43575776425745	10.2516703162639	7.75064806848986	9.21939416847382	12.3216114698059	12.8334957551856	10.2557347522239	10.618849716935	10.4464334878827
SRCAP	na	175.693715969979	173.208028795529	182.335981270819	199.600022839067	184.780198014943	190.234623237355	182.087410897285	181.678586352134	191.614765787678	194.549928607032
PUM3	na	44.7756603376729	44.7425071034667	39.6826648035455	42.5868942257884	49.0393306833714	53.9465425248551	54.1035216183662	50.3817844101646	64.5847949201646	58.7462932645571
KCNN2	na	4.44309375463649	4.52452319023821	4.72863021967892	4.6253867505504	4.66854428105695	2.48801770063388	3.93976617408435	3.50956702547586	3.32829617993486	3.73370626563108
CNOT4	na	44.1245172874244	39.8312725294474	41.9145782672339	42.2952031694473	36.0929473829613	42.0198544995943	39.6707148420176	36.8504537674965	37.9980480542563	34.4772025379551
PSEN1	na	75.4176862317176	72.9724381194828	72.5561020907533	68.7557489946681	72.1074318368292	77.2075334085591	72.6711324982093	70.4253116445489	57.2149962360231	58.2696499114978
CPOX	na	358.741518154529	344.791869779178	345.265664120076	315.818073715509	315.185586168164	324.508594382675	347.986673653529	331.732074285813	375.582374876221	376.270206960885
CLDND1	na	190.593401060958	173.556069040932	177.834325301685	161.888536269264	153.787341023053	123.49256110924	117.685886606064	116.75159638083	113.043202397073	110.581257909755
MOK	na	13.2526761991743	11.7560260669437	10.8191059426254	11.9176631590758	12.1617540094761	6.39775980162997	8.97174475286535	7.37009075349931	9.5490402305274	10.2875523701963
HSP90AA1	na	1254.33132997272	1248.92308505926	1210.30236198726	1332.56975581848	1294.99141322192	1084.06485527619	1131.68808160926	1049.32154542811	1440.67677502895	1474.73453436543
RBL1	na	18.3086104716917	15.584468766376	16.1530008304232	18.2098559458606	18.007242226934	20.8124655275246	21.3371494774667	21.0963973420271	22.8226023766962	21.4489508876679
DLGAP4	na	60.632908737841	57.0399291077039	64.0067386535738	54.4628872339583	54.3355783971755	53.0382186024015	56.0929084983494	52.6045101929659	42.3961537205988	47.4260136293991
IGSF9B	na	60.977631529149	60.79102953038	64.460687154663	77.1314493267459	71.0089508295217	116.699877863065	105.827580497929	112.033178491024	96.6790795123936	96.2025167591327
CROCCP3	na	8.50316218559741	6.84479149292446	7.26317601742682	8.37570033207775	7.29705240568566	6.08182104599392	6.35823649876979	6.78516291592	5.62640544703274	5.56083911902501
NDC80	na	49.2953591570444	49.1896880169487	46.2649180693385	51.1292751614896	54.2178840035354	42.0198544995943	38.4614796796749	37.7473431184515	41.2074765134793	38.2109088035862
AP4E1	na	14.1719369759957	13.0321736334212	15.0181295777002	13.7928199498395	14.4371789531845	16.5077999819835	12.5994502398935	13.0633883726046	12.8377138368916	13.4651747239249
RSBN1	na	20.0705269605993	21.2304549695793	20.087221173196	21.1684366601766	20.5572874224693	20.3780497385251	19.5037929410116	20.8624262069954	19.1773256081961	19.1451746812147
MAGI3	na	29.2248321964452	26.8764411727825	26.1776968961425	27.6273100505848	22.7542494370843	18.8773406492538	18.6456260516071	17.820801451583	18.4641192839244	15.0937061802108
TCF7	na	95.4116081275818	88.208866640456	89.011735255236	98.3832262887342	92.5470248656584	83.6052932101891	88.0401213357265	90.2348677439016	116.133763135584	119.200558544243
OSTM1	na	6.43482543774939	5.80067075671565	7.37666314269911	7.37561671033712	7.80706144479272	5.80537463481238	5.42205443760123	5.10836978152597	4.63584110776642	4.28979017753358
PCNP	na	114.601176843727	105.533536633847	101.344002868159	103.675335453778	110.632730021686	108.564454905437	100.015450201508	101.426487036252	100.12624341304	94.3753839057388
EXD2	na	57.530403616069	61.2550831909172	66.5412844513218	61.963514397013	57.6702528836447	57.3823764923972	53.2843623148437	55.919101272582	48.775388065474	49.6900695564307
ARG2	na	18.2320054069566	19.1035423587835	19.822417880894	21.2517769619883	20.1257413124556	28.1975339405173	26.2130977127196	27.14065166368	25.1603342173647	25.2223774327206
MEF2C	na	3.86855576912315	2.74565082484541	3.21546854938167	2.79190011069258	2.23619347916173	118.635002741336	118.856114182525	109.537486384019	105.55453599222	91.1977615520102
PTPRC	na	5.66877479039827	4.56319432861631	4.80428830319378	4.25035539239766	3.57006327374944	163.735260108382	152.753706314003	152.159228148965	119.858285051226	98.8240552009588
UBA5	na	37.8429019791452	34.3012997413785	33.8569923729011	36.2113611371919	33.5036707228793	33.7659545086026	36.0040017691075	34.3547616604915	41.2470990870499	39.8394402598721
STK17B	na	17.0446269035624	17.5180256852813	16.3421460392103	17.501463380461	17.3403073296401	20.6939884941611	18.489595708079	20.1215176127283	19.0584578874842	18.3110488133609
CDC14B	na	34.6254892602705	35.3840916159655	35.1431797926537	36.3780417408153	33.7782909747062	40.2032066546871	43.57147343022	43.7136070617604	40.4546476156368	42.9376220547574
ZNF510	na	22.1771662408149	22.6612870895691	20.9951181753744	20.1266828875301	20.2826671706424	16.2708459152565	17.9434895057307	16.3389842630487	17.6320452389406	16.0469928863293
JMJD4	na	15.0145926880819	17.1699854398783	16.3421460392103	14.3762020625215	17.3403073296401	17.7715550045277	14.5888371198767	17.1578832356598	16.0075197225439	18.2316082545177
DUSP12	na	24.6285283123384	25.9096627133299	23.4918349313649	25.502132354386	24.1273506962187	25.6305315509744	27.5003480468264	26.0487863668653	27.0225951751854	28.519160624714
AACS	na	37.344969058367	37.433661950005	43.4655689792886	39.5866433605665	40.1337882312711	51.5770018575848	53.3623774866078	49.7968565725853	46.3584110776642	51.7158038069326
DELE1	na	61.5904720470299	66.359673456827	70.3620176688223	68.797419145574	67.6350448785058	65.2413530388438	67.054040131198	71.0102394821282	70.8451615443278	67.1272722225162
CADPS2	na	7.54559887640851	6.99947604643688	9.38160235584298	8.50071078479533	9.88632906576767	14.4541980703492	17.6704364045565	14.8961622636864	17.2754420768048	19.621818034274
PCDHA6	na	9.26921283294853	9.89981142479471	8.47370535366462	11.0842601409586	9.3763200266606	5.41045119026732	5.10999375054505	4.25047561974299	4.71508625490772	5.64027967786823
PCDHGA2	na	3.9068583014907	3.5577447307856	4.00987842628772	5.04208825960899	4.66854428105695	1.26375502254419	2.06740205174723	1.87176908025379	0.792451471413062	0.953286706118574
HSPB11	na	12.7547432783961	11.2533012680284	10.9704221096551	12.3343646681344	12.7109945131299	7.85897654644669	9.08876751051142	8.50095123948597	9.78677567195132	9.21510482581288
PHLPP1	na	48.4144009125907	49.0736746018144	52.5445390010722	51.0459348596778	51.7463017370935	30.8435210189692	33.0784328279557	30.8061994458437	34.3131487121856	31.7365032578642
ATP8B1	na	7.96692673245163	8.66233499669537	9.94903798220445	9.16743319928908	8.94477391664694	10.149532524808	12.3263971387193	9.51482615795678	9.82639824552198	9.37398594349931
SMARCD3	na	67.2209443050606	65.1995393054839	66.5034554095643	68.5057280892329	64.888842360237	52.7222798467655	64.6355698065125	62.0413459725788	78.2942053756106	80.3144049904898
WDR70	na	25.9691169452029	25.9870049900861	24.1349286412412	24.4187084308336	24.4412024125923	22.3921593057049	22.6634073974555	20.9794117745113	22.9810926709788	20.1381816667549
STRADB	na	17.7340724861784	17.9047370690623	16.833923582057	15.5429662878856	15.3002711732119	13.032473669987	11.3512074916688	13.9602777235595	10.5792271433644	11.1613985174716
BZW1	na	13.7506091199526	13.728254124227	11.9539771953483	12.0843437626992	10.9455786085285	110.657549161526	102.667966041485	99.6717035235144	109.714906217138	109.627971203636
C1QTNF3	na	5.59216972566316	4.09914066807906	4.87994638670865	4.70872705236212	4.70777574560365	3.67278803426905	3.74472824467423	3.19760551210023	3.88301220992401	3.53510486852305
ME2	na	109.200519779902	104.025362237101	101.91143849452	107.592329638929	112.00583128082	89.4106678450015	87.259969618086	89.5329543388064	82.6130658948118	81.5457336525597
C5ORF22	na	25.4328814920571	27.069796864673	25.5724322280236	28.752404125043	26.2458497817404	25.7490085843379	24.0676804892083	22.071277071326	24.8829762023702	25.1032165944558
CCNT2	na	37.4598766554697	35.6934607229903	34.0083085399308	35.7529894772274	33.1113560774123	43.7575176555926	34.4046907479445	34.7057183630391	38.156538348539	35.1524472881224
FAM135A	na	35.4298424399892	35.1520647856968	32.1546854938167	34.3362043464282	31.2674772437176	44.1129487556832	34.2486604044164	35.3296413897903	30.8263622379681	27.208391403801
COBLL1	na	1.34058863286446	1.12146301296503	1.3240164615101	1.41678513079922	1.64772151096128	5.09451243463127	6.00716822583158	6.55119178088827	6.89432780129364	6.23608386919234
DLG3	na	64.6546746364344	65.972962073046	65.595558407386	55.7963320629458	59.1218170718725	60.1468406042126	58.1213029642146	55.6461349483784	47.9036914469196	45.3605590994755
SERTAD4	na	16.5083914504166	16.5125760874505	14.7154972436408	20.1266828875301	18.3995568724009	1.06629330027166	0.897174475286535	0.77990378343908	1.06980948640763	1.39020977975625
TRAF5	na	22.3686789026526	20.8824147241763	19.5197855468346	19.7099813784715	20.4395930288292	18.7983559603448	15.9931102116295	17.7038158840671	22.4659992145603	19.8601397108036
MRPL22	na	16.470088918049	14.811045998814	14.4128649095813	16.0430080987559	14.6725677404647	14.7306444815307	16.0321177975116	17.1578832356598	18.0282709746472	17.5563635043504
GEMIN5	na	59.0242023784036	58.8961437498529	57.3488273042659	55.5463111575107	59.1218170718725	58.0932386925783	56.4439767712876	58.5317789471029	65.9715849951374	68.9544050759102
NFE2L1	na	288.149951001123	309.949174100506	305.204708898956	285.898905365102	282.348850342579	349.388771389014	329.926161390153	335.202646122117	238.646760616044	216.674124244868
GSK3B	na	68.5998354702926	69.0666531432943	71.0051113786987	66.8805922039044	65.2026940766106	76.575655897287	71.1888442346924	74.7927728318078	64.30743690517	57.1574820876928
ITGB5	na	52.2063516169787	58.7801303347186	64.6498323634502	65.5888175258228	69.7143124994807	27.2892100180636	32.8443873126636	33.6528482553963	37.8395577599737	39.5216780244992
ERC1	na	54.5811086237672	59.2055128568777	53.9820425878545	57.9631799100505	53.0017086025878	47.0353822453166	50.1247478583999	45.0004483044349	43.5848309277184	39.0053143920183
XPO1	na	239.275919700122	220.657515585463	219.29495506783	216.309753352316	212.163760268538	218.037233733327	207.949440337066	200.903214613907	225.610933911299	209.842236184351
RNF13	na	36.3491032168106	35.4614338927217	32.9490953707227	36.3780417408153	31.8167177473713	30.3696128855151	27.9684390774107	27.959550636291	25.0810890702234	26.9303494478497
PALB2	na	21.2579054639935	18.2141061760871	18.1957690853245	20.5433843965887	21.106527926123	18.7983559603448	18.9186791527813	19.3026186401172	17.4339323710874	15.8086712097997
DOP1A	na	14.0187268465255	15.8164955966447	13.8076002414624	17.0847618714024	13.5740867331572	16.310338259711	16.77326192927	17.4698447490354	15.4528036925547	14.4184614300434
LYRM2	na	26.0840245423056	27.2631525565635	25.9128936038405	29.4607966904426	28.5997376545422	26.4993631289735	28.9436287244612	29.1684015006216	27.5376886316039	28.320559227606
BCKDHB	na	16.2019711914761	17.2086565782564	16.9095816655718	17.6264738331785	17.6933905105604	14.8886138593487	16.6952467575059	17.1578832356598	15.8886520018319	15.6100698126916
KAT6A	na	88.4405472366866	85.617900369123	83.0725756993193	93.2994678782193	83.6807138781049	91.1878233454543	85.8556965263332	91.6776897432639	89.665883990388	84.6041951680234
TUT7	na	23.2496371471064	21.8105220452508	24.7401933093601	24.6270591853629	23.2642584761914	20.5360191163431	19.3867701833656	19.6145801534929	19.2169481817668	20.4162236227061
GRHL2	na	44.4309375463648	49.1123457401925	45.6974824429771	42.2118628676356	43.6646200404739	50.7081702795857	50.8658919901583	48.4320249515669	41.7225699698977	42.778740937071
TNPO1	na	258.810211207575	264.58792878299	254.097673484666	234.269588392742	230.288696889112	260.373026988558	227.063157419257	224.261332927907	219.826038169984	214.290907479571
PLOD1	na	121.150909878579	123.554287118043	133.72566261252	136.094712858537	134.838543646998	114.527798918067	127.593813420098	127.51426859229	132.775244035259	140.13314579943
ITGAE	na	6.70294316432228	7.73422767562086	7.56580835148627	4.75039720326798	5.57086796563099	5.88435932372139	4.44686479055065	5.38133610572965	4.95282169633164	5.67999995728984
DIS3	na	69.4424911823788	68.4865860676228	63.4771320689698	64.1720323950236	61.397242015581	73.139821929745	73.763344902906	71.1662202388161	74.7281737542518	72.2511882679036
PIBF1	na	9.57563309188898	8.27562361291433	9.11679906354096	7.87565852120744	8.0424502320729	8.09593061317372	8.26960820698893	8.46195605031402	8.32074044983716	7.07020973704609
TDRD3	na	28.6885967432994	26.5670720657577	24.7780223511175	27.1272682397145	25.7358407426333	25.6700238954289	28.7875983809332	24.0990269082676	27.6961789258865	26.1756641388392
NUFIP1	na	10.1501710774023	9.59044231776987	9.5329185228727	9.16743319928908	9.14093123938042	7.9774535798102	9.4008281975676	8.85190794203356	10.3018691283698	9.57258734060735
PDS5B	na	23.7858726002522	21.1531126928231	20.4276825490129	25.9188338634446	22.9111752952711	22.9845444725225	21.4931798209948	20.9404165853393	25.7546728209245	25.7784613446231
OXCT1	na	38.2642298351883	36.9696082894677	34.9540345838666	41.3367896986126	41.2322692385786	32.5416918305129	36.0820169408715	33.1849059853329	38.156538348539	37.217901818046
RRAGB	na	14.6315673644064	12.8774890799087	14.034574492007	14.1261811570864	13.9271699140775	7.58253013526514	8.15258544934286	9.16386945540919	11.0150754526416	10.5258740467259
CYLD	na	18.5384256658971	18.6781598366244	19.2549822545326	18.376536549484	17.8503163687472	15.4415066817118	16.851277101034	14.389224804451	13.1943169990275	14.0212586358274
SLC27A5	na	8.27334699139207	9.59044231776987	9.38160235584298	9.20910335019494	8.59169073572666	13.2299353922595	13.3015867857699	13.2193691292924	12.3622429540438	13.1871327679736
ZNF324	na	21.4494181258313	20.3410187868829	21.9408442193102	19.0015888130719	18.9880288406014	21.5628200721603	18.2555501927869	21.8373059362942	19.4943061967613	22.1639159172568
ZNF416	na	6.12840517880894	6.88346263130257	6.54442422403562	7.79231821939572	6.47319165020502	4.58111195672269	5.38304685171921	5.49832167324551	4.91319912276099	5.12391604538734
ZNF586	na	6.43482543774939	6.303395555631	6.16613380646131	5.50045991957345	6.39472872111163	5.56842056808534	6.31922891288777	5.42033129490161	5.98300860916862	6.5935663839868
ZNF446	na	14.401752170201	16.1258647036695	17.7039915424779	15.2096050806387	16.4379836450661	12.2426267808968	14.0037233316463	12.3224797783375	13.9867684704406	13.4254544445032
RPS5	na	537.69094937575	604.275208296258	629.702229094202	711.934528226609	667.327211939318	743.759323111711	791.853993405072	856.880286864517	850.577786841211	868.007266200383
FAT1	na	295.810457474634	275.918572327774	288.257298191627	334.52797147224	301.415342112274	168.158402687286	165.392164139779	155.356833661065	169.22801172026	168.890628100674
YTHDC1	na	55.7301845947938	58.9734860266091	53.3389488779782	51.3792960669247	52.0209219889203	58.8830855816684	59.9156519147877	57.1279521369126	56.8583930738872	50.16671290949
CHMP2B	na	45.9247363086995	47.7975270353369	44.0708336474075	44.2120301111169	48.4900901797176	38.6235128765068	35.8869790114614	34.8227039305549	36.9678611414194	40.4352444511962
SMAP2	na	25.8542093481002	25.3295956376583	24.8915094763898	26.5022159761266	25.5789148844465	36.609403309327	39.0465934679053	38.176290199343	40.8508733513434	43.7717479226112
PPIE	na	17.9638876803837	20.0703208182361	19.2549822545326	18.4182067003899	19.2234176278816	18.4824172047088	19.9328763857139	20.7064454503076	20.4056253888864	24.4676921237101
ZMPSTE24	na	39.6814235327879	36.5442257673086	36.5050252959213	39.2949523042255	37.9760576812028	35.5036176646009	28.9436287244612	31.1961513375632	35.9376742285824	42.0637759074821
STARD7	na	150.299137010289	152.364285209731	159.714214299875	142.30356534351	153.473489306679	160.338918485294	142.962802257615	145.413060422216	147.712954271395	156.497900921133
NOA1	na	88.2490345748488	91.7279402328634	98.7716280286533	89.1741229385392	91.6054697165377	125.901594120965	125.955494813053	128.72311945662	109.358303055003	111.534544615873
REST	na	67.2592468374282	64.3487742611656	63.666277277757	61.2967919825193	58.6902709618589	60.4627793598486	58.5893939947989	55.2561830566588	58.4036734431427	50.4447548654412
SSH1	na	60.1732783494303	62.2992039271261	62.00179944043	60.9634307752724	60.1026036855399	53.8675578359461	52.9332940419055	51.9415919770427	44.0999243841369	46.5521674821237
GSTP1	na	236.556439902025	236.667366873998	249.974307933106	232.061070394731	235.584944602916	388.328223021157	407.590264881261	428.635119378118	460.850153200266	502.540975242175
APLP2	na	232.036741082654	222.629743642747	234.46440081256	244.603785817395	251.630613602515	240.310916005669	251.715951696696	245.747682161654	269.3542551333	263.861816197737
FAM234B	na	20.7216700108477	19.7222805728332	21.0329472171318	20.7934053020239	20.9496020679362	17.2976468710736	17.7874591622026	15.9490323713292	18.3848741367831	19.1451746812147
WBP11	na	86.3722104888386	89.7557121755801	88.8604190882063	87.8406781095517	86.2307590736402	110.381102750344	107.1928460038	104.390121413321	112.409241219943	115.705173955142
EIF3I	na	183.928760429003	179.859464596563	181.541571393913	179.973381762407	167.24373336257	229.371536591771	245.981836572039	250.193133727257	239.399589513886	252.859298797952
NKAIN1	na	15.1295002851846	15.3911130744855	12.6348999469821	12.459375120852	12.8286889067699	13.427397114532	11.6242605928429	11.6205663732423	13.9075233232992	13.8623775181409
TXLNA	na	131.415988553084	129.625655843406	135.617114700391	132.219388824292	129.934610578661	119.859265419426	117.061765231952	116.790591570002	118.748852991247	120.709929162264
NCOA1	na	35.5064475047243	36.4282123521743	35.4079830849557	38.836580644261	38.9176128303235	39.5318367989605	38.9295707102592	38.5272469018905	37.6018223185498	35.2716081263872
AGBL5	na	56.6877479039827	59.7855799325493	62.6448931503063	60.7550800207431	60.5733812601003	40.1242219657781	43.8445265313941	42.1927946840542	42.3169085734575	45.7974821731132
EFR3B	na	10.1501710774023	9.55177117939177	9.75989277341729	14.0011707043688	15.6533543541321	6.5952215239025	6.63128959994395	7.64305707770298	9.4697950833861	9.05622370812645
KIF3C	na	68.0252974847793	64.3487742611656	69.8324110842183	64.4220533004587	61.7110937319545	32.1862607304224	39.0856010537873	37.5133719834197	28.8056109858648	28.7972025806653
RAB10	na	97.7480626020027	94.7442890263556	89.9196322574143	80.2567106446853	83.6414824135582	106.787299404984	91.6678268227546	93.6274492018616	85.1092880297629	89.4500692574595
HADHA	na	150.414044607392	155.071264896198	155.553019706558	176.264738331785	176.423896066497	163.932721830654	169.643991000919	165.84653954832	172.080837017347	176.079998675985
MAPRE3	na	8.65637231506763	9.74512687128229	8.85199577123894	8.79240184113634	10.0040234594078	10.7814100360801	11.1171619763766	11.893532697446	11.9263946447666	11.6380418705309
CAD	na	202.428883562533	207.238630568261	222.245620324909	219.685035575691	227.307105583563	213.732568187786	212.903403744083	209.911103312628	224.065653542043	227.001396894485
CD59	na	64.8461872982721	67.8678478535731	68.6597107897379	67.3806340147747	63.3195837783691	64.0960750496632	62.3731298253552	62.1583315400947	65.218756097295	70.7815379293041
CD82	na	6.54973303485206	7.65688539886466	7.14968889215453	8.8340719920422	9.454782955754	6.99014496844755	6.31922891288777	7.64305707770298	8.36036302340781	9.61230762002895
BCORL1	na	37.6130867849399	40.2179839132285	41.4984588079022	40.0033448696251	38.211446468483	32.7786458972399	35.0288121220569	33.8478242012561	29.3999495894246	31.0215382282753
ATRX	na	112.532840095879	105.2628386652	100.776567241797	111.676004427703	107.768833109777	90.5559458341822	87.1039392745579	79.5501859107862	94.1432348038718	73.0058735769141
AK6	na	22.7134016939607	18.2914484528433	17.8553077095076	16.9597514186848	18.4780198014943	21.8392664833418	22.6634073974555	21.5253444229186	25.1999567909354	23.3555242999051
MYNN	na	18.7299383277348	17.440683408525	16.4556331644826	15.126264778827	15.9672060705057	18.9958176826174	17.7484515763206	18.8346763700538	21.6735477431473	20.3367830638629
MECOM	na	0.268117726572891	0.502724798915356	0.302632334059451	0.500041810870313	0.353083180920274	1.93512487827079	3.04259169879781	2.22272578280138	3.1301833120816	3.13790207430697
SCAMP1	na	58.8709922489334	54.8356742201519	52.4310518757999	56.4630544774396	53.0017086025878	58.5276544815778	55.429779538355	51.3956593286354	49.4885943897457	44.2086709962489
PREP	na	55.3471592711183	54.1009225909679	56.2896141350579	53.5044737631235	58.2979563163919	65.0438913165713	65.6497670394451	67.3446916999646	69.7753520579201	70.2651742968232
HACE1	na	21.9473510466095	20.6503878939077	20.2763663819832	19.5016306239422	21.4596111070433	16.38932294862	15.4860115951632	16.0270227496731	15.532048839696	14.1006991946706
SEH1L	na	133.407720236197	135.348984323365	130.131903645564	132.594420182445	132.79850749057	102.917049648443	93.1111075003895	88.4020938528197	105.871516580785	114.036922219434
WDR47	na	12.5632306165583	12.0653951739685	14.8668134106705	13.5427990444043	14.633336275918	11.4922722362612	12.5214350681295	11.5815711840703	12.0452623654785	11.0819579586284
WDFY1	na	50.9040655164818	48.0295538656056	46.0757728605514	48.8374168616673	48.4508587151709	44.2709181335012	42.011169994939	40.5549967388322	38.1169157749683	38.8067129949103
SLC25A24	na	48.7208211715311	45.593272147785	45.1300468166156	45.2537838837634	48.6470160379044	33.0550923084215	32.5323266256074	30.3772523649522	30.5490042229736	28.8766431395085
MAP3K4	na	34.1275563394923	34.2626286030004	30.1497462806728	31.0442624248653	30.953625527344	32.0282913526043	32.2982811103152	32.5609829585816	39.1471026878053	38.6875521566455
PILRA	na	6.66464063195473	6.84479149292446	6.65791134930792	9.29244365200666	6.55165457929841	6.83217559062953	5.10999375054505	6.8631532942639	8.39998559697846	10.7641957232556
IGSF9	na	34.5105816631679	31.4009643630207	39.8718100123326	31.7943251411708	33.7782909747062	29.97468944097	31.0500383620905	33.886819390428	28.7659884122942	31.7762235372858
ZNF213	na	46.4609717618453	54.9130164969081	52.4688809175573	51.8376677268892	49.1177936124648	61.6475496934838	58.5893939947989	62.2363219184386	45.0508661498326	41.0707689219419
CPNE3	na	104.029677910282	104.45074475926	109.779879180066	111.50932382408	110.515035628046	114.72526064034	108.246050822615	108.913563357268	99.7696402509046	96.5599992739272
RRN3	na	85.8359750356928	82.5242092988746	83.753498450953	74.7979208760177	79.914493281622	85.0270176105513	73.802352488788	74.9877487776675	67.5961105115342	73.4030763711302
CTTN	na	99.2801638967049	104.953469558175	96.5775436067222	106.675586319	105.924954276082	103.825373570896	109.650323914367	109.264520059815	119.184701300525	115.109369763818
WNT11	na	1.11077343865912	1.12146301296503	0.983555085693215	1.29177467808164	0.823860755480639	2.0141095671798	2.45747791056746	2.72966324203678	4.08112507777727	3.33650347141501
MTIF2	na	51.8616288256707	53.2114864082715	48.7994638670864	52.2126990850419	53.5901805707882	57.4218688368517	60.2277126018439	57.7128799744919	59.1565023409851	50.6830765419708
DDHD2	na	58.9858998460361	54.7970030817738	57.7649467635977	49.2957885216317	53.0017086025878	58.3696851037598	55.9758857407034	56.8939810018809	53.9263226296589	51.7952443657759
TTC39A	na	4.40479122226893	5.60731506482513	4.95560447022351	5.37544946685587	5.92395114655126	3.83075741208708	4.17381168937649	4.05549967388322	4.4773508134838	4.88559436885769
EPS15	na	58.1049416015823	55.4544124342016	51.9014452911958	58.0048500609564	57.5133270254579	65.2808453832984	62.8802284418215	61.8073748375471	55.9470738817622	47.9820975413016
ORC1	na	27.5395207722727	27.1471391414292	25.4211160609939	28.2940324650786	28.0897286154351	38.9394516321429	39.5146844984895	42.0368139273664	40.7716282042021	36.105733994241
MGST2	na	9.3841204300512	8.9717041037202	8.96548289651123	8.66739138841877	8.1209131611663	11.3737952028977	10.3760178446182	11.6985567515862	10.1037562605165	12.5516082972279
CHERP	na	117.090841447618	114.311885045676	121.960830625959	116.926443441842	116.28206091641	128.034180721508	133.327928544755	127.631254159805	139.907307277976	142.59580312357
ATG16L1	na	22.2154687731824	24.4401594549619	23.1892025973054	21.3351172638	20.6749818161094	21.5628200721603	20.127914315124	22.032281882154	20.1678899474624	21.2900697699815
USP40	na	23.5560574060469	22.3519179825443	22.5461088874291	21.3351172638	24.6765911998725	17.2976468710736	16.2271557269217	17.3138639923476	12.560355821897	12.3530069001199
POMGNT1	na	70.3234494268326	72.7017401508361	73.8801185522634	79.173286721133	81.3268260053031	61.8055190713018	65.9228201406193	66.954739808245	70.4885583821919	76.8190204013884
RAD54L	na	29.7993701819585	27.0311257262949	29.6201396960688	26.2938652215973	30.1297647718634	26.5783478178825	27.3053101174163	28.0375410146349	32.8074909165008	30.4654543163728
MAST2	na	135.207939257472	141.265668495215	142.085880840912	157.429830122337	144.724872712766	120.530635275152	117.256803161362	123.458768918406	130.001663885313	129.210068958488
DNAJA1	na	93.5347840415715	91.8439536479978	88.2173253783299	86.1738720733174	84.5045746335855	76.575655897287	83.827302060468	76.6255467228896	88.635697077551	93.7398594349931
B4GALT1	na	32.1358246563794	34.4559842948909	35.1431797926537	35.5446387226981	37.5837430357358	39.2553903877789	39.0856010537873	38.0982998209991	40.2565347477836	40.5941255688826
CHMP5	na	35.8128677636648	33.4892058354383	32.9869244124801	33.3361207246876	32.9544302192256	28.3160109738808	27.3443177032983	25.9707959885214	24.7244859080875	24.9046151973477
NFX1	na	31.5612866708661	31.9423603003142	31.8898822015146	34.9195864591102	35.3475495565741	48.4571066456788	47.4722320184223	48.1590586273632	50.2018007140175	44.9236360258378
DIMT1	na	30.2590005703692	27.8432196322351	26.4803292302019	26.5855562779383	27.0304790726743	30.6855516411511	28.2804997644669	27.8425650687752	36.215032243577	37.6945451711053
IPO11	na	28.458781549094	27.9979041857475	31.0198142410937	28.752404125043	27.3050993245012	29.7772277186975	29.8017956138658	27.0236660961641	34.1942809914736	34.1594403025822
EIF2AK1	na	250.192141424875	246.876547405818	249.066410930928	245.062157477359	246.020514172337	186.285388791905	197.066323875981	195.872835210725	191.852501229102	193.00083770959
SNX10	na	22.7134016939607	21.114441554445	20.8816310501021	22.3352008855407	23.8134989798451	20.1016033273435	20.8690584468824	20.2774983694161	20.9603414188755	18.0330068574097
SEPHS1	na	70.0170291678922	66.2049889033146	67.0330619941684	74.9229313287353	76.3051985433258	73.2582989631086	70.7597607899902	78.6922917490032	76.7885475799257	79.08307632842
MRPL28	na	49.6017794159849	51.7419831499036	52.090590499983	55.0879394975462	55.7086796563099	46.7984281785896	52.2701650819111	48.9389624108023	56.9772607945992	61.7253142211777
ITPKC	na	13.8655167170552	16.4739049490724	17.628333458963	13.9595005534629	16.2810577868793	19.1537870604354	18.0215046774947	16.9629072898	17.8697806803646	16.1661537245941
RBM22	na	76.8348799293171	78.8891222913328	78.5330906884275	70.0058535218439	73.7943848123372	83.0918927322805	82.0719606957769	78.3413350464556	82.7319336155237	81.8634958879325
TMED2	na	201.318110123874	207.006603737992	206.811371287877	223.226998402689	218.323100202369	178.426412245458	170.229104789149	177.935048191626	193.318536451217	203.963634829953
ERO1B	na	20.6833674784802	19.3742403274303	20.3520244654981	20.751735151118	23.185795547098	15.4415066817118	14.6278447057587	16.144008317189	14.5414845004297	14.8951047831027
ZFAND6	na	31.5612866708661	27.6111928019665	26.8964486895337	30.7942415194301	30.3651535591435	31.8703219747863	27.6563783903545	28.856439987246	24.9225987759408	27.2481116832226
TXLNG	na	49.6400819483525	43.002305876452	41.6876040166894	42.9619255839411	40.4868714121914	45.3767037782273	40.4118589737761	40.4380111713163	50.1225555668762	42.778740937071
HUWE1	na	373.104967792362	378.590444721641	377.193375363348	399.075035225416	368.344220628939	440.142178945469	413.675448278856	405.432981820806	372.650304431993	358.872724574221
ZW10	na	31.0633537500878	30.9755818408616	33.1382405795099	30.2941997085598	31.6205604246379	36.5699109648725	37.1742293455682	38.9171987936101	38.0772932013977	39.640838862764
ALG9	na	30.6037233616772	32.63844079112	33.4787019553267	32.2110266502294	30.2082277009568	33.5684927863301	31.3230914632647	31.5471080401108	33.6791875350552	35.6688109206033
ACOX3	na	12.9079534078663	13.9989520928738	16.6447783732698	13.2927781389692	14.7510306695581	12.7955196032599	11.3121999057867	14.2332440477632	15.532048839696	14.060978915249
MTMR2	na	41.481642554063	42.5382522159148	38.8882549266394	35.0862670627337	36.9952710675354	40.0847296213235	44.0785720466863	40.6329871171761	41.4452119549032	39.3230766273912
PPP1R15A	na	70.3617519592002	77.8063304167459	72.442614965481	75.5479835923232	77.4429110151801	73.1003295852905	77.3130352181701	83.059752936262	78.0564699341867	64.5851743395334
HSD17B14	na	7.04766595563029	7.77289881399897	8.66285056245178	9.58413470834767	8.86631098755354	2.92243348963344	3.8617510023203	4.25047561974299	3.40754132707617	3.77342654505269
TRIP6	na	164.662586648123	170.617062524196	178.099128593987	167.555676792461	181.1316718121	289.557869540438	305.19535194095	319.604570453335	300.735333401257	308.944333341261
FTL	na	569.405446176086	600.214738766557	612.754818386873	623.677148607998	611.775458141194	406.889624914775	420.930859252913	441.386546237347	430.221903830152	436.247828887512
SRRT	na	125.862121359789	114.311885045676	119.72891716227	110.217549145998	111.18197052534	79.300627664648	84.8414992934006	81.5389405585558	113.954521589198	118.962236867714
BAX	na	40.102751388831	38.9418363467511	41.2336555156002	41.3784598495184	43.0369166077267	35.5826023535099	36.1210245267535	37.6693527401076	36.1754096700063	36.1454542736626
NLK	na	16.3168787885788	16.2805492571819	18.0066238765373	15.2512752315446	17.7718534396538	15.5204913706208	15.4079964233992	13.7263065885278	14.3829942061471	13.3062936062384
PIGS	na	38.5706500941288	40.5273530202533	40.0609552211198	37.1281044571208	37.8583632875627	44.8238109558643	49.3055885548774	48.315039384051	44.6942629876967	51.1994401744517
ATXN7L3	na	61.667077111765	63.1886401098225	61.3587057305537	58.421551570015	62.5349544874352	62.1214578269379	62.3341222394731	60.1305817031531	58.4432960167134	52.5102093953648
PGS1	na	19.3427788456157	20.8050724474201	19.5954436303494	20.3767037929653	19.9295839897221	20.9704349053427	18.0605122633768	19.536589775149	16.681103473245	16.9605593130263
PSMC5	na	76.1071318143336	70.420142986528	69.7945820424608	74.2562089142415	77.1682907633532	66.3076463391155	73.880367660552	70.7372731579245	86.5357006783064	84.9616776828179
UIMC1	na	21.219602931626	20.7277301706639	20.2007082984683	17.9181648895196	18.909565911508	21.5233277277057	23.0924908421578	19.0296523159136	19.3358159024787	18.3507690927825
LPCAT2	na	5.09423680488494	4.36983863672579	3.858562259258	4.25035539239766	4.66854428105695	2.40903301172486	2.37946273880342	2.14473540445747	3.1301833120816	2.89958039777733
OGFOD1	na	62.7778505504241	62.0671770968574	65.860361699688	60.2133680589669	56.1794572308702	75.3119008747429	66.5469415147317	68.8265088884988	65.456491538719	69.073565914175
SH3BP2	na	84.3038737409905	88.1701955020778	87.1202831673644	88.3823900713279	81.2483630762097	99.0073075474464	88.6252351239568	94.914290444536	89.3885259753934	83.6111881824832
NOP14	na	96.2925663720355	95.0149869950023	101.608806160461	107.425649035306	106.474194779736	121.517943886515	128.686025824795	128.411157943245	137.72806573159	140.490628314225
ADD1	na	143.787706507805	146.911654698418	151.580970322027	135.928032254914	141.860975800857	137.235896979408	139.686165043525	137.770003344513	131.863924843134	134.214824165611
L2HGDH	na	38.3408348999235	35.6934607229903	38.6991097178523	39.5033030587548	38.8391499012301	34.3188473309657	36.1210245267535	33.3798819311926	41.6037022491858	37.1781815386244
TXNDC16	na	23.3645447442091	21.887864322007	22.2434765533696	24.8770800907981	24.2058136253121	14.0197822813496	16.3051708986857	13.8432921560437	18.1867612689298	18.0330068574097
RTRAF	na	161.560081526351	153.331063669184	151.316167029725	150.262564166529	158.181265052283	163.379829008291	162.583617956273	165.651563602461	172.199704738058	167.897621115134
GMCL1	na	25.9691169452029	25.6389647446832	25.0428256434196	24.2520278272102	23.8527304443918	25.7885009287924	25.6669915103713	25.463858529286	25.1207116437941	24.6265732413965
SF3B2	na	314.923421126045	319.810314386923	319.352770516235	320.026758957001	339.509094187117	369.845805816448	380.362969935609	373.846878591523	375.423884581938	366.220976267219
KLHL42	na	157.997946016168	146.988996975175	148.89510835725	140.511748854558	138.408606920747	61.6475496934838	53.635430587782	56.6210146776772	57.3734865303057	58.7462932645571
GNAS	na	580.015247641899	587.607947655295	619.677533028483	554.754719009707	561.480720592329	479.950462155611	497.658780682853	507.990329343045	529.555695771779	569.906569141221
DNM1L	na	87.8660092511732	88.7115914393713	81.2567816949626	87.0489452423404	75.8344209687655	74.9959621191068	76.2988379852375	71.4781817521917	83.9206108226433	85.3191601976124
ERGIC2	na	22.598494096858	22.5839448128129	21.3355795511913	24.3353681290219	24.1273506962187	23.7348990171581	23.5995894586241	23.2801279356565	25.7150502473539	25.7784613446231
TFAP2C	na	2.41305953915602	1.97222805728332	3.1398104658668	3.12526131793946	3.21698009282916	3.19887990081498	2.96457652703377	2.84664880955264	3.36791875350552	3.73370626563108
AURKA	na	37.1534563965292	35.2680782008311	35.5971282937429	37.3364552116501	35.0729293047472	45.5346731560454	40.9189575902424	38.2932757668588	45.7244499005337	48.9353842474201
CASS4	na	1.9151266183778	1.74020122701469	1.62664879556955	1.25010452717578	1.53002711732119	0.710862200181107	0.819159303522488	0.77990378343908	0.435848309277184	0.357482514794465
PIR	na	14.5166597673037	13.5348984323365	11.6513448612889	11.6259721027348	12.94638330041	22.0367282056143	22.6634073974555	23.4751038815163	20.6829834038809	20.8928669757654
AAMDC	na	1.99173168311291	2.04957033403953	2.15625538017359	2.04183739438711	2.23619347916173	1.3427397114532	1.75534136469105	1.0138749184708	1.03018691283698	1.19160838264822
RFX2	na	7.54559887640851	7.73422767562086	8.2089020613626	7.25060625761954	7.61090412205924	14.2567363480767	14.9399053928149	15.9880275605011	14.4622393532884	11.9558041059038
METTL2A	na	28.803504340402	27.8818907706132	29.6957977795836	26.0021741652563	32.0913379991982	33.015599963967	29.3727121691635	29.7533293382009	30.5093816494029	34.0402794643174
SULT2B1	na	0.689445582616006	1.04412073620882	1.05921316920808	1.3334448289875	1.3731012591344	6.27928276826645	5.96816063994956	5.96626394330896	4.99244426990229	5.36223772191698
ALG6	na	13.1377686020717	11.3693146831627	11.4243706107443	10.7092287828059	11.6909764349157	9.51765501353594	8.65968406580916	8.8129127528616	9.11319192125022	11.0422376792068
CNOT3	na	59.943463155225	60.056277901196	62.0774575239449	62.5052263587892	59.2395114655126	94.9395960686323	100.561556403856	101.153520712049	105.713026286503	104.305453761141
PTPN4	na	25.0498561683816	24.6335151468525	22.4326217621568	21.9184993764821	22.6757865079909	29.737735374243	28.9046211385792	29.3243822573094	27.1414628958974	22.7994403880026
DDX18	na	88.8235725603621	84.4190950794017	85.41797628828	86.4238929787525	86.5838422545605	93.3993946349066	91.3947737215805	86.8032910967696	96.9564375273882	101.683915319315
KHSRP	na	350.314961033666	352.835466561824	352.642327262775	335.861416301227	349.042340071964	382.364879008527	378.256560297979	377.356445616999	380.257838557558	369.95468253285
GNA11	na	87.712799121703	92.3853495852912	96.1614241473905	101.758508512109	103.45337200964	111.842319495161	111.522688036704	107.119784655358	104.96019738866	105.02041879073
ASAP3	na	18.3086104716917	18.4848041447339	19.2171532127751	21.6684784710469	19.6157322733485	8.88577750226384	11.9363212798991	11.9325278866179	10.8169625847883	11.2408390763149
EDEM2	na	31.2165638795581	28.8099980916877	30.1119172389154	33.502801328311	32.0521065346515	26.7363171957005	28.2804997644669	30.2212716082643	28.4093852501583	27.8041955951251
DNMT3B	na	6.01349758170628	5.18193254266598	6.09047572294645	6.12551218316134	6.7478119020319	9.00425453562736	8.03556269169679	7.40908594267126	10.1037562605165	9.37398594349931
TPX2	na	129.117836611031	128.581535107197	119.350626744696	139.803356289158	133.426210923317	159.549071596204	160.282170389233	150.48243501457	175.32988805014	177.549649014584
FER1L4	na	1.60870635943735	1.66285895025849	1.929281129629	2.91691056341016	2.82466544736219	0.315938755636048	0.624121374112372	0.662918215923218	0.911319192125022	0.397202794216072
PDRG1	na	12.6398356812934	11.7946972053218	13.3914807821307	11.6676422536406	12.6325315840365	16.9817081154376	15.0179205645789	17.5868303165513	16.443368031821	14.5376222683083
EPB41L1	na	55.5769744653236	53.366170961784	55.1169138405775	57.7131590046153	57.9448731354716	45.4556884671364	43.8055189455121	45.5073857636703	50.9942521854306	53.1060135866889
DOCK9	na	26.5053523983487	22.3519179825443	26.1398678543851	23.7936561672457	22.5580921143508	38.6630052209613	39.8267451855457	36.8114585783246	36.0169193757237	36.8206990238299
ANKRD10	na	38.1876247704532	35.8094741381246	38.3586483420354	37.7531567207087	40.2514826249112	36.6488956537815	34.4436983338265	38.4102613343747	33.3225843729193	31.1009787871185
TGDS	na	10.6481039981805	8.81701955020779	9.68423468990243	10.5425481791824	9.92556053031436	9.47816266908143	9.43983578344963	10.6846818331154	10.4999819962231	11.836643267639
DOCK3	na	1.68531142417246	1.27614756647744	2.00493921314386	1.7501463380461	1.4123327236811	0.868831577999131	0.975189647050581	0.701913405095172	0.752828897842409	0.71496502958893
C3ORF18	na	10.5331964010779	9.55177117939177	10.4029864832936	10.9175795373352	12.6717630485832	3.67278803426905	5.07098616466302	5.03037940318207	4.91319912276099	5.24307688365216
COQ9	na	54.5428060913996	56.3825197552761	51.7123000824087	55.0462693466403	55.9832999081368	51.6164942020393	57.4581740042202	56.2700579751296	57.4923542510177	56.6808387346335
KIF9	na	4.40479122226893	5.49130164969081	5.63652722185727	5.12542856142071	5.06085892652392	4.89705071235874	5.30503167995516	5.14736497069793	4.83395397561968	5.00475520712251
CRLS1	na	29.14822713171	30.6662127338367	31.7385660344849	27.5439697487731	28.2858859381686	29.1453502074254	30.3869094020961	26.243762312725	30.271646207979	34.3580416996903
PPP1R13B	na	48.1845857183853	48.6096209412771	48.3076863242398	43.295286791188	43.1546110013668	51.1030937241307	53.0893243854336	54.1643177598441	52.7376454225393	53.5826569397482
SMOX	na	39.5665159356852	44.9358627953572	42.0658944342637	32.0026758957001	35.3083180920274	34.4373243643292	30.3088942303321	33.067920417817	25.2792019380767	23.5541256970131
SIGLEC1	na	0.957563309188898	0.812093905940191	1.81579400435671	0.916743319928908	1.09848100730752	1.14527798918067	0.585113788230349	0.545932648407356	0.515093456418491	0.397202794216072
FKBP1A	na	123.678877014838	121.350032230491	118.480558784275	117.218134498183	114.987422586369	136.683004157045	137.306702304722	143.775262476994	148.545028316379	167.142935806123
NSFL1C	na	49.1804515599418	50.1951376147794	50.2369674538688	51.587646821454	50.5693578006926	53.7490808025826	53.674438173664	51.3956593286354	55.0357546896372	54.8934261606612
SLC4A11	na	42.3626007985168	40.4500107434971	45.6218243594622	39.6283135114723	39.9768623730843	41.6249310550493	39.3196465690794	39.0731795502979	41.6433248227564	47.5848947470855
ZNF343	na	11.3375495807965	10.5958919156006	12.7105580304969	11.9176631590758	10.3963381048747	12.0451650586243	12.2483819669553	13.2973595076363	12.5207332483264	13.34601388566
EBF4	na	4.78781654594449	6.49675124752153	6.46876614052076	5.70881067410274	6.94396922476539	5.56842056808534	6.31922891288777	7.44808113184321	5.70565059417405	6.07720275150591
MAVS	na	86.5254206183088	92.6947186923161	90.6383840508055	95.0079440653596	90.7816089610571	117.371247718792	117.490848676654	114.099923517137	93.9847445095892	94.0179013909443
LZTS3	na	10.1884736097699	10.2091805318195	11.1595673184422	11.0009198391469	11.8479022931025	6.51623683499348	8.11357786346083	8.50095123948597	8.8754564798263	8.85762231101842
XRN2	na	156.695659915671	156.46342587781	155.5151906648	150.929286581023	142.606373627244	156.27120700648	158.331791095132	162.103001387813	157.697842811199	154.869369464847
KIZ	na	24.2838055210304	27.1858102798073	24.0592705577263	28.8357444268547	25.0689058453394	29.1058578629709	30.5039321597422	29.9093100948887	33.7980552557671	30.942097669432
DYNLL1	na	92.6538257971177	94.0868796739278	95.4805013957567	85.673830262447	88.1923323009751	77.5234721641952	82.5010441404792	82.201858774479	80.5130694955672	90.3239154047349
TESC	na	3.52383297781514	2.90033537835782	3.55592992519855	4.33369569420938	4.0800723128565	0.710862200181107	0.702136545876418	1.24784605350253	1.14905463354894	1.54909089744268
SNX5	na	151.716330707889	148.574513648677	149.424714941854	137.761518894771	144.960261500046	202.714204084979	197.534414906566	188.970686727289	180.480822614325	174.888390293337
RPL6	na	986.405116061667	1010.32216126635	946.444795729175	1080.38200253622	1071.37206530575	1058.35533903631	1212.94088300151	1133.94110593125	1281.19591640707	1187.35831275011
MAPKAPK5	na	33.7445310158167	35.964158691637	38.0181869662185	33.8778326864637	33.150587541959	41.1905152660497	34.1706452326524	38.6052372802345	33.0056037843541	34.3580416996903
ESF1	na	21.564325722934	21.4624817998479	20.6168277578001	25.0437606944215	27.0304790726743	20.062110982889	20.3229522445341	17.2748688031756	24.9622213495115	21.6475522847759
RBBP9	na	36.4257082815457	35.7321318613684	35.7484444607726	36.9614238534973	35.3083180920274	30.4091052299696	29.5287425126916	31.5471080401108	31.9357942979464	33.9608389054742
ANAPC5	na	106.2512247876	113.847831385139	112.390083061329	112.384396993103	116.948995813704	115.159676429339	101.263692949732	110.278394978286	111.418676880677	115.744894234564
SLC23A2	na	22.9049143557984	22.970656196594	23.7566382236669	22.5852217909758	21.1849908552164	38.0706200541437	35.3798803949951	34.5887327955232	38.8301220992401	38.4492304801158
SLC8B1	na	24.7817384418087	23.4347098571312	24.6267061840878	22.2518605837289	21.2634537843098	20.7334808386156	23.0144756703937	21.5253444229186	24.0905247309571	24.7854543590829
TMEM230	na	43.3584666400733	40.5660241586314	44.2599788561947	53.379463310406	50.6870521943326	31.9098143192408	30.6989700891523	31.3131369050791	31.1433428265334	31.5776221401778
DZANK1	na	2.87268992756669	2.7069796864673	1.929281129629	3.66697327971563	2.43235080189522	1.77715550045277	1.59931102116295	1.32583643184644	1.50565779568482	1.6285314562859
KDM2B	na	71.3959203331242	68.4479149292446	74.5988703456546	67.3389638638689	63.2411208492757	63.4247051939366	61.2419098347765	62.2753171076105	71.3602550007463	70.2254540174016
TASP1	na	4.32818615753382	4.13781180645716	4.42599788561947	5.12542856142071	4.90393306833714	6.04232870153941	5.42205443760123	5.96626394330896	6.89432780129364	5.52111883960341
GCN1	na	182.434961666669	186.201531290572	198.829443477059	191.182652356083	188.036409572319	202.990650496161	195.779073541875	195.833840021553	223.075089202777	229.146291983252
RPLP0	na	3039.68896868924	3292.88610403396	3429.31612243642	3337.82075771025	3432.6746849069	3735.10695381826	3949.47906296897	4147.06037805896	4031.55723824038	4074.94318614211
PXN	na	185.575769320808	189.488578052711	204.957748241763	186.307244700098	191.606472846069	111.447396050616	117.80290936371	120.495134541338	115.143198796318	118.565034073498
KIF16B	na	14.3251471054659	15.8164955966447	14.9424714941854	15.417955835168	14.3194845595444	16.6657693598015	16.0711253833936	15.3251093445779	14.1848813382938	16.6030767982318
TRMT6	na	18.5767281982646	17.2859988550126	17.9309657930225	17.0430917204965	18.8311029824146	17.1001851488011	18.528603293961	17.9377870190988	21.7924154638592	20.4559439021277
PEBP1	na	161.368568864513	162.960177125332	161.076059803143	149.304150695694	155.905840108574	158.245824229205	171.906430982076	164.676683873162	181.035538644314	202.414543932511
BRAP	na	24.9349485712789	24.092119209559	25.6480903115385	23.5436352618106	22.9111752952711	26.0254549955194	24.5747791056746	25.2298873942542	24.9225987759408	23.871887932386
ERP29	na	112.762655290085	123.747642809934	116.891739030463	115.968029971007	120.20520737108	137.670312768408	145.264249824655	139.602777235595	125.722425939682	119.478600500195
FUS	na	160.257795425854	150.469399429204	144.431281429873	120.635086872463	127.463028312219	118.082109918973	115.306423867261	114.528870598029	115.182821369889	125.555803251701
IGBP1	na	60.4030935436357	64.3487742611656	61.3208766887962	54.54622753577	54.2178840035354	68.3612482507498	70.0576242441137	70.9322491037843	63.277249992333	63.8702093099444
FXYD5	na	138.69346970292	155.380634003223	150.06780865173	186.432255152815	171.284574210879	193.43350313817	213.293479602903	207.454406394795	206.909079185951	209.643634787243
ZNF302	na	17.7723750185459	16.667260640963	15.2829328700023	17.4597932295551	15.5748914250387	13.5458741478955	12.2093743810733	12.1275038324777	13.709410455446	12.5913285766495
GRAMD1A	na	103.455139924768	107.467093552752	111.48218605915	104.092036962837	105.336482307882	95.5714735799044	96.4267523003615	96.2011316872105	98.3828501759317	95.9641950826031
FXYD3	na	0.766050647351118	1.00544959783071	0.529606584604039	0.958413470834767	1.21617540094761	0.355431100090554	0.195037929410116	0.38995189171954	0.515093456418491	0.43692307363768
CMTM1	na	4.71121148120938	4.98857685077546	4.91777542846608	5.50045991957345	5.4139421074442	3.67278803426905	4.17381168937649	3.78253334967954	4.99244426990229	4.32951045695519
GANAB	na	457.064118742045	457.170197905949	466.318597743856	475.748112892197	471.483740922206	463.956062651536	456.5447851632	453.202088556449	489.695386759702	493.206709578097
GMIP	na	23.2496371471064	19.8382939879675	23.5674930148797	25.2937815998567	22.2050089334306	22.4711439946139	20.4789825880622	20.5114695044478	18.8603450196309	18.8274124458418
RBM41	na	14.3634496378335	13.341542740446	12.5214128217098	14.5428826661449	13.731012591344	12.3216114698059	10.8441088752025	9.59281653630068	11.3716786147774	7.70573420779181
BIRC5	na	48.988938898104	54.487633974749	58.7106728075335	57.8798396082388	61.9857139837814	77.3260104419227	72.5931173264453	78.7312869381751	83.4451399397955	90.4827965224213
LAG3	na	0.880958244453786	1.16013415134313	1.02138412745065	0.541711961776173	1.3338697945877	1.38223205590771	0.819159303522488	0.545932648407356	0.950941765695675	0.595804191324109
MLF2	na	188.869787104418	183.223853635458	166.447783732698	178.473256329796	186.467150990451	199.278370117437	188.133586708998	193.728099806267	198.271358147548	205.433285168553
OTUB2	na	12.3717179547206	13.2255293253117	13.1645065315861	10.5842183300883	11.7694393640091	11.0973487917162	13.418609543416	12.5564509133692	13.3131847197394	14.1801397535138
DDX24	na	174.161614675277	169.882310895012	170.344175033713	174.181230786493	162.84980933334	194.302334716169	194.803883894824	182.965427594808	184.007231662113	192.126991562314
ZBTB25	na	19.8790142987615	19.8769651263456	20.1628792567109	22.5852217909758	20.5180559579226	22.3131746167959	20.0108915574779	22.1882626388418	19.1377030346255	17.9535662985665
NECAP1	na	27.0415878514945	26.5284009273796	30.4523786147322	29.9191683504071	28.9528208354625	36.688387998236	31.9862204232591	34.0817953362878	34.3923938593269	35.8276920382897
ARHGAP4	na	96.0244486454626	100.97034230523	106.904872006501	104.217047415554	106.631120637923	85.5799104329144	80.2776117452038	86.6863055292537	87.7640004589967	90.5225168018429
ANKRD24	na	1.95342915074535	1.66285895025849	1.89145208787157	2.29185829982227	1.88311029824146	1.9746172227253	1.79434895057307	2.18373059362942	0.871696618554369	0.993006985540181
DHX32	na	28.9184119375047	29.0033537835782	30.0740881971579	27.9606712578317	30.6005423464237	31.2384444635142	30.4649245738602	29.636343770685	28.9244787065768	31.2201396253833
RCOR1	na	91.5430523584586	93.042758937719	93.8538526001872	84.7154167916123	87.9961749782416	136.643511812591	121.820690709559	124.784605350253	119.065833579813	119.677201897303
GPATCH2L	na	42.2859957337817	39.7152591143131	38.6234516343374	44.5453913183638	42.3307502458862	33.7659545086026	30.9720231903265	31.0401705808754	32.0150394450877	31.3393004636481
LTBP4	na	64.1567417156561	70.4974852632842	72.5939311325108	106.758926620812	116.242829451863	93.5178716682701	105.437504639109	109.069544113955	118.392249829112	115.466852278612
BLVRB	na	14.6315673644064	17.5180256852813	20.4276825490129	17.7098141349903	19.0272603051481	23.8928683949761	23.9506577315623	26.1267767452092	22.6641120824136	22.044755078992
SLC9A1	na	66.1867759311366	70.072102741125	73.312682925902	67.9223459765509	67.5565819494124	83.0918927322805	82.6960820698893	84.3855893681085	76.2734541235073	72.8867127386493
SPTLC1	na	55.5769744653236	55.4930835725797	52.4310518757999	54.254536479429	57.5133270254579	57.5798382146697	53.0503167995516	55.3341734350027	55.0753772632078	59.8584610883621
PAPOLA	na	178.757918559383	169.379586096097	176.396821714902	190.182568734343	185.839447557704	177.47859597855	177.796576450262	172.670697653412	182.699686734282	176.079998675985
CCNK	na	104.52761083106	112.687697233796	102.630190287911	109.925858089657	101.060252672292	106.234406582621	104.852390850878	104.663087737525	104.643216800095	101.445593642785
PCBP4	na	49.2953591570444	48.7256343564114	53.3767779197356	52.5043901413829	50.0985802261322	46.2455353562265	44.7026934207986	48.0810682490193	43.6640760748597	47.9423772618799
YPEL3	na	28.4970840814616	26.7604277576482	32.3060016608464	28.9190847286665	27.7758768990615	10.7024253471711	14.1207460892924	13.8042969668717	9.15281449482087	10.4067132084611
MRPS33	na	8.61806978270008	7.54087198373034	9.26811523057068	10.5842183300883	9.4940144203007	10.9788717583527	12.2873895528373	11.893532697446	12.1641300861905	11.8763635470606
NDUFB2	na	35.4681449723568	37.2403062581145	37.9046998409462	34.2528640446165	35.622169808401	32.5416918305129	35.4578955667591	34.7057183630391	38.948989819952	44.7647549081514
NUDC	na	75.4942912964527	71.7736328297616	69.7567530007034	73.2144551415951	74.2259309223509	56.276590847671	69.4335028700014	62.0413459725788	77.6602441984801	75.4288106216322
MAEA	na	63.2757834712024	57.1559425228382	65.5577293656285	60.6717397189314	62.1426398419682	61.4105956267568	62.5681677547653	62.5482834318142	76.2338315499366	80.5527266670195
ICAM1	na	1.14907597102668	1.66285895025849	1.28618741975267	1.25010452717578	1.4123327236811	0.631877511272095	0.975189647050581	0.701913405095172	0.356603162135878	0.357482514794465
STRN4	na	123.870389676676	127.073360710451	126.311170428063	124.635421359426	121.852928882041	109.512271172345	108.831164610845	116.829586759174	122.314884612606	127.740418619889
MUL1	na	26.3138397365109	26.9924545879168	29.733626821341	27.0855980888086	24.6765911998725	24.3667765284302	25.120885308023	23.5140990706883	22.7829798031255	24.4676921237101
TFAP4	na	45.541710985024	46.2893526385909	48.1185411154527	46.3372078073157	47.8231552824238	49.95781573495	51.4510057783887	48.8999672216303	58.3244282960014	51.5569226892462
PDCD7	na	38.379137432291	35.3067493392092	36.4671962541638	29.6691474449719	32.7190414319454	46.1665506673175	47.5112396043043	47.49614041144	46.5565239455174	43.0170626136007
SPG21	na	87.712799121703	85.2311889853419	89.3900256728103	83.2152913590013	87.6038603327746	99.8761391254456	91.9018723380468	93.3544828776579	85.3074008976162	90.1650342870484
DNAJB11	na	109.85166283015	108.279187458692	97.6745858176878	102.425230926603	109.808869266205	91.7407161678173	106.061626013221	94.953285633708	126.911103146802	117.492586529114
CHRD	na	2.06833674784802	1.70153008863659	1.81579400435671	1.95849709257539	1.80464736914807	1.42172440036221	1.91137170821914	1.83277389108184	2.33773184066853	3.89258738331751
FLT3LG	na	3.02590005703692	3.67375814591991	3.48027184168368	3.37528222337462	3.45236888010934	1.02680095581715	1.36526550587081	0.623923026751264	1.42641264854351	1.46965033859947
RAB11FIP3	na	50.8657629841142	55.3383990190673	53.8685554625823	51.0459348596778	53.1586344607746	46.521981767408	48.8765051101751	49.3289143025218	55.0753772632078	52.6690905130512
GNPTG	na	36.5023133462808	40.411339605119	43.2764237705015	40.4200463786837	43.0369166077267	30.4091052299696	34.5217135055906	31.9760551210023	38.8301220992401	37.8534262887917
GOLGA3	na	66.5698012548122	68.7959551746476	65.1416099062968	73.4644760470302	73.9905421350707	62.990289404937	68.5753359805969	67.1887109432767	64.3866820523113	60.3351044414214
PABPC4	na	127.164407460286	130.399078610968	141.404958089278	125.09379301939	130.797702798688	200.700094517799	210.328903075869	207.961343854031	183.175157617129	174.451467219699
MCOLN1	na	15.5125256088601	14.463005753411	15.8881975381212	15.3346155333563	13.9664013786242	13.4668894589865	14.8618902210509	16.2219986955329	19.2961933289081	17.6358040631936
USP48	na	60.6712112702086	56.343848616898	54.814281506518	55.5463111575107	56.6110033408839	60.5022717043031	59.3305381265574	58.2198174337273	58.7206540317079	55.3700695137205
EFNB1	na	17.9638876803837	19.0262000820273	18.0444529182948	19.3766201712246	20.2434357060957	20.4175420829796	21.4931798209948	19.8875464776965	20.8414736981635	21.0914683728734
PDPR	na	137.27627600532	136.625131889843	141.66976138158	136.719765122125	130.562314011408	137.354374012772	127.749843763626	133.831489238146	125.643180792541	123.172586486404
AARS1	na	502.759039856539	534.164434416755	530.968430107307	491.457759783706	489.216362897313	386.788021587431	387.072274707317	386.715291018268	340.397529545481	330.393284228929
GLG1	na	218.822367415847	216.403690363872	215.398563766814	220.143407235656	230.484854211845	210.059780153517	214.77576786642	208.507276502438	202.114747783902	200.905173314489
KIF4A	na	39.5282134033177	39.3285477305321	36.8454866717381	43.6286479984349	39.5453162630707	41.3089922994132	38.4224720937929	41.1789197655834	46.6753916662294	47.0685311146046
TNRC6A	na	53.2022174585352	50.8525469672072	46.9836698627297	43.0869360366587	41.5461209549522	38.4260511542343	37.0572065879221	40.2430352254565	42.3169085734575	37.1384612592028
PLEKHG2	na	16.0870635943735	15.6618110431322	16.8717526238144	22.0851799801055	19.9295839897221	12.0451650586243	12.3654047246014	11.1526241031788	14.620729647571	14.458181709465
NAT14	na	12.6015331489259	14.1149655080081	12.8618741975267	12.0010034608875	10.8278842148884	15.1650602705303	14.8618902210509	16.1830035063609	17.6320452389406	17.1194404307127
PITPNM2	na	21.8707459818744	26.335045235489	23.1135445137906	21.6268083201411	22.3619347916173	20.4570344274341	21.6882177504049	22.5392193413894	27.7754240730278	27.3275522420658
EXOC1	na	28.6885967432994	31.4396355013988	25.8372355203256	27.6273100505848	27.069710537221	30.132658818788	27.6173708044725	28.7004592305581	20.9207188453048	20.8134264169222
RBM27	na	70.9745924770811	66.8237271173643	64.3472000293907	68.1306967310802	63.0057320619955	74.5615463301072	72.4370869829172	67.7346435916841	67.9527136736701	69.6296498260775
OSBPL8	na	62.1650100325432	60.5590027001114	56.6300755108747	64.4220533004587	61.4364734801276	62.1214578269379	55.0787112654168	54.0083370031563	59.6715957974036	51.4377618509814
DTX2	na	30.5654208293096	29.9314611046527	32.0790274103018	25.4604622034801	28.4820432609021	28.1580415960627	28.2414921785848	29.636343770685	28.0924046615931	27.0892305655361
PUS7	na	28.4204790167265	24.47883059334	26.6316453972317	27.7939906542083	28.5997376545422	24.9986540397023	21.3371494774667	21.8763011254662	27.6961789258865	28.4794403452924
LAMB1	na	147.541354679825	147.414379497334	155.212558330741	156.763107707843	152.728091480292	256.502777232016	262.755098501309	255.067532373751	220.143018758549	207.180977463103
DLD	na	117.627076900764	109.477992748413	110.763434265759	117.134794196371	120.950605197467	125.822609432056	126.462593429519	126.344412917131	136.856369113036	137.90881015182
WDR7	na	25.7393017509976	24.9042131154992	28.4096103598309	28.9190847286665	27.4227937181413	15.7179530928934	15.2909736657531	15.9490323713292	16.1263874432558	16.5236362393886
TXNL1	na	158.189458678006	152.132258379462	151.997089781359	139.428324931006	135.034700969731	104.496743426623	113.94115836139	110.629351680833	98.6205856173556	95.2889503324358
CMTM6	na	44.0096096903217	41.9581851402432	40.2122713881495	44.4203808656462	43.782314434114	39.5318367989605	33.624539030304	34.3547616604915	37.918802907115	41.5474122750012
ITGA6	na	420.408595266294	415.676066426243	417.329988667983	444.453829561897	418.089717674151	309.146072389873	266.889902604803	274.058189500493	219.984528464266	229.265452821517
MAP3K20	na	84.955016791239	83.9937125572426	75.4311092643181	69.380801258256	72.264357695016	87.1596042110946	87.7670682345523	80.4860704509131	74.8866640485344	68.7558036788021
FH	na	46.0779464381698	46.2506815002128	40.7040489309961	48.0456839944559	49.6278026515718	45.1397497115003	47.4332244325403	43.2846599808689	48.8546332126153	51.9938457628839
SEL1L3	na	155.546583944645	158.319640519959	153.623738576929	175.598015917292	159.711292169604	161.365719441111	166.913459989177	166.743428899275	148.545028316379	143.350488432581
CDV3	na	164.202956259712	157.004821815104	156.801378084553	157.679851027772	161.123624893285	177.755042389731	172.998643386773	161.05013128017	175.646868638705	175.166432249288
ALKBH5	na	90.6620941140048	92.5400341388036	97.7124148594452	91.9243528983259	92.0762472910981	107.419176916256	101.458730879142	103.298256116506	88.8338099454043	86.471048300839
PITPNM3	na	8.0818343295543	7.96625450588949	7.64146643500113	9.95916606650041	10.9063471439818	18.7588636158903	19.3087550116015	18.639700424194	18.3056289896417	15.7292306509565
SPAG7	na	33.6679259510816	34.1852863262442	31.4359337004255	38.2115283806731	37.3483542484556	29.3823042741524	31.3230914632647	32.171031066862	32.3716426072236	33.0869927581988
ORC6	na	18.3852155364268	18.3301195912214	17.5148463336907	15.9596677969442	16.3987521805194	20.3385573940706	18.2555501927869	16.8459217222841	20.6433608303103	19.3437760783227
ZC3HC1	na	25.011553636014	24.5175017317181	26.1398678543851	25.0437606944215	24.990442916246	20.5360191163431	20.8300508610004	19.497594585977	20.7622285510222	23.3158040204835
TMEM101	na	21.2962079963611	22.5066025360567	22.3569636786419	20.460044094777	23.9311933734852	28.2370262849718	27.1882873597702	28.1545265821508	27.8150466465985	27.0495102861145
CCDC80	na	2.33645447442091	2.20425488755195	2.30757154720331	2.41686875253985	2.19696201461504	0.0789846889090119	0.0780151717640465	0.233971135031724	0.158490294282612	0.158881117686429
PSME1	na	53.8533605087836	56.1504929250075	55.6465204251815	57.8381694573329	56.0225313726834	44.0734564112286	50.1637554442819	48.6659960865986	54.7980192482133	61.4075519858048
PPP2R3C	na	9.42242296241875	9.20373093398883	8.43587631190719	12.6260557244754	9.76863467212758	13.3089200811685	14.0427309175284	16.144008317189	14.9377102361362	13.7432166798761
HAUS4	na	38.8004652883341	38.6711383781043	37.6398965486442	35.7113193263216	35.6614012729477	35.8195564202369	38.6955251949671	41.1009293872395	36.1754096700063	37.5356640534188
SLC7A8	na	220.277863645814	225.104696498945	226.06635354241	179.389999649725	179.013172726579	310.804750856962	300.787494736281	302.290706460987	307.074945172562	315.458459166405
OSGEP	na	26.6202599954514	28.1525887392599	26.1020388126276	25.4187920525743	23.8134989798451	28.0395645626992	26.9932494303601	27.2966324203678	32.7282457693595	33.166433317042
RNF31	na	54.159780767724	56.8852445541915	60.4886377701327	52.3793796886653	51.8247646661869	60.8577028043937	58.5503864089169	64.9269899713034	61.9300824909308	62.8374820449827
SCFD1	na	69.7106089089517	68.0225324070855	66.3521392425346	65.5471473749169	64.1434445338497	67.4134319838417	67.171062888844	63.1332112693935	64.7829077880179	64.4262932218469
G2E3	na	23.632662470782	21.8105220452508	20.9951181753744	23.2102740545637	21.2634537843098	24.8406846618843	21.5321874068768	18.2497485324745	23.2584506859734	21.846153681884
HECTD1	na	194.078931506406	181.406310131687	179.914922598344	178.556596631608	179.248561513859	174.951085933461	166.172315857419	160.85515533431	160.74878097614	150.579579287313
HNRNPC	na	430.099135955285	432.923394142878	445.285650526724	375.573070114511	389.333054161422	492.430043003235	460.21149823611	470.203991035421	467.467122986566	490.148248062633
SUPT16H	na	284.281395232	270.427270678084	273.768775198531	275.731388544072	271.40327173405	276.60438055936	261.467848167202	258.928056101775	273.435380211077	255.798599475151
TOX4	na	88.3256396395839	84.3030816642674	84.6235664113739	83.9653540753068	77.8744571251937	91.2273156899088	90.8486675192321	95.1092663903958	76.2338315499366	79.3611182843713
GEMIN2	na	8.50316218559741	9.35841548750125	8.62502152069435	6.41720323950236	6.82627483112529	9.71511673580847	8.65968406580916	9.12487426623724	9.31130478910348	9.09594398754806
TGM1	na	0.995865841556453	0.812093905940191	1.09704221096551	1.41678513079922	1.56925858186788	1.38223205590771	1.32625791998879	1.52081237770621	1.38679007497286	1.03272726496179
TINF2	na	18.1554003422215	20.8824147241763	20.4655115907704	20.4183739438711	20.8711391388429	18.7193712714358	20.8690584468824	17.8597966407549	20.7226059774516	21.1311886522951
TRPM7	na	73.1961393543993	70.2267872946374	69.2271464160994	70.7559162381494	66.8896470521185	87.2385889000037	83.86630964635	78.3803302356275	83.6828753812194	75.7862931364266
TYRO3	na	39.2217931443772	38.2457558559452	40.4392456386941	47.8790033908325	45.979276448729	43.1256401443205	44.9367389360908	47.8470971139876	53.2527388789578	53.701817778013
WDR76	na	31.0633537500878	32.3290716840952	31.9277112432721	31.2526131793946	31.1890143146242	26.6573325067915	28.2804997644669	28.856439987246	33.5603198143432	30.2668529192647
CAPN3	na	1.37889116523201	1.12146301296503	1.55099071205469	1.41678513079922	1.64772151096128	0.276446411181542	0.312060687056186	0.311961513375632	0.158490294282612	0.873846147275359
SNAP23	na	19.495988975086	20.9597570009325	21.6003828434933	19.1265992657895	20.9888335324829	17.9690167268002	16.734254343388	15.3641045337499	15.8490294282612	14.8951047831027
PHGDH	na	166.654318331236	171.661183260405	185.551449820201	156.221395746067	167.36142775621	173.331899810827	172.686582699717	178.753947164237	161.303497006129	159.516642157175
EZR	na	370.615303188471	372.789773964926	380.938450497334	350.279288514655	354.377819250315	616.633466312656	578.131430357466	552.834796890792	509.784031560023	514.457059068657
MYL6	na	114.792689505565	116.980193593766	117.08088423925	134.761268029549	128.090731744966	92.72802477918	101.497738465024	95.9281653630068	121.799791156188	137.829369592977
AGO1	na	97.7863651343702	99.4621679084843	100.398276824223	102.466901077508	94.4301351638999	111.92130418407	102.355905354429	103.415241684022	96.2828537766871	103.272726496179
CLSPN	na	24.8966460389113	24.9428842538773	23.4918349313649	28.2940324650786	26.9127846790342	23.3004832281585	22.0002784374611	21.2523780987149	26.0716534094898	24.7060138002397
RFFL	na	36.0426829578701	36.7762525975772	34.1596247069605	38.54488958792	37.5445115711891	35.3851406312373	35.9649941832254	33.4578723095365	26.2301437037724	25.381258550407
UNC13D	na	2.18324434495069	2.28159716430815	2.42105867247561	2.45853890344571	2.27542494370843	2.17207894499783	1.48228826351688	1.9497594585977	1.62452551639678	1.58881117686429
MFSD11	na	15.2444078822872	13.9216098161176	16.2664879556955	16.2096887023793	16.8695297550797	19.8646492606165	19.4647853551296	19.2636234509453	16.1660100168265	17.1591607101343
DPYSL2	na	122.644708640914	128.233494861794	136.146721284995	128.552415544576	126.246852911271	256.423792543107	241.144895922668	236.388836760385	151.358231039895	149.546852022351
TGFB2	na	11.1077343865912	8.62366385831726	9.57074756463013	9.54246455744181	8.67015366482006	38.8999592876884	34.4827059197086	36.1485403624014	27.5376886316039	26.9303494478497
GPATCH2	na	10.3799862716076	9.55177117939177	8.09541493609031	8.95908244475978	9.454782955754	8.53034640217329	6.86533511523609	7.64305707770298	8.36036302340781	7.42769225184056
NUP50	na	139.191402623698	142.851185168717	147.646749979255	179.264989197007	179.680107623873	145.647766348218	129.154116855379	128.138191619041	145.295977283585	150.222096772519
CDC45	na	26.4670498659811	25.4456090527926	27.53954239941	24.0853472235868	26.3635441753804	26.8547942290641	27.2663025315342	29.8313197165448	31.3810782679573	32.8883913610908
COMT	na	41.9795754748413	42.7702790461834	49.8586770362945	44.0036793565876	45.076952764155	57.9747616592147	60.6567960465461	57.7518751636639	61.1376310195178	65.2604190897007
AC016026.1	na	44.6990552729377	46.0959969467003	45.4705081924325	43.6286479984349	46.2146652360092	42.6912243553209	42.3622382678772	42.387770629914	45.4470918855391	43.3348248489735
ECHDC1	na	27.1564954485971	25.6776358830613	24.815851392875	25.5854726561977	27.6581825054215	22.0367282056143	21.5711949927589	20.4724743152758	23.6942989952506	21.9255942407272
LRRFIP2	na	34.6254892602705	33.8372460808413	32.3060016608464	32.1693564993235	34.1313741556265	32.9761076195125	35.1068272938209	36.2655259299172	31.3414556943866	30.3462934781079
SEC22C	na	34.1658588718599	33.721232665707	36.9589737970104	33.9611729882755	34.2490685492666	28.5924573850623	26.0570673691915	27.0626612853361	24.7244859080875	26.6523074918985
XYLB	na	18.6150307306322	18.5621464214901	17.5526753754481	16.0430080987559	17.4972331878269	22.3526669612504	22.8974529127476	22.3832385847016	23.416940980256	22.958321505689
HDAC6	na	24.2838055210304	24.0147769328028	22.8487412214885	27.5022995978672	32.6798099673987	28.1185492516082	29.8798107856298	29.0514159331057	27.6169337787452	27.208391403801
CDC6	na	47.265324941564	48.1455672807399	44.8274144825562	47.9206735417384	45.2731100868884	44.5078722002282	44.4686479055065	42.1148043057103	46.9527496812239	42.6198598193846
UPRT	na	6.85615329379251	6.303395555631	6.12830476470388	7.58396746486642	6.15933993383144	6.51623683499348	5.34403926583718	6.90214848343586	5.94338603559797	5.64027967786823
CDC23	na	32.4422449153198	30.4728570419462	34.6514022498071	31.0859325757712	31.4636345664511	34.0424009197841	35.4578955667591	34.744713552211	35.3433356250226	35.7085312000249
AAAS	na	49.5251743512498	55.0290299120424	57.1218530537213	56.338044024722	57.1602438445377	45.5741655004999	48.5644444231189	53.384413976405	53.8074549089469	52.1527268805703
CBX5	na	82.6185623168181	74.7899816232538	80.2732266092693	83.6319928680599	82.503769941704	79.3401200091025	78.6783007240409	78.3803302356275	59.7508409445449	56.8794401317416
SUCO	na	40.4857767125066	36.9696082894677	37.7912127156739	39.2532821533196	40.5261028767381	26.4203784400645	25.6669915103713	22.5002241522175	26.4678791451963	22.5213984320513
MSH2	na	78.9032166771652	75.8341023594626	79.100526314789	68.2973773347036	72.8135981986698	71.1652047070197	73.5292993876138	65.0049803496473	83.6036302340781	74.7932861508864
MAP3K1	na	25.9308144128353	27.2631525565635	25.2697998939641	27.3356189942438	26.8343217499408	16.6657693598015	16.0711253833936	14.6621911286547	16.0867648696852	13.6240558416113
DHPS	na	46.4992742942129	47.7201847585807	49.2155833264182	49.1291079180083	47.4700721015035	54.5784200361272	59.2525229547933	60.0525913248092	57.6508445453003	60.5734261179511
HOOK2	na	50.7508553870116	54.0622514525898	50.2747964956263	62.546896509695	62.4172600937951	47.4697980343162	51.8410816372089	51.707620842011	50.1621781404469	45.4002793788971
ARCN1	na	162.019711914761	163.114861678844	160.886914594356	158.721604800419	155.591988392201	165.03850747538	157.629654549256	154.420949120938	140.620513602248	143.58881010911
EPB41L4B	na	10.1884736097699	9.89981142479471	8.73850864596664	10.2091869719356	9.53324588484739	13.0719660144415	12.6384578257755	11.5815711840703	14.501861926859	14.060978915249
TMEM38B	na	18.8065433924699	18.2527773144652	19.8602469226515	20.7934053020239	22.6365550434442	23.0635291614315	21.4931798209948	21.0963973420271	23.8527892895332	23.3952445793267
PSMD5	na	27.5012182399051	26.5284009273796	27.1234229400783	27.4189592960555	27.2266363954078	31.0014903967872	30.6209549173882	27.8035698796032	30.7471170908268	30.6640557134808
NUP188	na	236.709650031495	239.29700428371	254.097673484666	237.061488503434	247.118995179645	272.299715013819	249.375496543775	258.616094588399	293.801383026393	296.789927838249
CRAT	na	85.4529497120172	93.7001682901468	97.5610986924155	94.7162530090185	91.173923606524	42.5332549775029	46.4580347854897	45.1174338719508	45.8829401948163	46.6713283203885
NANS	na	58.1049416015823	61.6417945746983	55.0790847988201	58.5048918718267	62.4564915583418	45.8506119116814	50.9829147478044	51.8246064095269	54.2036806446535	59.3818177353028
TBC1D2	na	16.8531142417246	16.4352338106943	18.4605723776265	16.3763693060028	16.320289251426	14.3357210369857	16.0711253833936	17.3918543706915	13.3131847197394	12.9885313708656
WHRN	na	10.7247090629157	11.6400126518094	12.7862161140118	11.3342810463938	11.1025044667153	9.00425453562736	9.20579026815749	9.16386945540919	8.00375986127193	7.98377616374306
CWF19L1	na	25.2413688302193	27.3018236949416	26.4425001884445	23.1686039036579	25.382757561713	30.6855516411511	28.8656135526972	31.1571561483912	24.4867504666636	26.6920277713201
SEMA4G	na	12.6398356812934	13.6122407090927	14.5641810766111	14.5012125152391	13.1817720876902	12.0056727141698	10.5320481881463	12.7904220484009	9.90564339266328	11.4791607528445
BTAF1	na	67.7954822905739	67.5971498849264	59.2781084338949	75.006271630547	68.6158314921732	81.3542295762823	72.242049053507	71.5171769413636	78.135715081328	73.1647546946005
IKZF5	na	16.4317863856815	15.2750996593512	13.8076002414624	16.7930708150614	16.7518353614397	16.9817081154376	15.5640267669273	16.6899409655963	18.0678935482178	17.3577621072424
TLL2	na	7.43069127930585	6.61276466265584	6.80922751633764	7.5006271630547	7.02243215385878	4.6600966456317	5.10999375054505	4.60143232229057	6.10187632988058	6.5935663839868
SORBS1	na	15.2061053499197	16.2032069804257	14.904642452428	14.4178722134274	15.025650921385	9.35968563571791	8.65968406580916	8.34497048279816	12.2037526597612	9.61230762002895
BAMBI	na	365.291251189381	359.061519840699	404.732917762758	369.697578836785	376.308207931919	683.09908202959	656.653700737979	685.691406399639	693.276169765718	734.666288182048
WAC	na	176.344859020227	168.180780806376	161.756982554776	156.138055444255	150.49189800113	171.08083617692	168.239717909166	155.395828850237	157.420484796205	151.850628228805
CREM	na	9.26921283294853	9.20373093398883	8.77633768772407	8.29236003026603	9.33708856211391	8.33288467990076	7.48945648934846	7.91602340190666	7.72640184627736	7.03048945762448
NUBP2	na	48.5293085096933	52.2447079488189	55.7221785086964	46.3372078073157	51.157829768893	51.9719253021298	52.3091726677932	53.5403947330928	58.9187668995612	64.3865729424253
SMIM24	na	2.48966460389113	2.24292602593005	2.76152004829249	3.0835911670336	2.58927666008201	0.157969377818024	0.273053101174163	0.311961513375632	0.118867720711959	0.357482514794465
HIVEP1	na	19.4576864427184	18.2141061760871	16.5691202897549	20.2516933402477	17.614927581467	10.8209023805346	11.2731923199047	11.4645856165545	12.8773364104623	12.2735663412766
FKBP5	na	38.0727171733506	39.5992456991788	35.1810088344112	39.4616329078489	36.8383452093486	35.7010793868734	34.5997286773546	34.1207905254597	35.4225807721639	33.0869927581988
SRPK1	na	114.8692945703	119.493817588342	113.751928564596	112.592747747632	110.005026588939	127.125856799055	116.281613514311	115.503750327328	117.441308063416	117.969229882174
BRPF3	na	71.8555507215349	70.1494450178812	76.3768353082539	72.7144133307247	70.4989417904147	56.9479607033976	60.5787808747821	57.1669473260846	57.2149962360231	60.2953841619998
MRPS18A	na	45.6566185821266	48.3389229726304	44.6004402320116	42.086852414918	40.9968804512985	51.8534482687663	53.4013850724898	58.1028318662115	53.0942485846752	54.6551044841316
TMEM14A	na	11.1077343865912	8.39163702804864	10.2516703162639	9.54246455744181	12.044059615836	7.22709903517459	7.41144131758442	7.25310518598344	9.15281449482087	8.85762231101842
EFHC1	na	12.9079534078663	11.7560260669437	10.5921316920808	12.3760348190403	12.1617540094761	9.99156314699001	8.97174475286535	10.4117155089117	10.1830014076579	8.7781817521752
HSP90AB1	na	1633.14337508785	1665.8366279136	1684.71637466721	1570.08961598188	1567.02238838872	2294.38673577343	2407.35316270906	2417.66273347198	2255.51500050943	2249.47858448388
CDC5L	na	74.7665431814691	78.1156995237707	70.24853054355	75.1729522341705	75.2067175360183	80.5643826871922	81.3308165640185	77.6004264521885	80.5923146427085	79.798041358009
ITPR3	na	227.823462522223	240.418467296675	249.255556139715	287.399030797713	288.312032953677	325.811841749674	312.52877808677	311.337590348881	291.305160891442	278.319997907202
ZNF184	na	22.7517042263282	24.092119209559	18.7253756699285	21.5434680183293	20.0080469188155	21.6812971055238	21.0250887904105	20.1995079910722	22.1886411995657	18.9465732841067
DSP	na	348.514742012391	352.139386071018	344.47125424317	371.572735627549	352.06316284206	635.431822273001	605.475748060765	585.239799092686	591.010307379862	551.476359489595
SIRT1	na	51.8233262933031	49.0350034634363	51.6744710406512	51.004264708772	51.5109129498133	46.7984281785896	45.7949058254953	48.1200634381912	48.4980300504794	46.9096499969182
HNRNPH3	na	91.1983295671506	82.5242092988746	77.5495356027343	72.631073028913	78.7767808097678	77.7999185753767	78.0931869358105	72.921003751554	75.5206252256649	76.1437756512211
IFT74	na	19.5725940398211	19.1035423587835	15.8881975381212	17.9181648895196	20.0865098479089	14.2567363480767	16.1491405551576	12.1664990216496	14.6603522211417	12.7899299737575
JAK2	na	32.2124297211145	29.7767765511403	27.804345691712	31.6693146884532	28.6389691190889	17.6135856267097	17.6314288186745	17.1188880464878	16.2056325903971	15.0142656213675
ABL1	na	79.6309647921487	82.9495918210338	80.0462523587247	86.1738720733174	82.5822328707974	107.379684571802	103.019034314423	101.270506279565	108.882832172155	104.504055158249
ACOT7	na	84.6485965322985	83.1429475129243	85.0396858707057	82.5902390954134	83.9161026653851	123.966469242694	126.462593429519	129.230056915856	128.416760942487	134.175103886189
SH3GLB1	na	50.1763174014982	49.2283591553268	48.3076863242398	51.3376259160188	47.2346833142233	43.5600559333201	41.972162409057	43.8695878184483	37.0471062885607	36.4632165090355
CDC7	na	19.6108965721886	17.9047370690623	19.9737340479238	20.751735151118	18.4780198014943	16.626277015347	15.9931102116295	15.9880275605011	18.2660064160711	19.0657341223715
SYDE2	na	7.85201913534896	7.03814718481499	6.05264668118902	6.66722414493751	6.39472872111163	6.47674449053898	5.26602409407314	5.38133610572965	6.3396117713045	5.24307688365216
PCSK5	na	4.48139628700404	4.09914066807906	4.19902363507488	4.37536584511524	4.27622963558998	2.40903301172486	2.57450066821353	3.00262956624046	3.36791875350552	3.8528671038959
SCD	na	1781.45078041503	1858.99896411223	1855.13620778443	2342.5708734747	2262.28240308529	4721.78368766964	4484.81917161386	4590.59165970077	2242.20181578969	2304.61033232107
TMED1	na	12.5632306165583	12.7228045263963	13.0131903645564	14.6262229679567	15.4571970313987	15.3230296483483	14.8228826351688	15.6760660471255	17.2358195032341	16.9605593130263
ABLIM1	na	72.7365089659887	67.5198076081701	68.8488559985251	64.1303622441177	61.514936409221	102.640603237261	92.4089709545131	96.9420402814776	71.162142132893	67.047831663673
ERMP1	na	57.185680824761	54.3716205596147	62.3800898580043	58.5882321736384	58.1410304582051	61.4105956267568	61.9440463806529	60.9104854865921	61.5338567552243	63.314125398042
RAB18	na	46.0013413734346	41.7261583099746	42.5955010188677	42.9202554330352	46.0577393778224	39.0184363210519	36.4330852138097	34.1987809038037	36.3338999642889	35.4702095234953
HSD17B7P2	na	5.05593427251738	5.22060368104408	4.42599788561947	4.8337375050797	5.25701624925741	5.68689760144886	4.64190271996077	5.77128799744919	3.88301220992401	2.82013983893411
PRTFDC1	na	34.5105816631679	33.5665481121945	30.3767205312174	33.1277699701583	31.4244031019044	31.9493066636953	29.1386666538714	30.53323312164	30.1131559136964	27.4864333597522
TSPAN15	na	12.4866255518232	12.9161602182868	13.0510194063138	11.7509825554524	12.7502259776766	16.705261704256	18.0215046774947	18.4057292891623	15.4131811189841	18.1124474162529
WASHC2A	na	67.8720873553091	66.0503043498022	63.3636449436975	72.8810939343482	69.5573866412939	61.4500879712113	66.5079339288496	63.1332112693935	59.9885763859688	56.6808387346335
MAST3	na	18.5767281982646	19.644938296077	21.6003828434933	19.2099395676012	19.6157322733485	20.6939884941611	22.6243998115735	25.6978296643177	23.0999603916908	22.8788809468458
MZF1	na	15.3210129470224	14.6563614453015	15.16944574473	16.7097305132496	14.9864194568383	16.9027234265285	19.0357019104273	19.1076426942575	20.1282673738918	19.6615383136956
OCEL1	na	10.7247090629157	10.7119053307349	12.4835837799523	10.0425063683121	13.7702440558907	10.7419176916256	10.2199875010901	10.2947299413959	10.4999819962231	11.0025173997852
MYO9B	na	118.239917418645	117.521589531059	113.222321979992	124.468740755802	116.28206091641	105.681513760258	120.49443278957	109.030548924783	117.08470490128	113.599999145797
KCNK6	na	22.943216888166	24.2081326246933	25.080654685177	22.6685620927875	24.7550541289659	30.053674129879	29.9578259573939	28.3495025280106	28.2508949558757	27.6453144774386
CATSPERG	na	2.45136207152358	3.17103334700455	3.40461375816882	2.8752404125043	3.13851716373577	3.15938755636048	3.04259169879781	3.04162475541241	2.29810926709788	2.78041955951251
PSMD8	na	141.298041903914	141.691051017374	145.528323640838	149.679182053847	138.173218133467	168.316372065104	171.00925650679	174.854428247042	180.044974305048	200.547690799695
FBXL19	na	46.575879358948	45.2452319023821	52.2797357087701	42.3368733203532	46.6462113460228	40.4401607214141	39.2806389831974	40.5549967388322	41.5640796756151	43.5334262460815
HSD3B7	na	44.1245172874244	45.0132050721134	50.0478222450817	44.7537420728931	48.3331643215308	59.791409504122	61.5929781077147	62.9382353235338	72.19232904573	83.7303490207481
SETD1A	na	75.37938369935	71.928317383274	74.0314347192932	88.0906990149869	82.1506867607837	76.7336252751051	79.0293689969791	77.4054505063287	90.1809774468065	88.9337056249786
BCL7C	na	62.5863378885863	66.8623982557424	71.7238631720898	63.2969592260005	65.7519345802643	47.7857367899522	58.8624470959731	55.8411108942381	67.9527136736701	73.2044749740222
EFNA2	na	8.88618750927297	9.28107321074504	9.72206373165986	9.70914516106525	8.94477391664694	7.18760669072008	8.11357786346083	6.8631532942639	9.4697950833861	9.09594398754806
CIRBP	na	158.036248548536	166.479250717739	167.242193609604	149.845862657471	170.970722494506	183.44193999118	170.541165476206	183.472365054044	151.0808730249	148.156642242595
ATP5F1D	na	113.069075549025	108.356529735448	114.395022274472	105.342141490013	108.200379219791	144.620965392401	148.111803594042	155.66879517444	162.650664507531	163.568110658179
CBARP	na	46.2694591000075	48.8416477715458	55.0790847988201	50.2958721433724	55.3948279399363	36.530418620418	32.8443873126636	40.671982306348	50.3999135818708	54.7345450429748
HNRNPM	na	134.595098739591	129.006917629356	128.543083891752	144.053711681556	153.748109558506	117.09480130761	128.21793479421	120.612120108854	146.167673902139	144.859859050602
MARCHF2	na	16.9297193064597	17.0153008863659	16.3421460392103	20.0433425857184	18.4387883369476	9.51765501353594	9.28380543992153	11.5815711840703	8.2018727291252	8.50013979622395
NDUFB7	na	36.8853386699563	42.1128696937556	42.5198429353528	44.0870196583993	44.5669437250479	38.9394516321429	41.1530031055345	38.4492565235466	43.6640760748597	50.6830765419708
TECR	na	108.396166600183	115.123978951617	112.768373478903	116.801432989124	114.281256224529	99.0862922363554	107.348876347328	104.156150278289	107.813022685747	113.163076072159
TIMM13	na	32.0975221240118	30.3568436268119	32.3438307026038	28.752404125043	33.4644392583326	44.5078722002282	38.7735403667311	43.7526022509324	53.9659452032296	55.6878317490934
CDC34	na	66.3016835282393	70.4588141249061	71.3077437127581	59.3382948899439	65.5557772575308	65.9917075834795	75.479678681715	69.9183741853135	65.0602658030124	65.8959435604464
MTAP	na	159.951375166913	151.3588356119	146.625365851804	141.720183230828	143.587160240911	103.706896537533	96.8168281591817	89.5719495279783	100.760204590171	105.576502702632
MISP	na	26.7734701249216	28.926011506822	29.2418492784944	29.5858071431602	31.3851716373577	40.1242219657781	40.0607907008379	41.2959053330993	41.7225699698977	40.9913283630987
CEP170B	na	298.759752466936	316.755294455052	321.622513021681	276.064749751319	293.843669454761	418.263420117673	396.39508773312	415.259769492138	402.723837772118	407.371185748004
POLR2E	na	91.5047498260911	93.042758937719	102.819335496698	88.8824318821982	90.27159992195	89.8845759784556	91.9408799239288	96.5130932005861	100.641336869459	107.721397791399
POLRMT	na	109.736755233048	117.869629776462	123.776624630315	107.258968431682	114.477413547262	121.083528097515	119.753288657811	124.940586106941	138.718630070857	147.521117771849
HCN2	na	6.93275835852762	8.85569068858589	10.0625251074767	7.5006271630547	9.57247734939409	8.21440764653724	8.69869165169118	8.89090313120551	8.83583390625565	9.17538454639127
IZUMO4	na	2.22154687731824	2.59096627133299	2.30757154720331	3.00025086522188	2.31465640825513	1.50070908927123	1.79434895057307	2.18373059362942	2.33773184066853	2.78041955951251
RASSF7	na	17.9255851480162	18.7941732517587	20.7681439248298	17.6264738331785	18.909565911508	23.3794679170675	23.3265363574499	23.74807020572	25.239579364506	27.605594198017
GADD45B	na	63.6588087948779	57.3106270763506	59.9590311855287	48.7124064089497	50.255506084319	60.6207487376666	58.3943560653888	64.1470861878643	68.5866748508006	74.1180414007191
MADCAM1	na	0.880958244453786	1.00544959783071	0.945726043935784	1.04175377264649	1.3731012591344	0.947816266908143	1.20923516234272	0.935884540126896	0.752828897842409	0.595804191324109
MKNK2	na	231.960136017919	245.639070977719	249.936478891349	221.31017146102	216.518452833221	306.302623589148	300.943525079809	300.496927759077	214.75434875294	207.895942492692
ARVCF	na	25.9308144128353	25.0202265306335	26.9342777312911	26.7939070324676	29.3451354809294	18.8773406492538	19.5428005268936	21.5643396120906	21.2376994338701	23.5938459764347
TRMT2A	na	35.7745652312972	39.0578497618854	39.8718100123326	33.6694819319344	38.0937520748429	41.0325458882317	41.5820865502368	42.6607369541177	49.2508589483218	49.2134262033714
RANBP1	na	127.355920122123	116.438797656472	114.773312692047	115.176297103796	124.402974077576	113.50099796225	120.065349344868	112.267149626056	142.879000295775	141.205593343814
ZDHHC8	na	53.9299655735187	56.0731506482513	60.3751506448604	52.5460602922888	53.7078749644283	57.9747616592147	55.429779538355	59.7406298114335	67.9130911000995	76.5012581660156
KLHL22	na	15.5891306735953	15.6231399047541	16.6826074150272	15.2929453824504	17.4580017232802	14.5331827592582	16.77326192927	17.3138639923476	15.2150682511308	17.596083783772
MED15	na	87.368076330395	94.4735910577089	93.6268783496426	86.5072332805642	92.8216451174853	106.471360649348	115.735507311963	114.099923517137	109.120567613579	106.688670526437
SNAP29	na	33.8211360805519	35.7321318613684	33.5543600388416	36.3363715899094	34.2098370847199	30.4880899188786	34.5607210914726	32.7559589044414	29.5188173101366	28.320559227606
CRKL	na	62.6246404209539	65.7022641043992	73.0478796335999	67.2139534111513	63.5549725656493	82.578492254372	76.0647924699453	77.132484182125	67.9130911000995	68.9544050759102
LZTR1	na	56.840958033453	56.6918888623009	60.1103473525584	58.2965411172974	57.1994753090844	56.4740525699435	56.6390147006978	59.350677919714	69.8545972050615	78.4872721370959
MMP11	na	21.1813003992584	22.4292602593005	23.6431510983946	18.376536549484	19.8511210606287	14.4541980703492	13.2625791998879	14.9741526420303	12.8377138368916	16.7222376364967
SMARCB1	na	136.050594969559	133.763467649863	137.811199122322	142.636926550757	140.723263329002	123.295099386968	137.033649203548	130.204936645154	141.928058530079	145.137901006553
BCL2L13	na	37.9961121086155	38.2457558559452	37.6777255904016	38.1281880788614	37.1914283902688	48.2596449234063	48.4084140795908	49.3289143025218	37.6018223185498	40.2763633335097
DDTL	na	19.3044763132482	21.6945086301165	24.5132190588155	19.0432589639778	21.6165369652301	24.9986540397023	27.7343935621185	28.6614640413862	31.9357942979464	32.054265493237
DDT	na	34.3573715336976	36.3508700754181	38.9639130101543	33.0027595174407	36.5637249575217	40.3216836880506	46.6140651290178	47.5741307897839	49.686707257599	51.6363632480894
GSTT2	na	5.97519504933872	5.22060368104408	5.10692063725323	4.91707780689142	6.35549725656493	3.11989521190597	3.58869790114614	3.23660070127218	4.16037022491858	4.21034961869037
CABIN1	na	102.65078674505	103.251939469539	112.276595936056	112.592747747632	117.459004852811	107.340192227347	108.636126681435	112.15016405854	115.658292252736	109.389649527106
TBC1D10A	na	13.8655167170552	13.4188850172022	13.3914807821307	13.0010870826281	13.731012591344	15.0860755816213	14.8618902210509	16.8069265331122	15.2943133982721	17.1988809895559
SUSD2	na	1.53210129470224	1.39216098161176	2.00493921314386	2.12517769619883	3.02082277009568	0.39492344454506	0.390075858820232	0.38995189171954	0.554716029989144	0.675244750167323
SF3A1	na	188.448459248375	203.332845592073	194.592590800227	198.349918311891	197.726581315353	212.547797854151	231.705060139218	223.754395468672	228.74111722338	226.286431864896
RNF215	na	18.6150307306322	18.3687907295996	18.8010337534434	20.2516933402477	22.6365550434442	17.3766315599826	15.4079964233992	16.3389842630487	15.1358231039895	13.9418180769841
SEC14L2	na	10.6864065305481	12.4907776961277	11.3487125272294	12.2093542154168	12.9071518358633	9.75460908026297	11.0781543904946	10.6456866439434	10.0641336869459	10.8039160026772
SPECC1L	na	89.6279257400808	87.6674707031625	84.2452759937996	85.8405108660705	78.1883088415673	76.8521023084686	70.2526621735239	70.3083260770331	67.0413944815451	65.0618176925927
PPIL2	na	54.5045035590321	55.8797949563607	56.6300755108747	62.9219278678478	60.1810666146333	68.7956640397494	67.132055302962	71.1662202388161	69.0621457336484	72.6881113415413
YPEL1	na	17.3893496948704	18.8328443901368	19.5954436303494	17.8348245877078	17.4187702587335	11.4132875473522	10.8051012893204	10.9186529681471	9.03394677410891	8.10293700200788
SNRPD3	na	82.886680043391	77.7289881399897	70.0593853347629	73.1311148397833	74.2259309223509	84.4741247881882	88.5862275380748	86.1793680700183	90.4979580353717	102.716642584276
PES1	na	123.02773396459	128.233494861794	121.166420749053	119.968364457969	127.384565383125	154.296589783755	154.509047678694	154.108987607562	172.31857245877	170.75748123349
MAPK1	na	144.209034363848	145.751520547075	152.602354449478	151.26264778827	144.960261500046	169.935558187739	157.395609033964	159.25635257826	160.312932666863	157.808670142046
GGT1	na	1.26398356812934	0.773422767562086	1.13487125272294	1.3334448289875	1.4123327236811	1.10578564472617	0.897174475286535	1.40382681019034	1.10943205997829	0.675244750167323
PRODH	na	3.5621355101827	4.79522115888494	4.23685267683231	6.12551218316134	5.96318261109796	11.8082109918973	12.1313592093092	13.9602777235595	11.5697914826307	9.17538454639127
PPM1F	na	30.1057904408989	32.9478098981449	34.46225704102	31.127602726677	32.5621155737586	29.6982430297885	28.0854618350567	28.4664880955264	30.5093816494029	29.0752445366165
SLC35E4	na	13.1760711344392	14.0376232312519	14.2615487425516	13.2927781389692	15.417965566852	22.4711439946139	20.9860812045285	21.2913732878869	24.8829762023702	26.0565033005744
TOP3B	na	23.1730320823713	23.9374346560466	23.7188091819095	21.6268083201411	22.4403977207107	24.7616999729752	22.8974529127476	23.9040509624078	21.9905283317125	24.9443354767693
ESS2	na	26.6968650601865	28.3072732927724	27.6152004829249	27.2939488433379	27.3050993245012	35.5826023535099	37.8763658914446	35.9925596057135	38.8301220992401	38.2109088035862
CRYBB2P1	na	22.5218890321229	19.0648712204054	19.8980759644089	19.2932798694129	18.3995568724009	24.1693148061576	24.9258473786129	22.6172097197333	23.7735441423919	22.8391606674242
CARD10	na	28.7268992756669	28.3459444311505	33.1004115377524	26.9605876360911	26.8735532144875	26.538855473428	26.9932494303601	27.0626612853361	31.4603234150986	35.7085312000249
LRP5L	na	5.97519504933872	6.61276466265584	6.96054368336737	6.29219278678478	7.06166361840548	8.01694592426471	7.13838821641025	7.25310518598344	7.64715669913605	6.71272722225162
SLC25A1	na	95.2967005304791	91.6892690944853	92.7568103892217	96.7997605543115	99.726382877704	103.232988404079	119.168174869581	118.701355839428	109.754528790709	115.109369763818
GRK3	na	1.45549622996712	1.00544959783071	1.43750358678239	1.20843437626992	1.09848100730752	0.513400477908577	0.741144131758442	0.545932648407356	0.63396117713045	0.873846147275359
GGA1	na	47.265324941564	49.1510168785706	48.9886090758736	45.8371659964454	46.4108225587427	49.6023846348595	52.1141347383831	52.1755631120744	53.8470774825176	54.9331464400828
HIRA	na	82.886680043391	87.0874036274909	88.1038382530576	86.8405944878111	81.8368350444101	93.6363487016336	92.2139330251029	89.3379783929466	93.0338027438935	95.2095097735926
SH3BP1	na	18.4618206011619	20.0703208182361	21.3734085929487	19.6683112275657	21.1457593906697	16.468307637529	17.5924212327925	18.639700424194	22.4263766409897	24.269090726602
LGALS1	na	10.1501710774023	9.31974434912314	11.1217382766848	7.2922764085254	7.10089508295217	0.631877511272095	0.624121374112372	1.55980756687816	0.832074044983716	0.43692307363768
HPS4	na	47.8781654594449	48.4936075261428	52.090590499983	43.3369569420938	43.900008827754	52.5248181244929	50.280778201928	52.565515003794	48.5772751976207	46.5918877615453
Z83844.1	na	13.5973989904823	11.5239992366751	10.5164736085659	13.8761602516512	12.5540686549431	10.8998870694436	10.4930406022643	10.7236770222873	12.9565815576036	12.6310488560711
SRRD	na	21.3345105287286	23.357367580375	21.4490666764636	22.6268919418817	21.6557684297768	23.024036816977	22.3123391245173	22.6952000980772	25.9527856887778	28.5588809041356
PATZ1	na	80.1288977129269	78.7344377378204	89.3143675892954	80.0066897392501	78.4629290933942	78.1158573310128	70.1746470017598	74.63679207512	72.9451579435724	73.522237209395
TRIOBP	na	37.8429019791452	44.2784534429294	40.6283908474813	45.6288152419161	47.1169889205832	38.8604669432339	42.8693368843435	37.5523671725917	36.8093708471368	32.2131466109235
TFIP11	na	36.0809854902377	34.7266822635377	33.7813342893862	33.6694819319344	32.7975043610388	33.2920463751485	36.0820169408715	33.9648097687719	32.3320200336529	34.0005591848958
GCAT	na	23.8241751326198	23.7440789641561	23.5296639731223	21.8351590746704	25.0689058453394	24.9986540397023	26.1740901268376	26.7117045827885	25.7546728209245	27.6850347568603
ANKRD54	na	15.3976180117575	18.2141061760871	18.0822819600522	17.3347827768375	17.6541590460137	19.0748023715264	18.8016563951352	18.9126667483977	19.1377030346255	18.6685313281554
EIF3L	na	473.878930451402	516.607737593096	520.451956498741	537.669957138305	515.422981214506	498.946279838228	508.385866800409	519.532905337943	547.782079614279	540.990205722291
SNU13	na	93.1900612502635	93.1974434912314	100.927883408827	87.3823064495873	84.8184263499591	104.101819982078	99.7814046862155	107.743707682109	99.4130370887687	112.726152998521
MICALL1	na	75.4176862317176	82.5242092988746	83.6021822839233	73.5478163488419	79.2083269197814	81.6306759874638	84.8024917075185	85.9453969349866	82.3357078798172	82.1415378438838
POLR2F	na	24.666830844706	26.7990988960263	26.5181582719594	23.0852636018461	22.5973235788975	22.5896210279774	25.2769156515511	23.3581183140004	24.8433536287995	27.4467130803306
CCDC134	na	6.39652290538184	6.18738214049669	6.88488559985251	6.45887339040822	6.19857139837814	6.12131339044842	6.16319856935967	7.60406188853103	7.29055353700018	6.79216778109484
DEPDC5	na	24.8200409741762	26.1416895435985	27.0855938983208	25.9188338634446	27.1089420017677	22.945052128068	26.4081356421297	27.0236660961641	25.5169373795006	27.1686711243794
PICK1	na	25.011553636014	23.8214212409123	26.8586196477763	26.5438861270325	28.2466544736219	26.617840162337	27.0322570162421	26.1267767452092	30.9848525322507	31.3790207430697
CENPM	na	11.4907597102668	12.1427374507248	12.8240451557692	12.8344064790047	13.7702440558907	16.705261704256	16.0711253833936	18.9126667483977	18.9395901667722	17.79468518088
SEPTIN3	na	78.9032166771652	80.6679946567256	80.3867137345416	100.925105493992	85.5638241763464	72.7448984852	73.0222007711475	72.5700470490064	76.6696798592138	78.4475518576743
KDELR3	na	84.6485965322985	84.4190950794017	81.1811236114477	87.7990079586459	83.7199453426516	189.089345248175	171.945438567958	177.857057813282	158.252558841189	164.044754011238
CYP2D6	na	1.76191648890757	2.35893944106436	2.64803292302019	3.41695237428048	2.51081373098861	2.52751004508838	1.79434895057307	2.18373059362942	2.29810926709788	2.38321676529643
DDX17	na	280.795864786552	270.195243847815	271.461203651327	271.856064509827	266.695495988447	423.792348341303	379.153734773266	391.862655988966	343.923938593269	329.559158361075
TCF20	na	85.1848319854443	85.6565715075011	80.9163203191457	84.7570869425181	81.9545294380502	88.8972673670929	86.8308861733837	84.1906134222487	93.9451219360186	86.6299294185254
HSCB	na	4.13667349569604	3.78977156105422	4.65297213616406	4.6253867505504	4.51161842287017	4.97603540126775	4.75892547760684	5.77128799744919	4.91319912276099	3.25706291257179
CBY1	na	7.4689938116734	9.55177117939177	8.43587631190719	7.58396746486642	7.76782998024602	10.5444559693531	9.36182061168558	9.04688388789333	8.9547016269676	8.69874119333199
TOMM22	na	76.2603419438038	78.0770283853926	79.8571071499376	80.1733703428736	81.6799091862233	79.2611353201935	79.3804372699173	81.4999453693839	88.0413584739912	94.3753839057388
XBP1	na	164.011443597874	157.468875475641	165.426399605247	150.179223864717	147.510306695581	231.464630847859	215.438896826414	231.241471789687	198.667583883255	201.143494991019
RTCB	na	77.10299765589	80.2426121345665	83.6021822839233	69.8808430691263	71.2051081522552	78.5502731200123	78.5612779663948	78.7312869381751	83.6036302340781	81.7046147702461
JOSD1	na	76.2603419438038	78.1930418005269	83.1860628245915	73.3394655943126	77.0505963697131	76.5361635528325	72.7491476699734	73.8568882916809	64.7036626408765	63.1949645597771
FBXO7	na	101.654920903493	99.9648927073997	101.192686701129	93.7161693872779	100.550243633185	103.548927159715	102.941019142659	108.75758260058	91.4092772274968	100.889509730882
GTPBP1	na	51.40199843726	49.7697550926203	58.672843765776	53.2961230085942	54.0609581453486	65.0043989721168	64.4795394629844	67.773638780856	66.7244138929799	62.0430764565505
POLDIP3	na	91.1217245024155	92.5013630004255	95.7453046880588	80.7984226064615	88.5061840173486	104.417758737714	108.16803565085	105.442991520964	107.258306655758	116.499579543574
RAB36	na	10.5331964010779	12.1814085891029	11.7648319865612	12.7093960262871	12.9071518358633	5.01552774572226	4.48587237643267	4.01650448471126	5.82451831488601	5.40195800133859
PPP6R2	na	73.1961393543993	72.3150287670551	74.9393317214715	77.6314911376162	80.8560484307427	70.7702812624747	70.0966318299958	76.0016236961383	72.6281773550072	74.7932861508864
SBF1	na	153.746364923369	158.51299621185	169.057987613961	154.929621067985	152.885017338479	161.049780685475	154.548055264576	165.027640575709	139.312968674416	144.502376535807
SUN2	na	112.571142628247	116.168099687825	115.719038735983	137.553168140242	143.547928776365	153.427758205756	157.51263179161	166.119505872524	207.780775804505	215.522236141641
CYB5R3	na	143.749403975437	162.302767772904	175.337608545694	165.055467738109	165.007539883408	135.93264961241	148.384856695216	149.4685600961	155.478978691243	160.62880998098
DNAL4	na	12.3717179547206	13.4962272939584	13.5806259909179	12.1260139136051	13.338697945877	9.20171625789989	11.0391468046126	11.1526241031788	9.31130478910348	8.53986007564556
MIOX	na	1.3022861004969	1.35348984323365	1.51316167029725	1.45845528170508	1.3731012591344	0.868831577999131	0.936182061168558	1.48181718853425	0.713206324271756	0.238321676529643
LMF2	na	72.5449963041509	73.5525051951544	79.8571071499376	82.0068569827314	82.9745475162644	74.9169774301978	77.4690655616982	86.1403728808464	94.4205928188664	99.2609782745965
RHBDD3	na	21.2579054639935	21.8105220452508	21.6003828434933	21.7101486219528	23.0681011534579	20.2595727051616	21.3761570633487	22.3052482063577	21.5546800224353	22.9980417851106
PACSIN2	na	60.0583707523277	58.4320900893156	60.9804153129793	53.3377931595001	59.7495205046197	58.2512080703963	60.3057277736079	61.7293844592032	68.4281845565179	66.4917477517705
TTLL1	na	11.8354825015748	11.7946972053218	10.5164736085659	10.7925690846176	11.8871337576492	12.1241497475333	12.5214350681295	13.8432921560437	9.23205964196218	9.21510482581288
AP1B1	na	102.076248759536	106.964368753837	109.325930678977	108.217381902517	107.886527503417	104.931159215622	108.090020479086	105.754953034339	122.196016891894	133.182096900649
HMGXB4	na	28.9567144698723	26.1803606819766	27.9934909004992	27.0439279379028	28.2858859381686	36.530418620418	35.6139259102872	37.7083479292795	40.5338927627781	35.1524472881224
TOM1	na	23.632662470782	27.3404948333198	27.5017133576526	31.7526549902649	33.2290504710524	21.7207894499783	23.443559115096	25.2298873942542	23.3773184066853	22.2036361966784
CHKB	na	18.1937028745891	18.6781598366244	18.1201110018096	19.4182903221305	18.3210939433075	17.2581545266191	17.7094439904386	16.8459217222841	20.4848705360277	18.3507690927825
BIK	na	4.32818615753382	4.17648294483527	4.84211734495121	3.33361207246876	3.33467448646925	4.14669616772313	4.3688496187866	5.53731686241747	3.48678647421748	3.8131468244743
HMOX1	na	8.38825458849474	9.39708662587935	9.49508948111527	11.4176213482055	9.3763200266606	6.91116027953854	7.60647924699453	8.18898972611034	7.36979868414148	7.50713281068377
MCAT	na	28.1523612901536	27.2631525565635	27.6152004829249	26.7105667306559	27.5012566472347	31.0014903967872	31.2060687056186	33.7698338229122	31.7376814300932	36.4234962296138
THOC5	na	126.015331489259	128.078810308282	124.608863548979	119.551662948911	112.515840319927	117.410740063246	118.934129354289	122.912836269999	110.229999673557	115.705173955142
MCM5	na	86.4488155535737	83.2589609280586	86.2123861651861	80.0900300410619	79.9929562107154	125.980578809874	118.817106596643	126.656374430507	147.237483388547	139.974264681744
ARSA	na	27.3863106428025	29.2353806138469	32.797779203693	30.8775818212419	34.6806146592802	16.9027234265285	17.7484515763206	22.1492674496699	19.6131739174733	18.9068530046851
TSPO	na	59.6753454286521	59.3988685487682	72.0264955061493	52.0043483305126	59.7495205046197	81.1172755095552	78.873338653451	90.1568773655576	91.1715417860728	106.450348849907
RASD2	na	7.23917861746807	8.73967727345158	8.73850864596664	7.41728686124298	8.160144625713	7.54303779081064	7.33342614582037	6.08324951082482	7.0131955220056	7.78517476663502
TTLL12	na	141.106529242076	145.790191685453	156.309600541706	138.6782622147	137.113968590706	176.491287367187	174.792992337346	182.731456459776	182.065725557151	189.30685172338
CBX7	na	25.8925118804678	26.5284009273796	27.7286876081972	27.2106085415262	28.0112656863417	26.6573325067915	28.9046211385792	31.5081128509388	29.0433464272887	30.7037759929024
PDGFB	na	60.4796986083708	63.8073783238721	66.654771576594	54.6295678375817	61.9857139837814	82.9339233544625	72.9441855993835	78.6922917490032	64.8225303615885	56.83971985232
RPL3	na	2262.56888948389	2375.52935942857	2300.19488406061	2594.92530736059	2594.76906511855	2924.17115278944	3234.58703650913	3186.84283988877	3128.36067369735	3061.32137558211
ZMAT5	na	8.96279257400808	10.4798785004663	9.79772181517472	9.20910335019494	8.23860755480639	10.4654712804441	10.3760178446182	10.0997539955361	9.90564339266328	9.13566426696967
RBFOX2	na	128.466693560782	127.653427786122	131.455920107074	123.718678039497	126.050695588538	110.578564472617	109.026202540255	111.331265085929	93.7073864945946	96.2025167591327
TAB1	na	31.7911018650714	34.3012997413785	32.8356082454504	29.2524459359133	32.0913379991982	32.3442301082404	33.7415617879501	37.0844249025283	35.4225807721639	35.4702095234953
ASCC2	na	50.1380148691307	51.7419831499036	53.9063845043397	53.7544946685587	49.9024229033987	57.7378075924877	62.4121374112372	64.3030669445521	61.9300824909308	64.823496016063
MTMR3	na	50.4444351280711	53.3274998234059	52.5823680428296	50.2542019924665	48.5293216442643	39.9267602435055	39.4756769126075	39.6581073878772	36.7301256999954	38.6478318772239
MIEF1	na	78.3286786916518	77.845001555124	83.7156694091956	75.7563343468525	78.2667717706607	115.791553940611	104.384299820294	109.810452708222	90.8941837710783	92.1113279787072
PNPLA3	na	11.0694318542237	11.4079858215408	9.23028618881325	9.4591242556301	12.1225225449294	11.6107492696248	13.0675412704778	13.4923354534961	11.7282817769133	11.5188810322661
MYH9	na	642.869703257058	647.045487342441	650.886492478364	686.807427230376	698.516226253942	779.657864220857	773.988519071105	753.971982639731	742.051557831192	694.429645127959
SAMM50	na	44.9671729995106	49.4217148472173	44.7517563990413	47.4623018817739	44.9200269059682	53.4726343914011	57.7702346912764	59.0387164063384	54.481038659648	54.6551044841316
TXN2	na	99.6631892203805	106.190945986274	108.645007927343	98.2582158360166	101.099484136838	109.5517635168	113.824135603744	119.910206703759	114.786595634182	119.796362735567
FOXRED2	na	137.199670940585	144.088661596817	149.954321526458	175.01463380461	163.399049836993	118.911449152517	119.987334173103	115.659731084016	129.684683296748	129.48811091444
EIF3D	na	297.993701819585	314.435026152366	335.05182284557	316.651476733626	297.845278838524	416.05184882822	438.601295657469	442.400421155818	414.927590431879	419.922794045232
TNRC6B	na	62.4714302914837	59.6308953790369	59.2024503503801	67.9640161274568	62.9665005974488	58.5671468260323	62.4121374112372	65.5509129980547	58.482918590284	53.9401394545426
SGSM3	na	34.2807664689625	37.0469505662239	39.0017420519117	35.4196282699805	35.229855162934	32.1862607304224	33.8975921314782	36.6944730108087	41.6037022491858	41.865174510374
IFT27	na	26.1223270746731	26.1030184052204	25.9885516873553	26.4605458252208	27.8935712927016	13.4668894589865	15.2909736657531	16.105013128017	15.532048839696	16.2455942834374
KIAA0930	na	71.587432994962	74.2872568243384	79.3275005653336	66.7972519020927	69.5966181058406	74.5220539856527	76.1818152275914	75.4946862369029	83.2866496455129	90.1253140076268
SLC25A17	na	24.2838055210304	22.8546427814597	23.41617684785	21.2934471128942	21.5380740361367	22.1552052389778	20.6740205174723	21.1353925311991	22.4263766409897	26.1756641388392
FAM118A	na	45.0437780642457	47.5655002050683	41.0823393485704	46.4205481091274	48.7647104315445	38.2680817764163	37.9933886490906	40.2430352254565	41.6433248227564	42.0637759074821
KCTD17	na	22.2154687731824	21.8491931836289	24.815851392875	20.8767456038356	22.5580921143508	18.7588636158903	18.528603293961	20.5894598827917	21.7924154638592	21.846153681884
ST13	na	214.800601517254	218.955985496827	202.385373402258	207.100650002121	206.0828832638	232.60990883704	264.432424694236	234.361086923444	256.437296149267	234.826291940542
RBX1	na	18.7682408601024	19.2968980506741	20.0493921314386	18.9599186621661	18.3210939433075	19.4302334716169	17.7094439904386	19.3806090184611	18.503741857495	21.2900697699815
EP300	na	102.880601939255	100.351604091181	97.9393891099898	98.4665665905459	95.2147644548338	110.302118061435	107.153838417918	107.236770222874	100.958317458024	90.1253140076268
L3MBTL2	na	35.5447500370919	35.4614338927217	34.9540345838666	34.1278535918989	35.622169808401	40.045237276869	41.4650637925907	37.9813142534832	39.1471026878053	42.2226570251685
RANGAP1	na	139.727638076844	141.459024187106	144.62042663866	140.636759307276	143.587160240911	165.354446231016	160.282170389233	167.172375980167	173.031778783042	179.17818047087
ZC3H7B	na	124.636440324027	119.493817588342	128.580912933509	109.884187938751	107.062666747936	118.67449508579	116.164590756665	115.932697408219	120.848849390492	123.410908162934
PHF5A	na	24.5519232476033	25.5229513295488	25.9507226455979	24.3353681290219	23.3034899407381	31.3174291524232	27.8124087338826	31.2741417159071	33.4414520936312	31.0612585076969
ACO2	na	164.892401842328	164.274995830187	169.095816655718	191.766034468765	185.878679022251	177.952504112004	193.984724591302	196.96470050754	202.709086387461	202.295383094246
POLR3H	na	95.6414233217871	104.837456143041	101.987096578035	103.633665302872	108.396536542524	96.32182812454	90.7706523474681	95.8891701738349	95.2526668638501	96.1627964797111
TRMU	na	24.1305953915602	27.417837110076	26.745132522504	23.8353263181516	25.1081373098861	25.6700238954289	26.4471432280118	26.0487863668653	27.9339143673105	28.0425172716547
PMM1	na	20.3003421548046	23.1640118884845	23.680980140152	18.7515679076368	20.6357503515627	12.7560272588054	12.7164729975396	13.1023835617765	9.31130478910348	11.2805593557365
DESI1	na	33.0550854332007	36.4282123521743	36.2402220036192	33.9195028373696	32.7975043610388	49.562892290405	45.0537616937368	48.1590586273632	39.7810638649357	46.115244408486
CERK	na	78.2137710945492	74.7899816232538	80.2732266092693	79.0482762684154	77.5606054088202	61.4500879712113	68.1852601217766	64.420052512068	61.8508373437895	62.3608386919234
BRD1	na	44.2011223521595	41.6874871715965	39.6448357617881	41.6701509058595	39.5845477276174	44.0734564112286	46.5750575431358	45.1954242502947	43.1489826184413	44.1689507168273
ZBED4	na	53.9299655735187	49.6150705391078	51.8636162494384	49.7124900306903	45.5084988741686	56.0001444364894	48.8374975242931	48.5880057082547	47.1112399755066	47.028810835183
HDAC10	na	25.1647637654842	27.8818907706132	28.2204651510438	24.5020487326454	25.8143036717267	26.1439320288829	26.79821150095	29.2463918789655	30.7074945172562	32.6500696845612
ABHD4	na	33.0167829008332	38.9031652083729	34.9540345838666	32.9610893665348	33.5821336519727	40.9930535437772	38.7735403667311	44.922457926091	30.152778487267	26.3742655359472
KHNYN	na	56.3430251126747	59.0121571649872	60.4508087283753	53.2961230085942	54.139421074442	49.878831046041	49.1495582113493	47.1841788980643	37.4829545978379	41.3488108778931
FKBP3	na	48.7591237038987	48.5322786645209	42.5576719771103	47.1706108254329	45.3515730159818	26.38088609561	30.3479018162141	26.3997430694129	31.9357942979464	33.5636361112581
SDR39U1	na	24.7817384418087	23.4733809955093	25.5724322280236	23.5019651109047	26.9127846790342	16.0338918485294	16.9682998586801	18.1327629649586	20.1678899474624	20.2970627844413
RBM23	na	55.3471592711183	56.2278352017637	56.743562636147	59.296624739038	58.2979563163919	55.4867439585809	57.107105731282	57.4399136502882	51.9848165246969	54.3770625281803
PRMT5	na	149.3415737011	159.51844580968	150.408270027547	166.305572265285	151.354990221157	150.347355338304	150.023175302261	155.395828850237	170.218576059526	183.825453163198
AP4S1	na	9.95865841556454	9.66778459452608	9.75989277341729	9.33411380291252	9.10169977483372	7.38506841299261	6.16319856935967	7.60406188853103	8.63772103840238	9.05622370812645
POLE2	na	13.6740040552175	13.8442675393613	12.4079256964375	13.2094378371574	16.0064375350524	14.3752133814402	13.5356323010621	15.4810901012657	18.1471386953591	17.0399998718695
VCPKMT	na	9.84375081846187	9.66778459452608	8.66285056245178	8.66739138841877	9.21939416847382	8.37237702435526	7.95754751993274	9.70980210381655	9.07356934767957	8.7781817521752
SOS2	na	69.2892810529086	68.4865860676228	61.6235090228557	67.8390056747392	64.4180647856766	57.9352693147602	60.422750531254	56.3090531643016	42.3565311470282	38.528671038959
CDKL1	na	5.43895959619294	4.83389229726304	4.99343351198094	6.08384203225548	5.80625675291117	4.6206043011772	4.29083444702256	4.21148043057103	6.69621493344038	5.60055939844662
NIN	na	139.229705156066	137.166527827136	134.179611113609	137.553168140242	130.562314011408	109.275317105618	110.235437702598	108.094664384656	116.292253429867	100.373146098402
PYGL	na	177.379027394151	176.108364173887	169.247132822748	164.055384116369	159.63282924051	149.952431893759	159.345988328065	152.315208905652	157.182749354781	178.224893764752
PSMC6	na	83.2697053670665	78.1930418005269	74.1827508863229	74.5478999705826	75.9913468269523	83.0918927322805	81.2528013922544	84.6195605031402	89.7451291375293	90.4827965224213
GNPNAT1	na	120.231649101758	119.919200110501	119.085823452394	123.635337737685	121.892160346588	130.917121866687	121.352599678974	117.648485731785	132.814866608829	136.518600372064
DDHD1	na	54.5428060913996	51.0459026590977	47.3241312385466	54.5045573848642	51.5109129498133	46.0875659784085	45.5608603102031	43.245664791697	44.6942629876967	42.3020975840117
CDKN3	na	41.7114577482684	39.1738631770197	37.3372642145847	37.5031358152735	39.0745386885103	39.6108214878695	36.940183830276	41.1009293872395	47.9036914469196	50.5241954242844
CNIH1	na	142.370512810205	149.618634384886	155.288216414256	151.637679146423	150.570360930223	225.580271524138	199.874870059487	206.518521854668	184.126099382825	182.713285339393
CGRRF1	na	17.159534500665	14.2309789231424	14.3750358678239	15.2512752315446	14.7510306695581	13.427397114532	11.6632681787249	13.4143450751522	11.649036629772	12.5516082972279
ATP6V1D	na	32.9784803684656	32.5610985143638	33.1760696212673	30.0441788031247	31.1497828500775	28.9478884851529	27.0322570162421	30.4162475541241	28.9641012801474	29.5916081690974
PLEK2	na	48.4910059773258	47.9135404504713	47.0593279462446	55.4629708556989	52.4916995634807	42.0198544995943	47.7062775337144	43.9865733859641	56.5810350588927	55.7672723079366
PIGH	na	18.2703079393242	18.6781598366244	21.1464343424041	18.8349082094485	17.1049185423599	20.8519578719791	22.2733315386353	20.8624262069954	21.0792091395875	22.2830767555217
PSMA3	na	66.2250784635042	70.7681832319309	65.1037808645394	66.3805503930341	68.5766000276265	67.4924166727507	65.7667897970912	63.2501968369094	75.0847769163877	81.30741197603
VTI1B	na	87.5595889922328	86.2753097215507	82.2781658224132	81.0901136628025	77.4036795506334	82.815446321099	84.1393627475241	88.0121419611002	80.869672657703	81.9032161673541
TIMM9	na	32.0592195916443	31.130266394374	31.9655402850295	26.1271846179739	30.3651535591435	47.0748745897711	47.6282623619504	43.9085830076202	40.0187993063597	41.2296500396283
GSTZ1	na	25.6243941538949	29.2353806138469	28.5987555686181	31.0442624248653	29.1489781581959	31.9098143192408	35.7699562538153	34.7057183630391	27.3791983373213	23.9513284912292
KIAA0586	na	36.5023133462808	36.5828969056867	36.3537091288915	39.7949941150958	37.7014374293759	44.5078722002282	40.29483621613	42.387770629914	35.1452227571693	30.6640557134808
TMED8	na	58.7177821194632	57.813351875266	60.3751506448604	59.4633053426614	58.7295024264055	62.674350649301	60.461758117136	55.2561830566588	58.0866928545775	55.8467128667798
SAMD15	na	3.33232031597736	3.90578497618854	2.5345457977479	4.00033448696251	4.0016093837631	2.44852535617937	2.57450066821353	2.53468729617701	3.09056073851094	2.78041955951251
AHSA1	na	97.9395752638404	89.4076719301772	91.470622969469	92.8410962182549	89.0946559855491	88.0679281335483	94.2033199050861	89.7279302846662	102.226239812285	108.634964218096
DAAM1	na	45.7332236468617	46.4440371921033	43.0494495199569	39.7116538132841	39.7022421212575	41.7039157439583	45.0147541078548	39.3461458745016	34.3527712857563	33.5636361112581
SPTLC2	na	74.9963583756745	70.7681832319309	68.8488559985251	61.6301531897661	65.2419255411573	87.3175735889127	82.1109682816589	82.6308058553705	80.4734469219965	79.798041358009
RIN3	na	36.4257082815457	37.3176485348707	39.1530582189415	40.628397133213	42.1345929231527	56.35557553658	56.9120678018719	61.3004373783117	62.7621565359145	66.0945449575545
LGMN	na	59.943463155225	65.1995393054839	64.0445676953313	77.2147896285576	74.2651623868976	56.6715142922161	60.461758117136	59.4676634872298	81.1470306726976	83.3728665059536
ALKBH1	na	19.5342915074535	16.667260640963	17.2878720831461	14.9595841752035	15.1041138504784	17.0606928043466	14.9008978069329	15.3251093445779	13.4320524404514	13.5446152827681
SNW1	na	91.3132371642533	91.9599670631321	90.5248969255332	86.4238929787525	91.8800899683646	106.194914238167	105.476512224991	107.275765412045	108.645096730731	104.027411805189
ITPK1	na	231.615413226611	234.1924140178	250.579572601225	237.936561672457	234.996472634716	357.879625446733	339.912103375951	359.730620111276	303.271178109779	307.67328439977
DHRS7	na	43.3967691724408	42.9249635996958	42.4820138935954	42.0035121131063	42.4484446395263	38.5840205320523	43.2984203290458	43.1286792241811	46.5169013719468	43.7320276431896
PPM1A	na	49.7549895454551	49.6150705391078	48.1941991989675	51.5459766705481	48.2547013924374	52.0509099910389	49.3445961407594	47.6521211681278	45.5659596062511	43.0170626136007
CEP128	na	14.0187268465255	12.6454622496401	11.8026610283186	13.0844273844399	11.2986617894488	9.9520708025355	10.7270861175564	10.0217636171922	12.2829978069025	9.73146845829378
ERH	na	85.0316218559741	83.5683300350834	75.5824254313478	75.7146641959466	77.3644480860867	73.7716994410171	66.5079339288496	72.1800951572869	73.8168545621268	79.3213980049497
HIF1A	na	144.783572349361	141.57503760224	134.066123988337	139.344984629194	123.775270644829	203.543543318524	194.062739763066	196.57474861582	183.016667322847	180.210907735832
SUSD6	na	17.9638876803837	17.8273947923061	17.098726874359	17.1264320223082	16.7910668259864	23.9323607394306	22.1953163668712	22.1102722604979	19.6924190646146	18.2316082545177
SRSF5	na	88.8618750927297	77.6516458632335	77.2469032686748	92.799426067349	96.7840230367017	80.4853979982831	78.834331067569	79.1212388298947	99.7300176773339	99.8965027453422
EIF5	na	320.592195916443	326.964474986872	309.138929241729	291.024333926522	282.937322310779	387.854314887703	387.462350566137	372.209080646301	378.910671056156	362.487270001588
DICER1	na	82.5802597844505	72.8950958427266	71.2699146710007	75.6729940450408	69.5181551767472	82.578492254372	74.3484586911363	78.1853542897678	83.960233396214	78.5269924165175
ZFYVE21	na	22.9049143557984	23.6280655490217	23.7566382236669	21.2517769619883	22.3619347916173	24.2088071506122	24.0676804892083	24.605964367503	22.1886411995657	24.0307690500724
MTHFD1	na	238.816289311711	238.600923792904	246.153574715606	247.354015777182	245.353579275044	259.701657132831	269.581426030663	270.548622475017	288.808938756491	293.453424366834
ZC3H14	na	188.180341521802	177.964578816036	170.760294493045	168.389079810578	157.318172832255	159.470086907295	164.885065523312	152.549180040684	162.452551639678	161.62181696652
TELO2	na	42.4009033308844	45.6319432861631	46.6053794451554	44.7954122237989	53.3940232480547	48.7335530568604	47.9793306348886	48.8999672216303	62.2074405059254	66.1342652369761
PCNX1	na	105.178753881309	94.6282756112213	98.0528762352621	100.216712928592	86.7407681127473	89.8450836340011	84.2953930910522	80.6810463967728	79.7998631712954	74.9124469891513
GSKIP	na	32.4422449153198	29.7381054127622	29.8092849048559	27.8356608051141	27.2266363954078	30.4485975744241	26.7201963291859	26.0097911776933	27.29995319018	28.8369228600869
VRK1	na	21.9856535789771	19.4515826041865	19.7089307556217	19.9600022839067	22.5973235788975	21.9577435167053	20.2839446586521	19.4196042076331	25.0018439230821	24.8648949179261
PSMC1	na	109.009007118064	105.417523218712	98.0528762352621	99.4249800613807	104.277232765121	109.472778827891	112.380854926109	109.771457519051	115.816782547019	117.651467646801
RPS6KA5	na	24.5902257799709	22.1972334290319	23.5674930148797	23.8353263181516	20.9888335324829	20.8124655275246	20.3229522445341	20.7064454503076	22.9018475238375	22.5213984320513
PPP4R3A	na	92.6155232647502	87.9768398101873	83.1482337828341	89.549154296692	80.424502320729	88.0284357890938	87.8840909921984	83.5276952063255	94.0639896567305	91.8730063021776
C14ORF93	na	16.814811709357	14.9270594139483	15.0937876612151	15.5846364387914	14.6725677404647	11.6502416140793	13.418609543416	11.7375519407582	12.0452623654785	11.5586013116877
PSMB5	na	57.9517314721121	62.2992039271261	61.2452186052814	56.7547455337806	58.9648912136857	62.9507970604825	66.8980097876699	63.6401487286289	68.8640328657951	76.0643350923779
YY1	na	131.071265761776	129.819011535296	128.921374309326	123.843688492214	114.634339405449	152.67740366112	150.413251161082	138.783878262984	156.231807589085	158.40447433337
ACIN1	na	195.2663100098	187.168309750025	186.535004905894	184.015386400275	181.406292063927	178.584381623276	187.509465334886	179.923802839396	209.127943305907	207.737061375006
CCNB1IP1	na	101.425105709288	105.108154111688	112.80620252066	105.633832546354	110.985813202606	137.196404634954	141.831582267037	145.218084476357	114.469615045617	112.805593557365
TRIP11	na	61.8202872412352	63.7300360471159	58.2567243064443	72.6727431798189	67.5173504848657	67.3739396393872	66.4299187570856	56.4260387318174	60.1866892538221	48.1012583795664
APEX1	na	258.120765624959	259.367325101946	261.398678543851	268.730803191888	272.148669560438	324.627071416039	319.08205251495	338.244270877529	308.540980394676	308.149927752829
PABPN1	na	95.220095465744	97.3352552976886	100.663080116525	101.133456248521	102.707974183253	107.53765394962	109.962384601424	115.503750327328	109.041322466437	110.22377539496
ARHGAP5	na	73.4642570809722	72.2376864902989	67.6383266622873	72.5060625761954	66.3796380130115	82.6179845988265	73.2562462864396	72.5310518598344	74.5300608863985	68.5572022816941
CINP	na	29.7993701819585	31.130266394374	29.6957977795836	30.5858907649008	31.6597918891846	37.0043267538721	37.7983507196805	36.8894489566685	36.1754096700063	38.0917479653213
DHRS2	na	45.196988193716	44.5878225499543	39.4556905530009	50.0458512379372	46.7246742751162	47.2328439675891	37.8763658914446	40.7889678738639	28.7659884122942	31.0215382282753
SRP54	na	50.7891579193791	46.9467619910186	48.5346605747844	50.3792124451841	48.960867754278	47.0748745897711	49.6956644136976	46.8722173846887	52.0640616718382	49.9681115123819
CHD8	na	87.7894041864381	86.8167056588442	88.7847610046914	89.5074841457861	83.798408271745	67.7293707394777	67.8731994347204	65.7848841330864	66.4470558779853	67.3655938990459
PCK2	na	115.099109764505	116.941522455387	121.242078832567	116.759762838218	120.79367933928	142.843809891948	137.345709890604	138.861868641328	99.373414515198	96.3216775973976
PRORP	na	25.0881587007491	23.9761057944247	25.1941418104493	26.4188756743149	25.3435260971663	24.5247459062482	22.5073770539274	24.5279739891591	24.9225987759408	27.605594198017
DCAF11	na	111.11564639828	113.731817970005	115.340748318408	112.967779105785	110.711192950779	104.773189837804	109.377270813193	110.785332437521	102.384730106568	105.139579628994
PSMA6	na	82.2738395255101	87.474115011272	82.0133625301112	85.2154586024826	81.3268260053031	87.4360506222762	85.504628253395	87.4662093126928	96.4017214973991	103.947971246346
NFKBIA	na	38.5706500941288	41.9581851402432	42.7846462276549	47.1706108254329	49.9024229033987	27.5261640847907	31.4011066350287	34.1207905254597	39.7810638649357	37.6548248916837
EMC9	na	15.1295002851846	15.6618110431322	13.9210873667347	14.1678513079922	14.8294935986515	15.5204913706208	14.9008978069329	16.066017938845	15.4528036925547	15.4511886950052
PSME2	na	38.4940450293937	33.8372460808413	36.2023929618618	40.920088189554	40.016093837631	25.1171310730658	28.0074466632927	30.0652908515765	40.7320056306314	47.3465730705558
BRMS1L	na	10.8779191923859	9.8224691480385	9.11679906354096	10.7925690846176	10.1609493175945	8.33288467990076	7.91853993405072	6.62918215923218	9.11319192125022	10.0889509730882
REC8	na	1.14907597102668	0.966778459452608	1.58881975381212	1.79181648895196	1.60849004641458	0.552892822363083	0.780151717640465	0.623923026751264	0.673583750701103	0.556083911902501
TM9SF1	na	31.484681606131	33.3345212819259	36.1645639201044	36.5447223444387	36.2498732411481	30.5670746077876	31.5571369785568	31.8980647426584	34.7093744478921	38.1711885241646
SEC23A	na	75.2644761022473	70.5361564016623	75.6959125566201	70.3392147290908	70.5774047195081	48.1411678900428	49.0325354537032	46.8722173846887	53.0150034375339	58.7860135439787
GMPR2	na	41.7114577482684	41.2621046494373	39.3422034277286	37.6281462679911	36.524493492975	36.8858497205086	36.2770548702816	39.6971025770492	34.154658417903	31.5379018607562
PNN	na	95.4882131923169	92.0373093398883	82.9212595322895	88.8824318821982	87.3684715454944	86.6856960776406	82.227991039305	81.4609501802119	104.880952241519	93.8590202732579
RABGGTA	na	32.4422449153198	30.7435550105929	30.2254043641877	34.7529058554868	36.6421878866151	29.4217966186069	29.9188183715118	30.8061994458437	33.5999423879138	35.5496500823385
NFATC4	na	6.31991784064672	5.22060368104408	5.75001434712957	5.41711961776173	5.84548821745787	1.22426267808968	1.1702275764607	0.77990378343908	0.871696618554369	0.71496502958893
PLTP	na	1.68531142417246	1.27614756647744	1.36184550326753	0.79173286721133	1.3338697945877	1.46121674481672	1.32625791998879	1.91076426942575	0.871696618554369	0.913566426696967
PCIF1	na	37.000246267059	40.9914066807906	42.3306977265657	44.9620928274224	43.9392402923007	37.8336659874167	36.5501079714558	37.3573912267319	40.098044453501	41.7857339515308
GSS	na	42.6690210574573	44.5104802731981	45.8487986100068	48.1706944471735	50.765515123426	44.8633033003188	49.6566568278156	52.0195823553866	47.8244462997783	50.1269926300683
TRPC4AP	na	80.8949483602781	82.5242092988746	88.5956157959042	83.5069824153423	82.8176216580776	86.014326221914	83.0081427569455	91.2097474732004	84.2375914112085	86.0341252272013
PYGB	na	283.170621793341	297.381054127622	309.668535826333	275.564707940449	281.681915445285	401.913589513507	373.536642406255	388.275098585146	281.399517498778	275.142375553473
ABHD12	na	63.6588087948779	70.4588141249061	74.4097251368675	69.7141624655029	70.2243215385878	65.7152611722979	66.8980097876699	68.4755521859512	68.2300716886647	69.4707687083911
PROCR	na	31.8677069298065	32.7931253446325	33.1760696212673	34.3362043464282	37.3875857130023	51.6954788909483	57.029090559518	60.208572081497	63.7527208751809	67.6039155755755
GINS1	na	16.7382066446219	14.6563614453015	16.4178041227252	16.0846782496617	14.4764104177312	13.032473669987	13.1845640281239	11.6985567515862	13.5112975875927	13.9418180769841
NINL	na	1.49379876233468	1.46950325836796	1.70230687908441	1.5417955835168	1.3731012591344	1.50070908927123	1.95037929410116	1.52081237770621	1.34716750140221	1.70797201512911
UQCC1	na	25.9308144128353	26.1030184052204	27.5017133576526	25.6271428071036	26.677395891754	24.1298224617031	24.8088246209668	27.0626612853361	26.7056145866202	27.1686711243794
ZMYND8	na	41.1752222951226	42.615594492671	43.9195174803778	46.0871869018806	40.9576489867518	64.2540444274812	64.4795394629844	61.6903892700312	53.569719467523	47.7040555853503
SGK2	na	0.766050647351118	0.812093905940191	1.13487125272294	1.04175377264649	0.666934897293851	0.355431100090554	0.702136545876418	0.545932648407356	0.63396117713045	0.357482514794465
IFT52	na	28.3438739519914	28.926011506822	27.7665166499546	25.0854308453274	25.1081373098861	21.0494195942517	23.4045515292139	24.7619451241908	22.8226023766962	22.0844753584136
MYBL2	na	23.7475700678847	22.8546427814597	25.6480903115385	20.2100231893418	22.9504067598178	28.8294114517894	28.514545279759	27.4136179878837	33.3622069464899	30.3860137575295
HNF4A	na	20.6067624137451	22.8546427814597	23.8322963071818	22.6685620927875	21.2634537843098	50.9451243463127	49.8126871713437	49.0559479783181	40.6923830570608	47.3862933499774
NDRG3	na	32.0975221240118	35.9254875532589	36.4671962541638	37.6698164188969	35.3867810211208	38.7419899098703	42.5182686114053	40.71097749552	42.4753988677401	45.8372024525348
RAB5IF	na	30.9867486853527	30.8595684257272	35.1810088344112	30.544220613995	31.3067087082643	32.1467683859679	32.9614100703096	34.8227039305549	36.5320128321422	39.6011185833424
NFATC2	na	6.43482543774939	7.11548946157119	6.3931080570059	6.79223459765509	6.98320068931208	3.51481865645103	3.43266755761805	3.43157664713195	3.32829617993486	3.37622375083662
PABPC1L	na	114.754386973197	106.229617124653	103.008480705486	115.718009065572	112.162757139007	109.314809450073	90.653629589822	104.156150278289	88.3979616361271	76.7395798425452
STK4	na	51.5935110990978	47.4881579283121	50.9178902055026	46.5038884109391	47.1562203851299	45.1792420559548	44.9757465219728	42.387770629914	40.9697410720553	43.1362234518655
ADNP	na	135.859082307721	142.348460369802	138.87041229153	143.928701228839	132.68081309693	143.436195058766	132.703807170643	137.419046641966	125.405445351117	119.518320779616
PFDN4	na	10.1884736097699	9.70645573290418	10.3651574415362	11.0842601409586	9.88632906576767	10.2680095581715	11.9753288657811	10.5287010764276	11.0943205997829	10.0492306936666
CSTF1	na	41.7114577482684	41.146091234303	41.8389201837191	34.3362043464282	38.3683723266698	40.3216836880506	39.0856010537873	41.6858572248188	38.1961609221096	43.2553842901303
BMP7	na	62.3182201620135	62.0285059584793	67.2222072029555	64.047021942306	66.6150268002917	160.575872552021	159.463011085711	161.635059117749	143.592206620047	148.236082801438
RAE1	na	38.3408348999235	37.5110042267612	43.6547141880758	37.8781671734262	36.7991137448019	46.0085812894994	44.8197161784447	43.7915974401043	42.7131343091641	43.3745451283951
TPD52L2	na	146.660396435372	148.883882755702	149.008595482522	134.094545615056	141.390198226296	143.159748647584	144.055014662312	142.917368315211	141.214852205808	143.707970947375
DNAJC5	na	82.7334699139207	85.1151755702076	86.1745571234286	80.7150823046498	87.9177120491482	94.8211190352688	95.8416385121311	91.9506560674675	90.577203182513	89.0131461838218
NELFCD	na	68.7530455997628	65.2768815822401	67.4491814535001	65.6304876767286	65.5950087220775	59.1990243373044	59.8376367430237	57.9078559203517	69.7753520579201	69.8679715026071
CTSZ	na	44.0862147550568	47.2948022364216	50.7665740384729	47.9623436926442	48.6077845733577	31.3964138413322	35.7309486679333	33.4578723095365	40.3754024684955	41.0707689219419
PRPF6	na	95.4882131923169	98.5727317257879	97.3341244418709	89.7158349003154	91.6054697165377	95.4135042020864	107.504906690856	101.38749184708	103.533784740117	99.6581810688126
PRELID3B	na	85.4146471796497	85.8885983377697	82.6186271982301	87.5073169023049	83.9161026653851	125.783117087601	115.306423867261	106.339880871919	108.328116142166	107.085873320653
MTG2	na	42.1327856043115	41.2621046494373	38.9260839683969	41.7534912076712	39.3491589403372	39.492344454506	43.2594127431638	40.2040400362846	42.4357762941695	44.3278318345137
PSMA7	na	100.084517076424	101.975791903061	99.452550780287	96.8831008561232	94.54782955754	91.1483310009998	94.6324033497884	94.2513722286128	90.9338063446489	105.695663540897
SLCO4A1	na	60.7478163349437	61.1003986374048	67.6761557040447	62.4635562078833	61.0441588346607	118.358556330154	98.0260633215244	100.646583252813	123.463939246155	136.598040930907
NTSR1	na	199.441286037864	213.928737507673	218.160083815107	192.7244479396	200.512015298169	396.661107701058	356.607350133456	376.732522590248	299.031562737719	316.928109505004
MRGBP	na	29.7227651172234	32.4837562376076	28.939216944435	27.7939906542083	34.4844573365467	26.38088609561	28.9436287244612	31.5081128509388	28.8848561330061	29.9093704044703
TCFL5	na	20.874880140318	19.9929785414799	19.2549822545326	18.7932380585426	18.9487973760547	21.0494195942517	21.2981418915847	22.1492674496699	18.3056289896417	18.5890907693122
DIDO1	na	85.1848319854443	81.7121153929344	82.6564562399875	88.7990915803865	87.5253974036812	103.311973092988	96.9338509168278	94.2123770394409	97.1545503952415	92.4688104935017
GID8	na	81.0864610221158	81.0547060405067	81.2189526532051	75.7980044977583	77.2859851569933	92.2146243012714	91.3167585498164	89.4549639604625	93.8658767888772	90.6813979195293
SLC17A9	na	10.4182888039752	10.0931671166852	10.5921316920808	12.0010034608875	10.9848100730752	7.66151482417416	8.42563855051702	8.42296086114206	12.4018655276144	13.3857341650816
ARFGAP1	na	62.2416150972783	62.2218616503699	65.1794389480542	59.1299441354146	65.7519345802643	63.9381056718452	59.7986291571416	67.3446916999646	71.3206324271756	76.660139283702
PTK6	na	4.63460641647426	5.72332847995944	4.23685267683231	4.45870614692696	4.0016093837631	5.9633440126304	5.96816063994956	6.00525913248092	4.75470882847837	5.00475520712251
GMEB2	na	28.114058757786	27.8818907706132	30.2254043641877	30.7109012176184	32.4051897155718	37.7546812985077	35.6919410820513	35.2906462006184	40.2169121742129	39.442237465656
C20ORF27	na	67.3358519021633	68.6412706211352	71.9508374226344	58.6715724754501	67.0465729103053	77.3655027863772	84.5294386063444	85.9843921241586	95.4111571581327	101.56475448105
CDC25B	na	153.095221873121	161.800042973988	172.046481912798	147.887365564895	149.981888962023	212.468813165242	185.715116384313	194.741974724738	141.96768110365	150.142656213675
RNF24	na	30.7186309587798	28.8873403684439	32.797779203693	32.7944087629114	30.2866906300502	21.2863736609787	18.8796715668993	20.1215176127283	18.3848741367831	19.1451746812147
ARFRP1	na	13.5207939257472	14.463005753411	14.2993777843091	12.167684064511	15.3395026377586	24.8801770063388	23.7946273880342	24.566969178331	22.1093960524244	24.1499298883372
NDUFAF5	na	11.3758521131641	11.2146301296503	9.23028618881325	8.87574214294806	10.6317268921549	9.00425453562736	9.04975992462939	9.00788869872137	9.94526596623393	10.3669929290395
TRIB3	na	302.819820897897	320.429052600972	332.063328546732	286.190596421443	297.531427122151	350.455064689286	340.107141305361	351.580625574337	289.680635375045	280.266291598861
CSNK2A1	na	206.986884914272	203.835570390988	210.972565881195	191.766034468765	191.645704310615	245.800351884845	228.545445682774	229.057741196058	198.944941898249	192.206432121157
SLC52A3	na	13.367583796277	16.0485224269133	16.8717526238144	12.8760766299106	13.8487069849841	12.4400885031694	11.5462454210789	13.9992729127315	11.1339431733535	10.8039160026772
CDS2	na	49.6400819483525	53.1728152698934	56.4409303020876	54.7962484412052	52.4132366343873	50.1947698016771	52.3481802536752	50.3427892209926	44.3772823991315	43.8114682020328
HM13	na	180.787952774864	181.5609946852	183.697826774087	186.557265605533	184.70173508585	171.791698377101	180.44909229024	178.636961596721	187.890243872037	196.456502019269
SNPH	na	22.0239561113446	21.6558374917384	21.9408442193102	23.3352845072813	21.5773055006834	14.3357210369857	16.77326192927	16.5339602089085	14.620729647571	16.2455942834374
SEC23B	na	66.8762215137526	70.420142986528	73.2748538841445	73.6728268015595	69.4396922476539	76.022763074924	73.7243373170239	74.597796885948	70.9640292650397	70.3048945762448
FERMT1	na	74.6133330519989	76.1821426048655	76.301177224739	100.258383079498	98.3532816185696	213.614091154423	183.491683989037	185.656095647673	129.011099546047	134.413425562719
PLCB4	na	2.6045722009938	2.20425488755195	2.49671675599047	2.50020905435157	2.58927666008201	4.22568085663214	5.22701650819111	4.67942270063448	6.73583750701103	6.95104889878127
MYL9	na	0.268117726572891	0.696080490805878	0.378290417574314	0.666722414493751	0.588471968200456	1.50070908927123	1.83335653645509	1.48181718853425	2.93207044422833	2.7406992800909
TM9SF4	na	83.6144281583745	82.2148401918498	88.2551544200874	88.2573796186103	83.3276306971846	89.687114256183	92.7210316415693	94.8752952553641	84.6734397204857	82.1018175644622
CRNKL1	na	33.8594386129194	33.9145883575975	33.2138986630247	31.5026340848297	33.0721246128657	28.6714420739713	29.2166818256354	27.8035698796032	28.8848561330061	30.0285312427351
POFUT1	na	68.2551126789846	69.9560893259907	75.771570640135	71.9226804635134	74.5397826387245	82.1440764653724	81.8379151804848	80.2131041267094	79.2847697148769	86.868251095055
SAMHD1	na	29.6844625848558	27.9979041857475	26.2533549796574	29.8358280485954	27.4227937181413	18.9563253381629	22.6243998115735	20.3944839369319	27.0225951751854	25.4606991092502
KIF3B	na	40.792196971447	38.2070847175671	40.3635875551793	38.9615910969786	37.1914283902688	35.3851406312373	36.901176244394	35.0176798764147	35.4225807721639	35.5893703617601
MROH8	na	2.56626966862625	2.93900651673593	2.64803292302019	2.08350754529297	3.41313741556265	1.42172440036221	1.677326192927	1.48181718853425	1.14905463354894	1.46965033859947
NOP56	na	200.74357213836	208.514778134738	206.357422786788	216.101402597787	210.202187041203	232.175493048041	222.421254699297	232.723288978221	279.259898525963	279.154123775056
MANBAL	na	34.242463936595	36.1961855219056	36.3158800871341	31.9193355938883	32.2874953219317	33.0550923084215	31.7521749079669	32.7949540936133	29.1622141480007	32.5706291257179
IDH3B	na	53.8916630411512	53.5595266536745	52.5823680428296	53.9211752721821	56.8856235927108	56.3950678810345	60.461758117136	58.2198174337273	65.5753592594309	72.8072721798061
MAPRE1	na	97.7480626020027	98.8434296944346	98.3555085693215	90.5492379184326	102.904131505986	90.6744228675457	84.1783703334062	81.42195499104	89.7847517111	88.0598594777033
JAG1	na	20.3769472195397	20.9210858625544	22.2434765533696	27.0022577869969	27.972034221795	33.094584652876	30.230879058568	29.4023726356533	27.7754240730278	29.2341256543029
CDK5RAP1	na	22.5601915644904	21.8105220452508	21.3355795511913	21.4601277165176	20.0472783833622	25.3935774842473	20.7910432751184	22.5782145305614	26.1112759830604	22.4022375937865
SNTA1	na	17.0063243711948	17.0153008863659	20.0115630896812	20.2933634911536	20.9103706033895	18.4824172047088	22.2733315386353	21.3693636662308	18.8207224460602	21.6872725641976
TTI1	na	30.0291853761638	30.2795013500557	27.0477648565634	26.6688965797501	27.6581825054215	26.6573325067915	27.7343935621185	28.9734255547618	26.7452371601909	27.0892305655361
E2F1	na	40.102751388831	37.5883465035174	41.9524073089914	37.4197955134618	37.8975947521094	38.6630052209613	38.3834645079109	38.9171987936101	44.3772823991315	41.3885311573148
RPRD1B	na	35.8894728283999	33.5665481121945	37.8290417574314	35.3362879681688	34.445225872	39.571329143415	38.0714038208547	36.4994970649489	37.2452191564139	37.8534262887917
PXMP4	na	8.73297737980275	8.62366385831726	9.75989277341729	9.29244365200666	8.67015366482006	10.0310554914445	9.98594198579795	9.86578286050436	8.59809846483173	8.89734259044002
CHMP4B	na	39.6814235327879	37.6270176418955	36.0889058365895	36.8780835516856	37.426817177549	37.7941736429622	43.2594127431638	39.7750929553931	47.0716174019359	44.9236360258378
CST3	na	93.3815739121013	97.1805707441762	99.9064992813762	100.008362174063	105.924954276082	71.6786051849283	79.9265434722656	78.6143013706593	77.7394893456214	86.1135657860445
ACTR5	na	19.3810813779833	19.7996228495894	19.822417880894	16.6680603623438	17.7718534396538	19.1142947159809	18.6846336374891	18.678695613366	17.9094032539352	20.932587255187
AHCY	na	253.869184532161	273.327606056441	282.847745220314	262.813641763256	258.33919404	329.642599161761	356.841395648749	349.318904602364	317.337191727361	314.544892739708
FAM83D	na	29.9908828437963	30.782226148971	29.8092849048559	31.9193355938883	30.4043850236902	43.1256401443205	38.7345327808491	35.1346654439306	46.9527496812239	51.9938457628839
DHX35	na	14.6315673644064	15.3911130744855	16.3799750809678	13.1677676862516	13.8487069849841	13.6248588368046	13.8086854022362	14.1162584802473	16.2056325903971	16.4441956805454
DNTTIP1	na	30.1057904408989	31.130266394374	31.3602756169106	28.3773727668903	28.756663512729	19.9436339495255	21.2591343057027	22.1882626388418	26.3490114244843	22.9980417851106
PIGU	na	16.7382066446219	19.5289248809427	16.2286589139381	17.3347827768375	18.517251266041	22.866067439159	19.9718839715959	21.2913732878869	23.2584506859734	24.9046151973477
ACOT8	na	10.3033812068725	8.70100613507347	10.3273283997788	9.33411380291252	11.3771247185422	11.2948105139887	12.3263971387193	11.2306144815228	9.70753052481001	11.2805593557365
APMAP	na	100.122819608791	102.594530117111	105.88348787905	103.75867575559	107.454981393403	98.7703534807194	97.6359874627042	98.8138093617314	105.55453599222	111.733146012981
ZNF516	na	46.6524844236831	48.3389229726304	48.0050539901804	45.2121137328575	44.8415639768748	37.8336659874167	35.7309486679333	32.9119396611292	29.6773076044192	28.320559227606
ADNP2	na	87.5595889922328	89.4076719301772	92.6433232639494	93.4661484818428	87.290008616401	75.7858090081969	67.171062888844	70.5422972120648	76.5508121385018	71.7348246354227
RBFA	na	60.5946062054734	56.5372043087885	52.9228294186465	58.421551570015	61.4757049446743	38.7024975654158	40.3728513878941	41.8418379815066	47.6263334319251	50.0872723506467
USP14	na	149.303271168733	143.972648181682	145.263520348536	131.385985806175	142.841762414524	110.302118061435	95.1004943803727	96.8250547139618	99.0564339266328	97.5132859800458
VAPA	na	151.141792722376	147.066339251931	142.842461676061	143.720350474309	146.843371798287	104.062327637623	93.1501150862715	89.1040072579149	98.2243598816491	94.9314678176413
METTL4	na	10.2267761421374	11.8333683436999	10.8191059426254	10.5425481791824	9.92556053031436	6.55572917944799	6.28022132700574	6.47320140254436	4.19999279848923	4.32951045695519
LPIN2	na	28.6885967432994	25.9096627133299	30.0740881971579	23.6686457145282	25.1473687744328	20.9309425608882	17.5924212327925	19.8485512885246	21.0395865660168	20.6942655786574
SMCHD1	na	133.82904809224	124.327709885605	125.17629917534	135.803021802196	125.501455084884	91.1088386565452	85.7776813545691	80.7590367751167	91.4092772274968	82.3798595204134
MYL12A	na	100.965475320877	101.666422796036	109.704221096551	99.2999696086631	104.708778875135	67.0185085392966	67.4831235759002	62.5482834318142	59.5527280766916	62.2813981330802
CEP76	na	24.2455029886629	23.0866696117283	22.016502302825	21.0850963583649	20.9103706033895	15.9549071596204	16.1491405551576	15.5200852904377	14.8980876625656	15.7689509303781
ST8SIA5	na	2.2598494096858	2.12691261079574	2.64803292302019	1.79181648895196	1.294638330041	0.552892822363083	0.702136545876418	0.58492783757931	0.713206324271756	0.476643353059287
CEP192	na	113.452100872701	107.544435829508	100.398276824223	111.092622315021	102.237196608693	61.9634884491199	57.7702346912764	58.7657500821347	61.6131019023656	62.7183212067178
RNMT	na	83.9591509496825	85.1925178469638	87.2715993343941	81.0901136628025	82.6214643353441	56.039636780944	49.6956644136976	52.1365679229025	47.6659560054957	45.0427968641026
SMAD7	na	33.8594386129194	36.698910320821	40.8553650980259	48.8790870125731	50.5693578006926	70.2173884401116	65.1426684229788	67.6956484025121	68.3489394093766	74.3960833566704
LIPG	na	21.4494181258313	19.9929785414799	20.957289133617	24.2936979781161	24.2842765544055	49.562892290405	47.3162016748942	43.9085830076202	28.4490078237289	31.4584613019129
RNF125	na	29.2631347288127	31.8263468851799	30.1119172389154	27.2939488433379	26.3243127108337	32.6996612083309	27.9294314915286	28.6224688522142	23.4961861273973	23.1172026233754
ANKRD12	na	62.3948252267486	65.238210443862	62.4935769832766	85.8821810169763	81.1306686825696	47.5092903787707	52.3481802536752	44.2205445209958	51.5489682154197	44.2483912756705
POLI	na	22.3303763702851	17.053972024744	18.9901789622305	20.3767037929653	21.0280649970296	7.50354544635613	6.90434270111811	7.21410999681149	6.85470522772299	7.58657336952698
MIB1	na	67.9486924200442	64.8514990600809	61.472192855826	61.4218024352368	68.5766000276265	44.4288875113192	42.9473520561076	39.8920785229089	39.0282349670933	34.8744053321712
RBBP8	na	135.39945191931	137.321212380648	129.375322810415	134.802938180455	134.720849253358	88.1864051669118	85.0365372228107	85.5164498540951	93.0338027438935	87.9804189188601
RIOK3	na	50.9806705812169	48.570949802899	46.8323536957	46.3788779582216	49.863191438852	44.7843186114098	44.6636858349166	40.5939919280041	34.3527712857563	30.4654543163728
CSTF2	na	24.7051333770736	22.7773005047034	21.0329472171318	21.2934471128942	20.5572874224693	21.7602817944328	20.9470736186465	21.5643396120906	23.7339215688212	27.2481116832226
PSMD10	na	23.0964270176362	21.6558374917384	21.1464343424041	21.5434680183293	21.5773055006834	18.9563253381629	18.6846336374891	20.8234310178234	19.2961933289081	21.7269928436192
ATG4A	na	3.5621355101827	3.82844269943233	2.42105867247561	3.0835911670336	3.45236888010934	4.42314257890467	5.14900133642707	4.17248524139908	5.78489574131536	4.9253146482793
TBL1X	na	54.1980833000916	56.4211908936542	52.9984875021613	52.3793796886653	50.6870521943326	62.990289404937	59.7986291571416	58.2978078120712	52.7376454225393	45.6783213348483
PGRMC1	na	64.3482543774939	64.1940897076532	61.9639703986726	62.4218860569775	60.8480015119272	57.1454224256701	56.7560374583438	56.9719713802248	61.9697050645015	63.8304890305228
POLA1	na	36.4257082815457	35.0747225089406	33.3652148300545	37.1281044571208	33.7390595101595	30.0141817854245	31.3620990491467	29.7923245273729	35.3433356250226	37.217901818046
MID1	na	5.47726212856049	4.40850977510389	5.22040776252553	6.33386293769064	5.76702528836447	10.5839483138076	10.02494957168	9.00788869872137	11.0150754526416	11.2805593557365
NKAP	na	12.5632306165583	14.07629436963	12.6727289887395	14.3345319116157	12.94638330041	12.4005961587149	14.2377688469385	13.1413787509485	12.9565815576036	11.3599999145797
NXT2	na	5.36235453145783	5.22060368104408	5.03126255373837	6.70889429584337	6.66934897293851	4.58111195672269	3.97877375996637	3.35358626878804	4.51697338705446	4.72671325117126
MCTS2P	na	4.09837096332848	5.3366170961784	4.65297213616406	5.54213007047931	5.25701624925741	4.73908133454071	4.87594823525291	5.06937459235402	5.7452731677447	5.71972023671144
ALG13	na	33.0550854332007	26.1030184052204	30.0362591554005	28.9607548795723	30.2082277009568	23.7743913616126	24.3407335903825	21.4473540445747	22.386754067419	22.1241956378352
PRPS2	na	69.6723063765842	69.4920356654535	65.595558407386	68.0473564292685	69.4004607831071	73.8111917854716	70.0186166582317	68.9044992668427	83.72249795479	79.3213980049497
MOSPD1	na	111.383764124853	113.113079755955	99.3012346132573	84.5904063388947	86.8584625063874	26.3413937511555	23.0924908421578	23.9820413407517	21.1188317131581	23.5144054175915
AMMECR1	na	10.9928267894885	11.2533012680284	10.0246960657193	9.12576304838322	9.96479199486106	11.7292263029883	10.102964743444	11.1136289140069	10.1830014076579	8.69874119333199
WDR13	na	32.2124297211145	36.8535948743334	35.8997606278024	37.0447641553091	39.9376309085376	39.6108214878695	40.5678893173042	39.7360977662211	36.8093708471368	37.8137060093701
SUV39H1	na	20.185434557702	20.0703208182361	20.2763663819832	19.3349500203188	21.5773055006834	21.3258660054332	20.4789825880622	21.7983107471223	23.7735441423919	24.3088110060236
XIAP	na	39.3750032738475	39.0578497618854	36.2402220036192	43.0452658857528	40.5261028767381	36.767372687145	34.6387362632366	31.7420839859706	29.6376850308485	27.9233564333899
STAG2	na	114.945899635035	103.367952884673	105.240394169174	113.134459709408	107.298055535217	127.560272588054	115.891537655491	111.721216977648	114.311124751334	102.081118113531
ATP11C	na	44.2394248845271	41.9968562786213	39.2287163024563	40.3367060768719	39.5845477276174	35.5431100090554	30.8159928467984	31.1181609592193	33.7980552557671	31.2995801842265
ABCD1	na	7.00936342326273	7.11548946157119	8.2089020613626	7.75064806848986	7.17935801204557	6.99014496844755	6.12419098347765	6.82415810509195	5.6660280206034	4.84587408943608
CCDC22	na	19.495988975086	20.2636765101267	19.4441274633197	20.6267246984004	20.2826671706424	22.0762205500688	23.443559115096	22.7341952872492	23.298073259544	23.4746851381699
SYP	na	1.34058863286446	1.62418781188038	1.51316167029725	2.04183739438711	2.00080469188155	1.46121674481672	1.98938687998319	1.75478351273793	1.90188353139135	1.78741257397233
PLP2	na	216.256097747221	225.916790404885	232.951239142262	249.229172567945	231.269483502779	187.786097881176	185.949161899605	182.146528622197	164.077077156075	174.451467219699
PLS3	na	22.0239561113446	20.2250053717486	20.2385373402258	24.7937397889864	23.7350360507517	22.6291133724319	22.8584453268656	20.2385031802441	21.2376994338701	21.9255942407272
NAA10	na	35.5064475047243	39.5992456991788	39.9096390540901	37.3364552116501	40.9184175222051	52.6432951578564	50.31978578781	53.5793899222648	54.9565095424959	57.8724471172818
ELF4	na	57.530403616069	62.2992039271261	63.3636449436975	59.2549545881321	61.1226217637541	69.625003273294	72.2810566393891	73.1549748865857	65.2583786708657	63.8702093099444
MTMR8	na	0.919260776821342	1.00544959783071	1.24835837799523	1.50012543261094	0.863092220027336	0.868831577999131	0.897174475286535	1.16985567515862	1.42641264854351	1.86685313281554
RBBP7	na	105.293661478411	112.61035495704	104.181180999966	101.091786097615	102.904131505986	88.2258975113663	94.7884336933165	96.3571124438983	102.146994665144	105.377901305524
KCND1	na	2.2598494096858	1.97222805728332	2.49671675599047	2.45853890344571	1.80464736914807	1.14527798918067	1.28725033410677	1.32583643184644	1.90188353139135	1.31076922091304
SLC25A14	na	7.50729634404096	8.46897930480485	7.67929547675856	6.45887339040822	7.76782998024602	6.71369855726601	6.39724408465181	7.01913405095172	5.38867000560882	5.83888107497626
FMR1	na	36.4640108139132	31.9810314386923	32.1925145355741	34.7945760063926	34.7590775883736	30.132658818788	29.3727121691635	28.5054832846984	30.7471170908268	27.8439158745467
PIM2	na	24.9732511036464	27.8432196322351	28.2961232345587	25.8771637125387	25.9712295299135	21.2468813165242	22.6634073974555	22.4222337738736	24.7244859080875	25.5401396680935
SCML2	na	7.96692673245163	6.45808010914342	7.30100505918425	7.87565852120744	8.00321876752621	8.21440764653724	9.28380543992153	7.99401378025057	10.1433788340872	9.8903495759802
SLC35A2	na	21.8324434495069	23.2026830268626	23.7566382236669	21.0017560565532	21.4596111070433	27.7236258070632	25.0038625503769	27.101656474508	22.6244895088429	23.3952445793267
PQBP1	na	26.1223270746731	27.2244814181854	28.3339522763161	26.9189174851852	27.1481734663144	31.5543832191503	37.2912521032142	36.5774874432929	34.3527712857563	34.3580416996903
EMD	na	36.3874057491781	35.229407062453	33.8569923729011	36.5447223444387	37.5052801066424	37.6756966095987	41.1139955196525	41.6078668464749	40.0584218799303	42.778740937071
TAZ	na	12.3717179547206	12.7228045263963	14.1480616172793	12.3343646681344	13.4171608749704	13.7038435257136	12.9115109269497	16.144008317189	12.798091263321	12.6707691354927
PGK1	na	172.514605783472	169.147559265828	188.691260286068	165.055467738109	160.613615854178	205.715622263522	202.917461758285	206.830483368044	176.043094374412	196.377061460426
MAGT1	na	94.4923473507604	94.4735910577089	89.6169999233549	102.05019956845	101.609493175945	72.4684520740184	72.6321249123273	72.5310518598344	79.6413728770128	84.2864329326506
SMS	na	56.1898149832045	54.5649762515052	53.9820425878545	48.629066107138	51.3539870916265	51.3795401353123	56.2879464277595	52.9554668955135	56.9772607945992	53.0662933072673
UBL4A	na	34.2041614042274	36.31219893704	38.7369387596097	39.419962756943	39.2706960112438	43.3625942110475	40.6849120749502	43.1676744133531	45.0508661498326	45.7180416142699
CD99L2	na	30.6037233616772	29.660763136006	31.7007369927275	26.4605458252208	27.3835622535946	35.5826023535099	35.7309486679333	39.7750929553931	33.0056037843541	31.4584613019129
EEA1	na	23.0581244852687	22.8546427814597	18.2335981270819	19.2516097185071	19.0272603051481	29.6192583408795	26.9932494303601	25.1908922050823	28.7659884122942	21.6475522847759
RP2	na	4.5196988193716	4.25382522159147	5.44738201307011	4.8337375050797	4.51161842287017	4.54161961226819	3.97877375996637	3.62655259299172	3.68489934207074	2.97902095662054
JADE3	na	28.803504340402	27.6111928019665	23.6431510983946	26.5438861270325	25.6966092780866	24.8406846618843	29.9968335432759	27.14065166368	26.4282565716256	28.4397200658708
CDK16	na	148.72873318322	141.57503760224	151.656628405542	147.679014810366	145.823353720073	169.935558187739	162.310564855099	166.509457764244	151.239363319183	154.273565273523
USP11	na	119.58050605151	126.145253389376	135.04967907403	115.801349367383	120.989836662014	84.6320941660063	87.4940151333781	91.560704175748	81.1074080991269	79.5597196814793
HTATSF1	na	52.5510744082867	49.0350034634363	46.6053794451554	51.6709871232657	51.942459059827	51.1425860685852	48.642459594883	47.3011644655802	56.2640544703274	54.2976219693371
TIMP1	na	148.307405327176	157.816915721044	165.653373855792	157.09646891509	160.456689995991	109.630748205709	119.363212798991	111.019303572553	133.48845035953	159.516642157175
KLHL4	na	5.01763174014982	5.4139593729346	3.10198142410937	2.62521950706915	2.62850812462871	0.19746172227253	0.195037929410116	0.155980756687816	0.0396225735706531	0.119160838264822
GABRE	na	1.9151266183778	1.89488578052711	2.00493921314386	3.12526131793946	2.82466544736219	1.14527798918067	0.897174475286535	0.857894161782988	1.54528036925547	1.31076922091304
FGD1	na	24.0922928591927	26.7990988960263	28.8257298191627	25.3354517507625	29.4235984100228	28.2370262849718	29.9188183715118	31.4301224725949	27.6961789258865	28.9163634189301
PIN4	na	10.8013141276508	11.137287852894	9.11679906354096	10.6675586319	10.5140324985148	7.46405310190163	8.93273716698332	7.2921003751554	7.96413728770128	8.61930063448877
PORCN	na	14.401752170201	13.4962272939584	14.5641810766111	14.1261811570864	13.4956238040638	12.0846574030788	13.0675412704778	15.4810901012657	14.5811070740004	17.596083783772
MAGED2	na	47.610047732872	50.6591912753167	47.7024216561209	48.8374168616673	47.3916091724101	32.1072760415133	34.3656831620625	35.2516510114464	38.037670627827	40.2366430540881
RBM3	na	212.579054639935	209.790925701216	205.714329076912	206.517267889439	231.936418400073	205.123237096704	203.658605890043	208.195314989062	231.276961931902	223.267690628854
KLF8	na	2.14494181258313	1.89488578052711	1.96711017138643	2.20851799801055	2.11849908552164	1.3032473669987	1.36526550587081	1.4428219993623	0.752828897842409	0.635524470745716
SRPX2	na	1.14907597102668	1.08279187458692	1.39967454502496	0.333361207246876	0.549240503653759	0	0	0.077990378343908	0	0
SYTL4	na	4.32818615753382	4.83389229726304	5.97698859767415	5.04208825960899	4.98239599743053	4.06771147881411	5.30503167995516	4.79640826815034	6.18112147702189	5.71972023671144
CENPI	na	10.6864065305481	10.4798785004663	8.62502152069435	11.7926527063582	11.2594303249021	8.88577750226384	8.386630964635	8.8129127528616	7.80564699341866	8.46041951680234
PBDC1	na	0.229815194205335	0.502724798915356	0.453948501089176	0.291691056341016	0.392314645466971	12.3611038142604	11.702275764607	12.0885086433057	14.8584650889949	18.2316082545177
GLA	na	9.23091030058097	9.12638865723262	9.15462810529839	9.2507735011008	10.4748010339681	6.634713868357	7.87953234816869	7.09712442929563	10.1433788340872	11.6380418705309
ARMCX3	na	20.6833674784802	21.3851395230917	21.486895718221	20.8767456038356	21.2242223197631	23.3794679170675	27.5783632185904	25.5028537184579	24.7244859080875	25.4606991092502
NDFIP2	na	29.4163448582829	27.3018236949416	31.7763950762423	29.2524459359133	29.5412928036629	33.6474774752391	30.9720231903265	30.7672042566717	30.3905139286909	31.5776221401778
FNDC3A	na	100.92717278851	100.312932952803	93.399904099098	92.5910753128197	90.3500628510434	79.9325051759201	80.58967243226	75.7286573719347	71.9942161778767	63.0758037215123
CDADC1	na	5.55386719329561	4.75655002050683	4.91777542846608	4.91707780689142	4.82547013924374	7.77999185753767	6.86533511523609	7.17511480763954	7.64715669913605	7.1099300164677
CAB39L	na	3.86855576912315	4.33116749834768	3.29112663289653	4.6253867505504	4.0800723128565	7.10862200181107	6.2022061552417	5.81028318662115	4.75470882847837	4.80615381001448
KLF5	na	110.541108412766	121.311361092113	108.720666010858	132.636090333351	105.414945236975	367.120834049087	353.252697747602	355.675120437392	272.563683592523	238.003914294271
STK24	na	84.1506636115203	86.5460076901975	85.7962667058543	79.3399673247564	81.3660574698498	214.561907421331	197.183346633628	193.845085373783	162.175193624683	158.205872936262
DNAJC3	na	98.1310879256782	98.611402864166	100.284789698951	106.883937073529	105.493408166068	82.73646163219	88.5862275380748	82.5918106661986	88.1206036211325	83.2139853882672
UGGT2	na	35.621355101827	34.1852863262442	32.5708049531484	38.4615492861083	38.7606869721367	27.8026104959722	25.9010370256634	26.1267767452092	29.12259157443	24.5868529619749
ARHGEF7	na	54.1980833000916	54.1782648677242	53.3389488779782	55.4629708556989	53.237097389868	58.1722233814873	57.9262650348045	55.2171878674869	57.0168833681698	53.4634961014834
FGF9	na	17.6957699538108	18.0207504841966	15.434249037032	15.2512752315446	16.9087612196264	21.2073889720697	19.6208156986577	20.7064454503076	19.4943061967613	20.2970627844413
PARP4	na	146.430581241166	148.071788849761	150.181295777002	142.386905645322	139.860171108975	102.877557303988	99.2743060697492	101.38749184708	93.7073864945946	93.8590202732579
SUPT20H	na	28.1523612901536	22.6999582279472	23.680980140152	21.2517769619883	20.596518887016	24.5642382507027	23.7556198021522	24.2550076649554	19.4943061967613	17.4769229455072
MRPS31	na	14.5549622996712	15.3524419361074	14.2993777843091	14.5012125152391	16.0456689995991	12.953488981078	14.3547916045846	12.8684124267448	13.9867684704406	15.6895103715349
SLC25A15	na	25.7776042833651	24.9042131154992	26.9342777312911	22.835242696411	25.8143036717267	25.9859626510649	24.4187487621465	23.9430461515798	26.7848597337615	28.9163634189301
KPNA3	na	61.8585897736028	57.5813250449973	60.866928187707	64.1720323950236	66.6542582648384	68.2822635618408	62.3341222394731	55.958096461754	68.9829005865071	62.8374820449827
RGCC	na	5.70707732276583	6.38073783238721	5.90133051415929	4.45870614692696	4.62931281651026	1.65867846708925	1.79434895057307	1.87176908025379	3.32829617993486	3.21734263315019
VWA8	na	70.0936342326273	68.3705726524884	65.1794389480542	68.8390892964798	66.183480690278	74.5615463301072	72.6711324982093	66.9157446190731	68.2300716886647	67.047831663673
[truncated: 13,467 more rows]
