# Supplementary material for: FOXO1 links KRAS G12D and G12V alleles to glutamine and nitrogen metabolism in colorectal cancer
Source: EMBO Rep. 2025 Nov 20;27(1):142–62. doi: 10.1038/s44319-025-00641-z (PMC12795846; doi:10.1038/s44319-025-00641-z)
Supplement: Supplementary file 6 — Source data Fig. 4 [file 44319_2025_641_MOESM6_ESM.zip › Fig4/Fig 4C-D/data/sw_gsea_G12D_LN_iFOXO1___G12D_LN_DMSO.gct]

#1.2
15285	10
NAME	Desctiption	G12D_Low_Nutrient_Foxo1inh_1	G12D_Low_Nutrient_Foxo1inh_2	G12D_Low_Nutrient_Foxo1inh_3	G12D_Low_Nutrient_Foxo1inh_4	G12D_Low_Nutrient_Foxo1inh_5	G12D_Low_Nutrient_DMSO_1	G12D_Low_Nutrient_DMSO_2	G12D_Low_Nutrient_DMSO_3	G12D_Low_Nutrient_DMSO_4	G12D_Low_Nutrient_DMSO_5
TSPAN6	na	25.2489311710548	21.8347236747493	23.1594857066929	32.7681804705435	28.1425964360901	40.7161955912442	41.4324229588934	43.7393418141411	42.5060879893813	41.7955210748954
DPM1	na	17.3293675996953	20.9728266875882	20.9615731791685	21.5962659628424	21.5138043277304	13.5352845325907	13.9343390273201	13.1145368728446	13.170900503752	12.8543778845452
SCYL3	na	14.476621582055	12.9694975210917	14.1236230935368	16.2802620335273	15.4010259763089	13.9766525064795	13.1190319565727	14.3497010104533	13.2507241431686	13.5685099892421
C1ORF112	na	10.4742614976045	10.3838065596082	11.2337751406806	14.9512610511986	10.9553689934568	10.3721473863874	8.8942589536086	10.7895220255813	11.1353976986267	10.9750828721848
FUCA2	na	82.6870562127966	74.4514826052543	79.6132759969971	93.3207877278977	93.7954236649944	57.5249592635104	58.4426932076699	58.9245950353296	68.4487707998019	68.2184089486826
GCLC	na	85.7952720230614	108.599020382306	90.8470511376777	63.1275466606161	63.6284655670698	79.6301386224424	76.3794487641139	74.473131826403	76.7105174794281	77.0135096065293
NFYA	na	24.865726482118	26.9650628840419	28.9391816124054	28.3243334358817	26.277008237929	38.4357943928186	38.9865017466511	37.9994614099598	34.2842531294635	34.691785928173
STPG1	na	3.4914204992015	2.95507538455254	2.80844378517014	4.69303471884844	5.00136410570855	7.83428153652667	8.48660541823488	7.66528332457123	7.70298120370948	6.91580564548628
NIPAL3	na	12.6883330336835	14.8985050637857	15.5481960280434	17.2770127702739	18.378028420183	33.1761593706435	33.0199363652719	35.0568644938921	37.1579041484639	33.0755922175431
LAS1L	na	40.5771187285248	43.2179774990809	43.6733359635879	45.3106272412712	43.3451555828074	34.1324566474026	33.131114602192	31.4240287950432	30.4926302571712	32.9252486165543
ENPP4	na	9.32464743079426	12.3128141023022	13.390985584362	14.8266672091052	14.2896117305958	13.0939165587018	11.6737148766113	11.4071040943856	13.0910768643353	12.9295496850396
SEMA3F	na	20.778209800126	15.3499749142035	17.5833002201957	16.4463871563184	16.3536667583486	10.5192700443504	11.2660613412376	12.6422682319943	12.8116941263769	13.0798932860284
ANKIB1	na	70.1690363741961	82.0854273486817	78.595723900921	67.1560808883002	61.4056370756438	85.8828515858675	80.6412811793847	80.3946540155267	73.1982773450943	73.9690516865055
CYP51A1	na	231.02984913009	257.009473028722	269.895517963235	195.861519770701	197.037868418549	189.236518804834	195.673696979389	199.152053010898	186.587757136486	196.01046978919
KRIT1	na	15.6262356488653	20.2751005551244	18.5601502324288	24.2957992081977	23.1015389644633	34.1692373118933	34.5393722698467	36.0014017755929	34.9627540645052	35.5186757336116
RAD52	na	8.43050315660851	8.24958544854251	7.52988551096343	9.92597608676793	10.9950623593751	12.799671242776	13.7861013780933	11.4434324513741	12.9713414052103	12.1778316800954
BAD	na	25.717292457533	21.8347236747493	25.2759940665313	23.7143612784288	26.4754750675206	20.450049456849	19.7526667594724	25.5751633198964	21.5922944622116	23.0401568515385
LAP3	na	68.0826997344293	72.6045604899089	71.3914550607019	74.7978365366906	76.0524890995045	44.8724106786973	43.1371559250017	45.9190432334504	39.871907888631	43.7499878877502
CD99	na	50.1146576531728	45.5984548921927	48.5575860247534	47.6779102410443	48.6243732499442	59.4007731525379	60.7403767706854	65.5363560072346	58.5506395121337	62.8436252133319
CD99	na	50.1146576531728	45.5984548921927	48.5575860247534	47.6779102410443	48.6243732499442	59.4007731525379	60.7403767706854	65.5363560072346	58.5506395121337	62.8436252133319
HS3ST1	na	5.96096182790501	5.37659549133865	4.19231463583369	4.98375368373285	7.14480586529792	3.4206017976384	3.33534710760323	4.0687759827108	3.11312193725046	4.28479262818172
WNT16	na	1.362505560664	1.51858040595061	1.13965834760528	1.41206354372431	1.42896117305958	4.00909242949017	3.96535711681717	4.7226864085036	4.86924200441739	5.18685423411471
MAD1L1	na	53.3506083597498	67.2279649985703	62.4369966152319	51.2080691003551	51.442602230145	37.0381291421707	37.3558876051561	35.0568644938921	34.3640767688801	38.2248605514106
LASP1	na	110.959046596575	115.781495275315	108.878074280147	97.847697323955	92.3267691260165	165.623332201782	176.365743167597	172.88665090822	149.350029348606	151.095318993776
SNX11	na	11.1555142779365	8.45479901691421	11.640795979111	8.63850638513695	9.6454879181522	9.78365675453565	10.4878136827968	10.4988951696734	9.49901309058475	8.98303015908273
M6PR	na	98.8242314469109	96.696633416747	96.9523637141346	106.403141147696	101.297469823557	68.1177906368422	68.9305068904667	72.0028035511857	70.6838327034689	70.7742501654928
CYP26B1	na	13.1992726189325	11.4098744014668	10.8267543022501	12.1686652444477	12.3049434346798	8.900920806758	8.37542718131477	9.51802953098418	9.25954217233472	9.54681866279085
ICA1	na	23.0348596349758	26.5135930336242	27.5960128455849	25.2510186642465	25.9991546765008	30.3808288693475	32.6493422422049	32.2959093627669	34.4439004082968	32.7373191153182
DBNDD1	na	75.1081190316031	62.7132664943928	63.2510382920928	55.5688535736213	53.3081904283062	54.656067433233	52.7355437124377	60.0144457449843	57.1138140026335	52.394744944608
ALS2	na	28.5274601764025	29.5507538455254	30.7707753853425	24.6280494537799	25.4831409195626	27.4751563745794	28.0539751161738	28.1544766660792	24.3062982023786	26.5732314747761
CFLAR	na	9.79300871727251	13.1747110894634	11.5593918114249	10.0090386481635	10.0027282114171	24.1648965704132	23.5327268147561	21.3974022662202	23.5479736279202	22.6267119488193
NDUFAF7	na	8.43050315660851	9.35773871774971	10.4604355476627	10.5904765779323	10.5584353342736	9.85721808351712	9.89486308588957	11.879372735236	10.4169849438766	9.50923276254364
RBM5	na	95.9714854292706	110.486985211326	102.650655452161	98.221478850235	105.901900270083	115.344163842947	113.62415813235	113.635100659994	111.832918822767	105.578793794407
SLC7A2	na	10.6019963939168	10.5890201279799	10.3790313799766	10.2166950516523	9.20886089305066	9.19516612268388	8.67190247976839	8.17388032241008	9.8582194679598	8.30648395463298
ARF5	na	119.77275444212	100.021093224369	106.761565920309	97.8892286046528	106.497300758857	128.879448375537	132.820933707222	138.338383412167	116.981543565142	116.629048467087
SARM1	na	76.6409377873501	72.2762187805142	65.8559716580477	63.7920471517805	72.6785529964472	58.7019405272139	62.5562879737139	62.2668038782706	61.6637614493842	61.3777751036908
POLDIP2	na	94.3960883747529	79.5407791008725	93.1670699167313	104.118920709319	102.64704426478	74.7750909096653	73.1182204811241	79.8134003037109	72.8789827874275	71.1125232677177
PLXND1	na	108.191457176476	99.6106660876252	94.1439199289644	70.8108335897043	76.1715691972595	67.9706679788793	70.0422892596678	78.2512809532058	69.3268308333853	70.3232193625263
AK2	na	213.615324932853	218.675578456888	207.94694635412	198.31186533187	206.72304970262	143.959520816739	147.199985682222	146.875547304462	149.429852988022	133.95614848105
FKBP4	na	161.79753532885	168.193040637449	171.477879230751	146.480827021048	145.992199847588	90.3333119892465	90.0173124929804	87.987280626121	84.5332341422626	85.2824076609151
KDM1A	na	144.084963040218	156.044397389844	145.835566409632	137.343945267538	142.261023451265	136.49304592512	136.526874937892	131.145368728446	126.600292114852	131.325135463745
RBM6	na	42.7486119658331	56.2285177338469	44.690888059664	56.1087602226924	55.8088724811604	51.9710789254093	47.6213448141127	45.8463865194734	52.4042192770495	48.1099523164263
CAMKK1	na	32.8278683522483	31.8491458112885	28.7356711931902	28.8642400849528	29.3333974136398	17.8754029424975	17.6402802579904	17.4012829974864	19.2374970994195	22.7018837493137
RECQL	na	34.0200607178293	42.6433795076401	40.1322546692429	44.1477513817335	45.2504371468868	28.1372083354127	30.6851933899497	27.6095513112518	29.6943938630044	27.2873635794731
VPS50	na	9.19691253448201	9.72712314081878	11.7222001467971	14.2036979986386	16.7109070516135	22.0316180299506	21.7168156117277	22.9958499737137	23.6277972673369	23.9046325572243
HSPB6	na	0.851565975415001	0.98502512818418	0.529127089959593	1.41206354372431	0.992334147958045	1.21376192819427	1.29707943073459	1.12617906664317	1.03770731241682	1.31550650865228
ARHGAP33	na	13.5824773078693	8.08541459384514	8.87305427778394	15.1589174546874	15.7979596354921	13.7927491840258	13.7861013780933	14.0590741545453	15.1664914891689	16.6881397097604
NDUFAB1	na	59.0561003950303	50.4414951057649	54.8257069365824	53.783008503617	56.5630464336085	29.1302862766625	30.5369557407229	34.9842077799152	30.5724538965879	30.5949228012274
ZMYND10	na	1.14961406681025	1.02606784185852	1.38387085066355	1.45359482442208	1.42896117305958	1.21376192819427	2.14944591378875	1.56211935050504	1.87585552629195	1.61619371062995
SLC25A13	na	27.8036290972998	25.3643970507426	28.0844378517014	32.0206174179836	29.5318642432314	24.1648965704132	21.5685779625009	25.0302379650691	24.9049754980037	24.4684210609324
ST7	na	59.1838352913426	60.9484298063961	56.6573007095194	45.5598149254578	44.4565698285204	50.0952650363818	50.2155036755819	48.7889834355411	49.8099509960074	44.6896353939304
CDC27	na	84.9437060476464	96.6555907030727	94.3067282643366	98.8444480607016	91.3741283439767	94.8941143860977	93.4638378375037	87.4786836282821	90.5599189182219	91.2585658002212
HCCS	na	21.0762578915213	23.3122613670256	21.5314023529711	18.9382639981848	18.378028420183	12.9835745652296	12.7854972458124	13.3325070147756	11.9336340927934	13.1174791862756
DVL2	na	99.5906408247844	84.3427766007704	90.0330094608168	82.6887798692676	82.8003613056192	56.0169520193902	59.5544755768709	61.7945352374202	62.1427032858843	61.0395020014659
PRSS22	na	23.4606426226833	22.4914070935388	20.7580627599532	11.0888519463056	12.0667832391698	4.34011840990679	4.18771359065738	4.3957311956072	4.6696829058757	4.62306573040659
UPF1	na	129.054823574143	123.456482732417	127.885947434849	108.811955428167	113.205479599054	123.399129366418	122.444298261345	127.875816599482	113.389479791392	113.509418746568
SKAP2	na	5.19455245003151	6.0332789101281	6.63443966641643	12.2101965251455	10.4393552365186	19.1627261996732	17.7885179072172	17.5829247824288	21.3927353636699	20.5219015349756
SLC25A5	na	436.257249205105	401.356697021379	441.169886774771	390.186382155585	406.698227199125	250.292421859455	269.421927469727	275.150975830818	246.535310338412	249.156932738742
MCUB	na	23.5883775189955	24.8718844866505	23.7293148804956	29.2795528919305	27.1502622881321	22.252302016895	23.1991921039958	20.7798201974159	22.7896490534617	25.2201390658766
HOXA11	na	10.6019963939168	10.6711055553286	11.4779876437389	11.2965083497945	11.7889296777416	9.15838545819315	7.18952598750029	8.71880567723742	8.98015943437634	9.88509176501572
POLR2J	na	136.676339054108	136.754321962904	131.427028729194	186.973825701378	153.25608581064	151.940925011229	167.175008915535	170.416322633003	175.093153060484	145.156746754718
DHX33	na	105.04066306744	96.8608042714444	103.423995045179	92.7808810788266	93.5969568354028	74.7015295806839	73.5629334288045	71.6395199813008	67.7702698647601	68.5942679511547
LIG3	na	37.5966378145723	37.9234674350909	41.3533171845343	45.4352210833645	46.4015447585182	46.2332952648546	47.3248695156591	46.2823268033353	44.1424725974233	43.900331488739
RPAP3	na	32.35950706577	42.5612940802914	37.1610025487006	33.5157435231034	31.8737728324124	33.3600626930971	31.1299063376301	29.7892527305612	30.931660273963	28.0390815844172
REXO5	na	4.42814307215801	3.07820352557556	3.54108129434497	5.68978545559501	6.07308498550323	7.09866824671196	6.93011010135337	5.84886547514677	7.14421572779273	7.36683644845278
CIAPIN1	na	45.8568277760978	39.4420478410415	45.2607172334667	38.1672469612541	38.1453246475072	29.7187769085143	25.8674697900784	30.8064467262389	25.9825946301289	27.9639097839228
SPPL2B	na	42.2802506793548	32.9162563668214	38.422767147835	38.9978725752096	39.7330592842401	32.2566427583751	33.0940551898853	36.7279689153626	34.0846940309218	33.78972432224
FAM214B	na	10.3039483025215	7.96228645282212	7.20426884021907	7.89094333257702	6.86695230386967	11.402005992128	11.0437048673974	10.6442085976274	11.414780436585	12.5161047823203
PRKAR2B	na	8.08987676644251	8.61896987161158	9.15796886468526	10.3828201744434	9.36763435672394	13.5720651970814	13.0449131319593	11.806716021259	11.175309518335	12.290589380837
MSL3	na	12.5180198386005	12.4359422433253	12.1699230690706	14.1621667179409	13.5354377781477	18.8684808837473	18.307349679511	18.563790421118	18.6787316235028	16.8384833107492
CREBBP	na	66.6350375762238	66.6533670071295	62.2741882798597	54.4475089947814	57.0790601905467	100.411214059708	109.362325717079	104.734653197815	107.123324097183	99.4147061538653
TSPOAP1	na	2.6398545237865	2.83194724352952	1.8722958567801	1.66125122791095	2.42129532101763	4.26655708092532	4.81772359987133	4.3957311956072	6.58545025187598	7.02856334622791
GCFC2	na	10.8148878877705	13.0515829484404	11.4779876437389	17.1524189281806	16.7109070516135	15.852466395507	14.0084578519336	11.2617906664317	17.0024351957525	18.4546770213792
WDR54	na	22.0129804644778	16.9095980338284	17.0948752140791	19.6858270507448	16.1155065628386	23.2453799581449	23.6068456393695	26.2290737456892	21.0335289862948	21.5367208416502
CROT	na	5.10939585249001	6.32057790584849	5.82039798955552	9.71831968327906	7.93867318366436	10.703173366804	11.0807642797041	9.08208924712231	10.5367204030016	9.50923276254364
KMT2E	na	55.8627279872241	57.9933544218436	56.1281736195599	64.1658286780605	61.802570734827	94.8205530571162	96.5397690589601	83.0102957186979	94.6708363481808	84.00448705251
RHBDD2	na	183.001528116684	135.523040552673	147.789266434098	134.727474583578	145.833426383914	128.327738408176	134.266250787183	140.881368401361	132.028299595186	127.942404441496
SOX8	na	55.6072581945996	55.6539197424062	48.0691610186368	28.3658647165795	30.3257315615978	16.2938343693958	18.4926467410446	19.1087157759453	18.8782907220445	18.6426065226152
IBTK	na	44.0685392277263	53.9711684817582	51.1218173068652	55.1950720473414	52.4746297440214	45.9022692844379	46.2872059710714	43.0854313883483	47.175770895257	46.4561727055492
ZNF195	na	30.315748724774	33.7781533539825	35.736429614194	41.6143432591693	40.8841668958714	41.3782475520775	40.8394723619862	38.6533718357526	42.8652943667564	42.5472390798395
MYCBP2	na	73.5327219770853	87.544108267369	83.968398968203	69.2741762038867	66.0497608880875	61.1662450480932	63.8533674044484	58.4523263944792	64.8567070260514	62.693281612343
FBXL3	na	26.8669065243433	29.0992839951077	28.3693524386028	29.9440533830949	26.9914888244588	43.5483067570309	42.1736112050275	39.2709539045569	41.0692624798811	41.8706928753898
PDK2	na	10.048478509897	6.85413318361492	8.05901260092302	11.2134457883989	11.1935291889667	36.0082705364301	35.7252734636612	40.3244762572231	37.0780805090472	43.7875737879974
ITGA3	na	48.2412125072598	46.6245227340512	45.9933547426415	43.4832508905691	43.7817826079089	56.9364686316586	58.3315149707498	62.2304755212821	67.5707107662184	68.8573692528852
ZFX	na	13.114116021391	16.1708291876903	16.1587272856891	16.6955748405051	16.7506004175318	18.7581388902751	18.0849932056708	20.271223199577	19.0778498205862	20.1836284327507
LAMP2	na	44.1536958252678	47.9789322853044	46.2782693295428	56.4410104682746	53.5860439897344	53.8468928144368	54.3290984416259	56.8175503299972	60.1870241201756	58.3333171836669
ASB4	na	1.192192365581	1.64170854697363	2.11650835983837	1.37053226302653	2.10374839367105	1.1402005992128	1.63061414149491	1.74376113544748	1.43682550950021	1.01481930667462
GDE1	na	52.3713074880226	49.5385554049294	55.7211527811294	53.616883380826	50.5296548140236	69.7729205389253	73.3405769549643	75.7082959640116	66.81238619176	66.0384267343446
REX1BD	na	22.7368115435805	17.9356658756869	18.5601502324288	19.7688896121403	22.7046053052801	21.1121014176822	20.4938550056065	22.1966261199669	19.4769680176696	23.9046325572243
CRLF1	na	1.1070357680395	0.451469850417749	1.18036043144832	0.622969210466607	0.873254050203079	0.845955283286917	0.481772359987133	0.908208924712231	0.917971853291804	0.563788503708121
OSBPL7	na	35.3399879797225	28.1963442942722	30.5672649661272	23.4651735942422	24.2526465760946	21.5902500560618	21.4944591378875	21.9423276210475	18.7585552629195	20.6346592357172
TMEM98	na	31.337627895272	29.7970101275714	32.5616670744365	39.0809351366051	37.9071644519973	47.5941798510118	47.1395724541256	49.1885953624145	44.46176715509	46.0427278028299
YBX2	na	13.6676339054108	12.518027670674	12.4141355721289	16.4048558756206	15.917039733247	14.0869944999517	13.081972544266	12.4606264470518	15.9647278833357	15.2974614006137
MAP3K14	na	28.2294120850073	26.6777638883215	24.6654628088856	18.0661071035316	18.5368018838563	18.0960869294419	17.7143990826038	19.9442679866806	16.1243751621691	17.4398577147045
TMEM132A	na	69.0620006061566	53.3965704903174	62.4369966152319	58.1022616961855	62.7155181509484	53.8468928144368	52.6243654755176	59.251550248226	53.521750228883	59.1226210888583
AP2B1	na	359.829202911609	347.508656680644	376.779190135073	331.419619968235	318.658341592287	281.004276709219	288.878118930746	286.049482927364	242.623952006995	233.29568283442
ZNF263	na	72.2553730139628	81.5518720709152	77.700278056374	67.8621126601624	68.9870699660433	54.8767514201774	54.4773360908527	54.129251912849	50.1691573733825	51.2295820369446
SPATA20	na	142.083782997993	115.740452561641	127.845245351006	119.651619690286	135.354377781477	144.989379422479	156.501898171205	163.368621377236	160.605162506357	156.921133532094
TNFRSF12A	na	311.63056870312	267.885792152423	259.964209505532	186.807700578586	214.106015763428	121.633657470862	126.298477141242	136.303995420812	105.646586767974	125.273805523944
MAP3K9	na	31.2098929989598	29.7970101275714	30.5265628822842	22.1777038926112	25.4434475536443	28.6153569737922	28.4245692392408	27.17361102739	25.9027709907122	26.5356455745289
RALA	na	41.9822025879596	51.5496483749721	48.1505651863229	41.4066868556805	40.2887664070966	47.5941798510118	44.0265818203626	45.2651328076576	37.9561405426307	39.4651952595685
BAIAP2L1	na	121.348151496638	126.69885711269	121.047997349218	79.6985276590279	90.3421008301004	76.1727561603133	82.3830735577997	78.3239376671828	75.3535156093446	72.2401002751339
KDM7A	na	22.9071247386635	27.334447307111	27.8809274324862	53.6584146615237	47.116025345048	114.939576533549	107.509355101744	108.004205326779	125.123554785644	115.614229160412
ETV1	na	1.83086684714225	2.58569096148347	1.8722958567801	2.5334081225642	2.93730907795581	12.1376192819427	10.8954672181705	10.9711638105238	10.0178667467932	9.84750586476851
TTC22	na	36.7024935403865	32.0543593796602	34.5967712665887	28.9888339270461	27.8250495087436	25.9671491304593	24.2368556485834	22.9231932597367	24.6655045797537	25.8966852703264
PHTF2	na	42.9189251609161	50.1541961100445	47.0516089225607	53.2846331352438	49.338853836474	34.4634826278192	34.6876099190736	32.2595810057785	29.7343056827128	32.0231870106213
FARP2	na	29.804809139525	29.8790955549201	30.4451587145981	27.7013642254151	22.9030721348717	17.1765703171735	17.0843890733899	15.5485367910734	17.0423470154609	18.0788180189071
USH1C	na	1.362505560664	1.55962311962495	1.13965834760528	0.913688175351023	1.46865453897791	1.87581388902751	2.11238650148204	2.14337306232087	2.63418010075039	2.3303258153269
GGCT	na	61.8662681138998	67.679434848988	62.8847195375054	60.7187323801453	56.5233530676902	43.0333774541606	41.0618288358264	37.27289427019	32.5680448820049	37.397970745972
DBF4	na	59.9928229679868	77.3244725624581	69.4784571200788	73.3027104315707	74.8616881219549	47.4470571930488	49.3631371925278	40.4334613281885	44.342031695965	42.9230980823116
IFRD1	na	95.3753892464801	100.349434933763	105.296290901959	79.3662774134457	77.6005303703191	66.4258800702684	59.4803567522575	62.7754008761094	56.7146958055501	59.1226210888583
COX10	na	45.2181532945366	41.1658418153639	43.1035067897853	39.8284981891651	39.97121947975	21.3327854046266	18.7520626271915	19.5809844167957	18.2397016067111	18.3795052208847
GTF2IRD1	na	122.284874069594	118.613442518845	119.949041085455	97.5985096397684	98.0823071841731	72.8257156916564	72.3029134103766	80.3583256585382	82.8569377145124	84.7562050574542
PAF1	na	56.3736675724731	60.455917242304	59.3843403270035	55.1950720473414	56.007339310752	52.3756662348074	50.5860977986489	51.1139982828044	56.1958421493417	53.5223219520243
VPS41	na	45.9845626724101	47.8558041442814	51.4067318937666	60.8017949415408	53.8638975511627	69.0373072491106	69.0046257150801	66.2992515039929	63.1804105983011	66.9404883402776
ARHGAP44	na	23.673534116537	25.5696106191143	24.4619523896704	24.2957992081977	24.6892736011962	22.804011984256	22.4580038578617	24.5216409672302	21.2330880848365	23.0025709512913
ELAC2	na	151.961948312807	155.100414975334	165.209758318922	136.845569899165	139.006167445963	106.811049681096	105.508146837182	105.533877051561	96.2673091365144	101.36917296672
SCIN	na	0.38320468893675	0.328341709394727	0.203510419215228	1.41206354372431	1.15110761163133	4.19299575194385	4.55830771372441	3.88713419776835	5.06880110295909	4.58547983015938
ARSD	na	6.98284099840301	6.64891961524321	8.38462927166739	10.9227268235145	9.76456801590716	16.3673956983773	19.6414885225523	20.4891933415079	21.3129117242532	24.1301479587076
PNPLA4	na	5.06681755371926	5.04825378194392	5.41337715112506	7.97400589397257	9.40732772264226	8.93770147124873	9.15367483975552	8.86411910519138	10.3371613044599	9.47164686229643
ADIPOR2	na	70.9354457520696	73.097073054001	69.8040737908232	56.731729433159	54.6180715036108	56.4951006577698	56.9973761277085	55.618714549377	53.3621029500496	51.8309564408999
CDKL3	na	0.553517884019751	0.820854273486817	0.284914586901319	0.415312806977738	0.67478722061147	0.809174618796182	1.00060413228097	1.30782085158561	1.19735459125018	1.57860781038274
MARK4	na	57.7787514319078	54.1353393364556	56.7794069610486	44.0231575396402	49.338853836474	57.157152618603	58.9615249799637	62.8117292330979	49.410832798924	54.0485245554852
PROM1	na	89.1163793271799	92.3050630535925	95.0800678573545	80.0307779046101	82.6018944760276	61.9386390023986	61.2221491306726	61.3585949535584	62.3023505647176	67.3915191432441
CCDC124	na	58.8006306024058	63.0005654901132	55.7211527811294	64.0827661166649	61.5644105393171	57.4881785990196	56.552663180028	53.6569832719986	54.1603393442164	55.2512733633959
PAFAH1B1	na	56.2033543773901	55.2845353193371	55.0699194396407	53.6584146615237	51.6410690597366	59.5846764749916	61.8150997275798	56.9265354009627	55.6769884931333	55.8902336675984
NOS2	na	36.0638190588253	36.1996734607686	35.9399400334092	35.0108696282233	35.6049492287346	11.9904966239798	10.6731107443303	13.3325070147756	13.4502832417103	13.3429945877589
KIAA0100	na	296.557850938274	311.92462392499	317.191339388854	309.158853514228	317.030913589636	239.405345170198	254.598162547046	269.011483499763	284.651098159876	271.971574188798
TRAPPC6A	na	2.68243282255725	2.50360553413479	3.13406045591451	3.11484605233303	2.97700244387413	7.46647489161931	8.96837777822201	7.66528332457123	6.98456844895938	7.02856334622791
ST7L	na	8.17503336398401	10.5069347006313	8.38462927166739	10.1751637709546	9.2882476248873	8.49633349735991	8.93131836591531	7.4473131826403	9.53892491029309	9.73474816402689
RPUSD1	na	182.703480025288	145.98893253963	156.540214460353	130.325158829614	140.038194959839	78.857744668137	82.4942517947198	90.7119074002577	77.0298120370948	81.0352009329806
RHBDF1	na	20.4801617087308	17.6483668799666	17.7868106394109	16.3633245949229	14.8850122193707	26.3717364398574	27.0163115715861	28.808387091872	26.4216246469206	24.9570377641462
LUC7L	na	51.0088019273586	56.5158167295673	51.5695402291387	47.553316398951	46.5206248562731	52.6331308862425	51.2161078078629	47.1905357280475	45.1402680901317	48.3730536181568
BAIAP3	na	10.8148878877705	8.82418343998328	10.0534147092323	6.85266131513267	7.54173952448114	2.75854983680517	2.9647529845362	3.3785371999295	4.03109379054227	3.90893362570964
TSR3	na	51.0088019273586	47.568505148561	53.4418360859188	48.1762856094176	50.6487349117786	34.8312892727266	32.5381640052848	34.4756107820763	27.6189792381708	34.315926925701
PIGQ	na	48.5392605986551	33.9833669223542	40.9055942622608	41.9881247854493	42.2337413370944	44.4310427048085	47.2507506910457	47.8444461538404	36.6789623119638	41.19414667094
CRAMP1	na	68.3807478258246	65.2579147422019	60.1983820038644	48.467004574302	51.442602230145	61.2398063770747	58.7021090938168	62.7390725191209	58.8699340698005	57.9574581811948
TEAD3	na	12.9012245275373	10.712148269003	10.9488605537793	12.7501031742165	10.9950623593751	25.7096844790241	23.6439050516762	28.0091632381252	28.2176565337959	25.107381365135
DNAJC11	na	111.129359791658	113.811445018947	107.901224267914	99.6335423939593	103.996618706003	69.257991236055	69.8199327858275	68.5516096372792	63.7391760742178	67.2411755422552
MYLIP	na	5.79064863282201	4.88408292724656	5.86110007339856	5.2329413679195	6.43032527876813	5.51709967361033	5.00302066140484	4.90432819344605	6.18633205479259	6.01374403955329
E2F2	na	40.7900102223786	33.6139824992851	36.7539817102702	30.7746789970504	35.1286288377148	17.250131646155	16.0837849411089	17.001671070613	16.7230524577942	17.2143423132213
PSMB1	na	79.6639970000734	77.3244725624581	79.450467661625	86.5511889741606	79.6248920321535	69.7361398744346	73.1182204811241	72.5840572630015	69.6860372107604	72.7287169783476
JARID2	na	33.4665428338095	40.221859400854	35.736429614194	24.046611524011	23.2206190622182	27.3280337166165	25.7562915531582	25.6841483908619	26.4216246469206	23.8670466569771
CDKL5	na	1.4476621582055	1.84692211534534	1.3431687668205	1.99350147349314	1.38926780714126	6.28949362791578	5.44773360908527	5.52191026225037	4.86924200441739	5.1116824336203
CDK11A	na	47.6025380256986	50.5646232467879	44.4059734727627	40.9083114873072	43.1069953872975	46.0861726068916	40.6912347127594	39.2346255475684	39.5127015112559	41.0813889701984
NADK	na	129.565763159392	125.057148565717	125.565928655796	108.147454937003	119.080097754965	70.50853382874	67.2628333366651	71.9301468372087	70.5241854246355	73.705950384775
CYTH3	na	27.2926895120508	25.9389950421834	25.92722740802	28.7811775235572	27.3487291177237	56.8629073026771	56.7379602415616	56.8902070439742	55.1182230172166	52.5075026453497
ADAM22	na	35.0419398883273	40.221859400854	37.3238108840728	45.3106272412712	41.201713823218	46.453979251799	46.472503032605	41.9955806786936	48.7323318638823	47.4334061119766
SYPL1	na	91.5007640583419	89.8425002331321	104.156632554354	107.109172919559	95.5022383994822	102.618053929152	97.8368484896946	96.2701460194965	92.9147162810139	102.910194876856
CYB561	na	72.8940474955241	66.4891961524322	70.9844342222715	57.9361365733944	58.4286346317697	57.4146172700382	59.2580002784173	59.4695203901569	54.5594575412998	59.5360659915776
SPAG9	na	105.977385640397	127.807010381897	125.606630739639	96.560227622324	99.3921882594778	69.257991236055	64.1869021152088	64.8097888674648	68.6483298983436	68.8573692528852
CELSR3	na	27.0372197194263	29.263454849805	24.136335718926	11.7948837181678	12.0667832391698	21.4431273980988	19.7526667594724	20.5255216984964	20.9936171665865	19.1312232258289
AASS	na	4.72619116355326	5.04825378194392	3.62248546203106	5.31600392931504	5.00136410570855	14.2708978224054	11.8960713504515	12.3879697330748	13.4502832417103	14.1322984929502
PLEKHG6	na	7.15315419348601	5.45868091868733	7.08216258868993	6.43734850815494	5.63645796040169	8.27564951041549	8.8201401289952	9.44537281700721	9.17971853291804	10.6743956702071
SS18L2	na	8.17503336398401	7.67498745710174	9.60569178695876	9.59372584118574	8.018059915501	8.86414014226726	7.96777364594104	7.7742683955367	7.22403936720941	8.8702724583411
MPND	na	35.1270964858688	30.9051633967786	31.4627108106742	37.627340312183	40.4475398707699	29.8658995664773	30.8704904514832	30.9517601541928	35.0824895236302	32.9628345168015
MGST1	na	27.6333159022168	28.4015578626439	30.1195420438537	34.7616819440367	30.2860381956795	17.3972543041179	19.4191320487121	17.2559695695324	18.2397016067111	19.0184655250873
CRY1	na	13.2418509177033	14.4880779270423	14.5713460158103	15.4911677002696	16.036119831002	16.551299020831	16.1208443534156	15.6938502190274	19.995821673878	19.3567386273122
NFIX	na	91.7562338509664	91.2379524980597	80.6715301769163	69.7310202915622	72.1228458735907	99.6756007698933	100.468066763471	102.954563705379	99.8593729102649	102.421578173642
ST3GAL1	na	2.9804809139525	3.65280151701633	3.2154646236006	4.19465935047515	5.12044420346351	5.73778366055474	7.3377636367271	5.15862669236547	6.98456844895938	7.06614924647512
MMP25	na	18.5215599652763	18.9206910038711	15.9959189503169	1.12134457883989	1.54804127081455	1.10341993472207	1.55649531688151	1.70743277845899	1.47673732920855	1.42826420939391
IL32	na	100.655098294053	86.0665705750927	90.8470511376777	108.313580059794	97.0105863043784	62.858155614667	64.409258589049	57.8347443256749	66.7724743720516	66.0008408340974
PKD1	na	199.862534429901	167.864698928054	183.322185629077	129.909846022636	143.451824428815	156.759192059515	154.834224617403	162.169785596616	142.52510817848	149.441539382899
MED24	na	117.047743320792	99.6517088012995	108.348947190187	108.77042414747	110.506330716608	82.057662478831	86.0519553761632	91.8017581099123	90.2805361802635	90.3940900945354
RHOBTB2	na	22.311028555873	20.5213568371704	22.5896565328903	21.9700474891223	23.1015389644633	13.4249425391185	14.3419925626939	14.2043875824993	15.2862269482939	15.6733204030858
HEATR5B	na	23.9290039091615	26.8008920293446	26.2121419949214	24.2127366468021	24.1335664783396	34.1692373118933	31.2410845745502	32.4775511477094	31.3307784710463	33.0004204170487
SEC62	na	52.4138857867933	61.5230277978369	64.309292472012	64.3734850815494	63.033065078295	59.1800891655935	54.9591084508398	53.2210429881368	58.9098458895088	59.2729646898471
RPS20	na	431.488479742781	477.449888173607	436.204232545919	455.307430289694	493.348844998822	458.250298890074	467.912139784426	451.052880369083	461.380635828402	495.081478056225
CSDE1	na	503.232913171495	573.859222594634	566.125284172921	547.17462319317	550.348518457532	561.125817470661	550.554629228373	539.512429636054	499.097305452783	497.486975672046
UBE3C	na	211.571566591857	207.142575914398	208.598179695609	182.8206976316	186.439739718357	148.042174575211	150.350035728292	161.5885318848	141.966342702563	140.984711827277
REV3L	na	49.9869227568606	57.9933544218436	55.2327277750128	51.581850626635	46.9572518813747	57.7456432504548	51.9943554663036	49.9151625021842	57.6725794785503	51.8685423411471
FAM76A	na	7.28088908979826	6.85413318361492	7.12286467253298	10.0090386481635	10.2011950410087	8.60667549083212	9.56132837512925	8.82779074820289	9.49901309058475	8.98303015908273
POMT2	na	67.4440252528681	57.3777137167285	61.3787424353127	48.7577235391864	52.0776960848382	49.50677440453	49.8449095525149	50.641729641954	47.056035436132	47.4709920122238
VTA1	na	39.3849263629438	43.3821483537783	41.5568276037495	40.1192171540495	39.8124460160768	40.5322922687906	41.0247694235197	34.6935809240072	38.7144651170891	34.8045436289147
MLXIPL	na	27.25011121328	20.9317839739138	21.9384231914016	21.2224844365624	21.1565640344655	32.8083527257361	35.2435011036741	34.5119391390648	47.3354181740904	45.5541110996162
BAZ1B	na	271.223763169678	324.770993305059	309.742858045577	280.95911392044	284.283886707021	259.708271969084	246.333913602652	238.495663629432	250.765963227496	235.964281751972
RANBP9	na	112.321552157239	125.713831984506	118.605872318635	89.9982852720758	95.8594786927471	70.6188758222122	72.9329234195906	71.6031916243123	74.5951910348861	72.2401002751339
ETV7	na	15.6262356488653	13.7493090809042	15.181877273456	16.4048558756206	16.7506004175318	13.0203552297204	13.5637449042531	12.0610145201784	13.9691368979188	15.0343600988832
SPRTN	na	7.62151547996426	9.31669600407537	6.4309292472012	8.88769406932359	8.73254050203079	8.09174618796182	7.52306069826061	7.51996989661728	8.90033579495966	8.60717115661065
EEF1AKNMT	na	31.8059891817503	30.4947362600352	33.5385170866696	31.9790861372858	32.7867202485338	24.753387202265	27.7945592300269	25.466178248931	27.1400374016707	26.4228878737873
DYRK4	na	25.0786179759718	27.334447307111	25.7237169888048	23.8804864012199	27.8647428746619	35.5669025625413	35.9105705251947	35.5291331347425	36.000461376922	33.5642089207568
ZNF207	na	196.073065839304	191.4642592908	178.600743903284	176.507942965539	173.539395794903	177.062118858401	176.032208456837	164.131516873994	160.206044309274	147.938103373011
UQCRC1	na	241.84473701786	216.336143777451	236.723319631153	257.369346484104	253.32306129073	133.329908778916	137.935132605547	144.841159313107	143.443080031771	154.703565417508
STARD3NL	na	20.2246919161063	19.1669472859172	19.618404412348	28.1166770323929	27.626582679152	29.8291189019865	28.1651533530939	29.7165960165842	25.5834764330455	27.1370199784842
CD9	na	148.72599760623	145.578505402887	151.41175189613	116.495242357255	119.159484486802	216.822017172886	221.022334997174	233.48235036502	189.820614532862	194.807720981279
NCAPD2	na	133.908749634009	142.007789313219	138.264978814826	148.889641301519	153.057618981049	184.52859375002	194.154261074814	196.754381449658	209.137935271698	199.50595851218
GIPR	na	1.873445145913	2.38047739311177	1.91299794062314	1.66125122791095	2.26252185734434	1.47122657962942	1.11178236920108	1.30782085158561	1.83594370658361	2.21756811458528
PHF7	na	4.38556477338726	4.0221859400854	5.57618548649724	6.47887978885271	4.12811005550547	3.34704046865693	3.29828769529652	3.41486555691799	5.02888928325075	4.62306573040659
SEMA3G	na	2.214071536079	2.33943467943743	2.03510419215228	2.99025221023971	2.7388422483642	3.86196977152723	2.52004003685577	3.0515819870331	4.51003562704234	4.13444902719289
NISCH	na	161.542065536226	143.033857155078	146.568203918807	119.77621353238	126.026436790672	126.782950499565	130.70854720574	136.703607347685	125.722232081269	121.665559100213
FUZ	na	0.638674481561251	0.738768846138135	0.284914586901319	0.373781526279964	0.238160195509931	1.17698126370354	1.03766354458767	1.52579099351655	0.878060033583464	0.97723340642741
IDS	na	89.2441142234921	80.074334378639	82.2996135306382	83.3948116411297	69.9794041140013	114.645331217623	106.32345390793	116.505040862085	107.203147736599	106.180168198363
ZNF200	na	11.2832491742488	13.2157538031377	11.3151793083667	13.6637913495676	11.1141424571301	10.2985860574059	9.15367483975552	8.93677581916836	10.0577785665015	10.2609507674878
LRRC23	na	2.25664983484975	1.88796482901968	2.15721044368142	3.44709629791522	2.54037541877259	3.64128578458282	3.78006005528366	2.76095513112518	4.470123807334	3.98410542620405
HFE	na	1.31992726189325	0.943982414509839	1.13965834760528	2.94872092954194	2.58006878469092	6.58373894384166	5.52185243369868	6.21214904503166	8.10209940079288	7.4420082489472
SCMH1	na	63.6119783635006	59.7581911098403	57.9190653086539	59.0159498715365	61.2865569778888	42.4816674867995	43.9895224080559	42.7221478184634	43.3043243835481	45.8547983015938
FYN	na	69.2323138012396	70.0188695284255	71.7577738152894	45.0199082763868	54.6974582354474	114.02005992128	115.254772273845	111.201100741766	96.7063391533061	104.977419390452
HIVEP2	na	20.5653183062723	26.4725503199498	22.1826356944598	14.0375728758475	15.0040923171256	13.7559685195351	13.5637449042531	12.9692234448907	14.5279023738355	14.8464305976472
ELOA	na	60.3334493581528	69.4032288233104	62.8847195375054	57.3131673629278	56.5233530676902	55.9433906904087	55.0332272754532	53.5116698440447	53.521750228883	52.7330180468329
LYPLA2	na	68.6787959172198	54.1353393364556	60.9310195130392	65.4948296603893	59.3018886819727	67.6396419984627	70.9687745673353	71.1672513404504	65.7746788793432	70.0601180607958
CLCN6	na	20.8207880988968	19.4132035679632	19.4962981608188	16.4463871563184	14.6468520238607	21.4431273980988	25.6821727285448	24.4853126102418	25.3440055147954	24.5060069611797
NME1-NME2	na	572.252335478881	579.194775372298	585.580880249897	538.494585527335	581.229957141986	406.279219964665	406.097040056846	417.267508369788	386.945092072349	381.985504212376
TSPAN9	na	7.32346738856901	6.85413318361492	7.61128967864952	6.31275466606161	7.18449923121624	11.9169352949983	12.4149031227453	11.952029449213	10.2972494847515	11.9899021788594
BTBD7	na	42.8763468621453	45.4753267511696	45.586333904211	49.754474275933	43.8214759738273	59.3272118235564	62.8157038598608	64.7008037964994	64.0983824515929	61.603290505174
APBA3	na	18.2660901726518	14.0776507902989	12.1292209852276	11.3380396304922	14.2499183646775	13.7559685195351	15.8614284672687	15.1489248642	12.4125759292935	14.0195407922086
MKS1	na	7.45120228488126	6.56683418789453	7.08216258868993	8.68003766583472	9.68518128407052	13.6088458615721	14.4161113873073	15.8754920039698	16.0046397030441	15.710906303333
ABHD5	na	24.695413287035	21.2601256833086	21.5314023529711	24.8357058572687	24.6098868693595	18.1328675939326	17.8255773195239	18.6001187781065	19.2374970994195	18.3795052208847
AKAP8L	na	58.2471127183861	66.0787690156887	57.3492361348512	34.8032132247344	42.3528214348493	49.1757484241134	53.0320190108913	48.4983565796332	45.8187690251735	43.6748160872558
MBTD1	na	11.240670875478	10.4658919869569	11.1930730568375	10.5489452972345	8.77223386794912	22.2155213524043	19.4561914610188	20.4528649845195	19.5168798373779	19.4694963280538
UTP18	na	41.8544676916473	47.9789322853044	51.3660298099235	37.3781526279964	33.9378278601651	35.7875865494857	34.9470258052205	38.0721181239367	28.2575683535042	31.6849139083964
RNF216	na	145.830673289819	159.533028052163	153.121239417537	121.022151953313	125.947050058835	118.50730098915	121.332515892144	118.357787068498	108.240855049016	110.352203125803
TTC19	na	64.6764358327693	71.8657916437708	70.0075842100384	72.513616098313	71.6068321166525	53.8468928144368	55.3667619862136	49.7698490742303	52.2445719982161	50.6657935332365
PTBP1	na	563.268314438252	539.711684817582	548.86760062347	437.241323186162	425.473189278491	392.596812774111	387.641452728108	396.233389673452	367.22865313643	363.267725889266
DPF1	na	3.95978178567976	3.36550252129595	2.23861461136751	3.90394038559074	4.96167073979022	3.86196977152723	4.18771359065738	3.52385062788346	3.71179923287555	3.49548872299035
SYT7	na	24.9508830796595	23.968944785815	23.240889874379	15.241980016083	15.5201060740638	17.5443769620809	18.5297061533513	18.3458202791871	18.4392607052528	19.3567386273122
LARS2	na	40.1939140395881	38.3338945718343	41.9231463583369	48.3008794515109	46.1633845630082	41.0104409071701	42.3959676788677	39.5979091174533	41.7078515952146	40.818287668468
PIK3C2A	na	60.5463408520066	71.9889197847938	73.6300696720695	67.0314870462069	62.7552115168667	84.3380636772566	82.6424894439466	74.473131826403	85.4112941758461	81.7493330376775
PLAUR	na	23.332907726371	22.6966206619105	20.8394669276393	14.7436046477097	17.8620146632448	4.450460403379	5.96656538137911	5.48558190526188	8.38148213875125	7.78028135117207
ANLN	na	104.359410287108	128.135352091292	112.378453490649	152.502862722225	138.490153689025	120.01530823327	112.104722227775	104.589339769861	127.478352148436	119.485576885874
WIZ	na	141.445108516432	122.471457604233	129.432626620885	122.434215497037	133.40940285148	96.8802702685974	101.468670895751	109.057727679445	105.686498587682	108.886353016162
RABGAP1	na	31.9337240780625	29.7149247002228	33.3350066674543	28.5735211200684	28.7776902907833	38.803601037726	34.6876099190736	32.6955212896403	37.2776396075889	35.8569488358365
QPCTL	na	22.6090766472683	18.0998367303843	19.0078731547023	17.8999819807405	20.0848431546708	11.1445413406929	12.3037248858252	14.1680592255108	12.8915177657936	12.5912765828147
PPP5C	na	135.611881584839	128.668907369059	132.200368322212	130.40822139101	135.671924708824	84.5219669997103	88.6461142376324	86.7521164885123	85.9301478320545	91.2961517004684
CEP68	na	17.2867893009245	17.8125377346639	19.3334898254466	20.018077296327	22.3473650120152	25.9303684659686	26.7198362731325	24.2310141113223	25.3440055147954	23.8670466569771
MAP4K3	na	17.8403071849443	24.3793719225585	22.9966773713208	23.8389551205222	20.7993237412006	29.6084349150421	25.4227568423979	26.3017304596662	28.2575683535042	26.4980596742817
TMEM159	na	12.773489631225	10.6711055553286	11.4372855598958	9.38606943769687	9.80426138182548	12.4318645978686	13.2672696057995	13.9864174405684	10.8959267803766	11.6140431763873
BRCA1	na	15.668813947636	17.5252387389435	16.4029397887474	21.8039223663312	22.8633787689533	17.6179382910623	17.4179237841502	15.5848651480619	19.1177616402945	18.792950123604
ERCC1	na	114.620780290859	106.46479927124	99.0688720739729	67.5713936952779	77.2829834429725	52.4492275637889	51.5496425186232	57.1445055428936	58.5107276924254	56.5291939718009
SEMA3B	na	3.235950706577	3.32445980762161	3.25616670744365	2.11809531558646	4.08841668958714	6.28949362791578	5.37361478447187	5.66722369020432	8.50121759787627	7.51718004944161
MBTPS2	na	14.6043564783673	13.4209673715095	13.4723897520481	22.219235173309	21.5138043277304	19.9351201539787	20.6420926548333	18.6001187781065	20.0756453132947	20.9353464376949
PRICKLE3	na	14.9024045697625	12.1486432476049	13.2281772489898	14.9097297705008	15.7185729036554	12.6157679203223	9.85780367358287	12.5332831610288	13.3305477825853	14.5457433956695
EXTL3	na	53.7763913474573	52.0421609390642	54.9478131881115	42.1542499082404	44.8535034877036	49.1021870951319	53.4026131339583	52.3128340634245	49.9695982748408	52.9961193485634
CALCOCO1	na	1.57539705451775	0.98502512818418	1.13965834760528	2.03503275419092	1.2701877093863	38.2886717348557	38.3935511497438	40.3244762572231	38.1556996411724	40.6679440674791
UBR7	na	64.1229179487496	64.9295730328072	67.0770341733391	81.7750916939166	80.2599858868466	58.9226245141583	58.0720990846028	56.4542667601123	57.2335494617585	59.9495108942969
MAP4K5	na	65.3576886131013	77.4065579898068	71.5135613122311	66.7407680813225	65.8116006925775	69.0740879136013	64.4833774136624	60.6683561707771	63.9786469924679	58.4836607846557
PSMC4	na	126.883330336835	125.303404847763	118.198851480204	126.878062531699	124.121155226592	82.9403984266086	79.2700829240367	88.5685343379368	87.3669733415547	84.718619157207
MAN2B2	na	58.7580523036351	53.2323996356201	53.3604319182328	55.8595725385057	56.8408999950368	43.952894066429	45.1383641895637	47.5174909409439	57.4730203800086	53.5974937525187
SLC25A39	na	324.063431944179	263.658392643965	278.442955570275	294.456780147216	314.530231536782	199.976472836129	193.376013416374	208.452112399951	193.971443782529	206.233834656431
MVP	na	5.83322693159276	6.40266333319717	5.77969590571247	4.69303471884844	5.71584469223834	14.4548011448591	15.3796561072815	16.2751039308432	18.000230688461	19.1312232258289
NUB1	na	37.3837463207186	40.4270729692257	39.6845317469694	44.3138765045246	42.9085285577058	80.5128745702201	77.5653499579284	72.9473408328864	73.637307361886	75.6604171976298
PGM3	na	34.8716266932443	39.3599624136929	37.9750442255615	31.5222420496103	35.644642594653	26.5188590978203	27.53514334388	26.6286856725626	28.7365101900043	27.7759802826868
RWDD2A	na	2.725011121328	2.46256282046045	2.88984795285624	2.90718964884416	3.13577590754742	6.06880964097136	6.04068420599251	5.63089533321583	6.58545025187598	6.20167354078933
CLK1	na	28.8680865665685	32.0133166659859	28.2065441032306	24.5034556116865	26.3167016038473	48.7343804502246	48.6590083587004	48.5346849366216	48.5726845850489	49.0871857228537
POLR3B	na	18.3086684714225	24.7487563456275	22.8745711197916	24.7526432958732	25.8006878469092	20.0454621474509	17.3438049595368	15.0399397932346	19.0778498205862	18.3795052208847
ANGEL1	na	43.0892383559991	37.0615704479298	39.1554046570098	45.1029708377823	43.2657688509708	44.7252880207344	43.3965718111486	45.0471626657267	41.9074106937563	44.5017058926943
RNF14	na	23.1200162325173	23.7637312174433	23.6479107128095	25.9985817168064	23.8954062828297	27.7694016905053	30.6110745653363	29.6439393026072	25.4637409739205	26.2725442727984
DNASE1L1	na	12.6457547349128	11.6561306835128	12.3327314044428	11.1303832270034	11.5507694822316	13.0571358942111	14.7496460980676	16.8200292856705	15.1265796694606	15.5229768020969
DDX11	na	61.7811115163583	56.2695604475213	52.0172631514123	57.4792924857189	58.7858749250346	40.7161955912442	41.6547794327336	40.542446399154	41.9074106937563	42.2465518778619
HEBP1	na	31.9763023768333	33.5318970719365	35.2073025242344	31.1899918040281	33.4218141032269	25.2683165051353	26.6086580362124	26.9919692424475	26.4615364666289	26.3477160732929
GPRC5A	na	22.1832936595608	22.2451508114927	21.6942106883433	11.0057893849101	10.240888406927	45.6815852974935	48.2513548233267	53.4026847730792	59.6681704639672	57.6943568794644
MAMLD1	na	26.568858432948	23.4353895080486	23.7700169643386	19.0213265595804	18.4177217861013	18.5374549033307	18.4926467410446	18.8907456340144	17.5612006716693	15.1095318993776
TACC3	na	86.1784767119981	95.5063947201911	90.6842428023055	105.572515533741	112.530692378442	67.7499839919349	67.4110709858919	69.6777887039224	74.1162491983861	72.803888778842
UFL1	na	36.7450718391573	46.1320101699591	45.504929736525	53.8660710650126	50.2914946185137	56.1640746773532	54.5143955031594	53.0394012031943	53.6813975077163	56.3036785703177
POLA2	na	55.0111620118091	56.1053895928239	56.6573007095194	65.6609547831803	66.7245481086989	52.2285435768445	49.7337313155948	58.5613114654447	52.3643074573411	52.2819872438664
ZC3H3	na	37.2560114244063	31.7260176702655	34.1490483443152	30.8162102777481	29.849411170578	24.4591418863391	26.1268856762253	29.2806557327223	25.6633000724622	26.1597865720568
CAPN1	na	187.940610774091	160.846394889742	175.141066776625	136.513319653582	148.453188534523	134.911477352018	143.123450328485	150.76268150223	147.194791084355	149.441539382899
MDH1	na	116.494225436772	117.874673672707	125.647332823482	132.733973110085	131.02780089638	81.2484878600348	89.5355401329933	84.2454598563066	77.86796025097	80.5089983295197
SLC30A9	na	26.8243282255725	30.7820352557556	29.5497128700511	38.3333720840452	35.8034160583263	36.0818318654116	36.3182240605685	35.6744465626964	37.636845984964	36.5334950402862
MTMR11	na	8.26018996152551	6.11536433747678	6.4309292472012	10.465882735839	9.05008742937737	18.6110162323122	17.8996961441373	20.4891933415079	21.7120299213366	21.5367208416502
COX15	na	30.65637511494	29.8790955549201	29.8753295407955	40.1192171540495	35.8034160583263	47.4470571930488	47.4731071648859	50.1331326441152	47.9740072894238	51.2671679371918
CCDC88C	na	87.9667652603696	96.573505275724	91.9053053175969	78.8679020450724	79.2279583729703	74.5176262582302	69.0787445396935	75.9262661059425	75.3136037896362	71.4883822701897
YAF2	na	6.47190141315401	7.71603017077608	6.67514175025947	7.97400589397257	6.94633903570631	10.6296120378226	9.70956602435606	9.22740267507627	9.17971853291804	8.98303015908273
ZMYND11	na	73.6178785746268	85.7792715793723	81.0785510153468	87.5894709916049	84.6262561378621	109.348915530957	102.432215615726	99.5033697914721	100.138755648223	97.0843803385384
BID	na	29.3364478530468	31.9722739523115	30.363754546912	29.6533344182105	29.4127841454764	32.6244494032824	31.7599163468441	33.785371999295	30.0136884206711	29.7680329957888
MATR3	na	225.452091991122	283.317852493975	262.894759542231	301.309441462349	300.478780001696	274.861905739267	268.903095697433	258.185633117193	285.489246373751	286.254216282737
NPC1L1	na	0.851565975415001	0.369384423069067	0.773339593017866	0.166125122791095	0.754173952448114	0.772393954305446	1.07472295689437	1.08985070965468	0.478941836500071	1.12757700741624
XYLT2	na	17.0738978070708	18.428178439779	19.2927877416036	16.7786374019006	19.0925090067128	13.0571358942111	12.9337348950392	15.8754920039698	14.0090487176271	15.5981486025913
RGPD5	na	51.8177896040028	57.8702262808206	55.6397486134433	56.5240730296701	56.0867260425887	59.7317991329545	55.5149996354404	53.5116698440447	56.2357539690501	55.100929762407
NUDCD3	na	90.4363065890731	84.3017338870961	83.3985697944004	83.6439993253164	89.0719131207141	86.9494908560988	91.8332236960088	95.9795191635886	85.0919996181794	87.6503193764892
CHDH	na	33.9774824190585	35.7071608966765	35.4108129434497	36.5890582947387	41.320793920973	26.1142717884222	26.8310145100526	27.0646259564245	26.5014482863373	27.2873635794731
IL20RA	na	28.101677188695	33.7781533539825	33.7420275058848	35.9660890842721	34.6523084466949	43.254061441105	47.2507506910457	45.9190432334504	45.8985926645902	44.3513622917055
GLT8D1	na	16.1371752341143	14.9805904911344	13.2688793328329	21.8039223663312	18.1795615905914	24.3855805573577	21.9391720855679	22.7052231178058	22.7896490534617	20.8977605374477
ATP2C1	na	92.2671734362154	98.4614701047437	102.406442949103	110.639331778869	96.6533460111136	89.00920806758	89.202005422233	84.2817882132951	88.0454742765965	85.9213679651176
SLC38A5	na	36.1489756563668	30.0022236959432	31.4627108106742	36.5059957333432	35.2080155695514	17.6914996200438	15.9355472918821	16.5657307867511	18.8383789023361	21.4239631409086
RALBP1	na	103.422687714152	111.430967625835	103.871717967452	114.501740883762	114.674134138032	162.386633726597	169.324454829324	174.557755329691	169.266027383067	167.520357401806
RUFY3	na	11.410984070561	10.712148269003	11.3151793083667	11.2965083497945	12.2652500687614	14.2341171579147	13.6378637288665	13.2235219438101	14.5279023738355	12.9671355852868
WWTR1	na	38.7036735826118	41.2068845290382	37.486619219445	17.1108876474828	20.1642298865075	10.850296024767	11.5995960519979	11.952029449213	13.2108123234603	13.2302368870172
AGPS	na	32.9130249497898	39.6883041230876	38.0971504770907	43.4832508905691	41.320793920973	40.4587309398091	38.1341352635969	34.0396704982144	36.3596677542971	36.2328078383086
CXORF56	na	13.7102122041815	15.6783166235982	15.5481960280434	16.3217933142251	15.6788795377371	17.3236929751364	16.3061414149491	16.6747158577166	16.6831406380858	17.0639987122325
TTC27	na	23.5457992202248	28.8530277130616	25.6830149049618	28.9057713656506	27.1899556540504	23.7603092610152	24.4962715347304	24.0130439693914	25.6233882527538	25.7087557690903
PHLDB1	na	33.551699431351	26.8008920293446	27.4332045102127	28.0751457516951	29.849411170578	35.5669025625413	34.9840852175272	40.687759827108	38.9539360353391	36.0448783370725
MARCO	na	0.38320468893675	0.0410427136743408	0.284914586901319	0.706031771862154	0.476320391019861	3.78840844254576	5.04008007371154	4.43205955259569	2.47453282191704	2.93170021928223
PRDM11	na	15.5410790513238	13.2157538031377	14.1643251773799	13.2069472618921	10.8759822616202	17.5075962975901	15.5649531688151	17.07432778459	18.4791725249611	17.1391705127269
SYT13	na	8.43050315660851	8.16750002119383	8.3032251039813	11.75335243747	11.6301562140683	9.26872745166535	11.2290019289309	9.55435788797267	11.3748686168767	10.3361225679822
ZRANB1	na	20.267270214877	19.864673418381	20.7173606761102	19.5612332086515	19.489442665896	32.5876687387917	33.761124611406	30.9517601541928	30.6522775360046	30.1438919982609
NCDN	na	67.4014469540973	60.0044473918863	64.0243778851107	60.4280134152608	61.7231840029904	55.3181193940662	59.0356438045771	63.2113411599713	58.4708158727171	62.0167354078933
ADGRA2	na	11.240670875478	9.97337942286482	9.80920220617398	13.0823534197987	13.694211241821	13.9398718419888	14.8978837472944	14.7493129373266	14.0090487176271	13.4933381887477
ZFP64	na	20.3098485136478	19.5773744226606	23.2815919582221	19.1043891209759	20.7596303752823	27.4383757100887	26.163945088532	28.1181483090907	28.6566865505876	28.2270110856533
MNAT1	na	17.0738978070708	20.3982286961474	19.0078731547023	21.1809531558646	20.0451497887525	21.7741533785154	20.7532708917534	22.4145962618979	21.5523826425032	22.589126048572
SAMD4A	na	42.9189251609161	46.3782664520051	42.3708692806104	24.1296740854066	26.2373148720107	30.7486355142549	27.905737466947	27.2825960983554	27.9382737958375	24.4308351606852
MRE11	na	6.76994950454926	7.92124373914778	6.47163133104425	9.92597608676793	9.92334147958045	17.3236929751364	17.3808643718435	15.9844770749353	16.5634051789608	16.5377961087715
SERPINB1	na	357.700287973071	386.540277384942	376.046552625898	317.88042246076	330.88389829513	121.780780128825	122.666654735185	123.552742117852	123.167875619935	129.408254551137
SPAST	na	12.3902849422883	14.3649497860193	16.8506627110209	14.4528856828253	14.2102249987592	27.1073497296721	24.422152710117	24.2673424683108	24.9448873177121	24.6563505621685
OSBPL5	na	34.9567832907858	35.9944598923969	34.1083462604722	24.7941745765709	27.1502622881321	24.4223612218484	24.7186280085706	28.2271333800562	23.1089436111284	23.0401568515385
AQR	na	63.1436170770223	71.7837062164221	71.432157144545	66.6161742392291	63.4299987374782	64.4029435232779	62.7415850352474	64.8461172244533	59.8278177428006	57.4688414779811
CPS1	na	25.2915094698255	24.5435427772558	25.9679294918631	35.5923075579921	33.7393610305735	40.0909242949017	40.7653535373728	41.1600284679583	43.4639716623815	38.9014067558604
RTF2	na	50.7533321347341	46.3782664520051	45.3421214011528	48.8823173812797	48.9419201772908	51.1619043066131	50.4378601494221	52.2038489924591	48.1336545682572	48.6361549198872
SLC45A4	na	20.5227400075015	20.2751005551244	17.868214807097	12.0025401216566	13.8529847054943	14.2341171579147	14.0455172642403	14.6766562233497	13.2507241431686	14.996774198636
RNF10	na	119.985645935974	109.953429933559	115.716024365779	91.0365672895201	91.5725951735684	106.075436391281	111.067058683187	113.671429016983	107.203147736599	111.367022432477
ZNF839	na	13.0289594238495	12.9284548074174	15.9552168664739	18.9797952788826	19.4100559340594	23.0982573001819	19.4561914610188	21.1067754103123	22.8295608731701	22.7770555498081
ZDHHC6	na	29.0809780604223	31.6028895292424	29.7532232892663	25.707862751922	21.1168706685472	40.8633182492072	34.6134910944602	34.2213122831569	29.1356283870877	30.8204382027106
RNH1	na	117.303213113416	99.6927515149739	108.38964927403	78.3279953960014	88.6352860956126	77.0187114436002	79.9371523455573	87.6603254132246	80.462228532012	84.0796588530044
NDUFS1	na	81.7077553410694	83.2756660452376	82.9915489559699	95.8541958504619	95.3037715698906	86.9494908560988	83.6801529885343	79.8497286606994	85.4911178152628	84.1172447532517
RB1CC1	na	7.87698527258876	10.712148269003	10.8267543022501	15.1173861739897	13.694211241821	56.2376360063346	54.2549796170125	50.5327445709886	54.8388402792582	50.3651063312588
ERP44	na	50.0295010556313	55.2434926056628	50.5926902169057	53.1185080124527	56.7218198972818	50.7205363327243	49.326077780221	49.6245356462763	47.6946245514655	49.0871857228537
ALAS1	na	97.3765692887054	95.7526510022372	99.7201054154617	76.9989944136726	82.8797480374559	57.4513979345289	63.779248579835	62.3757889492361	62.7413805815094	59.7239954928136
BIRC3	na	3.70431199305525	4.47365579050315	5.00635631269461	11.7118211567722	12.701877093863	1.43444591513869	1.4453170799614	1.52579099351655	3.71179923287555	4.24720672793451
AKAP11	na	51.2216934212123	68.9107162592183	65.204738316559	74.5901801332017	66.605468010944	68.3752552882774	59.4803567522575	63.2839978739483	66.7724743720516	62.9939688143207
GLRX2	na	15.32818755747	16.1297864740159	15.6296001957295	15.4081051388741	15.7582662695737	12.6893292493038	12.711378421199	12.0973428771669	12.4125759292935	11.8771444781177
SNAPC1	na	5.66291373650976	6.11536433747678	5.65758965418334	6.72806747303935	7.1051124993796	6.21593229893431	5.44773360908527	5.52191026225037	6.06659659566757	6.50236074276699
DERA	na	8.81370784554526	9.6450377134701	10.9081584699362	15.781886665154	13.1781974848828	15.1168531056923	13.7861013780933	11.806716021259	14.2884314555855	13.1550650865228
STRAP	na	123.604801331487	130.721043052776	129.717541207786	133.606130004738	121.302926246391	100.631898046652	95.3909272774523	95.1802953098419	92.9945399204306	91.5216671019516
DEF6	na	48.2412125072598	47.1170352981433	43.795442215117	43.6078447326625	46.6793983199464	31.3739068105974	31.4634410483904	33.712715285318	33.8452231126717	32.3238742125989
GCLM	na	18.6067165628178	23.1070477986539	22.345444029832	19.4366393665581	19.3306692022227	16.3673956983773	19.0855973379518	13.9864174405684	14.0888723570438	17.6653731161878
UBR2	na	30.486061919857	34.3117086317489	35.4108129434497	28.6150524007661	29.4127841454764	38.656478379763	41.8400764942671	38.5443867647871	40.0315551674643	36.3831514392974
EHD2	na	40.7900102223786	33.9012814950055	37.527321303288	30.9408041198415	30.8814386844544	37.1852518001336	41.4324229588934	46.7545954441857	41.0692624798811	39.5027811598157
DEPDC1	na	14.135995191889	18.5513065808021	15.141175189613	32.7681804705435	28.5395300952734	30.8589775077271	29.9069457315089	31.3150437240777	33.8851349323801	30.2190637987553
CCDC28A	na	0.468361286478251	0.328341709394727	0.651233341488729	1.32900098232876	1.19080097754965	6.06880964097136	5.8924465567657	6.61176097190504	4.6696829058757	5.97615813930608
HSF2	na	19.415704239462	21.916809102098	22.5489544490473	20.2672649805136	20.481776813854	18.5742355678214	18.0479337933641	18.8907456340144	16.9226115563359	17.2143423132213
PHF20	na	39.4700829604853	46.7476508750742	40.8241900945747	45.1445021184801	46.2427712948449	42.9598161251791	42.4330270911744	38.3627449798447	40.7499679222144	41.2317325711872
NR1H3	na	4.93908265740701	4.63782664520051	5.00635631269461	4.98375368373285	5.75553805815666	10.2250247284245	10.9325266304772	13.0055518018792	9.81830764825147	10.7495674707015
TYMP	na	7.79182867504726	6.44370604687151	5.20986673190983	5.19141008722172	6.15247171733988	3.71484711356429	3.74300064297695	4.03244762572231	2.95347465841711	3.68341822422639
NCAPH2	na	109.213336346974	109.009447519049	108.348947190187	90.2474729562624	96.9708929384601	51.1986849711039	56.182069056961	55.5823861923886	51.8454538011327	56.5667798720481
TOMM34	na	187.514827786383	177.797035637245	176.362129291916	170.153657018779	171.673807596742	101.698537316884	110.5852863232	111.782354453581	104.648791275266	96.0695610318638
SEC63	na	67.8698082405756	78.1863695496193	72.1647946537198	65.4117670989937	70.7335780664494	66.7936867151757	64.4833774136624	60.9226546696965	68.3290353406769	62.317422609871
KPNA6	na	63.1861953757931	63.3289071995079	65.4896529034603	67.1145496076024	65.6528272289042	63.7408915624447	67.6704868720388	70.2227140587497	64.1382942713012	68.2935807491771
VIM	na	0.425782987707501	0.574597991440772	0.447722922273501	0.33225024558219	0.714480586529792	0.919516612268388	1.00060413228097	1.0171939956777	0.678500935041768	1.01481930667462
RTEL1-TNFRSF6B	na	41.9822025879596	39.5651759820646	42.0859546937091	36.5059957333432	40.8047801640348	26.4820784333296	27.9427968792537	28.3724468080101	27.6988028775875	29.8432047962832
FAS	na	7.06799759594451	7.59290202975305	7.36707717559125	10.6320078586301	10.240888406927	8.12852685245255	8.15307070747455	8.60982060627195	9.45910127087641	9.24613146081318
RNASET2	na	46.4955022576591	51.8779900843668	51.1625193907083	54.4059777140837	52.3555496462664	36.6335418327726	40.987710011213	39.5615807604648	40.8697033813394	43.4117147855253
CD44	na	377.839823291636	394.666734692461	397.293040391968	352.932823369682	365.456820009989	336.726983412684	350.730278070633	365.826554874087	394.887544194309	373.378333055765
AGPAT4	na	0.681252780332001	0.779811559812476	0.407020838430456	0.498375368373285	0.555707122856505	1.25054259268501	1.4453170799614	1.48946263652806	1.23726641095852	1.91688091260761
BTN3A1	na	4.30040817584576	3.61175880334199	3.90740004893238	4.52690959605734	6.07308498550323	19.8615588249972	21.0126867779003	21.6517007651396	20.8339698877531	22.8522273503025
MIPEP	na	49.7314529642361	49.8258544006498	52.8720069121162	74.7563052559928	69.6618571866547	51.2722463000853	49.5113748417546	49.5882072892878	45.5393862872151	45.1030802966497
IFNGR1	na	32.8278683522483	35.8302890376996	35.9399400334092	34.8032132247344	36.7957502062843	38.4357943928186	34.8729069806071	34.4029540680993	35.8408140980887	38.6383054541299
B4GALT7	na	9.58011722341876	7.67498745710174	9.44288345158657	12.5009154900299	13.0591173871279	11.9904966239798	14.1937549134671	14.0590741545453	12.6520468475436	14.2826420939391
SH2D2A	na	11.581297265644	8.49584173058855	8.7509480262548	11.5456960339811	12.1461699710065	8.27564951041549	10.2654572089566	8.464507178318	10.4968085832932	9.58440456303806
VRK2	na	22.7793898423513	30.3716081190122	27.7995232648001	32.1036799793791	29.849411170578	38.251891070365	34.131718734473	32.077939220836	31.4505139301714	28.903557290103
TNFRSF1B	na	2.725011121328	2.33943467943743	2.36072086289664	2.24268915767978	2.10374839367105	1.94937521800898	2.29768356301556	2.14337306232087	1.83594370658361	2.17998221433807
VEZT	na	37.0005416317818	42.9306785033605	42.2894651129244	43.4001883291736	46.0839978311716	50.7205363327243	47.213691278739	48.7889834355411	51.286688325216	47.0575471095045
POU2F2	na	1.192192365581	1.43649497860193	1.54667918603573	2.07656403488869	1.74650810040616	4.15621508745312	3.89123829220376	4.50471626657267	2.99338647812545	3.19480152101269
BRD9	na	65.9537847958918	64.1087187593204	61.7857632737432	60.0542318889809	60.5323830254407	36.302515852356	34.5393722698467	32.6228645756633	34.0447822112134	35.8945347360837
SNX1	na	65.5705801069551	65.5862564515967	66.3443966641643	67.5713936952779	69.3046168933898	78.1221313783223	84.1619253485214	75.8536093919656	81.3802003853038	73.6307785842806
TBPL1	na	9.06917763816976	9.80920856816746	9.97201054154617	8.63850638513695	9.44702108856059	14.3444591513869	13.2302101934928	15.1489248642	13.1309886840436	12.4033470815787
ARNTL2	na	43.7704911363311	51.2213066655774	48.5982881085964	48.0101604866265	50.8868951072885	35.051973259671	35.7993922882746	34.2939689971339	36.9583450499222	35.0300590303979
BCLAF1	na	251.893215527757	303.100440485007	280.640868097799	315.056295373312	287.935676371506	229.143539777282	217.13109670497	209.796261608525	225.142574974742	212.811367199692
SLC39A9	na	75.1932756291446	76.1342338659022	80.9971468476607	79.117089729259	76.4494227586878	76.0624141668411	75.3788446318329	79.450116733826	76.3113992823447	78.6297033171593
TFB1M	na	7.62151547996426	8.12645730751949	8.38462927166739	10.6735391393279	10.8362888957018	10.5192700443504	9.48720955051584	9.8086563868921	10.2972494847515	10.110607166499
RABEP1	na	97.7171956788714	127.314497817805	114.739174353545	88.9184719739337	91.6916752713233	82.2783464657754	78.862429388663	81.1938778692735	76.9100765779698	75.0590427936745
HMGB3	na	32.5723985596238	34.1475377770516	32.113944152163	52.2463511177994	46.4015447585182	65.3224601355463	66.2622292043841	61.3222665965699	61.3843787114258	69.4963295570877
NUP160	na	105.721915847772	102.935125895247	113.925132676685	95.1481640785997	88.9925263888775	71.1705857895733	72.2287945857632	76.0715795338965	63.0606751391761	63.3322419165456
BAK1	na	38.1501556985921	30.7409925420813	32.5616670744365	26.0816442782019	26.7533286289489	18.5374549033307	20.0862014702328	20.5255216984964	18.0800543278777	19.2815668268177
GRN	na	59.2689918888841	44.1619599135907	49.2088193662421	66.0347363094603	65.1368134719661	161.062529804931	167.249127740148	190.106292120764	175.731742175818	188.530875639996
FAM13B	na	27.761050798529	31.0282915378017	29.1833941154637	29.196490330535	29.0952372181299	36.8910064842077	33.6870057867926	33.6037302143526	37.3973750667139	34.1279974244649
ARHGAP31	na	17.0313195083	16.622299038108	16.03662103416	15.4496364195718	13.4957444122294	13.351381210137	15.0461213965212	14.5313427953957	13.3305477825853	13.3054086875117
CENPQ	na	3.40626390166	4.55574121785183	4.43652713889197	5.19141008722172	4.08841668958714	3.9355311005087	4.484188889111	3.08791034402159	4.07100561025061	4.13444902719289
SARS1	na	285.061710270172	302.156458070497	294.723789107493	216.461034996797	247.924763525838	237.676653939133	246.889804787252	240.820678476695	220.193509330908	220.854749852595
RANBP3	na	91.1601376681759	88.1597489724841	85.0266531481222	79.7815902204234	83.633921989904	78.158912042813	77.6765281948485	84.1364747853411	79.6240803181369	81.3734740352055
ARID4A	na	10.21879170498	13.6261809398812	11.5186897275819	10.8811955428167	11.5507694822316	24.8637291957372	24.4962715347304	21.5427156941741	21.7519417410449	21.3863772406614
EIPR1	na	32.2743504682285	31.7670603839398	30.4858607984411	27.1199262956463	29.6112509750681	28.2843309933756	28.3875098269341	28.4087751649986	33.64566401413	29.8807906965304
PNPLA6	na	64.5487009364571	56.1053895928239	58.7331069855148	68.2358941864423	75.3777018788931	72.7889350271656	75.3417852195262	83.7731912154562	80.8613467290954	83.1400113468242
IFT88	na	5.74807033405126	7.38768846138135	6.47163133104425	9.63525712188352	8.69284713611247	11.6226899790724	11.0437048673974	10.2082683137655	12.6919586672519	10.3361225679822
ALG1	na	58.5025825110106	47.4864197212123	53.3604319182328	54.6966966789681	57.7935407770765	40.8633182492072	44.84188889111	45.9190432334504	41.6280279557979	44.2010186907167
ZCCHC8	na	34.9567832907858	37.5540830120219	36.4283650395258	33.2665558389168	35.1683222036331	38.8403817022167	35.5770358144344	33.8217003562835	36.3197559345888	34.503856426937
ABCF2	na	243.207242578524	250.93515140492	243.968290555215	219.326693364943	233.317604867895	167.131339445902	169.657989540084	164.422143729902	166.192817265525	157.560093836296
CHPF2	na	142.424409388159	126.657814399016	137.410235054122	112.425176848874	113.126092867217	83.2714244070253	88.2384607022587	96.6334295893814	86.1696187503045	85.62068076314
FUT8	na	16.6481148193633	18.8796482901968	16.8913647948639	27.7428955061129	26.9914888244588	25.7096844790241	25.9786480269985	23.5771036855295	30.9715720936713	25.3704826668654
UBA6	na	41.9822025879596	52.0421609390642	48.3540756055381	40.4514673996317	46.6397049540281	52.706692215224	50.1413848509685	47.3358491560015	48.4529491259239	48.3730536181568
GAB2	na	11.3258274730195	11.1636181194207	11.9664126498554	7.14338028001709	6.94633903570631	16.0363697179607	17.0102702487765	18.3094919221986	17.3217297534193	16.2371089067939
ATP6V0A1	na	104.359410287108	92.2640203399182	96.8302574626054	76.6667441680904	79.8630522276634	79.961164602859	89.202005422233	89.4040865486721	84.4134986831376	88.4020373814334
PIAS1	na	27.931363993612	29.386582990828	28.8577774447193	32.8927743126368	30.8814386844544	40.4587309398091	41.2841853096666	39.5979091174533	41.8674988740479	39.3524375588268
SLC4A7	na	211.74187978694	252.330603669847	251.579580233865	154.081051388741	141.903783158	159.885548541227	141.752252073137	135.940711850927	130.072620429478	120.011779489335
MAP2K3	na	237.629485439556	206.937362346026	211.935750570738	126.255093321232	145.317412626976	68.3016939592959	72.9699828318973	79.4137883768375	75.4732510684696	81.5238176361943
TMSB10	na	515.325150022388	568.893054240038	504.950052156823	426.816971731021	466.714596467628	873.136194345571	899.876649631351	930.805162759072	772.533182274615	808.359956616704
ASTE1	na	7.28088908979826	6.0332789101281	6.26812091182902	6.27122338536384	7.18449923121624	5.73778366055474	5.63303067061878	6.06683561707771	5.74730203800086	5.93857223905887
RNF19A	na	12.3477066435175	13.9545226492759	15.3853876926712	14.9927923318963	13.2178908508012	20.7810754372656	18.9003002764183	18.636447135095	18.6787316235028	19.3567386273122
PEX3	na	8.98402104062826	9.15252514937801	7.97760843323693	11.4211021918878	10.0424215773354	7.8710622010174	10.6360513320236	9.08208924712231	9.37927763145973	9.65957636353247
GABARAPL2	na	13.4121641127863	13.2978392304864	17.0541731302361	15.4911677002696	13.4163576803928	20.0454621474509	18.0479337933641	21.4700589801971	21.8716772001699	21.6118926421446
SH3YL1	na	33.551699431351	39.2778769863442	39.2368088246959	38.8732787331163	37.9071644519973	45.3873399815676	40.5800564758393	41.5233120378432	33.9250467520884	35.9321206363309
FAM136A	na	83.7089353832946	90.9916962160136	85.2301635673374	81.6504978518232	80.061519057255	57.6353012569826	54.810870801613	58.5976398224332	54.0006920653831	56.1533349693288
VCL	na	217.149323730825	223.600704097809	215.9652568712	185.852481122538	173.579089160821	196.371967716037	189.558893948783	190.651217475592	197.004742080363	179.209572378688
DEPDC1B	na	15.8817054414898	17.8946231620126	18.6822564839579	30.6916164356548	28.4601433634367	23.6131866030522	24.3480338855036	21.6153724081511	26.4216246469206	23.5663594549995
DAPK2	na	1.192192365581	0.779811559812476	1.01755209607614	2.49187684186643	2.10374839367105	2.02293654699045	2.40886179993566	1.99805963436691	2.39470918250036	2.66859891755177
NSMAF	na	91.5859206558834	99.2412816645561	98.9874679062868	85.9697510443917	84.7056428696987	56.7157846447142	61.5556838414329	63.1023560890058	58.7102867909671	59.8743390938024
ADSS2	na	50.8810670310463	60.5790453833271	59.5471486623757	53.0769767317549	55.2928587242222	71.1338051250825	65.3357438967165	61.2132815256044	60.226935939884	60.4005416972634
TIMP2	na	12.6883330336835	9.56295228612141	11.8036043144832	12.7916344549143	11.9873965073332	41.8931768549478	43.8412847588291	44.5022373108993	46.2577990419652	44.2761904912111
RFC1	na	121.135260002784	145.003907411446	130.612987052333	118.488743830749	127.415704597813	97.1377349200325	93.2414813636635	91.111519327131	92.3160389853888	88.0637642792085
TBC1D23	na	12.9863811250788	14.1597362176476	14.1643251773799	14.4528856828253	12.7415704597813	25.4154391630983	23.2362515163025	24.8485961801267	23.7874445461702	23.6791171557411
CUL3	na	65.2299537167891	76.1342338659022	77.1304488825714	69.6894890108644	68.5107495750234	76.2463174892948	73.6741116657246	67.0984753577397	64.8966188457597	65.6625677318725
MYOM2	na	1.23477066435175	1.35440955125325	1.99440210830923	2.20115787698201	1.86558819816112	5.95846764749916	5.59597125831208	7.19301468372087	4.43021198762566	4.77340933139542
CYP46A1	na	1.49024045697625	1.55962311962495	1.18036043144832	1.20440714023544	1.34957444122294	0.735613289814711	1.00060413228097	0.944537281700721	1.19735459125018	1.16516290766345
ZZZ3	na	37.6817944121138	43.710490063173	40.8648921784178	45.6844087675512	45.6076774401517	50.6469750037428	49.1407807186875	45.4104462356116	52.1647483587995	45.704454700605
USP2	na	0.38320468893675	0.574597991440772	0.284914586901319	1.66125122791095	1.58773463673287	1.58156857310163	1.63061414149491	2.0343879913554	2.59426828104205	2.63101301730456
TUBG2	na	46.7083937515128	37.3488694436502	41.2719130168482	46.2243154166222	45.1710504150502	32.6244494032824	31.9822728206843	32.9861481455482	38.5947296579641	35.6690193346005
RPL26L1	na	8.21761166275476	9.15252514937801	8.26252302013825	11.4626334725856	11.6301562140683	9.63653409657271	10.3766354458767	9.15474596109929	10.5367204030016	8.60717115661065
NSUN2	na	150.471707855831	175.498643671481	161.30235826999	138.174570881493	137.378739443312	104.824893798596	95.5391649266791	94.8533400969454	94.7506599875975	100.842970363259
FBXO42	na	26.4837018354065	23.2301759396769	27.3518003425266	22.4684228574956	24.4511134056862	28.8728216252274	30.8704904514832	30.4794915133425	29.3750993053377	28.6780418886198
MFAP3	na	6.51447971192476	7.51081660240437	7.97760843323693	9.13688175351023	7.85928645182771	8.97448213573947	10.4136948581834	8.50083553530649	8.54112941758461	8.56958525636344
MRI1	na	18.904764654213	16.252914615039	16.6064502079626	20.3503275419092	19.3306692022227	14.050213835461	13.8602202027067	13.8774323696029	15.0068442103356	13.1550650865228
METTL1	na	15.498500752553	17.1558543158745	16.2401314533752	16.5709809984117	20.5214701797724	10.5560507088411	11.0066454550906	10.4625668126849	11.1353976986267	12.4785188820731
HOXC8	na	1.9586017434545	3.03716081190122	1.95370002446619	2.6995332453553	2.58006878469092	1.80225256004604	1.63061414149491	2.07071634834389	2.4346210022087	2.55584121681015
AGA	na	3.3211073041185	4.18635679478276	3.78529379740324	4.65150343815066	5.35860439897344	7.61359754958226	7.00422892596678	8.06489525144461	8.58104123729295	8.56958525636344
PI4K2B	na	26.568858432948	28.8119849993873	30.1602441276968	37.0459023824142	37.6690042564874	20.3397074633768	17.6773396702971	20.1985664856	22.0313244790033	22.2508529463472
BOD1L1	na	16.690693118134	26.0210804695321	21.0022752630115	21.5132034014468	27.9441296064985	44.9459720076788	48.6219489463937	40.8330732550619	53.2423674909246	47.8092651144487
MAT2B	na	21.0762578915213	20.23405784145	21.7349127721863	27.8259580675084	24.2129532101763	51.456149622539	49.8819689648216	54.7831623386418	44.9007971718817	48.0723664161791
EDC4	na	127.649739714709	116.274007839408	119.257105660124	91.9502554648711	102.131030507842	74.0394776198506	75.7864981672066	83.0466240756864	69.6062135713437	69.6842590583237
TRIO	na	85.7952720230614	87.9955781177867	88.0386073525076	66.2423927129492	70.1381775776746	71.6855150924436	71.3393686904024	73.7828930436217	73.1583655253859	70.9245937664816
CLEC16A	na	30.1880138284618	29.017198567759	30.8928816368716	25.5417376291309	27.9044362405802	32.4773267453195	35.4658575775143	36.1830435605353	31.8097203075464	33.2635217187791
CDH1	na	117.005165022021	124.031080723858	126.095055745755	86.2604700092761	89.1116064866324	127.812809105306	135.229795507157	132.998114934859	147.194791084355	142.901592739885
MTREX	na	68.1678563319708	81.9212564939843	75.1767488581052	69.4818326073755	69.9794041140013	58.2237918888343	60.3327232353117	56.3452816891468	53.4818384091746	51.3799256379334
ZFYVE16	na	19.7989089283988	23.0249623713052	20.3917440053658	23.4236423135444	20.5611635456907	29.902680230968	25.7192321408515	25.3571931779655	27.1799492213791	27.2497776792258
RIPOR1	na	102.358230244883	84.6300755964908	91.986709485283	84.1008434129919	74.4250610968534	50.0952650363818	49.7337313155948	47.1905357280475	56.0361948705084	54.4995553584517
RAI14	na	84.5605013587096	92.0588067715465	94.5916428512379	83.5194054832231	84.0308556490872	52.8905955376777	53.439672546265	48.8979685065065	54.0805157047997	52.7330180468329
PNKP	na	68.2104346307416	61.1126006610935	55.354834026542	57.2301048015323	63.3109186397233	34.9416312661988	34.2058375590864	33.858028713272	35.0026658842136	36.3455655390502
PHLPP2	na	24.6102566894935	24.6666709182788	21.6535086045002	20.5995152260958	18.7749620793662	16.6248603498125	16.3802602395625	18.6001187781065	16.8028760972108	15.898835804569
SPDL1	na	4.76876946232401	5.66389448705903	4.47722922273501	10.7150704200256	10.3202751387637	9.12160479370241	10.1913383843432	9.15474596109929	12.0932813716268	11.4261136751513
STAU2	na	23.7161124153078	23.8868593584664	25.8458232403339	25.5832689098287	24.2526465760946	38.251891070365	38.1711946759036	34.5845958530418	36.8785214105055	34.2407551252065
SLC66A1	na	27.079798018197	23.968944785815	27.718119097114	20.931765471678	23.1809256962999	21.0753207531915	23.421548577836	22.7778798317828	19.3173207388362	22.0629234451111
CTNS	na	30.7415317124815	26.2673367515781	30.1195420438537	26.8707386114596	26.396088335684	28.6889183027737	29.3510545469084	31.3877004380547	28.936069288546	26.2725442727984
RTN4R	na	141.785734906598	107.285653544727	117.262703551814	80.1553717467034	91.8504487349966	51.1251236421224	56.1450096446543	58.8519383213526	56.8743430843835	59.6488236923192
PHF23	na	30.8692666087938	30.7820352557556	28.4914586901319	26.2893006816908	27.0311821903771	35.5301218980505	36.7999964205556	39.9248643303497	33.8053112929634	35.0676449306451
INPP4A	na	36.5321803453035	36.1996734607686	38.1378525609337	33.972587610779	30.4845050252711	37.6634004385132	36.9111746574757	36.8369539863281	35.641254999547	35.8193629355893
RAB27B	na	1.06445746926875	1.27232412390457	0.895445844547003	1.99350147349314	2.14344175958938	2.13327854046266	2.44592121224237	2.50665663220576	3.95127015112559	3.00687201977665
PSMA4	na	68.2955912282831	73.9179273274878	71.7170717314463	78.6187143608858	74.3456743650167	62.4903489697597	65.4098627213299	64.9914306524073	60.0273768413423	60.1750262957801
LSG1	na	72.3405296115043	81.6339574982639	73.7928780074416	58.1853242575811	61.8422641007453	44.5781653627715	49.4372560171412	48.6799983645756	49.7700391762991	48.59856901964
PARP3	na	25.2915094698255	19.1259045722428	20.8394669276393	26.995332453553	27.2693423858871	34.7945086082358	33.3164116637256	34.6935809240072	37.9162287229223	36.5334950402862
TNC	na	1361.86688618244	1494.69354659214	1457.50092033562	549.998750280618	590.756364962383	121.891122122298	126.298477141242	114.870264797603	84.573145961971	82.8769100450938
THAP3	na	14.646934777138	14.4059924996936	15.2632814411421	12.3347903672388	15.0040923171256	14.9329497832386	16.8620325995496	16.9653427136245	15.9248160636274	13.6060958894893
TDP1	na	16.0945969353435	15.5551884825752	13.2688793328329	21.7208598049357	20.3626967160991	19.8983394894879	20.0862014702328	20.8161485544043	18.5190843446694	18.5674347221208
AIFM2	na	120.92236850893	123.907952582835	122.024847361451	97.847697323955	104.274472267431	97.910128874338	103.358700923393	100.048295146299	88.6042397525132	99.0764330516405
SPATA7	na	5.32228734634376	6.89517589728926	6.39022716335816	9.46913199909242	10.4393552365186	11.7330319725446	12.1554872365984	10.8621787395583	12.0533695519185	11.4636995753985
MED17	na	31.4227844928135	35.7071608966765	32.2767524875351	30.1517097865838	29.8891045364963	28.9096022897181	28.6839851253877	28.735730377895	27.8185383367125	29.5049316940583
RETSAT	na	94.0554619845869	85.4509298699776	92.6379428267717	78.8679020450724	78.3150109568489	79.7404806159146	77.491231133315	81.4481763681929	78.2670784480534	80.4338265290253
CAPG	na	34.2755305104538	33.0804272215187	34.6374733504318	26.2893006816908	29.0952372181299	38.803601037726	43.100096512695	42.6131627474979	43.4639716623815	42.096208276873
AP2S1	na	54.6279573228723	56.7620730116134	54.2151756789367	54.8628218017592	56.6821265313635	39.9438016369388	40.6541753004527	43.1944164593137	41.5482043163812	40.8558735687152
DCUN1D1	na	14.135995191889	17.9356658756869	15.9145147826308	20.8071716295847	19.7276028614059	27.0705690651814	26.905133334666	27.3552528123324	27.2198610410874	26.8739186767538
JADE2	na	40.3216489359003	40.7554146786204	40.0101484177138	43.8985636975469	43.2260754850524	72.3107863887861	72.0434975242297	79.1594898779181	79.7438157772619	80.7345137310029
ZIC2	na	38.1075773998213	34.3527513454233	34.5153670989027	33.0173681547302	34.3744548852667	64.6236275102223	62.3339314998736	65.935967934108	60.466406858134	56.7547093732842
TRIT1	na	32.2743504682285	36.5280151701633	36.5097692072119	32.0621486986814	32.3500932234323	31.0796614946715	25.9786480269985	26.3380588166547	24.7852400388787	22.8898132505497
CUL7	na	86.9023077911009	86.2307414297901	90.236519880032	86.1774074478806	92.882476248873	91.7677579043851	101.172195597298	98.6678175807368	101.974699354807	95.4681866279085
CTNNA1	na	207.015688623387	246.174196618696	232.734515414535	153.707269862461	173.698169258576	243.304095606216	250.892221316376	245.289066386279	220.6325393477	228.672617104014
PHKA2	na	39.6403961555683	37.6361684393705	40.8241900945747	35.9660890842721	33.6599742987369	38.9507236956889	38.7270858605041	39.0166554056375	35.0026658842136	36.5334950402862
CNTLN	na	2.59727622501575	4.43261307682881	3.45967712665887	7.01878643792377	5.95400488774827	5.92168698300842	4.70654536295122	3.74182076981439	5.7872138577092	5.1116824336203
HSPA5	na	2820.55682376957	3382.74046103917	3134.79309342368	2121.1270990774	2399.70212995806	2570.60064125751	2583.00397836486	2405.62747142077	2481.63712582512	2430.19155228373
DSG2	na	291.448455085784	318.409372685536	319.104337329477	330.838182038466	305.480144107404	257.391090106167	250.299270719469	247.795723018485	260.105329039247	244.383523407347
GEMIN8	na	6.85510610209076	6.36162061952283	6.47163133104425	7.55869308699483	9.08978079529569	8.01818485898035	7.59717952287402	8.57349224928346	7.74289302341782	8.08096855314973
OFD1	na	17.6274156910905	19.864673418381	18.1531293939983	17.9415132614383	18.6558819816112	26.3349557753666	25.7562915531582	24.7759394661497	27.6988028775875	25.3328967666182
WDR37	na	26.6540150304895	23.7637312174433	28.613564941661	18.7721388753937	18.6955753475296	19.052384206201	20.1232608825395	19.3993426318533	18.9182025417528	18.9432937245929
YTHDC2	na	20.3524268124185	22.7376633755848	22.1419336106168	28.3658647165795	25.3640608218076	32.5876687387917	31.3152033991636	29.7165960165842	32.0092794060881	29.0539008910918
CTPS2	na	17.1590544046123	19.5363317089862	19.7812127477202	17.1939502088783	18.4177217861013	22.2155213524043	22.9397762178489	23.540775328541	21.6721181016282	20.9353464376949
ATP6V1H	na	19.2028127456083	21.670552820052	22.9152732036347	21.8869849277268	21.9901247187503	20.0822428119416	17.2326267226167	19.0360590619684	17.6011124913776	19.4319104278066
POLR2B	na	106.871529914583	118.531357091496	120.396764007729	106.403141147696	105.901900270083	110.268432143225	104.211067406447	108.294832182686	96.0677500379727	104.225701385508
FAM214A	na	0.936722572956501	1.19023869655588	1.01755209607614	2.24268915767978	1.46865453897791	7.46647489161931	8.07895188286115	7.73794003854821	7.54333392487613	8.23131215413857
ARAP2	na	20.778209800126	29.6738819865484	22.1826356944598	19.270514243767	19.2512824703861	21.0385400887007	18.9744191010317	18.2005068512331	22.0712362987116	20.8225887369533
TPR	na	141.785734906598	189.083781897688	162.360612449909	159.023273791776	164.132068072261	164.299228280116	165.840870072494	156.938502190274	176.41024311086	170.226542219605
KIAA0556	na	19.0324995505253	18.7154774354994	22.2233377783029	18.3983573491138	19.1718957385494	29.8291189019865	34.3911346206199	30.1162079434576	31.6899848484214	31.9856011103741
DTNBP1	na	12.4754415398298	13.7903517945785	14.0015168420077	14.4528856828253	13.4560510463111	16.4409570273588	16.0467255288022	15.1852532211885	15.2862269482939	14.996774198636
XK	na	12.943802826308	13.4620100851838	15.0190689380838	18.356826068416	16.7109070516135	14.2708978224054	12.5631407719722	12.3516413760863	11.8138986336684	14.3953997946807
C12ORF4	na	8.55823805292076	8.08541459384514	10.4604355476627	11.7118211567722	12.3446368005981	11.549128650091	9.85780367358287	10.3172533847309	10.1775140256265	9.99784946575735
SCML1	na	35.8083492662008	41.0016709606665	37.0388962971715	39.4547166628851	37.7086976224057	21.5902500560618	20.9756273655936	20.125909771623	21.6322062819199	24.205319759202
WWC3	na	20.7356315013553	21.6295101063776	21.4907002691281	19.8519521735359	18.6955753475296	43.3644034345772	39.6906305804784	41.9592523217051	40.0714669871726	34.9173013296563
MAP4	na	339.136149709024	356.250754693278	329.279858290239	271.531513202045	292.063786427012	307.817381122966	316.82091581	304.722258419448	317.498525779839	292.869334726245
GOPC	na	29.5919176456713	34.1475377770516	31.7476253975756	35.1769947510144	33.6996676646552	38.0312070834205	34.9099663929138	32.4412227907209	36.0403731966304	35.2555744318812
USP28	na	27.420424408363	28.5657287173412	27.3925024263697	29.8609908216993	29.7700244387413	39.4656529985592	35.9105705251947	37.9631330529713	35.4816077207136	33.4514512200152
HDAC9	na	23.0774379337465	22.7787060892592	24.2991440542982	17.4016066123672	13.7735979736577	7.72393954305446	6.44833774136624	5.30394012031943	3.27276921608382	2.93170021928223
TSPAN17	na	38.3630471924458	35.5429900419792	37.2424067163867	32.9758368740324	32.4691733211872	39.8702403079573	44.9901265403369	50.7507147129195	43.3043243835481	46.0051419025827
NOP16	na	45.2607315933073	53.5607413450148	50.2670735461613	43.4001883291736	43.1069953872975	24.054554576941	22.0132909101813	19.5809844167957	20.355028051253	18.0788180189071
CC2D2A	na	1.57539705451775	1.97005025636836	1.58738126987878	1.53665738581763	1.50834790489623	3.23669847518473	2.52004003685577	3.41486555691799	2.75391555987541	2.48066941631573
RRM2B	na	13.62505560664	17.9767085893613	18.3159377293705	23.5897674363355	20.600856911609	30.2337062113846	23.9774397624365	26.9919692424475	29.175540206796	30.1438919982609
ZNF800	na	51.0088019273586	52.863015212551	48.5575860247534	44.978376995689	42.9879152895425	37.7737424319854	32.7975798914317	33.6763869283295	35.401784081297	33.6393807212512
SNX29	na	8.98402104062826	6.85413318361492	8.50673552319653	9.71831968327906	8.25622011101093	13.4985038680999	13.2302101934928	11.952029449213	12.2928404701685	13.4557522885005
MRPS10	na	27.5481593046753	34.2296232044003	35.2887066919205	40.1192171540495	39.3361256250569	40.8265375847164	37.5411846666897	37.345550984167	33.3263694564633	35.7817770353421
RSF1	na	36.957963333011	49.9079398279985	42.7778901190409	43.151000644987	42.1146612393394	63.5937689044817	66.2622292043841	62.666415805144	63.8589115333429	61.6408764054212
VPS13D	na	29.7196525419835	36.9794850205811	36.8353858779562	35.799963961481	33.6599742987369	47.0792505481415	44.6195324172698	41.7776105367626	52.1647483587995	44.0506750897279
CELF2	na	0.638674481561251	0.574597991440772	0.529127089959593	0.996750736746571	0.714480586529792	1.21376192819427	1.81591120302842	1.48946263652806	1.75612006716693	1.8417091121132
FAM120A	na	361.02139527719	367.660629094745	356.794466968138	335.323560353825	323.143691941058	255.699179539593	251.336934264056	254.625454132321	228.135961452867	223.222661568169
R3HDM1	na	116.196177345377	112.908505318112	114.576366018173	122.807997023317	120.86629922129	103.427228547948	102.209859141886	94.526384884049	93.3936581175139	91.220979899974
KITLG	na	496.505541965716	577.79932310737	561.892267453244	719.820157053815	625.686526970506	766.913635296327	724.437391771421	705.496692716461	656.669169661306	667.262487088685
ERCC8	na	18.5215599652763	18.2229648714073	20.554552340738	20.1842024191181	20.1642298865075	15.9628083889792	15.5278937565084	15.5848651480619	17.3217297534193	15.8612499043218
H6PD	na	34.403265406766	30.6178644010583	33.4164108351404	43.690907294058	44.4962631944387	52.2653242413352	56.6638414169482	58.5976398224332	64.457588828968	65.7001536321197
VAMP3	na	80.5581412742591	74.8208670283233	79.8574885000554	83.8101244481075	79.8233588617451	70.8027791446659	75.4529634564463	76.5075198177584	74.5552792151778	73.1421618810669
PER3	na	11.751610460727	12.1896859612792	11.2337751406806	13.9960415951498	13.3766643144744	11.0341993472207	13.2302101934928	13.8047756556259	16.2840224410024	15.4853909018497
EPN3	na	3.4914204992015	1.805879401671	2.7677417013271	2.65800196465752	3.53270956673064	3.9355311005087	4.03947594143057	3.85080584077986	4.23065288908396	4.73582343114822
LTBP1	na	14.7746696734503	15.9245729056442	14.286431428909	14.7436046477097	15.8773463673287	17.9121836069882	18.8261814518049	18.8544172770259	24.346210022087	24.0549761582132
RCN1	na	169.71709890021	196.389384931721	180.432337676221	187.887513876729	198.824069884874	243.487998928669	247.260398910319	232.465156369343	230.490758815659	225.740916884732
RFC2	na	115.642659461357	121.814774185444	121.251507768433	114.211021918878	122.454033858023	57.304275276566	63.9645456413685	59.033580106295	52.6037783755912	51.6430269396639
ARID1B	na	76.5132028910378	81.6339574982639	80.5087218415442	69.0249885197	70.6541913346128	97.2848575779955	94.8350360928517	97.5416385140936	106.245264063599	102.947780777103
CLPTM1L	na	151.749056818953	146.850829526792	156.906533214941	137.800789355213	137.18027261372	97.2848575779955	98.7633337973622	104.698324840826	95.1098663649725	100.241595959304
NEDD4L	na	15.0727177648455	14.7753769227627	17.3797898009805	14.9927923318963	12.6224903620263	45.0930946656418	41.3212447219733	44.2116104549914	42.9451180061731	43.4493006857725
FOXP3	na	2.76758942009875	2.87298995720386	2.68633753364101	2.82412708744862	4.20749678734211	4.78148638379562	3.81711946759036	3.66916405583741	3.91135833141725	3.2699733215071
PPP1R3F	na	7.23831079102751	8.24958544854251	7.81480009786475	5.81437929768833	5.59676459448337	6.54695827935092	6.96716951366007	7.37465646866332	5.62756657887584	6.01374403955329
HEXB	na	124.498945605673	121.158090766654	131.386326645351	109.725643603518	114.634440772113	66.6465640572128	68.5969721797064	66.3355798609814	64.6172361078013	71.3756245694481
PTCD2	na	15.2004526611578	17.3610678842462	18.4787460647427	24.5034556116865	19.4497492999777	35.051973259671	35.3176199282875	32.2959093627669	28.8562456491293	29.993548397272
JKAMP	na	55.3092101032043	45.7215830332157	48.3133735216951	54.8212905210614	53.5463506238161	49.50677440453	47.4360477525792	49.2612520763914	51.8454538011327	49.9516614285395
ARHGEF5	na	81.4948638472156	77.2834298487838	81.7704864406786	75.462337027855	73.512113680732	106.737488352115	114.661821676938	108.585459038594	119.296429108226	107.307745205779
NFE2L3	na	72.0424815201091	74.779824314649	79.2469572424097	59.4727939592121	63.2712252738049	46.3804179228175	42.5442053280945	47.4811625839555	45.7389453857568	46.1930714038187
MCUR1	na	55.9904628835363	52.986143353574	48.1505651863229	50.2528496443063	51.3632154983084	43.6954294149938	43.3224529865352	43.7393418141411	44.6214144339233	45.4413533988745
LIMA1	na	24.7379915858058	25.3233543370683	26.6191628333518	27.1614575763441	26.5945551652756	24.6430452087928	23.4586079901427	23.2138201156446	27.3395965002124	26.8739186767538
LETMD1	na	95.8011722341876	80.320590660685	94.9579616058253	95.3973517627864	91.5725951735684	53.5894281630017	60.5180202968452	59.6148338181109	65.3356488625514	64.6477484251979
SLC4A8	na	0.596096182790501	0.574597991440772	0.73263750917482	0.373781526279964	0.357240293264896	1.1402005992128	0.852366483054158	0.98086563868921	1.07761913212516	1.35309240889949
LAMC3	na	1.70313195083	1.23128141023022	2.11650835983837	0.830625613955476	1.46865453897791	1.36088458615721	0.963544719974265	1.27149249459712	1.3170900503752	1.99205271310203
MAPK9	na	53.4357649572913	56.597902156916	55.6397486134433	59.0574811522343	58.7064881931979	36.5967611682819	36.6517587713288	37.127580842236	39.7920842492143	38.2624464516578
BCAR1	na	131.14116021391	109.58404551049	112.459857658335	79.6569963783301	84.1896291127605	57.7456432504548	57.2567920138554	61.2859382395814	61.9830560070509	59.6488236923192
FAM160A2	na	39.3423480641731	32.2595729480319	34.7595796019609	33.0173681547302	34.6920018126132	38.7668203732353	38.2823729128237	40.2154911862576	36.6789623119638	36.6086668407807
HERPUD1	na	297.664886706314	270.88191025065	272.785365916091	150.467829968034	175.127130431636	194.827179807426	205.272084766825	213.501754021351	183.354899740111	186.200549824669
HOMER3	na	58.6303174073228	54.0942966227812	50.3891797976904	39.7039043470717	44.8138101217853	46.8217858967063	45.2124830141771	45.1924760936806	43.7034425806315	44.2010186907167
RAD51	na	17.0738978070708	19.0438191448941	17.7461085555679	15.5742302616652	15.2422525126356	8.23886884592476	8.8571995413019	8.86411910519138	7.42359846575111	8.53199935611623
POLQ	na	18.9899212517545	23.599560362746	27.1889920071544	32.7681804705435	28.3013698997634	16.2570537049051	15.4537749318949	14.5676711523842	14.8471969315022	17.1767564129741
PIK3CB	na	36.9153850342403	43.1358920717322	40.0508505015569	41.2820930135871	38.7407251362821	48.403354469808	47.584285401806	48.0260879387828	48.1336545682572	46.9823753090101
CYBA	na	125.222776684776	94.5213695920069	105.947524243448	103.828201744434	107.529328272734	69.5154558874902	76.1941517025804	79.7770719467224	66.4132679946766	77.8403994119679
THOC3	na	63.4416651684176	66.2018971567118	69.4377550362358	73.6764919578507	68.4710562091051	61.3133677060561	62.7045256229407	62.5574307341785	59.3089640865922	58.4460748844085
HEBP2	na	21.2039927878335	20.3982286961474	21.1650835983837	22.0531100505179	20.6405502775273	37.9944264189298	34.5764316821534	37.0185957712705	38.0359641820473	37.3603848457248
MPHOSPH9	na	37.2134331256355	43.3000629264296	41.3533171845343	49.754474275933	50.0930277889221	40.4219502753184	36.6888181836355	36.4736704164432	40.9894388404645	36.4583232397918
PLEKHA5	na	2.8101677188695	4.80199749989788	4.5586333904211	3.488627578613	4.76320391019861	8.12852685245255	8.70896189207509	8.82779074820289	9.21963035262638	9.02061605932994
PRSS8	na	33.0833381448728	25.3643970507426	27.3110982586836	24.3788617695932	23.8160195509931	30.601512856292	35.8364517005813	39.7432225454072	34.4039885885885	35.40591803287
SIKE1	na	20.3524268124185	24.0510302131637	25.031781563473	25.7909253133175	21.5138043277304	23.4292832805985	23.6439050516762	22.1966261199669	25.1843582359621	23.3784299537634
RRP12	na	154.729537732906	153.992261706127	153.243345669067	113.920302953993	121.81894000333	60.8719997321673	65.5581003705568	68.4062962093253	70.0452435881354	66.8277306395359
FNIP2	na	9.06917763816976	8.78314072630894	10.9895626376223	12.667040612821	12.3843301665164	8.75379814879506	7.3007042244204	8.13755196542159	7.98236394166786	7.4795941491944
MSMO1	na	66.8053507713068	67.1048368575473	72.0833904860337	43.7739698554536	38.3834848430172	67.2718353535553	76.0829734656603	71.4942065533469	72.7193355085942	75.698003097877
TTC17	na	134.036484530321	146.768744099443	143.80046221748	113.712646550505	121.34261961231	132.410392166648	123.556080630546	128.021130027436	121.172284634518	114.373894452254
FSTL4	na	92.3523300337569	90.9506535023393	86.3698219149427	23.4651735942422	28.3807566316001	14.6754851318035	16.6026167134027	17.6192531394173	19.3572325585446	16.5377961087715
FOXN3	na	15.4559224537823	14.8985050637857	15.3039835249851	18.9382639981848	14.1308382669226	62.0122003313801	55.2555837492935	58.7429532503871	58.1914331347587	60.0246826947913
AKR7A2	na	58.3322693159276	52.4115453621332	52.8313048282732	62.9198902571273	67.1214817678821	49.7642390559652	52.4390684139841	51.8768937795627	47.5349772726321	49.9140755282923
MRTO4	na	82.9851043041919	94.64449773303	88.445628190938	90.2474729562624	87.9604988750011	47.2631538705952	51.4014048693964	46.2459984463468	46.696829058757	49.0495998226065
USE1	na	16.4352233255095	20.4803141234961	16.97276896255	17.4846691737628	20.0848431546708	17.6547189555531	17.566161433377	16.3840890018087	18.1598779672944	16.7633115102548
MCF2L2	na	3.40626390166	4.47365579050315	3.13406045591451	2.90718964884416	3.29454937122071	3.4206017976384	3.33534710760323	2.97892527305612	3.83153469200057	3.30755922175431
LAMA3	na	45.7716711785563	51.6727765159951	50.4298818815335	24.2542679274999	23.935099648748	36.5599805037911	42.0994923804141	41.3779986098893	40.1512906265893	37.9617592496801
AP5M1	na	48.4966822998843	51.7959046570181	54.0116652597215	53.0769767317549	47.4732656383129	45.9758306134194	46.4354436202983	46.2459984463468	40.4306733645477	41.5324197731649
ANAPC4	na	22.5239200497268	24.7077136319532	28.7356711931902	26.3723632430864	26.1182347742557	23.0614766356912	21.9021126732612	20.6708351264504	22.35061903667	22.4763683478304
KCNQ1	na	8.98402104062826	9.27565329040103	9.40218136774353	9.13688175351023	9.2882476248873	11.9169352949983	11.9331307627582	11.879372735236	11.8138986336684	12.7792060840507
TRAPPC3	na	23.3754860251418	23.8868593584664	20.9208710953254	25.6663314712242	22.0298180846686	24.201677234904	25.0151033070242	26.5197006015972	24.9448873177121	27.2121917789786
THRAP3	na	162.734257901807	195.240188948839	182.467441868373	182.862228912298	201.99953915834	137.155097885953	131.857388987248	123.189458547967	132.986183268187	127.641717239519
PHPT1	na	51.9881027990858	40.9195855333178	43.6733359635879	40.7006550838183	47.5526523701495	38.6196977152723	37.8006005528366	38.3264166228562	41.8275870543396	43.0358557830532
ENTPD2	na	42.9189251609161	32.5058292300779	37.0795983810145	33.8895250493834	33.8584411283285	26.3349557753666	29.0175198361481	31.6056705799857	32.0092794060881	32.6621473148238
ARID4B	na	52.4990423843348	70.0188695284255	58.93661740473	54.6136341175725	62.7552115168667	69.5154558874902	65.8175162567037	65.8996395771195	61.4642023508425	62.2422508093766
OPN3	na	4.30040817584576	3.94010051273672	5.25056881575288	3.40556501721745	3.92964322591386	9.19516612268388	6.78187245212656	8.53716389229498	6.34597933362595	5.63788503708121
SDCCAG8	na	10.8574661865413	14.1186935039732	13.5130918358911	11.9610088409588	11.9477031414149	11.3652253276373	11.9331307627582	11.1528055954662	10.0976903862098	10.4864661689711
HHAT	na	2.725011121328	1.19023869655588	1.62808335372182	2.86565836814639	2.61976215060924	6.87798425976754	7.78247658440753	6.50277590093958	7.98236394166786	7.70510955067765
KIF1B	na	91.5433423571126	102.483656044829	104.64505756047	82.3980609043832	78.2356242250122	83.0875210845716	81.4565882501321	81.230206226262	80.103022154637	76.6376506040572
FOXC1	na	20.6930532025845	23.1891332260026	18.8450648193301	12.293259086541	14.4880785601875	11.8065933015261	9.78368484896946	11.6977309502935	12.5323113884185	12.3657611813315
TBC1D22A	na	32.529820260853	32.3416583753806	34.9223879373331	24.2542679274999	27.9838229724169	28.4682343158293	28.4616286515475	30.4068347993655	28.3773038126292	29.2042444920807
SYNE2	na	77.1092990738284	109.378831942118	90.1144136285029	98.3876039730261	93.5572634694845	160.106232528172	158.206631137313	146.984532375428	191.496910960612	172.819969336663
PLEKHH1	na	31.507941090355	31.4797613882194	31.4627108106742	29.6533344182105	31.8340794664941	26.9234464072184	26.7939550977459	28.4451035219871	29.3351874856294	25.8590993700792
ATP9A	na	11.0277793816243	10.2606784185852	12.1699230690706	14.328291840732	13.5751311440661	50.7205363327243	49.7337313155948	54.1655802698375	57.5927558391336	55.4016169643847
FAM168A	na	53.0951385671253	52.7809297852023	54.8257069365824	50.3774434863996	46.5206248562731	64.6971888392038	66.7440015643712	65.7543261491655	67.4509753070934	64.9484356271755
RELT	na	28.9106648653393	29.5097111318511	28.2065441032306	22.1777038926112	22.9824588667083	8.75379814879506	8.26424894439466	10.4262384556964	11.3748686168767	10.9374969719375
NOP58	na	95.9714854292706	124.031080723858	106.639459668779	107.566017007234	106.020980367837	65.3960214645278	63.2233573952345	60.3050726008922	63.5795287953845	60.9643302009715
SZRD1	na	208.037567793885	199.344460316273	185.316587737387	172.271752334366	186.042806059174	145.467528060859	154.055976958962	155.993964908573	156.015303239898	155.605627023441
KCNH2	na	32.870446651019	23.8047739311177	24.136335718926	19.8104208928381	22.9824588667083	24.201677234904	24.9780438947175	26.955640885459	23.7475327264619	24.205319759202
CUL1	na	113.684057717903	126.739899826364	123.937845302074	103.122169972572	110.268170521098	110.01096749179	108.361721584798	106.551071047239	104.289584897891	105.54120789416
FAM114A2	na	3.36368560288925	4.7199120725492	3.78529379740324	6.27122338536384	7.14480586529792	10.4824893798596	9.33897190128903	8.50083553530649	10.8959267803766	10.7119815704543
CYFIP2	na	86.6042596997056	87.2568092716486	88.9747552808976	101.793168990244	100.027282114171	139.398718419888	140.010459694722	143.388025033567	148.152674757355	138.504042410962
TAB2	na	23.673534116537	23.1891332260026	21.3685940175989	26.7461447693663	24.4114200397679	45.056314001151	43.2112747496151	42.4678493195439	46.5371817799236	42.6224108803339
GINM1	na	11.9645019545808	13.6672236535555	14.1643251773799	15.0758548932919	16.155199928757	15.6317824085626	15.8984878795754	13.9864174405684	15.6853451453773	16.0115935053106
EIF2AK2	na	52.4990423843348	59.2656785457482	59.791361165434	68.7758008355134	66.9230149382905	55.7594873679551	53.3655537216516	54.9284757665958	57.9519622165086	55.6647182661151
USP36	na	159.583463792771	157.604020509469	156.418108208824	118.904056637726	129.162212698219	81.2117071955441	87.1637377453643	83.2282658606289	84.2937632240126	79.7196944243283
KMT2C	na	94.1831968808991	108.229635959237	99.6387012477756	82.1488732201965	80.9347731074581	88.8988660741078	86.6449059730705	84.2817882132951	94.5511008890558	84.6810332569598
MCOLN3	na	29.7622308407543	30.3716081190122	29.427606618522	27.6598329447173	30.6035851230261	21.5166887270803	19.7526667594724	19.5446560598072	22.59008995492	21.1984477394253
PUM2	na	101.251194476844	108.188593245562	112.25634723912	92.9470062016177	90.6993411233653	110.967264768549	108.621137470945	106.914354617124	108.480325967266	107.232573405285
MRPL43	na	32.4446636633115	29.6738819865484	30.2416482953829	34.51249425985	35.0492421058781	43.3644034345772	42.358908266561	41.7776105367626	37.4771987061306	36.6462527410279
ITIH4	na	1.91602344468375	1.60066583329929	1.22106251529137	1.45359482442208	1.94497492999777	3.05279515273105	3.26122828298982	3.95979091174533	3.59206377375054	3.30755922175431
HPF1	na	8.38792485783776	10.3017211322595	9.1986709485283	12.8746970163099	11.2332225548851	11.2181026696743	10.4136948581834	9.30005938905325	9.97795492708482	10.6368097699599
ZFR	na	180.617143385522	198.441520615438	192.113835739175	187.30607594696	186.876366743459	162.239511068634	162.579641789504	150.544711360299	145.797877394563	146.209151961639
ZNF280C	na	9.53753892464801	11.5740452561641	9.72779803848789	13.6637913495676	12.5431036301897	10.850296024767	11.8960713504515	10.2809250277425	11.2551331577517	9.8099199645213
TRAF1	na	4.25782987707501	3.94010051273672	3.70388962971715	4.98375368373285	3.88994985999554	5.81134498953621	5.8924465567657	5.99417890310073	8.50121759787627	6.65270434375583
RC3H2	na	50.1572359519436	54.2995101911529	55.0699194396407	55.2781346087369	52.1173894507565	51.3090269645761	53.2543754847315	53.5116698440447	52.8432492938412	52.4323308448553
IL17RB	na	26.5262801341773	22.4093216661901	22.9152732036347	27.4937078219262	31.9134661983307	11.9169352949983	12.3778437104386	11.806716021259	16.0046397030441	15.0343600988832
TRAF3IP2	na	26.1004971464698	24.9539699139992	23.9328252997108	22.6760792609845	27.5471959473153	34.206017976384	33.7981840237127	36.4010137024662	37.0381686893389	35.4810898333644
DCBLD2	na	1263.29812452815	1321.65746574112	1316.38679565178	1110.46338329708	1076.64285716856	1009.40855628375	1015.31671896673	1008.76581685637	1085.441848788	1000.38632097969
SOAT1	na	51.6048981101491	51.180263951903	54.3779840143089	50.9588814161684	45.9252243674983	30.7486355142549	29.7216486699754	34.4029540680993	34.7232831462552	31.4593985069131
PKP2	na	52.5416206831056	56.2695604475213	50.7147964684348	49.4637553110486	52.0380027189199	44.1000167243919	39.1347393958779	44.4295805969224	46.7367408784653	42.2841377781091
MSH4	na	1.23477066435175	1.805879401671	1.66878543756487	1.24593842093321	1.94497492999777	1.6551299020831	0.88942589536086	1.23516413760863	1.07761913212516	1.69136551112436
GDI2	na	299.70864504731	337.535277257779	345.642095995143	299.523596392345	310.283041383521	261.841550509546	269.2736898205	263.743871736432	238.912152774119	237.88116266458
PRDM1	na	6.89768440086151	7.1414321793353	6.96005633716079	6.0220357011772	5.55707122856505	11.1813220051836	11.2660613412376	11.5524175223396	11.8538104533768	11.200598273668
ATG5	na	19.2879693431498	19.0027764312198	17.5833002201957	19.9765460156292	19.1322023726311	27.5487177035609	27.5722027561867	25.466178248931	27.060213762254	26.197372472304
PITHD1	na	55.7775713896826	53.4376132039918	54.1744735950937	49.2560989075597	47.7114258338228	41.9667381839292	42.9889182757749	41.9955806786936	32.1689266849215	38.0369310501746
MTA3	na	21.970402165707	27.334447307111	24.99107947963	25.8739878747131	28.7776902907833	42.2242028353644	40.0612247035454	40.615103113131	37.1579041484639	39.8410542620406
USP13	na	55.2240535056628	59.1835931183995	60.4018924230796	67.9867065022557	64.4620262513546	49.2493097530949	50.9937513340227	51.6952519946202	52.4042192770495	56.0781631688344
ATP11B	na	26.8243282255725	32.4237438027293	29.7532232892663	25.9570504361086	25.046513894461	31.153222823653	30.8704904514832	25.7931334618274	31.051395733088	29.1666585918335
LAMC2	na	130.161859342183	143.731583287542	140.625699677722	79.1586210099568	81.9668006213345	55.1342160716126	60.9997926568323	61.4675800245238	67.2514162085517	71.3380386692009
CDK14	na	0.723831079102751	1.02606784185852	0.854743760703957	0.955219456048797	0.873254050203079	3.05279515273105	2.48298062454907	2.57931334618274	2.67409192045873	2.55584121681015
SEC61A1	na	550.878029495964	503.635139497836	527.173389935126	467.268439130653	467.786317347422	318.152747844862	336.091810209485	335.565033502675	348.669656972052	345.677524573573
PPP1R12A	na	44.7072137092876	50.9750503835313	48.4761818570673	45.5182836447601	41.7177275801562	52.6331308862425	47.8066418756462	46.3186551603238	51.4463356040493	44.0130891894806
CROCC	na	15.9242837402605	16.9506407475028	15.3853876926712	13.4146036653809	15.043785683044	29.1670669411533	30.1293022053491	28.8447154488605	31.7698084878381	32.6621473148238
POLR3E	na	82.2186949263183	89.9245856604808	86.2477156634136	65.2456419762026	70.4160311391029	56.7525653092049	53.3655537216516	54.129251912849	52.0849247193828	48.2978818176624
ATP2B4	na	19.3731259406913	18.7565201491738	19.4555960769758	18.8967327174871	16.1155065628386	23.2085992936541	22.4580038578617	22.8142081887713	26.7409192045873	23.5287735547522
ZC3H11A	na	122.582922160989	139.17584206969	131.060709974607	127.251844057979	118.643470729864	137.00797522799	132.672696057995	133.143428362813	142.684755457313	133.95614848105
RIOK2	na	18.6492948615885	27.5396608754827	25.2759940665313	24.7526432958732	24.8083536989511	19.052384206201	20.0862014702328	19.2177008469108	19.0379380008778	17.1767564129741
YIPF1	na	4.0023600844505	3.8169723717137	3.82599588124628	6.60347363094603	5.31891103305512	12.799671242776	15.6761314057352	16.4930740727741	14.9669323906272	14.3202279941863
NDC1	na	110.575841907638	109.009447519049	109.85492429238	115.249303936322	107.053007881714	79.8140419448961	80.974815890145	80.4309823725152	83.7749095678042	81.4110599354527
DGKG	na	2.59727622501575	2.46256282046045	2.40142294673969	2.61647068395975	2.38160195509931	4.41367973888826	3.66888181836355	4.43205955259569	3.47232831462552	4.09686312694568
FLYWCH1	na	30.2731704260033	30.7409925420813	30.9742858045577	27.6183016640196	30.5241983911895	34.0956759829118	34.9840852175272	37.127580842236	36.0403731966304	35.593847534106
UNKL	na	24.865726482118	24.1741583541868	20.8801690114824	23.7558925591266	22.94276550079	14.6387044673127	16.8990920118563	15.7301785760158	13.5700187008354	13.3054086875117
TBXAS1	na	0.766409377873501	0.697726132463794	1.22106251529137	1.66125122791095	1.07172087979469	0.772393954305446	0.815307070747455	0.799223853746764	1.19735459125018	0.638960304202537
PARP12	na	69.3600486975518	62.3849247849981	62.3962945313889	51.8725695915195	56.8012066291185	49.1389677596227	49.8819689648216	51.4409534957008	49.6103918974657	50.21476273027
ALDH18A1	na	174.017507076055	165.853605958011	178.641445987127	170.278250860873	172.586755012863	131.895462863778	124.964338298201	136.885249132628	124.804260227977	124.747602920484
TARBP1	na	36.2341322539083	42.8075503623375	35.8585358657232	46.4735031008089	43.662702510154	47.9987671604099	47.8066418756462	47.0815506570821	50.0095100945491	50.402692231506
GATB	na	20.0118004222525	18.428178439779	18.763660651644	30.9823354005392	29.2937040477215	24.6798258732835	24.8298062454907	26.7739991005166	31.9294557666714	31.9480152101269
MXD1	na	8.60081635169151	9.39878143142405	9.60569178695876	10.0090386481635	8.77223386794912	12.5789872558316	12.6372595965856	11.4434324513741	11.4946040760017	10.7871533709487
CDK17	na	20.0118004222525	22.2041080978184	23.200187790536	18.1076383842294	17.0681473448784	24.1648965704132	21.0126867779003	20.6708351264504	19.4769680176696	19.695011729537
DNAJC25	na	15.3707658562408	16.8275126064797	16.3622377049043	16.6540435598073	17.5444677358982	11.5859093145817	10.5619325074102	10.6805369546158	10.1376022059182	10.9374969719375
SLC2A3	na	1.362505560664	1.23128141023022	1.91299794062314	0.66450049116438	0.67478722061147	5.11251236421224	5.55891184600538	5.66722369020432	3.47232831462552	3.38273102224873
PSD	na	2.34180643239125	2.54464824780913	2.52352919826883	2.99025221023971	2.34190858918099	4.15621508745312	4.66948595064452	4.79534312248058	5.18853656208411	4.58547983015938
CTDP1	na	25.887605652616	26.3904648926012	25.031781563473	21.0978905944691	25.6816077491542	34.6473859502729	36.132926999035	35.9287450616159	35.641254999547	36.6838386412751
YBX3	na	230.135704855904	243.383292088841	217.186319386491	215.256627856561	238.676209266869	171.250773868865	177.143990826038	161.188919957927	175.013329421068	171.805150029988
STYK1	na	0.638674481561251	0.615640705115112	0.529127089959593	1.66125122791095	1.38926780714126	3.38382113314767	3.44652534452333	2.61564170317123	3.19294557666714	3.15721562076548
WNK1	na	134.462267518029	136.959535531275	138.102170479454	117.284336690513	109.791850130078	147.416903278868	152.425362817467	148.437666654967	150.906590317231	132.076853468689
CCAR1	na	106.786373317041	113.359975168529	108.959478447833	98.0138224467461	99.7097351868243	115.307383178456	107.175820390984	105.170593481676	103.172053946057	97.009208538044
OGFR	na	87.8390303640574	91.3200379254084	86.6954385856871	71.973709449242	76.3700360268511	73.3406449945267	63.1121791583144	67.1348037147281	54.0006920653831	53.7102514532603
PIGV	na	5.27970904757301	4.88408292724656	4.35512297120588	7.22644284141264	8.21652674509261	8.60667549083212	9.63544719974266	9.22740267507627	11.0156622395016	12.0274880791066
PTPRU	na	58.9709437974888	54.545766473199	58.081873644026	65.8270799059714	68.6695230386967	38.6196977152723	45.3977800757106	48.2077297237252	59.0295813486338	58.5964184853974
SNRNP40	na	52.1584159941688	49.9489825416728	51.4474339776096	52.9523828896616	48.108359493006	37.6266197740225	42.1736112050275	38.6897001927411	37.876316903214	36.3831514392974
QSER1	na	69.1471572036981	71.7426635027478	69.1121383654914	71.4753340808687	64.7795731787012	53.1480601891128	49.326077780221	45.1198193797037	53.4419265894663	52.018885942136
MPC1	na	9.36722572956501	9.6450377134701	10.5011376315058	13.3315411039854	13.7339046077393	6.6205196083324	7.44894187364721	7.19301468372087	6.42580297304263	8.19372625389136
ACAA1	na	37.7669510096553	39.5241332683902	39.277510908539	39.7039043470717	43.7817826079089	37.405935787078	36.6146993590221	38.5807151217756	36.9184332302138	38.4879618531411
HDAC7	na	65.6131584057258	58.52690969961	59.832063249277	48.093223048022	53.2684970623878	77.6439827399427	82.1977764962662	83.3009225746059	75.2337801502196	76.2617916015852
PRDM6	na	0.553517884019751	0.123128141023022	0.0814041676860912	0.249187684186643	0.0793867318366436	1.32410392166648	1.18590119381448	1.19883578062015	0.878060033583464	0.789303905191369
SPAG4	na	1.31992726189325	1.68275126064797	1.4245729345066	0.955219456048797	1.50834790489623	0.845955283286917	0.815307070747455	0.98086563868921	1.35700187008354	0.97723340642741
NCKAP1	na	159.115102506293	175.416558244133	176.362129291916	172.853190264134	158.773463673287	171.545019184791	168.47208834627	169.108501781417	173.217297534193	167.407599701065
MRPS35	na	46.9212852453666	54.0122111954325	55.8432590326585	47.3456599954621	48.7037599817808	41.9299575194385	38.245313500517	39.9975210443267	36.9184332302138	38.4879618531411
SFSWAP	na	72.1276381176506	78.637839400037	60.0355736684922	57.1885735208345	60.2545294640125	62.6742522922133	59.1838814538039	58.2706846095368	59.987465021634	60.4757134977578
TNK2	na	55.3092101032043	48.4714448493965	50.6333923007487	37.9180592770675	41.082633725463	41.9299575194385	41.4324229588934	43.4487149582331	41.0293506601728	42.4344813790979
MON2	na	27.0372197194263	30.4126508326866	28.6949691093471	28.4904585586728	28.2616765338451	33.801430666986	32.0563916452977	32.8771630745828	32.4483094228798	34.3910987261954
CDH3	na	135.569303286068	130.392701343381	127.76384118332	118.114962304469	125.431036301897	127.628905782852	129.707943073459	125.332831610288	133.465125104687	124.897946521472
GPBP1	na	66.1666762897456	81.8391710666356	70.536711299998	70.3539895020288	69.1061500637982	73.0831803430915	73.748230490338	68.6605947082447	70.3246263260938	70.0601180607958
DGAT2	na	8.08987676644251	6.97726132463794	7.52988551096343	11.9610088409588	11.1935291889667	16.8087636722661	16.3061414149491	16.6747158577166	16.6831406380858	16.0491794055578
CS	na	541.425647168858	481.759373109413	485.65726441522	441.352919975242	433.014928802972	254.04404963751	248.891013051814	270.173990923395	247.05416399462	244.496281108088
MRPS24	na	69.5303618926348	58.9373368363534	61.3380403514697	63.0029528185228	63.1124518101316	59.1800891655935	62.2227532629535	64.5554903685454	55.5173412143	58.5588325851502
ELMO2	na	29.293869554276	27.6217463028314	28.572862857818	23.0083295065667	27.7456627769069	32.7715720612454	34.4281940329266	34.2939689971339	37.1179923287555	33.5642089207568
WAPL	na	43.1318166547698	55.6128770287318	52.2207735706275	54.8628218017592	52.792176671368	46.7850052322156	46.0277900849245	42.9037896034058	41.4683806769645	40.7055299677263
VMP1	na	92.5652215276106	92.1408921988952	88.8119469455254	79.4078086941435	82.4431210123544	107.473101641929	101.839265018819	103.354175632252	91.2384198532636	98.0240278447186
APPBP2	na	23.5457992202248	28.8119849993873	29.9567337084815	28.0751457516951	24.6892736011962	37.405935787078	35.9846893498081	35.2385062788346	30.4926302571712	30.7452664022162
POLD1	na	79.1104791160536	63.2057790584849	69.9668821261953	63.9997035552694	72.7976330942022	37.8473037609669	34.3911346206199	36.9096107003051	36.0802850163387	37.8865874491857
EIF4B	na	1016.38656995657	1152.93086982591	1092.36252617966	965.477682381147	1013.92733901761	782.986785678778	812.453495999839	814.300121896987	773.810360505282	789.491834692605
BICRA	na	9.49496062587726	7.1414321793353	9.44288345158657	8.51391254304363	9.01039406345905	17.6547189555531	20.4938550056065	19.3266859178763	19.4370561979612	19.3567386273122
SPHK2	na	19.926643824711	16.7043844654567	16.1587272856891	18.2322322263227	16.4727468561035	17.2869123106457	19.4932508733255	18.2731635652101	17.641024311086	18.2667475201431
RPL18	na	952.135917111513	863.949122844875	861.052583699629	818.664605114517	885.955927296942	717.55398354976	787.327214455895	801.47621188005	779.278279805325	795.317649230923
CA11	na	5.15197415126076	2.99611809822688	3.70388962971715	3.65475270140409	3.21516263938406	9.4158501096283	10.3766354458767	12.8239100169367	13.8893132585021	10.9374969719375
ISOC2	na	88.1370784554526	65.750427306294	72.4497092406211	72.8043350631974	76.608196222361	63.8144528914261	73.4888146041911	75.962594462931	68.7281535377603	71.7514835719202
U2AF2	na	217.660263316074	206.855276918678	204.650077562833	196.235301296981	190.726623237536	155.471868802339	162.987295324878	161.079934886961	151.385532153731	157.597679736543
EPN1	na	227.368115435805	187.40103063704	195.695619117363	164.588465405278	170.641780082865	151.867363682247	156.650135820432	161.733845312754	146.476378329605	152.52358320317
MED29	na	40.6196970272956	44.9417714734032	40.0508505015569	38.1257156805563	37.1132971336309	49.4699937400393	48.4366518848602	48.5346849366216	49.0117146018407	44.1634327904695
AHRR	na	6.94026269963226	8.20854273486817	6.14601466029988	5.60672289419946	5.95400488774827	9.85721808351712	8.48660541823488	9.22740267507627	7.78280484312616	8.3816557551274
ZNF275	na	45.3458881908488	42.2329523708967	42.9406984544131	40.8252489259116	36.3988165471011	32.8083527257361	31.2040251622435	28.9537005198259	30.931660273963	27.8511520831812
MTMR1	na	38.661095283841	30.7409925420813	32.5209649905934	28.7811775235572	30.4845050252711	26.151052452913	27.1645492208129	28.9537005198259	27.1400374016707	25.0322095646406
GPC1	na	133.738436438926	119.146997796611	123.978547385917	127.085718935188	132.893389094541	88.0896914553116	93.3156001882769	98.7404742947138	101.296198419765	104.676732188474
ADCK1	na	12.5605981373713	10.7531909826773	11.600093895268	13.954510314452	14.924705585289	13.3881618746277	12.1554872365984	13.8411040126144	14.7673732920855	13.4933381887477
HAGH	na	13.6676339054108	9.93233670919048	13.8794105904785	11.8364149988655	10.7172087979469	13.8663105130073	12.8596160704258	15.1852532211885	15.8449924242107	17.4398577147045
RNF4	na	150.173659764435	132.896306877516	131.996857902997	116.993617725629	109.117062909467	103.978938515309	102.839869151099	103.826444273102	96.4269564153477	97.0467944382912
CASP8	na	9.11175593694051	10.1375502775622	9.52428761927266	12.5009154900299	11.8683164095782	18.2799902518956	16.3061414149491	14.7129845803381	17.8006715899193	16.4626243082771
LIMCH1	na	22.6090766472683	24.7897990593019	23.8107190481817	30.2347723479793	30.3257315615978	17.6547189555531	16.7137949503228	15.8754920039698	20.0756453132947	18.9057078243457
INTS13	na	105.04066306744	125.75487469818	118.850084821693	115.498491620509	111.895598523749	49.0654064306412	46.8060377433653	47.9171028678173	43.8630898594649	43.712401987503
TM7SF3	na	73.0217823918363	71.168065511307	77.7816822240601	88.0047837985826	84.7850296015353	73.3406449945267	74.0817652010983	71.9301468372087	72.5596882297608	75.9611043996075
SPA17	na	1.14961406681025	0.779811559812476	0.569829173802638	2.65800196465752	2.06405502775273	4.00909242949017	4.18771359065738	3.81447748379137	4.54994744675068	3.7210041244736
ATP2C2	na	4.0023600844505	4.84304021357222	4.1109104681476	5.56519161350169	5.35860439897344	9.93077941249859	10.5248730951035	8.71880567723742	15.7252569650857	15.2222896001193
CDON	na	8.81370784554526	9.8502512818418	8.42533135551044	9.38606943769687	8.81192723386744	12.2847419399057	13.6008043165598	12.6785965889827	12.5722232081269	12.1402457798482
TAF2	na	45.4310447883903	49.8258544006498	47.3772255933051	50.4189747670974	48.9022268113724	42.4448868223088	41.0988882481331	43.3034015302792	45.8187690251735	41.0438030699512
HIPK2	na	101.421507671927	115.986708843687	102.162230446044	86.5511889741606	84.2690158445971	110.452335465679	108.547018646332	113.998384229879	111.433800625683	102.872608976608
TNPO3	na	140.423229345934	146.891872240466	142.620101786032	125.050686180997	126.661530645365	120.677360194103	116.514792292273	125.76877189415	110.79521151035	110.502546726792
BORCS8-MEF2B	na	7.83440697381801	7.92124373914778	7.77409801402171	9.75985096397684	9.72487464998884	9.96756007698933	9.26485307667563	9.69967131592663	11.3748686168767	13.0798932860284
RFXANK	na	31.1247364014183	24.5025000635815	26.9447795040962	27.2860514184374	25.9991546765008	36.6703224972633	36.0958675867283	36.8369539863281	32.9671630790883	31.9480152101269
TMEM161A	na	77.4499254639943	56.4337313022186	65.8966737418908	61.1755764678208	65.9306807903325	42.00351884842	45.3607206634039	50.8960281408734	42.6657352682147	47.320648411235
LPAR2	na	55.4795232982873	46.4603518793538	50.0635631269461	43.2340632063825	42.8291418258692	38.4725750573094	39.8018088173985	44.5385656678878	38.2754351002974	35.6314334343532
CTSA	na	141.274795321349	107.162525403704	114.698472269702	136.762507337769	131.583508019237	86.8023681981359	94.427382557478	100.920175714023	98.582194679598	97.2347239395273
SUGP2	na	86.3487899070811	97.3943595492108	92.841453245987	85.6375007988095	87.3650983862263	79.4462352999888	71.2652498657889	75.5629825360576	76.9899002173865	74.5704260904608
SLC12A2	na	108.830131658037	123.169183736697	125.199609901208	107.358360603745	104.512632462941	110.562677459151	103.61811680954	106.623727761216	112.072389741017	110.803233928769
SNX24	na	9.79300871727251	9.52190957244707	9.56498970311571	10.092101209559	9.80426138182548	15.99958905347	16.8249731872429	14.2407159394878	13.0511650446269	12.9671355852868
CNN2	na	136.122821170088	110.486985211326	128.130159937907	132.235597741712	131.583508019237	183.572296473261	185.260002121206	192.649277109959	174.773858502818	177.818894069541
ABCA7	na	21.7149323730825	20.3982286961474	21.0022752630115	23.5482361556377	24.4908067716045	16.5145183563403	18.7150032148848	18.4548053501525	22.2707953972533	25.4080685671127
DDX20	na	38.831408478924	40.0166458324823	42.7778901190409	38.2503095226497	38.3437914770988	30.3808288693475	31.5005004606971	30.1162079434576	29.4549229447544	27.2497776792258
BTBD1	na	137.40017013321	143.895754142239	137.939362144081	145.401013722906	143.213664233305	115.01313786253	112.994148123136	108.076862040756	119.056958189976	112.344255838905
FAR2	na	20.4801617087308	20.9728266875882	19.7812127477202	20.5995152260958	18.2986416883463	16.2570537049051	18.2702902672043	15.7665069330043	17.6011124913776	17.9284744179182
SBNO2	na	109.341071243286	106.136457561845	98.254830397112	72.1398345720331	75.2983151470564	42.555228815781	48.9925430694607	48.2440580807137	48.7323318638823	46.0051419025827
PMS1	na	19.245391044379	22.9839196576309	22.7117627844194	23.5482361556377	25.0862072603794	20.7075141082841	18.2332308548976	16.7473725716935	20.7541462483364	18.0036462184127
HMG20B	na	67.1885554602436	60.7021735243501	56.3316840387751	66.6161742392291	67.7962689884936	87.7218848104042	91.7591048713954	95.7615490216577	91.398067132097	92.5364864086263
TAF11	na	9.62269552218951	12.1486432476049	11.1523709729945	9.88444480607016	9.52640782039723	10.1146827349523	9.26485307667563	8.57349224928346	9.73848400883479	8.41924165537461
ANKS1A	na	59.1412569925718	64.7654021781098	59.9134674169631	39.6208417856762	44.9328902195403	45.3505593170769	43.2112747496151	53.6569832719986	47.2555945346737	45.7796265010994
AP3D1	na	302.348499571096	314.058845036056	310.597601806281	249.063090344549	270.073661708261	180.850527300947	193.227775767147	185.020322142376	194.969239275237	183.306435505634
ZNF76	na	13.6676339054108	14.323907072345	15.0597710219269	18.4814199105093	19.1322023726311	23.50284460958	23.7180238762896	23.7224171134835	27.4593319593374	27.5128789809563
SLC9A3R2	na	71.5315419348601	67.433178566942	68.6237133593748	55.1950720473414	52.792176671368	42.3345448288366	41.2100664850532	45.7737298054965	43.0648534652981	42.8479262818172
NTHL1	na	28.0590988899243	26.7188066019959	25.8458232403339	31.1484605233303	32.9454937122071	19.4201908511084	20.4197361809931	21.0704470533238	18.7585552629195	22.7018837493137
UHRF1BP1	na	51.9029462015443	59.2656785457482	56.7794069610486	50.4189747670974	51.0059752050435	53.2951828470758	51.9943554663036	51.2956400677468	50.0893337339658	50.1771768300228
GNAI3	na	63.2287736745638	67.679434848988	72.8974321628946	74.4655862911084	67.8756557203303	63.9615755493891	63.408654456768	62.4121173062245	64.0983824515929	62.7684534128375
IPO5	na	219.193082071821	247.651734310973	248.933944784067	234.610204661724	240.383024001357	159.591303225301	152.536541054388	158.137337970894	159.527543374232	158.31181184124
OAT	na	72.8940474955241	66.6123242934552	72.4497092406211	80.9444660799611	75.6555554403213	54.5457254397608	55.1073461000666	56.4179384031238	58.0317858559253	59.9495108942969
WDR3	na	90.6491980829269	103.34555303199	96.7488532949193	86.8834392197428	91.7313686372417	54.4353834462886	54.6996925646929	53.8022966999526	52.8831611135496	54.1236963559796
PKN2	na	40.2790706371295	42.3150377982454	45.1386109819375	42.5280314345204	40.2490730411783	55.0238740781404	53.1061378355047	47.299520799013	50.4884519310492	48.8616703213705
WDR18	na	56.6717156638683	43.5052764948013	48.231969354009	47.0549410305777	49.1403870068824	31.153222823653	31.01872810071	32.8408347175943	28.2974801732126	32.2487024121045
TRAM2	na	39.0442999727778	35.7482036103509	38.1785546447768	37.7519341542764	35.7637226924079	52.2285435768445	53.4026131339583	49.5518789322993	43.2644125638398	42.81034038157
NTN1	na	9.15433423571126	9.43982414509839	7.77409801402171	7.39256796420373	7.22419259713457	9.30550811615609	8.48660541823488	8.86411910519138	8.34157031904291	9.54681866279085
MCM10	na	51.9029462015443	70.6345102335406	64.309292472012	59.8881067661898	59.4209687797277	26.3717364398574	22.3097662086349	23.1774917586561	24.6655045797537	24.205319759202
DGKA	na	11.6238755644148	12.7232412390457	11.2744772245236	13.2900098232876	11.7492363118232	14.0134331709702	12.7854972458124	12.8239100169367	14.0888723570438	15.2598755003665
ERBB3	na	35.9786624612838	35.6250754693278	36.9574921294854	28.9057713656506	30.4845050252711	80.6967778926738	78.7883105640496	80.2493405875728	81.6595831232622	79.2310777211146
ANKRD44	na	1.49024045697625	1.805879401671	2.27931669521055	2.36728299977311	2.06405502775273	3.38382113314767	3.92829770451047	3.3785371999295	3.31268103579216	3.79617592496801
KARS1	na	238.055268427264	249.252400144272	256.382426127344	227.716012065894	244.550827422781	154.294887538636	155.983066398911	152.034173996828	151.225884874898	148.614649577461
ADAT1	na	27.8462073960705	26.6367211746472	30.2009462115398	35.9660890842721	33.3821207373086	26.702762420274	25.3486380177845	26.3380588166547	29.6544820432961	26.9866763774954
PDIA5	na	49.7740312630068	54.0942966227812	48.5168839409103	44.5630641887113	51.5219889619817	27.0337884006906	29.0545792484548	23.686088756495	27.1799492213791	26.4980596742817
TBC1D22B	na	10.2613700037508	12.2717713886279	14.7341543511825	13.1238847004965	12.2255567028431	13.5352845325907	14.2678737380805	11.9883578062015	12.1331931913351	11.9523162786122
NDUFB4	na	63.7822915585836	55.9822614518009	62.3962945313889	67.3637372917891	63.0727584442133	58.2237918888343	59.1097626291905	56.1999682611929	61.3045550720092	57.2433260764979
SPEN	na	129.863811250788	138.806457646621	132.851601663701	116.453711076558	118.762550827619	106.627146358642	104.359305055674	109.239369464387	110.954858789183	103.323639779575
ZC3H15	na	90.5640414853854	108.763191237003	96.5453428757041	91.4934113771956	93.8351170309127	73.3774256590174	70.635239856575	64.155878441672	66.2137088961349	66.9029024400304
MAP2K4	na	49.3482482752993	51.2213066655774	54.9478131881115	44.6461267501068	43.3054622168891	41.2311248941145	42.4700865034811	42.2135508206245	37.3973750667139	35.4435039331172
PACC1	na	28.0165205911535	29.7970101275714	29.7532232892663	25.2925499449442	25.6022210173176	21.0753207531915	22.7174197440086	21.905999264059	22.11114811842	22.5515401483248
SLK	na	97.1210994960809	133.347776727933	123.4901223798	109.351862077238	108.640742518447	99.5652587764211	98.0592049635349	95.0713102388764	104.688703094974	101.444344767215
CYB5R4	na	8.13245506521326	9.39878143142405	9.48358553542962	13.3730723846832	13.0194240212095	11.8801546305076	11.4513584027711	11.734059307282	13.530106881127	13.6812676899837
COL17A1	na	75.3635888242276	75.9290202975305	72.8160279952085	84.4330936585741	89.0322197547958	118.764765640585	138.602202027067	142.479816108855	174.414652125443	162.107987766208
GSTO2	na	58.6303174073228	55.4076634603601	59.9134674169631	61.3417015906119	58.5477147295246	50.6837556682336	52.5502466509042	54.8921474096073	51.6858065222994	51.1919961366974
SEC61A2	na	8.17503336398401	6.52579147422019	8.22182093629521	11.5872273146789	6.50971201060477	13.5720651970814	11.8219525258381	11.5887458793281	10.5766322227099	10.8247392711959
PRKCQ	na	1.2773489631225	0.738768846138135	1.01755209607614	2.90718964884416	2.1831351255077	3.4206017976384	2.74239651069599	3.56017898487195	3.79162287229223	3.34514512200152
TLE2	na	37.3411680219478	30.5357789737096	30.8521795530285	38.374903364743	36.6766701085293	37.0381291421707	38.3564917374371	40.9420583260274	42.6258234485064	40.2544991647598
ASB1	na	27.590737603446	26.1442086105551	27.1075878394684	17.4016066123672	18.6558819816112	17.5443769620809	18.4555873287379	20.5618500554849	17.0822588351692	19.0560514253345
FAM107B	na	31.8911457792918	33.5318970719365	33.2943045836113	32.7681804705435	31.5165325391475	36.3760771813374	35.2064416913674	37.5998494830864	34.0447822112134	35.1428167311395
ME1	na	42.8337685633746	43.2179774990809	45.8305464072693	40.7006550838183	38.859805234037	34.2795793053655	34.8729069806071	34.5119391390648	36.8386095907972	36.6462527410279
TBC1D1	na	69.0194223073858	80.2795479470107	80.7936364284455	71.8075843264509	73.4724203148136	65.2488988065648	65.3728033090232	65.3183858653037	68.5685062589269	64.6101625249507
CDK13	na	99.6332191235551	110.486985211326	111.32019931073	76.915931852277	79.6645853980718	110.930484104058	111.215296332414	110.510861958984	110.31626967385	100.805384463012
MTHFD2	na	410.114173759865	472.073292682268	471.370832986311	386.448566892785	429.601299333997	409.515918439849	403.428762370764	393.145479329431	387.583681187683	389.803371463795
SLC9A7	na	29.2087129567345	30.6589071147326	30.8928816368716	29.6948656989083	30.1272647320062	23.7235285965244	21.9762314978746	25.0302379650691	26.6211837454623	27.1746058787314
FOXJ2	na	33.892325821517	31.6849749565911	28.0844378517014	28.1997395937884	28.1029030701718	30.3808288693475	33.2422928391122	31.5693422229972	31.6500730287131	29.2418303923279
YBX1	na	1051.7265579363	1208.83104585036	1063.91176957337	1159.01345043277	1190.60251072006	884.57498100219	850.809987737276	802.021137234877	777.402424279033	783.440504752805
PDE4A	na	3.36368560288925	1.23128141023022	2.27931669521055	2.82412708744862	2.38160195509931	5.40675768013812	5.26243654755176	4.75901476549209	5.94686113654255	6.65270434375583
PPP2R5A	na	52.1584159941688	53.5607413450148	53.0348152474884	48.1347543287198	43.1863821191341	48.955064437169	45.9536712603111	46.2096700893583	38.3951705594224	45.0654943964025
CTNNA2	na	0.851565975415001	1.31336683757891	0.976850012233094	1.45359482442208	1.30988107530462	1.94937521800898	2.00120826456194	2.61564170317123	2.71400374016707	2.40549761582132
ELAVL1	na	109.596541035911	108.35276410026	112.215645155277	96.934009148604	101.099002993966	88.8620854096171	85.088410656189	87.5876686992476	81.6196713035538	82.5010510426217
DIP2B	na	53.4783432560621	58.0343971355179	61.2159340999405	42.2788437503337	43.0673020213791	43.254061441105	43.7671659342157	44.3932522399339	45.4595626477984	40.9310453692096
SMARCD1	na	96.0140637280414	90.1708419425268	99.3537866608742	92.4901621139422	96.335799083767	105.634068417392	105.545206249489	115.778473722315	100.258491107348	106.48085540034
KDM4A	na	61.3553285286508	61.9334549345803	62.8033153698193	52.329413679195	56.8408999950368	75.4371428704986	76.490627001034	76.6165048887238	66.7724743720516	67.2787614425024
NFYC	na	45.2181532945366	48.4714448493965	45.6677380718971	42.0296560661471	46.7984784177014	58.6283791982324	61.036852069139	61.2859382395814	54.1204275245081	53.7478373535075
ZMYND12	na	0.766409377873501	1.23128141023022	1.13965834760528	1.16287585953767	1.46865453897791	3.01601448824031	3.18710945837642	2.76095513112518	2.83373919929209	2.66859891755177
SLC9A3	na	29.5919176456713	28.3194724352952	28.9798836962485	33.225024558219	34.7316951785316	28.0636470064312	28.0910345284805	29.1353423047684	25.2242700556704	31.7224998086436
NGEF	na	17.7551505874028	20.2751005551244	18.2752356455275	14.4528856828253	17.3063075403883	14.6754851318035	15.9355472918821	16.2751039308432	20.235292592128	18.1164039191543
ASPM	na	19.5008608370035	25.0770980550223	23.5665065451234	45.7259400482489	37.9468578179156	65.359240800037	65.8916350813171	58.8519383213526	77.5087538735949	71.525968170437
ELOVL1	na	304.26452301578	240.181960422243	264.929863734384	189.673358946733	206.48488950711	155.692552789284	166.248523607867	179.062471596264	150.188177562481	150.982561293035
ZNRD1	na	11.4961406681025	7.8391583117991	9.11726678084221	10.2582263323501	10.7172087979469	7.68715887856373	7.56012011056731	9.1184176041108	7.66306938400114	9.8099199645213
ZBTB11	na	31.7208325842088	41.9866960888507	41.2719130168482	36.5890582947387	39.6139791864851	32.2198620938843	31.9452134083776	26.3743871736432	32.4882212425882	29.6928611952944
ATXN3	na	8.47308145537926	10.4248492732826	7.52988551096343	7.97400589397257	9.48671445447891	27.7694016905053	27.3498462823465	25.2845364639885	25.4238291542121	25.7463416693375
GOLGA5	na	30.486061919857	35.3377764736075	33.2129004159252	38.4994972068363	37.9468578179156	48.5136964632802	49.1778401309942	47.5174909409439	48.8520673230073	48.1851241169207
FGFR2	na	23.2051728300588	24.7077136319532	23.5665065451234	18.1491696649271	20.1642298865075	21.5902500560618	20.6420926548333	20.0895814146346	18.9581143614612	19.0560514253345
LRRC40	na	23.2051728300588	29.140326708782	25.92722740802	28.0751457516951	27.8250495087436	22.3258633458765	18.1961714425909	18.8907456340144	20.8339698877531	19.9956989315147
ISOC1	na	25.8450273538453	24.4614573499071	23.8514211320247	26.3308319623886	28.8173836567016	21.2224434111544	20.2714985317663	17.9462083523137	18.3594370658361	19.2815668268177
TRMT11	na	16.4352233255095	25.0360553413479	20.8801690114824	17.3185440509717	20.1245365205891	13.5720651970814	14.5643490365341	12.1699995911439	13.530106881127	13.3805804880061
THUMPD1	na	38.8739867776948	43.0127639307092	42.6150817836687	44.1062201010358	45.1710504150502	47.704521844484	44.7677700664966	43.7393418141411	45.4595626477984	46.5689304062908
MSANTD3	na	32.7852900534775	39.6062186957389	34.2711545958444	25.4171437870376	31.0402121481276	23.0982573001819	22.0874097347947	21.6880291221281	22.35061903667	23.7167030559883
KIF26A	na	2.93790261518175	1.64170854697363	2.11650835983837	1.78584507000427	1.34957444122294	2.05971721148119	2.85357474761609	2.43399991822878	2.39470918250036	2.51825531656294
ATG2B	na	12.1348151496638	11.204660833095	13.1874751651468	15.0343236125941	15.4010259763089	45.7919272909657	42.8406806265481	41.9955806786936	43.1845889244231	42.6224108803339
ARFGEF1	na	20.5653183062723	26.3083794652525	23.6479107128095	23.2990484714511	25.0862072603794	35.3094379111061	33.9464216729395	31.8962974358936	33.0868985382133	30.1438919982609
ZFAT	na	5.02423925494851	5.33555277766431	6.34952507951511	6.68653619234158	7.85928645182771	8.71701748430432	8.63484306746169	8.64614896326044	10.0577785665015	9.47164686229643
MTFR1	na	33.2962296387265	32.3827010890549	34.6781754342748	33.7649312072901	33.064573809962	37.8473037609669	37.1705905436226	35.638118205708	35.3219604418803	35.3307462323756
STAG3	na	3.27852900534775	2.66777638883215	3.70388962971715	3.488627578613	3.33424273713903	2.50108518537002	2.70533709838928	2.94259691606763	3.03329829783379	3.04445792002385
FECH	na	72.9792040930656	76.0111057248792	78.0258947271184	83.0625613955476	85.1025765288819	91.8780998978574	90.5361442652742	93.2185640324634	90.5998307379302	93.9647506180202
MYO9A	na	22.2258719583315	26.2262940379038	25.6423128211187	21.5962659628424	19.9260696909975	25.0108518537002	26.0898262639186	24.6306260381957	25.9426828104205	24.9194518638989
PFKP	na	428.976360115307	468.338405737903	431.319982484754	342.674597037331	331.757152345334	198.394904263027	199.49081644698	200.459873862484	179.443541408693	193.417042672133
IDI1	na	68.5084827221368	79.0893092504548	78.5143197332349	41.6143432591693	41.5192607505646	59.6214571394823	59.7768320507112	52.494475848367	54.5993693610082	56.6043657722953
SP100	na	13.454742411557	14.9805904911344	15.3853876926712	15.6157615423629	18.1795615905914	33.3968433575879	34.0946593221663	34.0759988552029	39.4727896915476	37.9617592496801
KLF6	na	188.323815463028	197.169196491533	180.310231424692	91.9502554648711	97.2090531339701	88.3471561067468	88.2384607022587	90.4212805443498	91.9568326080137	96.7461072363136
PLPP1	na	12.092236850893	11.6150879698385	11.3558813922097	10.3828201744434	9.2882476248873	12.1743999464335	12.451962535052	13.6957905846604	12.0134577322101	12.1402457798482
NEO1	na	47.7728512207816	49.6206408322781	51.2439235583944	53.6584146615237	51.7601491574916	114.608550553132	114.698881089244	114.979249868568	124.764348408269	115.275956058187
TRAM1	na	154.601802836593	160.764309462393	171.355772979222	160.892181423176	153.811792933497	157.825831329746	154.574808731256	147.63844280122	142.365460899646	147.073627667325
PHKA1	na	40.7474319236078	46.3782664520051	44.2838672212336	35.8414952421788	37.2720705973042	33.2129400351342	31.0928469253234	32.150595934813	33.2066339973383	30.7452664022162
TNFRSF1A	na	79.2807923111366	71.7016207890734	68.2980966886305	51.3741942231462	54.022671014836	60.908780396658	66.8551798012913	69.7504454178994	58.8300222500921	66.3391139363222
CACNB1	na	23.2477511288295	18.0177513030356	18.8857669031731	16.8201686825984	18.4177217861013	25.4890004920797	23.5327268147561	25.7204767478504	23.1089436111284	25.6711698688431
EVI5	na	4.17267327953351	4.30948493580579	4.15161255199065	4.56844087675512	4.0090299577505	7.28257156916564	6.26304067983273	6.03050726008922	7.6231575642928	7.29166464795836
STOML1	na	1.14961406681025	1.06711055553286	0.73263750917482	1.91043891209759	1.58773463673287	1.94937521800898	2.48298062454907	1.88907456340144	2.15523826425032	2.55584121681015
PKM	na	1899.92884774841	1601.07626043604	1710.30156308478	1713.04073494108	1675.21881521685	1020.14851031504	1026.84219619411	1126.46969349907	1085.60149606683	1074.05468546422
DHX29	na	24.354786896869	29.6738819865484	26.5377586656657	30.3178349093749	32.5882534189422	23.9442125834688	23.4956674024494	24.6669543951842	26.7808310242957	26.7611609760121
DNTTIP2	na	79.5788404025319	95.7936937159115	86.3698219149427	75.3792744664594	78.9897981774604	46.0493919424009	45.7313147864709	42.6858194614749	45.8985926645902	46.7568599075268
METTL22	na	16.2223318316558	14.5291206407167	13.8387085066355	15.4911677002696	16.6315203197768	17.250131646155	14.9349431596011	16.5657307867511	14.1287841767521	15.9364217048162
TP53BP1	na	22.0555587632485	24.0099874994894	20.3510419215228	22.3853602961001	26.8724087267038	30.6382935207827	29.4251733715218	31.2423870101008	31.0913075527963	28.00149568417
RRP15	na	21.3743059829165	32.0543593796602	22.6303586167333	24.3373304888954	25.8006878469092	15.4478790861089	13.3043290181062	13.4778204427295	13.0511650446269	18.2291616198959
RHOA	na	333.175187881119	330.311759651095	339.007656328727	348.405913773624	319.809449203919	311.348324914076	317.821519942281	303.923034565701	290.55804747671	276.030851415496
DHX8	na	21.3743059829165	21.6295101063776	23.3629961259082	27.2445201377396	27.7853561428253	44.9827526721696	46.0648494972312	47.3358491560015	46.4174463207986	49.5758024260674
PMS2P4	na	2.00118004222525	2.17526382474006	2.07580627599532	2.94872092954194	2.46098868693595	2.61142717884222	1.85297061533513	2.3613432042518	2.15523826425032	2.48066941631573
PRKCZ	na	73.1920955869194	71.5784926480504	71.472859228388	55.9841663805991	60.3736095617674	70.2510691773049	68.1893186443326	64.0468933707066	64.4975006486763	59.3481364903415
IARS2	na	111.001624895345	119.926809356424	129.066307866298	141.663198460106	126.621837279447	124.796794617066	117.997168784541	121.082413842635	122.289815586352	124.747602920484
SYT1	na	0.29804809139525	0.533555277766431	0.36631875458741	0.456844087675512	0.357240293264896	2.1700592049534	1.92708943994853	1.12617906664317	2.35479736279202	2.06722451359644
NAV3	na	16.0520186365728	18.3871357261047	15.5888981118865	7.68328692908815	7.97836654958268	18.0593062649511	18.3444090918177	15.9481487179468	17.1620824745859	17.9284744179182
IDH3G	na	37.46890291826	36.6511433111864	36.0213442010953	33.225024558219	35.8431094242446	23.6131866030522	22.6803603317019	22.8142081887713	24.9049754980037	21.6118926421446
ROGDI	na	15.157874362387	13.3799246578351	13.3095814166759	16.9032312439939	17.3460009063066	22.7672313197653	21.5315185501942	20.7434918404274	25.5834764330455	22.8522273503025
ROCK1	na	61.5256417237338	80.443718801708	73.182346749796	59.846575485492	62.5170513213568	77.2026147660539	75.119428745686	66.4082365749584	71.1228627202606	67.1284178415136
CBFB	na	77.5776603603066	90.1708419425268	83.3578677105573	97.8892286046528	86.8887779952064	82.4990304527198	76.7871022994876	71.6758483382893	70.4044499655105	74.608011990708
PDK3	na	17.712572288632	17.6894095936409	17.7461085555679	18.9382639981848	18.1001748587547	21.7373727140247	19.9750232333127	19.1450441329338	20.9936171665865	18.7177783231096
HYAL2	na	85.1565975415001	61.1536433747678	68.2166925209444	69.4403013266778	73.8296606080785	42.2242028353644	46.0277900849245	46.2823268033353	41.1889979390061	42.1713800773675
HDAC4	na	22.2258719583315	24.9539699139992	22.9966773713208	20.7241090681891	19.1718957385494	20.0822428119416	24.6815685962639	23.5044469715525	23.7475327264619	21.9501657443695
RASSF1	na	13.965681996806	14.323907072345	13.5130918358911	11.75335243747	13.7339046077393	8.34921083939697	7.52306069826061	8.31919375036404	7.18412754750107	6.65270434375583
FGFR3	na	49.3482482752993	45.9267966015874	40.9869984299469	35.9660890842721	37.0736037677125	28.3211116578664	31.6857975222307	32.2959093627669	36.6390504922555	33.6769666214984
IFI35	na	0.851565975415001	0.902939700835498	0.488425006116547	0.706031771862154	0.833560684284758	1.32410392166648	1.26002001842789	1.45313427953957	1.55656096862523	1.50343600988832
HEATR6	na	58.0767995233031	60.1275755329093	63.4952507951511	48.0516917673243	55.015005162794	45.755146626475	41.8030170819604	42.5768343905094	43.0249416455898	41.8706928753898
COASY	na	101.421507671927	89.3089449553657	95.1614720250406	99.0521044641905	98.5983209411113	72.8992770206378	69.7087545489074	74.6911019683339	67.3711516676767	70.623906564504
PLEKHH3	na	43.5150213437066	31.3566332471964	32.3174545713782	28.9473026463483	31.5959192709841	21.2592240756451	23.1991921039958	24.6669543951842	22.7098254140451	24.1677338589548
MEF2A	na	55.5221015970581	58.0343971355179	55.1106215234837	48.093223048022	49.8151742274938	53.9204541434183	52.1796525278371	55.0737891945497	53.521750228883	53.1840488497994
OTUD5	na	84.3476098648559	75.8879775838562	76.804832211827	63.5428594675939	65.0177333742111	86.50812288221	88.4608171760989	90.6392506862807	83.0165849933457	78.7424610179009
TFE3	na	32.4872419620823	29.7559674138971	31.299902475302	26.0816442782019	27.9441296064985	41.5253702100404	44.2859977065095	47.1178790140706	38.5947296579641	40.5551863667375
TBC1D25	na	20.4801617087308	18.5513065808021	21.1650835983837	17.069356366785	15.4010259763089	18.2064289229141	18.7150032148848	20.9977903393468	21.3129117242532	18.2667475201431
ACSL4	na	53.2654517622083	66.6533670071295	61.0531257645684	52.4540075212883	52.9112567691229	46.2700759293453	44.7307106541899	43.2670731732907	44.94070899159	42.4344813790979
INPP5A	na	23.1200162325173	23.3533040806999	19.7405106638771	21.0978905944691	19.7672962273243	17.6547189555531	19.4561914610188	17.7645665673712	17.3217297534193	18.1915757196487
GPKOW	na	8.89886444308676	11.3688316877924	11.3151793083667	10.4243514551412	11.6301562140683	12.652548584813	11.7848931135314	13.0055518018792	13.530106881127	14.4329856949279
GRIPAP1	na	20.3098485136478	28.2373870079465	23.8107190481817	25.5417376291309	27.626582679152	36.302515852356	34.5764316821534	35.2748346358231	37.0381686893389	38.1496887509162
FTSJ1	na	63.2287736745638	53.7659549133865	56.9015132125777	59.7635129240965	60.8499299527873	49.2860904175856	51.3643454570897	45.9916999474274	49.0915382412573	46.6441022067852
PRR11	na	38.2778905949043	41.4941835247586	40.4171692561443	65.4532983796915	57.9523142407498	71.7222957569343	70.9687745673353	64.9187739384303	69.5663017516354	64.121545821737
REEP1	na	5.02423925494851	5.21242463664129	4.6400375581072	7.93247461327479	8.17683337917429	5.95846764749916	6.52245656597964	4.57737298054965	6.9047448095427	6.61511844350862
ATP11A	na	94.9070279600019	97.3943595492108	95.0393657735114	77.2481820978592	79.8630522276634	75.7313881864245	78.1583005548356	75.1996989661728	81.3003767458871	74.9086991926857
POLR1A	na	176.103843715822	182.927374846537	178.804254322499	161.598213195038	162.266479874099	129.431158342898	130.412071907286	128.63871209624	126.001614819227	121.552801399471
LAPTM4A	na	62.2494728028366	46.7066081613999	57.4306403025373	61.134045187123	53.784510819326	76.1359754958225	76.2682705271938	75.2723556801497	72.5596882297608	68.4063384499187
TTC7A	na	39.5978178567975	35.4198619009561	39.8880421661847	30.6500851549571	32.3103998575139	29.1670669411533	28.0539751161738	29.4259691606763	27.6588910578791	29.5049316940583
IP6K2	na	67.0608205639313	57.7060554261232	59.1401278239452	51.0004126968662	55.3325520901406	94.4895270766996	95.5391649266791	90.6029223292922	88.4046806539715	87.3872180747587
SRBD1	na	10.0059002111263	13.1747110894634	12.1699230690706	16.6540435598073	16.7902937834501	13.9398718419888	12.3778437104386	12.2789846621094	13.290635962877	13.5685099892421
KIF2A	na	54.6279573228723	62.0565830756033	61.9078695252723	57.3546986436256	53.1891103305512	59.3272118235564	56.9973761277085	54.9648041235842	53.4419265894663	48.7864985208761
RASGRP2	na	0.170313195083	0.0820854273486817	0.162808335372182	0.33225024558219	0.277853561428253	1.43444591513869	1.14884178150778	1.19883578062015	1.51664914891689	1.65377961087715
PSME4	na	69.5729401914056	80.3616333743594	76.3571092895535	70.6447084669132	58.587408095443	66.4994413992498	63.779248579835	64.4465052975799	69.4465662925104	63.6705150187705
IFT80	na	6.47190141315401	7.38768846138135	7.93690634939389	13.1654159811943	12.1064766050881	19.052384206201	16.9732108364698	16.5294024297626	18.9182025417528	19.5446681285482
SIRT2	na	39.2571914666316	31.3566332471964	32.5209649905934	41.863530943356	36.7957502062843	31.4842488040696	34.4281940329266	35.3838197067885	36.1201968360471	34.7669577286675
ERLEC1	na	27.4630027071338	32.9572990804957	30.5672649661272	29.9440533830949	30.0081846342513	33.3968433575879	30.7593122145631	28.9173721628374	32.4083976031715	31.8352575093852
PPP2R5B	na	16.4778016242803	14.693291495414	15.5888981118865	10.9227268235145	9.56610118631555	10.0411214059708	11.6366554643046	13.8047756556259	10.5766322227099	11.5764572761401
PYGM	na	1.70313195083	1.19023869655588	0.569829173802638	0.539906649071059	0.754173952448114	1.1402005992128	0.778247658440753	0.690238782781296	0.957883673000143	1.24033470815787
PITX1	na	111.85319087076	93.5363444638228	97.7257033071524	84.4746249392719	92.0092221986699	71.4280504410084	67.8187245212656	75.6356392500346	64.7768833866347	69.3835718563461
MAST4	na	2.043758340996	2.29839196576309	2.97125212054233	3.23943989442635	2.65945551652756	7.57681688509152	7.67129834748742	8.13755196542159	8.86042397525132	7.4420082489472
NUP133	na	53.8189696462281	57.3366710030541	54.0930694274076	49.4222240303508	48.9419201772908	59.9524831198989	55.9597125831208	60.6320278137886	50.1691573733825	52.8081898473273
NUCKS1	na	114.280153900693	130.146445061335	119.257105660124	185.561762157653	170.165459691846	190.818087377936	187.817101570368	180.406620804838	194.171002881071	194.694963280538
VPS35	na	140.849012333641	146.973957667815	151.615262315345	151.132330459199	150.080616537175	146.056018692711	146.014084488408	146.69390551952	135.021686073312	140.00747842085
DNAJA2	na	57.4807033405126	69.6494851053564	60.5239986746088	59.0159498715365	57.4363004838116	51.8975175964278	50.5119789740355	49.7335207172418	52.6836020150079	45.6292829001106
BCL3	na	7.57893718119351	5.95119348277942	6.67514175025947	6.977255157226	4.52504371468868	5.5906610025918	6.96716951366007	6.17582068804317	7.22403936720941	7.51718004944161
KCNAB2	na	67.2311337590143	71.0859800839583	65.8966737418908	62.5045774501495	62.8742916146217	32.4773267453195	34.6876099190736	34.3302973541223	36.7587859513805	39.4276093593213
ABCC9	na	1.31992726189325	1.1081532692072	1.01755209607614	0.33225024558219	0.635093854693149	0.772393954305446	0.778247658440753	0.799223853746764	1.03770731241682	0.864475705685785
CLEC2D	na	3.78946859059675	4.55574121785183	3.17476253975755	3.73781526279964	2.93730907795581	4.59758306134194	4.33595123988419	3.99611926873382	3.95127015112559	3.57066052348477
FUNDC1	na	4.59845626724101	5.99223619645376	6.06461049261379	8.3893187009503	7.30357932897121	7.31935223365637	6.18892185521932	7.55629825360576	7.26395118691775	7.89303905191369
MAOB	na	25.036039677201	24.9950126276736	24.2584419704552	19.3951080858604	15.043785683044	11.5859093145817	12.3037248858252	12.0973428771669	11.8937222730851	12.2154175803426
RORA	na	0.638674481561251	0.902939700835498	0.651233341488729	0.66450049116438	0.793867318366436	3.53094379111061	4.07653535373728	3.08791034402159	2.55435646133371	2.17998221433807
TGFBR3	na	2.895324316411	2.74986181618084	2.68633753364101	2.90718964884416	3.37393610305735	3.97231176499944	3.40946593221663	2.86994020209065	4.51003562704234	4.1720349274401
HES2	na	6.17385332175876	5.86910805543074	7.36707717559125	6.35428594675939	7.42265942672617	11.402005992128	11.3772395781577	11.5160891653511	12.8915177657936	12.8543778845452
ATP1B3	na	116.621960333084	114.673342006108	120.803784846159	114.501740883762	112.768852573952	66.5362220637406	68.3375562935594	68.2246544243828	73.876778280136	75.7355889981243
NEDD4	na	14.2637300882013	17.4841960252692	17.0134710463931	13.7883851916609	11.9873965073332	12.2847419399057	11.4142989904644	11.2254623094432	9.25954217233472	10.0730212662518
PIGB	na	3.3211073041185	4.0221859400854	4.68073964195024	6.39581722745716	5.91431152182995	8.01818485898035	6.89305068904667	7.84692510951368	8.54112941758461	7.62993775018324
MAPK6	na	102.060182153488	120.829749057259	110.424753466183	92.1994431490578	92.8030895170363	70.4717531642493	69.4493386627605	66.8441768588202	70.5640972443439	72.7663028785948
GNB5	na	27.8462073960705	26.6367211746472	24.8282711442578	27.0783950149485	27.0708755562955	29.1670669411533	29.3510545469084	30.443163156354	29.9737766009628	32.2111165118573
RAB27A	na	5.83322693159276	6.97726132463794	7.4077792594343	7.97400589397257	9.56610118631555	5.44353834462886	5.63303067061878	5.70355204719281	5.3880956606258	5.44995553584517
HDHD5	na	44.2388524228093	37.5130402983475	40.8241900945747	43.9400949782447	49.2991604705557	35.4197799045783	38.7270858605041	42.6494911044864	38.0359641820473	42.9230980823116
UFD1	na	48.9224652875918	47.8147614306071	49.4937339531434	56.4410104682746	59.8179024389109	49.6906777269837	50.326681912502	52.1675206354706	52.7634256544245	51.8309564408999
LRP6	na	29.8899657370665	32.2185302343576	31.8290295652616	29.1134277691394	29.4524775113948	38.9507236956889	33.6128869621792	34.1123272121914	32.9671630790883	30.5949228012274
PHRF1	na	121.518464691721	126.863027967388	121.862039026078	104.035858147923	108.56135578661	81.2484878600348	81.4565882501321	81.3391912972274	78.9056675633868	79.4190072223506
ELP1	na	72.1276381176506	72.0299624984682	83.032251039813	67.197612168998	64.8589599105378	62.2328843183245	62.9639415090876	63.1750128029828	59.6681704639672	59.4984800913304
NUCB2	na	43.7704911363311	55.8591333107779	49.9414568754169	55.070478205248	60.0957560003392	48.8447224436968	46.6948595064452	41.8502672507396	53.0028965726746	52.5450885455969
PFN2	na	87.4132473763499	83.0294097631915	83.7241864651448	113.961834234691	89.0719131207141	122.884200063547	120.665446470623	119.338652707187	111.912742462183	114.411480352501
PTPN3	na	50.5404406408803	54.6278519005477	56.7794069610486	42.777219118707	45.0519703172952	39.2449690116148	40.2835811773856	40.7604165410849	40.1512906265893	40.5551863667375
SPTB	na	9.75043041850176	9.48086685877273	10.0127126253892	8.30625613955476	8.73254050203079	20.3764881278675	21.7909344363411	24.5942976812072	22.7896490534617	21.499134941403
SLC44A1	na	53.2228734634376	58.7731659816561	60.1576799200214	72.6797412211041	68.5107495750234	73.3038643300359	69.3752198381471	69.4961469189799	78.1473429889283	81.2607163344638
TMEM260	na	16.7758497156755	16.8685553201541	17.827512723254	20.018077296327	21.5534976936487	32.1830814293936	30.9075498637899	31.8599690789051	30.8119248148379	30.9707818036994
SMG6	na	36.106397357596	35.7892463240252	35.3294087757636	33.2665558389168	34.2553747875117	48.6975997857338	45.8795524356977	46.9362372291281	47.6148009120488	45.9299701020883
EXOC5	na	73.3624087820023	84.9994600195599	87.0617573402745	88.7938781318403	80.4187593505199	74.1498196133228	74.4523593241654	69.5688036329569	70.4044499655105	71.1501091679649
CLTCL1	na	4.47072137092876	4.43261307682881	5.69829173802638	7.01878643792377	6.70817884019638	8.86414014226726	9.41309072590244	9.22740267507627	10.3371613044599	11.4261136751513
FGF22	na	1.1070357680395	0.861896987161157	0.73263750917482	0.622969210466607	0.754173952448114	0.772393954305446	1.00060413228097	0.908208924712231	0.798236394166786	0.939647506180202
FSTL3	na	38.2353122961336	33.6139824992851	33.4571129189835	25.0018309800598	27.2296490199687	11.9169352949983	13.5637449042531	15.1852532211885	13.8893132585021	14.8088446974
DGCR2	na	68.8491091123028	62.4259674986724	63.6580591305233	68.6512069934201	68.709216404615	69.257991236055	70.9317151550286	71.5305349103353	71.0031272611356	71.4507963699425
RNF126	na	159.029945908751	131.295641044216	134.113366262835	126.130499479139	127.336317865976	68.1913519658237	72.1176163488431	76.2532213188389	77.4289302341782	77.8028135117207
MNT	na	93.7999921919624	90.5812690792702	85.6778864896109	60.5526072573542	66.6848547427806	59.5846764749916	62.7045256229407	64.9551022954188	61.6637614493842	66.7149729387943
ZXDC	na	39.8107093506513	39.9345604051336	38.9518942377946	35.4677137158988	35.0889354717965	29.203847605644	27.9427968792537	31.2060586531123	30.1733356995045	29.9559624970248
JMJD6	na	22.0555587632485	24.9539699139992	24.0142294673969	13.2069472618921	11.8683164095782	9.48941143860977	9.89486308588957	8.97310417615685	8.34157031904291	8.75751475759948
POLB	na	20.5653183062723	22.6555779482361	22.1419336106168	21.2224844365624	21.1962574003838	21.9580567009691	19.678547934859	21.1067754103123	18.8782907220445	21.0105182381893
WIPI1	na	12.6883330336835	11.7792588245358	11.3558813922097	11.5456960339811	12.463716898353	22.9143539777282	22.3097662086349	20.9614619823583	22.6699135943367	28.2270110856533
GBA2	na	96.7378948071441	86.1896987161158	89.3817761193281	78.3695266766991	87.5635652158179	55.8698293614273	55.7002966969739	55.0737891945497	56.7546076252585	53.6350796527659
NDST1	na	81.3671289509033	71.9889197847938	76.84553429567	69.1495823617933	70.5748046027761	64.5132855167501	67.1145956874383	70.2953707727267	62.5019096632593	62.8812111135791
ASNS	na	468.361286478251	485.863644476847	485.820072750592	359.577828281325	444.803858480714	511.03055243428	519.276485241516	514.772818526893	469.482735229195	498.501794978721
AP3M2	na	22.5239200497268	24.2562437815354	24.0142294673969	26.3308319623886	30.7623585866994	21.8109340430062	20.8273897163668	18.8907456340144	20.1554689527113	20.3715579339868
PABPC1	na	2186.09759378662	2177.4390885648	2079.34735728967	1803.78658326571	1872.6933106605	1617.87108895398	1661.63286959562	1654.82931753966	1418.38624879496	1465.81252374087
TESK2	na	5.19455245003151	4.63782664520051	4.88425006116547	3.77934654349741	3.69148303040393	16.6616410143032	15.9355472918821	16.8926859996475	15.3261387680023	15.4102191013553
CFAP20	na	52.1158376953981	55.7770478834292	53.8488569243493	43.4001883291736	51.5616823279	38.4357943928186	37.8006005528366	37.0912524852475	34.9627540645052	34.6166141276786
CSNK2A2	na	127.820052909792	147.261256663535	136.392682958046	103.329826376061	111.260504669056	107.951250280309	109.955276313986	106.187787477354	99.3804310737648	101.36917296672
PTPN21	na	21.2039927878335	22.9018342302822	22.6710607005764	18.2322322263227	17.4253876381433	29.8658995664773	29.7587080822821	29.4259691606763	25.5834764330455	27.0242622777426
EIF2B3	na	24.9508830796595	26.7188066019959	27.6367149294279	27.3275826991351	26.7136352630306	9.59975343208197	10.5248730951035	10.0629548858115	10.6564558621266	11.0502546726792
TCOF1	na	281.357398277116	309.544146531879	259.516486583259	255.002063484331	260.309093692354	139.545841077851	139.565746747042	141.426293756189	150.148265742772	144.968817253482
CDC42	na	97.5894607825591	96.0809927116319	100.005020002363	102.333075639315	93.001556346628	110.967264768549	115.403009923072	113.816742444937	103.451436684015	109.074282517398
OSBPL3	na	57.7361731331371	54.7099373278963	54.7850048527393	58.7667621873499	55.6500990174871	75.1796782190634	72.7846857703638	71.7485050522663	66.81238619176	69.5339154573349
RAD18	na	37.639216113343	44.0388317725677	42.004550526023	42.2373124696359	42.3528214348493	25.0476325181909	23.2362515163025	22.5235813328633	23.6677090870452	20.8601746372005
ATP2B1	na	119.857911039661	147.179171236186	136.433385041889	91.0365672895201	97.7250668909082	53.8468928144368	51.0678701586361	51.9495504935396	50.8077464887159	53.4471501515299
NCK2	na	32.6149768583945	33.5318970719365	32.2360504036921	28.2828021551839	31.4768391732292	41.0104409071701	43.100096512695	45.4831029495885	41.5482043163812	38.9765785563548
MAP4K4	na	148.853732502542	175.29343010311	158.982339490936	140.126541074289	138.251993493515	195.52601243275	190.893032791825	182.404680439205	180.521160540819	168.422419007739
MGAT4A	na	5.49260054142676	4.96616835459524	5.65758965418334	5.93897313978165	6.27155181509484	7.31935223365637	7.70835775979412	6.32113411599713	6.30606751391761	7.55476594968882
RPL31	na	346.374460500052	388.838669350705	354.189533602183	362.401955368774	421.424465954822	330.474270449259	372.595331331587	343.847898896051	388.781035778933	379.429662995565
WDR1	na	296.174646249337	292.059950506609	309.580049710205	243.248711046861	238.874676096461	204.794739884415	207.384471268307	200.714172361403	198.52139122928	203.264548536901
SNX13	na	36.0638190588253	38.4570227128574	38.8297879862655	43.8985636975469	44.2184096330105	52.2653242413352	50.5119789740355	48.8253117925296	52.8432492938412	51.4550974384278
ARHGAP10	na	32.8278683522483	35.5840327556535	32.6023691582795	28.5319898393706	28.9761571203749	23.3189412871263	20.4938550056065	22.2329544769554	23.1089436111284	20.2588002332451
RPS6KA2	na	36.787650137928	37.6772111530449	36.9981942133284	29.3626154533261	31.0402121481276	49.9849230429096	51.9202366416902	48.934296863495	51.8853656208411	48.7113267203816
ING3	na	19.5434391357743	20.8907412602395	20.4731481730519	24.0050802433132	22.8633787689533	29.3877509280977	27.6833809931068	26.0474319607468	28.8961574688376	30.4445792002385
LMCD1	na	7.53635888242276	7.67498745710174	7.65199176249257	9.01228791141691	8.81192723386744	6.69408093731387	5.96656538137911	5.92152218912375	5.94686113654255	7.81786725141928
BUD23	na	90.9898244730929	96.6555907030727	102.487847116789	95.1896953592975	85.6185902858201	59.5111151460101	60.4068420599251	62.8480575900864	55.9962830508	59.611237792072
SEL1L	na	182.490588531435	206.567977922957	216.37227770963	172.064095930877	172.745528476536	290.677591470283	281.910949417086	278.602169744724	275.830586004333	275.391891111293
TRIP13	na	68.8916874110736	74.2462690368826	73.7521759235986	69.0665198003978	68.3519761113501	29.7923382374958	28.0169157038671	27.0646259564245	28.5768629111709	27.9639097839228
ATP6AP1	na	106.914108213353	90.6223117929446	98.8653616547577	99.508948551866	106.576687490694	79.5933579579517	87.2378565699777	92.0923849658203	90.7594780167636	95.6561161291445
TCF3	na	415.266147911125	369.959021060508	367.580519186545	299.772784076531	325.009280139219	302.999114074679	306.073686241056	320.597750423418	276.469175119666	300.123413473956
TRIB2	na	19.8840655259403	18.1408794440586	20.9208710953254	17.5677317351583	17.4253876381433	27.7326210260146	26.6457174485191	27.5005662402864	26.940478303129	25.1825531656294
DAZAP1	na	211.060627006608	211.862487986947	205.097800485107	190.337859437897	200.133950960178	152.271950991645	151.647115159027	145.894681665773	133.704596022937	145.53260575719
MBD3	na	188.962489944589	160.271796898301	163.215356210613	128.53931375961	142.657957110449	135.352845325907	138.231607904	153.450979919379	134.383096957978	145.870878859414
FAM50A	na	47.8154295195523	53.4376132039918	50.1449672946322	45.1860333991779	50.2518012525954	27.0705690651814	28.2392721777073	29.0263572338029	28.9759811082543	30.1438919982609
FAM3A	na	20.948522995209	20.3161432687987	20.1475315023076	21.8869849277268	21.9107379869136	20.8914174307378	24.6445091839572	23.9403872554144	21.5523826425032	24.9570377641462
CPSF1	na	163.969028566158	145.660590830236	148.359095607901	129.162282970076	143.412131062897	121.081947503501	122.666654735185	130.709428444584	134.303273318562	130.761346960037
MYO3B	na	0.808987676644251	0.779811559812476	0.610531257645684	1.16287585953767	0.912947416121401	1.06663927023133	1.37119825534799	1.16250742363166	0.678500935041768	1.20274880791066
PDCD2	na	77.0241424762869	74.2873117505569	71.7984758991324	76.2929626418104	74.1472075354251	55.2813387295755	56.3673661184945	52.9304161322288	48.931890962424	50.2523486305172
RDH11	na	100.612519995282	98.7898118141384	96.3011303726458	82.8964362727565	84.2293224786788	86.9862715205895	93.5379566621172	89.9853402604879	96.6265155138894	95.3178430269196
PRKACA	na	75.9171067082473	70.4292966651689	72.5311134083072	85.8036259216006	84.9041096992903	64.9546534906389	64.3721991767423	66.4082365749584	69.8456844895938	71.1876950682121
ADGRL1	na	154.814694330447	136.179723971463	139.567445497803	133.149285917063	134.481123731274	106.921391674568	102.395156203419	101.828384638735	107.522442294266	107.420502906521
ACTN1	na	293.619948323092	304.45485003626	286.624074422727	246.405088379892	262.690695647454	214.615177303442	211.164531323591	215.499813655718	215.483914605324	208.413816870769
ZFYVE26	na	45.8568277760978	45.5574121785183	44.5687818081349	49.0899737847686	50.6884282776969	58.1134498953621	58.8503467430436	56.0909831902274	56.7945194449668	59.1602069891055
EPN2	na	40.0661791432758	37.0205277342554	38.7890859024224	29.4872092954194	31.079905514046	31.5578101330511	28.7951633623079	32.22325264879	30.8119248148379	30.4069932999913
PTPN18	na	49.9869227568606	45.1059423281006	40.2543609207721	52.6201326440794	58.1507810703414	36.7806644907355	40.4688782389191	41.0147150400044	52.6436901952995	43.1110275835477
SPEG	na	7.96214187013026	7.51081660240437	8.14041676860912	9.84291352537239	9.56610118631555	22.2890826813857	22.3097662086349	23.758745470472	21.8716772001699	22.6642978490665
ALDH3A2	na	69.7858316852593	76.5036182889713	70.0889883777245	70.6031771862154	63.1918385419683	68.8534039266569	64.3721991767423	64.4465052975799	56.8743430843835	61.2650174029491
TFRC	na	541.723695260253	579.358946226995	600.966267942568	530.93589244034	511.647486687168	223.847124090616	214.833413141954	227.560828175897	262.300479123206	274.377071804619
SREBF1	na	160.009246780479	128.504736514361	132.485282909113	132.277129022409	142.737343842285	114.976357198039	123.444902393626	134.741876070307	150.786854858106	165.377961087715
AFF4	na	102.443386842425	124.646721428973	114.006536844371	100.879480814893	97.1296664021334	108.944328221559	102.728690914179	104.153399485999	110.196534214725	97.2347239395273
UBE2D1	na	15.0301394660748	15.0216332048087	15.7924085311017	19.1874516823715	15.9567330991654	27.1073497296721	27.0904303961995	26.8829841714821	25.8229473512955	27.7008084821923
MPP5	na	26.8669065243433	34.5990076274693	30.363754546912	34.2633065756634	33.0248804440437	44.1367973888826	42.5071459157878	43.9209835990835	42.4262643499647	40.7055299677263
RHOBTB1	na	1.31992726189325	1.39545226492759	1.22106251529137	2.65800196465752	1.66712136856952	3.64128578458282	4.3730106521909	3.81447748379137	3.71179923287555	4.02169132645126
SMC1A	na	182.618323427747	206.650063350306	195.370002446619	196.484488981168	186.876366743459	151.462776372849	150.572392202132	148.946263652806	171.740560204984	157.935952838768
HSD17B10	na	48.8373086900503	48.3893594220478	47.3772255933051	46.3489092587155	45.2107437809685	34.1324566474026	33.2052334268055	36.2193719175238	32.3285739637548	31.3090549059243
MARK2	na	83.3257306943579	80.320590660685	77.3339593017866	71.0184899931932	72.9167131919571	71.8326377504065	72.2658539980699	73.1289826178289	64.936530665468	68.1432371481882
HMMR	na	3.576577096743	4.39157036315447	3.45967712665887	17.6923255772516	13.9720648032493	27.953305012959	24.8298062454907	23.7950738274605	30.2531593389212	28.9411431903502
CHFR	na	1.362505560664	1.55962311962495	1.26176459913441	0.747563052559928	0.754173952448114	1.06663927023133	1.03766354458767	0.908208924712231	1.51664914891689	0.97723340642741
P4HA2	na	71.9573249225676	66.3250252977348	72.6125175759933	51.2496003810528	54.1417511125909	51.7136142739742	56.4785443554146	56.9265354009627	54.9984875580915	53.7478373535075
NFATC3	na	50.8810670310463	52.9040579262253	50.9590089714931	52.5370700826838	50.450268082187	44.2839200468456	48.0289983494865	45.9916999474274	44.0626489580066	44.2010186907167
TRNT1	na	25.206352872284	29.017198567759	25.2352919826883	33.1004307161257	32.9454937122071	22.7672313197653	21.6056373748076	17.9825367093022	20.5146753300864	20.3339720337396
ACADVL	na	219.533708461987	197.292324632556	196.428256626538	190.919297367666	209.660358780576	205.898159819138	204.642074757611	209.650948180572	217.878623787824	212.773781299445
STK10	na	25.6747141587623	27.6217463028314	25.4388024019035	22.9252669451711	22.0298180846686	27.9900856774497	27.6092621684934	28.735730377895	29.295275665921	30.8204382027106
FBXW11	na	42.3654072768963	41.8225252341533	44.8536963950362	41.0744366100983	41.320793920973	50.7205363327243	46.7319189187519	47.0815506570821	45.1801799098401	46.5313445060436
DERL2	na	39.4700829604853	37.7182538667192	40.0915525853999	38.2087782419519	36.8354435722026	36.6335418327726	39.2088582204913	38.1811031949022	36.7188741316721	37.1348694442416
NDE1	na	42.2802506793548	45.5984548921927	42.8185922028839	37.2120275052053	37.867471086079	37.553058445041	42.6924429773213	38.3990733368331	42.7854707273397	43.3365429850309
TMEM38A	na	16.690693118134	15.1858040595061	17.7054064717248	12.8331657356121	10.0821149432537	6.21593229893431	6.81893186443326	6.17582068804317	5.66747839858418	6.76546204449745
AP1M1	na	31.0395798038768	29.5507538455254	28.6542670255041	26.8292073307619	29.0158504862932	26.2613944463852	25.3486380177845	27.1372826704015	23.2286790702535	23.5287735547522
PVR	na	139.784554864372	137.657261663739	131.304922477665	96.6432901837196	105.981287001919	68.4855972817496	65.2986844844098	69.0238782781296	65.2159134034264	68.8949551531324
XRCC1	na	51.7326330064613	53.6838694860378	49.6158402046726	48.093223048022	51.1250553027985	44.0632360599012	46.6578000941385	47.8081177968519	42.6657352682147	42.9606839825588
SCARB1	na	176.870253093696	148.574623501114	152.877026914479	122.060433970757	132.575842167195	77.3129567595261	82.346014145493	87.1154000583972	81.0609058276371	84.6058614564653
MCM2	na	193.986729199537	188.63231204727	205.993246329654	180.661071035316	185.407712204481	128.585203059611	127.89203187043	133.797338788606	123.367434718477	122.868307908123
PANX2	na	7.45120228488126	8.29062816221685	7.00075842100384	5.60672289419946	6.1921650832582	28.4682343158293	33.2422928391122	36.6553122013857	32.1290148652131	33.601794821004
SELENOO	na	57.5658599380541	44.9417714734032	48.2726714378521	51.8725695915195	50.8075083754519	32.1095201004121	32.2787481191379	36.1467152035468	31.1312193725046	33.5642089207568
ALPK1	na	3.44884220043075	4.30948493580579	2.84914586901319	5.14987880652395	5.08075083754519	18.2432095874048	19.8638449963926	17.7282382103828	19.5567916570863	18.2291616198959
LLGL2	na	123.477066435175	104.207450019151	109.081584699362	96.4771650609285	103.83784524233	61.1294643836025	61.9633373768066	69.5688036329569	66.0540616173015	68.9325410533796
PDE8A	na	36.8302284366988	43.0948493580579	40.5799775915164	34.5955568212456	35.0492421058781	32.7715720612454	30.3145992668827	32.005282506859	33.3263694564633	32.7749050155654
NLE1	na	106.828951615812	99.3644098055792	104.034526302825	79.2001522906546	86.9284713611247	60.1363864423526	61.1850897183659	63.6836098008217	59.4686113654255	60.7388147994882
SDHA	na	232.136884898129	234.969535785601	233.426450839866	242.33502287151	252.926127631546	156.722411395024	158.540165848073	173.722203118956	168.826997366275	177.443035067069
SMARCE1	na	92.3523300337569	111.184711343789	100.696955427695	121.603589883082	118.484697266191	137.780369182295	134.74802314717	132.307876152078	130.152444068894	129.257910950149
GSDMB	na	1.31992726189325	1.51858040595061	1.46527501834964	1.41206354372431	0.992334147958045	3.34704046865693	3.15005004606971	4.35940283861871	3.39250467520884	2.89411431903502
KDM5A	na	23.0348596349758	29.5917965591997	25.8051211564909	24.8772371379665	25.3243674558893	50.4262910167984	48.8443054202339	49.5882072892878	47.0959472558404	46.3058291045603
ADAM11	na	6.34416651684176	5.95119348277942	5.0877604803807	6.52041106955048	7.18449923121624	5.44353834462886	5.29949595985846	5.52191026225037	6.62536207158432	6.50236074276699
PPP2R3A	na	2.8101677188695	2.38047739311177	2.84914586901319	2.07656403488869	2.50068205285427	3.23669847518473	3.52064416913674	2.76095513112518	3.91135833141725	3.04445792002385
IGF2BP2	na	49.5611397691531	51.6727765159951	51.4474339776096	36.4229331719476	37.7880843542423	60.2835091003155	58.3315149707498	57.5077891127785	54.0406038850914	50.1771768300228
MAP3K13	na	10.0910568086678	11.2457035467694	10.6232438830349	14.494416963523	12.1858633369248	18.0960869294419	16.0096661164955	15.0399397932346	14.0489605373354	14.1322984929502
VDAC1P1	na	1.192192365581	1.35440955125325	1.4245729345066	1.61971994721318	1.42896117305958	0.919516612268388	1.11178236920108	1.27149249459712	0.638589115333429	0.789303905191369
FRY	na	13.454742411557	16.499170897085	16.1994293695321	13.7468539109631	14.5674652920241	22.0683986944413	22.3838850332483	21.6880291221281	21.2330880848365	20.8225887369533
PICALM	na	76.2577330984134	82.9883670495172	77.2525551341005	76.2929626418104	74.7823013901182	80.9542425441089	71.0428933919487	77.3067436715051	78.4267257268867	71.2628668687065
NSF	na	50.7533321347341	57.9112689944949	57.3492361348512	63.2106092220117	60.7705432209507	68.2649132948052	67.9669621704924	66.0449530050735	63.8589115333429	62.8436252133319
GLI2	na	21.1614144890628	18.305050298756	18.4380439808996	14.5774795249186	16.5124402220219	16.1467117114329	18.3814685041244	18.3094919221986	19.6366152965029	15.9364217048162
CLASP1	na	73.3198304832316	75.5596358744615	76.5199176249257	65.4532983796915	65.4543603993126	94.5263077411903	94.9091549174651	94.2720863851296	87.9257388174715	87.7630770772308
MRPS34	na	70.2116146729668	69.4032288233104	64.6349091427564	63.5013281868961	69.9794041140013	46.7114439032341	46.5836812695251	41.7412821797742	43.5837071215065	45.5541110996162
NOTCH3	na	9.06917763816976	6.85413318361492	6.26812091182902	4.52690959605734	4.3662702510154	5.84812565402695	4.63242653833781	5.26761176333094	6.10650841537591	5.90098633881167
CLNS1A	na	59.8225097729038	61.3588569431395	57.9190653086539	56.0672289419946	61.0087034164606	69.8832625323975	69.0787445396935	72.1117886221512	64.577324288093	67.3539332429968
EED	na	12.8586462287665	17.0327261748514	16.97276896255	15.3665738581763	17.0681473448784	11.549128650091	10.6731107443303	10.7531936685928	11.3349567971684	12.5912765828147
TSG101	na	29.5493393469005	26.8008920293446	25.886525324177	28.0751457516951	31.5562259050658	44.9091913431881	46.0648494972312	40.687759827108	45.6990335660485	48.0723664161791
NCBP3	na	54.7982705179553	58.9373368363534	56.3723861226181	57.7284801699056	56.0470326766704	68.1913519658237	70.0793486719745	66.4082365749584	67.0119452903017	62.8812111135791
MGLL	na	18.0106203800273	19.1259045722428	20.513850256895	13.4146036653809	12.9003439234546	8.3859915038877	9.45015013820914	9.69967131592663	9.57883673000143	11.2381841739152
BCS1L	na	35.6806143698885	33.6139824992851	31.8290295652616	45.0614395570846	43.0276086554608	19.4201908511084	17.7885179072172	17.8735516383367	20.1953807724197	22.6642978490665
NUAK1	na	26.1856537440113	24.9539699139992	26.4970565818227	19.4781706472559	18.2192549565097	22.8407926487468	23.3474297532226	21.978655978036	24.5457691206287	24.5811787616741
DPP8	na	14.6043564783673	19.4952889953119	16.7285564594917	18.6060137526027	19.2115891044677	18.3903322453678	18.566765565658	18.9634023479914	19.3572325585446	19.2815668268177
SLC24A1	na	4.17267327953351	3.94010051273672	4.23301671967674	6.8111300344349	6.98603240162463	13.4249425391185	13.7119825534799	14.6039995093727	17.9204070490443	14.094712592703
SCARF1	na	4.85392605986551	3.85801508538804	2.64563544979796	2.28422043837756	1.90528156407945	1.83903322453678	2.8906341599228	2.61564170317123	2.91356283870877	2.17998221433807
LMAN1	na	263.644825988484	307.779309843882	302.090866283084	306.87463307585	302.780995224959	226.053963960061	214.129284308127	208.851724326825	222.827689431658	226.116775887204
HACD3	na	109.128179749432	112.908505318112	109.692115957008	116.287585953767	109.791850130078	102.360589277717	101.913383843432	98.8131310086908	94.6708363481808	93.4761339148065
ZZEF1	na	52.3713074880226	54.1763820501299	54.2151756789367	54.4059777140837	54.4989914058558	52.6331308862425	53.8843854939455	55.836684691308	59.0694931683421	56.6419516725426
ENO1	na	1453.53796343587	1331.54875973664	1378.82379226701	1354.54271995789	1320.43951063889	670.290829679164	683.931454120195	723.551886139741	621.586680137676	630.503476646915
MYDGF	na	63.0158821807101	57.2545855757055	61.5008486868419	46.4735031008089	53.3875771601428	37.8473037609669	34.5393722698467	39.0893121196144	40.9096152010478	38.6383054541299
ANO8	na	23.7161124153078	21.0138694012625	21.3685940175989	22.0115787698201	23.7366328191564	22.2890826813857	23.9033209378231	24.3399991822878	22.9093845125868	25.1825531656294
TUBE1	na	44.5369005142046	51.4265202339491	51.6102423129818	41.7804683819604	46.4015447585182	51.0515623131409	45.2495424264838	44.6838790958418	40.350849725131	42.4720672793451
ARHGEF10L	na	13.62505560664	12.2717713886279	13.3095814166759	16.4463871563184	17.7826279314082	11.9904966239798	13.0078537196526	13.2235219438101	14.1287841767521	16.4250384080299
TXK	na	1.40508385943475	1.39545226492759	0.895445844547003	1.32900098232876	1.07172087979469	1.47122657962942	1.14884178150778	1.63477606448202	1.67629642775025	1.35309240889949
KCNQ2	na	0.596096182790501	0.205213568371704	0.651233341488729	0.290718964884416	0.396933659183218	1.61834923759236	0.852366483054158	1.08985070965468	1.23726641095852	1.46585010964111
TACR2	na	1.14961406681025	1.1081532692072	1.66878543756487	1.32900098232876	1.15110761163133	2.09649787597193	2.66827768608258	2.50665663220576	2.55435646133371	1.99205271310203
ACTR6	na	13.5398990090985	14.570163354391	15.9552168664739	16.6955748405051	13.6148245099844	23.6131866030522	22.4950632701684	23.758745470472	21.2729999045448	24.5811787616741
TIPIN	na	19.245391044379	22.6555779482361	19.0892773223884	20.0596085770247	21.4344175958938	11.3284446631465	10.0801601474231	10.1356115997885	10.5766322227099	11.2757700741624
SRI	na	34.6587351993905	34.0244096360286	36.7946837941132	37.0043711017164	32.7073335166972	34.9416312661988	36.5405805344087	35.6744465626964	32.6079567017132	34.8045436289147
EIF4G3	na	71.1057589471526	75.9700630112049	74.118494678186	64.7057353271315	61.7628773689087	75.51070419948	70.8946557427219	70.6949826996001	78.5464611860117	73.518020883539
NUP37	na	13.62505560664	13.9955653629502	13.5537939197342	18.8967327174871	16.7902937834501	15.3375370926367	14.3419925626939	13.8411040126144	12.8915177657936	13.9819548919614
SEMA3A	na	3.576577096743	4.30948493580579	4.96565422885156	6.18816082396829	6.39063191284981	16.3306150338866	15.0461213965212	13.1508652298331	11.3349567971684	13.2302368870172
GTSE1	na	26.909484823114	21.9988945294467	23.200187790536	35.9245578035743	34.4935349830216	32.8819140547176	32.7975798914317	36.0014017755929	36.4394913937138	33.4890371202624
SEMA3C	na	44.4091656178923	48.3072739946992	54.2965798466228	38.1257156805563	39.6933659183218	58.6283791982324	59.9991885245514	57.9800577536288	70.5241854246355	63.5201714177816
TTC38	na	36.447023747762	31.2745478198477	31.5441149783603	39.9115607505606	38.0262445497523	32.1095201004121	30.0551833807357	32.6591929326518	31.3706902907547	32.3990460130934
ACAT1	na	70.1690363741961	81.0183167931488	82.3810176983242	73.427304273664	74.1869009013434	66.0948540898518	62.8898226844742	64.9914306524073	67.8500935041768	71.0749373674705
GRAMD4	na	35.6380360711178	35.9534171787226	39.1147025731668	32.8097117512413	30.3654249275162	39.9438016369388	38.9123829220376	36.3283569884893	32.4882212425882	34.8045436289147
CELSR1	na	59.7373531753623	55.7360051697549	56.8608111287347	41.6974058205649	45.6076774401517	67.6028613339719	63.408654456768	65.7179977921771	70.4842736049272	70.7366642652456
ZNF638	na	40.6196970272956	55.9412187381266	49.7786485400447	47.9270979252309	44.1390229011738	84.7794316511454	82.9389647424002	75.4176691081037	76.3513111020531	76.5624788035628
SLC25A40	na	29.5067610481298	34.2706659180746	35.9399400334092	36.4644644526454	35.3667890332247	34.6106052857821	30.9075498637899	31.8962974358936	30.8119248148379	31.6849139083964
TIMM21	na	39.512661259256	43.833618204196	42.2487630290813	48.6746609777909	43.9405560715822	28.9831636186996	25.8674697900784	24.9212528941036	24.4260336615036	24.7691082629101
RASAL2	na	24.4825217931813	26.1031658968808	27.677417013271	18.0661071035316	16.9490672471234	16.0731503824514	15.2684778703614	18.2005068512331	18.2796134264194	17.4398577147045
VPS9D1	na	11.4535623693318	9.89129399551614	9.36147928390048	6.85266131513267	8.45468694060254	15.1168531056923	15.2314184580547	14.9672830792576	16.7230524577942	15.9740076050634
ZNF37A	na	41.3009498076276	59.0194222637021	46.6038860002872	41.4482181363782	41.320793920973	51.3090269645761	47.4731071648859	42.9037896034058	45.8985926645902	42.7727544813228
MARK3	na	123.562223032717	136.877450103927	131.996857902997	91.3272862544045	106.338527295184	97.0273929265603	98.5039179112153	96.7787430173354	91.0388607547219	93.2882044135704
SLC25A3	na	391.848083587213	327.931282257983	372.546173415396	314.142607197961	322.826145013711	313.812629434956	320.30450056683	359.287450616159	283.094537191251	305.159924107082
FNDC3B	na	41.4712630027106	45.4342840374953	46.1561630780137	39.9115607505606	38.978885331792	27.3280337166165	30.5369557407229	26.2290737456892	32.2487503243381	32.8124909158126
FOSL2	na	38.9165650764656	35.3377764736075	38.2192567286198	24.6280494537799	25.5228342854809	82.3886884592476	85.3478265423359	86.8974299164663	69.7259490304687	66.301528036075
FRYL	na	41.0029017162323	48.3893594220478	43.9989526343323	44.3969390659202	45.8061442697433	51.0147816486502	45.9166118480044	44.6838790958418	49.4507446186324	47.9596087154375
TMEM131	na	115.003984979796	130.351658629706	123.449420295957	99.3843547097727	101.972257044169	107.362759648457	102.321037378806	103.463160703217	112.072389741017	94.9043981242004
FSCN1	na	989.647398328544	801.31794177783	850.592148151967	608.807043748666	618.224174177862	430.517677864059	449.715968341835	476.410073547048	396.404193343226	420.360708364775
ACTB	na	2211.81488624415	1953.838384467	2046.78569021523	2316.03339939205	2230.88624470744	1689.96119135583	1704.80708493293	1845.22623651633	1762.62569377939	1934.84697292578
MOCOS	na	127.011065233147	129.202462646825	129.514030788571	93.3623190085955	111.816211791912	84.8529929801269	91.314391923715	88.6775194089023	87.047678783888	90.7323631967603
PLD1	na	3.065637511494	3.07820352557556	3.54108129434497	3.28097117512413	4.0090299577505	4.08265375847164	3.18710945837642	4.25041776765324	3.51224013433386	3.64583232397918
WDR62	na	75.0655407328323	61.1126006610935	62.7219112021332	63.9581722745716	64.8986532764561	33.1761593706435	32.4640451806714	34.9115510659382	39.1934069535892	37.6610720477025
DLG1	na	52.5416206831056	62.1797112166264	57.8376611409678	50.7096937319818	49.5373206660656	64.1822595363335	62.1486344383401	61.1406248116274	58.5905513318421	57.4312555777339
RAB7A	na	189.643742724921	188.098756769504	170.745241721576	193.618830613021	165.402255781647	129.50471967188	138.268667316307	123.734383902794	144.321140065355	138.767143712692
BCAP29	na	30.9544232063353	32.5879146574266	30.404456630755	39.8700294698628	38.4628715748538	31.4106874750881	27.1645492208129	27.5005662402864	29.295275665921	28.9411431903502
SEC31B	na	5.15197415126076	4.59678393152617	5.65758965418334	4.65150343815066	4.52504371468868	5.62744166708254	5.78126831984559	5.26761176333094	6.02668477595923	5.600299136834
SART3	na	96.1417986243536	109.830301792536	100.289934589264	77.663494904837	83.753002087659	103.684693199383	104.099889169527	99.3943847205066	87.3270615218464	89.4920284886024
EXOSC7	na	19.245391044379	19.0438191448941	20.9615731791685	20.1011398577225	19.8069895932426	15.1168531056923	15.3055372826681	15.8754920039698	13.6897541599604	15.710906303333
KIFAP3	na	28.0590988899243	31.4387186745451	32.6023691582795	30.5670225935615	29.3333974136398	40.8265375847164	41.6918388450403	47.299520799013	46.0981517631319	42.2089659776147
MKRN2	na	47.0064418429081	49.128128268186	48.3947776893812	47.9270979252309	46.0443044652533	39.9805823014295	39.8018088173985	36.2557002745123	34.7631949659635	35.9321206363309
MCM6	na	113.343431327737	126.739899826364	123.4901223798	103.412888937457	112.848239305789	70.4717531642493	69.0046257150801	70.912952841531	64.2580297304263	64.7229202256923
REXO2	na	20.5227400075015	24.9129272003249	19.2113835739175	20.8902341909802	20.9977905707922	33.5807466800415	30.3145992668827	31.1697302961238	32.0491912257964	27.4377071804619
RBM7	na	17.6274156910905	18.5513065808021	19.1706814900745	18.5229511912071	18.6161886156929	23.9442125834688	21.049746190207	21.5790440511626	20.6344107892114	19.9581130312675
RBMS2	na	15.0301394660748	16.0887437603416	15.222579357299	16.7371061212028	17.1078407107967	41.8931768549478	42.8406806265481	45.7010730915195	43.8630898594649	43.7875737879974
BAZ2A	na	133.866171335238	126.206344548598	128.69998911171	106.776922673976	104.433245731105	131.674778876833	133.265646654902	132.816473149917	132.347594152853	123.093823309606
PTPN23	na	133.908749634009	118.120929954753	122.14695361298	101.377856183266	104.433245731105	69.2947719005457	76.0829734656603	77.7790123123555	76.1517520035114	74.7583555916968
UNG	na	77.8757084517019	71.3322363660044	81.9739968598938	74.0502734841307	80.0218256913367	74.8118715741561	76.3794487641139	77.2340869575281	67.171592569135	74.8335273921913
FMO4	na	0.2554697926245	0.246256282046045	0.244212503058273	0.373781526279964	0.555707122856505	1.02985860574059	0.778247658440753	0.617582068804317	1.39691368979188	0.826889805438577
KLHL20	na	9.06917763816976	12.5590703843483	9.52428761927266	11.5456960339811	11.35230265264	12.3215226043964	12.711378421199	12.3879697330748	11.6542513548351	11.9899021788594
SLC46A1	na	18.564138264047	16.622299038108	19.6998085800341	16.4463871563184	18.2986416883463	13.9766525064795	16.6767355380161	14.7856412943151	13.6897541599604	14.4329856949279
SPAG5	na	51.8177896040028	56.6389448705904	53.6453465051341	79.4078086941435	70.932044896041	51.603272280502	48.584889534087	50.9686848548504	60.0273768413423	59.5360659915776
ANKRD13A	na	13.965681996806	16.8685553201541	16.4029397887474	16.2802620335273	18.5368018838563	24.0177739124503	22.5321226824751	20.9251336253698	26.581271925754	22.2884388465944
TPD52	na	43.2169732523113	51.1392212382287	52.9534110798023	58.3099180996744	52.8318700372863	40.9736602426794	39.9129870543186	38.3627449798447	40.111378806881	39.8034683617933
ACACB	na	21.3743059829165	21.5884673927033	17.827512723254	18.9382639981848	21.0771773026289	22.0683986944413	20.3826767686864	20.9614619823583	25.0247109571287	24.0925620584604
TRAF4	na	71.9999032213383	57.9523117081693	61.3380403514697	47.179534872671	52.7127899395313	39.355311005087	41.5436011958135	42.8674612464173	38.3153469200057	41.1189748704456
GPATCH1	na	11.6238755644148	13.7903517945785	13.1060709974607	11.37957091119	14.1705316328409	13.3881618746277	13.4155072550263	11.5160891653511	12.7318704869602	11.9523162786122
ICAM3	na	6.64221460823701	7.26456032035833	7.44848134327734	5.81437929768833	5.35860439897344	2.46430452087928	2.26062415070885	2.50665663220576	1.75612006716693	1.8792950123604
NT5C2	na	31.2098929989598	35.2146483325844	31.7476253975756	30.4424287514682	29.0158504862932	51.0147816486502	51.2531672201696	45.8100581624849	43.2644125638398	42.8479262818172
GPC4	na	15.9242837402605	14.816419636437	18.1938314778414	21.7623910856335	18.1795615905914	21.1856627466637	21.8279938486478	19.7626262017382	24.3062982023786	22.7018837493137
MBNL3	na	22.2258719583315	26.4315076062755	26.5784607495088	32.3528676635658	29.2540106818032	27.0337884006906	26.6086580362124	25.1755513930231	26.4615364666289	28.5652841878781
CAMSAP3	na	45.8142494773271	38.5801508538804	39.7252338308125	28.6150524007661	34.4538416171033	44.4678233692993	51.2531672201696	47.6991327258864	42.466176169673	45.7796265010994
RAP1GAP	na	29.975122334608	30.2895226916635	28.9391816124054	24.046611524011	24.2923399420129	21.8109340430062	22.4580038578617	24.4853126102418	23.7076209067535	24.6187646619213
XAB2	na	72.0424815201091	66.7354524344782	68.2980966886305	58.7252309066521	61.4056370756438	54.5825061042515	60.3327232353117	59.4695203901569	55.5173412143	55.9654054680928
ARHGEF1	na	135.867351377463	127.807010381897	129.758243291629	93.7361005348754	103.1233646558	53.0377181956406	56.7750196538683	62.2304755212821	59.3089640865922	56.6419516725426
STXBP2	na	56.0330411823071	52.4115453621332	57.8376611409678	53.2015705738482	52.4746297440214	56.9364686316586	54.1808607923991	54.3472220547799	61.2247314325925	56.00299136834
MAP2K7	na	62.7178340893148	57.2135428620311	56.9422152964208	49.7960055566308	52.8318700372863	53.2584021825851	51.6608207555433	52.0585355645051	52.4441310967578	53.9357668547436
DGKD	na	94.3109317772114	100.349434933763	94.8765574381392	68.2358941864423	72.3213127031823	46.8953472256878	47.3619289279658	45.519431306577	46.8564763375903	48.3730536181568
TOP2B	na	104.401988585879	135.933467689417	115.960236868837	112.425176848874	104.869872756206	173.384052409327	167.508543626295	157.99202454294	165.634051789608	157.334578434813
TM9SF3	na	147.320913746795	166.797588372521	167.529777097976	163.79937107202	156.153701522678	145.062940751461	130.263834258059	132.089906010147	134.901950614187	132.152025269184
NFKB2	na	82.0058034324646	76.7498745710174	72.5718154921503	63.335203064105	72.4800861668556	47.152811877123	49.3631371925278	51.9858788505281	50.6880110295909	53.1840488497994
UBE2T	na	29.1661346579638	31.3566332471964	31.5848170622034	38.2503095226497	37.5896175246507	22.0316180299506	21.3832809009674	19.2177008469108	23.0291199717118	22.3260247468416
PPP1R12B	na	14.2211517894305	14.2418216449963	13.7573043389494	13.8714477530564	11.7889296777416	13.6456265260629	13.452566667333	12.9328950879022	13.0910768643353	12.7040342835563
DNAJC10	na	98.3132918616619	111.882437476253	108.308245106344	127.79175070705	129.995773382504	94.8573337216069	90.313787791434	86.7884448455008	105.327292210307	108.322564512454
GTF3C1	na	156.815874372672	154.197475274499	153.039835249851	134.021442811716	137.458126175148	127.739247776325	124.445506525907	132.198891081112	132.267770513436	130.159972556082
IL4R	na	31.337627895272	32.9572990804957	25.2759940665313	23.0498607872644	24.7686603330328	10.7767346957855	11.9701901750649	12.3153130190979	13.8893132585021	13.7940253907254
USP33	na	21.7149323730825	27.7038317301801	25.5202065695896	26.1647068395975	25.6816077491542	46.0861726068916	45.7683741987776	43.2307448163022	39.4328778718392	40.4800145662431
SNRPA	na	141.91346980291	119.762638501727	117.87323480946	99.0936357448882	104.631712560696	93.6067911289219	100.393947938857	106.514742690251	90.7594780167636	86.7482577705562
EXOSC5	na	16.8184280144463	12.2307286749536	17.4611939686666	18.8967327174871	19.5688293977326	20.5603914503212	22.420944445555	24.5942976812072	21.4326471833782	21.2736195399198
DYNC1I2	na	31.848567480521	33.9833669223542	33.9862400089431	34.6370881019433	35.0492421058781	49.0286257661505	46.7319189187519	46.3913118743008	49.5305682580491	44.9903225959081
LRCH4	na	49.0076218851333	40.0576885461567	43.9175484666462	39.2055289786984	37.3117639632225	42.9598161251791	43.2483341619218	47.1905357280475	47.8542718302988	45.6668688003578
FAM76B	na	12.2199717472053	14.0366080766246	12.8618584944024	14.0791041565453	12.3446368005981	15.6685630730533	13.3043290181062	13.0418801588676	16.1243751621691	15.0719459991304
SIRT6	na	13.7527905029523	12.6821985253713	12.4141355721289	13.8299164723587	14.1308382669226	16.6248603498125	17.7514584949105	19.9442679866806	16.4835815395441	16.5002102085243
POLD3	na	31.4653627915843	37.2257413026271	35.1258983565483	33.3496184003123	39.6536725524035	27.6958403615239	27.5722027561867	25.6841483908619	27.4992437790458	26.7987468762594
CAPZB	na	75.3210105254568	68.4182036951262	69.5191592039218	75.5453995892505	75.9334090017496	71.4648311054991	70.1905269088946	71.7121766952778	76.5508702005948	69.1580564548628
GPR137B	na	25.1637745735133	21.0138694012625	23.6479107128095	22.4268915767978	20.0848431546708	32.1463007649029	30.5369557407229	36.0740584895698	30.931660273963	29.7304470955416
JADE1	na	24.6528349882643	27.0471483113906	27.7995232648001	28.5735211200684	25.6022210173176	31.5945907975418	28.7581039500012	26.8466558144936	29.6544820432961	31.3466408061715
SLC25A43	na	26.057918847699	25.6927387601374	28.4507566062889	22.5930166995889	21.0771773026289	18.2799902518956	20.0862014702328	19.9805963436691	18.6787316235028	17.2143423132213
UBE2A	na	23.162594531288	20.1930151277757	22.345444029832	25.4586750677353	23.3000057940549	33.4336240220786	30.8334310391765	29.8255810875497	31.2509548316297	32.9252486165543
PIAS2	na	78.3440697381801	78.8430529684087	81.7704864406786	72.3059596948242	73.0754866556304	76.0624141668411	65.0022091859562	63.7925948717871	70.2448026866771	62.4301803106126
ARAF	na	11.92192365581	8.66001258528592	9.48358553542962	11.0888519463056	11.471382750395	10.151463399443	10.6731107443303	10.2082683137655	12.2928404701685	11.2381841739152
MCCC1	na	30.0602789321495	31.4797613882194	27.5553107617419	33.4742122424057	32.3897865893506	31.8152747844862	30.0922427930424	31.0970735821468	34.0447822112134	32.3990460130934
LAMP3	na	53.3506083597498	56.0643468791496	53.3604319182328	33.2665558389168	42.5909816303593	87.9425687973487	93.2044219513568	70.6949826996001	87.8858269977631	85.3199935611623
NEBL	na	12.8160679299958	16.4581281834107	16.6471522918056	19.5612332086515	15.1628657807989	39.5392143275407	39.1347393958779	41.4143269668778	42.2666170711313	45.6668688003578
ACER3	na	19.6285957333158	20.7265704055421	19.7812127477202	27.0783950149485	23.6969394532381	21.0385400887007	23.0138950424623	20.9251336253698	22.6699135943367	23.0777427517858
UBE2K	na	57.0123420540343	62.5490956396954	59.4250424108465	64.4980789236427	55.0943918946306	59.7685797974452	58.4426932076699	56.9628637579512	55.1581348369249	54.9505861614182
PIK3C3	na	25.8450273538453	29.140326708782	27.2296940909975	25.2094873835487	23.3000057940549	41.6724928680034	40.1724029404655	37.7451629110403	37.8364050835056	33.2635217187791
N4BP2	na	17.7977288861735	25.0360553413479	24.7468669765717	23.7143612784288	18.4574151520196	22.7672313197653	21.1609244271271	20.1622381286115	21.2330880848365	22.0629234451111
TIGAR	na	16.861006313217	17.9767085893613	19.5370002446619	16.0310743493407	14.9643989512073	17.3972543041179	15.1572996334413	15.9844770749353	13.6897541599604	15.6357345028386
TULP3	na	39.2571914666316	39.4420478410415	36.7946837941132	36.2152767684587	38.1453246475072	56.4951006577698	53.4026131339583	50.9686848548504	52.1647483587995	50.9664807352141
SYNJ2	na	64.6764358327693	70.9628519429353	66.8735237541239	48.9653799426753	49.1800803728007	44.6517266917529	44.3971759434296	45.0471626657267	39.4328778718392	40.104155563771
PPP2R5C	na	150.642021050914	158.219661214584	156.540214460353	147.519109038492	147.063920727382	184.52859375002	190.225963370304	185.928531067088	190.060085451112	183.156091904645
PMS2P1	na	31.1247364014183	32.4237438027293	28.4914586901319	28.6565836814639	32.7867202485338	34.206017976384	31.5746192853105	32.6591929326518	29.6544820432961	28.6404559883725
GNB1	na	420.801326751323	396.431571380458	409.788580131783	386.490098173483	384.469942284865	398.812745073045	398.388682297052	408.766672834481	384.749941988391	385.105133932894
HOXA9	na	65.7834716008088	67.3510931395933	57.7969590571247	62.9198902571273	65.6131338629859	119.206133614474	117.070683476873	121.91796605337	145.757965574855	143.164694041616
EDN1	na	0.723831079102751	0.533555277766431	0.447722922273501	0.415312806977738	0.67478722061147	8.71701748430432	8.37542718131477	7.70161168155972	6.9047448095427	6.38960304202537
MLLT10	na	74.6823360438956	75.1492087377181	70.577413383841	65.4948296603893	60.572076391359	74.7750909096653	71.4505469273224	68.4062962093253	72.0009227538441	64.6853343254451
ZCWPW1	na	0.766409377873501	1.47753769227627	1.54667918603573	3.07331477163526	2.81822898020085	3.45738246212914	3.26122828298982	3.0515819870331	4.19074106937563	4.1720349274401
FGF20	na	0.510939585249001	0.574597991440772	0.610531257645684	1.5781886665154	0.67478722061147	3.49416312661988	3.29828769529652	2.79728348811367	2.15523826425032	1.8792950123604
NRDC	na	110.320372115013	122.307286749536	122.065549445294	123.264841110993	131.02780089638	136.235581273684	139.417509097815	129.801219519872	132.866447809061	133.918562580802
VDAC3	na	89.0738010284091	87.544108267369	91.8646032337539	98.5537290958172	90.9375013188752	65.3960214645278	69.4493386627605	67.8613708544979	61.1848196128841	67.3163473427497
PCM1	na	108.4469269691	158.137575787235	134.113366262835	138.008445758702	132.099521776175	172.869123106457	172.363326638473	160.752979674065	162.241547114399	161.393855661511
TNRC6C	na	40.1087574420466	43.3411056401039	36.631875458741	34.5540255405478	40.7650867981165	39.0242850246704	40.2465217650789	40.6514314701195	41.9473225134646	40.0289837632766
CBFA2T2	na	21.800088970624	21.5884673927033	23.4036982097512	22.8422043837756	23.6572460873198	29.3141895991162	29.2398763099883	28.5177602359641	31.9294557666714	29.1666585918335
ITCH	na	110.873889999033	106.628970125937	110.953880556142	114.252553199576	112.014678621504	116.99929374503	119.368367039889	123.334771975921	119.974930043268	122.454863005404
TP53INP2	na	24.8231481833473	22.3272362388414	22.6710607005764	21.471672120749	18.6161886156929	17.1765703171735	18.566765565658	20.8888052683813	17.0423470154609	16.988826911738
SDF4	na	147.874431630815	127.396583245154	137.166022551064	126.462749724721	139.0855541778	108.50296024767	109.992335726293	108.985070965468	108.280766868724	120.613153893291
TP73	na	44.6646354105168	39.4010051273672	41.1498067653191	34.3879004177567	37.867471086079	20.6707334437934	23.050954454769	23.613432042518	24.1067391038369	24.6939364624157
TOLLIP	na	75.4487454217691	63.9035051909487	64.1057820527968	48.9653799426753	51.7998425234099	39.355311005087	42.8777400388548	48.6799983645756	36.3197559345888	38.3376182521522
UBE2D4	na	23.7161124153078	22.6966206619105	23.8921232158678	28.6981149621617	28.3013698997634	26.0407104594408	27.6833809931068	25.9384468897813	28.6167747308793	32.5493896140822
CLUL1	na	0.170313195083	0.328341709394727	0.122106251529137	0.789094333257702	0.476320391019861	2.20683986944413	1.85297061533513	1.56211935050504	2.19515008395866	1.42826420939391
THOC1	na	48.4966822998843	58.1164825628666	51.3253277260805	51.0004126968662	54.6180715036108	47.9252058314284	42.0624329681074	42.6858194614749	42.0670579725896	39.8786401622878
FKBP7	na	4.47072137092876	5.37659549133865	6.39022716335816	9.05381919211468	7.74020635407275	8.23886884592476	6.63363480289975	6.90238782781296	6.705185711001	7.25407874771116
OSBPL6	na	25.8024490550745	29.7149247002228	27.3518003425266	20.1842024191181	22.2282849142602	17.6914996200438	17.8996961441373	16.0571337889122	14.0888723570438	14.5081574954223
XRCC5	na	378.606232669509	415.680604093724	422.284119871598	455.971930780858	471.39841364599	354.5288250262	341.650722055491	341.486555691799	359.844966490387	363.906686193468
MKNK1	na	14.9449828685333	14.9395477774601	13.2281772489898	16.7786374019006	15.7979596354921	22.951134642219	25.0151033070242	23.1411634016677	24.2663863826703	23.4160158540106
TNS1	na	27.8887856948413	24.9129272003249	30.363754546912	25.1264248221531	27.3487291177237	26.8866657427277	29.7587080822821	30.8064467262389	39.3131424127142	35.593847534106
REXO1	na	80.8136110668836	73.6716710454418	73.0195384144238	64.8718604499227	70.4954178709395	46.7482245677249	49.1778401309942	55.5097294784116	54.3998102624665	55.2888592636431
SAR1A	na	96.2695335206659	103.222424890967	105.336992985802	101.377856183266	92.9618629807096	84.7794316511454	80.1595088193975	84.1728031423296	71.282509999094	74.4576683897192
CDC14A	na	9.79300871727251	10.9173618373747	10.1755209607614	10.839664262119	10.3202751387637	17.0662283237013	17.9738149687507	19.7626262017382	18.8782907220445	17.890888517671
RAPGEF3	na	0.766409377873501	0.943982414509839	0.936147928390048	0.706031771862154	1.07172087979469	1.17698126370354	1.81591120302842	1.48946263652806	1.43682550950021	1.35309240889949
SENP1	na	18.223511873881	21.0959548286112	19.7405106638771	29.6118031375127	28.1822898020085	31.704932791014	33.3164116637256	33.0588048595252	31.0913075527963	30.6700946017218
CIC	na	149.407250386562	120.747663629911	125.688034907325	96.6432901837196	101.813483580495	82.5358111172105	87.6825695176582	87.5876686992476	91.9169207883054	90.7323631967603
LIPE	na	8.26018996152551	8.0443718801708	7.93690634939389	7.89094333257702	9.16916752713233	11.1445413406929	9.56132837512925	12.3153130190979	10.8161031409599	9.7723340642741
FDFT1	na	113.428587925278	104.987261578964	111.971432652218	74.9639616594817	82.6018944760276	150.837505076506	160.986087060316	163.114322878317	142.365460899646	144.818473652493
PAFAH1B3	na	80.8987676644251	64.9706157464815	69.8447758746662	71.7660530457531	75.8143289039946	67.7132033274441	75.3417852195262	75.0543855382188	74.3956319363444	74.0442234869999
OPHN1	na	5.79064863282201	5.54076634603601	6.47163133104425	7.55869308699483	6.86695230386967	8.900920806758	9.04249660283541	9.4817011739957	8.62095305700129	9.47164686229643
KIF22	na	79.4936838049904	75.8058921565075	74.4848134327734	88.6277530090492	92.5252359556081	85.8828515858675	86.7560842099906	86.0255493487426	87.047678783888	88.2892796806917
CARMIL1	na	67.9549648381171	76.5446610026457	70.3332008807828	55.9841663805991	54.1417511125909	33.3968433575879	35.1693822790607	34.5119391390648	39.9118197083393	37.8865874491857
PGM1	na	31.8911457792918	28.9761558540846	31.7476253975756	27.6183016640196	26.8724087267038	20.7442947727748	22.5321226824751	22.5599096898518	20.2752044118364	19.6574258292898
DDX1	na	80.0472016890101	92.5102766219642	93.736899090534	99.2182295869816	99.0349479662129	64.255820865315	64.5574962382758	63.3929829449137	63.0207633194677	66.9780742405248
DNM2	na	155.836573500945	150.175289334413	155.522662364277	126.047436917743	133.052162558215	130.461016948639	134.785082559477	138.374711769156	137.376483436104	128.919637847924
EPB41L2	na	106.488325225646	125.672789270832	110.628263885398	118.862525357029	109.672770032323	75.2532395480449	63.2974762198479	61.9761770223627	67.3312398479684	62.2046649091293
STX7	na	12.0496585521223	11.9434296792332	12.1292209852276	12.5009154900299	10.7172087979469	18.9788228772195	21.1979838394338	18.2731635652101	16.5234933592525	17.7405449166822
RABL2B	na	13.965681996806	13.4620100851838	13.390985584362	18.7721388753937	16.7109070516135	17.5075962975901	16.3432008272558	16.856357642659	16.5234933592525	15.1847036998721
KEAP1	na	99.4203276297014	99.7748369423226	95.0393657735114	88.129377640676	91.77106200316	84.6323089931825	84.087806523908	92.6736386776361	87.406885161263	92.0854556056598
SLC35C2	na	20.778209800126	17.4841960252692	18.0717252263122	19.3535768051626	18.9734289089578	34.1324566474026	35.6140952267411	37.9631330529713	36.2798441148804	35.2931603321284
CRYBG3	na	24.9934613784303	30.2484799779892	28.2065441032306	31.6883671724014	27.4678092154787	33.9853339894396	31.9452134083776	33.5310735003756	35.2022249827553	32.2862883123517
RFX3	na	8.26018996152551	9.76816585449312	11.600093895268	9.71831968327906	9.40732772264226	24.6062645443021	25.5709944916247	23.758745470472	25.5435646133371	23.303258153269
RIF1	na	110.959046596575	141.022764185035	122.960995289841	123.887810321459	127.177544402303	97.211296249014	96.4656502343467	85.6259374218692	95.1098663649725	92.6116582091207
RAB21	na	29.9325440358373	34.434836772772	32.0325399844769	29.8609908216993	27.9441296064985	26.4452977688388	26.534539211599	23.831402184449	23.5080618082118	27.099434078237
SMARCA2	na	64.4209660401448	70.7576383745636	66.3443966641643	62.3799836080562	66.0100675221691	78.8209640036463	77.7135876071552	71.4578781963584	77.7881366115533	78.1410866139456
SESN1	na	5.27970904757301	3.94010051273672	6.34952507951511	4.94222240303508	6.15247171733988	10.151463399443	9.04249660283541	9.84498474388059	7.42359846575111	8.8326865580939
SRCAP	na	234.180643239125	216.377186491125	219.791252752446	193.328111648137	185.764952497746	168.712908019004	165.989107721721	175.102680684518	191.177616402945	177.02959016435
PUM3	na	91.8839687472786	121.240176194003	101.877315859143	97.7646347625595	106.219447197429	42.9965967896698	42.8777400388548	38.1084464809252	40.7898797419228	46.9823753090101
KCNN2	na	2.214071536079	3.69384423069067	3.01195420438537	2.65800196465752	2.65945551652756	4.26655708092532	4.33595123988419	4.54104462356116	4.43021198762566	4.47272212941776
CNOT4	na	38.4056254912165	37.6361684393705	35.6143233626649	36.2568080491565	34.1759880556751	42.3713254933273	38.1711946759036	40.2518195432461	40.5104970039644	34.5790282274314
PSEN1	na	34.573578601849	35.3377764736075	37.8936400578754	32.8097117512413	32.1516263938407	72.4211283822583	69.9311110227476	69.6777887039224	65.8545025187598	69.0828846543684
CPOX	na	231.540788715339	248.349460443436	263.464588716034	321.493643881467	293.810294527418	344.487703620229	330.42172012656	331.568914233941	302.491681569503	301.96512258607
CLDND1	na	279.782001222599	278.433769566728	269.732709627863	204.375432313745	202.078925890176	183.0205865059	166.322642432481	170.779606202888	155.057419566898	147.336728969056
MOK	na	3.4914204992015	2.74986181618084	4.07020838430456	7.30950540280819	5.75553805815666	12.7261099137945	11.2660613412376	10.3899100987079	11.414780436585	11.6516290766345
HSP90AA1	na	1714.67066979688	2008.01476651713	1883.52963192078	2698.91027614483	2488.01986912633	1204.49320074261	1196.87077985726	1162.28945348973	1276.34008245298	1240.67298126009
RBL1	na	21.7149323730825	22.8607915166078	25.6016107372757	26.1647068395975	25.284674089971	17.5811576265716	14.9349431596011	15.5122084340849	17.4414652125443	17.2519282134685
DLGAP4	na	47.7728512207816	42.7665076486632	44.0396547181753	36.2152767684587	39.097965429547	58.2237918888343	54.6626331523862	61.4675800245238	52.1647483587995	52.0564718423832
IGSF9B	na	116.36649054046	116.971733971871	115.227599359662	102.872982288386	97.566293427235	58.554817869251	58.2573961461364	61.9035203083857	73.876778280136	68.0304794474466
CROCCP3	na	3.95978178567976	3.85801508538804	4.15161255199065	3.36403373651968	4.84259064203526	8.16530751694329	6.55951597828635	6.97504454178994	8.0222757613762	6.9909774459807
NDC80	na	19.4582825382328	24.7487563456275	21.449998185285	37.9180592770675	33.5012008350636	47.3367151995766	47.1395724541256	44.4295805969224	48.9718027821323	51.9437141416415
AP4E1	na	14.6043564783673	15.4731030552265	16.2808335372182	18.5229511912071	16.3139733924303	13.6088458615721	12.4890219473587	14.4223577244302	13.2108123234603	13.8316112909726
RSBN1	na	12.262550045976	11.9844723929075	13.7573043389494	14.8266672091052	13.6148245099844	19.2730681931454	20.3456173563797	19.2903575608878	20.2752044118364	19.695011729537
MAGI3	na	23.332907726371	25.282311623394	22.9966773713208	23.0083295065667	21.2756441322205	28.0636470064312	25.7562915531582	25.1392230360346	26.4615364666289	21.7998221433807
TCF7	na	183.93825068964	187.236859782343	170.704539637733	147.477577757795	148.175334973095	91.6206352464222	84.5325194715884	85.4806239939152	94.2318063313891	88.6651386831638
OSTM1	na	5.62033543773901	8.29062816221685	8.58813969088262	8.47238126234585	7.4623527926445	6.17915163444357	5.55891184600538	7.0840296127554	7.06439208837605	7.4795941491944
PCNP	na	70.8928674532988	88.6933042502505	84.9452489804361	98.595260376515	92.8427828829547	110.047748156281	101.135136184991	97.3236683721627	99.3006074343482	105.992238697127
EXD2	na	53.5209215548328	48.7587438451169	49.5751381208295	46.3073779780178	42.3528214348493	55.2445580650848	58.7021090938168	63.9015799427526	59.3488759063005	55.2512733633959
ARG2	na	22.9071247386635	22.6966206619105	24.3398461381413	23.7974238398244	22.2679782801785	17.5075962975901	18.307349679511	19.0360590619684	20.355028051253	19.2815668268177
MEF2C	na	1.23477066435175	1.805879401671	1.18036043144832	1.45359482442208	1.11141424571301	3.71484711356429	2.63121827377588	3.08791034402159	2.67409192045873	2.14239631409086
PTPRC	na	2.25664983484975	1.43649497860193	2.23861461136751	2.74106452605307	2.46098868693595	5.44353834462886	4.3730106521909	4.61370133753814	4.07100561025061	3.42031692249593
UBA5	na	41.5989978990228	52.2063317937615	50.1856693784752	50.1697870829107	45.4489039764784	36.3392965168467	32.8716987160451	32.5138795046979	34.6833713265468	32.0983588111157
STK17B	na	17.201632703383	21.8757663884237	20.1068294184645	19.2289829630693	15.6788795377371	16.3673956983773	16.7879137749362	15.6938502190274	16.7629642775025	16.612967909266
CDC14B	na	20.8207880988968	19.5773744226606	24.7468669765717	25.1264248221531	22.3870583779335	33.2497206996249	33.9093622606328	33.7490436423065	34.8430186053802	32.3614601128461
ZNF510	na	11.0277793816243	13.0515829484404	10.2976272122905	14.8266672091052	12.9003439234546	21.2960047401359	21.7168156117277	20.1622381286115	19.2774089191279	19.4319104278066
JMJD4	na	14.2211517894305	11.3277889741181	13.4723897520481	17.3185440509717	17.7032411995715	14.4180204803683	16.4543790641759	15.6938502190274	13.7695777993771	16.612967909266
DUSP12	na	22.481341750956	26.1442086105551	26.9854815879392	25.9570504361086	24.173259844258	23.6499672675429	24.8298062454907	22.5599096898518	24.4260336615036	23.115328652033
AACS	na	62.2068945040658	54.792022755245	61.0124236807253	46.26584669732	50.5296548140236	35.8611478784671	35.873511112888	41.7412821797742	37.9162287229223	38.4503759528939
DELE1	na	80.6007195730298	72.727688630932	72.327602989092	60.8848575029364	68.709216404615	59.1433085011027	63.5939515183015	67.57074399859	65.8944143384682	64.7980920261867
CADPS2	na	5.49260054142676	5.58180905971035	5.94250424108465	5.64825417489723	5.04105747162687	7.2457909046749	6.70775362751316	9.00943253314533	8.14201122050122	9.47164686229643
PCDHA6	na	3.27852900534775	1.92900754269402	2.56423128211187	3.44709629791522	3.77086976224057	8.900920806758	9.48720955051584	8.13755196542159	10.6165440424183	8.98303015908273
PCDHGA2	na	0.38320468893675	0.533555277766431	0.610531257645684	1.16287585953767	1.2701877093863	3.75162777805502	3.40946593221663	3.85080584077986	4.82933018470905	4.47272212941776
HSPB11	na	11.6238755644148	13.9955653629502	12.4141355721289	15.9895430686429	16.8299871493684	12.2479612754149	10.7842889812504	10.5352235266619	11.8138986336684	12.1778316800954
PHLPP1	na	30.6137968161693	28.8940704267359	30.5265628822842	27.6598329447173	26.9914888244588	46.4907599162897	47.0283942172055	50.4600878570116	48.8919791427156	49.5758024260674
ATP8B1	na	8.77112954677451	9.93233670919048	8.50673552319653	9.71831968327906	9.80426138182548	7.65037821407299	8.30130835670136	9.55435788797267	8.78060033583464	8.56958525636344
SMARCD3	na	66.5498809786823	61.3588569431395	63.5766549628372	58.3099180996744	62.1201176621736	64.5500661812409	62.4821691491004	63.8652515857641	65.6150316005098	62.1670790088821
WDR70	na	13.1992726189325	14.4059924996936	14.4899418481242	14.868198489803	14.4880785601875	24.9372905247187	24.9039250701041	23.1774917586561	23.3883263490868	23.4160158540106
STRADB	na	12.2199717472053	12.1076005339305	12.8618584944024	18.2737635070205	15.1628657807989	17.0294476592106	17.1585078980033	16.1661188598777	14.8871087512106	14.6585010964111
BZW1	na	13.8379471004938	15.0216332048087	13.9608147581646	14.4528856828253	13.1781974848828	13.2042585521741	13.1560913688794	11.4797608083626	11.5744277154184	10.4864661689711
C1QTNF3	na	2.85274601764025	2.29839196576309	2.64563544979796	2.32575171907533	3.13577590754742	5.36997701564739	3.92829770451047	4.68635805151511	4.51003562704234	4.51030802966497
ME2	na	110.022324023618	125.960088266552	126.339268248813	151.713768388968	145.436492724731	104.861674463087	99.6898191050298	97.8685937269901	103.052318486932	107.307745205779
C5ORF22	na	31.4653627915843	30.0432664096175	31.8697316491047	35.6753701193877	34.0569079579201	24.4223612218484	25.9415886146918	24.5579693242187	27.5391555987541	25.1449672653822
CCNT2	na	36.957963333011	39.852474977785	38.0564483932476	42.5695627152181	37.0736037677125	35.9714898719394	34.2058375590864	32.6591929326518	34.2443413097551	31.7224998086436
FAM135A	na	29.5067610481298	36.610100597512	37.4052150517589	26.247769400993	27.388422483642	34.0221146539304	33.6870057867926	30.8791034402159	32.8873394396716	29.9559624970248
COBLL1	na	1.23477066435175	1.39545226492759	0.895445844547003	1.61971994721318	1.62742800265119	1.28732325717574	1.07472295689437	1.27149249459712	1.35700187008354	1.57860781038274
DLG3	na	41.7693110941058	47.3632915801893	42.859294286727	45.0614395570846	46.4015447585182	62.0857616603616	63.2233573952345	62.9933710180404	53.4419265894663	56.6419516725426
SERTAD4	na	5.49260054142676	4.96616835459524	5.0877604803807	6.06356698187497	6.1921650832582	15.852466395507	15.824369054962	14.1317308685223	19.2774089191279	17.6277872159406
TRAF5	na	26.2708103415528	30.946206110453	27.718119097114	26.3723632430864	26.1182347742557	21.4799080625896	20.0120826456194	18.7454322060605	18.8782907220445	19.5822540287954
MRPL22	na	19.1176561480668	18.3871357261047	16.932066878707	18.2737635070205	18.4574151520196	15.8156857310163	14.1937549134671	13.8411040126144	15.3660505877106	14.0571266924558
GEMIN5	na	101.336351074385	112.744334463414	111.971432652218	95.4804143241819	104.155392169676	56.6790039802235	56.4414849431079	55.0737891945497	53.2024556712163	56.6419516725426
NFE2L1	na	193.348054717976	193.762651256563	183.851312719037	145.899389091279	162.385559971854	276.700938963803	297.031189638221	293.097184183131	273.834995018916	270.505724079156
GSK3B	na	60.7166540470896	64.067676045646	63.5359528789941	57.2301048015323	53.903590917081	65.8741701029073	66.1881103797707	68.1883260673943	64.0584706318846	62.4677662108598
ITGB5	na	31.8059891817503	31.8081030976141	33.9862400089431	30.6085538742593	29.1746239499665	50.1320457008725	56.3303067061878	62.0851620933281	62.821204220926	66.7901447392887
ERC1	na	53.1802951646668	55.6949624560805	52.4242839898427	43.4832508905691	40.1299929434233	52.4124468992981	56.7379602415616	51.8405654225742	55.5173412143	50.7785512339781
XPO1	na	206.845375428304	234.846407644578	229.315540371719	241.628991099648	221.965302215255	229.768811073625	211.461006622045	210.595485462272	207.182256105989	203.264548536901
RNF13	na	18.9899212517545	19.4952889953119	20.8394669276393	22.9667982258689	20.3230033501808	34.904850601708	33.9834810852462	31.6419989369741	34.8430186053802	30.4821651004857
PALB2	na	17.9254637824858	19.6594598500093	20.0661273346215	28.1997395937884	26.6342485311939	20.4132687923582	17.4549831964569	17.4739397114633	19.6765271162113	20.2212143329979
DOP1A	na	5.15197415126076	7.79811559812476	6.79724800178861	9.13688175351023	9.08978079529569	13.4617232036092	15.1572996334413	13.2598503007986	16.3638460804191	13.004721485534
LYRM2	na	22.0555587632485	27.1702764524136	22.7931669521055	31.2730543654237	29.1349305840482	25.0476325181909	26.1268856762253	24.8849245371151	28.2176565337959	27.4001212802147
BCKDHB	na	12.1348151496638	11.3688316877924	13.431687668205	18.6475450333004	17.26661417447	15.5582210795811	16.4914384764826	16.2387755738547	16.8826997366275	16.9512410114908
KAT6A	na	71.4038070385478	74.9439951693464	74.118494678186	74.9224303787839	72.2419259713457	84.9265543091083	82.0495388470394	79.7770719467224	89.3625643269717	80.1707252272948
TUT7	na	24.4825217931813	33.4498116445878	25.1131857311591	18.9797952788826	20.0451497887525	22.3258633458765	20.9015085409802	23.758745470472	23.5878854476285	22.2884388465944
GRHL2	na	19.3305476419205	20.5623995508448	20.1475315023076	23.0083295065667	22.3473650120152	42.6655708092532	47.0654536295122	43.884655242095	40.4306733645477	41.8331069751426
TNPO1	na	317.250904140859	359.041659223134	358.788869076447	295.702718568149	289.086783983138	248.5269499639	253.560499002459	244.017573891682	224.384250400283	220.629234451111
PLOD1	na	172.740158112933	157.562977795794	169.32066878707	173.600753316694	170.244846423682	116.337241784196	118.404822319915	128.42074195431	130.352003167436	129.182739149654
ITGAE	na	4.76876946232401	4.43261307682881	4.39582505504892	5.27447264861727	4.48535034877036	6.43661628587872	7.4118824613405	7.26567139769785	4.54994744675068	5.33719783510355
DIS3	na	78.0885999455556	91.7715077758261	89.8702011254446	69.6064264494689	73.512113680732	66.6833447217035	65.6322191951702	60.958983026685	61.4642023508425	58.8219338868806
PIBF1	na	5.70549203528051	8.33167087589119	7.57058759480648	7.55869308699483	6.86695230386967	9.19516612268388	7.93071423363434	8.75513403422591	7.54333392487613	7.70510955067765
TDRD3	na	17.882885483715	23.722688503769	23.1594857066929	24.8772371379665	26.1976215060924	27.5487177035609	25.4598162547046	23.7950738274605	25.9825946301289	24.6563505621685
NUFIP1	na	13.0289594238495	14.7753769227627	12.536241823658	12.5839780514255	12.9797306552912	9.74687609004492	9.19073425206222	9.15474596109929	8.78060033583464	8.75751475759948
PDS5B	na	20.3524268124185	24.0920729268381	21.5314023529711	22.4268915767978	21.5931910595671	22.8407926487468	20.2714985317663	19.6173127737842	24.825151858587	21.9501657443695
OXCT1	na	43.0466600572283	50.3183669647419	53.2790277505467	64.2904225201538	64.144479324008	36.7438838262448	35.4287981652076	33.5674018573641	39.5925251506726	39.5027811598157
RRAGB	na	7.02541929717376	8.82418343998328	7.61128967864952	10.7566017007234	8.81192723386744	14.050213835461	12.3407842981319	13.4778204427295	13.530106881127	13.3429945877589
CYLD	na	2.17149323730825	2.0110929700427	2.68633753364101	4.48537831535957	4.40596361693372	17.801841613516	17.8996961441373	18.491133707141	17.6011124913776	17.1015846124797
SLC27A5	na	14.306308386972	12.1486432476049	12.6176459913441	11.9194775602611	14.2499183646775	7.94462352999888	9.19073425206222	9.00943253314533	8.82051215554298	8.23131215413857
ZNF324	na	25.036039677201	23.5585176490716	23.8107190481817	21.3470782786557	23.0221522326266	20.5971721148119	19.4932508733255	21.0704470533238	18.1997897870027	18.1915757196487
ZNF416	na	3.40626390166	2.95507538455254	2.68633753364101	3.82087782419519	3.96933659183218	5.88490631851769	6.59657539059305	6.28480575900864	7.46351028545945	6.20167354078933
ZNF586	na	6.42932311438326	5.45868091868733	7.81480009786475	5.68978545559501	6.03339161958491	6.17915163444357	6.04068420599251	5.92152218912375	5.26836020150079	6.12650174029491
ZNF446	na	8.13245506521326	6.11536433747678	6.10531257645684	7.30950540280819	8.21652674509261	13.8295298485166	15.4537749318949	17.001671070613	14.5678141935438	15.7484922035802
RPS5	na	853.609733755997	751.286873808809	757.140163648334	698.722266459346	765.605641832591	516.326968120945	579.090376704534	604.721830430392	681.893439716977	639.336163205009
FAT1	na	274.119087486089	300.637877664547	295.09010786208	308.992728391437	298.216258144352	284.057071861951	264.418906808322	276.822080252288	320.412088618548	288.7724715993
YTHDC1	na	40.0661791432758	48.2662312810248	41.5975296875926	41.5312806977738	38.7804185022004	53.5158668340202	56.5156037677213	51.2229833537698	49.2112737003823	49.8389037277979
CHMP2B	na	33.5942777301218	39.1547488453212	36.591173374898	35.426182435201	35.0889354717965	44.1000167243919	45.8054336110843	42.32253589159	42.346440710548	46.4561727055492
SMAP2	na	44.9626835019121	36.9384423069068	39.2368088246959	36.2983393298543	35.8828027901629	24.8269485312465	24.2739150608902	23.9040588984259	25.3839173345038	24.5060069611797
PPIE	na	21.2465710866043	20.2751005551244	23.4444002935943	23.1744546293578	25.0068205285427	17.250131646155	19.2338349871786	18.491133707141	17.641024311086	18.417091121132
ZMPSTE24	na	40.364227234671	40.5912438239231	43.2256130413144	49.4222240303508	47.7908125656594	38.104768412402	35.0211446298339	35.0568644938921	37.636845984964	36.3831514392974
STARD7	na	182.78863662283	171.968970295488	182.95586687449	183.526729403462	176.43701150694	144.327327461646	146.014084488408	153.378323205402	136.298864303979	147.036041767078
NOA1	na	122.497765563448	117.792588245358	123.08310154137	97.307790674884	100.622682602946	84.7426509866547	87.9049259914984	94.8533400969454	85.4112941758461	87.7630770772308
REST	na	37.7243727108846	48.7587438451169	45.545631820368	42.5280314345204	41.5589541164829	64.5868468457316	61.666862078353	61.1406248116274	58.7102867909671	56.2285067698233
SSH1	na	78.8124310246584	71.6605780753991	76.4792155410826	70.686239747611	68.3122827454318	57.7824239149455	59.7027132260978	59.5421771041339	58.3909922333004	57.5815991787228
GSTP1	na	242.185363408026	203.982286961474	221.134421519267	254.545219396656	250.782685871957	227.157383894783	226.803603317019	240.057782979937	222.268923955742	225.703330984484
APLP2	na	204.162942605747	220.563543285908	210.958900558505	233.073547275906	236.135833848096	222.817265484876	213.351036649686	225.163156614656	234.282381687952	241.075964185593
FAM234B	na	18.6492948615885	18.0998367303843	19.7405106638771	20.8071716295847	17.5841611018166	19.8983394894879	18.9003002764183	20.1985664856	19.9159980344613	20.0708707320091
WBP11	na	136.463447560254	130.885213907473	122.391166116038	122.683403181224	113.403946428645	82.9403984266086	86.0148959638565	85.3353105659613	84.1341159451792	82.6138087433633
EIF3I	na	278.589808857018	277.079360015475	279.989634756311	259.695098203179	270.073661708261	176.620750884512	172.363326638473	174.33978518776	172.379149320317	160.228692753848
NKAIN1	na	15.2430309599285	14.447035213368	13.6759001712633	12.5009154900299	11.8286230436599	14.5283624738405	14.7496460980676	12.1336712341554	11.9336340927934	12.290589380837
TXLNA	na	195.86017434545	195.486445230885	191.91032531996	168.990781159242	168.101404664093	126.194459867714	124.223150052067	130.237159803734	126.640203934561	124.484501618753
NCOA1	na	22.3536068546438	22.6966206619105	20.3510419215228	24.960299699362	22.3076716460968	34.0956759829118	34.9099663929138	34.0033421412259	37.1978159681722	37.2852130452304
AGBL5	na	37.8095293084261	36.1996734607686	36.3876629556827	42.6526252766137	43.2657688509708	54.4353834462886	57.2938514261621	60.1597591729382	58.1914331347587	58.0326299816893
EFR3B	na	5.53517884019751	5.99223619645376	5.69829173802638	9.63525712188352	9.56610118631555	9.74687609004492	9.15367483975552	9.37271610303023	13.410371422002	14.996774198636
KIF3C	na	23.3754860251418	20.8907412602395	19.2520856577606	19.7273583314425	19.7672962273243	65.3224601355463	61.666862078353	67.0621470007512	61.7036732690925	59.1226210888583
RAB10	na	92.0542819423616	93.6594726048458	95.8127053665293	100.17344904303	85.8170571154117	93.8642557803571	90.7955601514212	86.352504561639	76.8701647582615	80.1331393270476
HADHA	na	142.679879180783	152.22742501813	154.545812352044	158.898679949682	166.315203197768	144.437669455118	148.608243349877	149.382203936668	168.826997366275	169.023793411695
MAPRE3	na	8.85628614431601	7.92124373914778	7.20426884021907	8.05706845536811	6.70817884019638	8.31243017490623	9.33897190128903	8.50083553530649	8.42139395845959	9.58440456303806
CAD	na	300.006693138705	276.46371931036	285.769330662023	298.194595410016	315.99888607576	194.385811833537	198.601390551619	213.429097307374	210.415113502365	217.772706032324
CD59	na	52.3287291892518	53.8890830544095	59.6285528300618	47.1380035919732	44.9725835854586	62.2696649828153	65.0392685982629	65.935967934108	64.5374124683846	60.6636429989938
CD82	na	2.725011121328	3.20133166659858	3.33757087512974	4.73456599954621	5.04105747162687	6.28949362791578	7.3377636367271	6.86605947082447	8.46130577816793	9.05820195957714
BCORL1	na	34.9567832907858	31.1103769651504	34.2304525120013	27.535239102624	30.4448116593528	36.1186125299023	38.5417887989706	39.8522076163727	38.3153469200057	36.6086668407807
ATRX	na	75.5764803180814	102.811997754224	89.1375636162698	81.2351850448455	85.9361372131667	108.061592273781	100.875720298844	96.7787430173354	106.963676818349	103.248467979081
AK6	na	33.9349041202878	41.781482520479	37.3645129679158	26.7046134886685	28.5395300952734	21.8109340430062	17.5291020210703	17.1469844985669	16.2441106212941	17.702959016435
MYNN	na	16.6055365205925	18.181922157733	17.868214807097	17.9415132614383	17.0681473448784	17.9857449359697	16.7137949503228	15.8028352899928	14.4879905541272	15.2974614006137
SCAMP1	na	23.2477511288295	25.8979523285091	25.4388024019035	32.1867425407747	29.5715576091497	56.5318813222605	52.5502466509042	50.3511027860461	54.0805157047997	50.7785512339781
PREP	na	64.4209660401448	65.750427306294	67.850373766357	63.7920471517805	66.5260812791073	53.1480601891128	51.8461178170768	54.056595198872	51.2467765055076	55.8526477673512
HACE1	na	13.9231036980353	13.4209673715095	16.7285564594917	17.7338568579494	17.0681473448784	21.0753207531915	19.7897261717791	19.4719993458302	18.6787316235028	20.5594874352228
SEH1L	na	223.11028555873	224.339472943947	229.315540371719	203.004900050718	209.541278682821	128.107054421232	129.707943073459	124.969548040403	126.999410311936	127.228272336799
WDR47	na	10.4742614976045	11.9434296792332	11.7222001467971	12.3763216479366	13.1781974848828	12.0640579529613	11.5625366396912	14.2770442964763	12.9713414052103	14.0195407922086
WDFY1	na	45.7716711785563	51.8369473706925	51.5695402291387	53.3261644159415	53.2684970623878	48.8815031081875	46.0277900849245	44.2479388119799	46.7766526981736	46.418586805302
OVGP1	na	1.06445746926875	1.14919598288154	1.26176459913441	0.66450049116438	0.754173952448114	0.551709967361033	0.44471294768043	0.98086563868921	0.55876547591675	0.488616703213705
SLC25A24	na	28.101677188695	32.0133166659859	32.3174545713782	39.4547166628851	33.302734005472	46.7850052322156	43.6930471096023	43.3397298872677	43.3442362032565	46.606516306538
MAP3K4	na	38.7462518813825	42.6023367939658	39.4810213277542	32.0206174179836	33.8584411283285	32.7715720612454	32.8346393037384	28.9537005198259	29.7343056827128	29.6552752950472
PILRA	na	9.66527382096026	9.48086685877273	8.7509480262548	8.26472485885698	8.77223386794912	6.39983562138798	6.55951597828635	6.39379082997411	8.90033579495966	6.27684534128375
IGSF9	na	24.9083047808888	18.5513065808021	20.1475315023076	21.2640157172602	19.4100559340594	33.1393787061527	30.0922427930424	38.2900882658677	30.4527184374629	32.3614601128461
ZNF213	na	29.0809780604223	26.6777638883215	26.2935461626074	25.7909253133175	28.1822898020085	44.6149460272622	52.6243654755176	50.3874311430346	49.6503037171741	47.0575471095045
CPNE3	na	92.3523300337569	95.013882156099	98.8653616547577	127.584094303561	115.626774920071	99.8962847568377	100.097472640403	105.424891980596	106.804029539516	105.879480996385
RRN3	na	94.8644496612311	97.3943595492108	104.889270063528	95.3142892013908	87.1269381907163	82.4254691237383	79.0847858625032	80.4309823725152	71.641716376469	76.5624788035628
CTTN	na	144.979107314404	155.469799398403	146.405395583435	125.798249233557	129.757613186994	95.3354823599865	100.579245000391	92.7462953916131	102.174258453349	101.481930667462
WNT11	na	1.70313195083	1.47753769227627	1.62808335372182	1.28746970163099	1.03202751387637	1.06663927023133	1.07472295689437	0.944537281700721	1.23726641095852	0.789303905191369
MTIF2	na	44.3665873191216	56.1464323064983	55.0699194396407	61.6739518361941	63.3903053715599	49.8010197204559	50.9937513340227	46.8635805151511	50.0095100945491	51.3423397376862
DDHD2	na	58.2471127183861	62.4670102123468	63.4952507951511	57.27163608223	53.903590917081	56.6422233157327	52.5131872385975	55.4734011214231	47.2156827149654	50.7785512339781
TTC39A	na	10.0059002111263	8.29062816221685	10.0534147092323	5.93897313978165	7.58143289039946	4.22977641643459	5.37361478447187	4.75901476549209	5.14862474237577	5.67547093732842
EPS15	na	39.8958659481928	45.393241323821	43.0221026220992	33.6403373651968	42.8291418258692	55.7962680324458	53.1431972478114	49.8425057882073	55.5572530340083	55.100929762407
ORC1	na	55.3092101032043	53.1913569219457	53.7674527566632	47.5117851182532	49.1800803728007	26.4452977688388	26.0157074393052	24.4126558962648	27.1001255819624	26.911504577001
MGST2	na	5.36486564511451	5.00721106826958	4.68073964195024	6.27122338536384	7.18449923121624	9.01126280023021	8.59778365515498	8.60982060627195	8.30165849933457	7.78028135117207
CHERP	na	202.459810654917	194.008907538609	186.008523162718	157.44508512526	163.893907876751	112.438491348179	109.547622778613	117.122622930889	111.9925661016	111.404608332725
ATG16L1	na	46.0697192699516	45.3521986101466	47.1330130902468	29.0303652077439	29.0555438522115	21.3327854046266	23.421548577836	22.2692828339439	20.4348516906697	19.8077694302787
USP40	na	6.68479290700776	7.01830403831228	7.36707717559125	9.01228791141691	10.3202751387637	22.6201086618024	21.4203403132741	21.6517007651396	20.4348516906697	23.6415312554939
POMGNT1	na	80.2175148840931	75.0260805966951	80.0202968354276	98.6783229379105	101.734096848659	67.5293000049904	69.6716951366007	70.9492811985195	75.8324574458447	77.9155712124623
RAD54L	na	53.2654517622083	47.6505905759097	50.0635631269461	56.5656043103679	55.4516321878955	28.6153569737922	25.9045292023851	28.4451035219871	25.1843582359621	28.8659713898558
MAST2	na	172.953049606787	165.566306962291	158.412510317133	160.642993738989	158.416223380022	129.835745652296	135.378033156384	136.449308848766	150.786854858106	138.654386011951
DNAJA1	na	132.24819598195	163.883555701643	140.707103845409	120.108463777962	116.380948872519	89.8183826863762	88.0161042284185	84.7177284971569	82.5376431568457	80.9600291324862
B4GALT1	na	30.315748724774	27.6217463028314	27.7588211809571	32.6435866284502	32.072239662004	30.8589775077271	33.0199363652719	33.7490436423065	34.0447822112134	36.0072924368253
CHMP5	na	15.3707658562408	18.4692211534534	19.2927877416036	20.3503275419092	17.7826279314082	34.3899212988377	32.0934510576044	31.6783272939626	31.9294557666714	31.5721562076548
NFX1	na	42.8337685633746	47.445377007538	44.2838672212336	48.5085358549998	50.0533344230038	30.3072675403661	30.6110745653363	30.6248049412964	33.4461049155883	33.8648961227345
DIMT1	na	42.8337685633746	44.4492589093111	42.8185922028839	44.3138765045246	48.5449865181075	29.0567249476811	26.6827768608258	25.4298498919425	25.4637409739205	25.8966852703264
IPO11	na	34.573578601849	37.9234674350909	41.5568276037495	35.7169014000854	33.5805875669002	27.3280337166165	26.8310145100526	29.7892527305612	27.5391555987541	26.1597865720568
EIF2AK1	na	154.644381135364	146.64561595842	145.509949738888	171.108876474828	167.148763882053	240.251300453485	236.587288165989	239.185902412213	234.721411704743	235.701180450242
SNX10	na	13.9231036980353	19.6594598500093	20.3510419215228	28.6981149621617	26.5945551652756	21.8109340430062	20.2344391194596	20.0532530576461	21.3927353636699	22.8146414500553
SEPHS1	na	61.0572804372556	64.3549750413664	61.5415507706849	71.2676776773798	76.727276320116	67.2350546890646	63.4457138690747	64.373848583603	71.761451835594	73.1045759808197
MRPL28	na	63.7397132598128	59.0604649773765	56.9422152964208	59.2236062750254	67.4390286952287	47.6309605155025	49.585493666368	50.0241475731497	52.7634256544245	53.3719783510355
ITPKC	na	21.8426672693948	21.8347236747493	22.8745711197916	13.5391975074743	13.1781974848828	13.3146005456463	15.7873096426553	16.929014356636	13.3704596022937	15.5981486025913
RBM22	na	69.8284099840301	66.5712815797808	68.5830112755318	63.0860153799184	65.8512940584959	73.7820129684155	75.6012011056731	75.4176691081037	67.05185711001	70.6990783649984
TMED2	na	247.805698845765	236.159774482157	261.388782440039	268.45819843041	263.286096136228	193.319172563306	198.379034077779	198.607127656071	213.807618177574	209.165534875713
ERO1B	na	8.26018996152551	9.60399499979576	9.07656469699916	10.5489452972345	9.20886089305066	19.8615588249972	18.566765565658	19.5446560598072	19.876086214753	22.2132670461
ZFAND6	na	16.0520186365728	17.0737688885258	16.6878543756487	17.1108876474828	16.036119831002	30.3072675403661	26.4604203869856	25.8294618188159	29.4948347644627	29.091486791339
TXLNG	na	50.9662236285878	58.1164825628666	55.1513236073268	49.2560989075597	47.2351054428029	47.6677411799933	41.2100664850532	40.0338494013152	41.1490861192978	38.7886490551187
HUWE1	na	324.914997919594	350.094347642127	340.676441766291	321.202924916582	318.459874762696	358.280452804255	362.811646482618	362.230047532226	382.235497346765	352.894017421036
ZW10	na	27.590737603446	27.9500880122261	28.7763732770332	32.6435866284502	31.953159564249	29.8291189019865	29.6845892576687	31.8236407219166	29.0158929279627	30.2942355992497
ALG9	na	32.870446651019	34.804221195841	34.1083462604722	36.7967146982276	36.0812696197545	29.3877509280977	31.2781439868569	32.150595934813	30.8518366345463	28.9411431903502
ACOX3	na	21.8426672693948	20.0698869867527	21.2871898499128	16.4048558756206	19.6482161295693	12.3950839333779	13.4155072550263	15.9844770749353	12.7318704869602	14.1322984929502
MTMR2	na	37.8521076071968	35.6661181830022	36.631875458741	43.7739698554536	40.4078465048516	39.8334596434666	40.7653535373728	37.345550984167	33.6057521944217	35.4435039331172
PPP1R15A	na	70.0838797766546	77.6938569855272	63.0475278728776	48.7161922584886	55.0546985287123	67.5660806694812	74.5635375610855	69.5688036329569	72.3601291312191	74.1945670879887
HSD17B14	na	4.08751668199201	2.38047739311177	2.84914586901319	3.69628398210187	4.16780342142379	6.76764226629534	7.44894187364721	8.31919375036404	9.17971853291804	8.49441345586902
TRIP6	na	244.569748139188	211.862487986947	217.186319386491	189.465702543244	194.735653195287	158.120076645672	163.506127097172	171.033904701807	160.485427047232	173.53410144136
FTL	na	252.702203204402	211.452060850204	216.168767290415	270.077918377623	265.15168433439	546.781358319274	575.19913841233	588.446726499549	597.360205574714	586.114528454963
SRRT	na	196.711740320865	195.363317089862	171.762793817652	149.554141792683	143.451824428815	120.861263516557	109.547622778613	114.979249868568	105.566763128557	106.518441300588
BAX	na	32.6149768583945	29.3044975634794	29.7125212054233	35.2600573124099	35.0889354717965	38.5093557218001	37.3188281928494	39.5979091174533	39.6324369703809	41.2317325711872
NLK	na	10.8148878877705	10.8763191237003	10.2162230446044	12.7916344549143	9.88364811366213	15.6685630730533	15.6020125811218	17.2922979265209	14.6077260132522	17.0264128119853
PIGS	na	35.5528794735763	30.6178644010583	30.2416482953829	39.3716541014895	34.4538416171033	37.0381291421707	38.8382640974242	38.4717300508101	35.5614313601303	36.2703937385558
ATXN7L3	na	56.1181977798486	57.0083292936594	59.5471486623757	51.5403193459373	50.2121078866771	59.2168698300842	60.5550797091519	58.9245950353296	55.9563712310917	59.9119249940497
PGS1	na	21.4168842816873	19.4952889953119	19.4555960769758	17.4016066123672	16.2345866605936	18.5742355678214	19.937963821006	18.8180889200374	19.5168798373779	19.0936373255817
PSMC5	na	83.4534655906701	104.166407305477	98.1327241455829	111.428426112127	110.942957741709	73.0831803430915	67.4851898105053	67.0258186437627	71.1228627202606	73.9314657862583
UIMC1	na	16.861006313217	20.1930151277757	19.8219148315632	13.9129790337542	15.8376530014104	20.3764881278675	19.8638449963926	19.3993426318533	17.1620824745859	18.1164039191543
LPCAT2	na	2.2992281336205	1.72379397432231	2.48282711442578	3.82087782419519	3.61209629856728	4.89182837726783	4.18771359065738	3.7054924128259	4.07100561025061	4.47272212941776
OGFOD1	na	90.6491980829269	85.3278017289546	88.0793094363506	81.0690599220544	80.3393726186833	60.2835091003155	59.4803567522575	63.2476695169598	57.6725794785503	53.823009154002
SH3BP2	na	128.458727391353	113.565188736901	112.419155574492	98.761385499306	110.784184278036	80.9542425441089	84.4954600592817	83.6642061444907	84.6529696013876	77.8403994119679
NOP14	na	166.566304791174	181.367751726912	171.59998548228	162.428838808993	167.386924077563	92.4665905297091	91.0549760375681	97.5779668710821	102.892671208099	102.008133270923
ADD1	na	118.239935686373	110.979497775418	112.907580580608	93.8606943769687	102.964591192127	138.074614498221	140.788707353163	145.567726452876	130.192355888603	135.910615293904
L2HGDH	na	58.1619561208446	63.944547904623	65.0012278973438	66.5746429585314	58.9049550227895	36.8174451552263	34.2058375590864	37.1639091992245	37.8364050835056	37.210041244736
TXNDC16	na	15.1152960636163	17.6894095936409	17.6647043878818	22.4684228574956	19.9260696909975	22.4362053393487	20.9756273655936	21.3610739092317	23.8273563658786	23.1905004525274
RTRAF	na	142.083782997993	149.970075766041	153.161941501381	155.866896458745	157.781129525329	155.140842821922	146.940569796075	145.313427953957	143.922021868271	151.546349796743
GMCL1	na	19.9692221234818	25.1181407686966	26.4970565818227	25.0848935414554	24.4908067716045	24.9372905247187	24.5703903593438	24.0493723263799	23.2286790702535	22.8522273503025
SF3B2	na	492.1625554911	532.365039069875	505.112860492196	486.53895337442	506.606429215541	302.410623442828	306.48133977643	306.683989696826	306.522775360046	325.268380739339
KLHL42	na	136.80407395042	131.665025467285	141.236230935368	140.915635407546	129.916386650667	151.720241024284	140.862826177776	142.988413106694	134.58265605652	132.60305607215
GNAS	na	501.189154830499	479.666194712021	484.680414402987	473.66425635811	509.821591854925	556.969602383208	563.117770000345	595.094815828443	531.346055777121	537.929404338042
DNM1L	na	84.6882362550219	94.8086685877273	87.509480262548	84.9314690269474	82.8400546715376	84.3748443417473	85.0142918315756	78.0333108112749	83.3757913707208	72.6535451778532
ERGIC2	na	19.0324995505253	21.5063819653546	20.513850256895	26.5800196465752	28.2219831679268	21.700592049534	21.6426967871143	20.4891933415079	23.3085027096701	23.115328652033
TFAP2C	na	1.91602344468375	1.14919598288154	1.58738126987878	1.70278250860872	2.02436166183441	2.31718186291634	1.89003002764183	3.01525363004461	2.99338647812545	3.08204382027106
AURKA	na	23.3754860251418	25.9389950421834	25.886525324177	41.7804683819604	33.2630406395537	35.6772445560135	33.7981840237127	34.1849839261684	35.760990458672	33.601794821004
CASS4	na	0.979300871727251	0.738768846138135	0.936147928390048	1.20440714023544	0.714480586529792	1.83903322453678	1.66767355380161	1.56211935050504	1.19735459125018	1.46585010964111
PIR	na	11.8793453570393	11.204660833095	10.745350134564	13.2484785425898	13.9323714373309	13.9398718419888	12.9707943073459	11.1891339524547	11.1353976986267	12.4033470815787
AAMDC	na	0.170313195083	0.49251256409209	0.325616670744365	0.955219456048797	0.873254050203079	1.91259455351825	1.96414885225523	2.07071634834389	1.95567916570863	2.14239631409086
RFX2	na	4.89650435863626	4.76095478622354	5.04705839653765	5.02528496443063	6.62879210835974	7.2457909046749	7.4118824613405	7.88325346650217	6.94465662925104	7.29166464795836
METTL2A	na	40.364227234671	39.5651759820646	39.6438296631264	38.1672469612541	37.8277777201607	27.6590596970331	26.7198362731325	28.5177602359641	24.9049754980037	30.7452664022162
SULT2B1	na	1.7882885483715	0.943982414509839	1.30246668297746	0.872156894653249	0.912947416121401	0.66205196083324	1.00060413228097	1.0171939956777	1.27717823066686	1.31550650865228
ALG6	na	10.0059002111263	9.43982414509839	11.1930730568375	12.4178529286344	13.4163576803928	12.6157679203223	10.8954672181705	10.9711638105238	10.2573376650432	11.200598273668
CNOT3	na	75.2358539279153	65.0937438875046	64.8384195619716	51.6649131880306	55.7691791152421	57.5617399280011	57.553267312309	59.6148338181109	59.8677295625089	56.7547093732842
PTPN4	na	18.2660901726518	22.5734925208875	20.3103398376797	17.0278250860873	17.6635478336532	24.054554576941	23.6068456393695	21.5427156941741	20.9936171665865	21.7246503428863
DDX18	na	146.213877978756	151.488656171992	154.2201956813	145.193357319417	140.276355155349	85.2943609540157	80.9006970655316	82.0294300800087	82.7771140750957	82.9520818455882
KHSRP	na	436.172092607564	426.474837790076	406.532413424339	415.188213135645	418.050529851765	336.395957432267	338.130077886354	338.652943846697	321.689266849215	334.40175449941
GNA11	na	98.1855569653496	95.4653520065168	99.1909783255021	89.8321601492847	94.9465312766257	84.2277216837844	88.5349360007123	92.3466834647397	97.4646637277645	99.1140189518877
ASAP3	na	8.21761166275476	8.61896987161158	8.99516052931307	10.6320078586301	11.5507694822316	17.5811576265716	17.7143990826038	18.4548053501525	20.7541462483364	18.792950123604
EDEM2	na	36.4896020465328	32.8341709394727	37.6901296386602	33.6403373651968	38.7010317703637	29.9762415599495	27.6092621684934	28.9173721628374	32.0891030455048	30.707680501969
DNMT3B	na	4.72619116355326	5.54076634603601	5.57618548649724	6.14662954327052	7.1051124993796	5.77456432504548	4.96596124909814	5.84886547514677	5.86703749712588	6.46477484251979
TPX2	na	82.5167430177136	91.9356786305235	87.5908844302341	140.66644772336	126.026436790672	123.987619998269	123.222545919786	114.615966298684	133.904155121478	127.829646740755
FER1L4	na	1.06445746926875	1.14919598288154	0.610531257645684	1.12134457883989	1.34957444122294	1.54478790861089	1.59355472918821	1.85274620641295	2.79382737958375	2.70618481779898
PDRG1	na	11.751610460727	15.9245729056442	13.3502835005189	11.5872273146789	11.2332225548851	12.1376192819427	11.3031207535443	12.8602383739252	11.175309518335	12.102659879601
EPB41L1	na	61.1424370347971	61.1126006610935	62.2334861960167	47.3456599954621	50.450268082187	53.3687441760573	51.1419889832495	52.9304161322288	55.2778702960499	55.5143746651263
DOCK9	na	25.2915094698255	28.4015578626439	25.9679294918631	22.8422043837756	24.3717266738496	25.452219827589	21.4203403132741	25.1028946790461	22.7896490534617	21.6118926421446
ANKRD10	na	44.5794788129753	45.0648996144262	48.3133735216951	38.8317474524185	38.859805234037	36.6703224972633	34.3170157960065	36.8369539863281	36.1601086557554	38.5631336536355
TGDS	na	14.476621582055	17.4021105979205	16.4843439564335	14.3698231214297	13.8926780714126	10.2250247284245	8.44954600592817	9.30005938905325	10.0976903862098	9.50923276254364
DOCK3	na	1.66055365205925	0.861896987161157	1.3431687668205	0.955219456048797	0.833560684284758	1.61834923759236	1.22296060612118	1.92540292038993	1.67629642775025	1.35309240889949
C3ORF18	na	2.42696302993275	3.77592965803936	3.45967712665887	4.81762856094176	5.47768449672841	10.1146827349523	9.15367483975552	9.99029817183455	10.4568967635849	12.1402457798482
COQ9	na	71.7018551299431	64.7243594644355	70.7809238030563	83.0210301148498	78.3150109568489	52.3756662348074	54.0326231431723	49.6608640032648	52.7235138347162	53.6350796527659
KIF9	na	4.38556477338726	4.7199120725492	4.07020838430456	5.27447264861727	4.28688351917875	4.22977641643459	5.26243654755176	5.4129251912849	4.90915382412573	4.84858113188984
CRLS1	na	40.7474319236078	34.7221357684923	39.3996171600681	33.8064624879879	37.3514573291408	27.9900856774497	29.3881139592151	30.4794915133425	26.3817128272123	27.099434078237
PPP1R13B	na	48.2412125072598	50.4004523920905	49.3309256177712	37.1704962245075	41.7574209460745	46.2700759293453	46.5836812695251	46.3913118743008	41.4683806769645	41.3444902719289
SMOX	na	48.9650435863626	43.956746345219	41.8824442744939	28.7811775235572	29.9287979024146	37.9944264189298	43.0630371003883	40.3971329712001	30.6522775360046	33.8273102224873
SIGLEC1	na	0.468361286478251	0.246256282046045	0.407020838430456	0.539906649071059	0.396933659183218	0.919516612268388	0.778247658440753	1.74376113544748	0.878060033583464	1.05240520692183
FKBP1A	na	193.518367913059	154.074347133475	167.082054175702	181.32557152648	158.297143282267	118.764765640585	116.292435818432	113.780414087948	112.271948839558	110.164273624567
NSFL1C	na	47.7728512207816	50.5646232467879	49.0053089470269	45.6013462061556	52.1967761825932	47.2263732061044	48.1031171740999	48.2440580807137	49.410832798924	48.4482254186512
SLC4A11	na	54.1595960363941	41.4941835247586	46.1968651618567	43.5663134519647	46.0839978311716	40.6794149267535	38.7641452728108	43.811998528118	37.9561405426307	38.300032351905
ZNF343	na	11.5387189668733	11.9434296792332	10.4197334638197	11.75335243747	12.582796996108	10.8870766892577	10.1542789720365	12.2063279481324	11.414780436585	9.96026356551014
EBF4	na	6.47190141315401	5.62285177338469	5.25056881575288	5.0668162451284	5.04105747162687	4.59758306134194	6.22598126752602	6.21214904503166	5.46791930004248	6.65270434375583
MAVS	na	84.3476098648559	75.8058921565075	81.1192530991898	77.5804323434414	83.4751485262307	83.0875210845716	88.8314112991659	87.0427433444203	90.9989489350136	86.9737731720395
LZTS3	na	8.64339465046226	7.59290202975305	8.54743760703957	7.80788077118147	6.35093854693149	9.78365675453565	9.78368484896946	10.7168653116043	10.5367204030016	11.3509418746568
XRN2	na	153.239297275929	168.439296919495	169.442775038599	141.247885653129	152.859152151457	150.469698431599	149.942382192918	149.345875579679	144.560610983605	136.624747398601
KIZ	na	11.1129359791658	13.5851382262068	10.1348188769183	12.7085718935188	13.9720648032493	23.3189412871263	26.0527668516119	23.1048350446792	27.6189792381708	24.017390257966
DYNLL1	na	87.9667652603696	77.4476007034812	76.6420238764548	84.0177808515964	79.5455053003169	88.9724274030893	90.1655501422072	91.6927730389469	82.0587013203456	84.4931037557237
TESC	na	4.42814307215801	3.89905779906238	5.90180215724161	4.52690959605734	5.04105747162687	3.38382113314767	2.77945592300269	3.41486555691799	4.15082924966729	3.90893362570964
SNX5	na	153.792815159949	158.876344633373	159.633572832425	152.79358168711	171.95166115817	145.688212047803	142.382262082351	143.497010104533	131.94847595577	138.879901413434
RPL6	na	907.513859999767	1099.53429933559	1019.58720026829	1091.06827521121	1185.36298641884	947.212452629912	968.21420592491	908.899163495013	1034.79374957811	1026.43334985101
MAPKAPK5	na	45.6439362822441	47.0759925844689	44.8943984788793	43.4832508905691	44.8931968536219	32.403765416338	34.4652534452333	36.5099987734317	32.4483094228798	31.7600857088908
ESF1	na	31.3802061940428	43.6284046358243	33.4571129189835	39.1639976980007	41.9161944097478	20.7075141082841	20.5679738302199	19.7989545587266	23.9870036447119	25.8966852703264
RBBP9	na	18.5215599652763	18.181922157733	23.1187836228499	32.5605240670546	31.8737728324124	34.9784119306895	34.2428969713931	34.3302973541223	35.401784081297	33.8273102224873
ANAPC5	na	117.856730997436	109.748216365187	117.751128557931	125.715186672161	123.724221567409	102.0295632973	109.102909830932	107.931548612802	107.642177753391	112.043568636927
SLC23A2	na	25.8024490550745	25.9800377558577	24.7468669765717	25.6248001905264	24.3717266738496	21.9948373654598	22.0132909101813	22.8142081887713	21.6322062819199	20.2963861334924
SLC8B1	na	20.4801617087308	16.6633417517824	18.6008523162718	18.8552014367893	21.5534976936487	23.7970899255059	22.4580038578617	23.6497603995065	21.3129117242532	20.3715579339868
TMEM230	na	20.6930532025845	17.5252387389435	18.0717252263122	39.8700294698628	36.9148303040393	41.6357122035126	38.8753235097309	42.5041776765324	51.1270410463826	48.5609831193928
DZANK1	na	1.31992726189325	1.1081532692072	1.4245729345066	1.70278250860872	1.90528156407945	2.75854983680517	2.59415886146918	1.85274620641295	3.51224013433386	2.3303258153269
KDM2B	na	100.101580410033	101.047161066227	97.4000866364081	73.6764919578507	85.5392035539835	68.559158610731	65.5951597828635	71.6395199813008	64.4975006486763	60.5884711984994
TASP1	na	7.40862398611051	6.9362186109636	7.20426884021907	7.47563052559928	7.89897981774604	4.15621508745312	3.96535711681717	4.25041776765324	4.90915382412573	4.69823753090101
GCN1	na	311.886038495744	310.734385228434	324.721224899818	265.011102132494	275.392572741317	175.186304969373	178.441070256773	190.9418443315	183.115428821861	180.149219884868
RPLP0	na	3684.47050582809	3363.36830018488	3462.93329336632	3310.83216594583	3578.39663090263	2918.91353398477	3155.64601732803	3293.27454607752	3196.97667045769	3288.69109983021
PXN	na	250.871336357259	223.477575956786	226.79201117345	191.459204016737	183.026110249382	178.202319457614	181.591120302842	196.827038163635	178.445745915985	183.569536807364
KIF16B	na	10.1336351074385	14.2828643586706	14.3678355965951	12.0440714023544	10.5187419683553	13.7559685195351	15.1572996334413	14.3497010104533	14.7673732920855	13.7188535902309
TRMT6	na	25.6747141587623	32.752085512124	31.5848170622034	27.7428955061129	28.6586101930283	17.8386222780067	16.565557301096	17.2196412125439	16.3239342607108	18.0412321186599
PEBP1	na	193.00742832781	193.311181406145	184.787460647427	193.203517806044	185.963419327338	154.956939499469	156.168363460444	154.686144056987	143.00405001498	149.366367582405
BRAP	na	19.2879693431498	21.8347236747493	21.2871898499128	18.6060137526027	19.3306692022227	23.9442125834688	23.0880138670757	24.6306260381957	22.5501781352117	21.9501657443695
ERP29	na	104.44456688465	108.106507818214	102.976272122905	91.618005219289	102.011950410087	108.282276260725	118.590119381448	112.254623094432	111.074594248308	115.163198357446
FUS	na	95.2050760513971	96.9428896987931	90.5214344669334	147.685234161284	113.04670613538	153.890300229237	144.198173285379	138.701666982052	115.544718055642	122.116589903179
IGBP1	na	53.1802951646668	64.2728896140177	56.4537902903042	45.9335964517378	49.1403870068824	58.0031079018899	61.666862078353	58.8882666783411	52.2445719982161	51.9437141416415
FXYD5	na	267.732342670476	243.506420229864	243.846184303686	213.803033032139	244.987454447882	133.182786120953	148.904718648331	144.114592173337	178.56548137511	164.10004047931
ZNF302	na	5.87580523036351	7.10038946566096	6.63443966641643	11.6702898760744	10.0424215773354	17.0662283237013	15.9726067041888	14.6766562233497	16.7230524577942	14.9216023981416
GRAMD1A	na	176.785096496154	147.958982795999	158.616020736349	122.351152935642	138.926780714126	99.3445747894767	102.988106800326	107.059668045078	99.6997256314315	100.918142163754
FXYD3	na	0.12773489631225	0.0820854273486817	0.162808335372182	0.249187684186643	0.158773463673287	0.735613289814711	0.963544719974265	0.50859699783885	0.917971853291804	1.16516290766345
CMTM1	na	6.72737120577851	6.60787690156887	5.86110007339856	5.73131673629278	6.70817884019638	4.52402173236047	4.78066418756462	4.7226864085036	5.26836020150079	5.18685423411471
GANAB	na	457.54639859048	402.629021145284	427.778901190409	506.806218354933	489.577975236581	438.903669367947	438.116372289837	447.819656597107	455.67324561011	451.707349170947
GMIP	na	17.4145241972368	16.499170897085	15.6296001957295	16.7371061212028	17.4253876381433	22.3258633458765	19.0114785133384	22.6325664038288	24.226474562962	21.2736195399198
RBM41	na	6.98284099840301	11.9023869655588	7.89620426555084	9.55219456048797	8.97070069754072	13.7927491840258	12.7854972458124	12.0246861631899	13.9292250782104	13.1550650865228
BIRC5	na	59.5670399802793	52.739887071528	54.8664090204254	80.8614035185656	74.9410748537915	47.0424698836507	52.2167119401438	56.3816100461353	55.4375175748833	59.3857223905887
LAG3	na	0.979300871727251	0.49251256409209	0.895445844547003	0.581437929768833	0.396933659183218	0.845955283286917	1.11178236920108	0.98086563868921	0.518853656208411	1.27792060840507
MLF2	na	230.178283154675	200.452613585481	200.132146256255	232.035265258462	212.63736122445	181.365456603817	175.587495509157	159.844770749353	170.942323810817	178.64578387498
OTUB2	na	5.79064863282201	5.1303392092926	6.22741882798597	6.76959875373713	7.62112625631778	11.8801546305076	12.6743190088923	12.6422682319943	10.1376022059182	11.2757700741624
DDX24	na	227.240380539493	249.129272003249	237.455957140328	224.06125936449	222.838556265459	167.241681439374	162.801998263344	163.586591519167	166.831406380858	156.019071926161
ZBTB25	na	20.0118004222525	18.5513065808021	20.3917440053658	23.5482361556377	25.165593992216	19.0891648706917	19.0485379256451	19.3630142748648	21.6322062819199	19.6574258292898
NECAP1	na	39.2997697654023	42.2329523708967	39.8880421661847	38.2918408033474	37.867471086079	25.9671491304593	25.4227568423979	29.2443273757338	28.6566865505876	27.7383943824396
ARHGAP4	na	156.901030970214	140.283995338897	143.515547630579	146.273170617559	167.70447100491	92.209125878274	96.7621255328003	102.663936849471	99.8194610905566	102.158476871912
ANKRD24	na	0.510939585249001	0.656683418789453	0.447722922273501	1.07981329814212	1.19080097754965	1.87581388902751	1.59355472918821	1.81641784942446	2.19515008395866	1.80412321186599
DHX32	na	16.3926450267388	16.2118719013646	15.9145147826308	21.845453647029	20.2436166183441	27.7694016905053	27.7945592300269	28.881043805849	26.7808310242957	29.3170021928223
RCOR1	na	104.700036677274	111.348882198487	113.843728508998	96.7678840258129	90.540567659692	87.9057881328579	89.1649460099263	90.1306536884418	81.1407294670538	84.3051742544877
GPATCH2L	na	53.8189696462281	62.5901383533698	59.5878507462187	52.2463511177994	48.4655997862709	40.605853597772	38.0600164389835	37.0912524852475	42.6657352682147	40.5551863667375
LTBP4	na	58.1619561208446	47.5274624348867	47.8249485155786	65.7024860638781	82.7606679397009	61.607613021982	67.5593086351187	69.7141170609109	102.254082092765	111.367022432477
BLVRB	na	20.9059446964383	17.6483668799666	18.8043627354871	22.219235173309	21.6328844254854	14.050213835461	16.7879137749362	19.6173127737842	16.9625233760442	18.2291616198959
SLC9A1	na	96.7804731059149	87.7082791220664	86.614034418001	61.7570143975896	69.7809372844097	63.556988239991	67.151655099745	70.4043558436922	65.0562661245931	64.7229202256923
SPTLC1	na	48.0708993121768	52.6988443578536	56.9422152964208	65.9932050287625	60.810236586869	53.3687441760573	53.1802566601181	50.3511027860461	51.9651892602578	55.100929762407
PAPOLA	na	166.821774583799	182.927374846537	182.874462706804	192.455954753484	173.14246213572	171.655361178263	162.320225903357	169.399128637325	182.157545148861	178.044409471025
CCNK	na	120.794633612618	107.490867113099	105.866120075762	103.620545340946	96.9311995725418	100.374433395217	107.991127461731	98.5588325097713	105.287380390599	96.821279036808
PCBP4	na	80.6007195730298	68.5002891224749	69.641265455451	59.8881067661898	60.1354493662575	47.3367151995766	46.6948595064452	51.2593117107583	50.2888928325075	47.9971946156847
YPEL3	na	1.14961406681025	1.14919598288154	1.01755209607614	1.07981329814212	1.15110761163133	27.3648143811072	25.6451133162381	31.0244168681698	27.6988028775875	26.6108173750233
MRPS33	na	6.00354012667576	6.77204775626624	5.37267506728202	8.72156894653249	9.88364811366213	8.27564951041549	7.22658539980699	8.90044746217987	10.1376022059182	9.09578785982435
NDUFB2	na	53.3931866585206	45.0648996144262	51.1625193907083	51.4987880652395	52.1173894507565	34.0588953184211	35.6882140513545	36.4010137024662	32.8075158002549	34.1279974244649
NUDC	na	115.472346266274	135.851382262068	121.251507768433	130.449752671707	126.264596986182	72.4946897112397	68.7822692412399	66.9894902867742	70.1250672275521	71.1125232677177
MAEA	na	79.0253225185121	78.4736685453397	78.3922134817058	66.7407680813225	71.6862188484891	60.7616577386951	54.7738113893063	62.9570426610519	58.111609495342	59.5360659915776
ICAM1	na	0.808987676644251	0.451469850417749	0.651233341488729	0.747563052559928	0.357240293264896	1.10341993472207	1.59355472918821	1.23516413760863	1.19735459125018	1.35309240889949
STRN4	na	198.1168241803	178.576847197057	179.984614753948	155.617708774558	159.051317234715	118.948668963039	121.777228839824	121.300383984566	119.376252747643	116.741806167828
MUL1	na	47.7728512207816	41.4941835247586	40.6206796753595	35.7169014000854	38.0262445497523	25.2683165051353	25.8674697900784	28.5540885929526	25.9426828104205	23.6415312554939
TFAP4	na	47.5599597269278	47.568505148561	45.9119505749554	37.7519341542764	44.6947300240303	43.7322100794845	44.3601165311229	46.2096700893583	44.3819435156733	45.8172124013466
PDCD7	na	42.6208770695208	42.9717212170349	43.9582505504892	34.2217752949656	35.4858691309797	36.854225819717	33.8352434360194	35.0205361369036	28.4172156323376	31.3466408061715
SPG21	na	84.6456579562511	71.9478770711195	78.2701072301766	83.6439993253164	74.623527926445	84.2277216837844	81.6789447239724	85.8439075638001	79.7039039575536	83.9293152520156
DNAJB11	na	115.600081162586	139.134799356015	129.066307866298	119.610088409588	134.758977292702	105.48694575943	103.766354458767	93.7998177442793	98.103252843098	105.202934791935
CHRD	na	0.936722572956501	1.23128141023022	1.09895626376223	1.03828201744434	1.07172087979469	1.98615588249972	1.63061414149491	1.74376113544748	1.87585552629195	1.72895141137157
FLT3LG	na	1.40508385943475	1.27232412390457	1.09895626376223	1.49512610511986	0.952640782039723	2.90567249476811	3.52064416913674	3.34220884294101	3.23285739637548	3.30755922175431
RAB11FIP3	na	64.5487009364571	55.2024498919884	59.4250424108465	48.093223048022	47.9495860293327	48.8447224436968	53.0320190108913	51.7315803516087	48.8919791427156	50.9288948349669
GNPTG	na	42.1525157830426	40.5502011102487	41.1498067653191	41.4482181363782	48.5449865181075	35.051973259671	38.7270858605041	41.5596403948317	38.7144651170891	41.2317325711872
GOLGA3	na	60.0779795655283	78.8430529684087	73.9556863428138	56.8978545559501	61.7231840029904	63.9247948848984	65.9286944936238	62.5574307341785	70.3645381458022	70.8870078662344
PABPC4	na	153.579923666095	158.260703928258	154.505110268201	145.027232196626	150.715710391868	122.111806109242	124.964338298201	135.795398422973	119.815282764435	125.311391424192
MCOLN1	na	23.0348596349758	17.8946231620126	17.7054064717248	20.931765471678	23.2603124281366	14.8961691187479	13.8602202027067	15.2579099351655	14.6875496526689	13.3805804880061
USP48	na	56.9697637552636	73.5895856180931	67.7282675148278	67.0314870462069	65.7719073266592	58.2605725533251	53.9955637308656	52.6397892763209	53.2024556712163	54.2364540567212
EFNB1	na	15.2856092586993	17.0327261748514	17.6240023040387	15.5742302616652	16.7506004175318	17.250131646155	18.2332308548976	17.3286262835094	18.5589961643778	19.3943245275594
PDPR	na	114.876250083484	109.543002796816	114.169345179743	122.55880933913	117.452669752314	131.821901534796	130.93090367958	136.049696921892	130.950680463061	125.085876022708
AARS1	na	383.417580430604	407.184762363135	400.712015434784	321.327518758676	343.347615193483	482.783002105395	511.901662192482	509.904818690435	470.720001640154	468.696176082685
GLG1	na	156.901030970214	177.673907496221	167.32626667876	156.323740546421	169.966992862254	210.127936235572	207.384471268307	206.853664692458	210.854143519156	220.817163952347
KIF4A	na	34.2755305104538	40.7143719649461	37.7308317225033	54.4475089947814	52.9112567691229	37.9576457544391	37.6894223159165	35.3838197067885	41.7876752346312	37.8865874491857
TNRC6A	na	44.6646354105168	47.568505148561	40.4171692561443	41.0329053294005	42.9085285577058	51.0883429776317	48.7331271833138	45.1198193797037	41.2688215784228	39.8034683617933
PLEKHG2	na	12.7309113324543	12.8053266663943	10.9081584699362	12.5009154900299	14.3689984624325	15.4478790861089	15.0090619842145	16.2024472168662	21.1532644454198	19.0936373255817
NAT14	na	17.371945898466	14.8574623501114	13.6351980874203	14.1206354372431	13.694211241821	12.100838617452	13.5266854919464	12.3516413760863	11.4946040760017	10.3737084682294
PITPNM2	na	46.1548758674931	39.2368342726698	42.9814005382561	31.1899918040281	33.9378278601651	21.00175942421	25.2374597808644	22.1966261199669	20.7142344286281	21.4239631409086
EXOC1	na	9.49496062587726	12.3538568159766	12.2920293205998	14.7436046477097	15.3613326103905	27.5487177035609	30.1293022053491	24.8122678231382	26.4615364666289	25.9342711705736
RBM27	na	68.2104346307416	80.7310177974284	73.3044530013251	72.5966786597086	69.2252301615532	68.1545713013329	64.038664465982	61.7945352374202	65.2558252231347	60.3629557970162
OSBPL8	na	70.8928674532988	87.9134926904381	85.3115677350235	75.1300867822728	65.6528272289042	59.6950184684638	58.0350396722961	54.3835504117684	61.7036732690925	58.8595197871278
DTX2	na	28.3997252800903	25.282311623394	25.7644190726479	19.8934834542336	18.7352687134479	29.350970263607	28.6839851253877	30.8064467262389	24.3861218417953	27.2873635794731
PUS7	na	35.1696747846395	41.2889699563869	38.8297879862655	37.1289649438098	36.517896644856	27.2912530521258	23.4586079901427	25.5751633198964	26.6211837454623	27.4001212802147
LAMB1	na	161.116282548518	193.721608542889	184.990971066642	141.870854863595	156.431555084106	141.679119618313	141.27047971315	149.055248723771	150.148265742772	146.321909662381
DLD	na	120.539163819993	128.915163651105	134.683195436638	155.991490300838	144.166305015345	112.953420651049	104.915196240275	106.369429262297	112.192125200142	115.877330462142
WDR7	na	20.6930532025845	20.9317839739138	20.1475315023076	24.1712053661043	25.7609944809908	24.7166065377743	23.8662615255164	27.2825960983554	27.6988028775875	26.2725442727984
TXNL1	na	135.441568389756	157.52193508212	146.853118505708	129.868314741939	137.41843280923	151.904144346738	145.791728014568	145.96733837975	133.544948744103	129.37066865089
CMTM6	na	25.54697926245	27.9090452985518	28.2879482709167	34.7201506633389	32.9851870781254	42.2609834998551	40.2094623527722	38.6170434787641	42.5459998090897	41.9458646758842
ITGA6	na	246.272880090018	285.534159032389	278.320849318746	202.215805717461	201.324751937728	403.704573450313	398.351622884745	400.774434297013	425.699469009147	400.552938934496
MAP3K20	na	127.096221830689	168.028869782751	152.999133166008	101.66857514815	98.677707672948	81.5795138404514	80.4930435301579	72.4387438350476	66.4531798143849	69.2332282553573
FH	na	50.4552840433388	63.2057790584849	57.0643215479499	78.3695266766991	74.2265942672617	44.2471393823548	44.3230571188162	39.0893121196144	46.0183281237152	47.5461638127182
SEL1L3	na	194.029307498308	196.717726641116	197.567914974143	181.907009456249	185.526792302236	149.366278496877	151.72123398364	147.529457730255	168.188408250942	153.012199906384
CDV3	na	217.191902029596	245.886897622976	239.898082170911	188.468951806497	194.854733293042	157.678708671783	150.461213965212	150.581039717288	151.026325776356	154.365292315284
ALKBH5	na	112.066082364614	111.389924912161	108.104734687129	101.004074656986	97.0899730362151	87.059832849571	88.6831736499391	93.8361461012677	88.0454742765965	88.2141078801973
PITPNM3	na	8.64339465046226	6.89517589728926	6.91935425331775	7.55869308699483	8.49438030652086	7.7607202075452	7.63423893518072	7.33832811167483	9.53892491029309	10.4488802687238
SPAG7	na	45.3458881908488	59.0194222637021	48.8832026954977	34.3463691370589	40.8047801640348	32.3302040873565	32.760520479125	30.1888646574346	36.5991386725471	35.7817770353421
ORC6	na	27.590737603446	32.752085512124	30.363754546912	31.4391794882148	27.7059694109886	17.6547189555531	17.566161433377	16.8200292856705	15.2862269482939	15.710906303333
ZC3HC1	na	21.0762578915213	18.4692211534534	17.4204918848235	18.6475450333004	21.0374839367105	24.0177739124503	23.4956674024494	25.1028946790461	23.9870036447119	23.9422184574715
TMEM101	na	20.6930532025845	19.3311181406145	19.9847231669354	22.5930166995889	21.1565640344655	20.450049456849	21.5685779625009	21.4700589801971	19.5967034767946	22.9273991507969
CCDC80	na	1.9586017434545	1.27232412390457	0.936147928390048	1.16287585953767	1.11141424571301	2.24362053393487	2.11238650148204	2.21602977629784	2.31488554308368	2.10481041384365
PSME1	na	52.8396687745008	53.6838694860378	53.4418360859188	56.731729433159	56.6821265313635	51.7136142739742	53.8102666693321	53.4390131300677	55.3976057551749	53.6726655530131
PPP2R3C	na	9.49496062587726	10.0144221365392	9.72779803848789	10.5074140165368	9.01039406345905	9.04804346472094	8.8201401289952	8.1012236084331	12.0932813716268	9.35888916155481
HAUS4	na	31.9763023768333	30.5357789737096	30.6486691338133	33.0173681547302	34.8507752762865	37.2588131291151	37.0594123067025	36.1467152035468	34.2044294900468	34.1655833247121
SLC7A8	na	122.02940427697	115.288982711223	111.035284723828	108.355111340492	106.497300758857	211.52560148622	215.722839037315	217.098261363212	171.820383844401	171.50446282801
OSGEP	na	32.9981815473313	29.5097111318511	30.2823503792259	32.0206174179836	31.8737728324124	25.5625618210612	26.9792521592794	25.0665663220576	24.346210022087	22.8146414500553
RNF31	na	74.8526492389786	68.7055026908466	70.2924987969397	63.3767343448028	73.8296606080785	52.0078595899	54.5143955031594	58.0890428245943	50.1691573733825	49.6509742265619
SCFD1	na	65.3576886131013	78.1863695496193	68.9493300301192	70.1048018178421	72.6388596305289	66.9408093731387	65.1875062474897	63.7199381578102	62.7812924012177	61.4529469041852
G2E3	na	11.0277793816243	12.3128141023022	13.5944960035772	20.0596085770247	14.924705585289	22.6936699907838	20.9015085409802	20.1622381286115	22.230883577545	20.3715579339868
HECTD1	na	162.478788109182	202.094322132454	193.090685751408	173.725347158788	167.545697541236	186.367626974557	173.845703130741	172.777665837255	171.022147450234	171.729978229494
HNRNPC	na	479.644535652499	477.942400737699	465.998157919029	495.800428970023	451.432650589074	413.010081566469	414.880120773535	427.621090111507	359.725231031262	373.002474053293
SUPT16H	na	289.106648653393	320.707764651299	309.091624704088	321.825894127049	321.238410376978	272.986091850239	259.156470260771	262.908319525697	264.096511010081	260.019257910185
TOX4	na	64.8893273266231	57.5008418577515	55.6804506972864	57.9776678540922	57.8729275089132	84.8162123156361	80.7895188286115	81.2665345832505	80.4223167123037	74.608011990708
GEMIN2	na	7.74925037627651	7.51081660240437	8.01831051707998	8.51391254304363	8.69284713611247	8.16530751694329	8.96837777822201	8.28286539337555	6.14642023508425	6.5399466430142
TGM1	na	1.192192365581	1.02606784185852	1.18036043144832	0.996750736746571	0.793867318366436	0.956297276759124	0.778247658440753	1.05352235266619	1.35700187008354	1.50343600988832
TINF2	na	17.4571024960075	15.3089322005291	15.7517064472586	20.3503275419092	18.7352687134479	17.4340349686086	20.0120826456194	19.6536411307727	19.5567916570863	19.9956989315147
TRPM7	na	73.1495172881486	84.1375630323987	82.0554010275799	74.0087422034329	71.6465254825708	70.2878498417956	67.2998927489718	66.4808932889353	67.7702698647601	64.0839599214898
TYRO3	na	66.5073026799116	61.6051132251856	65.4489508196173	62.2138584852651	62.4376645895202	37.6634004385132	36.6517587713288	38.835013620695	45.8586808448818	44.0506750897279
WDR76	na	45.7290928797856	52.0011182253898	48.3540756055381	54.156790029897	56.4836597017719	29.8291189019865	30.9816686884033	30.6611332982849	29.9338647812545	29.8807906965304
CAPN3	na	0.340626390166	0.0410427136743408	0.0407020838430456	0.249187684186643	0.198466829591609	1.32410392166648	1.07472295689437	1.48946263652806	1.35700187008354	1.57860781038274
SNAP23	na	6.30158821807101	6.68996232891756	7.08216258868993	10.0090386481635	9.36763435672394	18.7213582257844	20.0862014702328	20.7434918404274	18.3195252461277	20.1084566322563
PHGDH	na	187.387092890071	167.413229077636	177.786702226423	126.961125093094	147.619627850239	160.03267119919	164.506731229452	178.19059102854	149.629412086564	160.34145045459
EZR	na	235.883775189955	269.527500699396	251.864494820766	202.631118524438	207.358143557313	355.889709612357	357.252734636612	365.826554874087	335.4987564683	339.51343693303
MYL6	na	100.357050202658	108.557977668632	102.854165871376	121.229808356802	115.071067797215	110.231651478734	112.104722227775	112.436264879374	129.074824936769	122.717964307134
AGO1	na	87.5835605714329	88.4470479682045	92.3123261560274	95.646539446973	89.548233511734	93.9010364448478	95.3168084528389	96.4154594474505	98.1431646628063	90.4692618950298
CLSPN	na	49.7740312630068	54.0942966227812	53.4825381697619	56.8147919945545	62.7155181509484	23.9074319189781	23.9033209378231	22.5599096898518	27.1001255819624	25.7839275695847
RFFL	na	27.6333159022168	29.017198567759	29.3055003669928	28.1582083130906	27.6662760450703	34.6106052857821	35.2435011036741	32.8045063606058	36.9184332302138	35.9697065365781
UNC13D	na	1.06445746926875	0.820854273486817	1.22106251529137	0.789094333257702	0.555707122856505	2.09649787597193	2.18650532609545	2.32501484726331	2.35479736279202	2.17998221433807
MFSD11	na	17.9254637824858	16.5402136107594	16.97276896255	17.983044542136	15.3613326103905	14.6387044673127	13.3413884304129	15.6211935050504	15.525697866544	16.1619371062995
DPYSL2	na	53.9892828413111	53.1913569219457	54.0930694274076	65.3702358182959	64.3032527876813	117.771687699335	122.889011209026	130.745756801573	123.127963800227	120.951426995516
TGFB2	na	5.96096182790501	6.36162061952283	6.55303549873034	6.64500491164381	6.15247171733988	10.6663927023133	8.26424894439466	9.19107431808778	9.1398067132097	8.30648395463298
GPATCH2	na	6.00354012667576	6.27953519217415	6.51233341488729	7.35103668350596	6.94633903570631	9.96756007698933	9.15367483975552	7.7742683955367	8.58104123729295	9.05820195957714
NUP50	na	530.18497629338	623.602991567935	561.932969537087	241.21367829267	260.190013594599	133.660934759333	136.897469060959	141.789577326074	171.700648385276	172.143423132213
CDC45	na	53.8189696462281	50.1952388237188	49.0053089470269	49.7960055566308	49.8945609593305	25.4154391630983	24.3850932978103	26.4470438876202	23.0690317914201	25.2577249661238
COMT	na	56.9271854564928	46.3782664520051	50.4705839653765	47.7609728024398	48.9419201772908	40.3116082818461	40.987710011213	47.8807745108288	42.1468816120063	43.1861993840421
AC016026.1	na	74.2139747574173	67.9667338447084	71.432157144545	55.3196658894347	51.6410690597366	42.9230354606884	44.1748194695894	43.6666851001641	41.7876752346312	44.2761904912111
ECHDC1	na	24.2270520005568	32.2185302343576	31.5441149783603	34.3879004177567	31.6753060028208	26.0774911239315	24.6074497716505	23.831402184449	24.5058573009203	26.4980596742817
LRRFIP2	na	26.1856537440113	33.8191960676568	29.7532232892663	28.1166770323929	30.4448116593528	33.2497206996249	32.4269857683647	31.0244168681698	30.8119248148379	32.699733215071
SEC22C	na	29.464182749359	31.6439322429168	35.8178337818801	34.9693383475255	31.8737728324124	32.8083527257361	32.3158075314446	35.492804777754	32.5281330622965	32.8124909158126
XYLB	na	25.0786179759718	25.2412689097196	23.6479107128095	25.4586750677353	24.0144863805847	17.8754029424975	17.7885179072172	16.856357642659	15.3660505877106	16.7633115102548
HDAC6	na	11.2832491742488	12.1486432476049	11.4372855598958	18.1491696649271	20.5214701797724	23.3189412871263	23.0138950424623	21.9423276210475	26.3418010075039	31.3090549059243
CDC6	na	115.25945477242	120.17306563847	116.977788964913	110.639331778869	110.268170521098	45.3873399815676	46.1389683218446	43.0491030313598	45.8985926645902	43.3741288852781
UPRT	na	3.065637511494	4.26844222213145	4.5586333904211	4.23619063117293	4.64412381244365	6.58373894384166	6.04068420599251	5.88519383213526	7.26395118691775	5.90098633881167
CDC23	na	32.5723985596238	30.5357789737096	33.050092080553	31.6883671724014	33.5012008350636	31.153222823653	29.2028168976816	33.2767750014562	29.7742175024211	30.1438919982609
AAAS	na	59.3967267851963	49.1691709818603	50.5926902169057	59.0159498715365	53.0700302327962	47.557399186521	52.7355437124377	54.8558190526188	53.9607802456747	54.7626566601822
CBX5	na	83.2831523955871	86.1896987161158	92.8007511621439	122.392684216339	116.341255506601	79.3358933065165	71.6729034011627	77.0887735295742	80.103022154637	79.0431482198786
SUCO	na	38.0649991010505	45.4753267511696	44.7315901435071	40.4929986803294	39.97121947975	38.8771623667075	35.4287981652076	36.2920286315008	37.5969341652556	38.8262349553659
MSH2	na	92.1820168386739	105.151432433661	98.2955324809551	91.9917867455689	93.9541971286677	75.7681688509152	72.6735075334436	75.962594462931	65.4154725019681	69.7594308588182
MAP3K1	na	17.8403071849443	21.3011683969829	19.4962981608188	22.4684228574956	19.6879094954876	24.900509860228	26.1268856762253	24.2673424683108	26.1821537286706	25.7087557690903
DHPS	na	45.1755749957658	41.904610661502	42.3708692806104	36.8382459789253	42.7497550940326	44.6517266917529	45.7313147864709	47.2631924420245	47.056035436132	45.4789392991218
HOOK2	na	50.0295010556313	54.7509800415707	50.5926902169057	48.840786100582	55.6104056515688	48.7343804502246	51.8090584047701	48.2803864377022	59.9076413822173	59.799167293308
ARCN1	na	217.277058627138	214.489221662105	224.594098645925	196.650614103959	193.147918558554	155.582210795811	156.316601109671	154.504502272045	152.024121269064	149.065680380427
EPB41L4B	na	11.9645019545808	13.6261809398812	12.8618584944024	10.092101209559	10.5187419683553	9.78365675453565	9.48720955051584	8.39185046434102	9.77839582854313	9.13337376007156
TMEM38B	na	24.3122085980983	26.9240201703676	28.8577774447193	35.5507762772944	32.3897865893506	18.0593062649511	17.4920426087636	19.0723874189569	19.9159980344613	21.6870644426391
PSMD5	na	28.0590988899243	29.0992839951077	32.3988587390643	30.3178349093749	31.8737728324124	26.4085171043481	25.4227568423979	26.0474319607468	26.2619773680873	26.0846147715624
NUP188	na	513.74975296787	462.181998686752	483.459351887695	410.744366100983	426.028896401348	227.304506552746	229.323643353875	244.017573891682	227.058342320742	236.753585657164
CRAT	na	91.1175593694051	74.0000127548365	79.1655530747236	76.0853062383216	81.3714001325597	82.057662478831	89.7949560191402	93.6908326733138	90.7195661970552	87.3496321745115
NANS	na	93.8425704907331	104.248492732826	95.6091949473141	76.8744005715793	86.2933775064316	55.7962680324458	59.0727032168838	52.8940877752404	56.0361948705084	59.8367531935552
TBC1D2	na	22.5239200497268	21.3011683969829	21.449998185285	16.2387307528295	16.3933601242669	16.1834923759236	15.7502502303486	17.7282382103828	15.6853451453773	15.6357345028386
WHRN	na	7.74925037627651	5.8280653417564	6.59373758257338	7.14338028001709	7.50204615856282	10.2985860574059	11.1548831043175	12.2789846621094	10.8560149606683	10.6368097699599
CWF19L1	na	23.162594531288	24.2152010678611	24.7875690604148	27.1614575763441	27.4678092154787	24.2384578993947	26.163945088532	25.393521534954	22.1909717578366	24.3180774599436
SEMA4G	na	11.410984070561	11.1225754057464	11.2337751406806	6.60347363094603	10.0424215773354	12.1376192819427	13.0449131319593	13.9864174405684	13.8893132585021	12.6288624830619
BTAF1	na	81.4522855484448	91.4842087801057	89.7887969577585	81.1936537641477	81.7286404258246	65.1017761486019	64.779852712116	56.9265354009627	71.8412754750107	65.7377395323669
IKZF5	na	7.83440697381801	9.07043972202932	8.22182093629521	11.7948837181678	9.44702108856059	15.7789050665255	14.6384678611475	13.2598503007986	16.0844633424607	16.0491794055578
TLL2	na	6.08869672421726	5.62285177338469	4.43652713889197	7.68328692908815	6.03339161958491	7.13544891120269	6.33715950444613	6.53910425792807	7.18412754750107	6.72787614425024
SORBS1	na	9.15433423571126	11.6561306835128	11.9257105660124	5.98050442047942	6.23185844917652	14.601923802822	15.5278937565084	14.3133726534648	13.8094896190854	14.3953997946807
BAMBI	na	174.8264947527	154.484774270219	160.447614509286	182.322322263227	177.469039020817	350.777197248145	344.096643267733	388.677091419847	354.097664452386	360.52395517122
IL11	na	1.192192365581	1.51858040595061	0.936147928390048	0.872156894653249	0.396933659183218	0.588490631851769	0.59295059690724	1.0171939956777	0.758324574458447	0.902061605932994
WAC	na	164.565124748949	172.707739141626	163.988695803631	151.630705827572	138.60923378678	169.338179315346	161.171384121849	155.34005448278	149.549588447147	144.17951334829
CREM	na	6.68479290700776	7.22351760668399	6.34952507951511	7.7663494904837	7.58143289039946	8.900920806758	8.8201401289952	8.42817882132951	7.94245212195952	8.94544425883552
NUBP2	na	68.2104346307416	51.7138192296695	56.6980027933625	55.6519161350169	59.1034218523811	46.6011019097619	50.0672660263551	53.5116698440447	44.3819435156733	49.0120139223593
SMIM24	na	3.3211073041185	3.03716081190122	2.44212503058273	2.20115787698201	1.94497492999777	2.39074319189781	2.14944591378875	2.65197006015972	2.95347465841711	2.48066941631573
HIVEP1	na	11.2832491742488	10.6711055553286	12.0478168175415	10.3828201744434	9.72487464998884	18.6845775612937	17.4549831964569	15.9118203609583	19.3971443782529	16.8760692109964
FKBP5	na	46.3251890625761	50.8519222425083	47.4179276771481	46.8472846270888	45.88553100158	36.5599805037911	37.9488382020634	33.785371999295	37.7964932637973	35.2931603321284
SRPK1	na	140.21033785208	143.649497860193	141.39903927074	140.624916442662	138.093220029841	110.305212807716	114.513584027711	109.239369464387	107.841736851933	105.390864293171
BRPF3	na	78.5569612320339	73.8768846138135	73.3858571690112	69.8556141336555	67.1214817678821	69.0005265846199	67.2257739243584	73.3469527597598	69.6461253910521	67.5418627442329
MRPS18A	na	47.3896465318448	48.5945729904196	48.3947776893812	45.9751277324356	45.8458376356617	43.8425520729568	46.3242653833781	42.8311328894288	40.3109379054227	39.2772657583324
TMEM14A	na	9.75043041850176	10.2606784185852	13.0653689136176	14.1206354372431	14.1308382669226	10.6663927023133	8.04189247055445	9.84498474388059	9.1398067132097	11.5388713758929
EFHC1	na	4.25782987707501	4.06322865375974	3.05265628822842	6.22969210466607	6.03339161958491	12.3950839333779	11.2660613412376	10.171939956777	11.8538104533768	11.6516290766345
HSP90AB1	na	2345.85137077447	2378.54838556907	2406.75491972313	2266.94342560728	2326.348789741	1568.25397255598	1596.40830393582	1617.88337848237	1503.83745479052	1501.29361357423
CDC5L	na	76.6409377873501	88.8164323912736	83.7241864651448	79.5739338169346	85.1025765288819	71.7958570859158	74.8600128595391	67.4617589276245	72.0009227538441	72.0521707738979
ITPR3	na	421.397422934113	429.470955888303	433.721405431494	400.984515137006	407.2936276879	218.771392390895	230.39836631077	239.367544197156	275.271820528416	276.218780916732
ZNF184	na	11.3258274730195	14.4880779270423	14.3678355965951	12.7916344549143	14.2499183646775	21.8477147074969	23.0880138670757	17.9825367093022	20.6344107892114	19.1688091260761
DSP	na	224.941152405873	301.130390228639	271.889920071544	241.21367829267	233.357298233814	334.667266201203	337.463008464833	330.806018737183	355.893696339261	337.295868818445
SIRT1	na	37.979842503509	45.393241323821	45.3014193173097	46.8057533463911	41.0032469936264	49.7642390559652	46.9913348048988	49.6245356462763	48.8520673230073	49.3502870245842
HNRNPH3	na	45.9845626724101	59.0604649773765	51.2439235583944	60.4280134152608	58.8255682909529	87.5747621524413	79.0847858625032	74.473131826403	69.5663017516354	75.4724876963938
IFT74	na	5.66291373650976	7.63394474342739	7.20426884021907	10.5904765779323	10.240888406927	18.7949195547659	18.307349679511	15.2579099351655	17.1620824745859	19.2439809265705
JAK2	na	13.795368801723	16.9916834611771	16.4436418725904	17.816919419345	17.7826279314082	30.9325388367086	28.5357474761609	26.7013423865396	30.3329829783379	27.4377071804619
ABL1	na	89.7124755099704	88.8574751049479	85.759290657297	79.9892466239123	85.3010433584735	76.4670014762392	79.4924393978769	76.8708033876433	82.5376431568457	79.118320020373
ACOT7	na	136.846652249191	135.39991241165	129.310520369356	121.395933479593	122.533420589859	81.2852685245255	79.6777364594104	81.6661465101239	79.1052266619285	80.396240628778
SH3GLB1	na	40.704853624837	42.0687815161994	42.3301671967674	37.2120275052053	37.0339104017942	48.1826704828635	47.1766318664323	46.3913118743008	49.171361880674	45.2534238976385
CDC7	na	19.245391044379	24.5025000635815	21.9384231914016	29.1134277691394	25.8800745787458	18.8317002192566	17.1585078980033	19.1813724899223	19.876086214753	17.702959016435
SYDE2	na	7.87698527258876	9.07043972202932	8.66954385856871	6.85266131513267	7.42265942672617	7.54003622060078	6.74481303981986	5.81253711815828	6.38589115333429	6.12650174029491
PCSK5	na	4.08751668199201	4.18635679478276	4.02950630046151	3.73781526279964	4.64412381244365	4.30333774541606	3.92829770451047	4.03244762572231	4.19074106937563	4.09686312694568
SCD	na	1122.87489518222	1037.39563083264	1106.20123468629	878.594243161404	877.421853624503	1710.66870546411	1781.5200684078	1781.54262671551	2243.72276854371	2167.39093775525
TMED1	na	13.5398990090985	13.2978392304864	16.077323118003	14.1206354372431	15.2025591467172	12.0640579529613	12.1925466489051	12.4969548040403	14.0090487176271	14.8088446974
ABLIM1	na	47.3896465318448	46.1320101699591	49.6158402046726	48.5915984163953	43.9802494375005	69.8464818679068	64.7057338875026	66.1176097190504	61.4242905311342	58.9346915876222
ERMP1	na	66.2944111860578	68.0898619857314	71.6763696476033	84.0177808515964	76.1318758313412	54.9135320846681	52.1055337032237	59.9054606740188	56.116018509925	55.7023041663624
RAB18	na	38.6185169850703	46.7476508750742	42.2894651129244	43.5247821712669	42.9879152895425	44.1735780533734	39.987105878932	40.9057299690389	41.1091742995895	44.1258468902223
NRP1	na	1.2773489631225	1.14919598288154	1.46527501834964	0.249187684186643	0.516013756938183	0.110341993472207	0.222356473840215	0.217970141930936	0.319294557666714	0.112757700741624
HSD17B7P2	na	3.065637511494	3.52967337599331	4.35512297120588	2.45034556116865	2.38160195509931	4.85504771277709	5.00302066140484	4.25041776765324	4.62977108616736	5.03651063312588
PRTFDC1	na	34.573578601849	36.486972456489	37.4052150517589	41.6974058205649	39.5345924546485	33.1393787061527	32.1675698822178	29.1716706617569	31.7298966681297	30.1063060980137
TSPAN15	na	8.51565975415001	8.08541459384514	8.34392718782434	7.10184899931932	7.06541913346128	11.9904966239798	12.3778437104386	12.5332831610288	11.2551331577517	12.2154175803426
WASHC2A	na	53.3931866585206	59.1015076910508	57.4713423863804	65.0795168534115	65.5337471311493	65.1753374775834	63.2974762198479	60.8499979557195	69.8057726698854	66.6398011382999
MAST3	na	31.5930976878965	30.2074372643149	30.7300733014994	21.0148280330735	21.4741109618121	17.8386222780067	18.8261814518049	20.7434918404274	18.3993488855444	18.792950123604
MZF1	na	11.2832491742488	10.5069347006313	11.0709668053084	9.30300687630133	10.5584353342736	14.7122657962942	14.0455172642403	14.5676711523842	16.0046397030441	14.3578138944335
OCEL1	na	10.5168397963753	8.9473115810063	7.36707717559125	9.05381919211468	10.5187419683553	10.2985860574059	10.2654572089566	11.9883578062015	9.61874854970977	13.19265098677
MYO9B	na	137.868531419689	154.279560701847	138.427787150198	117.242805409815	120.469365562107	113.541911282901	112.623554000069	108.730772466548	119.216605468809	111.404608332725
KCNK6	na	43.8130694351018	40.3860302555514	37.9750442255615	31.4391794882148	34.29506815343	22.0316180299506	23.1991921039958	24.0857006833684	21.7120299213366	23.7167030559883
CATSPERG	na	2.554697926245	1.97005025636836	2.52352919826883	2.24268915767978	2.38160195509931	2.35396252740707	3.03887180914961	3.26955212896403	2.75391555987541	3.00687201977665
PSMD8	na	193.688681108142	180.341683885054	189.793816960122	178.709100842521	199.657630569159	135.683871306323	135.785686691758	139.755189334718	143.363256392355	132.377540670667
FBXL19	na	48.0283210134061	40.3039448282027	39.7252338308125	34.6786193826411	34.9301620081232	44.7252880207344	43.3595123988419	50.2057893580921	40.5504088236727	44.6896353939304
HSD3B7	na	82.1335383287769	73.4254147633958	74.3627071812443	72.0567720106375	76.8066630519527	42.3713254933273	43.1371559250017	48.0624162957713	42.8652943667564	46.3058291045603
SETD1A	na	93.3316309054841	84.3838193144448	85.0673552319653	80.2384343080989	81.0935465711314	72.3843477177675	68.9305068904667	71.0945946264735	84.3735868634293	78.7048751176537
BCL7C	na	62.5049425954611	59.3477639730968	58.041171560183	68.111300344349	73.8296606080785	60.0996057778619	64.0757238782887	68.8785648501756	60.6260541369674	62.9939688143207
EFNA2	na	8.51565975415001	6.48474876054585	6.22741882798597	7.97400589397257	8.33560684284758	8.53311416185064	8.8942589536086	9.33638774604174	9.29945399204306	8.56958525636344
CIRBP	na	138.847832291416	127.93013852292	127.560330764105	147.892890564772	149.842456341665	151.757021688775	159.540769980354	160.607666246111	143.522903671188	163.799353277333
ATP5F1D	na	256.065888807291	204.926269375984	221.460038190011	190.130203034408	195.688293977326	108.576521576651	103.84047328338	109.856951533192	100.897080222682	103.6619128818
CBARP	na	159.924090182937	129.120377219476	135.456535029656	80.8198722378678	100.225748943763	44.4310427048085	46.8060377433653	52.8940877752404	48.1735663879655	53.0712911490578
HNRNPM	na	105.679337549002	124.851934997345	111.075986807671	150.509361248732	133.17124265597	129.247255020445	123.63019945516	123.443757046886	137.975160731729	147.299143068808
MARCHF2	na	9.15433423571126	6.97726132463794	6.83795008563166	11.3380396304922	10.7172087979469	16.2570537049051	16.3061414149491	15.6938502190274	19.1975852797112	17.6653731161878
NDUFB7	na	57.8639080294493	45.1059423281006	48.1505651863229	55.2366033280391	56.4836597017719	35.4197799045783	40.357700001999	40.8330732550619	42.226705251423	42.6975826808284
TECR	na	153.239297275929	115.1658545702	119.989743169298	120.772964269126	126.661530645365	104.089280508782	110.325870437053	108.294832182686	111.872830642475	109.487727420117
TIMM13	na	53.0099819695838	45.516369464844	46.6852901679733	44.4800016273157	45.4489039764784	30.8221968432364	29.0916386607615	31.0607452251583	27.5391555987541	32.0607729108685
CDC34	na	72.0424815201091	63.8214197636	65.0012278973438	56.2333540647857	59.5400488774827	63.6673302334632	67.522249222812	68.4789529233022	56.8344312646752	62.8060393130847
MTAP	na	174.741338155158	198.523606042787	191.91032531996	163.134870580855	171.95166115817	153.596054913312	145.050539768434	140.808711687384	135.740098828062	137.564394904782
MISP	na	15.2856092586993	16.7454271791311	16.1994293695321	13.040822139101	13.8529847054943	25.7096844790241	27.7204404054135	28.0818199521022	28.3373919929209	30.0687201977665
CEP170B	na	577.106261538746	528.794322980207	533.360106679269	352.185260317122	371.887145288757	286.889183027737	303.5536462042	308.863691116136	264.415805567748	281.518392851588
POLR2E	na	103.507844311693	81.8391710666356	88.3642240232519	90.2890042369602	87.3650983862263	87.8690074683672	89.1649460099263	98.7404742947138	85.1319114378877	86.4851564688258
POLRMT	na	251.552589137591	208.907412602395	217.349127721863	176.923255772516	188.622874843865	105.376603765957	112.957088710829	118.866384066337	102.733023929265	109.675656921353
HCN2	na	8.77112954677451	5.91015076910508	7.24497092406211	5.44059777140837	6.23185844917652	6.65730027282313	8.48660541823488	9.66334295893814	7.18412754750107	9.17095966031877
IZUMO4	na	2.6398545237865	1.76483668799666	1.13965834760528	1.32900098232876	1.30988107530462	2.13327854046266	2.48298062454907	2.21602977629784	2.87365101900043	2.21756811458528
RASSF7	na	29.7622308407543	20.8907412602395	24.6247607250426	20.3087962612114	22.94276550079	17.2133509816642	18.0108743810574	19.9442679866806	16.8826997366275	18.1164039191543
GADD45B	na	52.3713074880226	56.0233041654752	49.3309256177712	33.4326809617079	35.8034160583263	61.1294643836025	54.9220490385331	57.5804458267555	46.6569172390486	48.1475382166735
MADCAM1	na	0.510939585249001	0.49251256409209	0.284914586901319	0.456844087675512	0.357240293264896	0.845955283286917	0.963544719974265	0.908208924712231	0.997795492708482	1.31550650865228
MKNK2	na	232.264619794442	208.538028179326	209.8192422109	141.247885653129	155.558301033903	222.743704155894	235.401386972174	240.021454622949	211.97167447099	207.436583464341
ARVCF	na	28.782929969027	22.8197488029335	25.4388024019035	23.7558925591266	22.823685403035	24.900509860228	23.9774397624365	25.8657901758043	25.6633000724622	28.1142533849116
TRMT2A	na	50.8384887322756	54.2995101911529	53.563942337448	48.6331296970931	55.8882592129971	34.353140634347	37.4300064297695	38.2900882658677	32.2487503243381	36.495909140039
RANBP1	na	192.283597248707	210.46703572202	193.701217009054	231.744546293578	243.518799908904	122.295709431696	111.585890455481	110.220235103076	110.31626967385	119.184889683897
ZDHHC8	na	129.480606561851	95.2601384381451	107.738415932542	80.1969030274012	90.7390344892836	51.7871756029556	53.7361478447187	57.9800577536288	50.3288046522158	51.4550974384278
KLHL22	na	23.2903294276003	24.0920729268381	22.4268481975181	25.5002063484331	30.0478780001696	14.9697304477294	14.9720025719078	16.0208054319238	14.6476378329605	16.7257256100076
MED15	na	148.598262709918	125.590703843483	129.22911620167	101.876231551639	111.101731205383	83.8966957033678	90.5361442652742	89.9126835465109	82.8569377145124	88.9282399848943
SNAP29	na	30.2305921272325	33.8602387813312	32.2360504036921	31.4807107689125	33.3424273713903	32.4773267453195	34.2428969713931	32.22325264879	34.8031067856719	32.7749050155654
CRKL	na	68.7213742159906	69.3211433959617	66.9142258379669	65.4532983796915	63.4299987374782	60.1363864423526	62.9639415090876	70.1500573447727	64.3777651895513	60.8891584004771
LZTR1	na	71.4463853373186	59.2246358320738	59.7099569977479	57.0639796787412	59.698822341156	54.5825061042515	54.3290984416259	57.7257592547094	55.8366357719667	54.8002425604294
MMP11	na	21.800088970624	18.8386055765224	20.3917440053658	19.1874516823715	21.1168706685472	20.3397074633768	21.4944591378875	22.7052231178058	17.6011124913776	19.0184655250873
SMARCB1	na	120.964946807701	123.497525446092	124.141355721289	128.53931375961	131.662894751073	130.644920271093	128.188507168884	132.344204509066	136.618158861645	134.820624186735
BCL2L13	na	34.403265406766	32.7110427984496	34.3932608473735	38.7486848910229	41.4795673846463	36.4864191748096	36.6517587713288	36.1830435605353	36.5193150331305	35.6314334343532
DDTL	na	39.4700829604853	30.4126508326866	30.4451587145981	35.0108696282233	34.1362946897567	18.5374549033307	20.7903303040601	23.540775328541	18.2397016067111	20.7098310362116
DDT	na	59.6096182790501	48.9639574134886	50.9997110553361	54.9458843631547	57.7935407770765	32.9922560481898	34.8358475683004	37.4182076981439	31.6101612090047	35.0300590303979
GSTT2	na	4.68361286478251	5.33555277766431	4.1109104681476	3.82087782419519	5.91431152182995	5.73778366055474	5.00302066140484	4.90432819344605	4.70959472558404	6.08891584004771
CABIN1	na	137.102122041815	130.515829484404	124.914695314307	108.313580059794	110.704797546199	98.5721808351712	98.9486308588957	107.822563541836	107.841736851933	112.532185340141
TBC1D10A	na	23.84384731162	22.2451508114927	20.7580627599532	16.2387307528295	17.3063075403883	13.3146005456463	12.8596160704258	12.8602383739252	12.4524877490019	13.1550650865228
SUSD2	na	0.553517884019751	0.738768846138135	0.569829173802638	0.622969210466607	0.396933659183218	1.47122657962942	1.33413884304129	1.92540292038993	2.0355028051253	2.89411431903502
SF3A1	na	279.441374832433	285.82145802811	273.477301341423	262.85147553621	263.643336429493	180.960869294419	194.858389908642	186.873068348789	189.980261811695	189.432937245929
RNF215	na	11.3684057717903	10.0554648502135	10.3383292961336	14.9512610511986	13.1385041189645	17.8754029424975	17.6032208456837	18.0551934232792	19.3971443782529	21.6870644426391
SEC14L2	na	17.7977288861735	17.5252387389435	19.3334898254466	16.2802620335273	19.2909758363044	10.2618053929152	11.9701901750649	10.8985070965468	11.6941631745434	12.3657611813315
SPECC1L	na	70.5096627643621	79.1303519641291	74.8104301035178	66.1177988708559	66.7642414746173	86.0667549083211	84.0136876992946	80.9032510133656	82.2183485991789	74.9086991926857
PPIL2	na	57.5658599380541	50.0721106826958	51.3253277260805	54.4890402754792	53.4272705260611	52.3388855703167	53.5508507831851	54.3835504117684	60.2668477595923	57.6567709792172
YPEL1	na	0.596096182790501	0.451469850417749	0.36631875458741	1.49512610511986	1.78620146632448	16.6984216787939	18.0479337933641	18.8180889200374	17.0822588351692	16.6881397097604
SNRPD3	na	89.2015359247214	97.1481032671648	101.958720026829	95.3142892013908	95.8197853268288	79.5933579579517	74.4894187364721	67.2801171426821	70.0452435881354	71.1125232677177
PES1	na	254.405335155232	234.969535785601	234.240492516727	193.743424455115	216.6463911822	118.139494344243	122.889011209026	116.359727434131	114.906128940309	122.041418102685
MAPK1	na	166.864352882569	164.170854697363	173.838600093648	155.077802125487	155.756767863495	138.479201807619	139.676924983962	146.548592091566	144.879905541272	138.879901413434
GGT1	na	0.766409377873501	0.779811559812476	0.569829173802638	0.498375368373285	0.595400488774827	1.21376192819427	0.74118824613405	1.08985070965468	1.27717823066686	1.35309240889949
PRODH	na	2.85274601764025	3.1192462392499	3.17476253975755	4.15312806977738	5.16013756938183	3.4206017976384	4.59536712603111	4.0687759827108	5.86703749712588	5.71305683757563
PPM1F	na	50.3701274457973	45.2290704691236	47.5400339286772	38.4579659261385	38.7010317703637	28.9096022897181	31.5746192853105	33.0951332165137	29.8141293221294	31.1962972051827
SLC35E4	na	47.9857427146353	41.8225252341533	42.6964859513548	28.9057713656506	34.3744548852667	12.652548584813	13.452566667333	13.6957905846604	12.7318704869602	14.7712587971528
TOP3B	na	21.800088970624	21.7115955337263	20.1475315023076	19.7688896121403	22.94276550079	22.252302016895	22.9397762178489	22.7778798317828	20.7142344286281	21.499134941403
ESS2	na	31.9337240780625	30.6178644010583	30.2416482953829	24.2542679274999	27.626582679152	25.6361231500427	27.1274898085062	26.5197006015972	26.1422419089622	26.1597865720568
CRYBB2P1	na	19.6285957333158	20.8086558328908	16.6878543756487	17.2770127702739	18.1001748587547	21.6270307205525	18.2702902672043	19.1087157759453	18.4791725249611	17.6277872159406
CARD10	na	48.0708993121768	38.4980654265317	39.1961067408529	25.707862751922	31.1592922458826	27.5854983680516	27.1645492208129	31.7873123649281	25.8229473512955	25.7463416693375
LRP5L	na	8.17503336398401	8.20854273486817	8.66954385856871	7.47563052559928	7.77989971999107	5.73778366055474	6.33715950444613	6.68441768588202	6.02668477595923	6.76546204449745
SLC25A1	na	118.112200790061	97.5995731175825	110.750370136927	110.307081533287	112.332225548851	91.51029325295	87.8678665791917	89.0771313357756	92.7151571824722	95.5433584284029
GRK3	na	0.808987676644251	0.902939700835498	0.651233341488729	1.20440714023544	0.714480586529792	1.39766525064795	0.963544719974265	1.38047756556259	1.15744277154184	1.05240520692183
GGA1	na	70.4670844655913	65.0116584601559	63.8615695497385	51.5403193459373	56.3248862380986	45.3873399815676	47.1025130418189	47.0452223000936	43.9030016791732	44.4641199924471
HIRA	na	108.915288255579	100.349434933763	101.592401272242	94.0268194997598	96.2564123519303	79.5933579579517	83.4577965146941	84.6087434261915	83.1762322721791	78.404187915676
SH3BP1	na	42.7486119658331	38.0055528624396	37.6087254709741	34.2217752949656	33.9775212260835	17.7282802845345	19.2338349871786	20.5255216984964	18.8383789023361	20.2588002332451
LGALS1	na	2.68243282255725	2.58569096148347	2.48282711442578	1.82737635070205	2.69914888244588	9.74687609004492	8.93131836591531	10.6805369546158	6.98456844895938	6.80304794474466
HPS4	na	39.0442999727778	37.1846985889528	34.0676441766292	46.26584669732	47.3144921746396	45.9758306134194	46.472503032605	50.0241475731497	41.5082924966729	42.0586223766258
Z83844.1	na	14.9449828685333	14.7753769227627	14.6527501834964	13.2069472618921	14.4086918283508	13.0571358942111	11.0437048673974	10.0992832428	13.290635962877	12.0274880791066
SRRD	na	24.2270520005568	24.3383292088841	26.0493336595492	22.5930166995889	24.2129532101763	20.4868301213397	22.3838850332483	20.5981784124734	21.6721181016282	20.7474169364589
PATZ1	na	64.5487009364571	57.6650127124489	60.3611903392366	58.01919913479	56.5630464336085	76.9451501146187	75.4529634564463	85.7712508498231	76.6306938400114	75.1718004944161
TRIOBP	na	42.6208770695208	35.8302890376996	36.7539817102702	47.6363789603465	47.116025345048	36.3392965168467	42.4330270911744	39.0166554056375	43.7034425806315	45.1406661968969
TFIP11	na	27.8036290972998	32.752085512124	29.7532232892663	28.4904585586728	27.3090357518054	34.6473859502729	33.2793522514189	32.4412227907209	32.2487503243381	31.4218126066659
GCAT	na	32.018880675604	28.4426005763182	30.7300733014994	32.0206174179836	31.3974524413925	22.8775733132375	22.7544791563153	22.5962380468403	20.9137935271698	24.017390257966
ANKRD54	na	22.0555587632485	22.5324498072131	23.0373794551638	21.1809531558646	21.712271157322	14.7858271252757	17.4549831964569	17.3649546404979	16.6033169986691	16.9136551112436
EIF3L	na	590.39069075522	567.538644688785	585.906496920641	523.252605511252	577.975101136684	455.05038107938	495.076689005239	499.805535447635	514.982209696702	493.80355744782
SNU13	na	143.275975363574	121.076005339305	122.024847361451	108.188986217701	110.625410814363	89.4873567059596	89.3131836591531	96.9240564452893	83.6950859283875	81.2607163344638
MICALL1	na	101.932447257176	93.5363444638228	85.0266531481222	70.4370520634243	78.5531711523588	72.4211283822583	79.0847858625032	80.2856689445613	70.4443617852188	75.8859325991131
POLR2F	na	33.040759846102	32.9162563668214	28.1251399355445	32.6435866284502	29.6509443409864	23.6867479320337	25.6821727285448	25.466178248931	22.11114811842	21.6494785423918
CCDC134	na	9.11175593694051	9.39878143142405	9.36147928390048	9.46913199909242	11.5110761163133	6.14237096995283	5.9295059690724	6.61176097190504	6.18633205479259	5.93857223905887
DEPDC5	na	37.9372642047383	35.3788191872818	39.5624254954403	31.9790861372858	33.9775212260835	23.8338705899966	25.0521627193309	26.0111036037583	24.825151858587	25.9718570708208
PICK1	na	40.6622753260663	41.6993970931303	41.2312109330052	36.2152767684587	40.6063133344432	24.0177739124503	22.8285979809288	25.7931334618274	25.4238291542121	27.0618481779898
CENPM	na	22.5239200497268	18.0998367303843	19.2520856577606	20.1842024191181	21.7916578891587	11.0341993472207	11.6366554643046	12.3153130190979	12.2928404701685	13.19265098677
SEPTIN3	na	136.80407395042	126.904070681062	123.978547385917	145.234888600115	131.623201385155	75.7681688509152	77.3059340717815	77.1977586005397	96.6664273335978	81.9748484391608
KDELR3	na	102.869169830132	94.8086685877273	101.510997104556	113.920302953993	107.926261931917	81.2852685245255	80.9006970655316	77.9606540972979	84.0942041254709	80.208311127542
CYP2D6	na	1.9586017434545	2.2163065384144	1.79089168909401	1.41206354372431	1.34957444122294	1.69191056657383	2.26062415070885	2.54298498919425	3.27276921608382	2.40549761582132
DDX17	na	200.118004222525	211.369975422855	209.41222137247	220.074256417503	208.509251168944	269.639051381582	258.93411378693	260.692289749399	260.384711777206	255.50894988052
TCF20	na	76.7686726836623	87.3388946989973	77.740980140217	74.1333360455262	80.3393726186833	81.8001978273958	82.0865982593461	77.7063555983785	81.1806412867621	78.5169456164176
HSCB	na	2.59727622501575	1.68275126064797	1.83159377293705	2.28422043837756	2.65945551652756	3.97231176499944	3.63182240605685	4.46838790958418	4.43021198762566	4.32237852842893
CBY1	na	9.40980402833576	8.90626886733196	9.76850012233094	11.0888519463056	11.4316893844767	7.17222957569343	9.15367483975552	8.1012236084331	7.26395118691775	7.4420082489472
TOMM22	na	115.600081162586	103.181382177293	121.088699433061	136.056475565907	126.502757181692	73.2303030010545	74.8229534472324	76.6891616027008	76.7903411188448	78.2538443146872
XBP1	na	136.974387145503	135.564083266348	144.003972636695	111.054644585847	117.095429459049	157.49480534933	150.905926912893	158.863905110664	143.842198228855	141.322984929502
RTCB	na	74.2565530561881	79.7459926692442	81.241359350719	73.9256796420373	73.6708871444052	74.0394776198506	76.8982805364077	80.2856689445613	66.932121650885	68.2184089486826
JOSD1	na	113.854370912986	110.076558074582	112.66336807755	74.4655862911084	82.2446541827627	73.2303030010545	74.9341316841525	79.8860570176879	70.2448026866771	73.8187080855166
FBXO7	na	98.1004003678081	87.0926384169512	90.3179240477181	69.8971454143533	84.2690158445971	97.6158835584121	95.798580812826	97.1783549442088	89.7616825240551	96.3326623335943
GTPBP1	na	58.7154740048643	52.9040579262253	53.4418360859188	48.2593481708131	51.9189226211649	49.3596517465671	47.6954636387261	56.3452816891468	51.047217406966	51.7933705406527
POLDIP3	na	96.9082080022271	86.4359549981618	95.0800678573545	76.7498067294859	84.3484025764338	87.5012008234598	88.6461142376324	91.9470715378663	77.3890184144699	84.7937909577014
RAB36	na	13.3695858140155	10.1785929912365	12.0885189013845	13.3315411039854	14.5674652920241	10.1146827349523	11.6737148766113	11.2981190234202	12.1731050110435	12.3657611813315
PPP6R2	na	86.8171511935594	79.4997363871982	84.5789302258487	85.6375007988095	84.0705490150056	70.2878498417956	69.3011010135337	71.9664751941972	74.3557201166361	77.4645404094958
SBF1	na	183.129263012996	163.267914996528	168.018202104092	147.851359284075	154.20872659268	147.637587265812	151.906531045174	162.351427381558	148.392145675605	146.47225326337
SUN2	na	93.4167875030256	84.2606911734217	84.5382281420057	99.0936357448882	95.5022383994822	108.098372938272	111.326474569334	111.128444027789	131.748916857228	137.526809004534
CYB5R3	na	198.585185466778	154.772073265939	161.424464521519	167.744842738308	166.51367002736	138.03783383373	155.53835345123	168.381934641648	158.090717864732	158.086296439757
DNAL4	na	4.55587796847026	4.59678393152617	5.29127089959592	5.8559105783861	7.4623527926445	11.8801546305076	12.9337348950392	13.0418801588676	11.6143395351267	12.7792060840507
MIOX	na	0.979300871727251	0.779811559812476	0.610531257645684	0.581437929768833	0.67478722061147	1.25054259268501	1.29707943073459	1.45313427953957	1.39691368979188	1.31550650865228
LMF2	na	152.217418105431	120.952877198282	131.142114142293	116.869023883535	134.362043633519	69.6625785454531	70.4870022073482	76.6891616027008	78.5464611860117	79.4941790228451
RHBDD3	na	24.695413287035	21.2190829696342	19.3741919092897	23.13292334866	25.0068205285427	20.4132687923582	20.9015085409802	20.7434918404274	20.7940580680448	22.1005093453583
PACSIN2	na	66.9330856676191	72.3583042078629	69.3156487847066	58.1437929768833	58.468327997688	57.6720819214733	55.9967719954275	58.5613114654447	51.0871292266743	57.2433260764979
TTLL1	na	5.45002224265601	5.86910805543074	5.69829173802638	5.98050442047942	8.17683337917429	11.3652253276373	11.3031207535443	10.0992832428	10.3371613044599	11.388527774904
AP1B1	na	154.772116031676	143.649497860193	149.051031033233	145.31795116151	144.801398870038	98.0204708678102	102.506334440339	104.988951696734	103.650995782557	103.361225679822
HMGXB4	na	23.84384731162	26.1852513242295	25.031781563473	28.8642400849528	30.3654249275162	27.8061823549961	25.0892221316376	26.8829841714821	25.9027709907122	27.099434078237
TOM1	na	17.201632703383	16.0066583329929	13.7166022551064	15.7403553844563	18.2986416883463	22.6936699907838	26.2010045008387	26.4107155306317	30.4128066177545	31.8352575093852
CHKB	na	14.0934168931183	13.6261809398812	12.3327314044428	13.3730723846832	16.3933601242669	17.4708156330994	17.8996961441373	17.4012829974864	18.5989079840861	17.5526154154462
BIK	na	2.895324316411	2.13422111106572	3.2154646236006	2.24268915767978	2.34190858918099	4.15621508745312	4.00241652912387	4.65002969452662	3.19294557666714	3.19480152101269
HMOX1	na	6.21643162052951	7.05934675198662	5.41337715112506	5.98050442047942	6.23185844917652	8.05496552347108	9.00543719052871	9.1184176041108	10.935838600085	8.98303015908273
MCAT	na	48.6669954949673	39.6062186957389	45.8712484911124	35.0108696282233	37.9071644519973	27.0337884006906	26.1268856762253	26.5197006015972	25.5834764330455	26.3477160732929
THOC5	na	107.510204396144	102.729912326875	103.016974206748	107.815204691421	109.871236861915	121.00838617452	122.740773559799	119.665607920084	114.507010743225	107.796361908993
MCM5	na	150.258816361977	141.720490317499	143.230633043677	124.80149849681	138.887087348208	83.0139597555901	79.7889146963305	82.792325576767	76.7105174794281	76.6376506040572
ARSA	na	21.4168842816873	13.7903517945785	15.3853876926712	21.3886095593535	20.9184038389556	26.2981751108759	28.0169157038671	31.4966855090202	29.5746584038794	33.2259358185319
TSPO	na	102.954326427674	68.9107162592183	81.8518906083647	76.5836816066949	73.9487407058335	57.304275276566	56.9232573030951	69.1691917060835	49.8099509960074	57.2433260764979
RASD2	na	7.32346738856901	7.18247489300965	7.65199176249257	5.77284801699056	6.03339161958491	6.95154558874902	8.37542718131477	8.39185046434102	7.10430390808439	7.81786725141928
TTLL12	na	240.056448469489	213.134812110852	225.245331987414	198.187271489776	207.596303752823	135.49996798387	139.713984396269	150.108771076438	132.826535989353	131.362721363992
CBX7	na	9.53753892464801	8.98835429468064	8.01831051707998	12.3763216479366	13.0591173871279	24.8637291957372	25.4227568423979	26.6286856725626	26.0624182695456	26.8363327765066
PDGFB	na	64.6338575339986	57.5418845714258	58.8552132370439	42.1127186275426	50.450268082187	58.0766692308714	61.1480303060592	64.0105650137181	52.3243956376328	59.3857223905887
RPL3	na	2675.70545135147	2882.96333662672	2806.49008514568	2654.09802427193	2873.64091902282	2172.67063213224	2276.52263858843	2208.94574668509	2485.42874869741	2485.93144235034
ZMAT5	na	9.83558701604326	9.72712314081878	8.79165011009784	8.18166229746143	7.58143289039946	8.60667549083212	10.0431007351164	9.40904446001872	8.82051215554298	7.89303905191369
RBFOX2	na	108.617240164183	113.811445018947	109.977030543909	86.5511889741606	88.1589657045927	123.362348701927	122.333120024425	126.241040535	118.498192714059	120.76349749428
TAB1	na	25.8450273538453	23.4353895080486	26.2528440787644	23.8804864012199	24.5701935034412	30.5279515273105	32.8716987160451	31.5330138660087	28.0180974352542	30.7452664022162
ASCC2	na	65.9537847958918	66.1198117293631	66.7514175025947	70.0632705371444	68.709216404615	48.1458898183728	49.585493666368	51.7679087085972	51.4862474237577	47.8092651144487
MTMR3	na	19.6285957333158	20.110929700427	21.6128065206572	22.8837356644734	21.7916578891587	48.4401351342987	51.1049295709428	50.4964162140001	48.1336545682572	46.4937586057964
MIEF1	na	140.508385943475	143.854711428565	147.504351847197	110.43167537538	109.672770032323	75.2164588835542	74.6005969733922	80.3946540155267	72.5596882297608	74.9838709931801
PNPLA3	na	10.389104900063	11.8613442518845	10.9895626376223	12.7085718935188	10.3202751387637	10.6296120378226	10.9325266304772	8.86411910519138	9.05998307379302	11.6140431763873
MYH9	na	750.059311145533	897.234763634765	812.169381004131	756.907590716927	768.662031008301	617.326672812505	620.078086715747	625.065710343946	657.826612432848	669.21695390154
SAMM50	na	54.5428007253308	58.5679524132844	61.9485716091154	56.731729433159	56.0867260425887	43.1805001121235	47.3619289279658	42.9764463173828	45.4595626477984	43.0358557830532
TXN2	na	146.937709057858	128.709950082733	132.566687076799	138.465289846378	140.157275057594	95.7032890048939	101.765146194205	104.335041270941	94.112070872264	96.8588649370552
FOXRED2	na	177.764397367881	166.592374804149	167.814691684877	238.97098913499	221.608061921991	131.748340205815	138.083370254774	144.005607102371	167.629642775025	156.545274529622
EIF3D	na	474.109356812302	485.98677261787	480.162483096409	383.665971086034	418.844397170132	286.153569737922	301.330081465798	321.760257847049	303.28991796367	285.352154676804
TNRC6B	na	20.6930532025845	23.968944785815	23.240889874379	36.2568080491565	34.414148251185	59.9892637843897	57.1456137769353	56.8538786869857	65.0961779443014	60.3253698967689
SGSM3	na	37.8946859059675	33.7781533539825	34.1083462604722	31.397648207517	35.0095487399598	32.9186947192083	35.502916989821	37.4545360551324	33.9250467520884	33.7521384219928
IFT27	na	10.9852010828535	11.1225754057464	11.600093895268	12.3347903672388	11.1935291889667	25.0844131826816	25.0151033070242	24.9575812510921	25.3440055147954	26.7235750757649
KIAA0930	na	84.5605013587096	82.9062816221685	79.2062551585667	60.220357011772	66.1291476199241	68.7430619331847	71.1911310411755	76.180564604862	63.9786469924679	66.6773870385471
SLC25A17	na	38.7888301801533	36.610100597512	35.2073025242344	37.2950900666009	35.1286288377148	23.3189412871263	21.9021126732612	22.4872529758748	20.3949398709614	20.6346592357172
FAM118A	na	31.4653627915843	36.0765453197456	33.4571129189835	32.4774615056591	32.5882534189422	43.254061441105	45.5830771372441	39.4525956894993	44.46176715509	46.7192740072796
KCTD17	na	15.2856092586993	11.1225754057464	13.6759001712633	18.3152947877182	16.1948932946753	21.3327854046266	20.9385679532869	23.831402184449	19.995821673878	21.6118926421446
ST13	na	207.228580117241	249.909083563061	232.653111246849	198.477990454661	215.971603961589	206.265966464045	209.83039248055	194.356709888418	198.361743950446	197.438733998584
RBX1	na	20.6930532025845	15.5962311962495	17.7868106394109	19.1874516823715	15.2422525126356	18.0225256004604	18.4926467410446	19.2540292038993	18.1598779672944	17.5526154154462
EP300	na	74.2139747574173	75.1902514513924	64.3906966396981	64.0412348359672	63.3506120056416	98.7928648221156	96.169174935893	94.0541162431987	94.3116299708057	91.220979899974
L3MBTL2	na	51.6900547076906	50.2773242510675	53.2790277505467	48.2593481708131	48.5846798840259	34.1324566474026	33.9834810852462	33.5674018573641	32.6877803411299	34.1279974244649
RANGAP1	na	140.508385943475	131.541897326262	134.683195436638	119.693150970984	124.835635813122	134.175864062203	135.563330217918	138.883308766994	134.702391515645	137.564394904782
ZC3H7B	na	124.796993697068	124.400465146927	119.134999408594	100.090386481635	105.743126806409	119.684282252853	114.513584027711	123.480085403875	105.247468570891	102.571921774631
PHF5A	na	39.1294565703193	37.8413820077422	37.2017046325437	33.8479937686856	35.0095487399598	23.5764059385615	24.4592121224237	24.9212528941036	23.3085027096701	22.3260247468416
ACO2	na	318.698566299064	315.905767151401	313.813066429881	321.327518758676	342.990374900219	158.340760632616	157.428383478872	162.387755738547	183.674194297777	178.081995371272
POLR3H	na	110.916468297804	100.308392220089	103.627505464394	92.5732246753378	94.8671445447891	91.8413192333666	100.468066763471	97.941250440967	99.2606956146398	103.849842383036
TRMU	na	37.5540595158015	31.4797613882194	33.2943045836113	32.4359302249613	31.9928529301674	23.1718186291634	26.2751233254521	25.6841483908619	22.8295608731701	24.0549761582132
PMM1	na	22.821968141122	21.9988945294467	21.3278919337559	14.7851359284075	14.1705316328409	19.4937521800898	22.1985879717148	22.7415514747943	17.9603188687527	19.7701835300314
DESI1	na	70.8928674532988	62.0565830756033	66.9142258379669	58.2268555382788	60.4926896595224	31.7417134555048	34.9099663929138	34.8025659949727	32.4882212425882	31.4218126066659
CERK	na	97.4617258862469	104.2895354465	100.208530421578	101.419387463964	95.5022383994822	75.106116890082	71.6729034011627	77.0887735295742	75.7127219867196	74.3073247887303
BRD1	na	40.704853624837	44.5313443366598	45.2200151496236	37.0043711017164	35.5652558628163	42.4448868223088	39.9500464666253	38.0721181239367	39.9118197083393	37.9241733494329
ZBED4	na	56.5014024687853	56.8441584389621	57.186427799479	48.8823173812797	53.3081904283062	51.7871756029556	47.5472259894993	49.8061774312188	47.6148009120488	43.5996442867614
HDAC10	na	39.7255527531098	30.7409925420813	30.9335837207146	30.8162102777481	30.5638917571078	24.1648965704132	26.7198362731325	27.100954313413	23.4681499885035	24.7315223626629
ABHD4	na	10.0910568086678	7.42873117505569	8.14041676860912	7.30950540280819	9.20886089305066	31.704932791014	37.2817687805427	33.5674018573641	31.5702493892964	32.1735306116101
KHNYN	na	46.1548758674931	43.7925754905217	44.4466755566058	34.88627578613	36.3194298152644	54.104357465872	56.552663180028	58.0527144676058	51.047217406966	51.8685423411471
FKBP3	na	35.5103011748055	41.781482520479	39.1147025731668	56.6071355910657	50.0533344230038	46.8217858967063	46.5095624449117	40.8694016120504	45.1801799098401	43.4493006857725
SDR39U1	na	23.2051728300588	19.2079899995915	20.513850256895	27.7428955061129	24.9274337967061	23.7970899255059	22.4950632701684	24.5579693242187	22.5102663155034	25.7839275695847
GZMB	na	2.554697926245	4.30948493580579	4.6400375581072	1.5781886665154	1.86558819816112	0.772393954305446	0.852366483054158	0.50859699783885	0.55876547591675	0.638960304202537
RBM23	na	43.3021298498528	40.8785428196435	40.8241900945747	41.6974058205649	40.20937967526	53.1480601891128	53.8843854939455	54.4925354827339	56.7945194449668	55.8526477673512
PRMT5	na	182.320275336352	166.510289376801	168.628733361738	167.661780176913	174.928663602044	143.407810849378	152.870075765148	144.441547386233	159.288072455982	145.006403153729
AP4S1	na	7.74925037627651	8.41375630323987	8.01831051707998	6.977255157226	7.62112625631778	9.56297276759124	9.26485307667563	9.37271610303023	8.940247614668	8.71992885735227
POLE2	na	18.6492948615885	22.5734925208875	19.4555960769758	23.0913920679622	21.3947242299754	13.1306972231926	13.2672696057995	11.9157010922245	12.6520468475436	15.3350473008609
VCPKMT	na	8.47308145537926	9.19356786305235	8.62884177472566	9.13688175351023	10.5981287001919	9.45263077411903	9.26485307667563	8.31919375036404	8.30165849933457	8.8326865580939
SOS2	na	26.2708103415528	27.2523618797623	27.3518003425266	21.8039223663312	24.6495802352778	66.5362220637406	65.6322191951702	59.178893534249	64.9764424851764	61.7160482059156
CDKL1	na	6.89768440086151	9.56295228612141	8.95445844547003	10.1751637709546	11.8683164095782	5.22285435768445	4.63242653833781	4.79534312248058	5.82712567741754	5.56271323658679
NIN	na	109.341071243286	148.861922496834	135.25302461044	122.641871900526	119.556418145985	133.697715423824	131.449735451874	128.856682238171	131.748916857228	125.085876022708
PYGL	na	292.768382347677	319.558568668418	313.12113100455	262.062381202953	265.786778189083	170.331257256596	168.768563644723	162.533069166501	157.132834191732	152.93702810589
PSMC6	na	76.0874199033303	89.2679022416913	87.3466719271758	88.2955027634671	88.9131396570408	79.961164602859	74.9341316841525	71.2399080544274	71.402245458219	72.803888778842
GNPNAT1	na	157.028765866526	168.603467774192	172.698941746042	169.073843720637	155.439220936148	115.454505836419	114.921237563085	114.361667799764	118.418369074643	116.779392068075
DDHD1	na	52.0732593966273	63.0005654901132	57.3899382186943	56.2748853454835	51.3235221323901	52.3756662348074	48.9184242448473	45.4467745926001	52.2046601785078	49.3502870245842
CDKN3	na	23.5883775189955	27.7038317301801	23.6479107128095	38.6656223296274	37.9468578179156	40.054143630411	37.5411846666897	35.8560883476389	35.9206377375054	37.4355566462192
CNIH1	na	159.540885494	145.455377261864	159.470764497053	155.576177493861	155.87584796125	136.713729912064	143.382866214632	149.127905437748	145.239111918647	144.254685148785
CGRRF1	na	9.02659933939901	6.97726132463794	8.01831051707998	9.38606943769687	8.61346040427583	16.4777376918495	13.6378637288665	13.8047756556259	14.6077260132522	14.1322984929502
ATP6V1D	na	31.4653627915843	33.6139824992851	33.8641337574139	33.225024558219	33.302734005472	31.6681521265233	31.2040251622435	31.8599690789051	28.7764220097126	29.8432047962832
PLEK2	na	137.996266316001	143.444284291821	141.073422599996	102.083887955128	103.758458510493	46.5643212452712	45.9166118480044	45.1924760936806	53.1226320317996	50.2899345307644
PIGH	na	24.695413287035	20.8086558328908	23.2815919582221	21.845453647029	23.4984726236465	17.5443769620809	17.8996961441373	20.3075515565655	18.0401425081694	16.3874525077827
PSMA3	na	91.6710772534249	92.0998494852208	93.736899090534	104.866483761879	98.558627575193	63.5937689044817	67.8187245212656	62.52110237719	63.5795287953845	65.7001536321197
VTI1B	na	68.8065308135321	74.4514826052543	72.4904113244642	78.2449328346058	77.4814502725641	84.0805990258214	82.6795488562533	79.0141764499641	77.6684011524283	74.1569811877415
TIMM9	na	39.7255527531098	51.3854775202747	43.5919317959018	40.576061241725	41.4001806528096	30.7854161787456	29.8328269068955	30.6974616552734	25.0247109571287	29.091486791339
GSTZ1	na	12.262550045976	11.4919598288154	13.9608147581646	15.0758548932919	13.7339046077393	24.6062645443021	28.0169157038671	27.4642378832979	29.7343056827128	27.9263238836756
KIAA0586	na	6.76994950454926	8.57792715793723	8.42533135551044	13.0823534197987	11.7889296777416	35.051973259671	35.0582040421406	34.9115510659382	38.115787821464	36.1200501375669
TMED8	na	70.6799759594451	80.1564198059877	82.3403156144812	92.9470062016177	83.514841892149	56.3847586642976	55.4038213985203	57.9800577536288	56.9541667238002	56.2660926700705
SAMD15	na	0.808987676644251	1.23128141023022	0.488425006116547	1.95197019279537	1.54804127081455	3.19991781069399	3.74300064297695	2.43399991822878	3.83153469200057	3.83376182521522
AHSA1	na	140.082602955768	161.420992881183	146.446097667278	136.679444776374	130.154546846177	94.0481591028108	85.6813612530962	87.841967198167	88.9235343101799	85.3575794614095
DAAM1	na	9.49496062587726	10.0965075638878	11.4779876437389	12.3763216479366	12.9400372893729	43.9161134019382	44.5083541803497	41.3416702529008	38.0359641820473	38.0369310501746
SPTLC2	na	91.1175593694051	91.032738929688	95.6905991150002	94.4836635874353	87.4841784839812	72.0165410728602	67.8187245212656	66.1176097190504	59.0295813486338	62.505352111107
RIN3	na	38.9165650764656	34.8452639095154	34.3525587635305	39.288591540094	42.313128068931	34.9784119306895	35.7623328759679	37.5998494830864	38.9140242156308	40.3672568655015
LGMN	na	52.4138857867933	49.3333418365577	49.4937339531434	73.5934293964551	69.939710748083	57.5617399280011	62.4821691491004	61.5039083815123	73.9566019195527	71.1501091679649
ALKBH1	na	15.4133441550115	15.6783166235982	15.5888981118865	15.3665738581763	14.1308382669226	18.7581388902751	15.9726067041888	16.6020591437396	14.3283432752938	14.4705715951751
SNW1	na	90.5214631866146	109.789259078862	99.8015095831478	87.2987520267205	99.3128015276411	87.6851041459135	88.1272824653386	86.9337582734548	82.7771140750957	88.0261783789613
ITPK1	na	302.859439156345	282.538040934162	279.623316001723	228.006731030778	244.669907520536	222.412678175478	224.43180092939	240.639036691753	227.896490534617	225.139542480776
DHRS7	na	43.2169732523113	38.4980654265317	41.8010401068078	39.0394038559074	37.9468578179156	41.6724928680034	41.1359476604398	40.7967448980734	40.231114266006	40.6679440674791
PPM1A	na	27.25011121328	27.2934045934367	28.4507566062889	30.8577415584459	28.6586101930283	47.7780831734655	47.5472259894993	46.2823268033353	49.3709209792157	46.2306573040659
CEP128	na	12.943802826308	19.2490327132659	17.7054064717248	16.9032312439939	16.8696805152868	13.4617232036092	12.1184278242917	11.3344473804086	12.5323113884185	10.8247392711959
ERH	na	82.5167430177136	84.0144348913757	83.968398968203	88.2539714827693	85.4201234562285	81.6530751694329	80.0853899947841	72.5840572630015	72.5197764100525	74.1193952874943
HIF1A	na	141.870891504139	160.025540616255	157.354256137214	142.410761512666	138.490153689025	139.03091177498	135.674508454838	128.747697167206	133.465125104687	118.583515279941
SUSD6	na	17.7977288861735	19.7005025636836	20.0661273346215	18.1491696649271	18.7352687134479	17.250131646155	17.0843890733899	16.4204173587971	16.4037579001274	16.0867653058051
SRSF5	na	67.7846516430341	77.7759424128759	69.0307341978053	88.129377640676	87.0078580929614	85.3311416185064	74.4152999118587	74.1825049704951	88.8836224904716	92.7244159098623
EIF5	na	271.181184870907	312.663392771128	291.996749490009	323.736333039147	303.495475811488	307.854161787456	313.33733105317	296.875333309934	278.744148843042	271.069512582865
DICER1	na	95.9289071304999	105.438731429382	108.226840938658	91.5349426578934	87.7620320454095	79.2991126420258	69.8569921981343	68.4426245663138	72.4798645903441	66.6022152380527
ZFYVE21	na	25.5895575612208	24.7897990593019	25.886525324177	22.9667982258689	23.2603124281366	21.9948373654598	22.6433009193952	22.8142081887713	20.355028051253	21.4239631409086
MTHFD1	na	382.480857857648	424.668958388405	405.026436322147	419.715122731702	419.995504781763	229.327443099736	228.656573932355	236.3886189241	236.916561788702	235.062220146039
ZC3H14	na	199.947691027442	215.679460358661	201.353208771546	176.009567597165	183.978751031421	180.703404642984	170.547415435445	163.98620344604	161.283663441399	150.719459991304
TELO2	na	95.9714854292706	81.6750002119383	83.8055906328308	77.7880887469303	88.6749794615309	40.7161955912442	43.730106521909	44.7565358098188	42.9052061864647	51.1544102364502
PCNX1	na	100.186737007575	101.211331920924	101.266784601497	79.7815902204234	76.2906492950145	100.99970469156	90.6843819145011	94.1631013141642	95.987926398556	83.102425446577
GSKIP	na	31.678254285438	33.0804272215187	35.4515150272927	32.4359302249613	30.841745318536	31.153222823653	28.4986880638542	28.6267453069295	26.6610955651706	26.0846147715624
VRK1	na	32.0614589743748	37.6772111530449	39.3589150762251	39.1639976980007	41.5986474824012	21.1121014176822	18.6408843902714	18.9270739910029	19.1177616402945	21.6494785423918
PSMC1	na	92.6929564239229	111.841394762579	110.872476388456	132.194066461014	129.043132600464	104.677771140633	101.023957948071	94.1631013141642	95.2296018240975	99.903322857079
RPS6KA5	na	17.2442110021538	22.1220226704697	20.3510419215228	14.328291840732	14.7659321216157	23.6131866030522	21.2721026640472	22.6325664038288	22.8295608731701	20.1084566322563
PPP4R3A	na	71.5741202336308	83.0294097631915	74.0370905104999	76.915931852277	80.5775328141932	88.9356467385985	84.3101629977482	79.8497286606994	85.7705005532211	77.0510955067765
C14ORF93	na	5.15197415126076	5.21242463664129	5.82039798955552	7.18491156071486	7.77989971999107	16.1467117114329	14.3049331503872	14.4950144384072	14.9270205709189	14.0571266924558
PSMB5	na	83.6663570845239	71.6605780753991	81.5262739376203	75.7945872734371	76.8860497837893	55.6491453744829	59.7027132260978	58.8156099643641	54.3598984427581	56.4916080715537
YY1	na	103.89104900063	111.595138480533	108.552457609403	88.8354094125381	90.3817941960187	125.863433887297	124.4084471136	123.807040616771	118.617928173184	109.826000522342
ACIN1	na	186.578105213427	192.777626128379	174.734045938195	187.139950824169	195.727987343245	187.50782757377	179.36755556444	179.135128310241	176.250595832026	173.79720274309
CCNB1IP1	na	122.710657057302	113.64727416425	119.623424414711	96.6017589030218	101.853176946414	97.3951995714677	100.727482649617	108.331160539675	101.17646296064	106.330511799352
TRIP11	na	43.0892383559991	52.1242463664129	49.6565422885156	61.6324205554963	60.2148360980942	59.3639924880472	61.0739114814457	55.9456697622735	69.6062135713437	64.6853343254451
APEX1	na	226.261079667766	222.082123691858	209.41222137247	219.991193856108	227.403293346066	247.864898003067	248.557478341054	251.028946790461	257.39132529908	260.733390014882
PABPN1	na	98.8668097456816	104.864133437941	97.0337678818207	106.029359621416	110.188783789261	91.4367319239685	93.2785407759702	96.6697579463699	96.8659864321395	98.3998868471907
ARHGAP5	na	41.3861064051691	47.7737187169327	49.9414568754169	58.559105783861	52.4349363781031	70.5453144932307	69.2269821889203	64.9551022954188	69.4465662925104	63.595343218276
CINP	na	30.997001505106	28.2784297216208	28.4100545224458	33.2665558389168	35.0889354717965	28.6153569737922	29.8328269068955	28.5177602359641	29.295275665921	30.3318214994969
DHRS2	na	6.59963630946626	5.66389448705903	6.51233341488729	19.270514243767	16.5124402220219	43.4011840990679	42.729502389628	37.8904763389943	47.9340954697155	44.7648071944248
SRP54	na	55.4369449995166	64.8885303191329	58.00046947634	57.4792924857189	57.5553805815666	48.7711611147153	44.9901265403369	46.6092820162317	48.2533900273822	46.9072035085157
CHD8	na	72.7663125992118	83.4398368999349	83.032251039813	80.5291532729834	71.6862188484891	84.3012830127658	83.1983806285472	85.2626538519843	85.7305887335128	80.2834829280364
PCK2	na	72.7663125992118	62.5901383533698	77.700278056374	63.3767343448028	81.292013400723	110.52589679466	112.067662815468	116.432384148108	111.832918822767	115.726986861154
PRORP	na	24.7805698845765	23.5585176490716	26.0086315757061	31.1484605233303	29.0555438522115	24.0913352414318	22.9768356301556	24.1946857543338	25.3040936950871	24.2804915596964
DCAF11	na	61.8662681138998	54.0942966227812	61.0124236807253	56.3994791875768	56.5233530676902	106.700707687624	108.991731594012	110.765160457904	108.200943229308	106.067410497621
PSMA6	na	88.4777048456186	94.2751133099609	89.7480948739155	108.147454937003	100.146362211926	79.0048673260999	83.8283906377611	78.7598779510447	81.6196713035538	77.9155712124623
NFKBIA	na	53.9467045425403	55.2845353193371	52.4242839898427	54.7382279596658	59.7782090729926	37.0381291421707	40.2094623527722	41.0873717539813	45.1801799098401	47.8092651144487
EMC9	na	14.6043564783673	13.3799246578351	14.6527501834964	16.7786374019006	15.3216392444722	14.5283624738405	15.0090619842145	13.368835371764	13.5700187008354	14.2074702934446
PSME2	na	41.7693110941058	38.1286810034626	40.2543609207721	49.5883491531419	47.3144921746396	36.9645678131892	32.4269857683647	34.7662376379842	39.1934069535892	38.3376182521522
BRMS1L	na	8.68597294923301	13.6261809398812	11.8036043144832	12.2517278058433	12.582796996108	10.4457087153689	9.41309072590244	8.75513403422591	10.3371613044599	9.73474816402689
REC8	na	1.06445746926875	0.779811559812476	0.814041676860912	0.622969210466607	0.555707122856505	1.10341993472207	0.926485307667563	1.52579099351655	1.71620824745859	1.54102191013553
TM9SF1	na	42.3228289781256	34.3117086317489	36.8760879617993	42.0711873468448	40.1299929434233	30.2337062113846	31.9452134083776	34.7299092809957	35.0026658842136	34.7293718284203
SEC23A	na	93.1187394116304	108.763191237003	105.499801321174	92.1163805876622	90.1833273664271	72.2740057242953	67.5963680474254	72.693042333967	67.3711516676767	67.6170345447273
GMPR2	na	29.0383997616515	29.0992839951077	27.7588211809571	29.4041467340238	28.2616765338451	40.054143630411	39.5423929312516	37.7814912680288	36.0403731966304	34.9924731301507
PNN	na	134.504845816799	177.632864782547	132.403878741427	125.216811303788	132.059828410257	91.6941965754037	88.201401289952	79.6317585187685	85.1319114378877	83.7037998505324
RABGGTA	na	37.7243727108846	33.7371106403082	33.0907941643961	36.3814018912498	35.0095487399598	31.153222823653	29.4622327838285	29.0263572338029	33.286457636755	35.1052308308923
NFATC4	na	0.553517884019751	0.410427136743408	0.529127089959593	0.747563052559928	0.396933659183218	6.06880964097136	5.00302066140484	5.52191026225037	5.18853656208411	5.600299136834
PLTP	na	0.723831079102751	0.533555277766431	0.203510419215228	0.581437929768833	0.238160195509931	1.61834923759236	1.22296060612118	1.30782085158561	0.758324574458447	1.27792060840507
PCIF1	na	32.8278683522483	25.2412689097196	29.0612878639345	31.9790861372858	33.5805875669002	35.5301218980505	39.2829770451047	40.6514314701195	43.0648534652981	42.096208276873
GSS	na	59.5670399802793	55.5307916013832	55.354834026542	59.6804503627009	64.8192665446195	40.9736602426794	42.6553835650146	44.029968670049	46.1380635828402	48.6361549198872
TRPC4AP	na	82.8573694078796	74.8208670283233	89.7073927900724	75.9191811155305	79.8630522276634	77.6807634044334	79.0847858625032	85.0810120670418	79.9832866955119	79.3438354218562
PYGB	na	359.573733118984	358.302890376995	359.928527424052	255.085126045727	266.620338873367	271.919452580008	284.986880638542	297.383930307773	263.936863731248	269.866763774954
ABHD12	na	84.0069834746899	78.9251383957574	84.4975260581626	81.9412168167077	88.1192723386744	61.1294643836025	67.522249222812	71.4578781963584	66.7724743720516	67.2787614425024
PROCR	na	85.5398022304369	70.7165956608893	74.4034092650873	67.2806747303935	71.6068321166525	30.601512856292	31.4263816360837	31.8599690789051	32.8873394396716	35.8193629355893
GINS1	na	21.1614144890628	21.5474246790289	20.8801690114824	23.5482361556377	21.8710446209953	16.0731503824514	14.0455172642403	15.7665069330043	15.405962407419	13.8691971912198
NINL	na	1.9586017434545	1.72379397432231	1.83159377293705	2.15962659628424	2.38160195509931	1.43444591513869	1.4082576676547	1.63477606448202	1.47673732920855	1.31550650865228
UQCC1	na	31.9763023768333	30.8641206831043	28.9798836962485	35.3846511545033	34.9301620081232	24.900509860228	25.0151033070242	26.4107155306317	24.5457691206287	25.5584121681015
ZMYND8	na	19.245391044379	22.7787060892592	20.0661273346215	25.0433622607576	24.6098868693595	39.5392143275407	40.8394723619862	42.177222463636	44.1424725974233	39.2396798580852
SGK2	na	0.340626390166	0.287298995720386	0.325616670744365	0.166125122791095	0.277853561428253	0.735613289814711	0.778247658440753	1.08985070965468	0.997795492708482	0.638960304202537
IFT52	na	17.7977288861735	17.6894095936409	17.4611939686666	23.5482361556377	23.8160195509931	27.2176917231443	27.7204404054135	26.6650140295511	24.0269154644203	24.0549761582132
MYBL2	na	58.2896910171568	54.9561936099424	55.8839611165016	49.7960055566308	51.2838287664717	22.804011984256	21.9021126732612	24.6306260381957	19.3572325585446	21.9877516446167
HNF4A	na	16.350066727968	16.9506407475028	16.4843439564335	12.0856026830522	13.8529847054943	19.7879974960157	21.9021126732612	22.8868649027482	21.7120299213366	20.3715579339868
NDRG3	na	36.957963333011	30.3716081190122	35.5329191949788	40.4099361189339	36.9545236699576	30.8221968432364	34.4281940329266	35.0205361369036	36.0802850163387	33.9024820229817
RAB5IF	na	49.9017661593191	44.2440453409394	44.5687818081349	38.3333720840452	42.8291418258692	29.755557573005	29.5734110207486	33.785371999295	29.2553638462127	29.993548397272
NFATC2	na	4.38556477338726	2.87298995720386	3.37827295897278	3.03178349093749	2.22282849142602	6.17915163444357	6.81893186443326	6.13949233105468	6.5056266124593	6.69029024400304
PABPC1L	na	93.9703053870454	90.4991836519215	88.7305427778394	66.283923993647	81.9271072554162	110.194870814244	101.802205606512	98.9221160796562	110.835123330058	107.458088806768
STK4	na	80.4729846767176	85.1636308742572	78.4736176493919	69.2741762038867	68.9473766001249	49.5435550690208	45.5089583126307	48.8979685065065	44.5415907945066	45.1782520971441
ADNP	na	95.0347628563141	97.3122741218621	96.8302574626054	97.307790674884	96.0182521564204	130.461016948639	136.415696700972	133.361398504744	137.855425272604	127.115514636058
PFDN4	na	5.83322693159276	6.77204775626624	6.14601466029988	6.977255157226	6.62879210835974	9.78365675453565	9.30191248898233	9.95396981484606	10.6165440424183	9.47164686229643
CSTF1	na	44.8775269043706	38.2107664308113	39.4403192439112	40.576061241725	40.0506062115867	40.054143630411	39.4312146943315	40.1791628292691	32.8873394396716	36.7590104417695
BMP7	na	107.212156304749	99.0771108098588	102.894867955219	86.5511889741606	91.6122885394867	59.8421411264267	59.4432973399508	64.5554903685454	61.3444668917175	63.8208586197593
RAE1	na	47.8154295195523	46.0909674562848	48.5575860247534	43.9816262589424	44.3374897307654	36.8174451552263	35.9476299375014	41.9229239647166	36.2798441148804	35.2555744318812
TPD52L2	na	156.304934787423	153.089322005291	159.674274916268	133.190817197761	131.345347823727	140.833164335026	142.678737380805	143.097398177659	128.436235821436	135.459584490938
DNAJC5	na	96.3546901182074	94.7265831603787	99.6794033316186	83.9762495708986	85.9361372131667	79.4462352999888	81.5677664870522	82.7559972197785	77.3091947750532	84.2300024539933
NELFCD	na	64.6764358327693	62.261796643975	64.309292472012	63.0860153799184	64.8192665446195	66.0212927608703	62.5562879737139	64.7734605104763	62.8611160406344	62.8436252133319
CTSZ	na	46.2826107638053	50.5646232467879	44.9351005627223	44.8537831535957	51.0853619368801	42.3345448288366	45.3236612510972	48.7526550785526	45.9385044842985	46.5689304062908
PRPF6	na	81.4097072496741	92.7565329040103	85.1894614834944	73.5103668350596	79.7439721299085	91.6941965754037	94.4644419697847	93.4728625313829	85.9301478320545	87.7630770772308
PRELID3B	na	100.314471903887	116.848605830848	111.442305562259	117.658118216793	113.245172964972	82.0208818143402	82.3089547331863	79.3411316628605	83.8148213875125	80.396240628778
MTG2	na	47.8580078183231	46.5013945930282	44.3652713889197	45.4352210833645	50.5296548140236	40.4587309398091	39.5423929312516	37.3818793411554	39.991643347756	37.6986579479497
PSMA7	na	113.471166224049	110.281771642954	112.378453490649	129.162282970076	122.731887419451	96.1078763142919	97.7256702527745	95.5072505227382	92.7949808218889	90.5820195957714
SLCO4A1	na	197.052366711031	162.775402432436	171.111560476164	113.754177831202	121.1044594168	58.3341338823066	58.55387144459	64.9914306524073	59.8278177428006	58.4836607846557
NTSR1	na	311.545412105578	271.415465528416	268.308136693356	199.391678630012	209.303118487311	191.51692000326	205.012668880678	209.505634752618	184.592166151069	192.10153616348
MRGBP	na	31.4653627915843	36.363844315466	34.0269420927861	35.9660890842721	35.2477089354697	28.5417956448108	31.1299063376301	27.7911930961943	26.6211837454623	33.0380063172959
TCFL5	na	16.0520186365728	17.0737688885258	15.6703022795725	16.2387307528295	15.0834790489623	20.0454621474509	19.1597161625652	18.491133707141	18.000230688461	18.1539898194015
DIDO1	na	68.3381695270538	76.9961308530634	75.4209613611634	64.9549230113182	68.1138159158402	81.8001978273958	78.3065382040624	79.377460019849	85.052087798471	83.8541434515212
GID8	na	82.0483817312354	90.1708419425268	86.8175448372162	80.5706845536811	81.1729333029681	77.8646667268871	77.6765281948485	77.9969824542864	72.5996000494692	74.0442234869999
SLC17A9	na	41.0029017162323	32.1364448070089	32.5616670744365	23.6312987170333	26.4357817016023	10.0043407414801	9.67250661204936	10.171939956777	11.4946040760017	10.5240520692183
ARFGAP1	na	93.5019441005671	84.0144348913757	77.700278056374	66.9068932041136	74.9807682197099	59.7685797974452	59.6285944014843	62.593759091167	56.6348721661335	62.9939688143207
PTK6	na	6.76994950454926	5.99223619645376	4.84354797732242	4.69303471884844	4.0090299577505	4.450460403379	5.48479302139197	4.0687759827108	4.2705647087923	3.83376182521522
GMEB2	na	43.5575996424773	37.8003392940679	40.0915525853999	29.196490330535	32.5882534189422	26.9970077361999	26.7198362731325	29.0263572338029	29.4150111250461	31.0459536041939
C20ORF27	na	112.066082364614	96.6145479893983	102.732059619847	101.087137218381	107.291168077224	64.6604081747131	65.780456844397	69.0965349921066	56.1958421493417	64.2343035224786
CDC25B	na	97.9726654714959	79.9101635239416	89.1782657001129	110.639331778869	102.210417239679	147.01231596947	155.056581091243	165.221367583649	141.647048144896	143.690896645076
RNF24	na	33.6368560288925	31.3155905335221	31.1777962237729	20.6410465067936	21.1962574003838	29.4980929215699	27.6833809931068	31.4966855090202	31.410602110463	29.0163149908446
ARFRP1	na	15.0727177648455	14.8985050637857	17.5018960525096	19.6027644893492	20.3626967160991	12.9835745652296	13.8602202027067	13.7321189416489	11.6542513548351	14.6960869966584
NDUFAF5	na	14.4340432832843	14.5291206407167	14.4085376804381	11.5872273146789	12.9400372893729	10.9238573537485	10.7472295689437	8.86411910519138	8.50121759787627	10.1857789669934
TRIB3	na	424.292747250524	369.384423069068	374.784788026764	241.255209573368	276.226133425601	290.787933463755	307.074290373337	318.890317644959	274.114377756874	285.051467474826
CSNK2A1	na	226.686862655473	230.70109356347	212.342771409169	206.867309155611	201.880459060585	198.762710907935	195.340162268629	202.603246924805	183.674194297777	183.607122707611
SLC52A3	na	6.25900991930026	4.67886935887485	5.94250424108465	9.59372584118574	7.77989971999107	12.8364519072667	15.3796561072815	16.2024472168662	12.3327522898768	13.2678227872644
CDS2	na	38.7036735826118	37.1436558752785	41.8417421906509	40.7837176452139	39.3361256250569	47.6677411799933	50.956691921716	54.201908626826	52.4840429164662	50.21476273027
HM13	na	308.862979283021	270.061055977163	267.412690848809	199.557803752803	225.140771488721	173.604736396272	173.993940779968	176.410501536104	178.685216834235	176.954418363856
SNPH	na	11.581297265644	11.3277889741181	11.1930730568375	12.5009154900299	12.8606505575363	21.1488820821729	20.7532708917534	21.0704470533238	22.35061903667	20.6722451359644
SEC23B	na	150.301394660748	147.384384804558	150.231391464681	129.203814250774	128.685892307199	64.2190402008242	67.4851898105053	70.3680274867037	70.5640972443439	66.5270434375583
FERMT1	na	121.390729795408	129.736017924591	129.595434956257	136.181069408	132.139215142093	71.6487344279528	73.007042244204	73.2742960457828	96.0278382182643	94.2278519197506
PLCB4	na	1.14961406681025	1.64170854697363	1.62808335372182	1.12134457883989	1.34957444122294	2.50108518537002	2.11238650148204	2.39767156124029	2.39470918250036	2.48066941631573
TM9SF4	na	107.510204396144	95.6705655748885	94.632344935081	85.4713756760184	95.105304740299	80.2921905832757	78.7883105640496	84.7540568541454	84.5332341422626	79.8324521250699
CRNKL1	na	15.4133441550115	19.7415452773579	17.0134710463931	18.9797952788826	20.5611635456907	32.5141074098102	32.5011045929781	31.8962974358936	30.1733356995045	31.6849139083964
POFUT1	na	96.0140637280414	90.0477138015038	93.0449636652022	91.618005219289	99.0349479662129	65.5431441224907	67.0404768628249	72.765699047944	68.8878008165936	71.4132104696953
SAMHD1	na	32.9556032485605	35.7071608966765	38.8297879862655	36.8382459789253	36.4385099130194	28.50501498032	26.8310145100526	25.2118797500115	28.5768629111709	26.2725442727984
KIF3B	na	35.6380360711178	32.4647865164036	33.7827295897278	34.3048378563611	31.3180657095559	39.1714076826333	36.6146993590221	38.762356906718	37.3175514272972	35.6314334343532
MROH8	na	1.06445746926875	1.64170854697363	1.13965834760528	1.61971994721318	1.74650810040616	2.46430452087928	2.81651533530939	2.54298498919425	1.99559098541696	3.2699733215071
NOP56	na	331.174007838894	345.825905419996	327.488966601145	381.13256296347	389.669773220165	192.767462595945	199.82435115774	198.171187372209	206.982697007448	201.385253524541
MANBAL	na	37.3837463207186	31.192462392499	32.9279858290239	31.9790861372858	32.7073335166972	32.8819140547176	34.6876099190736	34.8752227089497	30.5724538965879	30.9331959034522
IDH3B	na	115.983285851523	113.154761600158	104.848567979685	120.980620672615	130.511787139442	51.7503949384649	51.327286044783	50.4964162140001	51.645894702591	54.4995553584517
MAPRE1	na	134.717737310653	135.769296834719	142.86431428909	129.826783461241	120.826605855372	93.8642557803571	94.7238578559316	94.4537281700721	86.7283842262213	98.5878163484268
JAG1	na	50.2849708482558	54.1763820501299	52.2614756544705	32.7266491898457	38.7804185022004	19.5673135090713	20.0491420579261	21.3610739092317	25.8628591710039	26.7987468762594
CDK5RAP1	na	25.8450273538453	27.3754900207853	28.7356711931902	25.2094873835487	24.4114200397679	21.6638113850432	20.9015085409802	20.4891933415079	20.5545871497947	19.2063950263233
SNTA1	na	18.393825068964	13.3799246578351	14.245729345066	19.644295770047	18.2986416883463	16.3306150338866	16.3061414149491	19.2177008469108	19.4370561979612	20.0332848317619
TTI1	na	32.7852900534775	31.0282915378017	34.4746650150596	34.7616819440367	35.6049492287346	28.8360409607367	29.0175198361481	25.9747752467698	25.5435646133371	26.4980596742817
E2F1	na	105.168397963753	92.8796610450333	97.5628949717803	78.6187143608858	89.5879268776523	38.5093557218001	36.0217487621148	40.2881479002346	35.8408140980887	36.307979638803
RPRD1B	na	37.979842503509	38.7032789949034	38.382065063992	33.3080871196146	35.1683222036331	34.4634826278192	32.1675698822178	36.3283569884893	33.8452231126717	33.0004204170487
PXMP4	na	4.93908265740701	6.0332789101281	5.29127089959592	8.22319357815921	9.32794099080562	8.3859915038877	8.26424894439466	9.37271610303023	8.90033579495966	8.30648395463298
CHMP4B	na	29.5919176456713	34.804221195841	31.9511358167908	31.2315230847259	32.4691733211872	38.104768412402	36.0588081744216	34.6572525670188	35.3219604418803	35.8569488358365
CST3	na	75.1932756291446	60.9894725200705	66.059482077263	79.1586210099568	75.496781976648	89.6712600284132	93.1303031267434	95.9431908066001	95.7883673000143	101.481930667462
ACTR5	na	28.612616773944	25.8569096148347	25.0724836473161	21.845453647029	25.6022210173176	18.6110162323122	18.9744191010317	19.0360590619684	15.9647278833357	17.0264128119853
AHCY	na	416.926701563185	375.130402983475	387.402434018108	341.470189897096	357.557840192243	243.782244244595	261.935926183773	271.627125202934	251.723846900496	247.503153127865
FAM83D	na	22.6090766472683	19.864673418381	21.3278919337559	33.225024558219	32.7470268826155	28.7992602962459	29.4992921961352	28.6267453069295	30.5724538965879	29.1290726915863
DHX35	na	17.882885483715	15.1858040595061	16.7692585433348	16.9032312439939	18.3383350542647	14.050213835461	14.7496460980676	15.7301785760158	12.6121350278352	13.2678227872644
DNTTIP1	na	51.4345849150661	58.3627388449127	53.0755173313314	28.0336144709973	31.0005187822093	28.9096022897181	29.8328269068955	30.1162079434576	27.1799492213791	27.5504648812035
PIGU	na	29.8473874382958	24.6256282046045	24.095633635083	28.3243334358817	25.284674089971	16.0731503824514	18.7150032148848	15.5848651480619	16.6033169986691	17.7405449166822
ACOT8	na	7.45120228488126	6.0332789101281	7.16356675637602	6.60347363094603	7.77989971999107	9.89399874800786	8.33836776900807	9.91764145785757	8.940247614668	10.8999110716903
APMAP	na	111.001624895345	105.726030425102	114.1286430959	112.134457883989	107.965955297835	96.1446569787827	98.3186208496818	101.683071210781	99.3804310737648	102.947780777103
ZNF516	na	45.8994060748686	45.5984548921927	44.8943984788793	29.3626154533261	29.968491268333	44.7988493497159	46.3242653833781	46.1006850183929	43.3043243835481	42.9606839825588
ADNP2	na	94.3535100759821	96.81976155777	99.0688720739729	89.6245037457958	93.2397165421379	84.0805990258214	85.6813612530962	88.9681462648102	89.522211605805	83.6286280500379
RBFA	na	69.3600486975518	69.3211433959617	69.0307341978053	63.5013281868961	70.2175643095112	58.1870112243436	54.1808607923991	50.8233714268965	55.9563712310917	58.897105687375
USP14	na	158.604162921044	164.868580829827	164.314312474375	172.687065141343	156.590328547779	143.371030184887	137.972192017853	139.500890835799	125.841967540394	136.850262800085
VAPA	na	151.280695532475	157.850276791515	155.522662364277	165.377559738535	156.193394888596	145.136502080442	140.93694500239	137.175875988535	137.655866174062	140.6840246253
METTL4	na	5.53517884019751	6.15640705115112	6.55303549873034	8.51391254304363	5.99369825366659	9.82043741902639	11.340180165851	10.3899100987079	10.0976903862098	9.50923276254364
LPIN2	na	31.4653627915843	30.3305654053379	30.323052463069	28.1166770323929	30.6432784889444	27.5487177035609	24.8298062454907	28.881043805849	22.6699135943367	24.0925620584604
SMCHD1	na	121.688777886804	155.880226535146	150.719816470798	146.43929574035	138.172606761678	128.51164173063	119.146010566049	120.210533274911	130.072620429478	120.237294890819
MYL12A	na	88.2648133517649	84.3017338870961	95.0393657735114	102.208481797221	95.0656113743807	96.9538315975789	97.4291949543209	105.352235266619	95.1098663649725	100.316767759798
CEP76	na	19.2879693431498	21.9988945294467	22.6303586167333	18.1491696649271	17.0681473448784	23.2821606226356	22.1244691471014	21.1431037673007	20.1953807724197	20.0332848317619
ST8SIA5	na	0.894144274185751	0.697726132463794	0.73263750917482	0.581437929768833	0.754173952448114	2.1700592049534	2.03826767686864	2.54298498919425	1.71620824745859	1.24033470815787
CEP192	na	91.6710772534249	105.110389719987	99.9643179185199	103.16370125327	100.463909139272	108.944328221559	103.06222562494	96.4154594474505	106.404911342433	97.9488560442242
RNMT	na	47.3470682330741	50.0721106826958	48.7203943601256	47.4702538375554	45.766450903825	80.6232165636923	81.6418853116656	83.8095195724447	77.6684011524283	79.1559059206202
SMAD7	na	10.729731290229	9.23461057672669	10.7860522184071	21.305546997958	19.3306692022227	32.5141074098102	35.1693822790607	39.2346255475684	46.816564517882	48.4482254186512
LIPG	na	48.2837908060306	49.7027262596268	48.3947776893812	25.1679561028509	28.1822898020085	20.5971721148119	19.1597161625652	20.125909771623	23.2685908899618	23.2656722530218
RNF125	na	29.4216044505883	32.3416583753806	30.6893712176564	26.1647068395975	26.9517954585405	28.1004276709219	30.4998963284162	28.9173721628374	26.1422419089622	25.2201390658766
ANKRD12	na	55.5646798958288	69.6084423916821	55.5176423619142	65.3287045375982	65.9703741562508	59.9157024554082	62.5192285614071	60.0144457449843	82.2582604188873	77.7276417112263
POLI	na	14.0934168931183	14.9395477774601	14.9376647703977	18.7721388753937	15.7979596354921	21.4431273980988	16.3432008272558	18.2368352082216	19.5168798373779	20.1460425325035
MIB1	na	57.6084382368248	65.6683418789453	67.5654591794557	58.559105783861	52.8318700372863	65.2488988065648	62.1486344383401	59.033580106295	58.8300222500921	65.7001536321197
RBBP8	na	177.168301185091	224.257387516598	201.108996268488	199.890053998385	213.867855567918	130.01964897475	131.597973101101	124.242980900633	129.114736756478	129.069981448913
RIOK3	na	46.7509720502836	56.2285177338469	50.4705839653765	52.1217572757061	53.7051240874894	48.955064437169	46.5466218572184	44.9745059517497	44.4218553353816	47.7716792142014
CSTF2	na	28.0590988899243	34.2706659180746	31.4220087268312	28.4904585586728	31.5959192709841	23.7235285965244	21.8279938486478	20.1985664856	20.3949398709614	19.695011729537
PSMD10	na	10.1762134062093	10.3017211322595	11.1523709729945	16.4048558756206	14.5674652920241	22.1787406879135	20.7532708917534	20.3075515565655	20.6344107892114	20.6722451359644
ATG4A	na	2.42696302993275	2.99611809822688	3.17476253975755	3.36403373651968	4.16780342142379	3.4206017976384	3.66888181836355	2.32501484726331	2.95347465841711	3.30755922175431
TBL1X	na	33.9774824190585	39.5651759820646	36.8353858779562	31.1899918040281	30.960825416291	52.0446402543908	54.069682555479	50.8960281408734	50.1691573733825	48.5609831193928
PGRMC1	na	47.4748031293863	46.1320101699591	52.0172631514123	60.760263660843	56.4836597017719	61.7915163444357	61.5186244291262	59.5058487471454	59.7879059230923	58.2957312834197
POLA1	na	41.6415761977936	53.0682287809227	48.7203943601256	54.8628218017592	52.554016475858	34.9784119306895	33.6128869621792	32.0416108638475	35.5614313601303	32.3238742125989
MID1	na	5.79064863282201	5.70493720073338	4.88425006116547	5.52366033280391	4.88228400795358	5.25963502217518	4.22477300296409	5.01331326441152	6.06659659566757	5.52512733633959
NKAP	na	8.55823805292076	8.61896987161158	7.65199176249257	10.2582263323501	11.5507694822316	12.0640579529613	13.4896260796397	12.1699995911439	13.7296659796687	12.4033470815787
NXT2	na	1.74571024960075	1.43649497860193	1.75018960525096	2.6995332453553	2.85792234611917	5.14929302870297	5.00302066140484	4.83167147946907	6.42580297304263	6.38960304202537
MCTS2P	na	5.02423925494851	3.48863066231897	3.82599588124628	4.1115967890796	4.52504371468868	3.9355311005087	5.11419889832495	4.46838790958418	5.30827202120913	5.03651063312588
ALG13	na	19.8414872271695	22.1220226704697	22.0605294429307	24.8357058572687	25.9197679446641	31.7417134555048	25.0151033070242	28.8447154488605	27.7387146972958	28.9411431903502
PRPS2	na	94.7792930636896	107.449824399424	105.703311740389	108.272048779096	105.425579879063	66.9040287086479	66.5957639151444	62.9933710180404	65.1760015837181	66.4894575373111
MOSPD1	na	93.9277270882746	97.3122741218621	101.226082517654	89.043065816027	79.069184909297	106.958172339059	108.398780997105	95.3619370947843	81.0209940079288	83.2151831473187
AMMECR1	na	8.38792485783776	8.98835429468064	9.93130845770312	10.3828201744434	9.96303484549877	10.5560507088411	10.7842889812504	9.62701460194965	8.7406885161263	9.54681866279085
WDR13	na	28.1868337862365	23.476432221723	27.5960128455849	23.8389551205222	26.0785414083374	30.9325388367086	35.3176199282875	34.4756107820763	35.4816077207136	38.2624464516578
SUV39H1	na	23.7586907140785	20.8496985465651	20.6359565084241	23.4651735942422	22.94276550079	19.3834101866176	19.2338349871786	19.4719993458302	18.5190843446694	20.6722451359644
XIAP	na	24.695413287035	30.2895226916635	26.0086315757061	38.4164346454407	33.6599742987369	37.8105230964761	37.4300064297695	34.8025659949727	41.2289097587145	38.8262349553659
STAG2	na	44.2388524228093	57.5418845714258	64.0243778851107	66.2423927129492	63.5093854693149	110.378774136697	99.0598090958158	101.065489141977	108.360590508141	102.797437176114
ATP11C	na	30.486061919857	35.9944598923969	34.8816858534901	33.6818686458945	31.1989856118009	42.4816674867995	40.2465217650789	37.6725061970634	38.6346414776724	37.9241733494329
ABCD1	na	8.13245506521326	6.7310050425919	6.91935425331775	5.48212905210614	5.12044420346351	6.7308616018046	6.81893186443326	7.88325346650217	7.42359846575111	6.87821974523908
CCDC22	na	24.5676783907228	23.5174749353973	25.3981003180604	22.3022977347045	25.0068205285427	18.7213582257844	19.4191320487121	18.6727754920835	19.7563507556279	19.4319104278066
SYP	na	1.23477066435175	0.697726132463794	1.38387085066355	1.49512610511986	0.992334147958045	1.28732325717574	1.55649531688151	1.45313427953957	1.95567916570863	1.91688091260761
PLP2	na	389.761746947446	309.667274672902	312.59200391459	294.498311427914	281.46565772682	207.663631714693	216.501086695756	223.710022335117	238.712593675577	221.568881957292
PLS3	na	14.6895130759088	15.3910176278778	16.6471522918056	20.6410465067936	18.8940421771212	21.1488820821729	19.3820726364054	19.4356709888417	23.7475327264619	22.7394696495609
NAA10	na	67.9975431368878	61.8103267935573	65.8559716580477	58.4760432224655	67.3993353293104	34.0956759829118	37.9488382020634	38.3264166228562	35.760990458672	39.202093957838
ELF4	na	116.409068839231	107.778166108819	102.854165871376	88.7108155704448	89.5085401458156	55.2445580650848	59.7027132260978	60.8499979557195	56.7546076252585	58.5588325851502
MTMR8	na	0.38320468893675	0.738768846138135	0.814041676860912	0.830625613955476	1.23049434346798	0.882735947777653	0.963544719974265	1.19883578062015	1.43682550950021	0.826889805438577
RBBP7	na	118.325092283914	127.93013852292	121.739932774549	116.370648515162	121.34261961231	101.110046685032	107.917008637118	100.048295146299	96.8260746124311	98.5878163484268
KCND1	na	1.40508385943475	0.615640705115112	0.895445844547003	0.622969210466607	0.67478722061147	2.1700592049534	1.89003002764183	2.39767156124029	2.35479736279202	1.72895141137157
SLC25A14	na	4.85392605986551	4.39157036315447	4.5586333904211	6.18816082396829	5.47768449672841	7.20901024018416	8.11601129516785	7.37465646866332	6.18633205479259	7.4420082489472
FMR1	na	18.3086684714225	22.0809799567954	18.9671710708592	25.0433622607576	22.0695114505869	35.0151925951802	30.648133977643	30.9154317972044	33.3263694564633	33.3011076190263
PIM2	na	47.7728512207816	38.2518091444857	40.0101484177138	33.2665558389168	31.953159564249	23.9809932479596	26.6827768608258	27.17361102739	24.7852400388787	24.8818659636517
SCML2	na	10.900044485312	11.8203015382102	12.4141355721289	10.839664262119	10.7569021638652	7.65037821407299	6.18892185521932	7.01137289877843	7.54333392487613	7.66752365043045
SLC35A2	na	28.0165205911535	23.1891332260026	24.0549315512399	22.3022977347045	22.6252185734434	20.9649787597193	22.2356473840215	22.8142081887713	20.115557133003	20.5594874352228
PQBP1	na	37.6817944121138	32.3006156617062	32.3174545713782	28.7811775235572	30.3257315615978	25.0844131826816	26.0898262639186	27.2099393843785	25.7830355315872	26.009442971068
EMD	na	54.9685837130383	42.150866943548	49.4937339531434	53.9076023457104	50.9265884732069	34.9416312661988	33.761124611406	32.5138795046979	35.0026658842136	35.9321206363309
TAZ	na	12.9863811250788	9.56295228612141	13.3502835005189	13.4561349460787	14.2896117305958	11.8801546305076	12.1925466489051	13.586805513695	11.8138986336684	12.8543778845452
PGK1	na	318.954036091689	294.194171617675	333.105854171485	285.278367113008	247.805683428083	165.660112866273	162.097869429517	181.205844658584	158.090717864732	153.87667561207
MAGT1	na	77.6628169578481	81.2235303615205	88.5270323586241	96.5186963416263	91.4932084417317	90.7378992986446	90.5361442652742	86.061877705731	97.7440464657229	97.3474816402689
SMS	na	64.2506528450618	75.8469348701819	73.9963884266569	66.7822993620202	69.5427770888998	53.957234807909	52.2908307647573	51.8405654225742	46.577093599632	49.1999434235954
UBL4A	na	61.9514247114413	57.7881408534719	58.7738090693578	56.2333540647857	60.3736095617674	32.8451333902268	34.7987881559937	37.200237556213	37.756581444089	37.6234861474553
CD99L2	na	26.4411235366358	23.1480905123282	24.1770378027691	24.5034556116865	23.6572460873198	29.3877509280977	28.4245692392408	30.443163156354	25.3440055147954	26.2349583725512
EEA1	na	20.948522995209	27.8269598712031	24.3398461381413	22.5099541381934	23.5381659895648	22.1419600234228	21.9021126732612	17.5102680684518	18.4392607052528	18.2291616198959
RP2	na	2.214071536079	2.62673367515781	3.29686879128669	4.23619063117293	3.37393610305735	4.34011840990679	4.07653535373728	5.23128340634245	4.62977108616736	4.32237852842893
JADE3	na	20.7356315013553	26.8008920293446	26.4970565818227	23.2159859100555	22.3473650120152	27.6590596970331	26.4604203869856	22.7052231178058	25.4238291542121	24.6187646619213
CDK16	na	190.793356791731	174.308404974926	182.42673978453	160.476868616198	165.521335879402	142.819320217526	135.674508454838	145.640383166853	141.447489046354	139.706791218872
USP11	na	121.518464691721	118.654485232519	118.727978570164	92.3655682718489	95.6610118631555	114.829234540076	120.887802944464	129.692234448907	110.914946969475	115.91491636239
HTATSF1	na	44.2388524228093	54.4636810458503	46.1154609941706	52.9939141703593	56.2058061403437	50.4630716812892	46.9913348048988	44.7565358098188	49.4906564383407	49.7637319273035
TIMP1	na	220.981370620193	180.87523916282	181.327783520768	179.165944930196	179.215547121223	142.414732908128	151.239461623653	159.081875252594	150.467560300439	153.726332011081
KLHL4	na	2.17149323730825	2.99611809822688	2.36072086289664	0.996750736746571	1.03202751387637	4.81826704828635	5.18831772293835	2.97892527305612	2.51444464162538	2.51825531656294
GABRE	na	2.00118004222525	1.55962311962495	1.79089168909401	2.40881428047088	2.06405502775273	1.83903322453678	1.81591120302842	1.92540292038993	2.99338647812545	2.70618481779898
FGD1	na	31.6356759866673	30.1663945506405	29.3462024508359	26.3723632430864	27.7059694109886	23.1350379646727	25.6821727285448	27.6822080252288	24.2663863826703	28.189425185406
PIN4	na	4.64103456601176	5.41763820501299	4.59933547426415	6.47887978885271	6.27155181509484	10.3721473863874	10.6731107443303	8.75513403422591	10.2174258453349	10.0730212662518
PORCN	na	16.690693118134	13.5440955125325	15.1004731057699	17.6923255772516	16.6315203197768	13.8295298485166	12.9337348950392	13.9864174405684	13.530106881127	12.9295496850396
MAGED2	na	29.3364478530468	30.5768216873839	30.2009462115398	31.7298984530992	34.6126150807766	45.7183659619843	48.5478301217803	45.8100581624849	46.7766526981736	45.4037674986273
RBM3	na	234.478691330521	231.809246832677	221.378634022325	271.697638324836	274.479625325195	204.132687923582	201.047311763861	197.553605303405	197.80297847453	222.207842261494
KLF8	na	0.21289149385375	0.410427136743408	0.814041676860912	0.373781526279964	0.277853561428253	2.05971721148119	1.81591120302842	1.88907456340144	2.11532644454198	2.02963861334924
SRPX2	na	8.72855124800376	8.29062816221685	9.44288345158657	3.3225024558219	2.7388422483642	1.10341993472207	1.03766354458767	1.3441492085741	0.319294557666714	0.526202603460913
SYTL4	na	1.14961406681025	2.54464824780913	2.3200187790536	3.488627578613	3.57240293264896	4.15621508745312	4.63242653833781	5.7398804041813	4.82933018470905	4.77340933139542
CENPI	na	9.49496062587726	10.0554648502135	9.93130845770312	12.667040612821	11.6301562140683	10.2618053929152	10.0431007351164	8.28286539337555	11.29504497746	10.7871533709487
TAF7L	na	0.553517884019751	0.697726132463794	0.651233341488729	1.24593842093321	0.833560684284758	0.625271296342504	0.667069421520645	0.363283569884893	0.997795492708482	0.939647506180202
GLA	na	14.5191998808258	15.3499749142035	15.6296001957295	15.6572928230607	15.2025591467172	8.86414014226726	8.74602130438179	8.7914623912144	8.86042397525132	10.0354353660046
ARMCX3	na	24.0993171042445	26.2673367515781	27.8809274324862	27.2445201377396	27.7853561428253	19.8615588249972	20.4938550056065	20.6345067694619	19.995821673878	20.3339720337396
NDFIP2	na	38.7462518813825	36.9384423069068	41.4754234360634	38.9563412945118	36.636976742611	28.2475503288849	26.163945088532	30.515819870331	28.0180974352542	28.3021828861477
FNDC3A	na	86.7319945960179	102.483656044829	101.226082517654	87.5894709916049	87.4841784839812	96.9170509330881	96.1321155235863	89.69471340458	88.6840633919299	86.5603282693202
CDADC1	na	4.93908265740701	4.35052764948013	4.27371880351979	6.39581722745716	5.47768449672841	5.33319635115665	4.55830771372441	4.7226864085036	4.70959472558404	4.62306573040659
CAB39L	na	2.1289149385375	2.70881910250649	3.05265628822842	3.65475270140409	2.85792234611917	3.71484711356429	4.15065417835068	3.16056705799856	4.43021198762566	3.90893362570964
KLF5	na	96.4824250145196	111.923480189927	94.0218136774353	57.4792924857189	61.802570734827	106.148997720263	116.255376406126	104.407697984918	127.039322131644	100.993313964248
STK24	na	110.873889999033	110.076558074582	116.489363958796	90.2059416755646	90.2627140982637	80.807119886146	82.9389647424002	82.3927136498936	75.992104724678	77.9531571127095
DNAJC3	na	99.0371229407646	119.88576664275	114.576366018173	116.952086444931	108.3231955911	94.2320624252644	94.5015013820914	96.306474376485	102.37381755189	101.068485764742
UGGT2	na	41.4712630027106	57.7470981397976	49.4530318693004	54.4890402754792	53.4272705260611	34.206017976384	32.760520479125	31.2787153670892	36.8386095907972	37.1348694442416
ARHGEF7	na	58.4600042122398	57.8702262808206	56.0874715357168	48.2178168901154	48.7434533476992	52.0446402543908	51.9202366416902	51.2229833537698	53.1226320317996	51.0040666354613
FGF9	na	25.376666067367	28.5657287173412	25.4795044857465	27.4106452605307	28.0632097042535	16.9926669947198	17.2696861349234	14.8219696513036	14.6077260132522	16.1995230065467
PARP4	na	114.152419004381	128.750992796407	123.693632799016	114.418678322367	110.22847715518	140.612480348082	141.900489722364	144.223577244302	136.378687943395	133.993734381297
SUPT20H	na	13.3695858140155	11.8203015382102	13.1467730813037	13.6222600688698	13.5751311440661	27.0337884006906	21.7538750240344	22.7415514747943	20.355028051253	19.7325976297842
MRPS31	na	10.4316831988338	14.1186935039732	11.4372855598958	15.1173861739897	14.7262387556974	13.9766525064795	14.7125866857609	13.7321189416489	13.8893132585021	15.3726332011081
SLC25A15	na	44.7923703068291	43.0127639307092	45.3828234849958	46.2243154166222	46.2030779289266	24.753387202265	23.8662615255164	25.8657901758043	21.8716772001699	24.7315223626629
KPNA3	na	71.7870117274846	74.0820981821852	75.7872801157509	72.3890222562197	72.6785529964472	59.4007731525379	55.18146492468	58.4523263944792	61.4642023508425	63.8584445200065
RGCC	na	4.34298647461651	3.40654523497029	3.37827295897278	3.19790861372858	3.33424273713903	5.48031900911959	6.11480303060592	5.66722369020432	4.2705647087923	4.43513622917055
VWA8	na	75.7467935131643	90.6223117929446	85.2708656511805	95.8957271311597	91.9298354668333	67.308616018046	65.5210409582501	62.593759091167	65.9343261581765	63.40741371704
DGKH	na	29.8473874382958	30.82307796943	31.218498307616	25.7909253133175	23.3000057940549	20.5603914503212	17.6402802579904	17.8372232813482	18.4791725249611	16.988826911738
KATNAL1	na	8.94144274185751	7.8391583117991	9.1986709485283	10.3828201744434	9.08978079529569	9.12160479370241	8.44954600592817	8.86411910519138	9.1398067132097	8.30648395463298
INTS6	na	23.5883775189955	27.9911307259005	26.8633753364101	23.9635489626155	24.0144863805847	20.0822428119416	23.9033209378231	19.9805963436691	23.0291199717118	17.890888517671
DHRS12	na	2.85274601764025	2.05213568371704	2.64563544979796	3.3225024558219	2.54037541877259	2.1700592049534	2.77945592300269	3.16056705799856	2.51444464162538	2.29273991507969
TSC22D1	na	586.601222164624	547.181458706312	548.053558946609	574.086893085327	539.790083123258	709.646140684251	724.437391771421	732.633975386863	650.56266124593	701.65358581488
[truncated: 13,288 more rows]
