# Supplementary material for: FOXO1 links KRAS G12D and G12V alleles to glutamine and nitrogen metabolism in colorectal cancer
Source: EMBO Rep. 2025 Nov 20;27(1):142–62. doi: 10.1038/s44319-025-00641-z (PMC12795846; doi:10.1038/s44319-025-00641-z)
Supplement: Supplementary file 6 — Source data Fig. 4 [file 44319_2025_641_MOESM6_ESM.zip › Fig4/Fig 4C-D/data/sw_gsea_G12D_LN_iFOXO1___G12G_LN_iFOXO1.gct]

#1.2
14876	10
NAME	Desctiption	G12D_Low_Nutrient_Foxo1inh_1	G12D_Low_Nutrient_Foxo1inh_2	G12D_Low_Nutrient_Foxo1inh_3	G12D_Low_Nutrient_Foxo1inh_4	G12D_Low_Nutrient_Foxo1inh_5	Parental_Low_Nutrient_Foxo1inh_1	Parental_Low_Nutrient_Foxo1inh_2	Parental_Low_Nutrient_Foxo1inh_3	Parental_Low_Nutrient_Foxo1inh_4	Parental_Low_Nutrient_Foxo1inh_5
TSPAN6	na	24.048338896752	20.7941732780719	22.0378525895033	31.2979517487526	26.8405362065332	14.1913361194703	14.4413826081891	11.7858761992171	26.8044522612385	25.8318235048524
DPM1	na	16.5053523287994	19.9733506486744	19.946386790148	20.627293928202	20.5184352946981	30.3664073954257	26.9727759036823	28.7702365132405	22.381150548171	25.0765070281023
SCYL3	na	13.7882550166875	12.3514262328397	13.4396043032647	15.5498061920292	14.6884739748024	17.2432363602166	17.2364889194516	16.5081632958732	11.9845012225848	13.1802725192887
C1ORF112	na	9.97620804148566	9.88895834464699	10.6897140855939	14.280434257986	10.4485021057872	9.84237827640683	9.68970187904304	9.20647568423695	11.4930232544662	10.0079433169384
FUCA2	na	78.7552683600209	70.9034404632001	75.7575389544261	89.1337104935958	89.4558350578814	52.3400891287991	54.9238390163065	57.5007899416351	68.8825275317019	75.2295210843069
GCLC	na	81.7156878194862	103.423651304095	86.4472530400199	60.2951668670519	60.6845973752788	56.9179394899186	53.9921369125523	57.9769869597853	43.1366432017957	46.3386658486167
NFYA	na	23.6833556757221	25.6800222625813	27.5376330248451	27.0534893442956	25.0612622972143	19.9136490708696	17.4228293402024	18.5320006230114	20.3774326781489	22.0930069449395
STPG1	na	3.32540268049522	2.8142490150774	2.67242852139846	4.48246964209004	4.769968352642	4.95933789121274	4.79826583433381	4.88101943603942	3.8184057523062	3.73881655991284
NIPAL3	na	12.0849999852143	14.1885054510152	14.7951839880321	16.5018351425616	17.527740851375	20.0280953298976	18.7272122854582	19.166929980545	19.3944767419117	17.6366397321141
LAS1L	na	38.6476677379505	41.158391845507	41.5582000501529	43.2776493762853	41.3397257228974	33.1512663651067	34.8922437855925	33.611572864434	46.6904069712688	51.8902419527297
ENPP4	na	8.88125837839577	11.7260375628225	12.742449036813	14.1614306391694	13.6284810075486	12.2838984690039	12.2052975591792	11.9446085386005	14.6309210509158	11.9340003326511
SEMA3F	na	19.7902013180691	14.6184601616521	16.7317263948426	15.7084776837846	15.5970393753056	9.76608077038817	12.0189571384284	11.0715806719918	17.8444308424606	16.881323255364
ANKIB1	na	66.8324831397088	78.1735837521501	74.7892677510208	64.1429505421203	58.5646114407713	72.6733744827714	68.9459556778063	70.7152571953028	51.1893206794316	49.208868460267
CYP51A1	na	220.044328589842	244.761490727982	256.824253991206	187.073688779616	187.92161033742	253.307719981943	265.162418728428	275.718073508958	186.081119929219	184.486049446204
KRIT1	na	14.8832046797774	19.3088751867811	17.6612667501116	23.2057056692272	22.0327109622035	21.5921942032801	19.239648442523	20.3177394410747	21.4738066070289	24.6988487897272
RAD52	na	8.02963086265919	7.85644516709108	7.16520690519878	9.48062163238513	10.4863589974749	11.4064771497893	12.1587124539915	10.1985528053832	9.5271113819917	9.32815848786335
BAD	na	24.4944295002331	20.7941732780719	24.0518566925862	22.6503554480833	25.2505467556525	16.2132200289647	16.7240527623868	15.1192553262684	26.577616275953	27.6445830490525
LAP3	na	64.8453522696568	69.1445348287768	67.9339076309117	71.4418391628687	72.5338044735086	62.9072937123832	60.4674665336436	64.4056467048128	76.0656670657432	79.7236541209698
CD99	na	47.7316945724741	43.4254257743194	46.2059018264981	45.5387181337997	46.3746923173528	36.8516954070116	36.0102863100975	35.8735087006474	41.5487913047971	45.2812227811666
CD99	na	47.7316945724741	43.4254257743194	46.2059018264981	45.5387181337997	46.3746923173528	36.8516954070116	36.0102863100975	35.9131917854933	41.5487913047971	45.2812227811666
HS3ST1	na	5.67751677157721	5.12036973576583	3.98927735802959	4.76014475266199	6.81424050377429	1.52595012037315	1.58389357638204	1.82542190290905	2.4573898405931	2.45477854943772
WNT16	na	1.29771811921765	1.44621129941478	1.08446374781387	1.3487076799209	1.36284810075486	1.64039637940114	1.44413826081892	1.74605573321735	0.945149938689652	0.490955709887545
MAD1L1	na	50.813775105616	64.0241650930109	59.4131210409456	48.9104873336019	49.0625316271749	56.0786669237133	51.336785916853	55.7150511235719	43.2878671919861	48.7556785742169
LASP1	na	105.682919333787	110.263839882408	103.605018764361	93.4575086439304	88.0551300654389	32.4645888109388	36.6624777827254	34.8417484946554	67.1056456469653	71.3774070528815
SNX11	na	10.6250671010945	8.05187912647146	11.077022566956	8.25091757128078	9.19922468009529	12.4746422340505	10.5748188776095	13.4128826778969	8.58196144330204	8.61060783495078
M6PR	na	94.125117334505	92.0884816600328	92.2568802604514	101.629090469334	96.6107875868444	116.50629169049	120.748592646536	111.033271398685	137.235771097738	132.36921255045
CYP26B1	na	12.571644279921	10.8661281415489	10.3024056042318	11.622686771083	11.7356364231668	15.4502449687782	15.6525953430695	14.4049597990432	18.3737148081268	14.4643105297638
ICA1	na	21.9395469530233	25.2500675519445	26.2595150363501	24.1180667468208	24.7962640554009	33.5327538952	31.4449460017022	34.405234561351	27.5983782097378	28.8153235880151
DBNDD1	na	71.5367113218728	59.7246179866427	60.1877380036698	53.0756139921812	50.8418055364937	50.6615439963887	55.2033496474327	53.4134322025127	59.9981181080191	56.4599066370676
ALS2	na	27.1709731211195	28.142490150774	29.2805211909745	23.523048652738	24.3041244634616	33.1131176120974	30.9325098446374	30.0400952283076	23.4019124819558	21.7908803542395
CFLAR	na	9.32734898187684	12.5468601922201	10.9995608706835	9.55995737826283	9.53993670528401	5.49342043334335	5.31070199139859	5.15880102996036	7.03191554385101	6.68455081923811
NDUFAF7	na	8.02963086265919	8.91178854774511	9.95382797100588	10.1153075994067	10.0699331889109	12.1313034569666	10.7145741931726	9.3255249387745	10.3966493255862	9.81911419775089
RBM5	na	91.408020022393	105.221643730394	97.6791989995207	93.8145195003801	101.00218702261	142.10410495975	134.025347625033	128.573194900551	94.4393818738701	90.8268063291958
SLC7A2	na	10.0978691151623	10.0843923040274	9.87636627473346	9.75829674295708	8.78279887153131	7.97308937894972	7.91946788191018	7.77788462978639	9.86736535991997	8.7616711303008
ARF5	na	114.077533417476	95.2545118019949	101.591014661278	93.4971765168693	101.570040397925	73.8178370730512	76.2598171922763	84.7630692307333	112.699678689354	114.581509522985
SARM1	na	72.9966442059926	68.8318404937682	62.6665122843872	60.9298528340735	69.3159686800596	66.9892102843814	67.4086472066119	66.0326531834926	66.311719698466	68.3561411458812
POLDIP2	na	89.9075334470476	75.7502026558334	88.6549113837839	99.4473574576968	97.897921904224	79.2349600003759	79.3810192398526	81.8265209521405	111.376468775189	124.476155368411
PLXND1	na	103.046929404126	94.8636438832341	89.5844517390529	67.6337233607391	72.6473751485715	54.4001217913029	58.6040623261353	55.5166356993427	71.2264993796522	65.7502993010935
AK2	na	203.457868878592	208.254427115728	197.875903127895	189.414093283008	197.158691909203	273.717302841934	262.926333679418	272.702159060674	238.933904500744	246.686361306572
FKBP4	na	154.104026657096	160.177673108156	163.173063197851	139.908587855324	139.237647627121	114.25551526294	110.91913545193	121.906436646448	172.773408792468	189.471138192755
KDM1A	na	137.233691107266	148.607982712837	138.772628872039	131.181655808777	135.679099808484	121.961563370824	114.366433235821	116.668269446796	157.08391981022	154.084561257014
RBM6	na	40.7159059904537	53.5489048702228	42.5264712535582	53.5912963403862	53.2267897128147	61.4194923450194	57.9518708535074	58.572233232473	51.9076346328357	53.4764065539049
CAMKK1	na	31.2668959349002	30.3313504958342	27.343978784164	27.5691716925007	27.9762429571622	29.7941761002858	32.1903076847055	29.2067504465448	34.2900397756606	32.6674376194405
RECQL	na	32.4023992892156	40.611176759242	38.1886162623027	42.1669489339975	43.1568565239038	25.3689207512037	23.6186483301674	20.4367886956122	23.6665544647889	27.3424564583525
VPS50	na	8.75959730471912	9.26356967462979	11.1544842632284	13.5664125450867	15.9377514004943	10.2620145595094	11.925786928053	10.1191866356915	16.3699969381048	17.2967473175766
HSPB6	na	0.811073824511029	0.938083005025801	0.503501025770725	1.3487076799209	0.946422292190874	3.20449525278362	4.19265946689362	3.7302099755098	0.642701958308964	0.868613948262579
ARHGAP33	na	12.9366275009509	7.70009799958678	8.4433248936937	14.4787736226802	15.0670428916787	10.0331220414535	10.4350635620464	8.84932792062431	12.1735312103227	13.3313358146387
NDUFAB1	na	56.2479697298399	48.0376672156962	52.1704524394744	51.3698954558106	53.9460706548798	48.9829988639782	48.4485093952152	51.6673764692953	53.344262539644	61.8604194458306
ZMYND10	na	1.09494966308989	0.977169796901876	1.31684883663113	1.38837555285975	1.36284810075486	0.724826307177247	0.419265946689362	0.277781593920942	0.604895960761378	1.24627218663761
SLC25A13	na	26.4815603702851	24.1556373794144	26.7242852139847	30.5839300358533	28.1655274156004	33.7234976602467	28.8827652163783	32.3813972342127	39.6584914274178	40.7870897445037
ST7	na	56.3696308035165	58.0438859359714	53.9133406056038	43.5156566139184	42.3997186901511	23.1181443236533	25.109371696174	23.2939708045133	30.2826040356165	30.6280831322153
CDC27	na	80.9046139949752	92.0493948681567	89.7393751315977	94.4095375944628	87.1465646649356	112.271780106455	109.661337611862	109.247532580622	84.4585985213073	80.6300338930698
HCCS	na	20.074077156648	22.2012977856106	20.4886186640549	18.0885500601156	17.527740851375	17.1287901011886	16.7240527623868	17.7383389260945	20.3774326781489	22.432899359477
DVL2	na	94.8550837765649	80.3233573053342	85.6726360772957	78.9787350212502	78.9694760604065	78.4719849401893	78.682242662037	74.0089532375083	74.6668451564825	69.4513500371688
PRSS22	na	22.3450838652789	21.4195619480891	19.7527325494669	10.5913220746729	11.508495073041	8.43087441506167	9.27043593235368	9.12710951454525	1.73907588718896	1.77499372036266
UPF1	na	122.918238104647	117.573069963234	121.692324843971	103.929827099787	107.967855093135	147.597525393093	144.274070766328	132.898651148748	123.323164000226	118.358091906736
SKAP2	na	4.94755032951728	5.74575840578303	6.31312824620217	11.6623546440219	9.95636251384799	7.85864311992173	7.03435088334375	6.74612442379432	11.6064412471089	13.2558041669637
SLC25A5	na	415.513120297	382.229737756138	419.803662948376	372.679666260495	387.881712231508	412.120978759779	408.691127811753	432.505941734907	445.770517083588	412.855986191588
MCUB	na	22.4667449389555	23.6865958769015	22.5800844634102	27.9658504218892	25.8941139143423	13.6191048243304	14.2550421874383	12.6589040658258	20.3774326781489	20.3935448722519
HOXA11	na	10.0978691151623	10.1625658877795	10.9220991744111	10.7896614393672	11.2434968312276	14.8017161676196	13.7426060303735	12.2223901325215	9.56491737953928	9.8946458454259
POLR2J	na	130.17734883402	130.237190531082	125.061908631821	178.584763970702	146.165458805959	144.774517670403	171.805867932263	167.58166730402	158.142487741553	176.857353031029
DHX33	na	100.045956253435	92.2448288275371	98.4150851141087	88.6180281453907	89.2665505994432	111.089168763165	105.748188776095	98.6124658419346	93.6832619229183	91.3177620390833
LIG3	na	35.8089093521619	36.1161956934933	39.350541706389	43.3966529951018	44.2547063828452	46.6559249304091	45.7465732943282	46.230793845414	50.8490667015033	48.9445076934045
RPAP3	na	30.8208053314191	40.5330031754898	35.3612643483594	32.0119734616519	30.3990840251709	32.8079275880228	27.8578929022487	32.5004464887503	31.1521419792109	31.8365894950154
REXO5	na	4.21758388745735	2.93150939070563	3.36958378785024	5.43449859262244	5.79210442820815	5.83675921042731	6.98776577815604	6.82549059348602	10.4344553231338	11.103152208226
CIAPIN1	na	43.6763254499189	37.5624069929081	43.0687031274651	36.4547752308031	36.3804729118172	59.9698397306649	53.572870965863	59.7230426930026	54.0247704955005	53.6652356730924
SPPL2B	na	40.2698153869726	31.3476070846122	36.5619206405819	37.2481326895801	37.8947485793226	46.2362886473065	47.3304668707102	46.9847724574851	42.5317472410344	41.9200644596288
FAM214B	na	9.81399327658345	7.58283762395856	6.85536012010911	7.53689585838149	6.54924226196085	2.74671021667167	3.21437225795178	3.6508438058181	3.96962974249654	4.60743050817542
PRKAR2B	na	7.70520133285478	8.20822629397576	8.71444083064717	9.91696823471248	8.93422643828185	4.46340410209147	3.86656373057968	3.37306221189716	9.03563341387308	10.7632597936885
MSL3	na	11.9227852203121	11.8432979384507	11.5805235927267	13.5267446721478	12.9092000654835	9.23199822825757	10.9474997191111	10.7937990780709	16.4834149307475	16.352601721639
CREBBP	na	63.4665267679881	63.4769500067459	59.2581976484007	52.0045814228322	54.4382102468191	82.6301990182062	93.4963061117278	89.4456732425435	60.1871480957571	54.382786326005
TSPOAP1	na	2.51432885598419	2.69698863944918	1.78161901426564	1.586714917554	2.30927039294573	7.74419686089375	7.96605298709789	6.23024432079828	2.26835985285517	2.71913931630025
GCFC2	na	10.3006375712901	12.4295998165919	10.9220991744111	16.382831523745	15.9377514004943	15.9843275109088	13.6960209251858	14.7621075626558	17.6932068522703	17.9387663228141
WDR54	na	20.9662583636101	16.1037582529429	16.266956217208	18.8025717730149	15.3698980251798	5.15008165625939	7.03435088334375	6.58739208441092	11.7576652372993	11.8207028611386
CROT	na	4.86644294706618	6.01936594891556	5.53851128347798	9.28228226769088	7.57137833752699	4.57785036111946	4.28582967726904	4.72228709665602	7.75022949725515	11.0653863843885
KMT2E	na	53.2064428879235	55.229636920894	53.4098395798331	61.2868636905231	58.9431803576476	69.0873916998945	73.8373917225155	75.1597626980379	68.1642135782977	65.410406886556
RHBDD2	na	174.29976488742	129.0645867748	140.631709582577	128.682579813629	139.086220060371	124.784571093515	128.202209476569	125.755695876495	125.818359838367	132.36921255045
SOX8	na	52.9631207405702	53.0016897839578	45.7411316488636	27.0931572172345	28.9226652493531	36.9661416660396	38.1997862539197	39.4846694216197	32.3241279031861	29.0419185310401
IBTK	na	41.9730704184458	51.3991313170387	48.6459452590793	52.7186031357315	50.0468108110534	65.9973427061388	64.4737855797864	63.0564218200539	49.1856028094095	47.0939823253668
ZNF195	na	28.8742281525926	32.1684297140098	34.0056846635921	39.7472086847276	38.992598438264	47.685941261661	43.4639031401306	44.5244211970425	33.3826958345185	33.460519920028
MYCBP2	na	70.0362247465274	83.3721270716681	79.9017397050005	66.1660120620017	62.9938677682245	83.0879840543181	76.4927427182148	74.2073686617375	74.8936811417681	64.6173245859684
FBXL3	na	25.589379163323	27.7125354401372	26.9954011509381	28.6005363889108	25.7426863475918	22.1262767454107	21.8484143330346	17.9367543503237	20.0749846977682	20.9600322298144
PDK2	na	9.57067112923015	6.52749424330453	7.66870793096951	10.7103256934895	10.6756434559131	1.25890884930785	1.16462762969267	2.34130200590509	6.38921358554205	7.36433564831317
ITGA3	na	45.9473321585498	44.4025955712213	43.7658583939169	41.5322629669759	41.7561515314613	17.3195338662353	20.3576909670279	18.8891483866241	20.6042686634344	20.6956714629519
ZFX	na	12.4905368974699	15.4001959991736	15.3761467100752	15.9464849214177	15.9756082921819	19.5703102937857	17.4228293402024	18.651049877549	15.3114290067724	14.5398421774388
LAMP2	na	42.0541778008969	45.6924597031317	44.0369743308704	53.908639323897	51.1068037783072	51.7678578336592	50.6380093390374	50.1991023299989	52.0966646205736	47.6227038590918
ASB4	na	1.13550335431544	1.563471675043	2.0140041030829	1.30903980698205	2.00641525944465	0	0	0	0	0
GDE1	na	49.8810402074283	47.1777577944226	53.022531098471	51.2112239640553	48.1918231183593	48.1055775447636	48.8677753419046	50.7546655178408	49.5636627848854	51.2104571236547
REX1BD	na	21.6556711144445	17.0809280498448	17.6612667501116	18.8819075188926	21.6541420453272	17.2813851132259	17.795510181704	20.3574225259205	20.7554926536248	20.7334372867894
CRLF1	na	1.05439597186434	0.429954710636826	1.12319459595008	0.595018094082749	0.832851617127969	0.114446259027986	0.326095736313949	0.515880102996036	0.529283965666205	0.377658238375034
OSBPL7	na	33.6595637172077	26.8526260188636	29.0868669502934	22.4123482104502	23.130560821145	30.0612173713511	32.6561587365826	29.9210459737701	25.2922123593351	20.8845005821394
TMEM98	na	29.8475167420059	28.3770109020305	30.9846785089677	37.3274684354578	36.1533315616914	6.63788302362321	8.94434019603973	9.44457419331204	25.2166003642399	26.5871399816024
YBX2	na	13.017734883402	11.9214715222029	11.8129086815439	15.6688098108457	15.1806135667416	9.68978326436951	9.54994656347992	8.57154632670337	13.3455171342979	14.6531396489513
MAP3K14	na	26.8870972825406	25.4064147194488	23.470893970543	17.2555247283997	17.6791684181255	25.2163257391663	25.7615631688019	23.7304847378177	14.7821450411062	14.9552662396514
TMEM132A	na	65.7780871678445	50.8519162307736	59.4131210409456	55.495354241451	59.8138888664632	53.4082542130603	56.4611474875008	58.6912824870106	73.532665230055	73.3789957162692
AP2B1	na	342.719244547135	330.947866814727	358.531461196893	316.549626052022	303.915126468333	357.759005721485	362.618458781111	360.798607418458	331.445180499687	329.544578806055
ZNF263	na	68.8196140097608	77.6654554577611	73.9371890920242	64.8173043820808	65.7952777531095	81.447587674917	83.7134340223094	69.8025462438483	62.5311199437074	66.014660067956
SPATA20	na	135.327667619665	110.224753090532	121.653593995834	114.283141936827	129.092000654835	76.3738035246763	76.6324980337779	75.397861207113	77.8047429529322	70.3954956331064
TNFRSF12A	na	296.812466079811	255.119490575142	247.373927045971	178.426092478947	204.200073763103	136.648833279416	153.078655646805	145.319456705499	90.7343941142066	90.4491480908207
MAP3K9	na	29.7258556683292	28.3770109020305	29.0481361021572	21.1826441493459	24.266267571774	24.3389044199518	26.8330205881192	23.8892170772011	21.7762545874096	19.0717410379392
RALA	na	39.9859395483938	49.0930105963503	45.818593345136	39.5488693200334	38.4247450629495	47.4188999905957	43.9763392971953	45.714913742418	42.4561352459392	44.337077185229
BAIAP2L1	na	115.578019992822	120.660926521444	115.185542357087	76.122648169653	86.1622854810571	91.1755196922958	95.0801996881099	98.493416587397	76.5193390363143	71.490704524394
KDM7A	na	21.8178858793467	26.031803389466	26.5306309733036	51.2508918369941	44.9361304332227	25.9793007993529	30.9790949498251	33.3734743553589	73.0411872619363	74.9273944936068
ETV1	na	1.74380872269871	2.46246788819273	1.78161901426564	2.41974024926985	2.80140998488499	0.152595012037315	0.139755315563121	0.198415424229245	0.302447980380689	0.490955709887545
ALDH3B1	na	0.121661073676654	0	0	0.11900361881655	0	3.16634649977429	3.26095736313949	2.97623136343867	6.04895960761378	5.62710775178801
TTC22	na	34.9572818364254	30.5267844552146	32.9212209157782	27.6881753113172	26.5376810730321	41.2388020030844	43.4639031401306	42.8974147183627	37.0498775966344	39.1631593194911
PHTF2	na	40.8781207553559	47.7640596725637	44.7728604454583	50.8938809805445	47.0561163677302	27.6196971787541	23.0130419627272	24.5241464347346	38.8267594813709	37.8413554851784
FARP2	na	28.387583857886	28.4551844857826	28.9706744058848	26.4584712502129	21.8434265037654	18.8836327396178	18.6806271802705	18.2542190290905	20.3018206830537	20.9222664059769
USH1C	na	1.29771811921765	1.48529809129085	1.08446374781387	0.872693204654698	1.40070499244249	1.86928889745711	1.81681910232057	1.9444711574466	3.40253977928275	2.30371525408771
GGCT	na	58.9245133507263	64.4541198036478	59.8391603704439	57.9944302365986	53.9082137631922	79.6164475304692	75.6076257196484	77.9375786372473	68.7691095390591	65.863596772606
DBF4	na	57.140150936802	73.6395158945254	66.1135577685098	70.0137957370701	71.3980977228795	63.2506324894672	52.9206794932351	56.0721988871845	61.9640299804936	65.5992360057435
IFRD1	na	90.8402683452353	95.5672061370035	100.196704128374	75.8053051861422	74.0102232493263	96.6307913726299	94.428008215482	96.1917976663378	81.1316707371198	76.438027447107
COX10	na	43.0680200815357	39.2040522517033	41.015968176246	38.0414901483571	38.1218899294484	40.2469344248419	40.1563606718034	38.4132261307818	37.9572215377764	38.5211403142535
GTF2IRD1	na	116.470201199784	112.960828521857	114.13980945741	93.2195014062973	93.544379360146	114.78959780507	118.000071440462	112.977742556132	82.2280446659998	71.9061285866065
PAF1	na	53.6930871826301	57.5748444334585	56.5083074307299	52.7186031357315	53.4160741712529	55.7353281466294	61.8184345840871	61.8659292746785	60.7920440565184	58.7636218911554
VPS41	na	43.7979865235956	45.5751993275035	48.9170611960328	58.0737659824763	51.3718020201206	41.3532482621124	39.6439245147386	38.095761452015	45.6318390399364	47.3583430922293
ARHGAP44	na	22.5478523214066	24.3510713387948	23.277239729862	23.2057056692272	23.5469866297089	16.48026130003	17.4694144453901	18.2145359442447	24.6495104010261	21.1110955251644
ELAC2	na	144.736123983993	147.708986499688	157.208512584875	130.70564133351	132.574834690098	124.059744786337	124.568571271928	130.358933718614	157.046113812673	162.128681734402
SCIN	na	0.364983221029963	0.3126943350086	0.193654240681048	1.3487076799209	1.09784985894141	0.228892518055973	0.0465851051877069	0.0793661696916979	0.529283965666205	0.717550652912565
ARSD	na	6.65080536099044	6.33206028392416	7.97855471605919	10.4326505829175	9.3127953551582	7.97308937894972	7.17410619890687	7.61915229040299	8.65757343839722	8.98826607332582
PNPLA4	na	4.82588925584063	4.80767540075723	5.15120280211588	7.61623160425918	8.97208332996948	8.16383314399636	7.59337214559623	7.2223214419445	6.16237760025653	7.13774070528815
ADIPOR2	na	67.5624495817687	69.6135763312897	66.4234045535995	54.186314434469	52.0910829621857	68.7059041698012	68.4801046259292	70.1993770923067	62.0396419755888	59.2923434248804
MARK4	na	55.0313589930733	51.555478484543	54.0295331500124	42.0479453151809	47.0561163677302	43.6803221956815	46.5851051877069	43.1355132274378	35.802279677564	34.5557288113156
PROM1	na	84.8788757350792	87.9061949292928	90.4752612461857	76.4399911531638	78.7801916019683	65.8828964471108	64.6601260005372	62.5405417170579	66.0470777156329	64.1641346999183
CCDC124	na	56.0046475824866	59.9982255297752	53.022531098471	61.2075279446454	58.7160390075218	56.7653444778813	52.5479986517334	60.2389227959987	77.5401009700991	87.390116359983
PAFAH1B1	na	53.5308724177279	52.6499086570731	52.4028375282916	51.2508918369941	49.2518160856131	67.63773908554	65.2657323679774	63.3342034139749	52.6259485862398	50.2663115277171
NOS2	na	34.3489764680421	34.4745504346982	34.1993389042731	33.4400168874505	33.9576318438085	15.9843275109088	15.7923506586327	15.2779876656518	33.4583078296137	31.9498869665279
KIAA0100	na	282.456459385966	297.05961825817	301.829499525482	295.287646156799	302.36299390914	216.188983303866	230.456515363586	213.37594721613	263.205354926294	256.354412208973
TRAPPC6A	na	2.55488254720974	2.38429430444058	2.98227530648814	2.97509047041374	2.83926687657262	2.89930522870899	2.74852120607471	4.16672390881414	3.02447980380689	2.98350008316277
SCN4A	na	1.82491610514982	0.898996213149726	0.852078658996612	0.634685967021599	0.567853375314524	1.22076009629852	1.21121273488038	1.38890796960471	0.151223990190344	0.151063295350014
ST7L	na	7.78630871530588	10.0062187202752	7.97855471605919	9.71862887001823	8.85851265490658	8.81236194515495	10.1555529309201	9.56362344784959	8.12828947273101	9.97017749310091
RPUSD1	na	174.015889048841	139.031718703199	148.958841931862	124.477785282111	133.559113873976	173.042743650315	166.308825520114	163.414943395206	160.22181760667	175.422251725203
RHBDF1	na	19.5063254794903	16.8073205067123	16.9253806355236	15.6291419379069	14.1963343828631	12.0550059509479	11.9723720332407	12.5398548112883	9.22466340161101	8.95050024948831
LUC7L	na	48.5833220882107	53.8225124133553	49.0719845885776	45.4197145149832	44.3682770579082	56.0786669237133	50.6845944442251	50.7149824329949	33.4205018320661	33.0450958578155
BAIAP3	na	10.3006375712901	8.40366025335613	9.56651948964378	6.54519903491024	7.19280942065064	5.15008165625939	6.56849983146668	6.11119506626073	5.7087056296855	5.5138102802755
TSR3	na	48.5833220882107	45.301591784371	50.8536036028433	46.0147326090659	48.3053937934222	50.5470977373607	44.2092648231339	47.024455542331	59.5444461374481	61.1428687929181
PIGQ	na	46.2312079971287	32.3638636733901	38.9245023768907	40.1042195411773	40.2797327556436	37.5765217141889	40.9017223548067	40.4370634579201	52.6637545837874	53.9295964399549
CRAMP1	na	65.1292281082357	62.1479990829593	57.2829243934541	46.2924077196379	49.0625316271749	54.8960555804241	56.4145623823131	57.5404730264809	43.0610312067006	39.5408175578661
TEAD3	na	12.2877684413421	10.2016526796556	10.4185981486404	12.1780369922269	10.4863589974749	3.43338777083959	4.37899988764445	4.04767465427659	8.46854345065929	7.85529135820072
DNAJC11	na	105.845134098689	108.387673872356	102.675478409092	95.163227180301	99.1850562216036	116.429994184472	112.922294975002	115.080946052962	120.487714184157	116.734161481723
MYLIP	na	5.515302006675	4.65132823325293	5.57724213161419	4.99815199029509	6.13281645339686	6.98122180070717	5.26411688621088	6.42865974502753	5.82212362232826	5.32498116108798
E2F2	na	38.8504361940783	32.0120825465055	34.9739558669973	29.3938938476878	33.5033491435569	30.0993661243604	33.0754246832719	29.9210459737701	30.8496939988303	27.9467096397525
PSMB1	na	75.8759562830068	73.6395158945254	75.6026155618812	82.6678472045632	75.9409247253957	64.7765826098403	68.4335195207415	74.5645164253501	84.3829865262122	95.9629583710962
JARID2	na	31.8752013032835	38.3050560385535	34.0056846635921	22.9676984315941	22.1462816372664	19.9136490708696	18.2147761283934	19.3256623199284	12.1357252127751	12.6515509855637
CDKL5	na	1.37882550166875	1.75890563442338	1.27811798849492	1.9040579010648	1.32499120906722	2.82300772269033	2.60876589051159	2.42066817559678	2.60861383078344	2.30371525408771
CDK11A	na	45.3390267901665	48.1549275913245	42.2553553166047	39.0728548447672	41.1125843727716	46.0073961292505	43.0446371934412	46.1514276757223	43.5903151723668	46.2631342009417
NADK	na	123.404882399353	119.097454846401	119.484666500207	103.295141132765	113.570675062905	114.942192817108	108.170614245856	109.564997259389	108.049540991001	108.31238276596
CYTH3	na	25.9949160755785	24.7028524656794	24.6715502627655	27.489835946623	26.0833983727805	26.8185733655581	25.9944886947405	28.2543564102444	33.3826958345185	34.4424313398031
ADAM22	na	33.3756878786289	38.3050560385535	35.5161877409042	43.2776493762853	39.2954535717651	23.9955656428678	27.4852120607471	24.0479494165844	40.7548653562978	38.7477352572785
SYPL1	na	87.1498824437101	85.5609874167283	99.1122403805605	102.303444309294	91.0836814004497	70.4988955612396	74.2100725640172	75.0010303586545	93.1161719597046	87.465648007658
CYB561	na	69.4279193781441	63.3206028392416	67.5465991495496	55.3366827496956	55.7253445641986	65.3869626579896	71.6013066735056	66.7469487107179	73.532665230055	69.1869892703063
SPAG9	na	100.938137460398	121.716269902098	119.523397348343	92.2278045828261	94.7936567858379	113.568837708772	107.192327036914	102.501408156828	93.5698439302756	91.9975468681584
CELSR3	na	25.7515939282252	27.8688826076415	22.9673929447723	11.2656759146334	11.508495073041	41.4676945211404	42.1595201948748	36.4687549733352	15.0845930214869	13.3691016384762
AASS	na	4.50145972603621	4.80767540075723	3.44704548412266	5.07748773617279	4.769968352642	5.11193290325006	5.07777646546006	3.6508438058181	5.02819767382895	4.53189886050041
PLEKHG6	na	6.81302012589265	5.19854331951798	6.73916757570048	6.14852030552174	5.37567861964416	2.28892518055973	2.14291483863452	1.42859105445056	4.3476897179724	4.56966468433792
SS18L2	na	7.78630871530588	7.30923008082603	9.14048016014548	9.16327864887433	7.64709212090226	8.31642815603368	9.27043593235368	7.57946920555715	8.58196144330204	10.725493969851
MPND	na	33.45679526108	29.4323542826845	29.9389456092901	35.939092882598	38.5761726297	21.0581116611495	22.407435595287	26.9448146103314	37.541355564753	38.2945453712285
MGST1	na	26.3193456053829	27.0480599782439	28.6608276207951	33.2020096498174	28.8848083576655	35.5546378046944	38.619052200609	38.7703738943944	47.5599449148633	46.9806848538543
CRY1	na	12.6121979711465	13.7976375322545	13.8656436327631	14.796116606191	15.2941842418045	12.9705760231718	15.3264996067556	13.5716150172803	11.6820532422041	11.8584686849761
NFIX	na	87.3932045910634	86.8899383405148	76.7645410059675	66.602358664329	68.7859721964327	75.4582334524524	74.2566576692049	75.5962766313422	74.3265911785543	76.4757932709445
ST3GAL1	na	2.8387583857886	3.47872447697068	3.05973700276056	4.00645516682384	4.88353902770491	2.21262767454107	2.14291483863452	1.90478807260075	4.72574969344826	3.2856266738628
MMP25	na	17.6408556831149	18.0190110548706	15.2212233175304	1.07103256934895	1.47641877581776	1.25890884930785	1.39755315563121	1.74605573321735	0.604895960761378	0.528721533725048
IL32	na	95.8689260572037	81.9650025641294	86.4472530400199	103.453812624521	92.5222432845798	136.114750737285	155.035230064689	145.478189044882	177.083292512893	187.771676120067
PKD1	na	190.359026612739	159.864978773147	174.443740005488	124.081106552723	136.814806559113	315.146848610065	304.852928348354	294.72627115012	129.37212360784	112.957579097973
MAPK8IP2	na	0.608305368383272	0.3126943350086	0.193654240681048	0.833025331715848	0.832851617127969	0.419636283102617	0.931702103754139	0.555563187841885	1.43662790680827	1.35956965815012
MED24	na	111.482097179041	94.9027306751102	103.10151773859	103.890159226848	105.393586458376	67.7521853445679	73.8839768277032	69.1279338014688	105.478733157765	106.65068651711
RHOBTB2	na	21.250134202189	19.5433959380375	21.4956207155963	20.9843047846516	22.0327109622035	9.42274199330421	10.7145741931726	10.1191866356915	18.1846848203889	20.0158866338768
HEATR5B	na	22.7911744687599	25.523675095077	24.942666199719	23.1263699233495	23.016990146082	25.178176986157	25.7149780636142	25.7940051498018	22.4567625432661	22.8105575978521
SEC62	na	49.9215938986539	58.5911010222365	61.1947400552112	61.4852030552174	60.1167439999643	61.839128628122	62.2842856359642	56.9055436689474	58.3346542159253	50.0397165846921
RPS20	na	410.971106879739	454.696649894381	415.078499475759	434.878891028612	470.523306785615	446.416707715166	435.337807979121	468.458816605247	527.355859791278	543.110312607137
CSDE1	na	479.304076594793	546.511524011281	538.70736672654	522.624225969348	524.885803249059	604.962925221936	557.204443150163	581.595291500762	544.481976680335	509.460963567921
UBE3C	na	201.511291699765	197.271038598551	198.495596698074	174.617976676817	177.813820256821	220.270899875865	225.332153792938	212.542602434367	203.963356769227	198.459404266081
REV3L	na	47.6100334987974	55.229636920894	52.5577609208365	49.2674981900516	44.7847028664721	69.3162842179504	60.7935622699575	61.191316832299	47.219690936935	46.4141974962917
FAM76A	na	6.9346811995693	6.52749424330453	6.77789842383669	9.55995737826283	9.72922116372218	7.97308937894972	7.17410619890687	8.37313090247412	9.41369338934894	8.19518377273825
POMT2	na	64.2370469012735	54.6433350427529	58.4061189894041	46.5700828302098	49.6682418941771	44.2525534908214	47.5633923966488	46.6673077787183	42.7963892238675	43.0908049985914
VTA1	na	37.5121643836351	41.3147390130113	39.54419594707	38.319165258929	37.9704623626979	43.1462396535509	39.8302649354894	44.5641042818883	40.6792533612026	41.3158112782288
MLXIPL	na	25.9543623843529	19.9342638567983	20.875927145417	20.2702830717523	20.1777232695094	42.6503058644296	48.5882647107783	40.5957957973035	24.4226744157406	21.6398170588895
BAZ1B	na	258.327013106763	309.293784115382	294.741754316555	268.35316043132	271.131058266841	301.031809996614	284.728162907265	283.853105902357	240.597368392838	234.790126797759
RANBP9	na	106.980637453005	119.722843516418	112.861691468915	85.9602806584878	91.4243934256384	123.640108503235	112.223518397186	120.438162507151	61.6615820001129	62.4269068033932
ETV7	na	14.8832046797774	13.0940752784851	14.4466063548062	15.6688098108457	15.9756082921819	14.382079884517	15.6060102378818	14.7621075626558	20.188402690411	21.0355638774894
SPRTN	na	7.25911072937371	8.87270175586904	6.11947400552112	8.48892480891388	8.32851617127969	12.6272372460878	10.9009146139234	11.6271438598337	11.417411259371	10.8387914413635
EEF1AKNMT	na	30.2936073454869	29.0414863639238	31.9142188642367	30.5442621629144	31.2697925339865	27.6959946847727	29.1622758475045	28.6115041738571	32.7399938762096	32.2520135572279
DYRK4	na	23.8861241318498	26.031803389466	24.4778960220845	22.8090269398387	26.5755379647197	35.2875965336291	32.9356693677088	36.0719241248767	30.3582160307116	33.8759439822406
ZNF207	na	186.749748093665	182.33988410189	169.950961621688	168.588459990112	165.51033045834	200.471697064023	194.539399263864	194.92331276281	171.18555689547	161.524428553002
UQCRC1	na	230.344966161132	206.026479978792	225.258612760195	245.821808602053	241.602682750486	188.645583631131	197.567431101065	199.923381453387	269.670180506932	280.600071112651
STARD3NL	na	19.2630033321369	18.253531806127	18.668268801653	26.8551499796014	26.3483966145939	12.6653859990972	15.0469889756293	14.8414737323475	19.4700887370068	22.3951335356395
CD9	na	141.654043450851	138.640850784438	144.0787550667	111.268383593474	113.64638884628	72.635225729762	73.8373917225155	81.0328592552235	72.7765452791032	73.2656982447567
NCAPD2	na	127.541358904359	135.24029989122	131.568691118704	142.209324485777	145.97617434752	83.7365128554767	93.4963061117278	86.8265896427175	153.341126053009	156.614871454127
GIPR	na	1.78436241392426	2.26703392881235	1.82034986240185	1.586714917554	2.15784282619519	1.44965261435449	0.931702103754139	1.42859105445056	1.70126988964137	1.51063295350014
PHF7	na	4.1770301962318	3.83050560385535	5.30612619466072	6.18818817846059	3.93711673551403	5.0356353972314	6.24240409515273	4.76197018150187	6.69166156592274	7.7419938866882
SEMA3G	na	2.10879194372868	2.22794713693628	1.93654240681048	2.85608685159719	2.61212552644681	1.56409887338248	1.11804252450497	1.46827413929641	3.2513157890924	4.04094315061287
NISCH	na	153.860704509742	136.217469688122	139.469784138491	114.402145555643	120.195631108241	108.189863534456	111.52474181937	101.191866356915	108.238570978739	109.52088912876
IDS	na	85.0005368087559	76.2583309502224	78.3137749314159	79.6530888612106	66.7417000453004	51.7297090806499	51.9889773894809	49.7229053118487	50.3197827358371	51.6636470097047
ZNF200	na	10.7467281747711	12.5859469840962	10.7671757818663	13.0507301968816	10.5999296725378	12.4364934810412	13.7426060303735	12.9763687445926	12.2869492029655	12.4627218663761
LRRC23	na	2.14934563495423	1.79799242629945	2.05273495121911	3.29243345392454	2.42284106800864	3.0519002407463	3.72680841501655	3.92862539973904	3.21350979154482	2.87020261165026
BTK	na	0	0.117260375628225	0	0.1586714917554	0.0378568916876349	1.18261134328919	1.02487231412955	1.26985871506717	1.02076193378482	1.0574430674501
HFE	na	1.2571644279921	0.898996213149726	1.08446374781387	2.81641897865834	2.46069795969627	0.534082542130603	0.698776577815604	0.793661696916979	2.79764381852137	2.53031019711273
SCMH1	na	60.5872146909739	56.9103689715653	55.1139968978263	56.3680474461057	58.4510407657084	64.6621363508123	76.4461576130271	70.6755741104569	56.5955783287364	50.1907798800421
FYN	na	65.9403019327467	66.682066940584	68.2824852641376	42.9999742657133	52.166796745561	119.90153070832	118.419337387151	118.25559284063	55.3101744121185	48.8312102218919
HIVEP2	na	19.5874328619414	25.2109807600684	21.1083122342343	13.4077410533313	14.309905057926	16.5184100530394	14.0687017666875	16.2700647867981	10.2832313329434	9.74358255007589
ELOA	na	57.4645804666064	66.0957650624429	59.8391603704439	54.7416646556129	53.9082137631922	55.3538406165361	56.0884666459991	57.5007899416351	61.1322980344467	61.1428687929181
LYPLA2	na	65.4131039468145	51.555478484543	57.9800796599058	62.5562356245663	56.5581961813266	27.0474658836141	31.3051906861391	32.6591788281337	76.8973990117901	74.7385653744193
CLCN6	na	19.8307550092947	18.4880525573835	18.5520762572444	15.7084776837846	13.9691930327373	27.7722921907914	31.6778715276407	31.6671017069874	20.7932986511724	19.2605701571268
NME1-NME2	na	545.041610071412	551.592806955171	557.220712135648	514.333640525128	554.338464982039	424.671918499848	459.14279673004	493.498843142977	582.061138242635	575.475623635877
TSPAN9	na	6.97523489079485	6.52749424330453	7.2426686014712	6.02951668670519	6.85209739546193	3.43338777083959	3.86656373057968	3.92862539973904	6.04895960761378	5.32498116108798
BTBD7	na	40.8375670641303	43.3081653986912	43.3785499125548	47.5221117807422	41.794008423149	55.9642206646853	50.870934864976	51.2705456208368	50.2819767382895	42.8264442317289
APBA3	na	17.3975335357616	13.4067696134937	11.5417927445905	10.829329312306	13.5906241158609	15.1069061916942	17.329659129827	16.3097478716439	15.6516829847006	13.4823991099887
MKS1	na	7.09689596447151	6.25388670017201	6.73916757570048	8.29058544421963	9.23708157178293	5.49342043334335	6.00947856921419	5.83341347233979	9.67833537218204	9.25262684018834
ABHD5	na	23.5211409108199	20.2469581918069	20.4886186640549	23.7213880174323	23.4712728463337	23.7285243718025	23.9913291716691	23.7701678226635	25.2544063617875	27.0403298676525
AKAP8L	na	55.4774495965544	62.9297349204808	54.5717650239194	33.2416775227562	40.3933034307065	52.2256428697711	55.2033496474327	49.0482928694693	41.9646572778206	38.407842842741
MBTD1	na	10.7061744835456	9.96713192839914	10.6509832374577	10.0756397264679	8.36637306296732	11.6353696678453	9.45677635310451	10.4763343993041	10.9259332912524	8.30848124425076
UTP18	na	39.8642784747171	45.6924597031317	48.8783303478966	35.7010856449649	32.3676423929279	27.7722921907914	27.9976482178119	27.1829131194065	32.9668298614951	31.2323363136153
RNF216	na	138.896392447514	151.930360022304	145.705450688421	115.592181743809	120.119917324866	128.599446394447	131.556337050084	132.938334233594	102.000581383387	104.611332029885
TTC19	na	61.6010569716127	68.4409725750074	66.6170587942806	69.260106151232	68.2938326044934	88.0854706985402	83.8531893378725	81.945570206678	73.343635242317	71.5284703482315
PTBP1	na	536.48478122282	513.991313170387	522.285487116787	417.623366300212	405.788021999759	397.510006357206	389.917330421107	401.235670876378	418.701422839516	427.244765073676
DPF1	na	3.77149328397629	3.20511693383815	2.13019664749153	3.72878005625189	4.73211146095437	1.48780136736382	1.49072336600662	1.30954179991301	2.75983782097379	2.87020261165026
SYT7	na	23.7644630581732	22.8266864556278	22.1153142857757	14.5581093685579	14.8020446498653	21.9736817333734	20.7769569137173	22.4606260227505	18.5249387983172	17.9387663228141
LARS2	na	38.2826845169206	36.5070636122541	39.8927735802959	46.1337362278825	44.0275650327194	28.8404572750526	29.5815417941939	27.6591101375567	43.6281211699144	45.6588810195417
PIK3C2A	na	57.6673489227342	68.5582329506356	70.0641042784032	64.0239469233038	59.8517457581508	85.0717192108032	81.4307638681117	79.2074373523145	60.4139840810426	58.5370269481303
PLAUR	na	22.2234227916022	21.6149959074695	19.8301942457393	14.0820948932917	17.0356012594357	14.038741107433	15.7923506586327	16.2303817019522	12.1735312103227	12.1983610995136
ANLN	na	99.3970971938267	122.028964237106	106.935871704075	145.660429431457	132.082695098158	112.042887588399	108.170614245856	103.929999211278	139.466324953045	143.094706520301
WIZ	na	134.719362251282	116.634986958208	123.164097073147	116.94088942373	127.237012962141	114.446259027986	121.447369224352	121.390556543452	126.763509777056	123.607541420149
RABGAP1	na	30.4152684191636	28.2988373182783	31.7205646235557	27.2914965819287	27.4462464735353	61.38134359201	58.9301580624493	58.6912824870106	41.7378212925351	39.6163492055411
QPCTL	na	21.5340100407678	17.2372752173491	18.0873060796099	17.0968532366443	19.1555871939433	13.4665098122931	15.5128400275064	13.6906642718179	18.6761627885075	19.4493992763143
PPP5C	na	129.163506553381	122.537092531495	125.797794746409	124.557121027989	129.394855788336	93.1974036017903	92.4248486924106	99.4458106236974	132.131961428813	132.633573317312
CEP68	na	16.4647986375739	16.9636676742166	18.3971528646996	19.1199147565257	21.3134300201385	13.5428073183117	12.8109039266194	11.3096791810669	13.6857711122262	14.8042029443013
MAP4K3	na	16.9919966235061	23.2175543743886	21.8829291969584	22.7693590668999	19.8370112443207	22.622210534532	21.4757334915329	21.1907673076833	21.5116126045765	22.281836064127
TMEM159	na	12.1661073676654	10.1625658877795	10.8833683262749	8.96493928418008	9.35065224684583	14.7254186616009	13.7426060303735	12.9763687445926	11.9466952250372	9.32815848786335
BRCA1	na	14.9237583710029	16.690060131084	15.6085317988925	20.8256332928962	21.8055696120777	23.6140781127745	22.5006058056624	22.3812598530588	20.4908506707917	20.7712031106269
ERCC1	na	109.170536779185	101.391138126539	94.2708843635343	64.5396292715088	73.7073681158252	42.8410496294762	39.8768500406771	44.6037873667342	43.3256731895337	39.2386909671661
SEMA3B	na	3.08208053314191	3.16603014196208	3.09846785089677	2.02306151988135	3.8992598438264	17.3958313722539	15.6060102378818	15.1986214959601	11.417411259371	11.254215503576
MBTPS2	na	13.9099160903642	12.7813809434765	12.8199107330854	21.2223120222847	20.5184352946981	24.8348382090731	23.9913291716691	24.2860479256595	18.4871328007696	17.7499372036266
PRICKLE3	na	14.193791928943	11.5696903953182	12.5875256442681	14.2407663850471	14.9913291083034	15.5265424747968	13.2767549784965	18.4923175381656	19.999372702673	18.9584435664267
EXTL3	na	51.2193120178715	49.5620520988632	52.286644983883	40.2628910329327	42.7782876070275	41.0480582380378	43.9763392971953	39.1672047428529	40.4902233734647	36.4440200031908
CALCOCO1	na	1.5004865753454	0.938083005025801	1.08446374781387	1.94372577400365	1.21142053400432	0.30519002407463	0.698776577815604	0.873027866608676	0.567089963213791	1.1329747151251
UBR7	na	61.0738589856805	61.8353047479507	63.8284377284735	78.1060418165955	76.5466349923979	46.8848174484651	48.2155838692767	48.1355819180148	76.8595930142425	76.0603692087319
MAP4K5	na	62.2499160312215	73.7176894782775	68.0501001753203	63.7462718127318	62.7667264180987	80.9135051327864	73.3715406706384	71.9057497406783	66.8031976665846	63.6354131661933
PSMC4	na	120.849999852143	119.331975597657	112.474382987553	121.185351828187	118.378500307234	107.274293462233	107.565007878415	113.57298882882	124.457343926653	133.7287822086
MAN2B2	na	55.964093891261	50.6955690632693	50.7761419065708	53.3532891027531	54.2110688966932	45.4733135871199	49.9392327612218	45.3974490636512	54.8565024415474	54.6471470928675
SLC25A39	na	308.654143917672	251.093551011906	264.95773209981	281.245219136446	299.978009732819	269.673535022945	288.781067058595	294.210391047124	359.346006689806	363.005098726083
MVP	na	5.55585569790055	6.09753953266771	5.49978043534177	4.48246964209004	5.45139240301943	5.76046170440865	5.45045730696171	5.95246272687734	6.76727356101791	5.476044456438
NUB1	na	35.6061408960342	38.5004899979339	37.7625769328044	42.3256204257529	40.9232999143334	31.6634649977429	34.2400523129646	30.992489264608	39.091401464204	41.9955961073038
PGM3	na	33.2134731137266	37.484233409156	36.1358813110836	30.1079155605871	33.9954887354962	31.9305062688082	25.9944886947405	26.4686175921812	24.384868418193	22.1685385926145
RWDD2A	na	2.59543623843529	2.3452075125645	2.74989021767088	2.77675110571949	2.99069444332316	3.62413153588624	3.02803183720095	3.21432987251376	1.66346389209379	2.03935448722519
CLK1	na	27.4954026509239	30.4876976633385	26.8404777583933	23.4040450339215	25.099119188902	38.6446867984501	31.7710417380161	34.1274529674301	20.0371787002206	17.9010004989766
POLR3B	na	17.4380872269871	23.5693355012733	21.7667366525498	23.6420522715546	24.6069795969627	32.9605226000601	32.1903076847055	33.3337912705131	30.6606640110923	32.403076852578
ANGEL1	na	41.0403355202581	35.2953730640958	37.2590759070337	43.079310011591	41.2640119395221	47.8766850267076	51.8492220739178	50.159419245153	50.2063647431943	45.4700519003541
RNF14	na	22.0206543354744	22.6312524962475	22.5026227671378	24.8320884597201	22.7898487959562	17.3958313722539	18.3079463387688	17.9367543503237	19.1298347590786	21.7908803542395
DNASE1L1	na	12.0444462939888	11.1006488928053	11.7354469852715	10.6309899476118	11.0163554811018	6.86677554167918	7.31386151446999	7.73820154494054	9.33808139425377	9.36592431170085
DDX11	na	58.8434059682752	53.5879916620989	49.4980239180759	54.9003361473683	56.0660565893874	58.825377140385	61.9116047944625	59.8024088626943	57.087056296855	56.7242674039302
HEBP1	na	30.4558221103892	31.9339089627533	33.5021836378213	29.7905725770763	31.8755028009886	29.0693497931085	29.3952013734431	31.8258340463708	30.9253059939254	30.1748932461652
GPRC5A	na	21.1284731285123	21.1850411968327	20.6435420565997	10.5119863287952	9.76707805540982	22.8892518055973	25.6218078532388	23.7701678226635	9.26246939915859	8.64837365878829
MAMLD1	na	25.3055033247441	22.3185581612389	22.6188153115464	18.1678858059933	17.5655977430626	17.2813851132259	15.9786910793835	15.238304580806	18.5249387983172	15.4839877733764
TACC3	na	82.0806710405162	90.9549646956266	86.2923296474751	100.835733010556	107.324287934445	79.6545962834785	76.8188384545287	73.6121223890498	112.019170733498	119.491066621861
UFL1	na	34.9978355276509	43.9335540687084	43.3010882162824	51.4492312016883	47.9646817682335	50.470800231342	42.5787861415641	44.921252045501	36.1047276579447	37.6525263659909
POLA2	na	52.3953690634125	53.4316444945946	53.9133406056038	62.7149071163217	63.6374349269143	39.3695131056273	39.6905096199263	37.3417828399438	43.3634791870813	46.7540899108293
ZC3H3	na	35.4844798223575	30.214090120206	32.4951815862799	29.4335617206266	28.4683825491015	32.0831012808455	39.1314883576738	32.8179111675171	32.8156058713047	32.3275452049029
CAPN1	na	179.003993069584	153.181137362338	166.65883953011	130.38829835	141.584774911755	103.306823149262	110.034018453364	117.303198804329	150.543482234488	154.499985319227
MDH1	na	110.954899193109	112.257266268088	119.562128196479	126.778521912564	124.965599460883	104.489434492552	105.095997303467	102.501408156828	132.283185419004	146.153738251138
SLC30A9	na	25.5488254720974	29.3150939070563	28.1185957468882	36.6134467225585	34.1469163022467	34.2575802023773	33.8673714714629	29.0083350223156	29.3752600944744	29.1174501787152
MTMR11	na	7.86741609775699	5.82393198953518	6.11947400552112	9.99630398059018	8.63137130478077	2.44152019259704	2.14291483863452	2.50003434528848	4.00743574004413	3.70105073607534
COX15	na	29.1986576823971	28.4551844857826	28.4284425319779	38.319165258929	34.1469163022467	32.0068037748269	30.1871481616341	33.2941081856672	33.798561807542	32.7429692671155
CCDC88C	na	83.7839260719893	91.9712212844046	87.4542550915614	75.329290710876	75.5623558085194	92.6633210596597	93.5894763221032	91.3504613151442	77.3510709823612	69.6024133325188
YAF2	na	6.16416106628382	7.34831687270211	6.35185909433838	7.61623160425918	6.62495604533612	5.3026766682967	5.21753178102318	6.15087815110658	4.65013769835309	5.21168368957547
ZMYND11	na	70.1173321289785	81.6913950209969	77.1518494873296	83.6595440280345	80.7108930780377	87.0554543672883	84.1792850741864	83.3344781762827	77.3510709823612	77.5710021622321
WAS	na	0.527197985932169	0.429954710636826	0.697155266451774	1.0313646964101	0.681424050377429	1.18261134328919	1.44413826081892	1.30954179991301	2.04152386756965	2.00158866338768
BID	na	27.941493254405	30.4486108714625	28.8932127096124	28.3228612783388	28.0519567405375	19.1506740106831	18.3545314439565	18.6113667927031	26.4641982833103	28.2866020542901
MATR3	na	214.731795039295	269.816124320546	250.162548111778	287.790418171356	286.576670075397	227.93879923074	223.002898533553	220.995099506533	271.862928364692	276.747957081225
XYLT2	na	16.2620301814461	17.5499695523577	18.3584220165634	16.0258206672954	18.2091649017524	13.8479973423864	14.5811379237523	14.5240090535807	17.0126988964137	16.503665016989
RGPD5	na	49.3538422214961	55.1123765452658	52.9450694021986	53.9879750697747	53.4917879546282	64.4332438327563	58.4643070105722	58.4531839779355	54.7430844489047	53.0987483155298
NUDCD3	na	86.1360401630713	80.2842705134582	79.3595078310936	79.8910960988437	84.9508649470528	99.6445428603668	102.39406120258	98.9696136055472	85.857420430568	88.2587303082455
CHDH	na	32.3618455979901	34.0055089321853	33.6958378785024	34.9473960591268	39.409024246828	32.4264400579295	29.7678822149447	31.8258340463708	36.1425336554923	35.4621085834157
IL20RA	na	26.765436208864	32.1684297140098	32.1078731049178	34.352377965044	33.0490664433053	14.1150386134517	13.3699251888719	12.6589040658258	12.967457158822	13.4068674623137
GLT8D1	na	15.369848974484	14.2666790347674	12.6262564924043	20.8256332928962	17.3384563929368	11.4446259027986	11.6928614021144	12.61922098098	20.5286566683392	20.0914182815518
ATP2C1	na	87.87984888577	93.769213710704	97.4468139107035	105.675213509096	92.1815312593911	102.658294348104	104.2108803049	102.977605174978	104.911643194551	107.972490351422
SLC38A5	na	34.4300838504932	28.5724448614109	29.9389456092901	34.8680603132491	33.5790629269322	30.0993661243604	34.9388288907802	33.611572864434	43.1366432017957	36.5573174747033
RALBP1	na	98.5049159868645	106.120639943544	98.841124443607	109.364325692409	109.368560085577	46.3125861533252	47.2372966603348	47.8974834089397	64.118971840706	68.2806094982062
RUFY3	na	10.8683892484478	10.2016526796556	10.7671757818663	10.7896614393672	11.6977795314792	10.1857170534908	9.87604229979387	9.28584185392865	10.6612913084193	10.3478357314759
WWTR1	na	36.8633053240263	39.2431390435793	35.6711111334491	16.3431636508062	19.2313009773186	1.29705760231718	1.77023399713286	1.74605573321735	1.02076193378482	0.679784829075062
AGPS	na	31.3480033173513	37.7969277441646	36.2520738554922	41.5322629669759	39.409024246828	45.8929498702226	40.5756266184927	38.8100569792403	34.1766217830178	35.9152984694658
CXORF56	na	13.0582885746276	14.9311544966607	14.7951839880321	15.589474064968	14.9534722166158	12.3983447280319	13.0904145577456	12.7779533203634	14.3662790680827	14.9175004158139
TTC27	na	22.42619124773	27.4780146888808	24.4391651739483	27.6088395654395	25.9319708060299	28.6878622630153	28.6964247956275	28.8099195980863	31.6436199473296	28.7775577641776
PHLDB1	na	31.9563086857346	25.523675095077	26.1045916438053	26.8154821066625	28.4683825491015	13.7335510833584	12.2518826643669	12.6589040658258	16.2187729479144	17.3722789652516
PRDM11	na	14.8020972973263	12.5859469840962	13.478335151401	12.6143835945543	10.372788322412	9.49903949932287	10.807744403548	9.72235578723299	8.65757343839722	9.70581672623838
SYT13	na	8.02963086265919	7.77827158333893	7.90109301978677	11.2260080416945	11.092069264477	8.27827940302435	7.17410619890687	7.3016876116362	11.871083229942	10.649962322176
ZRANB1	na	19.3035570233625	18.9180072680203	19.7140017013307	18.6835681541983	18.5877338186288	27.2763584016701	21.94158454341	24.4844633498888	20.6042686634344	21.0355638774894
NCDN	na	64.196493210048	57.1448897228217	60.9236241182578	57.7167551260266	58.8674665742723	70.4607468082303	78.1698065049722	71.0327218740696	67.5593176175364	71.0752804621815
ADGRA2	na	10.7061744835456	9.49809042588624	9.33413440082652	12.4953799757377	13.0606276322341	10.6435020896027	12.3450528747423	8.80964483577846	11.6442472446565	11.0653863843885
ZFP64	na	19.3441107145881	18.6443997248878	22.1540451339119	18.247221551871	19.7991543526331	21.6303429562894	21.7086590174714	22.3415767682129	21.5872245996717	21.2999246443519
MNAT1	na	16.2620301814461	19.4261355624093	18.0873060796099	20.2306151988135	19.1177303022556	21.0581116611495	21.8484143330346	22.3812598530588	20.1505966928634	21.0733297013269
SAMD4A	na	40.8781207553559	44.1680748199648	40.3188129097942	23.0470341774718	25.0234054055267	37.1568854310863	38.5258819902336	37.1036843308687	13.9882190926069	12.8781459285887
MRE11	na	6.44803690486268	7.54375083208248	6.15820485365733	9.48062163238513	9.46422292190874	11.9787084449292	10.6214039827972	9.64298961754129	9.37588739180135	8.98826607332582
SERPINB1	na	340.691559985858	368.119405888875	357.834305930441	303.617899473957	315.575049108125	626.745863190263	557.437368676101	579.531771088778	207.36589654851	194.07856870093
SPAST	na	11.8011241466355	13.6803771566263	16.0345711283908	13.8044197827198	13.5527672241733	12.5509397400692	11.0872550346742	12.61922098098	11.6820532422041	12.5004876902136
OSBPL5	na	33.2945804961778	34.2791164753178	32.4564507381437	23.6817201444934	25.8941139143423	26.1700445643996	25.7615631688019	27.9368917314776	27.2959302293572	27.304690634515
AQR	na	60.1411240874928	68.3627989912553	67.9726384790479	63.6272681939153	60.4953129168406	87.9328756865029	81.1512532369855	79.6439512856188	74.7802631491253	70.961982990669
CPS1	na	24.0888925879776	23.3739015418929	24.7102811109018	33.9953671085944	32.1783579344897	33.1894151181161	33.4481055247736	33.2147420159756	46.6147949761737	48.3402545120044
RTF2	na	48.3399999408574	44.1680748199648	43.1461648237375	46.6890864490264	46.6775474508539	47.685941261661	51.3833710220407	52.2229396571372	50.697842711313	54.1939572068174
SLC45A4	na	19.5468791707158	19.3088751867811	17.002842331796	11.4640152793276	13.2120551989846	9.49903949932287	10.015797615357	8.65091249639507	12.5515911857986	11.405278798926
RNF10	na	114.280301873604	104.713515436005	110.111801251244	86.951977481959	87.3358491233738	93.6933373909115	92.0055827457212	95.5171852239584	72.8521572741984	70.0933690424064
ZNF839	na	12.4094295150187	12.3123394409636	15.1824924693942	18.1282179330544	18.5120200352535	19.951797823879	19.0533080217721	16.1113324474147	17.1639228866041	18.9206777425892
ZDHHC6	na	27.6981711070517	30.0968297445778	28.3122499875692	24.5544133491481	20.1398663778218	23.7666731248118	17.4694144453901	20.1193240168454	19.7725367173875	19.4493992763143
RNH1	na	111.725419326394	94.9418174669863	103.140248586726	74.8136083626709	84.5344391384888	134.436205604875	128.155624371382	136.747910378795	108.994690929691	100.985812941484
NDUFS1	na	77.8225334618333	79.3071007165563	78.9721993497315	91.5534507428656	90.8943969420115	58.4438896102917	60.0947856921419	61.6675138504492	69.147169514535	75.1162236127943
RB1CC1	na	7.50243287672702	10.2016526796556	10.3024056042318	14.4391057497414	13.0606276322341	15.7172862398435	14.9538187652539	13.5716150172803	10.8503212961572	11.3675129750885
ERP44	na	47.650587190023	52.610821865197	48.1424442333086	50.735209488789	54.0974982216303	62.2206161582153	62.6569664774658	66.3898009471053	61.8506119878509	60.236489020818
ALAS1	na	92.7462918328362	91.1894854468831	94.8905779337136	73.5442364286278	79.0451898437818	84.7283804337193	89.9092530122744	94.0092279998161	77.729130957837	85.3507618727578
BIRC3	na	3.52817113662298	4.26046031449218	4.76389432075379	11.1863401687557	12.1142053400432	2.97560273472765	2.74852120607471	2.61908359982603	1.51223990190344	2.34148107792521
AKAP11	na	48.7860905443384	65.62672355993	62.0468187142078	71.2434997981745	63.5238642518514	73.8941345790699	69.6913173608096	67.5802934924807	57.3516982796881	59.3678750725554
GLRX2	na	14.5993288411985	15.3611092072975	14.8726456843045	14.7167808603133	15.0291859999911	16.0224762639181	16.8172229727622	14.2859105445056	11.7954712348469	12.5382535140511
SNAPC1	na	5.39364093299835	5.82393198953518	5.38358789093314	6.42619541609369	6.77638361208666	8.54532067408965	8.7579997752889	10.9525314174543	5.67089963213791	5.77817104713803
DERA	na	8.39461408368915	9.18539609087764	10.3798673005042	15.073791716763	12.5684880402948	10.4146095715468	9.13068061679056	10.9128483326085	15.8785189699862	16.277070073964
STRAP	na	117.727365627776	124.491432125299	123.4352130101	127.61154724428	115.690660997412	202.608027232545	194.306473737926	200.201163047308	196.288739267067	222.96942393662
DEF6	na	45.9473321585498	44.8716370737342	41.6743925945616	41.6512665857924	44.5197046246587	45.8166523642039	47.0043711343963	48.9292436149317	47.0684669467447	51.0593938283046
GCLM	na	17.721963065566	22.0058638262303	21.2632356267791	18.5645645353818	18.4363062518782	22.4314667694853	23.9913291716691	21.3098165622209	19.3944767419117	18.4674878565392
UBR2	na	29.0364429174949	32.6765580083987	33.6958378785024	27.3311644548676	28.0519567405375	37.6909679732169	40.1097755666157	36.8655858217937	32.3241279031861	31.4211654328029
EHD2	na	38.8504361940783	32.285690089638	35.7098419815853	29.5525653394432	29.45266173298	9.72793201737884	11.0872550346742	12.5795378961341	17.8822368400082	16.201538426289
DEPDC1	na	13.4638254868831	17.6672299279859	14.40787550667	31.2979517487526	27.2191051234095	38.9498768225247	34.7990735752171	32.7385449978254	27.2581242318096	28.4376653496401
CCDC28A	na	0.446090603481066	0.3126943350086	0.619693570179354	1.2693719340432	1.13570675062905	0.30519002407463	0.372680841501655	0.595246272687734	0.567089963213791	0.566487357562552
HSF2	na	18.4924831988515	20.8723468618241	21.4568898674601	19.3579219941588	19.5341561108196	25.178176986157	21.615488807096	24.0479494165844	21.5116126045765	22.6972601263396
PHF20	na	37.5932717660862	44.5198559468495	38.8470406806183	43.1189778845299	44.1032788160947	46.8848174484651	45.0012116113249	47.540335645327	41.1707313293213	42.3354885218414
NR1H3	na	4.70422818216397	4.41680748199648	4.76389432075379	4.76014475266199	5.48924929470707	4.42525534908214	3.77339352020426	4.12704082396829	4.80136168854343	6.08029763783805
TYMP	na	7.42132549427592	6.13662632454378	4.95754856143483	4.95848411735624	5.86781821158342	5.07378415024073	4.89143604470923	4.92070252088527	7.0697215413986	6.83561411458812
NCAPH2	na	104.02021799354	103.814519222855	103.10151773859	86.1982878961209	92.4843863928922	63.0598887244205	62.470626056715	63.8104004321251	80.564580773906	74.4364387837193
TOMM34	na	178.598456157329	169.323982407157	167.820764974196	162.519275430468	163.731056549021	91.4807097163705	89.2570615396465	96.4695792602587	127.48182373046	133.4266556179
SEC63	na	64.642583813529	74.460338523923	68.6697937454997	62.4768998786886	67.4609809873655	105.900938353897	96.7572634748673	93.6123971513576	67.0678396494177	59.4056408963929
KPNA6	na	60.1816777787184	60.3109198647838	62.3179346511613	64.1032826691815	62.6152988513482	66.1117889651668	71.6013066735056	65.0802591471922	67.7483476052743	59.858830782443
RTEL1-TNFRSF6B	na	39.9859395483938	37.6796673685364	40.0476969728408	34.8680603132491	38.9168846548887	39.445810611646	37.5475947812918	38.7306908095485	42.8720012189626	36.3307225316783
FAS	na	6.73191274344154	7.23105649707388	7.01028351265394	10.1549754723456	9.76707805540982	7.43900683681912	6.47532962109126	6.46834282987338	5.1794216640193	6.00476599016305
RNASET2	na	44.2846308183022	49.4057049313589	48.6846761072155	51.9649135498934	49.9332401359905	46.5414786713811	46.6316902928946	48.2943142573981	70.2813494409626	73.2656982447567
CD44	na	359.873455935544	375.858590680338	378.051808657542	337.097584234347	348.548401768055	99.7589891193948	101.36918888845	99.8823245570018	92.9271419719666	87.3523505361455
KCNG1	na	0.0811073824511029	0.117260375628225	0.232385088817258	0.1586714917554	0.0378568916876349	1.22076009629852	1.63047868156974	1.8651049877549	0.0378059975475861	0.0755316476750069
AGPAT4	na	0.648859059608824	0.742649045645426	0.387308481362096	0.476014475266199	0.529996483626889	3.73857779491422	4.89143604470923	4.72228709665602	1.17198592397517	1.58616460117514
BTN3A1	na	4.0959228137807	3.4396376850946	3.71816142107613	4.32379815033464	5.79210442820815	2.13633016852241	1.44413826081892	1.54764030898811	5.06600367137654	5.32498116108798
MIPEP	na	47.3667113514441	47.4513653375551	50.3113717289363	71.4021712899299	66.4388449117993	43.1843884065602	46.5385200825192	44.0879072637382	84.4585985213073	95.3587051896962
IFNGR1	na	31.2668959349002	34.1227693078135	34.1993389042731	33.2416775227562	35.0933385944376	31.9305062688082	28.3237439541258	30.2385106525369	28.316692163142	26.5493741577649
B4GALT7	na	9.12458052574908	7.30923008082603	8.98555676760064	11.9400297545938	12.4549173652319	8.7360644391363	9.17726572197827	9.28584185392865	14.2906670729875	14.0866522913888
SH2D2A	na	11.03060401335	8.09096591834754	8.32713234928507	11.0276686770003	11.5842088564163	15.6791374868341	19.1464782321476	16.9049941443316	13.610159117131	13.4068674623137
VRK2	na	21.69622480567	28.9242259882955	26.4531692770312	30.663265781731	28.4683825491015	19.9136490708696	18.6806271802705	20.5955210349956	22.7214045260992	29.7217033601152
TNFRSF1B	na	2.59543623843529	2.22794713693628	2.24638919190016	2.1420651386979	2.00641525944465	6.7523292826512	6.14923388477732	5.6746811329564	10.1320073427531	9.97017749310091
VEZT	na	35.2411576750042	40.8847843023745	40.2413512135218	41.4529272210982	43.9518512493442	55.8879231586667	60.3742963232682	54.4848754933506	45.6318390399364	42.6753809363789
POU2F2	na	1.13550335431544	1.36803771566263	1.47177222917597	1.9833936469425	1.66570323425594	0.64852880115859	0.745361683003311	0.912710951454525	0.945149938689652	0.981911419775089
BRD9	na	62.8176677083792	61.0535689104292	58.7934274707662	57.359744269577	57.7317598236433	70.3463005492023	74.8156789314573	67.6993427470183	57.4273102747833	57.6306471760302
SNX1	na	62.4526844873493	62.4606934179679	63.1312824620217	64.5396292715088	66.0981328866106	63.8991612906257	67.082551470298	63.3738864988207	69.4118114973681	71.566236172069
TBPL1	na	8.63793623104246	9.34174325838194	9.48905779337136	8.25091757128078	9.00994022165712	18.3495501974872	18.5408718647074	17.3018249927901	10.0185893501103	9.59251925472587
ARNTL2	na	41.6891945798669	48.7803162613417	46.2446326746343	45.8560611173105	48.532535143548	33.5327538952	33.6344459455244	33.3734743553589	39.9609394077985	34.8200895781782
BCLAF1	na	239.915637290362	288.655958004814	267.049197899165	300.920484114115	274.613892302104	256.435917728708	234.975270566794	235.558791644959	247.289029958761	256.618772975836
SLC39A9	na	71.6178187043239	72.5059989301192	77.0743877910572	75.5672979485091	72.9123733903849	105.061665787692	103.465518621897	108.017356950401	83.853702560546	78.6284452296822
TFB1M	na	7.25911072937371	7.73918479146286	7.97855471605919	10.1946433452844	10.3349314307243	9.68978326436951	10.807744403548	10.3176020599207	9.94297735501514	10.3856015553134
RABEP1	na	93.0707213626406	121.247228399585	109.182260895975	84.9289159620777	87.4494197984367	116.353696678453	104.769901567153	111.588834586527	87.7099143103997	82.9337491471576
HMGB3	na	31.0235737875469	32.5202108408944	30.5586391794694	49.9021841570732	44.2547063828452	26.6278296005115	27.1125312192454	25.5955897255726	52.3235006058592	60.160957373143
NUP160	na	100.694815313044	98.0296740251962	108.407643933251	90.8790969029052	84.8751511636775	120.588208262488	117.301294862646	116.549220192258	113.833858615782	104.309205439184
BAK1	na	36.3361073380941	29.2760071151802	30.9846785089677	24.9114242055978	25.515544997466	41.9636283102617	44.6285307698232	47.1435047968685	35.1973837168027	34.6690262828282
GRN	na	56.4507381859676	42.0573880586568	46.8255953966775	63.0719179727714	62.1231592594089	18.9217814926271	21.2893930707821	22.5399921924422	63.8921358554205	66.3545524824935
FAM13B	na	26.4410066790596	29.5496146583127	27.7700181136623	27.8865146760115	27.7491016070364	81.333141415889	77.0051788752796	74.7232487647335	30.6984700086399	28.0977729351026
ARHGAP31	na	16.2214764902206	15.8301507098104	15.2599541656666	14.7564487332522	12.8713431737959	10.2238658065001	9.13068061679056	9.48425727815789	10.1320073427531	8.64837365878829
CENPQ	na	3.24429529804412	4.33863389824433	4.22166244684685	4.95848411735624	3.8992598438264	3.12819774676496	2.88827652163783	2.69844976951773	3.10009179890206	2.98350008316277
SARS1	na	271.506962755067	287.756961791664	280.450071354294	206.748953757286	236.454145480968	367.639532750902	362.059437518858	380.203635908079	257.496649296609	232.561943191346
RANBP3	na	86.8254529139057	83.9584289498092	80.9087417565419	76.2019839155307	79.7644707858468	81.8290752050103	82.8749021289306	87.6202513396344	85.9330324256632	87.3145847123079
ARID4A	na	9.73288589413235	12.9768149028569	10.9608300225473	10.3929827099787	11.0163554811018	9.91867578242549	9.27043593235368	7.4604199510196	11.5686352495613	10.2723040838009
EIPR1	na	30.739697948968	30.2531769120821	29.009405254021	25.903121029069	28.2412411989757	33.3420101301534	35.8239458893466	34.1671360522759	26.2751682955723	26.7759691007899
PNPLA6	na	61.479395897936	53.4316444945946	55.8886138605505	65.1743152385304	71.8902373148188	26.1700445643996	26.8330205881192	25.5162235558809	51.0759026867888	51.1349254759797
IFT88	na	5.47474831544945	7.03562253769351	6.15820485365733	9.20294652181318	8.29065927959205	6.33269299954858	5.86972325365107	5.47626570872715	8.35512545801653	7.32656982447567
ALG1	na	55.7207717439077	45.2234182006188	50.7761419065708	52.2425886604653	55.1196342971965	47.1137099665211	45.4204775580143	50.2387854148447	62.2664779608743	61.2184004405931
ZCCHC8	na	33.2945804961778	35.7644145666087	34.6641090819076	31.7739662240188	33.5412060352446	82.2105627351036	76.5393278234025	79.2471204371603	40.3389993832744	37.9168871328535
ABCF2	na	231.64268428035	238.976645530323	232.152703728441	209.486036990066	222.522809339918	309.500833164685	288.454971322281	305.004190125195	268.422582587861	267.646393536387
CHPF2	na	135.65209714947	120.621839729568	130.755343307844	107.380932045467	107.89214130976	127.187942533102	123.124433011109	114.366650525737	106.688525079288	109.294294185735
FUT8	na	15.8564932691906	17.9799242629945	16.073301976527	26.4981391231517	25.7426863475918	15.3357987097502	15.6991804482572	16.547846380719	28.3923041582372	27.7956463444025
UBA6	na	39.9859395483938	49.5620520988632	46.0122475858171	38.6365082424398	44.4818477329711	36.432059123909	32.8424991573334	33.6909390341257	32.8156058713047	30.8169122514028
GAB2	na	10.7872818659967	10.6316073902924	11.3868693520456	6.82287414548219	6.62495604533612	13.7335510833584	14.8606485548785	11.8652423689088	7.03191554385101	6.94891158610063
ATP6V0A1	na	99.3970971938267	87.8671081374167	92.1406877160427	73.226893445117	76.1680660755215	59.283162176497	64.6135408953495	57.8579377052477	68.2020195758453	69.5646475086813
PIAS1	na	26.6032214439618	27.9861429832697	27.4601713285726	31.4169553675691	29.45266173298	24.5677969380077	26.7864354829315	25.6749558952643	28.9215881239034	28.2110704066151
SLC4A7	na	201.673506464667	240.305596454109	239.395372329912	147.167808603133	135.338387783295	58.7872283873757	54.5977432799925	51.5880102996036	39.8097154176082	37.1238048322659
MAP2K3	na	226.330150729803	197.07560463917	201.671526245244	120.590333734104	138.594080468432	116.429994184472	112.456443923125	121.112774949531	108.087346988549	104.309205439184
TMSB10	na	490.821324902849	541.782022194276	480.494901977817	407.666730192561	445.121332463212	296.721000906559	293.812258418868	331.591856971914	303.317518324283	347.407813481194
ASTE1	na	6.9346811995693	5.74575840578303	5.96455061297628	5.98984881376634	6.85209739546193	10.4527583245561	10.2487231412955	9.48425727815789	7.3343635242317	6.91114576226313
RNF19A	na	11.7605704554099	13.2895092378655	14.6402605954872	14.3201021309248	12.6063449319824	14.8017161676196	13.1369996629334	12.3811224719049	10.8503212961572	9.97017749310091
PEX3	na	8.55682884859136	8.71635458836474	7.59124623469709	10.9086650581837	9.57779359697164	10.7197995956214	8.99092530122744	10.4763343993041	14.0260250901544	13.6334624053387
GABARAPL2	na	12.7744127360487	12.6641205678483	16.2282253690718	14.796116606191	12.7956293904206	8.92680820418294	10.1555529309201	11.547777690142	9.98078335256273	11.2919813274135
SH3YL1	na	31.9563086857346	37.4060598254038	37.3365376033061	37.1291290707635	36.1533315616914	45.3588673280919	44.5353605594478	44.3260057728133	46.3879589908881	41.6934695166038
FAM136A	na	79.7285569494342	86.6554175892584	81.102395997223	77.9870381977789	76.3573505339597	95.6770725473966	85.2507424935037	87.8583498487095	92.0576040283721	92.6773316972334
VCL	na	206.823825250312	212.944842140857	205.505880210728	177.513731401353	165.548187350028	127.950917593289	138.730443248991	133.335165082052	151.45082617563	152.951586541889
DEPDC1B	na	15.1265268271307	17.0418412579687	17.7774592945202	29.3145581018101	27.1433913400343	12.9705760231718	13.0438294525579	13.5716150172803	23.0238525064799	26.2850133909024
DAPK2	na	1.13550335431544	0.742649045645426	0.968271203405241	2.380072376331	2.00641525944465	1.41150386134517	0.931702103754139	0.595246272687734	2.26835985285517	1.77499372036266
NSMAF	na	87.2309898261612	94.5118627563495	94.1934226672618	82.1124969834193	80.786606861413	65.6540039290549	67.4086472066119	64.9612098926547	64.7238678014674	68.0917803790187
ADSS2	na	48.461661014534	57.6921048090868	56.6632308232747	50.6955416158502	52.7346501208755	64.2043513147004	61.9581898996502	60.5960705596113	57.6541462600688	55.6290585126426
TIMP2	na	12.0849999852143	9.10722250712549	11.2319459595008	12.2177048651658	11.4327812896658	3.43338777083959	4.93802114989693	3.8095761452015	13.0052631563696	11.6696395657886
RFC1	na	115.375251536694	138.093635698173	124.287291669097	113.172441494539	121.520622317308	136.763279538444	136.913624146671	133.335165082052	127.444017732913	116.696395657886
TBC1D23	na	12.3688758237932	13.4849431972459	13.478335151401	13.8044197827198	12.1520622317308	13.6572535773397	11.8792018228653	12.6985871506717	13.9126070975117	14.1621839390638
CUL3	na	62.1282549575449	72.5059989301192	73.3949572181173	66.5626907913902	65.3409950528579	69.964813019109	68.8062003622431	70.0009616680775	64.6860618039198	68.1673120266937
MYOM2	na	1.17605704554099	1.28986413191048	1.89781155867427	2.10239726575905	1.77927390931884	2.40337143958771	1.72364889194516	2.50003434528848	1.51223990190344	2.53031019711273
CYP46A1	na	1.4193791928943	1.48529809129085	1.12319459595008	1.15036831522665	1.28713431737959	1.44965261435449	1.30438294525579	1.19049254537547	1.43662790680827	1.01967724361259
ZZZ3	na	35.890016734613	41.6274333480199	38.8857715287545	43.6346602327349	43.4975685490926	69.0873916998945	58.7904027468862	64.8421606381172	40.6414473636551	41.0136846875287
USP2	na	0.364983221029963	0.547215086265051	0.271115936953467	1.586714917554	1.5142756675054	0.30519002407463	0.372680841501655	0.317464678766791	0.945149938689652	1.1329747151251
TUBG2	na	44.48739927443	35.5689806072283	39.2730800101166	44.15034258094	43.0811427405286	30.747894925519	32.1903076847055	31.270270858529	34.3656517707558	34.3668996921281
RPL26L1	na	7.82686240653143	8.71635458836474	7.86236217165056	10.9483329311226	11.092069264477	7.85864311992173	8.33873382859954	9.00806026000771	12.7028151759889	15.4462219495389
NSUN2	na	143.316744791099	167.135122062097	153.490351163799	131.975013267554	131.022702130905	152.862053308381	150.563059966669	139.0892123847	141.129788845139	137.996320302238
FBXO42	na	25.224395942293	22.1231242018585	26.0271299475329	21.4603192599178	23.3198452795831	65.6921526820642	65.4986578939159	61.9056123595243	29.3752600944744	28.5887286449901
MFAP3	na	6.20471475750937	7.15288291332173	7.59124623469709	8.72693204654698	7.49566455415172	11.9405596919199	11.6928614021144	10.0398204659998	8.20390146782618	7.77975971052571
MRI1	na	18.0058389041449	15.4783695829257	15.8021860395735	19.4372577400365	18.4363062518782	15.9843275109088	14.8606485548785	13.4128826778969	18.7895807811503	18.7696144472392
METTL1	na	14.7615436061007	16.3382790041994	15.4536084063476	15.8274813026011	19.5720130025073	10.7579483486307	11.7860316124899	11.3096791810669	13.4211291293931	12.4249560425386
HOXC8	na	1.86546979637537	2.89242259882955	1.85908071053806	2.57841174102524	2.46069795969627	0.534082542130603	0.978287208941846	0.674612442379432	0.907343941142066	0.642019005237559
AGA	na	3.16318791559301	3.98685277135966	3.6019688766675	4.44280176915119	5.11068037783072	13.0850222821998	11.3667656658005	12.3811224719049	7.14533353649377	8.72390530646329
PI4K2B	na	25.3055033247441	27.4389278970047	28.6995584689313	35.3837426614541	35.9261902115656	26.5515320944928	25.7615631688019	25.8733713194935	30.5472460184496	29.5706400647652
BOD1L1	na	15.8970469604162	24.7810260494316	19.9851176382842	20.5479581823243	26.651251748095	25.6741107752783	26.7398503777438	24.1273155862761	18.6761627885075	16.3903675454765
MAT2B	na	20.074077156648	19.269788394905	20.6822729047359	26.5774748690294	23.0927039294573	15.8317324988715	13.6960209251858	15.5557692595728	23.5153304745986	21.753114530402
EDC4	na	121.579966294203	110.732881384921	113.481385039094	87.8246706866137	97.4057823122847	97.3556176798071	101.555529309201	96.9457762784089	106.915361064573	107.368237170022
TRIO	na	81.7156878194862	83.8020817823049	83.7748245186214	63.2702573374656	66.8931276120509	80.9135051327864	78.9151681879756	76.3502552434133	61.0566860393515	57.8572421190553
CLEC16A	na	28.752567078916	27.6343618563851	29.3967137353831	24.3957418573927	26.6133948564074	31.205679961631	34.0537118922138	32.5401295735961	29.3374540969268	29.5706400647652
CDH1	na	111.441543487815	118.120285049499	119.988167525977	82.3901720939913	84.9887218387404	248.882464632861	249.929089332048	245.995442959417	116.329054453922	100.645920526947
MTREX	na	64.9264596521079	78.0172365846458	71.5358765075792	66.3643514266959	66.7417000453004	70.2318542901743	67.2223067858611	67.3025118985598	66.4629436886564	69.9423057470564
ZFYVE16	na	18.8574664198814	21.9276902424781	19.404154916241	22.3726803375114	19.6098698941949	17.166938854198	16.7706378675745	15.5557692595728	16.0297429601765	16.881323255364
RIPOR1	na	97.4910737062257	80.5969648484668	87.5317167878338	80.3274427011711	70.9816719143155	80.9516538857957	108.07744403548	95.6759175633418	74.8936811417681	70.6976222238064
RAI14	na	80.5396307739452	87.6716741780363	90.0104910685512	79.7720924800272	80.1430397027232	71.3763168804542	65.7781685250422	72.223214419445	71.7179773477708	65.3726410627185
PNKP	na	64.9670133433334	58.2002331034757	52.6739534652451	54.6623289097352	60.3817422417777	40.0180419067859	43.8365839816322	44.3260057728133	49.9039167628136	51.6258811858672
PHLPP2	na	23.4400335283687	23.4911619175211	20.6048112084635	19.6752649776696	17.9063097682513	18.0062114204032	16.537712341636	16.7065787201024	15.6516829847006	14.1999497629013
SPDL1	na	4.54201341726176	5.39397727889836	4.26039329498306	10.2343112182233	9.84279183878509	9.38459324029489	8.01263809228559	8.57154632670337	9.94297735501514	10.5366648506635
STAU2	na	22.5884060126322	22.7485128718757	24.5940885664931	24.4354097303315	23.130560821145	25.2163257391663	24.9230312754232	25.0797096225765	19.8859547100303	18.0142979704891
SLC66A1	na	25.7921476194507	22.8266864556278	26.3757075807588	19.9926079611804	22.1084247455788	21.8592354743454	21.8018292278468	21.7463304955252	15.8407129724386	17.0323865507141
CTNS	na	29.2797650648482	25.015546800688	28.6608276207951	25.6651137914359	25.1748329722772	24.9874332211104	25.109371696174	26.8257653557939	26.8044522612385	25.0009753804273
RTN4R	na	135.043791781086	102.17287396406	111.58357348042	76.5589947719804	87.6008473651873	53.7515929901443	62.2842856359642	62.262760123137	86.3488983986866	83.8023630954201
PHF23	na	29.4014261385248	29.3150939070563	27.1115936953467	25.109763570292	25.7805432392794	20.6384753780469	19.2862335477107	19.6431269986952	29.7533200699503	29.1174501787152
INPP4A	na	34.7950670715232	34.4745504346982	36.2908047036284	32.4483200639792	29.0740928161036	33.2275638711254	32.2834778950809	31.8258340463708	28.1276621754041	25.6052285618273
RAB27B	na	1.01384228063879	1.21169054815833	0.852078658996612	1.9040579010648	2.04427215113229	2.13633016852241	2.42242546976076	2.85718210890112	3.36473378173516	3.39892414537531
PSMA4	na	65.0481207257846	70.3953121688112	68.2437544160014	75.0912834732429	70.9059581309402	64.0899050556724	62.3308707411519	62.7389571412872	75.3851591098867	84.4066162768202
LSG1	na	68.9007213922119	77.7436290415133	70.2190276709481	55.5746899873287	58.9810372493352	79.5401500244506	83.1078276548692	80.2391975583065	63.8165238603253	66.7699765447061
PARP3	na	24.0888925879776	18.214445014251	19.8301942457393	25.7841174102524	26.0076845894052	14.2294848724796	15.5594251326941	16.8256279746399	20.3774326781489	20.6579056391144
TNC	na	1297.10981384926	1423.4627865429	1386.91294090953	525.32164132919	563.424118987071	280.660375889632	266.187291042557	286.432506417338	57.3895042772357	57.9705395905678
THAP3	na	13.9504697815897	13.7194639485023	14.5240680510786	11.7813582628384	14.309905057926	15.8317324988715	17.2364889194516	16.2700647867981	14.1016370852496	13.5579307576637
TDP1	na	15.3292952832585	14.8138941210324	12.6262564924043	20.7462975470185	19.4205854357567	17.05249259517	14.8140634496908	15.7145015989562	21.7762545874096	21.828646178077
AIFM2	na	115.172483080566	118.003024673871	116.115082712356	93.4575086439304	99.450054463417	93.3499986138276	89.2570615396465	93.2949324725908	78.5986689014315	81.3098187221449
SPATA7	na	5.06921140319393	6.56658103518061	6.08074315738491	9.04427503005778	9.95636251384799	12.2076009629852	9.59653166866763	10.238235890229	8.58196144330204	8.57284201111328
MED17	na	29.928624124457	34.0055089321853	30.7135625720142	28.798875753605	28.5062394407891	28.1156309678753	25.9013184843651	24.3257310105054	27.1069002416192	28.2866020542901
RETSAT	na	89.5831039172432	81.3787006859882	88.1514103580131	75.329290710876	74.6916472997037	112.882160154604	113.76082686838	114.644432119658	79.5060128425736	72.6236792395191
CAPG	na	32.6457214365689	31.5039542521165	32.9599517639144	25.109763570292	27.7491016070364	9.04125446321093	8.15239340784871	10.238235890229	11.4930232544662	12.4249560425386
AP2S1	na	52.0303858423825	54.0570331646118	51.5894897174312	52.4012601522207	54.0596413299427	60.8091122968701	56.740658118627	62.3024432079828	80.6401927690011	86.1816099971828
DCUN1D1	na	13.4638254868831	17.0809280498448	15.143761621258	19.8736043423638	18.8148751687546	16.4421125470207	17.795510181704	17.6589727564028	16.256578945462	18.4297220327017
JADE2	na	38.4043455905972	38.8131843329425	38.0724237178941	41.9289416963644	41.2261550478345	8.62161818010831	9.08409551160285	10.4366513144583	19.2432527517213	18.3164245611892
ZIC2	na	36.2955536468686	32.7156448002748	32.8437592195058	31.5359589863857	32.7840682014919	43.1843884065602	47.2838817655225	43.0561470577461	31.9082619301627	29.9860641269777
TRIT1	na	30.739697948968	34.7872447697068	34.74157077818	30.6235979087921	30.8533667254225	39.5221081176646	39.6439245147386	33.5718897795882	34.7437117462316	32.0254186142029
CUL7	na	82.7700837913505	82.1213497316337	85.8662903179768	82.3108363481136	88.5851265490658	45.015528551008	43.9763392971953	46.4688923544891	58.5614902012109	57.1396914661427
CTNNA1	na	197.172046738631	234.442577672698	221.462989642847	146.810797746684	165.661758025091	305.685957863752	305.644875136545	301.393029404223	150.732512222226	143.019174872626
PHKA2	na	37.7554865309884	35.8425881503608	38.8470406806183	34.352377965044	32.1026441511144	30.3664073954257	28.8361801111906	29.2067504465448	30.320410033164	27.53128557754
CNTLN	na	2.47377516475864	4.2213735226161	3.29212209157782	6.70387052666564	5.67853375314524	3.35709026482093	3.16778715276407	3.25401295735961	3.8184057523062	3.51222161688782
HSPA5	na	2686.43872154543	3221.53338642611	2982.97246175459	2025.95727460588	2288.67624386766	3248.9766987925	3120.59644120892	3332.62514843924	1897.06715094032	1930.85327534004
DSG2	na	277.5900164389	303.23533137459	303.649849387884	315.994275830878	291.346638428039	239.612317651594	233.484547200787	248.019280286556	240.597368392838	238.113519295459
GEMIN8	na	6.52914428731379	6.05845274079163	6.15820485365733	7.21955287487069	8.6692281964684	10.1857170534908	9.08409551160285	8.88901100547016	6.88069155366067	7.25103817680066
OFD1	na	16.7892281673783	18.9180072680203	17.2739582687495	17.1365211095832	17.7927390931884	19.6847565528137	19.0998931269598	17.5002404170194	14.7821450411062	16.805791607689
WDR37	na	25.3866107071952	22.6312524962475	27.2277862397554	17.9298785683602	17.8305959848761	16.0606250169274	15.8855208690081	16.3891140413356	15.1223990190344	17.0323865507141
YTHDC2	na	19.3846644058136	21.6540826993456	21.069581386098	27.0931572172345	24.1905537883987	40.0943394128046	36.7556479931008	34.8020654098095	22.9860465089323	20.3935448722519
CTPS2	na	16.3431375638972	18.6053129330117	18.8231921941979	16.4224993966839	17.5655977430626	11.7879646798826	11.0872550346742	11.2303130113752	13.2320991416551	15.4084561257014
ATP6V1H	na	18.2897147427237	20.6378261105676	21.805467500686	20.9049690387739	20.9727179949498	31.8923575157989	31.0722651602005	33.6909390341257	22.5701805359089	22.130772768777
POLR2B	na	101.789764976134	112.882654938105	114.565848786908	101.629090469334	101.00218702261	117.345564256695	101.835039940327	106.509399726259	108.881272937048	111.107053729935
FAM214A	na	0.892181206962132	1.13351696440618	0.968271203405241	2.1420651386979	1.40070499244249	1.48780136736382	1.25779784006809	0.833344781762827	1.66346389209379	1.24627218663761
ARAP2	na	19.7902013180691	28.2597505264023	21.1083122342343	18.4058930436264	18.3605924685029	16.0606250169274	14.4413826081891	16.1906986171064	11.0393512838951	10.5366648506635
TPR	na	135.043791781086	180.072850173078	154.49735321534	151.888285482856	156.538247128371	156.600631103295	144.320655871516	145.12104128127	128.691615651983	135.39047845745
KIAA0556	na	18.1274999778215	17.8235770954902	21.1470430823705	17.5728677119105	18.2848786851277	14.4583773905356	16.3513719208851	16.3097478716439	12.4759791907034	12.0850636280011
DTNBP1	na	11.8822315290866	13.1331620703612	13.3234117588561	13.8044197827198	12.8334862821082	14.5728236495636	14.4413826081891	15.9129170231854	17.3907588718896	17.4100447890891
XK	na	12.3283221325676	12.8204677353526	14.2916829622614	17.5331998389717	15.9377514004943	16.9761950891513	18.8669676010213	17.2224588230984	16.4078029356524	16.352601721639
C12ORF4	na	8.15129193633584	7.70009799958678	9.95382797100588	11.1863401687557	11.7734933148545	15.4883937217875	12.6711486110563	13.7700304415096	12.5893971833462	13.8222915245263
SCML1	na	34.1056543206888	39.047705084199	35.2450718039508	37.6844792919074	35.9640471032532	40.7047194609538	38.7122224109845	41.7862883426789	39.4316554421323	32.554140147928
WWC3	na	19.7496476268436	20.5987393186915	20.4498878159187	18.9612432647703	17.8305959848761	15.1069061916942	13.509680504435	15.0795722414226	12.1357252127751	10.9898547367135
MAP4	na	323.010150611517	339.273353484331	313.332561421936	259.348553274201	278.551009037618	391.940288417844	409.948925651821	405.323028615501	288.346343295439	264.927254220087
GOPC	na	28.1848154017583	32.5202108408944	30.2100615462435	33.5986883792059	32.1405010428021	51.5008165625939	48.5882647107783	46.7069908635642	30.8874999963778	31.8365894950154
USP28	na	26.1165771492551	27.2044071457482	26.0658607956691	28.5212006430331	28.3926687657262	13.924294848405	13.6028507148104	14.5240090535807	18.7895807811503	17.2967473175766
HDAC9	na	21.9801006442489	21.6931694912217	23.1223163373172	16.6208387613781	13.1363414156093	0	0	0	0.0378059975475861	0
TSPAN17	na	36.5388757942219	33.849161764681	35.4387260446318	31.4962911134468	30.9669374004854	13.5809560713211	13.3233400836842	12.5398548112883	21.0579406340055	24.1323614321647
NOP16	na	43.1085737727612	51.0082633982779	47.8325974482189	41.4529272210982	41.1125843727716	47.1900074725397	42.0663499844994	50.7943486026866	55.0455324292854	59.0657484818554
CC2D2A	na	1.5004865753454	1.8761660100516	1.51050307731218	1.46771129873745	1.43856188413013	1.29705760231718	1.25779784006809	1.66668956352565	1.73907588718896	1.54839877733764
RRM2B	na	12.9771811921765	17.1200148417209	17.4288816612943	22.5313518292668	19.6477267858825	20.6003266250376	23.0130419627272	21.2304503925292	12.513785188251	11.5185762704385
ZNF800	na	48.5833220882107	50.3437879363847	46.2059018264981	42.9603063927745	40.9990136977086	65.6158551760455	60.0947856921419	57.778571535556	39.0157894691089	41.0514505113662
SNX29	na	8.55682884859136	6.52749424330453	8.09474726046781	9.28228226769088	7.87423347102807	5.68416419838999	5.68338283290025	5.19848411480621	8.35512545801653	9.81911419775089
MRPS10	na	26.2382382229318	32.5983844246466	33.5796453340938	38.319165258929	37.5161796624462	44.1762559848028	40.5756266184927	39.3259370822363	29.9423500576882	33.6115832153781
RSF1	na	35.2006039837787	47.5295389213073	40.7061213911563	41.2149199834651	40.1661620805807	37.4239267021516	35.4978501530327	36.508438058181	31.6814259448771	27.757880520565
VPS13D	na	28.3064764754349	35.2171994803436	35.0514175632697	34.1937064732886	32.1026441511144	39.21691809359	38.5724670954213	36.2703395491059	35.1973837168027	36.1041275886533
FAM120A	na	343.854747901451	350.13948162588	339.514614762014	320.278406108274	308.192955229036	427.914562505641	436.129754767312	432.069427801603	337.267304122016	352.959389585307
R3HDM1	na	110.67102335453	107.527764451082	109.02733750343	117.297900280179	115.274235188848	91.9384947524824	99.2728591550035	95.080671290654	97.8041156556052	101.590066122884
KITLG	na	472.896593381156	550.263856031385	534.679358520374	687.523573776147	596.73818367219	243.122002928452	244.105951183584	238.852487687165	294.735556880981	326.070123013005
ERCC8	na	17.6408556831149	17.3545355929773	19.5590783087859	19.2785862482811	19.2313009773186	21.2870041792055	16.3047868156974	17.063726483715	17.0126988964137	16.3903675454765
H6PD	na	32.7673825102456	29.158746739552	31.7980263198281	41.7306023316701	42.4375755818388	38.7591330574781	41.1346478807452	38.2941768762442	30.5472460184496	27.38022228219
VAMP3	na	76.7275837987434	71.2552215900848	75.9899240432433	80.0497675905991	76.1302091838339	66.8747640253534	63.9147643175339	64.6437452138879	71.339917372295	72.8880400063816
PER3	na	11.1928187782522	11.6087771871943	10.6897140855939	13.3680731803924	12.757772498733	13.4665098122931	12.9972443473702	13.5319319324345	13.8369951024165	13.1802725192887
EPN3	na	3.32540268049522	1.7198188425473	2.63369767326226	2.53874386808639	3.36926336019951	10.9868408666867	11.6928614021144	9.3255249387745	13.6479651146786	13.4823991099887
LTBP1	na	14.0721308552664	15.1656752479171	13.5945276958096	14.0820948932917	15.142756675054	12.3220472220132	12.5313932954932	12.9366856597468	12.1735312103227	13.0292092239387
RCN1	na	161.647013225048	187.030299127019	171.693849787817	179.457457175357	189.625170463363	157.668796187556	155.40791090619	159.129170231854	143.473760693089	146.040440779626
ELN	na	0	0	0.0387308481362096	0.0396678729388499	0.0378568916876349	0.991867578242549	0.745361683003311	1.15080946052962	0.264641982833103	0.0755316476750069
RFC2	na	110.143825368598	116.009598288191	115.379196597769	109.086650581837	116.788510856354	93.8459324029488	93.9155720584172	94.6441573573497	120.223072201324	121.303826166061
ARID1B	na	72.874983132316	77.7436290415133	76.6096176134227	65.9280048243686	67.3852672039902	53.7515929901443	56.5543176978762	52.262622741983	56.1797123557129	52.5322609579673
CLPTM1L	na	144.533355527865	139.852541332597	149.307419565088	131.618002411104	130.833417672466	101.971616793936	101.182848467699	104.128414635508	139.882190926069	138.2606810691
NEDD4L	na	14.3560066938452	14.071245075387	16.5380721541615	14.3201021309248	12.0384915566679	69.6977717480437	58.5574772209476	73.016876116362	23.8177784549792	24.5100196705397
FOXP3	na	2.63598992966085	2.73607543132525	2.55623597698984	2.69741535984179	4.0128305188893	3.24264400579295	3.68022330982885	3.69052689066395	3.13789779644965	3.92764567910036
PPP1R3F	na	6.89412750834375	7.85644516709108	7.43632284215225	5.55350221143899	5.33782172795653	7.0193705537165	6.33557430552814	7.06358910256111	6.38921358554205	5.36274698492549
HEXB	na	118.578993143512	115.384209618174	125.023177783685	104.802520304441	109.33070319389	105.023517034682	99.7852953120683	94.048911084662	96.6321297316301	101.023578765322
PTCD2	na	14.4776677675219	16.5337129635797	17.5838050538392	23.4040450339215	18.5498769269411	24.2244581609238	24.5037653287338	22.4209429379046	14.1772490803448	17.0323865507141
JKAMP	na	52.6792449019914	43.5426861499476	45.9735167376808	52.3615922792819	51.0689468866195	31.5108699857056	32.2368927898932	31.5480524524499	46.7282129688164	45.1301594858166
ARHGEF5	na	77.6197650057055	73.6004291026493	77.8102739056452	72.0765251298903	70.1109634054999	50.699692749398	53.1536050191736	56.1912481417221	59.4310281448053	58.1216028859178
NFE2L3	na	68.6168455536331	71.2161347982087	75.4089613212002	56.8043940484331	60.3438853500901	75.2674896874057	67.7813280481136	71.5882850619115	79.0145348744549	70.3577298092689
MCUR1	na	53.3281039616002	50.4610483120129	45.818593345136	47.9981262560084	48.9868178437996	32.1593987868642	30.2337332668218	33.4528405250506	38.2596695181571	35.7264693502783
LIMA1	na	23.5616946020454	24.1165505875383	25.3299746810811	25.9427889020078	25.3641174307154	33.7997951662653	32.5629885262071	34.0877698825842	33.4961138271613	34.6690262828282
LETMD1	na	91.2458052574908	76.4928517014789	90.3590687017771	91.1171041405383	87.3358491233738	135.428073183117	143.901389924827	129.803370530772	110.809378811975	102.760806661847
LAMC3	na	1.62214764902206	1.17260375628225	2.0140041030829	0.793357458776998	1.40070499244249	0.64852880115859	1.07145741931726	0.674612442379432	0.604895960761378	0.604253181400055
MAPK9	na	50.8948824880671	53.9006859971075	52.9450694021986	56.4077153190446	55.9903428060121	53.713444237135	57.7655304327566	55.3579033599593	51.1893206794316	49.5487608748045
BCAR1	na	124.905368974699	104.36173430912	107.013333400347	76.0829802967142	80.2944672694737	110.440639962007	118.605677807902	127.1446038461	146.876300472372	147.928731971501
FAM160A2	na	37.4716106924096	30.722218414595	33.076144308323	31.5359589863857	33.0869233349929	43.3751321716069	43.557073350506	40.0799156943074	32.4753518933765	29.6839375362777
HERPUD1	na	283.51085535783	257.972826382095	259.574144208877	143.716703657453	167.024606125845	182.923270679732	168.82442120025	175.677016612573	139.882190926069	145.020763536013
HOMER3	na	55.8424328175844	51.5163916926669	47.9487899926275	37.9224865295405	42.7404307153399	14.6872699085916	14.5345528185646	15.3176707504977	23.8933904500744	27.6445830490525
RAD51	na	16.2620301814461	18.1362714304988	16.8866497873874	14.8754523520687	14.5370464080518	13.1994685412278	12.6245635058686	11.9049254537547	11.2661872691807	11.6318737419511
POLQ	na	18.086946286596	22.4749053287432	25.872206554988	31.2979517487526	26.9919637732837	27.3145071546794	21.9881696485977	21.9050628349086	23.5531364721461	25.1520386757773
PIK3CB	na	35.1600502925531	41.0802182617549	38.1111545660303	39.4298657012168	36.9483262871317	36.317612864881	32.5164034210194	33.6512559492799	31.7948439375199	28.9663868833651
CYBA	na	119.268405894347	90.0168816906008	100.816397698554	99.1696823471248	102.554319581803	71.2618706214262	72.6727640928228	72.6200452679035	106.159241113622	111.900136030523
THOC3	na	60.4249999260717	63.0469952961091	66.0748269203736	70.3708065935198	65.3031381611703	36.775397900993	38.5258819902336	41.2704082396829	77.0486230019805	86.1438441733453
HEBP2	na	20.1957382303246	19.4261355624093	20.140041030829	21.0636405305293	19.6855836775702	16.7473025710953	16.8638080779499	17.2224588230984	21.9274785775999	21.979709473427
MPHOSPH9	na	35.443926131132	41.2365654292592	39.350541706389	47.5221117807422	47.7753973097953	52.7215766588924	49.9858178664095	49.0879759543151	43.930569150295	44.5636721282541
PLEKHA5	na	2.6765436208864	4.57315464950078	4.33785499125548	3.33210132686339	4.54282700251619	5.53156918635268	5.3572870965863	4.64292092696432	5.25503365911447	5.24944951341298
PRSS8	na	31.5102180822535	24.1556373794144	25.9883990993967	23.2850414151049	22.714135012581	24.6059456910171	27.9044780074365	26.7463991861022	24.7251223961213	26.5493741577649
SIKE1	na	19.3846644058136	22.90486003938	23.8194716037689	24.6337490950258	20.5184352946981	46.3507349063345	39.8302649354894	39.6037186761572	26.3885862882151	25.6807602095023
RRP12	na	147.372113913654	146.653643119034	145.821643232829	108.808975471265	116.182800589352	162.437390313722	161.463974580592	158.454557789475	124.495149924201	132.67133914115
FNIP2	na	8.63793623104246	8.36457346148006	10.4573289967766	12.0987012463492	11.8113502065421	19.5703102937857	18.5408718647074	20.2780563562288	15.9541309650813	15.0307978873264
MSMO1	na	63.6287415328903	63.9069047173827	68.5923320492273	41.8099380775478	36.607614261943	56.040518170704	65.4986578939159	69.8422293286941	42.6073592361295	40.4471973299662
TTC17	na	127.663019978036	139.774367748844	136.836086465229	108.610636106571	115.7285178891	115.667019124285	106.074284512409	119.922282404155	101.131043439793	87.5789454791705
FSTL4	na	87.9609562682211	86.6163307973823	82.1868597450369	22.4123482104502	27.067677556659	11.4064771497893	11.8792018228653	10.1588697205373	5.63309363459033	7.7042280628507
FOXN3	na	14.7209899148752	14.1885054510152	14.5627988992148	18.0885500601156	13.477053440798	8.62161818010831	9.50336145829221	9.20647568423695	12.8918451637269	12.5760193378886
AKR7A2	na	55.5585569790055	49.9138332257478	50.2726408808001	60.0968275023576	64.0160038437907	34.0668364373306	36.8488182034762	38.5719584701652	69.4496174949157	76.7779198616445
MRTO4	na	79.0391441985998	90.1341420662291	84.1621329999835	86.1982878961209	83.890871979799	101.399385498796	93.309965690977	105.358590265729	100.526147479031	102.118787656609
USE1	na	15.6537248130629	19.5043091461615	16.1507636727994	16.7001745072558	19.1555871939433	15.3357987097502	14.5345528185646	15.0002060717309	15.4626529969627	17.9765321466516
MCF2L2	na	3.24429529804412	4.26046031449218	2.98227530648814	2.77675110571949	3.1421220100737	3.81487530093288	3.02803183720095	3.76989306035565	2.23055385530758	2.83243678781276
LAMA3	na	43.5952180674678	49.2102709719785	47.9875208407637	23.1660377962884	22.8277056876439	40.2087856718326	36.3363820464114	37.6592475187106	8.77099143103997	8.27071542041325
AP5M1	na	46.1906543059031	49.3275313476067	51.3958354767502	50.6955416158502	45.2768424584114	65.1580701399336	61.9581898996502	63.57230192305	53.6089045224771	51.7014128335422
ANAPC4	na	21.4529026583167	23.5302487093972	27.343978784164	25.1890993161697	24.9098347304638	18.2351039384592	19.7986697047754	18.4129513684739	21.4738066070289	23.6036398984396
KCNQ1	na	8.55682884859136	8.83361496399296	8.94682591946443	8.72693204654698	8.85851265490658	8.81236194515495	9.4101912479168	9.84140504177053	12.06011321768	12.6893168094012
TRAPPC3	na	22.2639764828278	22.7485128718757	19.9076559420118	24.5147454762093	21.0105748866374	23.1562930766626	23.6652334353551	24.8416111135014	23.4397184795034	25.6429943856648
THRAP3	na	154.996207864058	185.935868954489	173.630392194628	174.657644549756	192.653721798374	191.773781377896	186.573346276766	188.891483866241	202.18647488449	204.804062670781
PHPT1	na	49.5160569863983	38.9695315004468	41.5582000501529	38.8745154800729	45.3525562417867	48.4107675688383	43.557073350506	42.2228022759833	47.9380048903392	47.4716405637418
ENTPD2	na	40.8781207553559	30.9567391658514	35.283802652087	32.3689843181015	32.2919286095526	18.9599302456364	23.1993823834781	24.6035126044263	30.1313800454261	29.8350008316277
ARID4B	na	50.002701281105	66.682066940584	56.0822681012316	52.1632529145876	59.8517457581508	66.0354914591482	60.0016154817665	63.0961049048998	54.4028304709764	54.987039507405
OPN3	na	4.0959228137807	3.7523320201032	4.99627940957104	3.25276558098569	3.74783227707586	3.09004899375563	3.02803183720095	3.09528061797622	4.80136168854343	3.88987985526285
SDCCAG8	na	10.3411912625156	13.4458564053698	12.8586415812216	11.4243474063888	11.3949243979781	13.695402330349	14.301627292626	13.4922488475886	9.98078335256273	8.45954453960077
HHAT	na	2.59543623843529	1.13351696440618	1.54923392544839	2.73708323278064	2.49855485138391	1.03001633125188	0.838531893378725	1.07144329083792	2.15494186021241	2.00158866338768
KIF1B	na	87.1904361349357	97.5997193145594	99.577010558195	78.7010599106782	74.6159335163285	82.6301990182062	80.0332107124805	80.6757114916109	79.6572368327639	73.9077172499942
FOXC1	na	19.709093935618	22.0840374099824	17.9323826870651	11.7416903898996	13.8177654659868	19.7610540588323	22.5006058056624	18.7304160472407	14.4418910631779	12.2361269233511
TBC1D22A	na	30.9830200963213	30.8003919983471	33.2310677008679	23.1660377962884	26.6891086397826	33.4946051421907	33.0288395780842	37.4211490096355	26.5398102784054	26.8515007484649
SYNE2	na	73.4427348094737	104.16630034974	85.7500977735681	93.9731909921355	89.2286937077556	60.7709635438608	57.6723602223812	55.0801217660383	70.3569614360577	70.4710272807814
PLEKHH1	na	30.0097315069081	29.9795693689496	29.9389456092901	28.3228612783388	30.3612271334832	35.6690840637224	38.4327117798582	36.1909733794142	30.7740820037351	31.8743553188529
ATP9A	na	10.5034060274178	9.77169796901876	11.5805235927267	13.6854161639032	12.9470569571712	7.21011431876314	7.17410619890687	6.70644133894847	7.86364748989791	7.32656982447567
FAM168A	na	50.5704529582627	50.2656143526325	52.1704524394744	48.117129874825	44.3682770579082	39.560256870674	41.4607436170592	41.7466052578331	45.4050030546509	43.883887299179
RELT	na	27.5359563421494	28.103403358898	26.8404777583933	21.1826441493459	21.9191402871406	18.2351039384592	20.2645207566525	17.9764374351696	21.2091646241958	20.3935448722519
NOP58	na	91.408020022393	118.120285049499	101.474822116869	102.739790911621	101.115757697673	186.699997227655	183.731654860316	176.550044479182	110.015452863476	116.054376652648
SZRD1	na	198.145335328044	189.844548142096	176.341551564163	164.542336950349	177.435251339945	155.265424747968	163.420548998476	169.526138461467	181.695624213699	171.683435165291
KCNH2	na	31.3074496261257	22.6703392881235	22.9673929447723	18.9215753918314	21.9191402871406	25.7885570343063	25.435467432488	23.651118568126	22.3055385530758	19.4116334524768
CUL1	na	108.278355572222	120.70001331332	117.935432574758	98.4953285071644	105.16644510825	106.511318402046	99.2262740498158	100.001373811539	108.465406964025	107.934724527585
FAM114A2	na	3.20374160681857	4.49498106574863	3.6019688766675	5.98984881376634	6.81424050377429	6.94307304769784	5.49704241214942	5.95246272687734	6.84288555611308	8.00635465355073
CYFIP2	na	82.4862079527717	83.0985195285355	84.6656340257543	97.2259565731212	95.3993670528401	65.2725163989616	68.1074237844275	63.3738864988207	66.9166156592274	64.0508372284058
TAB2	na	22.5478523214066	22.0840374099824	20.3336952715101	25.5461101726194	23.2819883878955	39.445810611646	43.1378074038166	36.4290718884893	27.4093482219999	26.8892665723024
GINM1	na	11.39558723438	13.015901694733	13.478335151401	14.3994378768025	15.4077549168674	13.7335510833584	11.7860316124899	10.9128483326085	14.2906670729875	12.9536775762637
EIF2AK2	na	50.002701281105	56.4413274690524	56.895615912092	65.6899975867355	63.8267193853525	46.6559249304091	44.3956052438847	47.3419202210978	54.8186964439998	52.8343875486673
USP36	na	151.995234713367	150.093280804128	148.842649387454	113.569120223927	123.186325551564	242.053837844191	245.270578813277	233.336538893592	133.266141355241	133.1245290272
KMT2C	na	89.7047649909199	103.07187017721	94.8131162374412	78.4630526730451	77.1902021510877	127.149793780093	116.509348074455	108.334821629168	89.9782741632549	82.1029010227325
MCOLN3	na	28.3470301666605	28.9242259882955	28.0024032024796	26.418803377274	29.1876634911665	22.851103052588	25.1559568013617	19.0478807260075	16.7480569135806	14.5776080012763
PUM2	na	96.4366777343614	103.032783385334	106.819679159666	88.7766996371461	86.5029975062458	102.810889360141	103.884784568586	101.072817102377	94.0235159008466	82.669388380295
MRPL43	na	30.9019127138702	28.2597505264023	28.7770201652038	32.9640024121843	33.4276353601817	26.7804246125488	27.4386269555594	24.6431956892722	36.6340116236109	39.8429441485661
ITIH4	na	1.82491610514982	1.52438488316693	1.16192544408629	1.38837555285975	1.85498769269411	1.41150386134517	1.3509680504435	0.555563187841885	0.756119950951722	1.1329747151251
HPF1	na	7.98907717143364	9.81078476089484	8.75317167878338	12.2970406110435	10.7135003476007	7.36270933080046	6.56849983146668	6.15087815110658	11.9845012225848	11.5185762704385
ZFR	na	172.028758178789	188.984638720823	182.809603202909	178.902106954213	178.230246065385	214.167099394372	223.002898533553	219.725240791465	160.599877582146	165.452074232103
ZNF280C	na	9.08402683452353	11.0224753090532	9.2566727045541	13.0507301968816	11.9627777732926	15.9080300048901	13.9755315563121	15.9526001080313	12.7784271710841	11.405278798926
TRAF1	na	4.05536912255515	3.7523320201032	3.52450718039508	4.76014475266199	3.70997538538822	2.09818141551308	2.46901057494847	2.10320349682999	1.92810587492689	2.79467096397525
RC3H2	na	47.7722482636996	51.7118256520473	52.4028375282916	52.7979388816092	49.7060987858647	65.1199213869243	62.1911154255888	63.8897666018168	47.0306609491971	43.3929315892915
IL17RB	na	25.2649496335186	21.341388364337	21.805467500686	26.2601318855186	30.4369409168585	21.0199629081402	21.2893930707821	20.8336195440707	29.3374540969268	28.0222412874276
TRAF3IP2	na	24.8594127212631	23.7647694606536	22.7737387040913	21.6586586246121	26.2726828312187	27.5052509197261	27.1591163244331	26.9448146103314	25.7836903274537	25.4919310903148
DCBLD2	na	1203.22801866211	1258.67287199337	1252.63309042129	1060.63958663897	1026.83033013541	130.659479056951	135.935336937729	130.557349142843	100.715177466769	99.8528382263591
SOAT1	na	49.1510737653684	48.7412294694656	51.7444131099761	48.6724800959689	43.8004236825936	21.7829379683267	23.3391376990412	21.9844290046003	26.8044522612385	26.3983108624149
PKP2	na	50.0432549723305	53.5879916620989	48.2586367777172	47.2444366701703	49.6303850024894	34.9442577565452	35.8705309945343	35.1195300885763	31.9082619301627	32.6674376194405
MSH4	na	1.17605704554099	1.7198188425473	1.5879647735846	1.1900361881655	1.85498769269411	1.79299139143845	1.81681910232057	1.50795722414226	1.3610159117131	1.73722789652516
GDI2	na	285.457432536657	321.449776388841	328.902362372692	286.084699634986	295.927322322242	373.285548196282	342.680033760772	371.433674157146	330.273194575712	315.193565747804
PRDM1	na	6.56969797853934	6.80110178643706	6.62297503129185	5.75184157613324	5.29996483626889	7.24826307177247	6.80142535740521	9.3255249387745	3.66718176211585	3.77658238375034
ATG5	na	18.3708221251748	18.0971846386227	16.7317263948426	19.0802468835868	18.24702179344	19.837351564851	17.5625846557655	19.1272468956992	18.2602968154841	18.3164245611892
PITHD1	na	53.1253355054724	50.8910030226497	51.550758869295	47.046097305476	45.5039838085372	58.6727821283477	56.5543176978762	62.3421262928287	61.0566860393515	63.8620081092183
MTA3	na	20.9257046723846	26.031803389466	23.7807407556327	24.7130848409035	27.4462464735353	22.1262767454107	21.8484143330346	22.8971399560548	22.5323745383613	23.7169373699522
USP13	na	52.5981375195403	56.3631538853002	57.4765786341351	64.9363080008973	61.4795921007192	49.9748664422207	50.2653284975358	51.0721301966076	62.0018359780412	55.6290585126426
ATP11B	na	25.5488254720974	30.8785655820993	28.3122499875692	24.7924205867812	23.8876986548977	55.7734768996387	51.8492220739178	50.0006869057696	36.2937576456827	32.3275452049029
LAMC2	na	123.972634076511	136.881945150015	133.815080310604	75.6069658214479	78.1744813349662	34.1431339433493	32.749328946958	33.5718897795882	26.6154222735006	27.7201146967275
SEC61A1	na	524.683657076185	479.634023111317	501.641945060187	446.303238435	446.143468538778	514.283339318762	557.577123991664	511.435597493301	468.491921609687	452.812227811666
PPP1R12A	na	42.581375786829	48.5457955100852	46.1284401302257	43.4759887409795	39.7875931637043	57.5664682910772	53.1536050191736	54.1674108145838	40.9438953440357	39.7296466770536
CROCC	na	15.1670805183562	16.142845044819	14.6402605954872	12.8127229592485	14.3477619496136	15.4883937217875	16.9103931831376	15.754184683802	17.9578488351034	20.7712031106269
POLR3E	na	78.3091777565399	85.6391610004804	82.0706672006282	62.3182283869332	67.1581258538644	77.1749273378722	79.474189450228	75.5962766313422	67.9751835905598	65.637001829581
ATP2B4	na	18.4519295076259	17.8626638873663	18.5133454091082	18.0488821871767	15.3698980251798	13.695402330349	11.8326167176776	15.0398891565767	14.6687270484634	16.1637726024515
ZC3H11A	na	116.754077038363	132.54331125177	124.713330998595	121.542362684636	113.154249254341	145.537492730589	134.118517835408	129.406539682313	112.019170733498	109.256528361897
RIOK2	na	17.7625167567915	26.2272373488464	24.0518566925862	23.6420522715546	23.6605573047718	34.0668364373306	32.1903076847055	31.9448833009084	26.1617503029296	25.8318235048524
YIPF1	na	3.81204697520184	3.63507164447498	3.64069972480371	6.30719179727714	5.07282348614308	2.47966894560637	2.46901057494847	2.22225275136754	3.32692778418758	3.58775326456283
NDC1	na	105.317936112757	103.814519222855	104.53455911963	110.078347405309	102.100036881551	109.219879865708	106.26062493316	106.549082811104	119.466952250372	106.65068651711
DGKG	na	2.47377516475864	2.3452075125645	2.28512004003637	2.49907599514755	2.2714135012581	6.56158551760455	5.82313814846337	6.94453984802356	2.79764381852137	2.1904177825752
FLYWCH1	na	28.8336744613671	29.2760071151802	29.4741754316555	26.3791355043352	29.1119497077913	26.8185733655581	26.8796056933069	27.6987932224025	23.8933904500744	24.0568297844897
UNKL	na	23.6833556757221	23.0221204150082	19.8689250938755	22.6900233210222	21.881283395453	20.0280953298976	19.2862335477107	20.0796409319996	26.123944305382	26.7759691007899
TBXAS1	na	0.729966442059926	0.664475461893276	1.16192544408629	1.586714917554	1.02213607556614	1.37335510833584	1.30438294525579	1.07144329083792	1.66346389209379	1.92605701571268
PARP12	na	66.0619630064233	59.4119236516341	59.3743901928094	49.5451733006236	54.1732120050056	36.9661416660396	39.4109989888001	37.7782967732482	44.8757190889847	47.7737671544418
ALDH18A1	na	165.742936038829	157.949725971219	169.989692469824	162.638279049285	164.601765057837	178.383569071621	178.094857132604	178.296100212399	189.067793735478	187.205188762505
TARBP1	na	34.5111912329443	40.7675239267463	34.1218772080007	44.3883498185731	41.6425808563984	42.0399258162803	38.8985628317353	37.6195644338648	30.6984700086399	31.9876527903654
GATB	na	19.0602348760092	17.5499695523577	17.8549209907926	29.592233212382	27.9383860654746	12.6653859990972	12.5313932954932	12.8573194900551	25.9349143176441	28.0222412874276
MXD1	na	8.1918456275614	8.95087533962119	9.14048016014548	9.55995737826283	8.36637306296732	12.8179810111345	13.2301698733088	12.4208055567507	6.01115361006619	7.36433564831317
CDK17	na	19.0602348760092	21.1459544049566	22.0765834376395	17.2951926013386	16.278463425683	21.4395991912428	18.7272122854582	19.960591677462	10.4722613206813	10.6877281460135
DNAJC25	na	14.6398825324241	16.0255846691908	15.5698009507563	15.9068170484788	16.7327461259346	16.6328563120674	14.8140634496908	14.3652767141973	17.8066248449131	18.0142979704891
SLC2A3	na	1.29771811921765	1.17260375628225	1.82034986240185	0.634685967021599	0.643567158689794	0	0	0.0396830848458489	0	0
PSD	na	2.23045301740533	2.42338109631665	2.401312584445	2.85608685159719	2.23355660957046	3.16634649977429	2.28267015419764	2.10320349682999	2.41958384304551	2.98350008316277
CTDP1	na	24.6566442651353	25.1328071763163	23.8194716037689	20.1512794529358	24.4934089218998	14.9161624266476	15.2799145015679	16.7859448897941	15.0845930214869	17.2212156699016
YBX3	na	219.192701074106	231.784675825125	206.667805654815	205.598585442059	227.633489717749	278.867384498194	270.61287603539	286.630921841567	244.302356152501	254.881545079311
STYK1	na	0.608305368383272	0.586301878141126	0.503501025770725	1.586714917554	1.32499120906722	0.30519002407463	0.372680841501655	0.317464678766791	0.604895960761378	0.868613948262579
WNK1	na	128.068556890292	130.432624490462	131.413767726159	112.022073179312	104.712162407998	155.227275994959	163.327378788101	150.875088583918	103.966493255862	104.762395325235
CCAR1	na	101.708657593683	107.957719161719	103.682480460633	93.6161801356858	95.096511919339	139.929626038218	133.699251888719	122.184218240369	103.664045275481	96.4916799048213
OGFR	na	83.6622649983127	86.968111924267	82.4967065301265	68.7444238030269	72.8366596070096	56.3075594417693	54.6443283851802	68.7311029530103	83.5890605777129	82.8582174994825
PIGV	na	5.02865771196838	4.65132823325293	4.14420075057443	6.90220989135989	7.83637657934043	7.59160184885643	9.27043593235368	8.25408164793658	7.97706548254067	7.25103817680066
PTPRU	na	56.1668623473888	51.9463464033037	55.2689202903712	62.8735786080771	65.4924226196085	45.6640573521666	53.3865305451121	53.5721645418961	87.6721083128522	85.3885276965953
SNRNP40	na	49.6782717513005	47.5686257131833	48.955792044169	50.5765379970336	45.8825527254136	38.3776455273848	39.0383181472984	38.0560783671691	49.7526927726233	51.9280077765672
QSER1	na	65.8591945502956	68.3237121993792	65.764980135284	68.2684093277607	61.7824472342202	71.4144656334635	64.5669557901618	64.9612098926547	54.0625764930481	50.4929064707421
MPC1	na	8.92181206962132	9.18539609087764	9.99255881914209	12.7333872133708	13.0984845239217	12.4364934810412	12.6711486110563	13.7303473566637	14.5553090558206	13.7467598768513
ACAA1	na	35.9711241170642	37.6405805766603	37.3752684514423	37.9224865295405	41.7561515314613	45.9692473762412	46.259009451393	44.4053719425049	52.2856946083116	52.1923685434298
HDAC7	na	62.4932381785748	55.737765215283	56.9343467602282	45.9353968631882	50.8039486448061	34.9442577565452	35.9637012049098	36.1116072097225	40.4146113783695	39.1253934956536
SPAG4	na	1.2571644279921	1.60255846691908	1.35557968476734	0.912361077593548	1.43856188413013	1.29705760231718	0.791946788191018	1.03176020599207	0.68050795585655	0.793082300587572
NCKAP1	na	151.549144109886	167.056948478345	167.820764974196	165.097687171493	151.42756675054	177.658742764444	169.616367988441	166.549907098028	153.114290067724	144.227681235426
MRPS35	na	44.6901677305577	51.4382181089148	53.1387236428796	45.2213751502889	46.4504061007281	47.0755612135117	43.7434137712568	47.8578003240938	44.9135250865323	43.959418946854
SFSWAP	na	68.6979529360842	74.8902932345598	57.1280010009092	54.6226610367963	57.4667615818299	74.1993246031445	65.5452429991037	69.4057153953898	59.2419981570674	56.8753306992802
TNK2	na	52.6792449019914	46.1615012056446	48.1811750814448	36.21676799317	39.1818828967022	33.6853489072373	34.4263927337154	33.2941081856672	30.2447980380689	28.2866020542901
MON2	na	25.7515939282252	28.9633127801716	27.3052479360278	27.212160836051	26.9541068815961	29.9849198653324	26.9727759036823	27.0241807800231	26.8800642563337	21.1866271728394
CDH3	na	129.122952862156	124.17873779029	121.576132299562	112.815430638089	119.627777732926	115.857762889332	119.723720332407	125.04140034927	152.509394106962	149.326067453489
GPBP1	na	63.020436164507	77.9390630008936	67.1205598200513	67.1973767584118	65.9088484281724	74.0848783441165	71.6013066735056	73.9692701526624	56.7468023189267	60.160957373143
DGAT2	na	7.70520133285478	6.64475461893276	7.16520690519878	11.4243474063888	10.6756434559131	18.2732526914685	18.2613612335811	18.4526344533197	22.1543145628855	23.0749183647146
CS	na	515.680737624112	458.800763041369	462.136479961253	421.550485721158	412.98083142041	416.508085355852	443.117520545468	424.648690935429	400.743574004413	390.838510894323
MRPS24	na	66.2241777713255	56.1286331340438	58.3673881412679	60.1761632482353	60.1924577833396	63.5939712665511	62.2842856359642	68.2549059348601	82.568298643928	84.4821479244952
ELMO2	na	27.9009395631794	26.3054109325985	27.1890553916192	21.9760016081229	26.4619672896568	21.6684917092988	20.6837867033419	20.3971056107663	18.7895807811503	20.1291841053893
WAPL	na	41.0808892114836	52.9626029920817	49.691678158757	52.4012601522207	50.3496659445545	81.8672239580196	70.6230194645637	73.6914885587415	54.251606480786	54.7982103882175
VMP1	na	88.1637247243489	87.7498477617885	84.5107106332094	75.8449730590811	78.6287640352178	58.0624020801984	56.0418815408114	58.7706486567023	45.5940330423888	50.3040773515546
APPBP2	na	22.42619124773	27.4389278970047	28.5059042282503	26.8154821066625	23.5469866297089	33.7234976602467	33.1685948936473	33.0560096765922	21.7006425923144	21.6398170588895
POLD1	na	75.3487582970746	60.1936594891556	66.5783279461444	61.1281921987677	69.4295393551225	45.8166523642039	49.9858178664095	47.7784341544021	73.3058292447694	72.6236792395191
EIF4B	na	968.057163245139	1097.98707059082	1039.45850227959	922.159042209444	967.016441268947	1043.82617984125	1023.84744181542	1056.60181710557	983.863280178381	897.580335145944
BICRA	na	9.04347314329798	6.80110178643706	8.98555676760064	8.13191395246423	8.59351441309313	7.97308937894972	9.03751040641515	8.96837717516186	9.86736535991997	9.06379772100082
SPHK2	na	18.9791274935581	15.9083242935625	15.3761467100752	17.4141962201551	15.7106100503685	13.8861460953957	16.4911272364483	13.9684458657388	20.1505966928634	21.1110955251644
RPL18	na	906.861643185782	822.77696899138	819.351092321515	781.93311137061	844.965822468012	807.227613677397	820.876138512584	828.106614563175	999.363739172891	1005.66612296888
CA11	na	4.90699663829173	2.85333580695348	3.52450718039508	3.49077281861879	3.06640822669843	1.33520635532651	1.86340420750828	1.98415424229245	3.36473378173516	3.3233924977003
ISOC2	na	83.9461408368915	62.6170405854722	68.9409096824532	69.5377812618039	73.0638009571354	43.7566197017001	50.4516689182866	47.9371664937855	69.6764534802012	77.5710021622321
U2AF2	na	207.310469545019	196.997431055418	194.738704428862	187.430699636066	181.902364559086	143.172270044011	152.938900331242	145.001992026732	185.514029966005	195.815796597455
EPN1	na	216.556711144445	178.470291706159	186.217917838896	157.203780456662	162.746777365143	147.368632875037	146.789666446465	155.121178662423	145.590896555754	149.250535805814
MED29	na	38.6882214291761	42.8000371043022	38.1111545660303	36.4151073578642	35.3961937279387	38.7209843044687	40.855137249619	42.1037530214457	35.7644736800164	37.1238048322659
AHRR	na	6.61025166976489	7.81735837521501	5.84835806856766	5.35516284674474	5.67853375314524	6.90492429468851	7.87288277672247	8.69059558124092	4.65013769835309	4.49413303666291
ZNF275	na	43.1896811552123	40.2203088404812	40.8610447837012	38.9935190988895	34.7147696775612	45.015528551008	48.3087540796521	45.2783998091136	34.7815177437792	35.8020009979533
MTMR1	na	36.8227516328007	29.2760071151802	30.9459476608315	27.489835946623	29.0740928161036	23.7666731248118	25.5752227480511	26.4686175921812	30.6228580135447	27.1158615153275
GPC1	na	127.379144139457	113.468956816246	117.974163422895	121.383691192881	126.744873370202	97.6226589508724	95.68580605555	99.8823245570018	174.928350652681	181.124891124667
ADCK1	na	11.9633389115377	10.2407394715317	11.0382917188197	13.3284053074536	14.2341912745507	12.7798322581251	14.7208932393154	12.9763687445926	15.9163249675337	16.956854903039
HAGH	na	13.017734883402	9.45900363401016	13.2072192144475	11.3053437875722	10.2213607556614	5.98935422246462	6.24240409515273	5.87309655718564	11.6820532422041	10.9143230890385
RNF4	na	143.03286895252	126.563032094731	125.604140505728	111.74439806874	104.068595249308	177.811337776482	169.895878619567	175.915115121648	114.211918591258	115.223528528223
CASP8	na	8.67848992226801	9.65443759339054	9.06301846387306	11.9400297545938	11.3192106146028	13.8479973423864	13.6494358199981	13.2541503385135	13.3077111367503	12.9914434001012
LIMCH1	na	21.5340100407678	23.6084222931493	22.6575461596826	28.8782114994827	28.9226652493531	28.2300772269033	30.1405630564464	32.6194957432878	38.4486995058951	40.2961340346162
INTS13	na	100.045956253435	119.761930308294	113.094076557732	110.316354642942	106.718577667443	67.7140365915586	63.3091579500937	66.5485332864886	90.9990360970397	100.683686350784
TM7SF3	na	69.5495804518208	67.7764971131141	74.0146507882966	84.056222757423	80.8623206447882	73.9704320850885	74.7225087210819	73.0962422860537	88.4660342613515	88.4097936035955
SPA17	na	1.09494966308989	0.742649045645426	0.542231873906935	2.53874386808639	1.96855836775702	0.419636283102617	0.465851051877069	0.35714776361264	1.8902998773793	2.64360766862524
ATP2C2	na	3.81204697520184	4.61224144137686	3.91181566175717	5.31549497380589	5.11068037783072	33.7997951662653	31.3051906861391	29.3257997010824	10.8881272937048	7.62869641517569
CDON	na	8.39461408368915	9.38083005025801	8.0172855641954	8.96493928418008	8.40422995465496	22.8892518055973	24.4571802235461	23.5717523984343	16.0297429601765	13.4068674623137
TAF2	na	43.2707885376634	47.4513653375551	45.082707230548	48.1567977477638	46.6396905591663	50.7759902554166	52.2219029154195	48.7308281907025	46.8038249639116	47.3205772683918
HIPK2	na	96.5988924992636	110.459273841788	97.2144288218862	82.6678472045632	80.370181052849	89.573272065904	95.3131252140484	84.8027523155792	75.6498010927198	73.3412298924317
TNPO3	na	133.746073661869	139.891628124473	135.712891869279	119.439965418877	120.801341375243	166.51930688572	157.550825744825	148.692518917396	132.925887377313	127.497421275412
BORCS8-MEF2B	na	7.46187918550147	7.54375083208248	7.39759199401604	9.32195014062973	9.27493846347056	9.91867578242549	9.92262740498158	11.3493622659128	10.6990973059669	10.4611332029885
RFXANK	na	29.6447482858781	23.3348147500168	25.6398214661708	26.0617925208244	24.7962640554009	20.5240291190189	23.4323079094166	22.9765061257465	22.8726285162896	22.8483234216896
TMEM161A	na	73.7671643392781	53.7443388296032	62.7052431325234	58.4307768389259	62.8802970931616	50.0130151952301	62.1911154255888	55.7150511235719	72.3606793060798	72.8880400063816
LPAR2	na	52.8414596668936	44.246248403717	47.6389432075379	41.2942557293428	40.8475861309581	29.1456472991272	31.8176268432038	30.2781937373827	33.5717258222565	34.0270072775906
CTSA	na	134.55714748638	102.055613588432	109.143530047839	130.626305587633	125.49559594451	74.1611758501352	87.906093489203	81.1122254249152	148.388540374275	165.376542584428
SUGP2	na	82.2428858054184	92.7529571219261	88.3450645986942	81.7951539999085	83.3230186044845	98.4237827640683	89.1638913292711	87.5012020850969	74.9692931368632	71.188577933694
SLC12A2	na	103.65523477251	117.299462420101	119.136088866981	102.541451546927	99.6771958135428	48.9067013579595	46.259009451393	46.6276246938725	55.1967564194757	52.4944951341298
SNX24	na	9.32734898187684	9.06813571524941	9.10174931200926	9.63929312414053	9.35065224684583	11.024989619696	9.17726572197827	10.9922145023002	7.75022949725515	8.27071542041325
CNN2	na	129.650150848088	105.221643730394	121.924709932788	126.302507437298	125.49559594451	56.3075594417693	64.6601260005372	65.2786745714215	104.231135238695	106.461857397922
ABCA7	na	20.6823825250313	19.4261355624093	19.9851176382842	22.4916839563279	23.3577021712708	10.6435020896027	10.7145741931726	9.36520802362035	14.6309210509158	14.0866522913888
DDX20	na	36.9849663977029	38.1096220791732	40.7061213911563	36.5341109766808	36.5697573702554	48.3726188158289	41.3209883014961	44.4053719425049	36.7852356138013	36.8216782415659
BTBD1	na	130.866761584855	137.038292317519	131.258844333614	138.877223158914	136.587665208987	127.912768840279	116.323007653704	119.128620707238	113.493604637853	116.620864010211
FAR2	na	19.5063254794903	19.9733506486744	18.8231921941979	19.6752649776696	17.4520270679997	16.6710050650767	15.6525953430695	15.238304580806	17.8822368400082	18.6563169757267
SBNO2	na	104.141879067216	101.07844379153	93.4962674008101	68.9030952947823	71.8145235314435	79.6545962834785	82.4556361822413	79.8026836250022	79.468206845026	72.4726159441691
PMS1	na	18.3302684339493	21.888603450602	21.611813260005	22.4916839563279	23.9255555465853	35.7453815697411	30.6529992135112	32.0639325554459	18.6383567909599	17.5233422606016
HMG20B	na	63.9937247539202	57.809365184715	53.6034938205141	63.6272681939153	64.6595710024805	37.1187366780769	38.619052200609	38.8497400640861	63.665299870135	70.7353880476439
TAF11	na	9.16513421697463	11.5696903953182	10.6122523893214	9.44095375944628	9.08565400503239	12.1313034569666	12.9040741369948	10.4763343993041	12.4759791907034	11.3675129750885
ANKS1A	na	56.329077112291	61.6789575804464	57.0118084565006	37.8431507836628	42.8540013904028	54.2093780262562	49.6131370249079	52.3419889116747	49.1477968118619	47.0562165015293
AP3D1	na	287.971761392641	299.092131435726	295.555102127416	237.888234014283	257.578291042668	289.510886587796	290.132035109039	286.908703435488	250.994017718424	245.704449886797
ZNF76	na	13.017734883402	13.6412903647502	14.3304138103976	17.6522034577882	18.24702179344	18.6928889745711	19.0998931269598	18.7700991320865	17.352952874342	18.0898296181641
SLC9A3R2	na	68.1302012589265	64.2195990523913	65.3002099576495	52.7186031357315	50.3496659445545	48.7922550989315	43.7434137712568	47.818117239248	57.5785342649736	63.4843498708433
NTHL1	na	26.7248825176384	25.4455015113249	24.5940885664931	29.7509047041374	31.421220100737	17.3195338662353	19.7520845995877	21.9447459197545	33.4961138271613	36.7083807700533
UHRF1BP1	na	49.4349496039472	56.4413274690524	54.0295331500124	48.1567977477638	48.6461058186109	136.267345749322	129.646347737388	128.374779476321	72.889963271746	65.2971094150435
GNAI3	na	60.2222314699439	64.4541198036478	69.3669490119515	71.1244961793579	64.7352847858558	58.939823399413	63.2159877397183	62.7389571412872	61.8506119878509	60.916273849893
IPO5	na	208.770402429139	235.849702180237	236.877867201058	224.083814231563	229.261336060317	319.686550218175	327.260363943641	319.48851609393	351.29332921217	330.488724401993
OAT	na	69.4279193781441	63.4378632148698	68.9409096824532	77.3126843578185	72.1552355566322	50.127461454258	50.7777646546006	52.8578690146708	68.6556915464163	69.9423057470564
WDR3	na	86.3388086191991	98.420541943957	92.0632260197703	82.985190188074	87.4872766901244	113.530688955763	107.052571721351	107.620526101942	105.214091174932	102.232085128122
PKN2	na	38.3637918993717	40.2984824242334	42.9525105830565	40.6199018893823	38.3868881712618	42.5740083584109	39.7836798303017	38.9291062337778	34.1010097879227	33.460519920028
WDR18	na	53.976963021209	41.4319993886396	45.8960550414084	44.943700039717	46.8668319092921	34.3720264614052	37.5475947812918	39.2465709125446	53.1552325519061	62.9933941609557
TRAM2	na	37.1877348538307	34.0445957240614	36.3295355517646	36.0580965014146	34.1090594105591	29.4889860762112	31.8642119483915	30.5162922464578	33.9875917952799	31.0057413705903
NTN1	na	8.71904361349357	8.98996213149726	7.39759199401604	7.06088138311529	6.88995428714956	4.00561906597952	5.03119136027235	4.16672390881414	9.86736535991997	8.98826607332582
MCM10	na	49.4349496039472	67.2683688187252	61.1947400552112	57.2010727778216	56.6717668563895	48.029280038745	42.4856159311887	45.5958644878804	55.3857864072136	53.4764065539049
DGKA	na	11.0711577045756	12.1169054815833	10.7284449337301	12.693719340432	11.2056399395399	29.4508373232018	29.3952013734431	30.198827567691	23.3641064844082	24.0945956083272
ERBB3	na	34.267869085591	33.9273353484331	35.1676101076783	27.6088395654395	29.0740928161036	28.42082099195	28.0908184281873	27.1829131194065	31.5302019546868	33.2716908008405
ANKRD44	na	1.4193791928943	1.7198188425473	2.16892749562774	2.26106875751445	1.96855836775702	1.14446259027986	1.11804252450497	1.42859105445056	2.53300183568827	2.03935448722519
KARS1	na	226.735687642058	237.374087063404	243.965612409985	217.498947323714	233.236309687519	256.664810246764	234.090153568227	264.13061273397	270.01043448486	278.069760915538
ADAT1	na	26.5221140615107	25.3673279275727	28.7382893170676	34.352377965044	31.837645909301	27.5815484257447	27.3920418503717	29.4051658707741	27.9008261901185	28.4754311734776
PDIA5	na	47.4072650426697	51.5163916926669	46.1671709783619	42.563627663386	49.1382454105502	36.5083566299277	39.0383181472984	38.8894231489319	47.219690936935	47.1317481492043
TBC1D22B	na	9.7734395853579	11.6869507709464	14.0205670253079	12.5350478486766	11.6599226397916	17.8154676553565	16.7706378675745	17.063726483715	12.5893971833462	12.0095319803261
NDUFB4	na	60.7494294558761	53.3143841189664	59.3743901928094	64.3412899068146	60.1546008916519	39.21691809359	38.2929564642951	43.2148793971295	65.215345769586	62.5024384510682
SPEN	na	123.688758237932	132.191530124886	126.417488316588	111.228715720535	113.267819929404	112.386226365483	115.857156601827	108.771335562472	121.206028137561	110.313971429348
ZC3H15	na	86.257701236748	103.579998471599	91.8695717790893	87.3883240842864	89.493691949569	120.130423226376	110.173773768927	119.088937622393	95.9894277733211	92.941692464096
MAP2K4	na	47.0017281304142	48.7803162613417	52.286644983883	42.6429634092637	41.3018688312097	27.0856146366235	24.7832759598601	27.6987932224025	28.8459761288082	28.0600071112651
PACC1	na	26.6843288264129	28.3770109020305	28.3122499875692	24.1577346197596	24.4176951385245	24.3770531729611	21.9881696485977	24.2066817559678	23.9690024451696	22.206304416452
SLK	na	92.5029696854829	126.992986805368	117.50939324526	104.445509447992	103.614312549057	121.770819605778	109.474997191111	110.596757465381	96.4809057414397	96.4916799048213
CYB5R4	na	7.74575502408033	8.95087533962119	9.02428761573685	12.7730550863097	12.4170604735443	9.15570072223891	8.52507424935037	8.17471547824488	11.3796052618234	10.9143230890385
COL17A1	na	71.7800334692261	72.3105649707388	69.289487315679	80.6447856846819	84.9130080553652	86.8647106022417	94.5677635310451	91.4298274848359	110.128870856118	95.5097684850462
GSTO2	na	55.8424328175844	52.7671690327013	57.0118084565006	58.5894483306813	55.8389152392615	58.4057408572824	63.0762324241552	58.6119163173189	58.7127141914012	63.4843498708433
SEC61A2	na	7.78630871530588	6.21479990829593	7.82363132351435	11.0673365499391	6.20853023677213	6.7523292826512	7.03435088334375	6.46834282987338	6.65385556837515	6.11806346167556
PRKCQ	na	1.21661073676654	0.703562253769351	0.968271203405241	2.77675110571949	2.08212904281992	2.36522268657839	1.72364889194516	1.7063726483715	5.82212362232826	5.96700016632554
TLE2	na	35.5655872048086	29.0805731557998	29.3579828872469	36.6531145954973	34.9797679193747	14.0768898604423	14.1152868718752	16.1906986171064	32.0216799228054	28.7775577641776
ASB1	na	26.2787919141574	24.8982864250598	25.7947448587156	16.6208387613781	17.7927390931884	17.3576826192446	17.8420952868918	17.3018249927901	12.513785188251	11.8207028611386
FAM107B	na	30.3747147279381	31.9339089627533	31.6818337754195	31.2979517487526	30.0583719999821	50.7378415024073	48.2621689744644	50.7546655178408	27.3715422244523	28.0977729351026
ME1	na	40.7970133729048	41.158391845507	43.6109350013721	38.8745154800729	37.0618969621946	69.3925817239691	67.6881578377382	68.6517367833186	42.7207772287723	39.3519884386786
TBC1D1	na	65.7375334766189	76.4537649096028	76.8807335503761	68.5857523112715	70.0731065138123	75.1911921813871	75.3747001937098	78.4137756553975	76.7839810191474	72.5103817680066
CDK13	na	94.8956374677904	105.221643730394	105.928869652533	73.4649006827501	75.9787816170833	175.560561348931	161.417389475405	162.343500104368	78.7876988891694	69.4513500371688
MTHFD2	na	390.613153884512	449.576280158615	448.541952265444	369.109557695998	409.725138735273	638.83901789422	636.445707074452	637.429391878871	394.05191243849	335.624876443893
SLC9A7	na	27.8198321807283	29.1978335314281	29.3967137353831	28.3625291512777	28.7333807909149	24.1481606549051	23.7584036457305	24.166998671122	30.0557680503309	26.8892665723024
FOXJ2	na	32.280738215539	30.1750033283299	26.7242852139847	26.9344857254791	26.8026793148455	25.2163257391663	29.2088609526922	24.6431956892722	23.2128824942179	24.1701272560022
YBX1	na	1001.71672696235	1151.22328112604	1012.38563943238	1107.01133010448	1135.51746617061	800.360838135718	775.874926901259	866.837305372724	1149.15110145643	1261.15192122959
PDE4A	na	3.20374160681857	1.17260375628225	2.16892749562774	2.69741535984179	2.2714135012581	0.419636283102617	0.232925525938535	0.277781593920942	0.491477968118619	0.490955709887545
PPP2R5A	na	49.6782717513005	51.0082633982779	50.4662951214812	45.9750647361271	41.1882981561468	49.8222714301834	48.634849815966	49.127659039161	46.8794369590068	45.2812227811666
CTNNA2	na	0.811073824511029	1.2507773400344	0.929540355269031	1.38837555285975	1.24927742569195	0.0381487530093288	0.0931702103754139	0.158732339383396	0.0378059975475861	0.226594943025021
ELAVL1	na	104.385201214569	103.189130552838	106.78094831153	92.5848154392757	96.4215031284062	97.6226589508724	90.4216891693392	96.4298961754129	92.8515299768714	93.1305215832835
DIP2B	na	50.9354361792926	55.2687237127701	58.2511955968593	40.3818946517492	41.0747274810839	41.4676945211404	41.3675734066838	44.1672734334299	45.5940330423888	41.5801720450913
SMARCD1	na	91.4485737136186	85.8736817517369	94.5420003004877	88.3403530348188	91.87867612589	68.4770116517452	69.3652216244956	71.3105034679905	78.1828029284081	77.344407219207
KDM4A	na	58.4378690560197	58.9819689409972	59.7616986741715	49.9815199029509	54.2110688966932	104.794624516626	108.030858930292	107.937990780709	68.6178855488688	63.0311599847932
NFYC	na	43.0680200815357	46.1615012056446	43.4560116088272	40.1438874141161	44.6332752997216	52.6452791528737	55.3896900681835	52.8578690146708	49.0343788192192	48.1891912166544
ZMYND12	na	0.729966442059926	1.17260375628225	1.08446374781387	1.1107004422878	1.40070499244249	1.18261134328919	1.21121273488038	1.50795722414226	1.17198592397517	1.01967724361259
SLC9A3	na	28.1848154017583	26.9698863944918	27.5763638729813	31.7342983510799	33.1247802266806	31.2819774676496	31.3517757913268	32.2226648948293	36.4071756383254	37.6147605421534
NGEF	na	16.910889241055	19.3088751867811	17.3901508131581	13.8044197827198	16.5056047758088	18.5402939625338	20.5440313877788	18.7700991320865	13.8369951024165	11.2164496797385
ASPM	na	18.5735905813026	23.8820298362819	22.4251610708654	43.6743281056738	36.191188453379	24.3007556669424	20.2645207566525	20.1193240168454	43.7037331650095	45.1679253096541
ELOVL1	na	289.796677497791	228.735906058791	252.099090518589	181.163175711728	196.931550559077	197.80128435337	227.428483526385	204.923450143964	176.138142574204	174.931296015316
ZNRD1	na	10.9494966308989	7.46557724833033	8.67570998251096	9.79796461589593	10.2213607556614	13.1231710352091	13.3233400836842	10.9525314174543	13.5345471220358	12.9159117524262
ZBTB11	na	30.2124999630358	39.9857880892248	39.2730800101166	34.9473960591268	37.7811779042597	60.5802197788141	57.3928495912549	57.1436421780225	42.4939412434868	39.0498618479786
ATXN3	na	8.07018455388474	9.92804513652306	7.16520690519878	7.61623160425918	9.04779711334475	4.31080909005415	3.40071267870261	4.04767465427659	6.35140758799446	6.49572170005059
GOLGA5	na	29.0364429174949	33.6537278053006	31.6043720791471	36.7721182143139	36.191188453379	52.1874941167618	45.0012116113249	48.0958988331689	34.705905748684	40.0317732677536
FGFR2	na	22.1017617179256	23.5302487093972	22.4251610708654	17.3348604742774	19.2313009773186	16.5565588060487	19.0067229165844	18.4526344533197	19.2432527517213	17.5233422606016
LRRC40	na	22.1017617179256	27.7516222320133	24.6715502627655	26.8154821066625	26.5376810730321	27.6196971787541	25.7615631688019	25.8336882346476	25.2166003642399	26.2850133909024
ISOC1	na	24.6160905739097	23.2957279581407	22.6962770078188	25.1494314432308	27.484103365223	17.7010213963286	17.9352654972672	18.1748528593988	21.1713586266482	19.4493992763143
TRMT11	na	15.6537248130629	23.8429430444058	19.8689250938755	16.5415030155004	19.1934440856309	17.5484263842913	16.6308825520114	17.3018249927901	15.1223990190344	14.3887788820888
THUMPD1	na	37.0255200889285	40.9629578861267	40.5511979986115	42.1272810610586	43.0811427405286	57.9098070681611	54.03872201774	52.1832565722913	44.8001070938895	45.5833493718667
MSANTD3	na	31.2263422436746	37.7187541604124	32.6113741306885	24.2767382385762	29.6040892997305	10.3764608185374	10.9009146139234	10.4366513144583	15.3114290067724	15.8994118355889
KIF26A	na	2.79820469456305	1.563471675043	2.0140041030829	1.70571853637055	1.28713431737959	6.40899050556724	4.89143604470923	5.47626570872715	5.55748163949516	6.45795587621309
ATG2B	na	11.5578019992822	10.6706941821685	12.5487947961319	14.3597700038637	14.6884739748024	22.3551692634667	19.3794037580861	18.651049877549	15.5382649920579	15.1440953588389
ARFGEF1	na	19.5874328619414	25.0546335925641	22.5026227671378	22.2536767186948	23.9255555465853	26.1318958113902	23.9913291716691	23.7304847378177	22.2299265579806	21.4887537635395
ZFAT	na	4.78533556461507	5.08128294388976	6.0420123092487	6.38652754315484	7.49566455415172	8.01123813195905	7.77971256634706	7.73820154494054	7.63681150461239	6.72231664307561
MTFR1	na	31.7129865383812	30.8394787902232	32.9986826120506	32.249980699285	31.5347907757999	32.3882913049202	35.125169311531	32.9766435069005	28.2410801680468	30.1371274223277
STAG3	na	3.12263422436746	2.54064147194488	3.52450718039508	3.33210132686339	3.17997890176134	3.77672654792355	3.40071267870261	4.44450550273508	2.94886780871172	3.2478608500253
FECH	na	69.5090267605952	72.388738554491	74.2470358771139	79.3357458776998	81.1651757782893	52.5689816468551	55.1101794370573	52.6197705055957	48.1270348780771	45.6966468433792
MYO9A	na	21.1690268197379	24.976460008812	24.4004343258121	20.627293928202	19.0041596271927	32.8842250940414	32.1437225795178	29.0480181071614	23.5531364721461	21.450987939702
PFKP	na	408.578439097431	446.019382097892	410.430797699414	327.299619618451	316.407900725253	249.874332211104	257.941727424333	268.813216745781	262.373622980247	268.061817598599
IDI1	na	65.2508891819123	75.3202479451966	74.7118060547484	39.7472086847276	39.5983087052662	69.0110941938758	69.8310726763727	79.4852189462354	47.2574969344826	49.6998241701545
SP100	na	12.8149664272743	14.2666790347674	14.6402605954872	14.9151202250076	17.3384563929368	4.27266033704483	3.68022330982885	4.68260401181017	9.26246939915859	10.0457091407759
KLF6	na	179.368976290614	187.772948172665	171.577657243409	87.8246706866137	92.711527743018	59.4357571885343	58.4643070105722	56.9055436689474	28.6569461410703	27.5690514013775
PLPP1	na	11.5172483080566	11.0615621009292	10.8059066300025	9.91696823471248	8.85851265490658	9.65163451136019	9.59653166866763	9.20647568423695	9.82955936237238	8.27071542041325
NEO1	na	45.5012415550687	47.2559313781747	48.7621378034879	51.2508918369941	49.365386760676	37.0805879250676	40.0166053562403	38.5322753853193	57.6163402625212	61.3694637359431
TRAM1	na	147.250452839977	153.102963778586	163.056870653443	153.673339765105	146.695455289585	106.053533365934	112.596199238688	106.509399726259	125.742747843271	116.205439947998
PHKA1	na	38.8098825028528	44.1680748199648	42.1391627721961	34.2333743462275	35.5476212946892	25.2163257391663	25.5286376428634	25.4368573861892	18.4871328007696	18.0142979704891
TNFRSF1A	na	75.5109730619768	68.2846254075031	64.9903631725598	49.0691588253574	51.5232295868712	93.8077836499395	98.8070081031264	103.255386768899	61.3591340197322	50.2285457038796
CACNB1	na	22.1423154091511	17.1591016335969	17.9711135352013	16.0654885402342	17.5655977430626	14.7254186616009	15.8389357638204	14.6430583081183	18.6383567909599	17.3722789652516
EVI5	na	3.97426174010404	4.10411314698788	3.95054650989338	4.36346602327349	3.82354606045113	4.04376781898885	3.86656373057968	4.12704082396829	3.66718176211585	3.51222161688782
STOML1	na	1.09494966308989	1.01625658877795	0.697155266451774	1.8247221551871	1.5142756675054	2.5178176986157	2.701936100887	2.53971743013433	2.30616585040275	2.64360766862524
PKM	na	1809.58680986656	1524.77575108569	1627.47023868353	1636.18075510874	1597.71225678495	1420.04918201926	1501.34476998942	1585.65670427043	1695.48557201659	1839.61104494863
DHX29	na	23.1967113810154	28.2597505264023	25.2525129848087	28.9575472453604	31.0805080755483	35.0205552625638	35.5910203634081	35.4766778521889	27.2959302293572	27.83341216824
DNTTIP2	na	75.7948489005557	91.2285722387592	82.1868597450369	71.9971893840126	75.3352144583935	75.534530958471	68.3869344155538	71.9057497406783	67.5215116199888	70.3954956331064
METTL22	na	15.4509563569351	13.8367243241306	13.1684883663113	14.796116606191	15.862037617119	21.9736817333734	22.0813398589731	20.7939364592248	15.0845930214869	16.0882409547765
TP53BP1	na	21.0068120548357	22.8657732475039	19.3654240681048	21.3809835140401	25.6291156725289	20.8673678961029	18.1681910232057	17.857388180632	19.2054467541737	20.6579056391144
RRP15	na	20.3579529952268	30.5267844552146	21.5343515637326	23.2453735421661	24.6069795969627	40.0943394128046	37.827105412418	36.6274873127186	23.2128824942179	25.0387412042648
RHOA	na	317.33263383994	314.570501018652	322.58923412649	332.773786084012	305.012976327275	328.460763410321	347.618054910669	341.076114250071	339.157603999395	346.954623595144
DHX8	na	20.3579529952268	20.5987393186915	22.2315068301843	26.0221246478855	26.4998241813445	11.8642621859013	13.4165102940596	12.7779533203634	30.0935740478785	29.4195767694152
PMS2P4	na	1.90602348760092	2.07159996943198	1.97527325494669	2.81641897865834	2.34712728463337	1.33520635532651	1.77023399713286	1.7063726483715	2.34397184795034	2.2281836064127
PRKCZ	na	69.711795216723	68.1673650318749	68.0113693271841	53.4722927215697	57.5803322568928	50.9667340204633	53.6194560710507	53.4134322025127	57.540728267426	63.2577549278183
IARS2	na	105.723473025013	114.211605861891	122.815519439921	135.307114594417	120.763484483555	88.1236194515495	83.7600191274971	88.5726453759348	110.091064858571	111.220351201448
SYT1	na	0.28387583857886	0.508128294388976	0.348577633225887	0.436346602327349	0.340712025188715	1.29705760231718	1.21121273488038	1.46827413929641	1.92810587492689	1.47286712966263
NAV3	na	15.2887415920329	17.5108827604816	14.8339148361683	7.33855649368724	7.60923522921462	1.25890884930785	1.58389357638204	1.30954179991301	0.756119950951722	0.377658238375034
IDH3G	na	35.6872482784853	34.904505145335	34.2768006005455	31.7342983510799	34.1847731939344	45.0918260570266	49.4267966041571	48.5324127664732	47.0684669467447	49.284400107942
ROGDI	na	14.4371140762963	12.7422941516005	12.6649873405406	16.1448242861119	16.5434616674965	7.66789935487509	8.80458488047661	10.7144329083792	8.39293145556411	10.0457091407759
ROCK1	na	58.6000838209219	76.6101120771071	69.6380649489049	57.1614049048827	59.624604408025	101.704575522871	92.8906997442876	95.9536991572627	59.8847001153764	60.085425725468
CBFB	na	73.8888254129548	85.8736817517369	79.3207769829573	93.4971765168693	82.8687359042329	64.1280538086817	66.3837748924824	63.0167387352081	63.7787178627777	65.863596772606
PDK3	na	16.8703355498294	16.8464072985883	16.8866497873874	18.0885500601156	17.2627426095615	9.8042295233975	10.2487231412955	11.2699960962211	17.3907588718896	18.5807853280517
HYAL2	na	81.1073824511029	58.2393198953518	64.9129014762874	66.3246835537571	70.413818539001	34.1812826963586	37.5010096761041	38.1751276217067	54.6674724538095	56.6865015800927
HDAC4	na	21.1690268197379	23.7647694606536	21.8829291969584	19.7942685964861	18.2848786851277	39.2550668465993	37.6873500968549	38.6910077247027	18.9786107688882	19.4871651001518
RASSF1	na	13.3016107219809	13.6412903647502	12.8586415812216	11.2260080416945	13.0984845239217	13.4283610592837	14.5811379237523	15.1192553262684	10.3588433280386	11.0653863843885
FGFR3	na	47.0017281304142	43.738120109328	39.0019640731631	34.352377965044	35.358336836251	16.7854513241047	18.9601378113967	17.8970712654779	27.3715422244523	28.3998995258026
HEATR6	na	55.3152348316522	57.2621500984499	60.420123092487	45.8957289902494	52.469651879062	42.4214133463736	45.2807222424511	45.6355475727263	42.1158812680109	38.936564376466
COASY	na	96.5988924992636	85.0528591223393	90.5527229424581	94.6078769591571	94.0365189520852	183.838840751956	185.222378226323	191.510567466067	126.007389826104	116.356503243348
PLEKHH3	na	41.4458724325136	29.8623089933213	30.7522934201505	27.6485074383784	30.1340857833574	37.4239267021516	41.0880627755575	41.6672390881414	27.8252141950234	29.4195767694152
MEF2A	na	52.8820133581191	55.2687237127701	52.4415683764279	45.9353968631882	47.5103990679819	68.6296066637825	64.2874451590356	66.8263148804096	43.2122551968909	39.9940074439161
OTUD5	na	80.3368623178175	72.2714781788628	73.0851104330276	60.6918455964404	62.009588584346	43.1080909005415	47.842903027775	44.2863226879674	47.0306609491971	48.982273517242
TFE3	na	30.9424664050958	28.3379241101544	29.7840222167452	24.9114242055978	26.651251748095	33.303861377144	33.9605416818384	32.6591788281337	22.1543145628855	25.5296969141523
TBC1D25	na	19.5063254794903	17.6672299279859	20.140041030829	16.3034957778673	14.6884739748024	11.2920308907613	12.1121273488038	10.1588697205373	14.0260250901544	12.5004876902136
ACSL4	na	50.7326677231649	63.4769500067459	58.0962722043145	50.1005235217674	50.4632366196174	63.0217399714112	65.4054876835405	63.2151541594373	58.4858782061157	51.8902419527297
INPP5A	na	22.0206543354744	22.2403845774867	18.7844613460617	20.1512794529358	18.8527320604422	16.823600077114	18.4477016543319	17.341508077636	20.2640146855061	19.9403549862018
GPKOW	na	8.47572146614026	10.8270413496728	10.7671757818663	9.95663610765133	11.092069264477	7.21011431876314	7.68654235597164	9.2461587690828	10.8881272937048	11.8962345088136
GRIPAP1	na	19.3441107145881	26.8917128107396	22.6575461596826	24.3957418573927	26.3483966145939	32.6171838229761	29.4883715838185	29.2464335313907	24.7251223961213	26.9647982199775
FTSJ1	na	60.2222314699439	51.2036973576583	54.1457256944211	57.082069159005	58.0346149571444	54.8197580744055	52.5945837569211	53.5721645418961	55.7638463826895	61.4449953836181
PRR11	na	36.4577684117708	39.5167465867119	38.4597321992562	62.5165677516275	55.271061863947	39.6365543766926	39.9700202510526	40.4767465427659	61.7371939952081	68.0540145551812
REEP1	na	4.78533556461507	4.96402256826153	4.4153166875279	7.57656373132034	7.7985196876528	2.21262767454107	2.46901057494847	2.85718210890112	4.04524173759171	4.90955709887545
ATP11A	na	90.3941777417542	92.7529571219261	90.4365303980495	73.7822436662609	76.1680660755215	97.6226589508724	91.726072114595	90.5964827030731	82.3792686561901	69.3758183894938
POLR1A	na	167.730066908881	174.209831391666	170.144615862369	154.347693605065	154.758973219052	189.217814926271	198.871814046321	194.169334150739	176.66742653987	167.264833776303
LAPTM4A	na	59.2894965717562	44.4807691549734	54.6492267201918	58.3911089659871	51.2960882367453	42.8410496294762	44.3024350335093	43.6513933304338	55.537010397404	61.8981852696681
TTC7A	na	37.7149328397629	33.7319013890528	37.9562311734854	29.2748902288712	30.8155098337348	20.1425415889256	18.8669676010213	19.8415424229245	27.0312882465241	24.2078930798397
IP6K2	na	63.8720636802436	54.9560293777615	56.2759223419126	48.7121479689077	52.7725070125631	58.3675921042731	63.262572844906	65.3580407411132	51.9076346328357	52.9099191963423
SRBD1	na	9.53011743800459	12.5468601922201	11.5805235927267	15.9068170484788	16.0134651838696	11.4446259027986	9.64311677385534	10.4366513144583	13.7235771097738	14.9930320634889
KIF2A	na	52.0303858423825	59.0992293166255	58.9096200151749	54.7813325285517	50.7282348614308	55.3538406165361	51.662881653167	54.2864600691213	45.0647490767226	47.2828114445543
PSME4	na	66.2647314625511	76.5319384933549	72.6590711035293	67.4750518689837	55.8767721309492	56.4601544538066	51.6162965479793	47.024455542331	62.0774479731364	66.0524258917935
IFT80	na	6.16416106628382	7.03562253769351	7.55251538656088	12.5747157216154	11.5463519647287	7.5534530958471	6.56849983146668	5.31753336934376	10.2832313329434	10.6121964983385
SIRT2	na	37.3905033099585	29.8623089933213	30.9459476608315	39.9852159223607	35.0933385944376	34.3338777083959	38.2929564642951	37.2227335854063	48.8075428339337	45.4700519003541
ERLEC1	na	26.1571308404807	31.3866938764883	29.0868669502934	28.6005363889108	28.619810115852	24.4533506789798	20.5440313877788	23.8098509075094	23.9690024451696	22.357367711802
PPP2R5B	na	15.6942785042884	13.9930714916349	14.8339148361683	10.4326505829175	9.12351089672002	19.9136490708696	16.8172229727622	18.5716837078573	9.60272337708687	9.40369013553836
PYGM	na	1.62214764902206	1.13351696440618	0.542231873906935	0.515682348205049	0.719280942065064	1.37335510833584	1.25779784006809	1.46827413929641	1.05856793133241	0.642019005237559
PITX1	na	106.534546849524	89.078798685575	92.9927663750393	80.6844535576207	87.7522749319378	67.0273590373907	66.4769451028578	65.1993084017298	66.3873316935612	71.868362762769
MAST4	na	1.94657717882647	2.1888603450602	2.8273519139433	3.09409408923029	2.53641174307154	1.83114014444778	1.77023399713286	1.8651049877549	1.81468788228413	2.53031019711273
NUP133	na	51.2598657090971	54.6042482508768	51.4732971730226	47.2047687972314	46.6775474508539	66.7984665193347	63.1694026345306	65.0008929775005	63.8165238603253	55.21363445043
NUCKS1	na	108.84610724938	123.944217039034	113.481385039094	177.236056290781	162.292494664891	199.136490708696	197.194750259563	196.907467005102	180.637056282366	184.788176036904
VPS35	na	134.151610574124	139.969801708225	144.272409307381	144.351389624475	143.136907470948	158.469920000752	146.510155815338	155.518009510882	142.793252737233	149.552662396514
DNAJA2	na	54.7474831544945	66.3302858136994	57.5927711785437	56.3680474461057	54.7789222720078	68.6677554167918	65.964508945793	72.6200452679035	59.3554161497102	55.5912926888051
BCL3	na	7.21855703814816	5.66758482203088	6.35185909433838	6.66420265372679	4.31568565239038	6.18009798751127	4.89143604470923	6.38897666018168	4.38549571551999	3.66328491223783
KCNAB2	na	64.0342784451458	67.698323529362	62.7052431325234	59.7001487729691	59.9653164332138	88.3143632165962	92.7975295339122	90.9536304666857	77.6913249602894	73.5300590116192
ABCC9	na	1.2571644279921	1.05534338065403	0.968271203405241	0.317342983510799	0.605710267002159	0	0	0	0	0
CLEC2D	na	3.60927851907408	4.33863389824433	3.02100615462435	3.57010856449649	2.80140998488499	3.28079275880228	3.44729778389031	3.84925923004735	2.94886780871172	3.54998744072532
FUNDC1	na	4.37979865235956	5.70667161390696	5.77089637229524	8.01291033364768	6.96566807052483	5.68416419838999	4.7050956239584	5.39689953903545	6.12457160270895	6.30689258086307
MAOB	na	23.8455704406243	23.8038562525297	23.0835854891809	18.5248966624429	14.3477619496136	10.1475683004815	11.6928614021144	12.4604886415966	11.5308292520138	10.876557265201
RORA	na	0.608305368383272	0.859909421273651	0.619693570179354	0.634685967021599	0.757137833752699	3.16634649977429	2.46901057494847	2.89686519374697	0.86953794359448	1.20850636280011
TGFBR3	na	2.7576510033375	2.61881505569703	2.55623597698984	2.77675110571949	3.21783579344897	3.0519002407463	2.84169141645012	1.54764030898811	4.65013769835309	4.3430697413129
HES2	na	5.88028522770496	5.58941123827873	7.01028351265394	6.06918455964404	7.07923874558773	3.58598278287691	4.23924457208133	4.84133635119357	6.88069155366067	7.32656982447567
ATP1B3	na	111.076560266785	109.208496501754	114.95315726827	109.364325692409	107.551429284571	86.0635867890458	88.8843806981448	91.7472921636027	109.750810880642	110.389503077023
NEDD4	na	13.5854865605597	16.650973339208	16.1894945209356	13.1697338156982	11.4327812896658	16.709153818086	15.9786910793835	18.5716837078573	10.3966493255862	8.61060783495078
PIGB	na	3.16318791559301	3.83050560385535	4.45404753566411	6.10885243258289	5.64067686145761	3.89117280695154	4.93802114989693	3.53179455128055	4.99039167628136	5.89146851865054
MAPK6	na	97.2071978676469	115.071515283165	105.076790993537	88.0626779242468	88.5094127656905	153.815772133614	145.019432449332	148.454420408321	79.9974908106922	73.7188881308067
GNB5	na	26.5221140615107	25.3673279275727	23.6258173630879	25.8634531561301	25.818400130967	17.8917651613752	19.4259888632738	18.1748528593988	19.7347307198399	17.6366397321141
RAB27A	na	5.55585569790055	6.64475461893276	7.04901436079015	7.61623160425918	9.12351089672002	11.36832839678	11.7860316124899	11.1509468416835	8.84660342613515	8.49731036343827
HDHD5	na	42.135285183348	35.7253277747326	38.8470406806183	41.9686095693032	47.0182594760426	38.5302405394221	40.2495308821788	41.9450206820623	50.5844247186702	58.1216028859178
UFD1	na	46.5961912181586	45.5361125356274	47.0967113336309	53.908639323897	57.0503357732659	50.127461454258	50.544839128662	55.2388541054217	53.0418145592633	55.2514002742675
LRP6	na	28.4686912403371	30.6831316227189	30.2875232425159	27.8071789301338	28.0898136322251	41.3913970151217	36.2897969412237	37.1036843308687	33.4583078296137	34.9711528735282
PHRF1	na	115.740234757724	120.817273688948	115.960159319812	99.3680217118191	103.538598765682	112.042887588399	107.425252562852	111.072954483531	105.932405128336	107.745895408397
ELP1	na	68.6979529360842	68.5973197425117	79.0109301978677	64.1826184150592	61.8581610175955	75.2293409343964	73.1386151446999	66.8659979652554	69.4118114973681	67.8274196121562
NUCB2	na	41.6891945798669	53.1971237433381	47.5227506631292	52.599599516915	57.3153340150793	26.8185733655581	25.2957121169249	28.6115041738571	44.6110771061516	48.6423811027044
PFN2	na	83.2567280860572	79.0725799652998	79.6693546161832	108.848643344204	84.9508649470528	76.4882497837042	74.2100725640172	78.2947264008599	103.134761309815	113.712895574723
PTPN3	na	48.1372314847296	52.0245199870559	54.0295331500124	40.8579091270154	42.9675720654657	29.0312010400992	24.8298610650478	24.8812941983473	29.5642900822123	27.7956463444025
SPTB	na	9.28679529065129	9.02904892337334	9.52778864150757	7.93357458776998	8.32851617127969	3.20449525278362	4.14607436170592	4.68260401181017	10.1698133403007	10.1212407884509
SLC44A1	na	50.6921140319393	55.9722859665395	57.2441935453178	69.4187776429874	65.3409950528579	57.4138732790398	55.156764542245	55.5166356993427	72.436291301175	72.6614450633566
TMEM260	na	15.9781543428673	16.0646714610668	16.9641114836598	19.1199147565257	20.5562921863858	24.1863094079145	25.0627865909863	22.1431613439837	21.8518665825048	18.4674878565392
SMG6	na	34.3895301592676	34.0836825159374	33.61837618223	31.7739662240188	32.670497526429	30.1375148773698	31.3983608965145	33.6909390341257	27.0690942440716	29.2685134740652
EXOC5	na	69.8740099816252	80.9487459753514	82.8452841633524	84.8099123432611	76.6980625591484	87.4369418973816	80.4990617643576	82.5011333945199	73.6460832226977	67.2986980784311
CLTCL1	na	4.2581375786829	4.2213735226161	5.42231873906935	6.70387052666564	6.39781469521031	4.42525534908214	4.56534030839528	4.00799156943074	6.23798959535171	6.94891158610063
FSTL3	na	36.4172147205452	32.0120825465055	31.8367571679643	23.8800595091877	25.9698276977176	26.8185733655581	29.1622758475045	24.6431956892722	30.1691860429737	26.2850133909024
DGCR2	na	65.5753187117167	59.4510104435101	60.5750464850319	65.5709939679189	65.5302795112961	76.2593572656483	78.1232213997845	79.2074373523145	71.0374693919143	69.8667740993814
RNF126	na	151.468036727435	125.038647211564	127.618144608811	120.471330115287	121.444908533933	145.423046471561	153.404751383119	156.351354292645	128.994063632364	130.707516301599
MNT	na	89.3397817698899	86.2645496704976	81.5284353267213	57.8357587448432	63.5995780352267	49.3644863940715	50.1255731819727	47.6593848998646	48.0136168854343	46.8673873823418
ZXDC	na	37.9177012958906	38.031448495421	37.0654216663526	33.8763634897778	33.4654922518693	40.9717607320191	40.855137249619	36.9449519914853	31.7948439375199	26.1717159193899
JMJD6	na	21.0068120548357	23.7647694606536	22.8512004003637	12.6143835945543	11.3192106146028	11.1012871257147	9.96921251016928	11.4287284356045	16.6724449184855	14.8042029443013
POLB	na	19.5874328619414	21.5759091155934	21.069581386098	20.2702830717523	20.2155801611971	25.521515763241	24.9230312754232	28.1353071557069	22.0408965702427	21.2243929966769
WIPI1	na	12.0849999852143	11.2179092684335	10.8059066300025	11.0276686770003	11.8870639899174	21.2107066731868	20.5440313877788	18.3335851987822	7.18313953404136	7.09997488145065
GBA2	na	92.1379864644529	82.0822629397576	85.0529425071164	74.8532762356098	83.5123030629227	69.7740692540624	73.4181257758261	71.1517711286071	71.150887384557	58.9524510103429
NDST1	na	77.4981039320289	68.5582329506356	73.1238412811638	66.0470084431851	67.3095534206149	64.280648820719	60.6538069543944	61.7071969352951	70.054513455677	68.8470968557688
ASNS	na	446.090603481066	462.709442228976	462.291403353798	343.444443904563	424.224328251637	714.487995111719	695.981471504342	697.073068402182	328.571924686071	266.475652997424
AP3M2	na	21.4529026583167	23.1002939987604	22.8512004003637	25.1494314432308	29.3390910579171	20.8292191430935	18.9601378113967	18.8097822169324	22.834822518742	21.2243929966769
PABPC1	na	2082.14816859349	2073.67156940141	1978.64283873454	1722.85505748013	1786.05029293093	2323.71684330424	2391.12027907462	2301.42050563501	2224.80734368035	2157.97693989878
TESK2	na	4.94755032951728	4.41680748199648	4.64770177634516	3.60977643743534	3.52069092695005	3.20449525278362	2.701936100887	2.85718210890112	3.13789779644965	2.94573425932527
CFAP20	na	49.637718060075	53.118950159586	51.2409120842054	41.4529272210982	49.1761023022378	48.6015113338849	46.4453498721438	50.2387854148447	50.7734547064081	46.3009000247792
CSNK2A2	na	121.742181059106	140.243409251357	129.787072104438	98.6936678718586	106.112867400441	169.494909620448	179.492410288235	189.605779393466	115.761964490709	108.31238276596
PTPN21	na	20.1957382303246	21.8104298668499	21.5730824118688	17.4141962201551	16.6191754508717	16.5565588060487	19.0998931269598	16.2700647867981	14.063831087702	12.5760193378886
EIF2B3	na	23.7644630581732	25.4455015113249	26.2982458844863	26.1014603937632	25.4776881057783	23.8429706308305	22.1279249641608	26.2305190831061	29.0350061165461	31.6477603758279
TCOF1	na	267.978791618444	294.792584329358	246.947887716473	243.560739844539	248.26549568751	214.510438171456	238.981589612937	230.439673699845	283.129115633872	300.57819192269
CDC42	na	92.949060288964	91.5021797818917	95.1616938706671	97.7416389213262	88.6986972241287	94.2274199330421	89.3968168552096	98.6918320116263	95.8760097806783	105.14005356361
OSBPL3	na	54.9908053018478	52.102693570808	52.1317215913382	56.1300402084726	53.0753621460642	92.701469812669	84.0395297586233	88.0964483577846	60.7920440565184	55.4779952172926
RAD18	na	35.8494630433875	41.9401276830285	39.9702352765683	40.3422267788104	40.3933034307065	35.7835303227504	32.0971374743301	35.2385793431138	32.5887698860192	32.1009502618779
ATP2B1	na	114.158640799927	140.165235667605	129.825802952575	86.951977481959	93.2036673349572	204.286572364956	180.843378338678	192.423278417521	98.7114595967473	89.2406417280206
NCK2	na	31.0641274787724	31.9339089627533	30.674831723878	27.0138214713568	30.0205151082945	28.3445234859313	26.7398503777438	26.1511529134144	26.3885862882151	24.8499120850773
MAP4K4	na	141.775704524528	166.939688102717	151.282692820035	133.83940329568	131.855553748033	101.666426769861	106.540135564286	109.049117156393	109.145914919881	116.205439947998
MGAT4A	na	5.23142616809614	4.72950181700508	5.38358789093314	5.67250583025554	5.98138888664632	25.9793007993529	25.0627865909863	23.4527031438967	10.1320073427531	7.93082300587572
RPL31	na	329.904278119861	370.308266233935	337.035840481296	346.141859264404	401.92661904762	357.759005721485	336.670555191558	383.457648865438	440.704513412211	434.080379188265
WDR1	na	282.091476164936	278.14161099015	294.586830924011	232.334731802844	227.822774176187	215.616752008726	209.306877608367	238.773121517473	217.951575861834	236.489588870447
SNX13	na	34.3489764680421	36.6243239878823	36.949229121944	41.9289416963644	42.1725773400253	44.1381072317934	37.9668607279811	37.6989306035565	41.0573133366785	36.9349757130784
ARHGAP10	na	31.2668959349002	33.8882485565571	31.0234093571039	27.2518287089899	27.6355309319735	25.3689207512037	26.9261907984946	26.6273499315646	26.3507802906675	24.7743804374023
RPS6KA2	na	35.0383892188765	35.8816749422369	35.2063409558146	28.0451861677669	29.6040892997305	54.6290143093588	56.0418815408114	56.9849098386391	29.7533200699503	27.002564043815
ING3	na	18.6141442725281	19.8951770649222	19.4816166125134	22.9280305586553	21.8055696120777	41.6965870391964	40.2495308821788	37.9370291126316	30.5472460184496	27.8711779920775
LMCD1	na	7.17800334692261	7.30923008082603	7.28139944960741	8.60792842773043	8.40422995465496	4.08191657199818	5.49704241214942	4.64292092696432	7.82584149235032	8.64837365878829
BUD23	na	86.6632381490035	92.0493948681567	97.5242756069759	90.918764775844	81.6573153702286	86.1398842950644	87.579997752889	86.945638897255	103.096955312267	112.99534492181
SEL1L	na	173.813120592714	196.723823512286	205.89318869209	164.343997585655	164.753192624587	214.510438171456	213.546122180449	202.066268035063	140.33586289664	130.480921358574
TRIP13	na	65.6158724029423	70.7080065038198	70.1802968228119	65.9676726973074	65.1895674861074	48.0674287917543	46.4453498721438	48.1355819180148	61.8884179853984	65.2215777673684
ATP6AP1	na	101.83031866736	86.3036364623737	94.0772301228532	95.0442235614844	101.6457541813	96.6689401256392	93.7758167428541	97.977536484401	129.258705615197	123.456478124799
TCF3	na	395.520150522803	352.32834197094	349.778289518109	286.322706872619	309.972229138355	300.993661243604	301.591970985215	315.28210910027	307.324954064327	315.231331571641
TRIB2	na	18.9385738023325	17.2763620092252	19.9076559420118	16.7795102531335	16.6191754508717	11.2157333847427	10.4350635620464	11.2303130113752	8.61976744084963	8.23294959657575
DAZAP1	na	201.024647405059	201.766019664299	195.16474375836	181.797861678749	190.874447889055	215.654900761736	216.015132755397	214.844221355426	229.671435101586	222.251873283708
MBD3	na	179.977281658997	152.633922276073	155.310701026201	122.772066745741	136.05766872536	96.0585600774899	96.2448273178025	96.2711638360295	111.263050782546	112.39109174041
FAM50A	na	45.5417952462943	50.8910030226497	47.7164049038103	43.1586457574687	47.9268248765458	43.6421734426722	44.6285307698232	45.1593505545761	41.5487913047971	46.6785582631543
FAM3A	na	19.9524160829713	19.3479619786571	19.1717698274238	20.9049690387739	20.8970042115745	16.594707559058	17.9818506024549	17.8177050957862	17.5797888596275	22.055241121102
CPSF1	na	156.172264909599	138.71902436819	141.173941456484	123.367084839823	136.776949667425	113.606986461781	109.335241875548	115.160312222654	122.94510402475	111.295882849123
PDCD2	na	73.3616274270226	70.7470932956958	68.3212161122738	72.8698825886673	70.7166736725021	87.3987931443723	89.024136013708	89.5250394122352	81.5853427076908	86.1438441733453
RDH11	na	95.8283723659781	94.0819080457126	91.637186690272	79.1770743859444	80.3323241611614	147.78826915814	157.504240639637	157.978360771325	100.374923488841	94.6033887129461
PRKACA	na	72.3072314551583	67.0729348593448	69.0183713787256	81.9538254916639	80.9758913198511	48.4870650748569	47.7031477122119	55.9928327174928	85.1769124747115	87.843306246033
ADGRL1	na	147.453221296105	129.689975444817	132.808078259063	127.175200641953	128.259149037707	160.606250169274	162.861527736223	163.772091158819	177.007680517798	184.372751974692
ACTN1	na	279.658254691403	289.945822136725	272.742632575188	235.349490146197	250.536909188768	221.224618701098	226.450196317443	223.812598530588	224.151759459638	218.324227604607
ZFYVE26	na	43.6763254499189	43.3863389824433	42.4102787091496	46.8874258137206	48.3432506851098	37.1187366780769	39.737094725114	40.0402326094616	54.7808904464523	52.2301343672673
EPN2	na	38.1610234432439	35.2562862722197	36.9104982738078	28.1641897865834	29.6419461914182	32.0831012808455	32.1437225795178	30.992489264608	28.3923041582372	26.7004374531149
PTPN18	na	47.6100334987974	42.9563842718065	38.3048088067113	50.2591950135228	55.4603463223852	39.9798931537766	46.8646158188332	43.2545624819753	54.5918604587143	58.6503244196428
SPEG	na	7.58354025917812	7.15288291332173	7.74616962724193	9.40128588650743	9.12351089672002	6.33269299954858	5.96289346402649	5.71436421780225	11.1527692765379	10.6121964983385
ALDH3A2	na	66.4674999186789	72.8577800570039	66.694520490553	67.4353839960449	60.2681715667148	60.8091122968701	58.9301580624493	57.3023745174059	77.6913249602894	75.2295210843069
TFRC	na	515.964613462691	551.749154122675	571.860972731135	507.114087650257	487.975333853614	707.697517076059	710.422854112531	695.723843517423	700.54513455677	689.981601511188
SREBF1	na	152.400771625622	122.380745363991	126.068910683362	126.342175310237	136.133382508735	328.270019645274	344.869533704594	337.147488850332	171.18555689547	167.869086957703
AFF4	na	97.5721810886768	118.70658692764	108.485105629523	96.3532633684665	92.6358139596427	142.256699971787	137.891911355613	129.684321276234	79.6572368327639	75.6827109703569
UBE2D1	na	14.3154530026197	14.3057658266435	15.0275690768493	18.3265572977487	15.2184704584292	14.0005923544237	12.2984677695546	10.5557005689958	14.25286107544	15.7483485402389
MPP5	na	25.589379163323	32.9501655515313	28.8932127096124	32.7259951745512	31.4969338841123	30.6715974195004	30.2337332668218	29.6035812950033	31.6814259448771	29.6461717124402
RHOBTB1	na	1.2571644279921	1.32895092378655	1.16192544408629	2.53874386808639	1.58998945088067	3.50968527685825	3.02803183720095	3.53179455128055	3.59156976702068	3.70105073607534
SMC1A	na	173.93478166639	196.801997096038	185.908071053806	187.668706873699	178.230246065385	140.95964236947	134.118517835408	145.716287553957	165.85491124126	174.213745362403
HSD17B10	na	46.5150838357075	46.0833276218925	45.082707230548	44.2693461997565	43.1189996322162	40.7428682139632	37.035158624227	39.0878385731612	56.7846083164743	71.792831115094
MARK2	na	79.3635737284042	76.4928517014789	73.5886114587983	67.8320627254334	69.5431100301854	82.0579677230663	87.7197530684522	88.0170821880929	75.1961291221487	78.2507869913071
HMMR	na	3.40651006294632	4.18228673074003	3.29212209157782	16.8985138719501	13.3256258740475	8.65976693311764	9.13068061679056	8.45249707216582	11.3039932667282	17.7499372036266
CHFR	na	1.29771811921765	1.48529809129085	1.2006562922225	0.714021712899299	0.719280942065064	1.22076009629852	0.652191472627897	0.912710951454525	0.86953794359448	0.453189886050041
P4HA2	na	68.535738171182	63.1642556717373	69.095833074998	48.9501552065408	51.6368002619341	69.964813019109	66.6167004184209	68.0168074257851	37.8059975475861	35.3865769357407
NFATC3	na	48.461661014534	50.3828747282607	48.4910218665345	50.1798592676451	48.116109334984	53.9804855082003	52.8275092828597	52.0245242329079	47.8245868976964	45.9610076102417
TRNT1	na	24.0077852055265	27.6343618563851	24.01312584445	31.6152947322634	31.421220100737	37.7291167262262	31.8176268432038	30.7940738403788	31.7948439375199	31.1945704897778
ACADVL	na	209.094831958943	187.890208548293	186.915073105348	182.353211899893	199.960101894088	116.162952913406	122.146145802168	119.327036131468	126.839121772151	128.554864342862
STK10	na	24.4538758090075	26.3054109325985	24.206780085131	21.8966658622452	21.0105748866374	14.6491211555823	14.3947975030014	17.1034095685609	20.5664626658868	20.5446081676019
FBXW11	na	40.3509227694237	39.8294409217205	42.681394646103	39.2315263365226	39.409024246828	48.4489163218476	48.8211902367169	44.7625197061176	37.5791615623006	36.2174250601658
DERL2	na	37.5932717660862	35.920761734113	38.1498854141665	36.4944431037419	35.1311954861252	30.7097461725097	32.0505523691424	27.9765748163235	29.1106181116413	29.9105324793027
NDE1	na	40.2698153869726	43.4254257743194	40.7448522392925	35.5424141532095	36.1154746700037	44.3288509968401	45.0943818217003	44.2863226879674	30.1691860429737	29.5706400647652
TMEM38A	na	15.8970469604162	14.4621129941478	16.8479189392512	12.2573727381046	9.61565048865928	12.0931547039572	14.62772302894	15.754184683802	18.1468788228413	18.2031270896767
AP1M1	na	29.563640903427	28.142490150774	27.2665170878916	25.6254459184971	27.6733878236611	14.267633625489	14.8606485548785	16.5081632958732	26.4263922857627	24.0568297844897
PVR	na	133.137768293485	131.097099952356	124.945716087412	92.3071403287038	101.077900805985	171.440496023924	173.389761508645	169.764236970542	100.299311493746	92.941692464096
XRCC1	na	49.272734839045	51.1255237739062	47.2129038780395	45.9353968631882	48.7596764936738	36.2794641118717	40.1097755666157	42.1434361062916	47.1440789418399	50.9460963567921
SCARB1	na	168.460033350941	141.494186591392	145.473065599603	116.58387856728	126.442018236701	143.401162562067	143.715049504076	147.938540305325	166.762255182402	168.66216925829
MCM2	na	184.762617223612	179.642895462441	196.016822417357	172.555247283997	176.829541072943	149.123475513466	153.264996067556	154.248150795815	187.328717848289	183.390840554917
PANX2	na	7.09689596447151	7.89553195896716	6.66170587942806	5.35516284674474	5.90567510327105	3.50968527685825	3.63363820464114	5.03975177542281	4.42330171306757	3.96541150293786
SELENOO	na	54.8285905369456	42.8000371043022	45.9347858895446	49.5451733006236	48.4568213601727	32.7316300820041	29.6281268993816	30.8734400100705	42.6829712312247	41.5801720450913
ALPK1	na	3.28484898926967	4.10411314698788	2.71115936953467	4.91881624441739	4.84568213601727	12.7798322581251	12.717733716244	12.4208055567507	3.74279375721102	3.66328491223783
LLGL2	na	117.605704554099	99.2413645733545	103.798673005042	92.1484688369484	99.033628654853	84.9191241987659	90.9341253264039	87.9377160184012	97.6528916654149	94.6033887129461
PDE8A	na	35.078942910102	41.0411314698788	38.614655591801	33.043338158062	33.4276353601817	33.0368201060787	34.9854139959679	33.1750589311297	35.7266676824689	35.8020009979533
NLE1	na	101.749211284909	94.6291231319777	98.9960478361518	75.6466336943868	82.9065927959205	113.606986461781	118.512507597526	117.898445077017	105.705569143051	95.9251925472587
SDHA	na	221.098724561707	223.77188349053	222.121414061162	231.462038598189	241.22411383361	111.813995070343	118.512507597526	131.231961585222	235.644782714104	243.85392451876
SMARCE1	na	87.9609562682211	105.886119192287	95.8201182889826	116.147531964953	113.00282168759	93.9222299089675	91.1204657471548	95.874332987571	99.6188035378894	106.95281310781
GSDMB	na	1.2571644279921	1.44621129941478	1.39431053290355	1.3487076799209	0.946422292190874	1.22076009629852	1.30438294525579	0.992077121146223	1.09637392888	0.868613948262579
KDM5A	na	21.9395469530233	28.1815769426501	24.5553577183569	23.7610558903711	24.1526968967111	23.3851855947186	24.9696163806109	22.8177737863631	21.4738066070289	19.2983359809643
ADAM11	na	6.04249999260717	5.66758482203088	4.8413560170262	6.22785605139944	6.85209739546193	5.49342043334335	5.91630835883878	4.80165326634772	4.72574969344826	5.62710775178801
PPP2R3A	na	2.6765436208864	2.26703392881235	2.71115936953467	1.9833936469425	2.384984176321	1.29705760231718	1.49072336600662	1.42859105445056	1.55004589945103	1.73722789652516
IGF2BP2	na	47.2044965865419	49.2102709719785	48.955792044169	34.7887245673714	36.0397608866285	39.2550668465993	41.3209883014961	39.4449863367738	29.7155140724027	26.6249058054399
MAP3K13	na	9.6112248204557	10.7097809740446	10.1087513635507	13.8440876556586	11.6220657481039	15.8698812518808	13.9755315563121	17.2224588230984	12.967457158822	14.3887788820888
VDAC1P1	na	1.13550335431544	1.28986413191048	1.35557968476734	1.54704704461515	1.36284810075486	1.56409887338248	1.53730847119433	1.38890796960471	0.907343941142066	1.01967724361259
FRY	na	12.8149664272743	15.7128903341822	15.4148775582114	13.1300659427593	13.893479249362	16.7473025710953	15.6525953430695	17.2224588230984	7.22094553158894	6.04253181400055
PICALM	na	72.6316609849627	79.0334931734238	73.5111497625259	72.8698825886673	71.3223839395042	115.056639076136	108.07744403548	110.914222144148	81.2450887297625	77.9486604006071
NSF	na	48.3399999408574	55.1514633371419	54.5717650239194	60.3745026129296	57.9589011737691	47.1900074725397	45.6999881891405	48.4530465967815	63.5896878750398	70.4710272807814
GLI2	na	20.1551845390991	17.4327091767295	17.545074205703	13.9234234015363	15.7484669420561	10.1094195474721	9.59653166866763	10.2779189750749	13.3455171342979	12.1228294518386
CLASP1	na	69.8334562903996	71.9587838438542	72.8139944960741	62.5165677516275	62.42601439291	98.0041464809657	98.2945719460616	92.5409538605197	56.444354338546	52.1546027195922
MRPS34	na	66.8730368309344	66.0957650624429	61.5045868403009	60.6521777235015	66.7417000453004	60.5039222727955	50.8243497597883	61.7468800201409	73.8351132104357	82.5560909087825
NOTCH3	na	8.63793623104246	6.52749424330453	5.96455061297628	4.32379815033464	4.16425808563984	6.44713925857657	7.77971256634706	7.85725079947809	5.4440636468524	4.64519633201292
CLNS1A	na	56.9779361718998	58.4347538547322	55.1139968978263	53.5516284674474	58.1860425238949	75.420084699443	72.160327935758	72.500996013366	71.793589342866	66.6566790731936
EED	na	12.2472147501165	16.2210186285711	16.1507636727994	14.6771129873745	16.278463425683	10.9486921136774	10.5748188776095	10.0795035508456	15.802906974891	15.1818611826764
TSG101	na	28.1442617105327	25.523675095077	24.6328194146293	26.8154821066625	30.0962288916698	25.1018794801384	23.3391376990412	29.2464335313907	24.573898405931	25.9451209763649
NCBP3	na	52.1926006072847	56.1286331340438	53.6422246686503	55.1383433850014	53.4539310629405	56.9560882429279	56.8804134341902	53.9689953903545	57.5785342649736	49.4732292271295
MGLL	na	17.1542113884083	18.214445014251	19.5203474606497	12.8127229592485	12.3034897984814	14.7254186616009	16.8638080779499	16.3891140413356	17.4285648694372	17.2212156699016
BCS1L	na	33.9839932470121	32.0120825465055	30.2875232425159	43.0396421386522	41.0368705893963	30.976787443575	33.6344459455244	29.7226305495408	40.0743574004413	42.2599568741663
NUAK1	na	24.9405201037142	23.7647694606536	25.2137821366725	18.6042324083206	17.3763132846244	12.3601959750225	11.5065209813636	13.0954179991301	7.78803549480274	8.19518377273825
DPP8	na	13.9099160903642	18.5662261411356	15.9183785839822	17.7712070766048	18.3227355768153	22.6985080405506	21.0098824396558	21.1907673076833	16.5212209282951	14.3132472344138
SLC24A1	na	3.97426174010404	3.7523320201032	4.0280082061658	6.50553116197139	6.66281293702375	4.38710659607281	5.21753178102318	5.27785028449791	5.40625764930481	6.08029763783805
SCARF1	na	4.62312079971287	3.67415843635105	2.51750512885363	2.18173301163675	1.81713080100648	1.48780136736382	1.44413826081892	1.03176020599207	1.58785189699862	1.43510130582513
LMAN1	na	251.108456068615	293.111852278687	287.460354866948	293.105913145162	288.772369793279	200.929482100135	206.744696823043	193.812186387126	174.890544655133	168.548871786778
HACD3	na	103.939110611088	107.527764451082	104.379635727085	111.07004422878	104.712162407998	111.356210034231	110.127188663739	107.104645998946	110.053258861023	100.683686350784
ZZEF1	na	49.8810402074283	51.5945652764191	51.5894897174312	51.9649135498934	51.9775122871228	69.8122180070717	66.6632855236086	68.4136382742436	59.8847001153764	56.4599066370676
ENO1	na	1384.42191105788	1268.0927888355	1312.04621146224	1293.76767590059	1259.34735888086	1019.56357292732	1009.9184953643	1006.99796104826	1184.42409716832	1279.77047238148
MYDGF	na	60.0194630138162	54.5260746671247	58.5223115338128	44.3883498185731	50.917519319869	45.9692473762412	48.2621689744644	47.024455542331	50.8490667015033	51.6258811858672
ANO8	na	22.5884060126322	20.0124374405504	20.3336952715101	21.0239726575905	22.6384212292057	16.3276662879927	20.4042760722156	17.857388180632	17.7310128498179	19.4493992763143
TUBE1	na	42.4191610219268	48.975750220722	49.1107154367138	39.905880176483	44.2547063828452	123.601959750225	110.779380136367	105.755421114187	48.5429008511005	38.709969433441
ARHGEF10L	na	12.9771811921765	11.6869507709464	12.6649873405406	15.7084776837846	16.9598874760605	13.0850222821998	11.7394465073021	14.1668612899681	13.4589351269407	15.7105827164014
TXK	na	1.3382718104432	1.32895092378655	0.852078658996612	1.2693719340432	1.02213607556614	0.839272566205234	1.39755315563121	0.75397861207113	0.529283965666205	0.755316476750069
TACR2	na	1.09494966308989	1.05534338065403	1.5879647735846	1.2693719340432	1.09784985894141	0.724826307177247	0.745361683003311	0.75397861207113	0.491477968118619	0.717550652912565
ACTR6	na	12.8960738097254	13.8758111160066	15.1824924693942	15.9464849214177	12.9849138488588	16.4039637940114	17.5159995505778	16.9446772291775	16.6346389209379	16.0882409547765
TIPIN	na	18.3302684339493	21.5759091155934	18.1647677758823	19.1595826294645	20.4427215113229	19.2269715167017	16.4911272364483	20.1590071016913	20.4530446732441	19.3738676286393
SRI	na	33.0107046575989	32.4029504652662	35.0126867151335	35.3440747885153	31.1940787506112	21.9355329803641	22.1745100693485	20.1986901865371	27.673990204833	28.6642602926651
EIF4G3	na	67.7246643466709	72.3496517626149	70.5288744560378	61.8025460387282	58.90532346596	90.1836521140533	84.8314765468143	87.8583498487095	59.6578641300909	57.5551155283552
NUP37	na	12.9771811921765	13.3285960297416	12.8973724293578	18.0488821871767	16.0134651838696	14.5728236495636	15.2799145015679	13.5319319324345	17.0505048939613	18.4297220327017
SEMA3A	na	3.40651006294632	4.10411314698788	4.72516347261758	5.91051306788864	6.09495956170923	0.228892518055973	0.791946788191018	0.714295527225281	0.86953794359448	0.981911419775089
GTSE1	na	25.6299328545485	20.9505204455762	22.0765834376395	34.3127100921052	32.8976388765548	17.6628726433192	17.5159995505778	17.8177050957862	35.5754436922785	38.936564376466
SEMA3C	na	42.2974999482502	46.0051540381403	51.6669514137037	36.4151073578642	37.8568916876349	8.65976693311764	8.89775509085202	9.60330653269544	11.9088892274896	11.8584686849761
TTC38	na	34.7139596890721	29.7841354095692	30.0164073055625	38.1208258942348	36.2669022367543	16.6328563120674	18.6340420750828	18.2939021139364	33.5339198247089	32.3275452049029
ACAT1	na	66.8324831397088	77.1573271633721	78.3912366276883	70.1327993558867	70.7545305641897	49.1737426290248	51.9889773894809	52.6991366752874	64.4592258186343	66.090191715631
GRAMD4	na	33.9434395557866	34.2400296834417	37.2203450588975	31.3376196216914	28.9605221410407	27.5052509197261	25.5752227480511	26.5876668467188	36.7852356138013	38.256779547391
CELSR1	na	56.8968287894487	53.0798633677099	54.1069948462849	39.8265444306053	43.4975685490926	44.7484872799427	45.140966926888	43.8498087546631	41.3219553195116	37.8035896613409
ZNF638	na	38.6882214291761	53.2752973270903	47.3678272705844	45.7767253714328	42.0968635566501	85.9109917770085	72.7193491980105	71.191454213453	44.9513310840799	43.2796341177789
SLC25A40	na	28.1037080193072	32.6374712165227	34.1993389042731	34.8283924403102	33.7304904936827	24.1481606549051	25.5286376428634	25.9130544043393	26.5020042808579	24.3967221990272
TIMM21	na	37.6338254573118	41.7446937236482	40.2026203653856	46.4907470843321	41.9075790982119	27.84858969681	24.7366908546724	26.3495683376437	30.7740820037351	32.5919059717655
RASAL2	na	23.3183724546921	24.8591996331837	26.3369767326226	17.2555247283997	16.1648927506201	21.4777479442521	20.6837867033419	19.5637608290035	19.092028761531	17.0701523745516
VPS9D1	na	10.9089429396733	9.41991684213409	8.90809507132822	6.54519903491024	8.06351792946624	8.27827940302435	9.64311677385534	8.92869409031601	4.38549571551999	4.87179127503794
ZNF37A	na	39.3370804887849	56.2068067177959	44.34682111596	39.5885371929722	39.409024246828	67.2562515554467	58.9301580624493	59.4055780142358	38.1462515255144	35.0466845212032
MARK3	na	117.68681193655	130.35445090671	125.604140505728	87.229652592531	101.418612831174	195.207169148735	170.687825407758	174.883354915656	97.6906976629625	94.2257304745711
SLC25A3	na	373.21562034875	312.30346708984	354.503452990727	300.047790909461	307.890100095535	385.34055414723	409.855755441446	404.926197767042	404.561979756719	377.053985193634
FNDC3B	na	39.4992952536871	43.2690786068151	43.9207817864617	38.1208258942348	37.1754676372575	55.0105018394521	52.5479986517334	51.9451580632162	40.0365514028937	35.5754060549282
FOSL2	na	37.066073780154	33.6537278053006	36.3682663999009	23.523048652738	24.3419813551493	59.4739059415436	67.2223067858611	66.7866317955637	61.8884179853984	62.6157359225807
FRYL	na	39.0532046502061	46.0833276218925	41.8680468352426	42.4049561716306	43.6868530075307	38.9117280695154	36.6624777827254	34.1274529674301	37.8059975475861	36.7461465938908
TMEM131	na	109.535520000215	124.139650998414	117.470662397124	94.9252199426679	97.2543547455342	139.166650978031	143.43553887295	140.160655675538	88.6172582515418	86.4459707640454
FSCN1	na	942.589445155493	763.130524588489	809.397264350509	581.491349410601	589.621088034914	293.974290689888	318.828459904666	329.726751984159	399.798424065723	425.167644762614
ACTB	na	2106.64259809372	1860.72672726055	1947.65816022557	2212.1186023079	2127.67088352015	800.81862317183	884.464807093804	896.361520498036	1594.24111058416	1849.99664650394
MOCOS	na	120.97166092582	123.045220825884	123.241558769419	89.1733783665346	106.642863884068	134.092866827791	137.565815619299	136.866959633333	72.9655752668412	60.6519130830305
PLD1	na	2.91986576823971	2.93150939070563	3.36958378785024	3.13376196216914	3.82354606045113	10.8342458546494	10.5748188776095	11.6668269446796	6.57824357327998	6.00476599016305
WDR62	na	71.4961576306472	58.2002331034757	59.6842369778991	61.0885243258289	61.8960179092831	35.3638940396478	38.153201148732	35.5957271067265	59.8090881202812	56.3466091655551
DLG1	na	50.0432549723305	59.2164896922537	55.0365352015539	48.4344728583358	47.2454008261684	50.470800231342	42.2526904052502	44.0085410940465	45.8208690276743	41.0514505113662
RAB7A	na	180.626140718606	179.134767168052	162.475907931399	184.931623640918	157.749667662375	142.523741242852	166.355410625301	153.970369201894	171.601422868493	179.047770813604
BCAP29	na	29.4825335209759	31.0349127496036	28.9319435577486	38.0811580212959	36.6833280453183	20.5240291190189	19.7054994944	19.444711574466	24.1202264353599	25.4541652664773
SEC31B	na	4.90699663829173	4.37772069012041	5.38358789093314	4.44280176915119	4.31568565239038	11.253882137752	10.9474997191111	9.88108812661638	6.27579559289929	5.24944951341298
SART3	na	91.5702347872952	104.596255060377	95.4328098076205	74.1789223956494	79.8780414609097	140.082221050255	141.059698508377	140.24002184523	99.7322215305321	89.1273442565081
EXOSC7	na	18.3302684339493	18.1362714304988	19.946386790148	19.1992505024034	18.8905889521298	21.4777479442521	21.5223185967206	22.0241120894462	23.0238525064799	22.055241121102
KIFAP3	na	26.7248825176384	29.9404825770735	31.0234093571039	29.1955544829935	27.9762429571622	17.9299139143845	17.8420952868918	17.8970712654779	16.3699969381048	16.5414308408265
MKRN2	na	44.7712751130088	46.7868898756618	46.0509784339533	45.7767253714328	43.9139943576565	56.9179394899186	55.156764542245	55.1991710205759	48.0514228829819	48.5290836311919
MCM6	na	107.953926042418	120.70001331332	117.50939324526	98.7730036177363	107.627143067946	138.975907212985	123.962964904488	125.001717264424	103.550627282838	106.461857397922
REXO2	na	19.5468791707158	23.7256826687776	18.280960320291	19.9529400882415	20.0262957027589	25.1400282331477	24.8298610650478	25.9130544043393	23.0994645015751	25.3786336188023
RBM7	na	16.7892281673783	17.6672299279859	18.2422294721547	17.6918713307271	17.7548822015008	19.5321615407763	19.3328186528984	21.8256966652169	19.7725367173875	20.2424815769018
RBMS2	na	14.3154530026197	15.3220224154214	14.4853372029424	15.9861527943565	16.3163203173707	6.82862678866986	9.31702103754139	8.65091249639507	8.58196144330204	9.44145595937586
BAZ2A	na	127.500805213134	120.191885018931	122.466941806695	101.986101325783	99.6014820301675	103.306823149262	104.583561146402	109.445948004851	105.214091174932	96.9448697908713
PTPN23	na	127.541358904359	112.491787019344	116.231275256765	96.8292778437327	99.6014820301675	97.0885764087418	103.186007990771	104.96175941727	99.013907577128	94.2634962984086
UNG	na	74.1727012515336	67.9328442806184	78.0039281463262	70.7278174499694	76.3194936422721	27.963035955838	27.9976482178119	30.1591444828452	49.1856028094095	47.6982355067668
KLHL20	na	8.63793623104246	11.960558314079	9.06301846387306	11.0276686770003	10.8270710226636	10.3001633125188	10.2953082464832	10.6747498235334	11.417411259371	10.3100699076384
SLC46A1	na	17.6814093743404	15.8301507098104	18.7457304979255	15.7084776837846	17.4520270679997	16.8998975831327	17.2364889194516	16.9843603140233	14.9711750288441	16.0127093071015
PLXNA2	na	0.770520133285478	0.742649045645426	0.580962722043145	1.0313646964101	0.832851617127969	8.58346942709898	10.7611592983603	8.76996175093261	9.64052937463445	8.7616711303008
SPAG5	na	49.3538422214961	53.9397727889836	51.0472578435243	75.8449730590811	67.6502654458037	46.6177761773998	45.1875520320757	43.611710245588	77.8803549480274	83.6890656239076
ANKRD13A	na	13.3016107219809	16.0646714610668	15.6085317988925	15.5498061920292	17.6791684181255	8.85051069816428	8.99092530122744	9.48425727815789	14.1016370852496	14.8419687681389
TPD52	na	41.1619965939347	48.7021426775895	50.3888334252087	55.6936936061453	50.3875228362421	40.2469344248419	40.2961159873665	42.5799500395959	40.9817013415833	41.2402796305538
ACACB	na	20.3579529952268	20.5596525268155	16.9641114836598	18.0885500601156	20.1020094861342	16.0606250169274	17.9818506024549	18.9685145563158	16.2943849430096	15.1063295350014
TRAF4	na	68.5762918624075	55.190550129018	58.3673881412679	45.0627036585335	50.2739521611792	40.9717607320191	42.8582967726904	42.818048548671	53.7601285126674	48.4157861596794
PAG1	na	0.486644294706618	0.351781126884675	0.968271203405241	0.634685967021599	0.681424050377429	1.33520635532651	1.11804252450497	0.952394036300374	1.05856793133241	1.39733548198763
GPATCH1	na	11.0711577045756	13.1331620703612	12.4713330998595	10.8689971852449	13.5149103324857	12.0931547039572	10.2021380361078	11.9842916234464	12.8918451637269	12.6515509855637
ICAM3	na	6.32637583118603	6.91836216206528	7.08774520892636	5.55350221143899	5.11068037783072	3.16634649977429	4.0529041513305	3.84925923004735	6.16237760025653	7.32656982447567
NT5C2	na	29.7258556683292	33.5364674296724	30.2100615462435	29.076550864177	27.6733878236611	35.3257452866385	33.5878608403367	32.2623479796752	20.9823286389103	22.6972601263396
GPC4	na	15.1670805183562	14.1103318672631	17.3126891168857	20.7859654199574	17.3384563929368	13.0087247761811	13.2767549784965	13.8097135263554	19.2432527517213	19.7137600431768
MBNL3	na	21.1690268197379	25.1718939681923	25.2912438329449	30.9012730193641	27.900529173787	28.4589697449593	29.1622758475045	28.4130887496278	26.2373622980247	26.7759691007899
CAMSAP3	na	43.6357717586934	36.7415843635105	37.8013077809406	27.3311644548676	32.8597819848671	32.9986713530694	32.7959140521457	35.7544594461099	33.9119798001847	32.478608500253
RAP1GAP	na	28.5497986227882	28.8460524045434	27.5376330248451	22.9676984315941	23.1684177128326	8.58346942709898	12.39163797993	10.9525314174543	19.9237607075779	20.5446081676019
XAB2	na	68.6168455536331	63.555123590498	64.9903631725598	56.0903723355338	58.5646114407713	63.6702687725698	64.1476898434724	61.0325844929156	66.8410036641322	66.8832740162186
ARHGEF1	na	129.406828700735	121.716269902098	123.473943858236	89.5303892229843	98.3522046044756	117.498159268733	111.105475872681	115.755558495341	81.9255966856191	85.8417175826453
STXBP2	na	53.3686576528257	49.9138332257478	55.0365352015539	50.8145452346668	50.0468108110534	42.1925208283177	45.4204775580143	46.2704769302598	46.3501529933406	48.3402545120044
MAP2K7	na	59.7355871752373	54.4869878752486	54.1844565425573	47.5617796536811	50.3875228362421	37.8817117382635	41.3675734066838	42.2228022759833	51.1137086843364	52.9854508440173
DGKD	na	89.8264260645965	95.5672061370035	90.2816070055047	65.1743152385304	68.9752566548709	93.0448085897529	89.1173062240834	91.7076090787569	57.1248622944026	51.7769444812172
TOP2B	na	99.4376508850522	129.455454693561	110.344186340061	107.380932045467	100.017907838732	106.892805932139	104.350635620464	98.9299305207014	96.5943237340825	108.878870123522
TM9SF3	na	140.315771640408	158.848722184369	159.416170928639	156.450090870824	148.929011899156	138.327378411826	132.208528522712	130.20020137923	153.000872075081	147.437776261613
NFKB2	na	78.1064093004121	73.0923008082603	69.0571022268618	60.4935062317461	69.1266842216214	101.17049298074	107.099156826538	108.493553968551	76.0656670657432	66.5433816016811
UBE2T	na	27.7792784895028	29.8623089933213	30.0551381536987	36.5341109766808	35.8504764281903	23.7285243718025	25.2957121169249	25.0400265377307	36.444981635873	41.5424062212538
PPP1R12B	na	13.5449328693342	13.563116780998	13.0910266700389	13.2490695615759	11.2434968312276	15.8317324988715	15.3730847119433	13.0954179991301	13.2699051392027	10.952088912876
DNAJC10	na	93.6384730397983	106.550594654181	103.062786890454	122.058045032841	123.981320277004	91.9384947524824	80.3127213436068	77.6994801281722	86.1976744084963	95.5475343088837
GTF3C1	na	149.359244783706	146.849077078414	145.627988992148	128.008225973669	131.09841591428	125.62384365972	122.70516706442	126.033477470416	140.676116874568	136.825579763275
IL4R	na	29.8475167420059	31.3866938764883	24.0518566925862	22.0156694810617	23.6227004130842	12.8179810111345	10.7611592983603	10.9128483326085	15.6516829847006	16.4658991931515
USP33	na	20.6823825250313	26.3835845163507	24.2842417814034	24.9907599514755	24.4934089218998	23.6903756187932	23.8981589612937	25.4368573861892	22.5323745383613	22.3196018879645
SNRPA	na	135.165452854763	114.055258694387	112.164536202463	94.6475448320959	99.7907664886057	150.802020645877	144.926262238956	147.779807965941	143.473760693089	143.283535639488
EXOSC5	na	16.0187080340928	11.6478639790704	16.6155338504339	18.0488821871767	18.663447602004	14.1150386134517	12.9972443473702	16.031966277723	17.7310128498179	19.8648233385268
DYNC1I2	na	30.3341610367125	32.3638636733901	32.340258193735	33.0830060310008	33.4276353601817	43.5658759366535	43.3707329297552	48.333997342244	32.2485159080909	32.5163743240905
LRCH4	na	46.6772986006097	38.1487088710492	41.7905851389702	37.4464720542743	35.5854781863768	38.3394967743754	42.765126562315	41.8656545123706	46.1611230056026	50.0774824085296
FAM76B	na	11.6389093817333	13.3676828216177	12.2389480110422	13.4474089262701	11.7734933148545	13.1994685412278	14.1618719770629	14.444642883889	7.52339351196963	9.44145595937586
SIRT6	na	13.0988422658531	12.0778186897072	11.8129086815439	13.209401688637	13.477053440798	15.2213524507222	15.6525953430695	17.2621419079443	16.2187729479144	17.7499372036266
POLD3	na	29.9691778156825	35.4517202316001	33.4247219415489	31.8533019698965	37.8190347959473	36.317612864881	32.3300630002686	33.1750589311297	34.3656517707558	33.2716908008405
CAPZB	na	71.7394797780005	65.1576820574171	66.1522886166461	72.155860875768	72.4202337984457	57.2994270200119	65.4520727887282	58.7309655718564	79.0145348744549	87.767774598358
GPR137B	na	23.9672315143009	20.0124374405504	22.5026227671378	21.420651386979	19.1555871939433	14.8017161676196	15.9321059741958	13.8097135263554	16.0297429601765	14.3887788820888
JADE1	na	23.4805872195943	25.7581958463335	26.4531692770312	27.2914965819287	24.4176951385245	30.5952999134817	30.5598290031358	30.3575599070744	30.320410033164	28.8153235880151
SLC25A43	na	24.8188590300375	24.468331714423	27.0728628472105	21.5793228787344	20.1020094861342	17.1287901011886	18.2613612335811	17.5002404170194	16.0297429601765	18.5430195042142
UBE2A	na	22.0612080267	19.2307016030289	21.2632356267791	24.316406111515	22.2219954206417	10.5290558305747	11.5531060865513	11.1112637568377	16.2187729479144	20.3557790484144
CST7	na	0.0405536912255515	0	0	0	0	1.79299139143845	2.23608504900993	1.42859105445056	0.756119950951722	0.339892414537531
PIAS2	na	74.6187918550147	75.0857271939402	77.8102739056452	69.0617667865377	69.6945375969359	49.4026351470808	46.259009451393	47.7784341544021	45.1781670693654	40.2961340346162
ARAF	na	11.3550335431544	8.24731308585184	9.02428761573685	10.5913220746729	10.9406416977265	13.5428073183117	13.835776240749	13.3731995930511	10.2076193378482	10.2723040838009
MCCC1	na	28.6309060052393	29.9795693689496	26.2207841882139	31.972305588713	30.8912236171101	27.1619121426421	26.9727759036823	27.3019623739441	32.2863219056385	33.384988272353
LAMP3	na	50.813775105616	53.3925577027185	50.7761419065708	31.7739662240188	40.6204447808323	194.673086606605	226.91604736932	197.820177956557	55.990682367975	38.5966719619285
NEBL	na	12.206661058891	15.6738035423061	15.8409168877097	18.6835681541983	14.4613326246765	14.7254186616009	14.9072336600662	15.2779876656518	11.3039932667282	13.2935699908012
ACER3	na	18.6952516549792	19.7388298974179	18.8231921941979	25.8634531561301	22.6005643375181	19.0362277516551	16.7706378675745	17.7780220109403	19.8481487124827	20.7712031106269
UBE2K	na	54.3013925510134	59.5682708191384	56.5470382788661	61.6042066740339	52.5453656624373	55.6590306406107	54.3182326488663	58.6119163173189	54.9321144366426	61.2184004405931
PIK3C3	na	24.6160905739097	27.7516222320133	25.9109374031242	24.0783988738819	22.2219954206417	18.7691864805898	19.8452548099632	17.6192896715569	15.0089810263917	15.1063295350014
N4BP2	na	16.9514429322805	23.8429430444058	23.5483556668155	22.6503554480833	17.6034546347502	6.56158551760455	6.14923388477732	5.75404730264809	7.0697215413986	6.34465840470058
TIGAR	na	16.0592617253184	17.1200148417209	18.5908071053806	15.3117989543961	14.2720481662384	22.393318016476	22.5006058056624	22.8971399560548	14.4040850656303	15.8238801879139
TULP3	na	37.3905033099585	37.5624069929081	35.0126867151335	34.5903852026771	36.3804729118172	51.1193290325006	49.9858178664095	48.84987744524	32.5887698860192	28.0222412874276
SYNJ2	na	61.6010569716127	67.5810631537338	63.6347834877924	46.7684221949041	46.9046888009797	33.990538931312	32.5629885262071	33.4131574402048	32.8912178663999	33.082861681653
PPP2R5C	na	143.478959556001	150.679582682269	148.958841931862	140.900284678795	140.259783702687	126.539413731944	118.186411861212	124.049323228124	116.555890439208	114.015022165423
PMS2P1	na	29.6447482858781	30.8785655820993	27.1115936953467	27.3708323278064	31.2697925339865	31.6634649977429	27.0659461140577	29.1273842768531	23.7799724574317	27.3424564583525
GNB1	na	400.792130382125	377.539322731009	389.942179035359	369.149225568937	366.681852886432	314.956104845019	298.890034884328	310.87728668238	310.765299841158	321.424926680992
HOXA9	na	62.655452943477	64.1414254686392	54.9978043534177	60.0968275023576	62.5774419596606	49.0974451230062	44.5353605594478	46.3101600151057	67.7105416077267	70.5843247522939
MLLT10	na	71.1311744096173	71.5679159250934	67.1592906681875	62.5562356245663	57.7696167153309	65.3869626579896	60.6538069543944	63.4532526685124	50.9246786965985	49.284400107942
ZCWPW1	na	0.729966442059926	1.4071245075387	1.47177222917597	2.93542259747489	2.68783930982208	1.7166938854198	2.09632973344681	2.18256966652169	2.57080783323585	3.92764567910036
FGF20	na	0.486644294706618	0.547215086265051	0.580962722043145	1.5073791716763	0.643567158689794	0.495933789121274	0.512436157064776	0.912710951454525	2.64641982833103	2.56807602095023
NRDC	na	105.074613965404	116.478639790704	116.153813560493	117.734246882507	124.965599460883	125.127909870598	113.015465185377	121.78738739191	113.947276608424	119.037876735811
VDAC3	na	84.8383220438537	83.3721270716681	87.4155242434252	94.1318624838909	86.7301388563717	80.5701663557024	74.0237321432663	81.7074716976029	102.870119326982	106.34855992641
PCM1	na	103.29025155148	150.601409098517	127.618144608811	131.816341775798	125.987735536449	133.787676803716	123.450528747423	121.588971967681	110.053258861023	107.25493969851
TNRC6C	na	38.2015771344695	41.2756522211353	34.8577633225887	33.0036702851231	38.8790277632011	47.3807512375864	46.5851051877069	46.7863570332559	40.8682833489406	37.0860390084284
CBFA2T2	na	20.7634899074824	20.5596525268155	22.2702376783205	21.8173301163675	22.5627074458304	25.1018794801384	28.137403533375	26.5479837618729	22.1165085653379	20.8845005821394
ITCH	na	105.601811951336	101.547485294043	105.580292019307	109.126318454776	106.832148342506	99.4919478483295	93.3565507961647	93.2155663028991	94.9686658395363	98.946458454259
TP53INP2	na	23.6428019844965	21.2632147805848	21.5730824118688	20.5082903093854	17.7548822015008	14.4965261435449	17.4694144453901	16.3494309564898	10.9637392888	9.8946458454259
SDF4	na	140.84296962634	121.325401983337	130.522958219026	120.788673098798	132.650548473473	83.6602153494581	84.1326999689987	91.5885598242193	133.077111367503	136.787813939437
TP73	na	42.5408220956035	37.523320201032	39.1568874657079	32.8449987933677	36.1154746700037	24.5296481849984	26.6000950621807	27.5400608830192	26.123944305382	23.7169373699522
TOLLIP	na	71.8611408516772	60.8581349510489	61.0010858145302	46.7684221949041	49.4032436523636	56.6508982188533	57.3462644860672	57.2230083477141	60.5652080712329	59.1790459533679
UBE2D4	na	22.5884060126322	21.6149959074695	22.7350078559551	27.4105002007453	26.9919637732837	21.2488554261961	23.3391376990412	21.6669643258335	28.2788861655944	25.0009753804273
THOC1	na	46.1906543059031	55.3468972965223	48.8395994997604	48.7121479689077	52.0910829621857	40.2087856718326	35.8239458893466	33.6512559492799	32.8912178663999	33.9892414537531
FKBP7	na	4.2581375786829	5.12036973576583	6.08074315738491	8.64759630066928	7.38209387908881	4.27266033704483	3.86656373057968	5.07943486026866	6.01115361006619	8.72390530646329
OSBPL6	na	24.5755368826842	28.2988373182783	26.0271299475329	19.2785862482811	21.1998593450756	42.6884546174389	44.7682860853864	44.921252045501	21.9652845751475	20.5068423437644
XRCC5	na	360.603422377604	395.871028120888	401.832549413175	435.513576995633	449.588445682353	343.338777083959	330.754246832719	343.536465510514	424.712576449582	429.510714503927
MKNK1	na	14.2343456201686	14.2275922428913	12.5875256442681	16.0258206672954	15.0670428916787	13.1613197882184	12.5313932954932	13.135101083976	16.4834149307475	16.3148358978015
TNS1	na	26.5626677527362	23.7256826687776	28.8932127096124	23.9990631280042	26.0833983727805	11.7116671738639	13.2767549784965	12.4604886415966	24.1580324329075	24.8121462612398
REXO1	na	76.9709059460967	70.1607914175547	69.4831415563601	61.9612175304836	67.2338396372397	64.1662025616911	63.7750090019708	66.3104347774136	65.858047727895	67.4119955499436
SAR1A	na	91.6918958609719	98.3032815683287	100.235434976511	96.8292778437327	88.660840332441	110.631383727054	104.816486672341	107.620526101942	96.8589657169156	99.248585044959
CDC14A	na	9.32734898187684	10.397086639036	9.68271203405241	10.3533148370398	9.84279183878509	16.7854513241047	17.2364889194516	14.4049597990432	12.06011321768	9.8568800215884
SENP1	na	17.356979844536	20.0906110243026	18.7844613460617	28.2831934054	26.8783930982208	22.8892518055973	22.6869462264133	22.2225275136754	23.477524477051	25.0387412042648
CIC	na	142.30290251046	114.993341699413	119.600859044615	92.3071403287038	97.1029271787836	88.6958507466895	90.3751040641515	100.477570829689	120.449908186609	114.392680403798
LIPE	na	7.86741609775699	7.66101120771071	7.55251538656088	7.53689585838149	8.74494197984367	3.16634649977429	4.19265946689362	4.28577316335168	5.93554161497102	6.53348752388809
FDFT1	na	108.035033424869	99.984013619	106.548563222713	71.6005106546241	78.7801916019683	88.8484457587268	101.136263362512	114.684115204503	80.2621327935253	85.9172492303203
PAFAH1B3	na	77.0520133285478	61.8743915398268	66.4621354017357	68.5460844383327	72.3066631233827	46.3888836593438	45.1875520320757	44.4053719425049	75.3095471147915	85.9927808779953
OPHN1	na	5.515302006675	5.27671690327013	6.15820485365733	7.21955287487069	6.54924226196085	6.25639549352992	6.75484025221751	6.23024432079828	6.65385556837515	6.34465840470058
KIF22	na	75.7137415181046	72.1933045951106	70.8774520892636	84.6512408515057	88.2444145238771	72.5207794707341	71.4615513579424	68.6914198681645	103.739657270576	107.972490351422
CARMIL1	na	64.7236911959802	72.89686684888	66.9269055793703	53.4722927215697	51.6368002619341	58.3294433512637	50.3584987079112	53.3737491176668	51.151514681884	48.982273517242
PGM1	na	30.3747147279381	27.595275064509	30.2100615462435	26.3791355043352	25.6291156725289	31.6253162447336	32.1903076847055	35.1195300885763	37.2767135819199	34.9333870496907
DDX1	na	76.2409395040368	88.1016288886732	89.1971432576908	94.7665484509125	94.4529447606492	116.735184208546	112.363273712749	114.207918186353	111.527692765379	117.904902020686
DNM2	na	148.426509885518	143.018571474559	147.990570728457	120.39199436941	126.896300936952	170.448628445681	170.268559461069	171.510292703759	150.770318219773	143.698959701701
EPB41L2	na	101.424781755104	119.683756724542	105.270445234218	113.529452350988	104.598591732935	94.7996512281821	90.60802959009	96.5489454299504	89.1087362196604	95.4342368373712
STX7	na	11.4766946168311	11.3742564359378	11.5417927445905	11.9400297545938	10.2213607556614	11.0631383727054	9.92262740498158	10.4763343993041	8.92221542123032	7.13774070528815
RABL2B	na	13.3016107219809	12.8204677353526	12.742449036813	17.9298785683602	15.9377514004943	16.1750712759554	15.3730847119433	13.8890796960471	14.5175030582731	14.5020763536013
KEAP1	na	94.6928690116627	95.0199910507384	90.4365303980495	84.1752263762395	87.525133581812	59.8553934716369	61.9581898996502	68.1755397651685	72.436291301175	70.5465589284564
PTPRH	na	0.689412750834375	0.273607543132525	0.426039329498306	0.19833936469425	0.30285513350108	2.09818141551308	1.25779784006809	1.9444711574466	0.491477968118619	0.302126590700028
SLC35C2	na	19.7902013180691	16.650973339208	17.1964965724771	18.4852287895041	18.0955942266895	19.1506740106831	21.4757334915329	19.2462961502367	20.9445226413627	22.6972601263396
CRYBG3	na	23.8050167493987	28.8069656126673	26.8404777583933	30.2665870523425	26.1969690478434	27.0474658836141	24.5969355391093	25.6749558952643	33.1180538516854	28.2866020542901
RFX3	na	7.86741609775699	9.30265646650586	11.0382917188197	9.28228226769088	8.97208332996948	10.0712707944628	10.1555529309201	11.7065100295254	8.77099143103997	7.7419938866882
RIF1	na	105.682919333787	134.302216886194	117.005892219489	118.329264976589	121.293480967182	96.0967088304993	86.8812211750734	87.1043712366384	82.2280446659998	78.0997236959571
RAB21	na	28.5092449315627	32.793818384027	30.481177483197	28.5212006430331	26.651251748095	42.1925208283177	40.2961159873665	39.0878385731612	28.3923041582372	30.6658489560528
SLC4A4	na	0.0811073824511029	0.117260375628225	0.154923392544839	0.1586714917554	0.264998241813445	2.06003266250376	1.67706378675745	1.66668956352565	2.30616585040275	2.2281836064127
SMARCA2	na	61.3577348242594	67.3856291943534	63.1312824620217	59.5811451541526	62.9560108765369	132.98655299052	128.481720107696	113.215841065207	71.793589342866	71.113046286019
SESN1	na	5.02865771196838	3.7523320201032	6.0420123092487	4.72047687972314	5.86781821158342	6.90492429468851	6.14923388477732	5.27785028449791	5.10380966892412	6.6467849954006
SRCAP	na	223.045301740533	206.065566770668	209.146579935532	184.653948530346	177.170253098132	198.182771883463	214.850505125704	201.907535695679	185.627447958648	179.312131580466
PUM3	na	87.5148656647401	115.462383201926	96.9433128849327	93.3781728980527	101.305042156111	128.942785171531	123.636869168174	119.604817725389	101.509103415269	108.236851118285
KCNN2	na	2.10879194372868	3.51781126884675	2.86608276207951	2.53874386808639	2.53641174307154	3.43338777083959	4.47217009801987	5.00006869057697	2.26835985285517	2.45477854943772
CNOT4	na	36.5794294854474	35.8425881503608	33.8894921191834	34.630053075616	32.5947837430537	44.9773797979987	54.03872201774	51.0324471117617	34.5168757609461	35.2732794642282
PSEN1	na	32.9295972751478	33.6537278053006	36.0584196148112	31.3376196216914	30.6640822669843	34.9824065095545	34.3798076285277	36.508438058181	28.3544981606896	27.07809569149
CPOX	na	220.530972884549	236.51417764213	250.704779985685	307.069004419637	280.216712271874	237.285243718025	242.754983133141	226.669780639489	304.224862265425	323.917471054267
CLDND1	na	266.478305043099	265.164796087293	256.669330598661	195.20560273208	192.729435581749	120.702654521516	119.630550122031	109.525314174543	106.121435116074	105.970901688035
MOK	na	3.32540268049522	2.61881505569703	3.87308481362096	6.98154563723759	5.48924929470707	2.93745398171832	2.42242546976076	3.17464678766791	5.29283965666205	6.00476599016305
HSP90AA1	na	1633.13769934418	1912.32129253697	1792.30872835124	2577.81672293116	2372.90782787265	1058.24640847878	1129.87514122264	1098.11032385433	2046.70328923367	2316.44233672095
RBL1	na	20.6823825250313	21.7713430749738	24.3617034776759	24.9907599514755	24.1148400050235	25.1018794801384	23.9913291716691	22.1828444288296	24.9897643789544	24.5100196705397
DLGAP4	na	45.5012415550687	40.7284371348702	41.9067776833788	34.5903852026771	37.2890383123204	33.5327538952	33.1685948936473	35.1195300885763	31.0765299841158	33.9892414537531
IGSF9B	na	110.833238119432	111.397356846814	109.647031073609	98.2573212695313	93.0522397682067	185.669980896403	176.324623135471	157.264065244099	95.271113819917	88.7496860181331
CROCCP3	na	3.77149328397629	3.67415843635105	3.95054650989338	3.21309770804684	4.61854078589146	3.24264400579295	2.51559568013617	2.30161892105924	2.9866738062593	2.00158866338768
NDC80	na	18.533036890077	23.5693355012733	20.4111569677825	36.21676799317	31.9512165843639	28.8786060280619	25.0162014857986	24.0479494165844	21.738448589862	26.3227792147399
AP4E1	na	13.9099160903642	14.7357205372803	15.4923392544839	17.6918713307271	15.559182483618	19.6847565528137	20.031595230714	16.3494309564898	13.9504130950593	13.1802725192887
RSBN1	na	11.6794630729588	11.4133432278139	13.0910266700389	14.1614306391694	12.9849138488588	13.809848589377	13.0438294525579	14.5240090535807	14.1772490803448	12.8026142809137
MAGI3	na	22.2234227916022	24.0774637956622	21.8829291969584	21.9760016081229	20.2912939445723	14.2294848724796	11.3667656658005	13.6906642718179	14.4040850656303	14.2377155867388
TCF7	na	175.191946094382	178.313944538654	162.437177083263	140.860616805856	141.319776669941	106.244277130981	111.804252450497	121.866753561602	113.569216632949	123.569775596311
OSTM1	na	5.35308724177279	7.89553195896716	8.17220895674023	8.09224607952538	7.11709563727537	9.23199822825757	7.63995725078394	8.33344781762827	5.9733476125186	5.74040522330052
PCNP	na	67.5218958905432	84.4665572441982	80.8312800602695	94.1715303568297	88.5472696573781	79.0823649883386	77.1449341908427	77.3820154494054	68.8069155366067	70.6220905761314
EXD2	na	50.9759898705182	46.4351087487772	47.1741730299033	44.2296783268177	40.3933034307065	42.4977108523923	46.8180307136455	40.9529435609161	46.5769889786261	44.261545537554
ARG2	na	21.8178858793467	21.6149959074695	23.1610471854534	22.729691193961	21.2377162367632	37.1568854310863	32.2834778950809	32.5004464887503	36.9742656015392	34.0647731014281
MEF2C	na	1.17605704554099	1.7198188425473	1.12319459595008	1.38837555285975	1.05999296725378	72.2155894466594	72.9522747239491	77.4216985342512	78.1449969308605	82.4805592611075
PTPRC	na	2.14934563495423	1.36803771566263	2.13019664749153	2.61807961396409	2.34712728463337	86.1017355420551	86.1824445972578	85.2789493337293	58.4102662110205	55.6668243364801
UBA5	na	39.6209563273638	49.7183992663675	47.7551357519465	47.9187905101307	43.346140982342	51.8823040926872	47.1441264499594	47.6990679847104	41.8512392851778	45.5833493718667
STK17B	na	16.3836912551228	20.833260069948	19.1330389792876	18.3662251706875	14.9534722166158	18.2732526914685	15.9786910793835	17.063726483715	15.8407129724386	14.6531396489513
CDC14B	na	19.8307550092947	18.6443997248878	23.5483556668155	23.9990631280042	21.3512869118261	27.6578459317634	28.0908184281873	25.0797096225765	31.0387239865682	32.6674376194405
ZNF510	na	10.5034060274178	12.4295998165919	9.79890457846104	14.1614306391694	12.3034897984814	12.0168571979386	10.2953082464832	10.9922145023002	10.6612913084193	9.59251925472587
JMJD4	na	13.5449328693342	10.7879545577967	12.8199107330854	16.5415030155004	16.8841736926852	18.6928889745711	19.3794037580861	17.7780220109403	15.160205016582	19.2228043332893
DUSP12	na	21.4123489670912	24.8982864250598	25.678552314307	24.7924205867812	23.0548470377697	27.1619121426421	25.7149780636142	24.4447802650429	24.9897643789544	23.1504500123896
AACS	na	59.2489428805307	52.1808671545602	58.0575413561782	44.1900104538788	48.1918231183593	60.9617073089074	62.3774558463396	61.1516337474532	49.2612148045047	47.8492988021169
DELE1	na	76.7681374899689	69.261795204405	68.8247171380445	58.153101728354	65.5302795112961	55.2393943575081	55.7623709096852	54.2467769842755	56.2931303483557	52.4189634864548
CADPS2	na	5.23142616809614	5.31580369514621	5.65470382788661	5.39483071968359	4.80782524432964	7.32456057779113	7.91946788191018	8.57154632670337	12.6272031808938	11.6318737419511
PCDHA6	na	3.12263422436746	1.83707921817553	2.44004343258121	3.29243345392454	3.59640471032532	0.95371882523322	0.838531893378725	1.07144329083792	2.04152386756965	2.07712031106269
PCDHGA2	na	0.364983221029963	0.508128294388976	0.580962722043145	1.1107004422878	1.21142053400432	0.95371882523322	0.745361683003311	0.515880102996036	0.302447980380689	0.566487357562552
HSPB11	na	11.0711577045756	13.3285960297416	11.8129086815439	15.2721310814572	16.0513220755572	6.52343676459523	6.84801046259292	7.3016876116362	11.4552172569186	12.8026142809137
PHLPP1	na	29.1581039911715	27.5171014807568	29.0481361021572	26.418803377274	25.7426863475918	14.6872699085916	16.7706378675745	15.8335508534937	21.3225826168386	20.6201398152769
ATP8B1	na	8.3540603924636	9.45900363401016	8.09474726046781	9.28228226769088	9.35065224684583	9.8042295233975	7.73312746115935	8.05566622370733	7.56119950951722	9.21486101635084
SMARCD3	na	63.3854193855369	58.4347538547322	60.4975847887595	55.6936936061453	59.2460354911487	39.674703129702	45.0477967165126	43.333928651667	68.0129895881074	70.5087931046189
WDR70	na	12.571644279921	13.7194639485023	13.7881819364906	14.2010985121083	13.8177654659868	10.6816508426121	9.64311677385534	11.3493622659128	12.5515911857986	12.8026142809137
STRADB	na	11.6389093817333	11.5306036034421	12.2389480110422	17.453864093094	14.4613326246765	12.8942785171531	11.4133507709882	12.2223901325215	11.6820532422041	11.7074053896261
BZW1	na	13.1799496483042	14.3057658266435	13.2846809107199	13.8044197827198	12.5684880402948	120.588208262488	114.832284287698	114.366650525737	107.59586902043	111.409180320635
C1QTNF3	na	2.71709731211195	2.1888603450602	2.51750512885363	2.2214008845756	2.99069444332316	2.28892518055973	2.18949994382223	2.30161892105924	1.73907588718896	1.54839877733764
ME2	na	104.790738126825	119.957364267674	120.220552614795	144.906739845619	138.707651143494	115.857762889332	105.468678144969	114.009502762124	106.083629118527	98.6820976873965
C5ORF22	na	29.9691778156825	28.6115316532869	30.3262540906521	34.0747028544721	32.4812130679908	44.3669997498494	43.7434137712568	42.3418515305208	35.2729957118978	35.8397668217908
CCNT2	na	35.2006039837787	37.9532749116689	36.213343007356	40.6595697623212	35.358336836251	60.0461372366835	56.5543176978762	56.0325158023387	36.444981635873	36.4440200031908
FAM135A	na	28.1037080193072	34.8654183534589	35.5936494371767	25.0700956973531	26.1212552644681	68.2099703806799	67.082551470298	63.5326188382041	27.7117962023806	23.9057664891397
COBLL1	na	1.17605704554099	1.32895092378655	0.852078658996612	1.54704704461515	1.55213255919303	5.41712292732469	5.403872201774	4.64292092696432	5.82212362232826	4.4186013889879
DLG3	na	39.783171092266	45.1061578249906	40.7835830874288	43.0396421386522	44.2547063828452	40.6284219549352	37.2680841501655	36.6274873127186	37.1632955892771	35.8775326456283
SERTAD4	na	5.23142616809614	4.72950181700508	4.8413560170262	5.79150944907209	5.90567510327105	0.267041271065302	0.838531893378725	0.75397861207113	0.907343941142066	1.20850636280011
TRAF5	na	25.0216274861653	29.4714410745606	26.3757075807588	25.1890993161697	24.9098347304638	24.5296481849984	21.9881696485977	22.063795174292	19.9237607075779	18.4297220327017
MRPL22	na	18.2086073602726	17.5108827604816	16.1120328246632	17.453864093094	17.6034546347502	17.2813851132259	14.8140634496908	16.4287971261815	18.9786107688882	20.2424815769018
GEMIN5	na	96.5177851168125	107.371417283578	106.548563222713	91.196439886416	99.3364837883541	96.4400476075832	90.1887636434006	86.8662727275633	117.765682360731	113.637363927048
NFE2L1	na	184.154311855229	184.52874444695	174.947241031259	139.35323763418	154.872543894115	323.768466790174	307.554864449241	321.671085760451	153.227708060366	133.993142975462
GSK3B	na	57.8295636876364	61.0144821185532	60.4588539406232	54.6623289097352	51.4096589118083	69.3925817239691	77.564200137532	72.4216298436743	53.2686505445488	50.0019507608546
ITGB5	na	30.2936073454869	30.2922637039582	32.340258193735	29.2352223559324	27.8248153904117	7.0193705537165	8.52507424935037	8.21439856309073	16.7858629111282	17.9010004989766
ERC1	na	50.6515603407138	53.0407765758338	49.885332399438	41.5322629669759	38.2733174961989	42.8791983824856	43.2775627193797	44.6831535364259	38.184057523062	36.2551908840033
XPO1	na	197.009831973729	223.654623114901	218.209598399405	230.787684758229	211.695738317255	209.16961275015	191.418197216288	185.796203248265	221.051667660736	209.449259002794
RNF13	na	18.086946286596	18.5662261411356	19.8301942457393	21.936333735184	19.3827285440691	19.951797823879	14.9072336600662	17.1034095685609	15.2736230092248	15.0307978873264
PALB2	na	17.0731040059572	18.7225733086399	19.0943081311514	26.9344857254791	25.401974322403	30.633448666491	25.7615631688019	27.1432300345607	25.8214963250013	27.4935197537025
DOP1A	na	4.90699663829173	7.42649045645426	6.46805163874701	8.72693204654698	8.6692281964684	11.2920308907613	9.22385082716597	9.84140504177053	9.18685740406342	9.06379772100082
LYRM2	na	21.0068120548357	25.8754562219617	21.6892749562774	29.869908322954	27.7869584987241	28.1156309678753	25.9013184843651	28.6115041738571	25.9727203151916	27.07809569149
BCKDHB	na	11.5578019992822	10.8270413496728	12.7811798849492	17.8108749495436	16.4677478841212	10.6816508426121	8.7579997752889	10.0398204659998	14.706533046011	15.8238801879139
KAT6A	na	68.0085401852498	71.372481965713	70.5288744560378	71.5608427816853	68.8995428714956	91.3281147043331	88.8843806981448	90.0806026000771	66.5385556837515	63.1444574563058
TUT7	na	23.3183724546921	31.8557353790012	23.8969333000413	18.1282179330544	19.1177303022556	13.3139148002558	12.3450528747423	11.9842916234464	15.4248469994151	13.7089940530137
GRHL2	na	18.4113758164004	19.5824827299136	19.1717698274238	21.9760016081229	21.3134300201385	25.063730727129	25.0162014857986	23.5717523984343	23.6665544647889	22.357367711802
TNPO1	na	302.165553321584	341.931255331905	341.412426320688	282.435255324611	275.711742161045	362.985384883764	336.996650927872	339.488790856238	240.55956239529	223.082721408133
PLOD1	na	164.526325302062	150.054194012252	161.120328246632	165.811708884393	162.368208448266	82.2868602411222	95.6392209503623	93.2155663028991	156.100963873983	170.135036387953
ITGAE	na	4.54201341726176	4.2213735226161	4.18293159871064	5.03781986323394	4.27782876070275	6.52343676459523	7.03435088334375	5.75404730264809	5.55748163949516	5.32498116108798
DIS3	na	74.3754697076614	87.3980666349038	85.5177126847509	66.4833550455125	70.1109634054999	94.1129736740142	90.9807104315916	87.6996175093261	72.1716493183418	66.9965714877311
PIBF1	na	5.4341946242239	7.93461875084324	7.20393775333499	7.21955287487069	6.54924226196085	10.9486921136774	8.24556361822413	9.0874264296994	5.78431762478067	5.77817104713803
TDRD3	na	17.0325503147316	22.5921657043714	22.0378525895033	23.7610558903711	24.9855485138391	23.3088880886999	22.407435595287	22.579675277288	22.5701805359089	23.3015133077396
NUFIP1	na	12.4094295150187	14.071245075387	11.9291012259526	12.0193655004715	12.3792035818566	17.3576826192446	19.0067229165844	17.5796065867111	15.0467870239393	13.0292092239387
PDS5B	na	19.3846644058136	22.9439468312561	20.4886186640549	21.420651386979	20.5941490780734	18.0825089264219	16.2582017105097	16.4684802110273	24.573898405931	21.7908803542395
OXCT1	na	40.9997818290325	47.920406840068	50.6986802102984	61.4058673093397	61.1767369672181	34.4864727204332	32.1437225795178	31.9448833009084	50.1307527480992	53.7030014969299
RRAGB	na	6.69135905221599	8.40366025335613	7.2426686014712	10.2739790911621	8.40422995465496	4.15821407801684	4.98460625508464	4.24609007850584	6.65385556837515	6.23136093318807
CYLD	na	2.06823825250313	1.91525280192768	2.55623597698984	4.28413027739579	4.20211497732748	0.877421319214562	1.30438294525579	1.15080946052962	2.26835985285517	2.1526519587377
SLC27A5	na	13.6260402517853	11.5696903953182	12.006562922225	11.3846795334499	13.5906241158609	15.9461787578994	17.1899038142639	14.2859105445056	16.7102509160331	15.4462219495389
ZNF324	na	23.8455704406243	22.4358185368671	22.6575461596826	20.3892866905689	21.9569971788283	14.038741107433	14.2084570822506	13.0557349142843	17.3151468767944	18.8073802710767
ZNF416	na	3.24429529804412	2.8142490150774	2.55623597698984	3.64944431037419	3.78568916876349	2.70856146366234	4.14607436170592	2.26193583621339	2.38177784549792	2.79467096397525
ZNF586	na	6.12360737505827	5.19854331951798	7.43632284215225	5.43449859262244	5.75424753652051	5.64601544538066	4.84485093952152	4.76197018150187	5.02819767382895	3.96541150293786
ZNF446	na	7.74575502408033	5.82393198953518	5.80962722043145	6.98154563723759	7.83637657934043	4.73044537315677	4.75168072914611	4.76197018150187	6.31360159044688	5.89146851865054
RPS5	na	813.020401689856	715.483725291554	720.471237029772	667.372294323211	730.183726871103	739.093940802736	799.912841178116	761.835862870608	880.841936861208	832.434289026251
FAT1	na	261.0846641101	286.31075049225	280.79864898752	295.128974665043	284.418827249201	136.152899490294	142.503836769196	126.708089912796	166.724449184855	166.39621982804
YTHDC1	na	38.1610234432439	45.9660672462643	39.5829267952062	39.6678729388499	36.9861831788193	53.484551719079	47.7031477122119	48.2546311725523	42.6451652336771	40.6737922729912
CHMP2B	na	31.9968623769601	37.2887994497756	34.8190324744525	33.836695616839	33.4654922518693	27.734143437782	26.6932652725561	28.9289688526239	27.2959302293572	31.6855261996654
SMAP2	na	42.8246979341824	35.1781126884675	37.3365376033061	34.6697209485548	34.222630085622	45.1681235630453	41.4607436170592	43.5323440758963	48.4672888560054	46.6030266154792
PPIE	na	20.2362919215502	19.3088751867811	22.3089685264568	22.1346730998783	23.84984176321	22.8892518055973	25.3888823273003	24.0479494165844	27.1825122367144	27.1913931630025
ZMPSTE24	na	38.4448992818228	38.6568371654382	41.1321607206546	47.2047687972314	45.5796975919125	37.8817117382635	38.5258819902336	37.6989306035565	50.0929467505516	49.057805164917
STARD7	na	174.096996431292	163.773657960754	174.095162372262	175.292330516778	168.273883551537	157.401754916491	157.830336375951	155.835474189649	177.007680517798	168.699935082128
NOA1	na	116.672969655912	112.179092684335	117.122084763898	92.9418262957254	95.9672204281546	137.106618315528	137.146549672609	137.898719839325	108.427600966477	100.759217998459
REST	na	35.9305704258386	46.4351087487772	43.3398190644186	40.6199018893823	39.6361655969538	42.1925208283177	38.9917330421107	42.3815346153667	33.0046358590427	31.3078679612904
SSH1	na	75.0648824584958	68.245538615627	72.7752636479379	67.5147197419226	65.1517105944197	54.2856755322749	53.1536050191736	51.3499117905285	45.8964810227695	43.959418946854
GSTP1	na	230.669395690937	194.261355624093	210.424697924027	243.124393242211	239.179841682478	268.109436149563	273.547737662215	305.162922464578	446.602249029635	503.833855816133
APLP2	na	194.454949426519	210.052419542027	200.741985889975	222.616102932826	225.21064864974	191.010806317709	197.008409838813	199.288452095853	242.714504255503	246.384234715872
FAM234B	na	17.7625167567915	17.2372752173491	18.7844613460617	19.8736043423638	16.7706030176223	10.3383120655281	11.8326167176776	10.9525314174543	14.4418910631779	14.7664371204638
WBP11	na	129.974580377892	124.647779292803	116.463660345582	117.178896661363	108.157139551573	143.897096351188	176.045112504345	153.097341335285	149.862974278631	155.330833443652
EIF3I	na	265.342801688783	263.874931955383	266.429504328986	248.043209486629	257.578291042668	325.561458181612	346.406842175789	349.846076001004	334.280630315756	336.795616982856
NKAIN1	na	14.5182214587474	13.7585507403784	13.0135649737664	11.9400297545938	11.2813537229152	12.8179810111345	13.6960209251858	12.9763687445926	13.4967411244882	13.7467598768513
TXLNA	na	186.546979637537	186.170389705745	182.615948962228	161.40857498818	160.323936297134	139.281097237059	143.994560135202	140.954317372455	139.39071295795	133.57771891325
NCOA1	na	21.2906878934145	21.6149959074695	19.3654240681048	23.8403916362488	21.2755731284508	28.9167547810712	31.3051906861391	27.6987932224025	26.9934822489765	28.0222412874276
AGBL5	na	36.0116778082897	34.4745504346982	34.6253782337714	40.7389055081989	41.2640119395221	17.0143438421606	17.2830740246393	17.9764374351696	31.5302019546868	35.3110452880657
EFR3B	na	5.27197985932169	5.70667161390696	5.42231873906935	9.20294652181318	9.12351089672002	2.5178176986157	3.95973394095509	3.33337912705131	11.5686352495613	10.0079433169384
KIF3C	na	22.2639764828278	19.8951770649222	18.3196911684272	18.8422396459537	18.8527320604422	4.65414786713811	6.66167004184209	6.07151198141489	10.4722613206813	9.8568800215884
RAB10	na	87.6770804296423	89.1960590612033	91.1724165126375	95.678909528506	81.8465998286668	115.438126606229	106.027699407221	115.358727646883	86.6135403815197	91.0534012722208
HADHA	na	135.895419296823	144.972911068362	147.061030373188	151.76928186404	158.62037617119	134.398056851865	134.863879518412	134.287559118353	159.465697655718	163.67708051174
MAPRE3	na	8.43516777491471	7.54375083208248	6.85536012010911	7.69556735013688	6.39781469521031	6.56158551760455	5.63679772771254	7.57946920555715	8.4307374531117	7.7042280628507
CAD	na	285.741308375236	263.288630077242	271.929284764328	284.815327700942	301.378714725262	231.562930766626	241.450600187885	235.757207069188	273.753228242071	257.260791981073
CD59	na	49.8404865162028	51.3209577332865	56.7406925195471	45.0230357855947	42.8918582820904	28.0011847088473	29.3952013734431	30.198827567691	41.926851280273	41.0892163352037
CD82	na	2.59543623843529	3.04876976633385	3.17592954716919	4.52213751502889	4.80782524432964	2.28892518055973	2.98144673201324	3.05559753313037	5.40625764930481	7.47763311982568
BCORL1	na	33.2945804961778	29.6277882420649	32.5726432825523	26.2997997584575	29.036235924416	17.7391701493379	17.6091697609532	18.0558036048613	23.5153304745986	21.7153487065645
ATRX	na	71.9828019253539	97.912413649568	84.8205574182991	77.5903594683904	81.9601705037297	92.1292385175291	84.6917212312512	86.3900757094131	70.2057374458674	59.1412801295304
AK6	na	32.3212919067645	39.7903541298444	35.5549185890404	25.5064422996805	27.2191051234095	37.7672654792355	34.659318259654	34.7226992401178	26.4641982833103	27.4935197537025
MYNN	na	15.8159395779651	17.3154488011012	17.002842331796	17.1365211095832	16.278463425683	21.4777479442521	18.8669676010213	21.5875981561418	18.7139687860551	17.7499372036266
MECOM	na	0.28387583857886	0.429954710636826	0.193654240681048	0.595018094082749	0.22714135012581	1.37335510833584	2.04974462825911	0.952394036300374	2.4573898405931	2.75690514013775
SCAMP1	na	22.1423154091511	24.6637656738034	24.206780085131	30.7426015276087	28.203384307288	22.6603592875413	21.2428079655944	23.3336538893592	30.320410033164	29.6461717124402
PREP	na	61.3577348242594	62.6170405854722	64.5643238430615	60.9298528340735	63.4481504684762	55.7734768996387	60.0482005869542	59.8420919475402	69.6764534802012	67.5252930214562
HACE1	na	13.2610570307553	12.7813809434765	15.9183785839822	16.9381817448889	16.278463425683	9.8042295233975	10.2953082464832	9.84140504177053	10.6234853108717	11.5185762704385
SEH1L	na	212.50134202189	213.648404394626	218.209598399405	193.896562925098	199.846531219025	115.094787829145	118.279582071588	122.581049088827	124.684179911939	117.527243782311
WDR47	na	9.97620804148566	11.3742564359378	11.1544842632284	11.8210261357773	12.5684880402948	9.49903949932287	10.7611592983603	10.1191866356915	12.06011321768	11.6696395657886
WDFY1	na	43.5952180674678	49.3666181394828	49.0719845885776	50.9335488534833	50.8039486448061	34.9824065095545	34.8922437855925	34.5639669007344	31.4923959571392	29.0041527072026
OVGP1	na	1.01384228063879	1.0944301725301	1.2006562922225	0.634685967021599	0.719280942065064	2.2507764275504	2.09632973344681	1.74605573321735	0.945149938689652	0.566487357562552
SLC25A24	na	26.765436208864	30.4876976633385	30.7522934201505	37.6844792919074	31.7619321259257	17.7010213963286	14.9538187652539	13.2144672536677	19.2810587492689	24.2456589036772
MAP3K4	na	36.9038590152518	40.5720899673659	37.5689226921234	30.5839300358533	32.2919286095526	39.4076618586367	34.0537118922138	34.9211146643471	33.609531819804	34.4424313398031
PILRA	na	9.20568790820018	9.02904892337334	8.32713234928507	7.89390671483113	8.36637306296732	9.34644448728556	10.5748188776095	8.76996175093261	7.78803549480274	7.28880400063816
IGSF9	na	23.7239093669476	17.6672299279859	19.1717698274238	20.3099509446912	18.5120200352535	11.1775846317333	12.4848081903055	13.8890796960471	23.7043604623365	21.979709473427
ZNF213	na	27.6981711070517	25.4064147194488	25.0201278959914	24.6337490950258	26.8783930982208	58.2912945982544	72.9522747239491	68.294589019706	22.7592105236468	24.2456589036772
CPNE3	na	87.9609562682211	90.4859231931137	94.0772301228532	121.859705668147	110.277125486081	107.732078498345	103.60527393746	105.001442502116	107.973928995906	112.730984154948
RRN3	na	90.3536240505287	92.7529571219261	99.8093956470122	91.0377683946606	83.0958772543587	133.940271815753	129.133911580324	126.469991403721	95.4601438076549	84.2555529814702
CTTN	na	138.085318623003	148.060767626572	139.314860745946	120.153987131776	123.754178926879	124.212339798375	118.559092702714	126.311259064337	124.948821894772	122.889990767236
WNT11	na	1.62214764902206	1.4071245075387	1.54923392544839	1.22970406110435	0.984279183878509	3.09004899375563	2.6553509956993	2.50003434528848	3.62937576456827	3.43668996921281
MTIF2	na	42.2569462570246	53.4707312864707	52.4028375282916	58.9067913141921	60.457456025153	70.7277880792956	65.6849983146668	65.1596253168839	58.0322062355447	65.1460461196934
DDHD2	na	55.4774495965544	59.4900972353862	60.420123092487	54.701996782674	51.4096589118083	57.6427657970958	55.7623709096852	54.7229740024257	48.5807068486481	48.3780203358419
TTC39A	na	9.53011743800459	7.89553195896716	9.56651948964378	5.67250583025554	7.23066631233827	5.49342043334335	5.91630835883878	5.39689953903545	5.14161566647171	4.3430697413129
EPS15	na	37.9988086783417	43.229991814939	40.9385064799736	32.1309770804684	40.8475861309581	53.1030641889857	56.6009028030639	53.6515307115877	29.7911260674978	21.979709473427
ORC1	na	52.6792449019914	50.6564822713933	51.1634503879329	45.3800466420443	46.9046888009797	50.3182052193047	51.8026369687301	49.0482928694693	53.6845165175723	47.2450456207168
MGST2	na	5.10976509441949	4.76858860888116	4.45404753566411	5.98984881376634	6.85209739546193	5.34082542130603	5.59021262252483	5.95246272687734	8.46854345065929	9.8946458454259
CHERP	na	192.832801777497	184.763265198207	176.999975982478	150.38090631118	156.311105778245	163.772596669049	165.190782995609	171.034095685609	180.674862279914	175.044593486828
ATG16L1	na	43.8790939060467	43.1909050230629	44.8503221417308	27.7278431842561	27.7112447153488	38.2631992683568	35.9637012049098	39.7624510155406	29.2240361042841	27.0403298676525
USP40	na	6.36692952241158	6.68384141080883	7.01028351265394	8.60792842773043	9.84279183878509	8.46902316807099	8.15239340784871	8.37313090247412	6.99410954630343	7.93082300587572
POMGNT1	na	76.403154268939	71.4506555494652	76.1448474357882	94.2508661027074	97.0272133954084	41.5058432741497	48.4950945004029	46.3895261847974	67.9751835905598	67.9407170836687
RAD54L	na	50.7326677231649	45.3797653681231	47.6389432075379	54.0276429427136	52.886077687626	38.4157942803941	42.4856159311887	37.7782967732482	44.3464351233185	43.2796341177789
MAST2	na	164.72909375819	157.676118428087	150.740460946128	153.435332527472	151.086854725351	116.391845431462	127.317092478003	117.184149549792	120.714550169442	107.141642226997
DNAJA1	na	125.959764946563	156.073559961168	133.892542006877	114.719488539154	110.996406428146	77.9760511510681	75.6542108248361	74.8819811041169	121.168222140013	132.104851783587
B4GALT1	na	28.8742281525926	26.3054109325985	26.414438428895	31.178948129936	30.588368483609	13.0087247761811	12.717733716244	15.0795722414226	21.7762545874096	21.0733297013269
CHMP5	na	14.6398825324241	17.5890563442338	18.3584220165634	19.4372577400365	16.9598874760605	12.0931547039572	10.9009146139234	13.3335165082052	12.9296511612744	15.5972852448889
NFX1	na	40.7970133729048	45.1843314087428	42.1391627721961	46.3320755925767	47.7375404181077	77.4419686089375	73.278370460263	72.2628975042909	55.3101744121185	56.2710775178801
DIMT1	na	40.7970133729048	42.3309956017893	40.7448522392925	42.3256204257529	46.2989785339775	38.2250505153475	34.4263927337154	39.2862539973904	39.8097154176082	45.7721784910542
IPO11	na	32.9295972751478	36.1161956934933	39.54419594707	34.1143707274109	32.0269303677392	36.3557616178904	34.7990735752171	36.7068534824103	39.3938494445847	37.7658238375034
EIF2AK1	na	147.291006531203	139.657107373216	138.462782086949	163.431636508062	159.415370896631	113.263647684697	109.381826980736	115.834924665033	128.086719691222	140.413333027838
SNX10	na	13.2610570307553	18.7225733086399	19.3654240681048	27.4105002007453	25.3641174307154	13.695402330349	13.0904145577456	11.1906299265294	17.5419828620799	18.0898296181641
SEPHS1	na	58.1539932174408	61.2880896616857	58.561042381949	68.0700699630665	73.1773716321983	68.5914579107732	66.6167004184209	68.6120536984728	80.0731028057873	85.0108694582202
MRPL28	na	60.7088757646505	56.245893509672	54.1844565425573	56.5663868108	64.3188589772918	40.6284219549352	39.5507543043632	44.8815689606551	61.2457160270895	67.3364639022686
ITPKC	na	20.8040435987079	20.7941732780719	21.7667366525498	12.9317265780651	12.5684880402948	15.2213524507222	16.4445421312605	15.0002060717309	13.9504130950593	14.9175004158139
RBM22	na	66.5080536099044	63.3987764229937	65.2614791095132	60.255498994113	62.8045833097864	79.0823649883386	74.7690938262696	76.8264522615635	63.665299870135	64.6550904098059
TMED2	na	236.02248293271	224.905400454936	248.729506730738	256.413130676726	251.104762564083	222.712420068462	228.406770735327	220.16175472477	258.668635220584	260.621950302611
ERO1B	na	7.86741609775699	9.14630929900156	8.63697913437475	10.0756397264679	8.78279887153131	7.97308937894972	7.68654235597164	8.17471547824488	8.61976744084963	9.51698760705087
ZFAND6	na	15.2887415920329	16.2601054204472	15.879647735846	16.3431636508062	15.2941842418045	12.7798322581251	13.0438294525579	13.3335165082052	11.5686352495613	12.4249560425386
TXLNG	na	48.5427683969851	55.3468972965223	52.4802992245641	47.046097305476	45.0497011082856	60.0842859896929	55.5760304889344	56.8658605841015	47.6355569099585	47.1695139730418
LAT2	na	0.324429529804412	0.820822629397576	0.580962722043145	0.595018094082749	0.340712025188715	0.991867578242549	1.16462762969267	1.03176020599207	0.529283965666205	0.528721533725048
HUWE1	na	309.465217742183	333.41033470292	324.177198900075	306.791329309065	303.725842009895	441.724411095018	478.196104751812	425.839183480805	328.987790659094	319.234508898417
ZW10	na	26.2787919141574	26.6181052676071	27.3827096323002	31.178948129936	30.4747978085461	35.1350015215918	34.8922437855925	35.5560440218806	34.8193237413268	35.6887035264407
ALG9	na	31.3074496261257	33.1455995109116	32.4564507381437	35.145735423821	34.4119145440602	30.7097461725097	32.9822544728965	29.7623136343867	32.0216799228054	30.7413806037278
ACOX3	na	20.8040435987079	19.1134412274007	20.2562335752376	15.6688098108457	18.7391613853793	10.9868408666867	13.835776240749	14.0874951202764	16.4078029356524	14.3510130582513
MTMR2	na	36.0522314995153	33.9664221403092	34.8577633225887	41.8099380775478	38.5383157380124	41.8110332982244	40.6222117236805	42.818048548671	43.023225209153	47.4338747399043
PPP1R15A	na	66.7513757572577	73.9912970214101	59.9940837629887	46.530414957271	52.5075087707497	95.2955850173034	111.245231188244	100.675986253919	34.1766217830178	33.1961591531655
HSD17B14	na	3.89315435765294	2.26703392881235	2.71115936953467	3.53044069155764	3.97497362720167	1.06816508426121	1.07145741931726	1.30954179991301	1.70126988964137	2.00158866338768
TRIP6	na	232.940402399568	201.766019664299	206.667805654815	180.964836347033	185.725910619537	304.61779277949	301.498800774839	306.710562773566	266.305446725196	278.296355858563
FTL	na	240.686157423648	201.375151745539	205.699534451409	257.960177721341	252.884036473401	117.154820491649	132.348283838275	124.882668009887	213.15021417329	200.951948639356
SRRT	na	187.358053462048	186.053129330117	163.444179134805	142.844010452799	136.814806559113	92.815916071697	93.1702103754139	91.6282429090652	129.220899617649	146.040440779626
BAX	na	31.0641274787724	27.9079693995176	28.273519139433	33.6780241250836	33.4654922518693	24.949284468101	25.435467432488	24.1273155862761	36.4827876334206	38.256779547391
NLK	na	10.3006375712901	10.3579998471599	9.72144288218862	12.2177048651658	9.4263660302211	10.8723946076587	12.2052975591792	10.5557005689958	10.321037330491	10.5366648506635
PIGS	na	33.8623321733355	29.158746739552	28.7770201652038	37.6051435460297	32.8597819848671	35.2875965336291	33.8207863662752	31.2305877736831	44.9891370816275	47.6982355067668
ATXN7L3	na	53.4497650352768	54.2915539158682	56.6632308232747	49.2278303171128	47.8889679848582	40.8573144729911	39.5507543043632	41.4688236639121	52.2856946083116	55.440229393455
PGS1	na	20.3985066864524	18.5662261411356	18.5133454091082	16.6208387613781	15.4834687002427	25.3689207512037	24.3640100131707	22.7384076166714	15.6138769871531	16.3148358978015
PSMC5	na	79.4852348020809	99.2022777814785	93.3800748564014	106.428903094934	105.81001226694	69.3925817239691	70.5298492541883	71.3898696376822	104.193329241147	110.502800548535
UIMC1	na	16.0592617253184	19.2307016030289	18.8619230423341	13.2887374345147	15.1048997833663	23.6140781127745	25.9944886947405	23.7701678226635	17.1639228866041	13.4068674623137
LPCAT2	na	2.18989932617978	1.64164525879515	2.36258173630879	3.64944431037419	3.44497714357478	0.801123813195905	0.698776577815604	0.75397861207113	2.04152386756965	2.11488613490019
OGFOD1	na	86.3388086191991	81.26144031036	83.8135553667577	77.431687976635	76.6223487757731	124.975314858561	122.518826643669	114.406333610582	76.5949510314094	74.8140970220943
SH3BP2	na	122.350486427489	108.1531531211	106.974602552211	94.3302018485851	105.658584700189	159.347341319966	161.650315001343	160.359345862076	95.6491737953928	88.8252176658081
NOP14	na	158.646040074357	172.724533300376	163.28925574226	155.141051063842	159.642512246757	161.865159018582	157.317900218886	161.192690643838	176.780844532513	173.647258004841
ADD1	na	112.617600533356	105.690685232907	107.439372729846	89.6493928418008	98.200777037725	75.763423476527	77.0517639804673	78.810606503856	87.9367502956853	86.1060783495078
L2HGDH	na	55.3963422141033	60.8972217429249	61.8531644735268	63.5876003209764	56.1796272644503	43.4132809246162	42.8117116675027	44.2863226879674	54.6296664562619	53.4386407300674
TXNDC16	na	14.3965603850708	16.8464072985883	16.809188091115	21.4603192599178	19.0041596271927	9.5371882523322	9.13068061679056	10.8334821629168	13.4211291293931	13.7467598768513
RTRAF	na	135.327667619665	142.823137515178	145.744181536557	148.873527139504	150.481144458349	158.126581223668	147.767953655406	157.264065244099	158.255905734195	166.924941361765
GMCL1	na	19.0196811847836	23.9211166281579	25.2137821366725	23.9593952550654	23.3577021712708	23.6903756187932	21.7086590174714	19.9209085926162	23.5153304745986	23.5281082507646
SF3B2	na	468.760116876149	506.994777424569	480.649825370362	464.709131478627	483.167508609285	525.460923950495	542.716475436786	544.094776321435	523.008170073306	531.629502160536
KLHL42	na	130.299009907697	125.390428338449	134.396043032647	134.593092881518	123.905606493629	78.0523486570867	75.3281150885221	73.7311716435873	68.5422735537736	66.8832740162186
GNAS	na	477.357499415966	456.807336655689	461.206939605984	452.412090867583	486.233916835983	370.996623015723	363.317235358926	380.719516011075	478.245868976964	488.425399690432
DNM1L	na	80.6612918476219	90.2904892337334	83.2713234928507	81.1208001599481	79.0073329520941	63.6702687725698	55.6226155941221	58.8103317415481	68.050795585655	68.0162487313437
ERGIC2	na	18.1274999778215	20.4814789430633	19.5203474606497	25.387438680864	26.9162499899084	20.8292191430935	22.6403611212256	20.0796409319996	26.4263922857627	21.7153487065645
TFAP2C	na	1.82491610514982	1.0944301725301	1.51050307731218	1.62638279049285	1.93070147606938	1.03001633125188	0.838531893378725	1.38890796960471	1.70126988964137	2.03935448722519
AURKA	na	22.2639764828278	24.7028524656794	24.6328194146293	39.905880176483	31.7240752342381	33.3801588831627	28.4169141645012	28.2940394950903	47.5977509124109	53.1365141393673
PIR	na	11.3144798519289	10.6706941821685	10.2249439079593	12.6540514674931	13.2877689823599	19.494012787767	20.5440313877788	19.7224931683869	19.6969247222924	20.3557790484144
RFX2	na	4.66367449093842	4.53406785762471	4.80262516889	4.79981262560084	6.32210091183504	8.50717192108032	9.36360614272909	8.92869409031601	6.23798959535171	5.5138102802755
METTL2A	na	38.4448992818228	37.6796673685364	37.7238460846682	36.4547752308031	36.0776177783161	35.4020427926571	35.6376054685958	34.8020654098095	39.1292074617516	36.8216782415659
SULT2B1	na	1.70325503147316	0.898996213149726	1.23938714035871	0.833025331715848	0.870708508815604	2.93745398171832	3.26095736313949	3.6508438058181	2.30616585040275	2.64360766862524
ALG6	na	9.53011743800459	8.98996213149726	10.6509832374577	11.8606940087161	12.7956293904206	5.76046170440865	5.3572870965863	6.54770899956507	10.8125152986096	11.4430446227635
CNOT3	na	71.6583723955494	61.991651915455	61.698241080982	49.3468339359293	53.1889328211271	104.107946962458	99.831880417256	113.850770422741	94.6662178591556	92.866160816421
GP6	na	0.527197985932169	0.273607543132525	0.464770177634516	0.1586714917554	0.0378568916876349	1.37335510833584	0.559021262252483	1.11112637568377	0.415865973023447	0.415424062212538
PTPN4	na	17.3975335357616	21.4977355318413	19.3266932199686	16.2638279049285	16.8463168009976	35.7072328167318	33.4946906299613	32.1829818099835	21.9652845751475	18.6563169757267
DDX18	na	139.261375668544	144.269348814593	146.751183588098	138.678883794219	133.786255224102	171.020859740821	166.914431887554	158.176776195554	131.300229482766	130.669750477762
KHSRP	na	415.432012914549	406.150854384296	386.843711184462	396.559725769683	398.708783254171	361.45943476339	380.972990225067	385.878317041035	417.907496891017	434.986758960365
GNA11	na	93.5168119661217	90.9158779037506	94.3870769079429	85.8016091667324	90.5536849168228	97.2030226677698	97.92189110456	98.771198181318	93.078365962157	90.2225531477957
ASAP3	na	7.82686240653143	8.20822629397576	8.55951743810233	10.1549754723456	11.0163554811018	4.2345115840355	3.26095736313949	3.96830848458489	6.84288555611308	7.51539894366318
EDEM2	na	34.7545133802976	31.26943350086	35.8647653741301	32.1309770804684	36.9104693954441	36.8898441600209	36.8488182034762	38.4925923004735	33.9497857977323	32.8185009147905
DNMT3B	na	4.50145972603621	5.27671690327013	5.30612619466072	5.87084519494979	6.77638361208666	9.57533700534153	8.43190403897496	10.3176020599207	10.4344553231338	11.6318737419511
TPX2	na	78.5930535951187	87.5544138024081	83.3487851891231	134.355085643885	120.195631108241	132.147280424315	123.264188326673	126.112843640108	130.7709455171	151.592016883739
FER1L4	na	1.01384228063879	1.0944301725301	0.580962722043145	1.07103256934895	1.28713431737959	0.190743765046644	0.372680841501655	0.0793661696916979	0.18902998773793	0.339892414537531
PDRG1	na	11.1928187782522	15.1656752479171	12.7037181886768	11.0673365499391	10.7135003476007	23.6140781127745	26.3671695362421	23.651118568126	14.4040850656303	14.9552662396514
EPB41L1	na	58.2351005998919	58.2002331034757	59.2194668002645	45.2213751502889	48.116109334984	34.9824065095545	36.1500416256606	33.5718897795882	41.7378212925351	41.6557036927663
DOCK9	na	24.0888925879776	27.0480599782439	24.7102811109018	21.8173301163675	23.2441314962079	29.4889860762112	26.1808291154913	30.0400952283076	34.4412637658509	29.1552160025527
ANKRD10	na	42.4597147131524	42.9172974799304	45.9735167376808	37.0894611978247	37.0618969621946	45.8548011172132	46.6782753980823	40.714845051841	37.4279375721102	33.9514756299156
TGDS	na	13.7882550166875	16.5727997554558	15.6859934951649	13.7250840368421	13.2499120906722	23.3851855947186	16.8172229727622	18.2145359442447	12.7784271710841	15.2196270065139
DOCK3	na	1.58159395779651	0.820822629397576	1.27811798849492	0.912361077593548	0.794994725440334	1.18261134328919	1.39755315563121	0.952394036300374	0.0756119950951722	0.151063295350014
C3ORF18	na	2.31156039985643	3.5959848525989	3.29212209157782	4.60147326090659	5.22425105289362	1.06816508426121	1.16462762969267	1.26985871506717	1.8902998773793	2.07712031106269
COQ9	na	68.2924160238287	61.6398707885703	67.3529449088686	79.296078004761	74.6916472997037	81.2568439098704	83.8531893378725	83.9297244489705	80.6401927690011	84.3688504529827
KIF9	na	4.1770301962318	4.49498106574863	3.87308481362096	5.03781986323394	4.08854430226457	3.77672654792355	4.33241478245674	4.36513933304338	5.14161566647171	5.4382786326005
CRLS1	na	38.8098825028528	33.0674259271595	37.4914609958509	32.2896485722238	35.6233350780645	38.6446867984501	40.7619670392436	39.0084724034695	36.5962056260633	34.8956212258532
PPP1R13B	na	45.9473321585498	47.9985804238202	46.9417879410861	35.5027462802707	39.825450055392	33.5327538952	35.5910203634081	33.5718897795882	33.9119798001847	33.8381781584031
SMOX	na	46.6367449093842	41.8619540992764	39.8540427321597	27.489835946623	28.5440963324767	32.4264400579295	29.1156907423168	33.1353758462838	16.6724449184855	15.1440953588389
FKBP1A	na	184.316526620131	146.731816702786	158.990131599141	173.189933251019	150.973284050288	158.813258777836	173.017080667144	172.74046833398	228.045777207039	238.642240829184
NSFL1C	na	45.5012415550687	48.1549275913245	46.6319411559964	43.5553244868572	49.78181256924	47.7622387676797	48.634849815966	47.1435047968685	51.3405446696219	57.1396914661427
SLC4A11	na	51.5842952389015	39.5167465867119	43.9595126345979	41.6115987128536	43.9518512493442	34.8298114975172	38.1997862539197	37.024318161177	39.734103422513	39.0498618479786
ZNF343	na	10.9900503221244	11.3742564359378	9.91509712286967	11.2260080416945	12.0006346649803	14.0768898604423	13.4165102940596	15.9526001080313	13.0052631563696	14.1621839390638
EBF4	na	6.16416106628382	5.35489048702228	4.99627940957104	4.83948049853969	4.80782524432964	4.88304038519409	5.91630835883878	4.08735773912244	3.85621174985378	4.22977226980039
MAVS	na	80.3368623178175	72.1933045951106	77.1905803354658	74.0995866497717	79.6130432190963	95.371882523322	101.415773993638	94.3266926785829	90.1294981534453	81.914071903545
LZTS3	na	8.23239931878695	7.23105649707388	8.13347810860402	7.45756011250378	6.05710267002159	5.64601544538066	5.403872201774	4.92070252088527	6.23798959535171	7.7042280628507
XRN2	na	145.95273472076	160.412193859412	161.236520791041	134.910435865029	145.786889889082	147.78826915814	145.345528185646	153.256073674669	144.910388599898	136.712282291762
KIZ	na	10.5845134098689	12.9377281109808	9.6439811859162	12.1383691192881	13.3256258740475	17.9680626673939	17.0967336038884	19.5240777441577	22.7214045260992	24.8121462612398
DYNLL1	na	83.7839260719893	73.7567762701536	72.9301870404827	80.2481069552934	75.8652109420204	61.839128628122	60.560636744019	62.0246616140619	74.6668451564825	77.5710021622321
TESC	na	4.21758388745735	3.71324522822713	5.6159729797504	4.32379815033464	4.80782524432964	2.89930522870899	2.98144673201324	3.84925923004735	2.38177784549792	1.85052536803767
SNX5	na	146.479932706692	151.304971352287	151.902386390214	145.938104542029	163.996054790835	231.639228272644	224.633377215123	221.947493542833	170.316018951875	148.344156033714
RPL6	na	864.361374781404	1047.13515436005	970.207745812051	1042.11468997653	1130.52035646784	977.943283394144	933.425752646084	979.854731013702	1115.95743560965	1116.77317669881
MAPKAPK5	na	43.4735569937912	44.8325502818581	42.7201254942392	41.5322629669759	42.8161444987151	43.7184709486908	45.5136477683897	44.3260057728133	43.8171511576523	42.6376151125414
ESF1	na	29.8880704332314	41.5492597642678	31.8367571679643	37.4068041813355	39.9768776221425	34.2575802023773	30.2803183720095	33.095692761438	29.2996480993792	31.0435071944278
RBBP9	na	17.6408556831149	17.3154488011012	21.9991217413671	31.0996123840583	30.3990840251709	15.6409887338248	15.419669817131	16.7462618049482	27.5227662146427	31.7988236711779
ANAPC5	na	112.252617312326	104.518081476625	112.048343658054	120.074651385899	117.999931390358	93.7696348969302	94.9404443725467	95.3187697997291	107.142197049859	106.688452340947
SLC23A2	na	24.5755368826842	24.7419392575555	23.5483556668155	24.4750776032704	23.2441314962079	44.5958922679054	47.0975413447717	40.9529435609161	38.1462515255144	34.1025389252656
SLC8B1	na	19.5063254794903	15.8692375016865	17.6999975982478	18.0092143142379	20.5562921863858	14.4583773905356	17.003563393513	15.7145015989562	18.7139687860551	21.7908803542395
TMEM230	na	19.709093935618	16.690060131084	17.1964965724771	38.0811580212959	35.2069092695005	25.8267057873156	26.6466801673684	27.3019623739441	33.155859849233	35.6887035264407
DZANK1	na	1.2571644279921	1.05534338065403	1.35557968476734	1.62638279049285	1.81713080100648	0.877421319214562	0.791946788191018	0.396830848458489	1.05856793133241	1.1329747151251
KDM2B	na	95.3417280712715	96.2316815988968	92.6829195899497	70.3708065935198	81.5816015868533	54.0186342612096	52.0355624946686	55.15948793573	66.4251376911088	66.2790208348185
TASP1	na	7.05634227324596	6.60566782705668	6.85536012010911	7.14021712899299	7.53352144583935	7.85864311992173	8.38531893378725	8.88901100547016	8.01487148008825	7.32656982447567
GCN1	na	297.055788227164	295.926101293764	308.99470643068	253.120697222801	262.651114528811	244.647953048826	259.199525264401	247.820864862327	272.808078303381	260.093228768886
RPLP0	na	3509.27311651187	3203.0844206606	3295.22055942872	3162.28316281218	3412.83664253198	3269.8440666886	3382.73082810015	3522.34997708724	3711.49039124162	3556.74752319224
PXN	na	238.942348700949	212.827581765229	215.80828581496	182.868894248098	174.558127571685	65.9210452001202	73.5578810913892	76.1915229040299	81.3207007248577	83.0470466186701
KIF16B	na	9.65177851168125	13.6022035728741	13.671989392082	11.5036831522665	10.0320762972233	9.8042295233975	7.87288277672247	9.3255249387745	10.8503212961572	12.1605952756761
TRMT6	na	24.4538758090075	31.1912599171079	30.0551381536987	26.4981391231517	27.3326757984724	32.3501425519108	30.7927545290743	31.270270858529	29.9423500576882	30.7413806037278
PEBP1	na	183.829882325425	184.098789736313	175.838050538392	184.53494491153	177.35953755657	154.655044699819	145.811379237523	149.525863699159	212.280676229696	225.008778423845
BRAP	na	18.3708221251748	20.7941732780719	20.2562335752376	17.7712070766048	18.4363062518782	23.0418468176346	21.2428079655944	21.3098165622209	19.3566707443641	17.5988739082766
ERP29	na	99.4782045762777	102.954609801582	97.9890457846104	87.5073277031029	97.2922116372218	129.743908984727	129.506592421825	135.08122081527	109.637392888	104.422502910697
FUS	na	90.6780535803331	92.3230024112893	86.1374062549302	141.05895617055	107.816427526384	105.366855811766	91.399976378281	95.358452884575	106.915361064573	138.10961777375
IGBP1	na	50.6515603407138	61.2099160779335	53.7196863649228	43.872667470368	46.8668319092921	56.7271957248719	58.0916261690706	61.8262461898326	47.1818849393874	48.0758937451419
FXYD5	na	255.001610426268	231.901936200753	232.036511184032	204.210209889199	233.652735496083	214.510438171456	243.034493764267	228.177737863631	238.858292505649	236.678417989634
ZNF302	na	5.5964093891261	6.76201499456098	6.31312824620217	11.1466722958168	9.57779359697164	10.5672045835841	9.45677635310451	8.41281398731997	7.71242349970756	8.91273442565081
GRAMD1A	na	168.37892596849	140.907884713251	150.934115186809	116.861553677852	132.499120906722	132.147280424315	142.503836769196	131.906574027602	119.202310267539	111.069287906098
CMTM1	na	6.40748321363713	6.29297349204808	5.57724213161419	5.47416646556129	6.39781469521031	4.99748664422207	4.42558499283216	3.61116072097225	4.00743574004413	3.88987985526285
GANAB	na	435.789965909776	383.441428304296	407.061213911563	484.067053472786	466.926902075289	438.939552125337	491.23993420437	439.688580092006	509.700458936556	500.095039256221
GMIP	na	16.5864597112506	15.7128903341822	14.8726456843045	15.9861527943565	16.6191754508717	11.8261134328919	13.6028507148104	12.0239747082922	17.7688188473655	17.4855764367641
RBM41	na	6.65080536099044	11.3351696440618	7.51378453842467	9.12361077593548	8.5556575214055	14.038741107433	12.2052975591792	12.341439387059	8.31731946046894	7.7042280628507
BIRC5	na	56.7346140245465	50.2265275607564	52.2091832876106	77.2333486119408	71.4738115062548	62.0298723931686	67.082551470298	59.6436765233109	88.9953182270177	102.496445894984
MLF2	na	219.233254765331	190.899891522751	190.439580285743	221.624406109355	202.79936877066	204.401018623984	227.987504788638	218.415698991552	221.316309643569	245.628918239122
OTUB2	na	5.515302006675	4.88584898450938	5.92581976484007	6.46586328903254	7.26852320402591	6.06565172848328	7.31386151446999	5.83341347233979	8.09048347518342	9.97017749310091
DDX24	na	216.435050070768	237.256826687776	225.955768026647	214.008174505095	212.528589934383	230.227724411299	246.202280917031	237.781044396327	258.10154525737	268.250646717787
ZBTB25	na	19.0602348760092	17.6672299279859	19.404154916241	22.4916839563279	24.0012693299606	26.7422758595395	26.553509956993	22.4606260227505	18.8273867786979	17.6366397321141
NECAP1	na	37.431057001184	40.2203088404812	37.9562311734854	36.5737788496196	36.1154746700037	56.6127494658439	57.5791900120058	54.0880446448921	44.8379130914371	42.9019758794039
ARHGAP4	na	149.440352166157	133.598654632425	136.564970528275	139.710248490629	159.945367380258	88.7721482527081	89.816082801899	93.5330309816659	106.159241113622	109.860781543298
ANKRD24	na	0.486644294706618	0.625388670017201	0.426039329498306	1.0313646964101	1.13570675062905	0.915570072223891	0.931702103754139	0.873027866608676	0.567089963213791	1.43510130582513
DHX32	na	15.6131711218373	15.4392827910496	15.143761621258	20.8653011658351	19.3070147606938	24.9874332211104	24.317424907983	24.0479494165844	21.7762545874096	21.7153487065645
RCOR1	na	99.7215267236311	106.042466359792	108.330182236978	92.4261439475203	86.3515699394953	121.465629581703	124.289060640802	118.771472943626	91.339290074968	88.7496860181331
GPATCH2L	na	51.2598657090971	59.6073576110145	56.7019616714109	49.9021841570732	46.2232647506023	52.9886179299577	56.8338283290025	50.8340316875325	40.4146113783695	34.6312604589907
LTBP4	na	55.3963422141033	45.2625049924949	45.5087465600463	62.7545749892606	78.9316191687189	51.2719240445379	62.0513601100256	54.1674108145838	70.2813494409626	63.5976473423558
BLVRB	na	19.9118623917458	16.8073205067123	17.8936518389289	21.2223120222847	20.632005969761	23.5377806067559	23.6652334353551	26.0321036588769	25.3300183568827	27.2669248106775
SLC9A1	na	92.1785401556785	83.5284742391724	82.4192448338541	58.9861270600698	66.5524155868622	159.309192566957	175.206580610966	167.462618049482	70.8484394041763	69.2625209179813
SPTLC1	na	45.7851173936476	50.1874407688804	54.1844565425573	63.0322500998325	57.9967580654567	60.6183685318235	56.0418815408114	55.953149632647	61.8884179853984	63.8620081092183
PAPOLA	na	158.889362221711	174.209831391666	174.01770067599	183.820923198631	165.131761541464	167.625620722991	158.994964005644	161.430789152913	180.750474275009	189.54666984043
CCNK	na	115.05082200689	102.368307923441	100.738936002281	98.9713429824306	92.4465295012045	108.495053558531	126.15246484831	117.620663483096	103.928687258314	102.647509190334
PCBP4	na	76.7681374899689	65.2358556411693	66.2684811610547	57.2010727778216	57.3531909067669	56.498303206816	56.1350517511869	52.9372351843625	46.3501529933406	46.1120709055917
YPEL3	na	1.09494966308989	1.0944301725301	0.968271203405241	1.0313646964101	1.09784985894141	0.228892518055973	0.0465851051877069	0	0.18902998773793	0.151063295350014
MRPS33	na	5.71807046280276	6.44932065955238	5.11247195397967	8.33025331715848	9.4263660302211	10.2238658065001	11.2735954554251	9.1667925993911	9.64052937463445	11.027620560551
NDUFB2	na	50.8543287968415	42.9172974799304	48.6846761072155	49.1881624441739	49.7060987858647	36.7372491479836	36.3363820464114	40.7545281366868	48.0136168854343	54.45831797368
NUDC	na	109.981610603696	129.377281109808	115.379196597769	124.596788900928	120.422772458367	86.4450743191391	87.7663381736399	84.3662383822748	130.46849753672	148.872877567439
MAEA	na	75.2676509146235	74.7339460670555	74.5956135103398	63.7462718127318	68.3695463878687	55.5064356285734	55.5760304889344	61.2706830019907	78.1071909333129	76.362495799432
STRN4	na	188.696325272491	170.066631452803	171.267810458319	148.635519901871	151.692564992353	133.368040520614	135.09680504435	137.501888990867	145.779926543492	141.961731805175
MUL1	na	45.5012415550687	39.5167465867119	38.6533864399372	34.1143707274109	36.2669022367543	35.6309353107131	39.0849032524861	37.6592475187106	34.4412637658509	35.6887035264407
TFAP4	na	45.298473098941	45.301591784371	43.6883966976445	36.0580965014146	42.626860040277	35.4020427926571	34.9388288907802	35.5163609370348	42.1914932631061	37.3126339514534
PDCD7	na	40.594244916777	40.9238710942506	41.8293159871064	32.6863273016123	33.8440611687456	48.7922550989315	50.3119136027235	45.3180828939595	40.9438953440357	40.7115580968287
SPG21	na	80.6207381563963	68.5191461587596	74.4794209659311	79.8910960988437	71.1709563727537	68.7822016758198	72.2534981461335	70.1596940074609	73.7216952177929	72.1327235296316
DNAJB11	na	110.103271677372	132.504224459894	122.815519439921	114.243474063888	128.524147279521	112.729565142567	101.229433572887	107.422110677713	124.948821894772	130.178794767874
CHRD	na	0.892181206962132	1.17260375628225	1.04573289967766	0.991696823471248	1.02213607556614	0.877421319214562	1.11804252450497	1.50795722414226	1.58785189699862	1.32180383431262
FLT3LG	na	1.3382718104432	1.21169054815833	1.04573289967766	1.4280434257986	0.908565400503239	0.190743765046644	0.0931702103754139	0.793661696916979	0.491477968118619	0.566487357562552
RAB11FIP3	na	61.479395897936	52.5717350733209	56.5470382788661	45.9353968631882	45.731125158663	39.7510006357206	41.0880627755575	42.6196331244417	43.6659271674619	44.6014379520916
GNPTG	na	40.148154313296	38.6177503735621	39.1568874657079	39.5885371929722	46.2989785339775	25.7504082812969	27.4852120607471	26.9844976951773	37.2011015868247	38.2190137235535
GOLGA3	na	57.2212583192531	75.0857271939402	70.3739510634929	54.3449859262244	58.8674665742723	69.4688792299877	66.8496259443594	61.3897322565283	52.247888610764	50.3418431753921
PABPC4	na	146.277164250564	150.718669474145	147.022299525052	138.520212302464	143.74261773795	191.315996341784	202.878133092464	203.574225259205	177.121098510441	167.491428719328
MCOLN1	na	21.9395469530233	17.0418412579687	16.8479189392512	19.9926079611804	22.1841385289541	15.1450549447035	15.4662549223187	16.2700647867981	20.8689106462675	20.6956714629519
USP48	na	54.2608388597879	70.0826178338026	64.4481312986528	64.0239469233038	62.7288695264111	63.2887812424765	60.4674665336436	62.9373725655164	54.0247704955005	51.1726912998172
EFNB1	na	14.558775149973	16.2210186285711	16.7704572429788	14.8754523520687	15.9756082921819	13.2376172942371	12.2984677695546	15.5954523444186	18.8273867786979	21.828646178077
PDPR	na	109.413858926538	104.322647517244	108.640029022068	117.059893042546	112.018542503712	106.244277130981	108.356954666606	102.183943478061	98.4090116163666	100.683686350784
AARS1	na	365.185989486091	387.780062202541	381.305199900984	306.910332927882	327.462113098042	309.119345634591	302.663428404532	317.782143445558	219.879681736761	207.070012101031
GLG1	na	149.440352166157	169.206722031529	159.222516687958	149.309873741831	162.103210206453	158.01213496464	153.544506698682	155.478326426036	161.46941552574	163.035061506502
KIF4A	na	32.6457214365689	38.7740975410664	35.9034962222663	52.0045814228322	50.4632366196174	31.2819774676496	33.215179998835	30.1591444828452	51.3783506671695	54.9492736835675
TNRC6A	na	42.5408220956035	45.301591784371	38.4597321992562	39.1918584635837	40.9232999143334	39.9417444007673	37.9202756227934	38.0163952823233	26.0861383078344	32.4408426764155
PLEKHG2	na	12.1255536764399	12.1950790653354	10.3798673005042	11.9400297545938	13.7041947909239	5.95120546945529	6.28898920034044	7.06358910256111	8.09048347518342	9.13932936867583
NAT14	na	16.545906020025	14.1494186591392	12.9748341256302	13.487076799209	13.0606276322341	19.379566528739	20.2179356514648	18.6113667927031	19.7725367173875	21.0355638774894
PITPNM2	na	43.9602012884978	37.3669730335277	40.8997756318374	29.7905725770763	32.3676423929279	20.1425415889256	22.2210951745362	19.2462961502367	24.5360924083834	23.5281082507646
EXOC1	na	9.04347314329798	11.7651243546986	11.6967161371353	14.0820948932917	14.6506170831147	21.1344091671682	19.9850101255263	17.857388180632	15.5004589945103	14.6153738251138
RBM27	na	64.9670133433334	76.8837196202396	69.7542574933136	69.3394418971097	66.0224191032354	88.1999169575682	89.4434019603973	87.0646881517925	70.5081854262481	67.0721031354061
OSBPL8	na	67.5218958905432	83.7239081985527	81.1798576934954	71.7591821463795	62.6152988513482	67.0273590373907	62.5637962670904	59.4452610990817	51.3783506671695	50.1152482323671
DTX2	na	27.0493120474428	24.0774637956622	24.5166268702207	19.0009111377091	17.8684528765637	17.2432363602166	17.5625846557655	21.3891827319126	18.1468788228413	17.7121713797891
PUS7	na	33.4973489523055	39.3213126273315	36.949229121944	35.4630784073318	34.8283403526242	29.3363910641738	26.3205844310544	26.1114698285686	30.3582160307116	29.7594691839527
LAMB1	na	153.455167597487	184.489657655074	176.031704779073	135.505453959111	149.194010140969	325.866648205687	324.325502316816	316.90911557895	229.898271086871	200.612056224818
DLD	na	114.807499859536	122.771613282752	128.160376482718	148.99253075832	137.49623060949	144.736368917393	141.152868718752	141.906711408756	147.670226420871	150.043618106401
WDR7	na	19.709093935618	19.9342638567983	19.1717698274238	23.0867020504107	24.5691227052751	17.0906413481793	16.1650315001343	15.3970369201894	14.0260250901544	13.2935699908012
TXNL1	na	129.001291788479	150.015107220376	139.740900075444	124.041438679784	131.060559022592	116.925927973593	109.335241875548	115.795241580187	93.3052019474425	91.6954202774584
CMTM6	na	24.3322147353309	26.579018475731	26.9179394546657	33.1623417768785	31.4590769924246	16.938046336142	18.3079463387688	18.0161205200154	24.3470624206454	25.1142728519398
ITGA6	na	234.56255004859	271.926811081854	264.841539555402	193.14287333926	192.010154639684	150.916466904905	130.950730682644	139.843190996772	89.0709302221128	86.4837365878829
MAP3K20	na	121.052768308271	160.021325940651	145.589258144012	97.1069529543046	94.1122327354605	107.579483486307	100.623827205447	98.493416587397	69.7142594777488	60.614147259193
FH	na	48.0561241022785	60.1936594891556	54.3006490869659	74.8532762356098	70.7923874558773	49.5552301591181	48.1224136589013	50.5165670087657	66.4251376911088	73.9454830738317
SEL1L3	na	184.803170914838	187.342993462028	187.999536853162	173.745283472163	176.943111748006	198.678705672584	206.60494150748	183.732682836281	147.443390435586	143.547896406351
CDV3	na	206.864378941538	234.168970129566	228.27961891482	180.012807396501	185.8394812946	258.305206626165	238.841834297373	236.431819511568	169.181839025448	169.832909797253
ALKBH5	na	106.737315305651	106.081553151668	102.869132649773	96.472266987283	92.5979570679551	130.468735291904	140.314336825373	140.676535778534	112.435036706521	115.034699409035
PITPNM3	na	8.23239931878695	6.56658103518061	6.58424418315564	7.21955287487069	8.10137482115388	12.0931547039572	13.5562656096227	13.8493966112013	10.7369033035145	8.08188630122574
SPAG7	na	43.1896811552123	56.2068067177959	46.5157486115878	32.8053309204289	38.9168846548887	46.0073961292505	42.9980520882535	42.5005838699042	23.1372704991227	22.8860892455271
ORC6	na	26.2787919141574	31.1912599171079	28.8932127096124	30.0285798147094	26.4241103979692	30.633448666491	30.4666587927603	31.508369367604	30.2069920405213	29.5706400647652
ZC3HC1	na	20.074077156648	17.5890563442338	16.5768030022977	17.8108749495436	20.0641525944465	14.9924599326662	16.4445421312605	15.238304580806	20.4908506707917	19.5626967478268
TMEM101	na	19.709093935618	18.4098789736313	19.0168464348789	21.5793228787344	20.1777232695094	27.6959946847727	27.2522865348086	29.0480181071614	28.6947521386178	26.7004374531149
CCDC80	na	1.86546979637537	1.21169054815833	0.890809507132822	1.1107004422878	1.05999296725378	0.0762975060186576	0.139755315563121	0.158732339383396	0.0756119950951722	0
PSME1	na	50.3271308109094	51.1255237739062	50.8536036028433	54.186314434469	54.0596413299427	26.5133833414835	27.6715524814979	34.2068191371218	55.4235924047612	62.3136093318807
PPP2R3C	na	9.04347314329798	9.53717721776231	9.2566727045541	10.035971853529	8.59351441309313	13.5046585653024	13.2767549784965	13.4525657627428	10.5478733157765	10.649962322176
HAUS4	na	30.4558221103892	29.0805731557998	29.1643286465659	31.5359589863857	33.2383509017435	25.9411520463436	27.5317971659348	26.0717867437227	31.1899479767585	34.7445579305032
SLC7A8	na	116.226879052431	109.794798379895	105.65775371558	103.493480497459	101.570040397925	132.528767954408	142.876517610697	141.113049711839	156.479023849459	179.085536637441
OSGEP	na	31.4291106998024	28.103403358898	28.81575101334	30.5839300358533	30.3990840251709	29.2982423111645	30.8859247394497	28.889285767778	26.7288402661434	31.0435071944278
RNF31	na	71.2933891745195	65.4312896005496	66.888174731234	60.533174104685	70.413818539001	78.891621223292	79.8934553969174	78.7312403341643	73.6460832226977	66.2790208348185
SCFD1	na	62.2499160312215	74.460338523923	65.6100567427391	66.9593695207787	69.2781117883719	78.548282446208	68.8993705726186	72.6994114375952	59.922506112924	62.7667992179307
G2E3	na	10.5034060274178	11.7260375628225	12.936103277494	19.1595826294645	14.2341912745507	17.4721288782726	16.1184463949466	15.3176707504977	16.3699969381048	14.1244181152263
HECTD1	na	154.752885716704	192.463363197794	183.739143558179	165.930712503209	159.793939813507	171.249752258877	150.93574080817	149.644912953696	138.861428992284	130.594218830087
HNRNPC	na	456.837331655837	455.165691396894	443.429480311464	473.55506714399	430.546429163472	537.859268678527	550.822283739447	564.531565017047	509.019950980699	530.005571735523
SUPT16H	na	275.359563421494	305.42419171965	294.122060746376	307.386347403148	306.37582442803	247.203919500451	253.096876484812	258.852762449473	295.151422854005	288.379830823176
TOX4	na	61.8038254277404	54.7605954183811	52.9838002503348	55.3763506226345	55.1953480805717	66.8747640253534	74.3032427743926	72.5406790982118	55.1211444243805	59.6322358394179
GEMIN2	na	7.38077180305037	7.15288291332173	7.6299770828333	8.13191395246423	8.29065927959205	11.2157333847427	11.3667656658005	13.2541503385135	8.92221542123032	9.63028507856338
TGM1	na	1.13550335431544	0.977169796901876	1.12319459595008	0.952028950532398	0.757137833752699	1.75484263842912	1.39755315563121	1.11112637568377	0.86953794359448	1.0574430674501
TINF2	na	16.6270134024761	14.579373369776	14.9888382287131	19.4372577400365	17.8684528765637	12.0931547039572	14.1152868718752	13.0160518294384	15.1223990190344	14.6153738251138
TRPM7	na	69.6712415254974	80.1279233459538	78.0813898425986	70.6881495770306	68.3316894961811	82.4394552531595	77.9834660842214	80.7947607461484	74.5534271638398	62.0492485650181
TYRO3	na	63.3448656943114	58.6692746059886	62.2792038030251	59.4224736623972	59.5488906246498	40.1324881658139	45.0012116113249	43.0958301425919	66.0848837131805	61.3316979121056
WDR76	na	43.5546643762423	49.5229653069871	46.0122475858171	51.7269063122603	53.8703568715045	30.3664073954257	30.2803183720095	31.3099539433748	36.7852356138013	37.1615706561034
SNAP23	na	6.00194630138162	6.37114707580023	6.73916757570048	9.55995737826283	8.93422643828185	6.79047803566053	6.24240409515273	7.65883537524884	10.2832313329434	9.36592431170085
PHGDH	na	178.476795083652	159.43502406251	169.176344658964	121.264687574064	140.789780186314	163.047770361871	173.436346613833	168.494378255475	127.292793742722	115.487889295086
EZR	na	224.667449389555	256.682962250185	239.666488266865	193.539552068649	197.764402176205	241.748647820117	224.353866583997	243.416042444437	205.47559667113	209.789151417332
MYL6	na	95.5850502186248	103.384564512219	97.8728532402018	115.790521108503	109.747129002454	45.244421069064	48.5882647107783	48.333997342244	105.40312116267	117.602775429986
AGO1	na	83.4189428509594	84.2320364929417	87.8415635729235	91.3551113781714	85.4051476473044	64.852880115859	73.4647108810138	69.5247646499273	89.4867961951363	84.8598061628702
CLSPN	na	47.4072650426697	51.5163916926669	50.8923344509795	54.2656501803467	59.8138888664632	26.6278296005115	30.6064141083235	28.6511872587029	45.9342870203171	42.7509125840539
RFFL	na	26.3193456053829	27.6343618563851	27.8862106580709	26.8948178525402	26.3862535062816	27.0093171306048	28.0908184281873	27.6591101375567	18.7895807811503	19.1472726856142
UNC13D	na	1.01384228063879	0.781735837521501	1.16192544408629	0.753689585838148	0.529996483626889	0.991867578242549	1.3509680504435	0.912710951454525	0.604895960761378	0.453189886050041
MFSD11	na	17.0731040059572	15.7519771260582	16.1507636727994	17.176188982522	14.6506170831147	21.4777479442521	23.7118185405428	22.3415767682129	15.34923500432	16.277070073964
DPYSL2	na	51.4220804739993	50.6564822713933	51.4732971730226	62.4372320057498	61.3281645339686	76.5263985367136	91.3533912730933	95.3187697997291	90.2807221436356	87.1635214169579
TGFB2	na	5.67751677157721	6.05845274079163	6.23566654992975	6.34685967021599	5.86781821158342	36.775397900993	34.9388288907802	35.0798470037304	26.766646263691	22.2440702402895
GPATCH2	na	5.71807046280276	5.98027915703948	6.19693570179354	7.02121351017644	6.62495604533612	7.51530434283777	7.08093598853145	8.84932792062431	6.50263157818481	6.49572170005059
NUP50	na	504.974563140567	593.884715765084	534.71808936851	230.39100602884	248.151925012447	131.2698591051	123.31077343186	123.850907803895	103.739657270576	108.199085294447
CDC45	na	51.2598657090971	47.8031464644398	46.6319411559964	47.5617796536811	47.5861128513571	36.3939103708997	37.1283288346024	40.6751619669951	41.0951193342261	42.8642100555664
COMT	na	54.2202851685623	44.1680748199648	48.0262516889	45.6180538796774	46.6775474508539	57.1086832549652	61.3991686373977	66.4294840319511	58.9017441791391	64.3529638191059
AC016026.1	na	70.6850838061362	64.7277273467803	67.9726384790479	52.8376067545481	49.2518160856131	49.5170814061088	50.3119136027235	49.5641729724653	45.5184210472937	42.2977226980039
ECHDC1	na	23.0750503073388	30.6831316227189	30.0164073055625	32.8449987933677	30.2097995667327	28.6497135100059	28.0442333229996	29.0877011920073	28.1276621754041	28.3243678781276
LRRFIP2	na	24.9405201037142	32.2075165058858	28.3122499875692	26.8551499796014	29.036235924416	34.2957289553866	32.4698183158317	32.9766435069005	27.7496021999282	29.6839375362777
SEC22C	na	28.0631543280816	30.1359165364539	34.0831463598645	33.4003490145116	30.3990840251709	27.1619121426421	31.4915311068899	30.7940738403788	29.8289320650454	29.2685134740652
XYLB	na	23.8861241318498	24.0383770037862	22.5026227671378	24.316406111515	22.9034194710191	24.8348382090731	24.643520644297	24.9209772831931	26.8422582587861	27.8711779920775
HDAC6	na	10.7467281747711	11.5696903953182	10.8833683262749	17.3348604742774	19.5720130025073	16.938046336142	20.8701271240927	18.4526344533197	21.5116126045765	22.7727917740146
CDC6	na	109.778842147568	114.446126613148	111.312457543467	105.675213509096	105.16644510825	130.583181550932	119.537379911656	118.969888367855	90.696588116659	91.8464835728084
UPRT	na	2.91986576823971	4.06502635511181	4.33785499125548	4.04612303976269	4.42925632745329	3.01375148773698	3.16778715276407	3.76989306035565	4.30988372042482	4.94732292271295
CDC23	na	31.0235737875469	29.0805731557998	31.4494486866022	30.2665870523425	31.9512165843639	28.8786060280619	29.5815417941939	28.8099195980863	38.6755354911806	29.9860641269777
AAAS	na	56.5723992596443	46.8259766675379	48.1424442333086	56.3680474461057	50.6146641863679	56.6508982188533	60.2811261128928	55.3182202751134	57.6919522576164	58.4614953004553
CBX5	na	79.3230200371787	82.0822629397576	88.306333750558	116.901221550791	110.958549536458	68.1336728746612	76.1666469819008	68.5326875287811	88.3148102711611	89.3161733756956
SUCO	na	36.254999955643	43.3081653986912	42.5652021016944	38.6761761153787	38.1218899294484	28.2300772269033	26.1342440103036	22.7384076166714	22.9482405113848	23.9435323129772
MSH2	na	87.7987415033189	100.140360786504	93.5349982489463	87.8643385595526	89.6072626246319	50.356353972314	47.8894881329627	47.7387510695563	68.7691095390591	65.5992360057435
MAP3K1	na	16.9919966235061	20.2860449836829	18.5520762572444	21.4603192599178	18.7770182770669	10.910543360668	12.2052975591792	11.6668269446796	10.4722613206813	10.5366648506635
DHPS	na	43.0274663903101	39.9076145054726	40.3188129097942	35.1854032967599	40.7718723475828	32.9986713530694	34.7059033648417	37.1433674157146	38.0328335328716	37.7280580136659
HOOK2	na	47.650587190023	52.1417803626841	48.1424442333086	46.6494185760875	53.0375052543766	50.0130151952301	51.5697114427916	53.0562844389	44.4976591135088	44.7147354236041
ARCN1	na	206.945486323989	204.267574344368	213.716820015605	187.827378365454	184.211634952032	247.089473241423	232.41308978147	226.153900536493	198.027815154256	180.029682233379
EPB41L4B	na	11.39558723438	12.9768149028569	12.2389480110422	9.63929312414053	10.0320762972233	12.4746422340505	11.6462762969267	11.6668269446796	11.9845012225848	10.6877281460135
TMEM38B	na	23.1561576897899	25.6409354707052	27.4601713285726	33.9556992356555	30.8912236171101	28.7641597690339	27.9044780074365	27.6194270527109	32.3619339007337	33.9892414537531
PSMD5	na	26.7248825176384	27.7125354401372	30.8297551164229	28.9575472453604	30.3990840251709	38.4539430334034	37.8736905176057	39.5243525064655	35.5754436922785	36.1041275886533
NUP188	na	489.320838327504	440.156363316481	460.045014161898	392.315263365226	406.318018483386	322.967342976978	341.002969974015	348.298435692016	381.727157237977	377.847067494222
CRAT	na	86.7848992226801	70.4734857525633	75.3314996249277	72.6715432239731	77.6066279596516	35.2875965336291	38.4792968850459	40.4370634579201	50.6600367137654	47.9625962736294
NANS	na	89.3803354611154	99.2804513652306	90.9787622719564	73.4252328098112	82.3008825289184	66.7221690133161	60.2345410077051	64.5246959593504	64.1567778382536	70.3199639854314
TBC1D2	na	21.4529026583167	20.2860449836829	20.4111569677825	15.5101383190903	15.6348962669932	14.5728236495636	14.1152868718752	16.1906986171064	11.5308292520138	11.3675129750885
WHRN	na	7.38077180305037	5.55032444640266	6.27439739806596	6.82287414548219	7.154952528963	4.95933789121274	5.77655304327566	6.11119506626073	5.59528763704274	7.6664622390132
CWF19L1	na	22.0612080267	23.0612072068843	23.5870865149517	25.9427889020078	26.1969690478434	38.988025575534	35.8239458893466	36.1909733794142	27.5605722121903	27.53128557754
SEMA4G	na	10.8683892484478	10.5925205984163	10.6897140855939	6.30719179727714	9.57779359697164	5.37897417431536	6.80142535740521	4.96038560573112	6.38921358554205	6.00476599016305
BTAF1	na	77.57921131448	87.1244590917713	85.4402509884785	77.5506915954516	77.9473399848404	128.103512605326	116.695688495206	103.652217617357	82.9841646169515	74.1720780168568
IKZF5	na	7.46187918550147	8.63818100461259	7.82363132351435	11.2656759146334	9.00994022165712	10.1094195474721	12.0189571384284	9.12710951454525	10.2076193378482	10.9143230890385
TLL2	na	5.79917784525386	5.35489048702228	4.22166244684685	7.33855649368724	5.75424753652051	4.04376781898885	3.81997862539197	4.56355475727263	6.95630354875584	7.96858882971323
SORBS1	na	8.71904361349357	11.1006488928053	11.3481385039094	5.71217370319439	5.94353199495869	2.93745398171832	2.98144673201324	2.77781593920942	3.85621174985378	4.53189886050041
BAMBI	na	166.513456172114	147.122684621546	152.677003352938	174.141962201551	169.258162735416	428.486793800781	403.613351346293	427.426506874639	326.795042801334	335.662642267731
IL11	na	1.13550335431544	1.44621129941478	0.890809507132822	0.833025331715848	0.378568916876349	1.56409887338248	1.63047868156974	1.30954179991301	0.604895960761378	0.642019005237559
WAC	na	156.740016586756	164.477220214524	156.046587140789	144.827404099741	132.196265773221	243.961275494658	251.559568013617	239.804881723465	137.689443068309	131.76495936905
CREM	na	6.36692952241158	6.87927537018921	6.0420123092487	7.41789223956494	7.23066631233827	7.78234561390308	7.87288277672247	8.21439856309073	6.76727356101791	7.21327235296316
NUBP2	na	64.9670133433334	49.2493577638546	53.95207145374	53.1549497380589	56.3689117228884	48.9067013579595	46.6782753980823	44.3656888576591	54.6296664562619	59.858830782443
SMIM24	na	3.16318791559301	2.89242259882955	2.32385088817258	2.10239726575905	1.85498769269411	0.30519002407463	0.0465851051877069	0.119049254537547	0.18902998773793	0.0377658238375034
HIVEP1	na	10.7467281747711	10.1625658877795	11.4643310483181	9.91696823471248	9.27493846347056	8.16383314399636	8.57165935453808	9.64298961754129	7.63681150461239	6.5712533477256
FKBP5	na	44.1224160534	48.428535134457	45.1214380786842	44.7453606750227	43.762566790906	31.205679961631	32.0971374743301	32.0639325554459	39.8097154176082	35.6131718787657
SRPK1	na	133.543305205741	136.803771566263	134.550966425192	134.315417770946	131.704126181282	143.553757574104	138.497517723053	137.343156651483	142.188356776471	139.355889960388
BRPF3	na	74.8215603111425	70.3562253769351	69.831719189586	66.7213622831456	64.0160038437907	44.5958922679054	47.0975413447717	47.5800187301729	51.9832466279309	49.662058346317
MRPS18A	na	45.1362583340388	46.2787615812729	46.0509784339533	43.9123353433069	43.7247098992184	60.7709635438608	56.2282219615623	61.8659292746785	57.4273102747833	58.2726661812678
TMEM14A	na	9.28679529065129	9.77169796901876	12.4326022517233	13.487076799209	13.477053440798	6.63788302362321	5.26411688621088	4.96038560573112	10.8503212961572	10.6121964983385
EFHC1	na	4.05536912255515	3.86959239573143	2.90481361021572	5.95018094082749	5.75424753652051	3.50968527685825	4.19265946689362	4.28577316335168	6.35140758799446	6.15582928551306
HSP90AB1	na	2234.30561807176	2265.19684959418	2290.19378114221	2165.23117649418	2218.71670802891	2451.66776089752	2560.08445559043	2538.64598684349	2577.42388280668	2679.44743544703
CDC5L	na	72.9966442059926	84.5838176198264	79.6693546161832	76.0036445508365	81.1651757782893	80.6464638617211	73.4181257758261	79.2471204371603	72.436291301175	69.1114576226313
ITPR3	na	401.359882059283	409.004190191249	412.71591773945	382.993313224596	388.449565606822	413.532482621124	428.25687199059	420.72006553569	352.503121133693	316.628667053629
ZNF184	na	10.7872818659967	13.7976375322545	13.671989392082	12.2177048651658	13.5906241158609	20.1043928359163	16.2582017105097	19.2462961502367	15.3870410018675	12.5760193378886
DSP	na	214.245150744588	286.779791994763	258.72206554988	230.39100602884	222.560666231606	383.318670237736	355.537522792579	347.980971013249	270.615330445621	260.659716126449
SIRT1	na	36.1738925731919	43.229991814939	43.1074339756013	44.7056928020839	39.1061691133269	46.8085199424464	41.2278180911206	42.9370978032085	40.3768053808219	39.9940074439161
HNRNPH3	na	43.7979865235956	56.245893509672	48.7621378034879	57.7167551260266	56.103913481075	66.6840202603068	61.8650196892748	57.1833252628683	63.1738219020164	75.9093059133819
IFT74	na	5.39364093299835	7.27014328894996	6.85536012010911	10.1153075994067	9.76707805540982	7.66789935487509	7.17410619890687	7.81756771463224	5.63309363459033	8.27071542041325
JAK2	na	13.1393959570787	16.1819318366951	15.6472626470287	17.0175174907666	16.9598874760605	16.7854513241047	14.301627292626	14.6033752232724	11.1149632789903	9.70581672623838
ABL1	na	85.4466274122369	84.6229044117025	81.6058970229937	76.400323280225	81.3544602367275	93.3499986138276	94.9404443725467	93.1758832180533	97.8041156556052	97.6624204437839
ACOT7	na	130.339563598922	128.947326399172	123.047904528738	115.949192600258	116.864224639729	79.3112575063946	81.2444234473609	87.0646881517925	96.367487748797	105.970901688035
SH3GLB1	na	38.7693288116272	40.0639616729769	40.280082061658	35.5424141532095	35.3204799445634	30.0230686183418	30.047392846071	31.4686862827582	26.7288402661434	26.5493741577649
CDC7	na	18.3302684339493	23.3348147500168	20.875927145417	27.8071789301338	24.682693380338	21.0962604141588	18.6340420750828	18.0954866897071	23.7799724574317	22.130772768777
SYDE2	na	7.50243287672702	8.63818100461259	8.24967065301265	6.54519903491024	7.07923874558773	8.69791568612697	8.80458488047661	6.86517367833186	5.51967564194757	5.85370269481303
PCSK5	na	3.89315435765294	3.98685277135966	3.83435396548475	3.57010856449649	4.42925632745329	2.44152019259704	2.14291483863452	2.06352041198414	2.75983782097379	2.56807602095023
SCD	na	1069.48194500024	987.957751459673	1052.62699064591	839.17385202137	836.826590755171	3010.50884373118	3147.38287669186	3222.1474402284	1127.03459289109	1125.76144277214
TMED1	na	12.8960738097254	12.6641205678483	15.2986850138028	13.487076799209	14.4991895163642	8.31642815603368	9.36360614272909	7.93661696916979	13.7991891048689	13.8222915245263
ABLIM1	na	45.1362583340388	43.9335540687084	47.2129038780395	46.4114113384544	41.9454359898995	72.6733744827714	75.7007959300238	73.1756084557454	43.4012851846288	42.2599568741663
ERMP1	na	63.1420972381836	64.8449877224085	68.2050235678652	80.2481069552934	72.6095182568838	68.5533091577639	70.6696045697514	70.3184263468443	73.7595012153405	74.4364387837193
RAB18	na	36.7821979415752	44.5198559468495	40.2413512135218	41.5719308399147	40.9990136977086	49.0974451230062	43.4639031401306	43.0164639729002	35.2729957118978	34.3668996921281
NRP1	na	1.21661073676654	1.0944301725301	1.39431053290355	0.2380072376331	0.492139591939254	0.572231295139932	0.559021262252483	0.555563187841885	0.340253977928275	0.11329747151251
HSD17B7P2	na	2.91986576823971	3.36146410134245	4.14420075057443	2.34040450339215	2.2714135012581	3.12819774676496	4.09948925651821	4.84133635119357	1.66346389209379	2.37924690176272
PRTFDC1	na	32.9295972751478	34.7481579778307	35.5936494371767	39.8265444306053	37.7054641208844	24.2244581609238	24.9696163806109	26.2305190831061	29.2240361042841	30.8169122514028
TSPAN15	na	8.11073824511029	7.70009799958678	7.93982386792298	6.78320627254334	6.73852672039902	9.84237827640683	9.78287208941846	11.3890453507586	9.98078335256273	10.3856015553134
WASHC2A	na	50.8543287968415	56.2849803015481	54.687957568328	62.1595568951778	62.5017281762853	53.4082542130603	56.5077325926885	56.5880789901806	63.4384638848495	69.2625209179813
MAST3	na	30.0908388893592	28.7678788207912	29.2417903428383	20.0719437070581	20.4805784030105	15.6409887338248	17.0967336038884	17.7383389260945	23.6665544647889	22.130772768777
MZF1	na	10.7467281747711	10.0062187202752	10.534790693049	8.88560353830238	10.0699331889109	15.8317324988715	14.9072336600662	15.0398891565767	10.8125152986096	9.17709519251334
OCEL1	na	10.0167617327112	8.52092062898436	7.01028351265394	8.64759630066928	10.0320762972233	4.95933789121274	5.03119136027235	4.76197018150187	8.39293145556411	7.81752553436321
MYO9B	na	131.312852188336	146.927250662166	131.723614511249	111.982405306373	114.895666271972	70.3844493022116	72.6261789876351	71.2311372982988	97.274831689939	102.269850951959
KCNK6	na	41.7297482710925	38.4614032060578	36.1358813110836	30.0285798147094	32.7083544181166	32.6171838229761	34.3798076285277	31.6671017069874	29.9045440601406	30.7791464275653
CATSPERG	na	2.43322147353309	1.8761660100516	2.401312584445	2.1420651386979	2.2714135012581	1.9837351564851	1.95657441788369	1.46827413929641	1.73907588718896	1.92605701571268
PSMD8	na	184.478741385034	171.747363503474	180.601944859146	170.690857255871	190.420165188804	227.023229158516	218.717068856284	231.193652311916	215.872245996717	228.369936745383
FBXL19	na	45.7445637024221	38.3832296223057	37.8013077809406	33.1226739039397	33.3140646851188	25.5978132692596	24.9696163806109	24.8812941983473	34.6680997511365	39.7296466770536
HSD3B7	na	78.2280703740888	69.9262706662983	70.761259544855	68.8237595489046	73.2530854155736	74.3137708621725	80.7785723954838	75.7153258858797	112.170394723688	111.749072735173
SETD1A	na	88.8936911664088	80.3624440972103	80.9474726046781	76.6383305178581	77.3416297178382	84.4994879156633	87.9992636995784	81.1915915946069	85.5171664526397	80.8566288360949
BCL7C	na	59.5328187191096	56.5195010528045	55.2301894422349	65.0553116197139	70.413818539001	28.8786060280619	29.3952013734431	30.5162922464578	62.568925941255	70.5087931046189
EFNA2	na	8.11073824511029	6.17571311641986	5.92581976484007	7.61623160425918	7.94994725440334	2.74671021667167	2.98144673201324	3.33337912705131	7.52339351196963	6.94891158610063
CIRBP	na	132.245587086523	121.833530277726	121.382478058881	141.257295535245	142.909766120822	192.460458932064	189.834303639906	184.685076872581	135.080829237525	127.648484570762
ATP5F1D	na	243.889899030467	195.160351837243	210.734544709117	181.599522314055	186.63447602004	189.141517420252	213.033686023384	226.431682130414	226.571343302683	231.353436828546
CBARP	na	152.319664243171	122.967047242132	128.896262597306	77.1936807390019	95.5886515112782	50.7759902554166	55.2965198578081	52.6594535904415	49.3368267995999	51.7014128335422
HNRNPM	na	100.654261621819	118.90202088702	105.696484563716	143.756371530392	127.009871612015	94.6852049691541	98.0150613149354	97.5410225510967	140.298056899092	175.724378315903
MARCHF2	na	8.71904361349357	6.64475461893276	6.50678248688322	10.829329312306	10.2213607556614	2.40337143958771	2.84169141645012	2.89686519374697	5.67089963213791	5.09838621806296
NDUFB7	na	55.1124663755244	42.9563842718065	45.818593345136	52.7582710086704	53.8703568715045	34.4101752144146	41.64708403781	39.2862539973904	58.9773561742343	66.090191715631
TECR	na	145.95273472076	109.677538004267	114.178540305546	115.354174506176	120.801341375243	72.8259694948087	82.0363702355519	78.3344094857058	100.526147479031	106.877281460135
TIMM13	na	50.4893455758116	43.3472521905672	44.4242828122325	42.4842919175083	43.346140982342	59.9316909776555	59.0699133780124	58.2944516385521	59.6956701276384	66.1279575394685
CDC34	na	68.6168455536331	60.7799613672967	61.8531644735268	53.7102999592028	56.7853375314524	61.1143023209447	60.6538069543944	64.365963619967	66.0470777156329	69.5646475086813
MTAP	na	166.432348789663	189.062812304575	182.615948962228	155.815404903802	163.996054790835	103.42126940829	103.884784568586	103.255386768899	107.180003047407	112.39109174041
MISP	na	14.558775149973	15.9474110854386	15.4148775582114	12.4557121027989	13.2120551989846	17.8154676553565	16.9103931831376	20.7145702895331	10.4722613206813	11.5185762704385
CEP170B	na	549.664730871125	503.594226531351	507.529033976891	336.383562521447	354.681218221452	422.802629602391	420.244233898304	420.799431705382	338.779544023919	340.043477832881
POLR2E	na	98.5860233693156	77.9390630008936	84.0846713037111	86.2379557690597	83.3230186044845	74.9241509103218	80.592231974733	81.1519085097611	106.915361064573	120.435212217798
POLRMT	na	239.591207760558	198.951770649222	206.822729047359	168.985138719501	179.895949299641	161.102183958396	162.954697946599	179.843740521387	182.867610137674	181.427017715367
HCN2	na	8.3540603924636	5.62849803015481	6.89409096824532	5.19649135498934	5.94353199495869	3.85302405394221	3.3541275735149	3.49211146643471	6.08676560516136	5.13615204190047
IZUMO4	na	2.51432885598419	1.68073205067123	1.08446374781387	1.2693719340432	1.24927742569195	1.44965261435449	1.63047868156974	1.98415424229245	1.05856793133241	1.24627218663761
RASSF7	na	28.3470301666605	19.8951770649222	23.4321631224068	19.3975898670976	21.881283395453	13.4283610592837	14.1618719770629	12.1033408779839	18.4115208056744	17.7121713797891
GADD45B	na	49.8810402074283	53.3534709108424	46.9417879410861	31.9326377157742	34.1469163022467	40.1706369188232	40.529041513305	40.4370634579201	30.2447980380689	33.1206275054905
MKNK2	na	221.220385635383	198.599989522337	199.657522142161	134.910435865029	148.361158523841	224.009477670779	230.223589837648	224.685626397197	150.165422259012	146.418099018001
ARVCF	na	27.4142952684728	21.7322562830977	24.206780085131	22.6900233210222	21.7677127203901	15.1069061916942	14.5345528185646	15.1589384111143	16.8614749062234	16.579196664664
TRMT2A	na	48.4211073233085	51.7118256520473	50.9697961472519	46.4510792113933	53.30250349619	40.2087856718326	38.2929564642951	41.0323097306078	50.697842711313	51.2104571236547
RANBP1	na	183.14046957459	200.437068740513	184.320106280222	221.346730998783	232.25203050364	167.320430698916	154.895474749126	162.660964783135	226.382313314946	253.446443773486
ZDHHC8	na	123.323775016902	90.7204439443702	102.520555016547	76.5986626449192	86.5408543979335	86.2543305540924	93.4497210065401	89.0885254789308	88.0879742858756	84.4821479244952
KLHL22	na	22.1828691003767	22.9439468312561	21.3406973230515	24.3560739844539	28.6576670075397	18.3495501974872	17.1899038142639	17.4208742473277	21.1713586266482	20.6201398152769
MED15	na	141.532382377175	119.60558314079	122.970442832466	97.3052923189989	105.96143983369	112.882160154604	117.953486335274	120.438162507151	108.919078934596	98.0778445059964
SNAP29	na	28.7931207701415	32.2466032977619	30.674831723878	30.0682476876482	31.7997890176134	33.0749688590881	30.9325098446374	28.8099195980863	28.6569461410703	28.6264944688276
CRKL	na	65.4536576380401	66.0175914786908	63.6735143359286	62.5165677516275	60.4953129168406	90.6032883971559	87.8129232788276	95.358452884575	68.958139526797	61.1051029690806
LZTR1	na	68.0490938764754	56.4022406771763	56.8181542158195	54.5036574179798	56.936765098203	62.8691449593739	63.8681792123462	61.46909842622	65.8202417303474	65.6747676534185
MMP11	na	20.7634899074824	17.9408374711184	19.404154916241	18.3265572977487	20.1398663778218	12.7035347521065	12.9972443473702	11.4684115204503	24.3470624206454	23.3392791315771
SMARCB1	na	115.213036771792	117.61215675511	118.129086815439	122.772066745741	125.571309727885	86.7121155902044	89.6763274863359	93.1758832180533	118.748638296968	122.927756591074
BCL2L13	na	32.7673825102456	31.1521731252318	32.7275666750971	37.010125451947	39.5604518135785	47.9529825327263	49.6131370249079	47.2625540514061	37.3523255770151	35.5754060549282
DDTL	na	37.5932717660862	28.9633127801716	28.9706744058848	33.4400168874505	32.5569268513661	25.2544744921757	24.7832759598601	29.3257997010824	42.2671052582013	45.6966468433792
DDT	na	56.7751677157721	46.6305427081575	48.5297527146707	52.4805958980984	55.1196342971965	39.3695131056273	39.7836798303017	45.0403013000385	67.8239596003694	73.1146349494067
GSTT2	na	4.46090603481066	5.08128294388976	3.91181566175717	3.64944431037419	5.64067686145761	2.70856146366234	3.44729778389031	3.05559753313037	2.91106181116413	2.64360766862524
CABIN1	na	130.582885746276	124.295998165919	118.864972930027	103.453812624521	105.582870916814	92.5107260476223	102.859912254457	101.191866356915	115.535128505423	105.89537004036
TBC1D10A	na	22.7100670863088	21.1850411968327	19.7527325494669	15.5101383190903	16.5056047758088	10.1475683004815	9.73628698423075	9.52394036300374	14.5931150533682	14.2754814105763
SF3A1	na	266.153875513294	272.200418624987	260.232568627193	251.057967829981	251.445474589271	218.744949755491	242.428887396827	254.725721625504	265.133460801221	255.750159027573
RNF215	na	10.8278355572222	9.57626400963839	9.83763542659725	14.280434257986	12.5306311486072	8.65976693311764	9.17726572197827	10.1588697205373	10.774709301062	12.0472978041636
SEC14L2	na	16.9514429322805	16.690060131084	18.3971528646996	15.5498061920292	18.3984493601906	11.253882137752	10.6214039827972	11.6271438598337	14.1394430827972	13.4823991099887
SPECC1L	na	67.1569126695132	75.3593347370727	71.1872988743533	63.1512537186491	63.675291818602	84.3087441506166	80.2195511332313	83.7313090247412	52.5881425886923	54.0428939114674
PPIL2	na	54.8285905369456	47.6858860888116	48.8395994997604	52.0442492957711	50.9553762115566	56.9942369959372	56.5077325926885	54.8817063418091	62.0396419755888	58.7636218911554
YPEL1	na	0.567751677157721	0.429954710636826	0.348577633225887	1.4280434257986	1.70356012594357	0.114446259027986	0.186340420750828	0.158732339383396	0.378059975475861	0.679784829075062
SNRPD3	na	84.9599831175303	92.5184363706696	97.0207745812051	91.0377683946606	91.3865365339508	91.3662634573425	88.3253594358924	97.2632409571757	123.776835970797	128.970288405074
PES1	na	242.30830507267	223.77188349053	222.896031023886	185.050627259735	206.622914831112	220.385346134893	217.412685911028	225.241189585039	214.09536411198	215.944980702845
MAPK1	na	158.929915912936	156.3471675043	165.419452389751	148.119837553666	148.55044298228	156.333589832229	159.553985267896	153.81163686251	146.12018052142	135.654839224312
GGT1	na	0.729966442059926	0.742649045645426	0.542231873906935	0.476014475266199	0.567853375314524	2.70856146366234	2.701936100887	2.18256966652169	1.02076193378482	0.830848124425076
PRODH	na	2.71709731211195	2.9705961825817	3.02100615462435	3.96678729388499	4.92139591939254	10.3764608185374	12.4848081903055	11.3096791810669	8.54415544575446	6.45795587621309
PPM1F	na	47.9750167198274	43.0736446474347	45.2376306230929	36.732450341375	36.9104693954441	42.5740083584109	41.4607436170592	42.6593162092876	39.2426254543944	34.0270072775906
SLC35E4	na	45.7040100111965	39.8294409217205	40.6286596948839	27.6088395654395	32.7840682014919	44.4432972558681	49.0075306574677	48.1752650028606	28.0142441827613	30.2881907176778
TOP3B	na	20.7634899074824	20.6769129024437	19.1717698274238	18.8819075188926	21.881283395453	32.2356962928828	31.9107970535793	34.5242838158886	25.3678243544303	26.3227792147399
ESS2	na	30.4152684191636	29.158746739552	28.7770201652038	23.1660377962884	26.3483966145939	25.407069504213	25.6683929584265	28.4527718344737	32.1729039129958	32.1009502618779
CRYBB2P1	na	18.6952516549792	19.8170034811701	15.879647735846	16.5018351425616	17.2627426095615	20.3332853539723	20.6372015981542	23.0161892105924	18.3359088105793	19.4116334524768
CARD10	na	45.7851173936476	36.6634107797584	37.2978067551699	24.5544133491481	29.7176599747934	21.9355329803641	22.5006058056624	21.9447459197545	25.1031823715972	25.3408677949648
LRP5L	na	7.78630871530588	7.81735837521501	8.24967065301265	7.14021712899299	7.41995077077645	8.65976693311764	9.03751040641515	8.96837717516186	7.18313953404136	7.47763311982568
SLC25A1	na	112.49593945968	92.9483910813065	105.386637778626	105.357870525585	107.135003476007	73.0167132598553	83.620263811934	89.9615533455395	126.914733767247	132.2181492551
GRK3	na	0.770520133285478	0.859909421273651	0.619693570179354	1.15036831522665	0.681424050377429	2.13633016852241	1.81681910232057	1.90478807260075	1.02076193378482	0.679784829075062
GGA1	na	67.1163589782877	61.9134783317029	60.7687007257129	49.2278303171128	53.718929304754	57.2231295139932	55.948711330436	56.1515650568762	59.9981181080191	55.7423559841551
HIRA	na	103.736342154961	95.5672061370035	96.6721969479793	89.8080643335562	91.8029623425147	95.5626262883686	101.043093152136	100.914084762994	108.011734993453	106.19749663106
SH3BP1	na	40.7159059904537	36.1943692772455	35.7873036778577	32.6863273016123	32.4054992846155	14.0005923544237	12.8574890318071	12.8573194900551	24.6495104010261	24.9632095565898
LGALS1	na	2.55488254720974	2.46246788819273	2.36258173630879	1.7453864093094	2.57426863475918	0.267041271065302	0.372680841501655	0.436513933304338	0.302447980380689	0.151063295350014
HPS4	na	37.1877348538307	35.412633439724	32.4177198900075	44.1900104538788	45.1254148916609	59.7409472126089	57.6723602223812	57.9373038749394	45.7452570325792	44.186013889879
Z83844.1	na	14.2343456201686	14.071245075387	13.9431053290355	12.6143835945543	13.7420516826115	12.5509397400692	13.2767549784965	13.6112981021262	15.160205016582	13.1802725192887
SRRD	na	23.0750503073388	23.1784675825125	24.7877428071742	21.5793228787344	23.0927039294573	18.8073352335991	21.1030526500312	20.8733026289165	24.8763463863116	24.8499120850773
PATZ1	na	61.479395897936	54.9169425858854	57.4378477859989	55.4160184955733	53.9460706548798	62.7165499473366	60.9333175855207	58.056353129477	58.5236842036633	55.7045901603176
TRIOBP	na	40.594244916777	34.1227693078135	34.9739558669973	45.4990502608609	44.9361304332227	29.9086223593138	31.631286422453	30.7147076706871	35.1217717217075	36.7839124177284
TFIP11	na	26.4815603702851	31.1912599171079	28.3122499875692	27.212160836051	26.0455414810928	27.5433996727354	31.2586055809514	30.5162922464578	28.8459761288082	33.384988272353
GCAT	na	30.4963758016147	27.08714677012	29.2417903428383	30.5839300358533	29.9448013249192	29.4126885701925	33.4946906299613	30.5956584161495	42.1536872655585	41.1269821590412
ANKRD54	na	21.0068120548357	21.4586487399652	21.9216600450947	20.2306151988135	20.7077197531363	21.7066404623081	21.7552441226591	20.7145702895331	19.1298347590786	19.9781208100393
EIF3L	na	562.317482533497	540.492158062366	557.530558920738	499.77553115657	551.234199863652	494.026351470808	488.025561946418	509.411760166163	498.320853674732	453.529778464579
SNU13	na	136.463170973981	115.306036034421	116.115082712356	103.334809005704	105.507157133439	115.781465383313	117.487635283397	129.168441173238	127.254987745175	121.454889461411
MICALL1	na	97.0855367939702	89.078798685575	80.9087417565419	67.2767125042895	74.9187886498296	104.03164945644	102.533816518143	102.302992732599	62.8713739216357	64.4284954667809
POLR2F	na	31.4696643910279	31.3476070846122	26.7630160621209	31.178948129936	28.2790980906633	26.4370858354649	24.5037653287338	29.6035812950033	36.5962056260633	44.6392037759291
CCDC134	na	8.67848992226801	8.95087533962119	8.90809507132822	9.04427503005778	10.9784985894141	6.25639549352992	7.91946788191018	7.42073686617375	10.7369033035145	9.25262684018834
DEPDC5	na	36.1333388819664	33.6928145971767	37.6463843883958	30.5442621629144	32.4054992846155	39.2932155996087	44.3024350335093	41.6275560032955	35.7644736800164	33.8004123345656
PICK1	na	38.7287751204017	39.7121805460922	39.2343491619804	34.5903852026771	38.7276001964506	37.0424391720583	34.4263927337154	36.1909733794142	38.5243115009902	38.5211403142535
CENPM	na	21.4529026583167	17.2372752173491	18.3196911684272	19.2785862482811	20.7834335365116	21.5158966972614	23.525478119792	23.5320693135884	27.8252141950234	26.4360766862524
SEPTIN3	na	130.299009907697	120.856360480824	117.974163422895	138.718551667158	125.533452836197	87.7421319214562	93.1236252702262	82.9376473278243	127.822077708389	117.565009606148
KDELR3	na	97.9777180009324	90.2904892337334	96.5947352517068	108.808975471265	102.932888498679	120.206720732395	108.030858930292	113.811087337895	141.016370852496	142.981409048788
CYP2D6	na	1.86546979637537	2.11068676130805	1.70415731799322	1.3487076799209	1.28713431737959	2.21262767454107	1.44413826081892	1.82542190290905	0.945149938689652	1.85052536803767
DDX17	na	190.602348760092	201.296978161787	199.270213660799	210.200058702966	198.862252035146	261.128214348856	252.770780748498	254.487623116429	218.783307807881	184.788176036904
TCF20	na	73.1183052796693	83.1766931122877	73.9759199401604	70.8071531958471	76.6223487757731	81.4094389219077	77.890295873846	79.6042682007729	70.697215413986	63.4465840470058
HSCB	na	2.47377516475864	1.60255846691908	1.74288816612943	2.18173301163675	2.53641174307154	3.16634649977429	3.40071267870261	3.53179455128055	3.21350979154482	3.54998744072532
CBY1	na	8.96236576084688	8.48183383710828	9.29540355269031	10.5913220746729	10.9027848060389	18.0443601734125	17.4694144453901	16.7462618049482	15.5004589945103	15.0307978873264
TOMM22	na	110.103271677372	98.2641947764527	115.224273205224	129.951951747672	120.649913808493	96.2493038425366	104.397220725651	106.668132065642	139.655354940783	148.419687681389
XBP1	na	130.461224672599	129.103673566676	137.02974070591	106.071892238485	111.677830478523	297.102488436653	302.89635393047	298.694579634705	169.786734986209	157.332422107039
RTCB	na	70.7256374973618	75.9456366152138	77.3067728798744	70.6088138311529	70.2623909722505	74.6189608862471	75.5610406144607	72.8184606921328	76.5949510314094	78.3640844628196
JOSD1	na	108.440570337125	104.830775811633	107.206987641028	71.1244961793579	78.4394795767796	87.246198132335	83.4339233911831	82.9376473278243	61.0566860393515	54.9492736835675
FBXO7	na	93.4357045836706	82.9421723610313	85.9437520142492	66.7610301560844	80.370181052849	86.788413096223	92.983869954663	85.5170478428044	74.5534271638398	75.6071793226819
GTPBP1	na	55.9235402000355	50.3828747282607	50.8536036028433	46.0940683549436	49.5168143274265	48.8304038519409	49.4733817093448	45.437132148497	46.0477050129599	43.1663366462664
POLDIP3	na	92.3002012293551	82.3167836910141	90.4752612461857	73.3062291909947	80.4458948362243	87.8184294274749	84.0395297586233	88.1758145274763	88.9575122294701	76.740154037807
RAB36	na	12.7338590448232	9.69352438526661	11.5030618964543	12.7333872133708	13.893479249362	2.93745398171832	3.40071267870261	3.09528061797622	5.9733476125186	7.96858882971323
PPP6R2	na	82.6889764088994	75.7111158639574	80.4827024270436	81.7951539999085	80.1808965944108	72.4063332117061	74.3032427743926	72.8184606921328	75.1205171270536	76.5513249186195
SBF1	na	174.421425961097	155.487258083027	159.880941106273	141.217627662306	147.074024206462	138.937758459975	131.183656208583	132.660552639673	126.536673791771	110.27620560551
SUN2	na	88.9747985488599	80.2451837215821	80.4439715789074	94.6475448320959	91.0836814004497	61.95357488715	67.5484025221751	61.8262461898326	101.320073427531	104.498034558372
CYB5R3	na	189.142415875972	147.396292164679	153.606543708207	160.218538800015	158.809660629629	96.8978326436952	96.1050720022394	98.2156349934761	151.488632173177	161.751023496027
DNAL4	na	4.33924496113401	4.37772069012041	5.03501025770725	5.59317008437784	7.11709563727537	7.32456057779113	5.26411688621088	6.23024432079828	7.25875152913653	8.45954453960077
MIOX	na	0.932734898187684	0.742649045645426	0.580962722043145	0.555350221143899	0.643567158689794	2.06003266250376	1.25779784006809	2.06352041198414	0.264641982833103	0.226594943025021
LMF2	na	144.979446131346	115.188775658793	124.790792694867	111.625394449924	128.145578362644	84.6520829277006	84.2724552845618	90.3980672788439	132.131961428813	115.941079181136
RHBDD3	na	23.5211409108199	20.2078713999308	18.4358837128358	22.0950052269394	23.84984176321	23.0418468176346	25.9013184843651	24.2066817559678	26.1617503029296	27.606817225215
PACSIN2	na	63.7504026065669	68.9100140775203	65.958634375965	55.5350221143899	55.7632014558863	50.4326514783327	48.6814349211537	47.3022371362519	54.5162484636191	53.5519382015799
TTLL1	na	5.19087247687059	5.58941123827873	5.42231873906935	5.71217370319439	7.7985196876528	11.7116671738639	10.1089678257324	10.7937990780709	7.14533353649377	7.28880400063816
AP1B1	na	147.41266760488	136.803771566263	141.8323658748	138.797887413036	138.101940876492	120.740803274526	121.726879855478	124.08900631297	142.67983474459	147.135649670913
HMGXB4	na	22.7100670863088	24.9373732169359	23.8194716037689	27.5691716925007	28.9605221410407	35.4401915456665	34.8456586804048	33.2544251008214	36.9742656015392	37.7280580136659
TOM1	na	16.3836912551228	15.2438488316693	13.0522958219026	15.0341238438241	17.4520270679997	11.7879646798826	11.7860316124899	12.61922098098	17.9200428375558	15.2951586541889
CHKB	na	13.4232717956575	12.9768149028569	11.7354469852715	12.7730550863097	15.6348962669932	16.3276662879927	13.6028507148104	15.5557692595728	15.4248469994151	12.9914434001012
BIK	na	2.7576510033375	2.0325131775559	3.05973700276056	2.1420651386979	2.23355660957046	3.58598278287691	2.74852120607471	4.16672390881414	3.06228580135447	3.77658238375034
HMOX1	na	5.92083891893051	6.72292820268491	5.15120280211588	5.71217370319439	5.94353199495869	4.00561906597952	3.77339352020426	5.07943486026866	5.25503365911447	3.96541150293786
MCAT	na	46.3528690708053	37.7187541604124	43.6496658495083	33.4400168874505	36.1533315616914	31.3582749736683	33.5878608403367	33.611572864434	39.7719094200606	40.7493239206662
THOC5	na	102.398070344517	97.8342400658158	98.0277766327466	102.977798149254	104.787876191374	87.7039831684469	98.6206676823756	94.8822558664248	93.1539779572521	103.025167428709
MCM5	na	143.113976334971	134.966692348087	136.293854591322	119.201958181244	132.461264015035	117.688903033779	124.242475535614	130.835130736764	149.25807831787	144.227681235426
ARSA	na	20.3985066864524	13.1331620703612	14.6402605954872	20.4289545635077	19.9505819193836	10.6435020896027	9.27043593235368	10.9128483326085	14.2150550778924	15.5972852448889
TSPO	na	98.0588253833835	65.62672355993	77.8877356019176	73.1475576992393	70.5273892140639	72.9404157538367	76.9585937700919	77.9375786372473	102.945731322077	108.199085294447
RASD2	na	6.97523489079485	6.84018857831313	7.28139944960741	5.51383433850014	5.75424753652051	2.55596645162503	3.30754246832719	3.09528061797622	7.44778151687446	6.26912675702557
TTLL12	na	228.641711129659	202.977710212458	214.336513585784	189.295089664192	197.991543526331	210.390372846448	218.903409277035	208.375878525553	218.027187856929	221.534322630795
CBX7	na	9.08402683452353	8.56000742086044	7.6299770828333	11.8210261357773	12.4549173652319	4.69229662014744	4.28582967726904	4.60323784211848	11.3039932667282	12.1605952756761
PDGFB	na	61.5605032803871	54.7996822102572	56.0048064049591	40.2232231599938	48.116109334984	144.812666423412	148.09404939172	145.954386063032	55.9528763704274	52.5700267818048
RPL3	na	2548.47506399611	2745.57352175114	2670.56944068793	2535.01508803014	2740.68753061802	2907.31646684095	2802.97919403914	2819.24507978849	2707.58993236302	2548.40002673089
ZMAT5	na	9.36790267310239	9.26356967462979	8.36586319742128	7.81457096895343	7.23066631233827	9.42274199330421	8.7579997752889	9.84140504177053	10.4344553231338	11.7451712134636
RBFOX2	na	103.452466316382	108.387673872356	104.650751664038	82.6678472045632	84.0801564382372	84.4994879156633	86.4619552283841	83.255112006591	72.1716493183418	68.0917803790187
TAB1	na	24.6160905739097	22.3185581612389	24.9813970478552	22.8090269398387	23.433415954646	21.4777479442521	21.7086590174714	23.0955553802841	28.0520501803089	26.0961842717149
ASCC2	na	62.8176677083792	62.9688217123569	63.5185909433838	66.9197016478398	65.5302795112961	71.4907631394822	74.7225087210819	73.7311716435873	70.7728274090812	71.037514638344
MTMR3	na	18.6952516549792	19.1525280192768	20.5660803603273	21.8569979893063	20.7834335365116	18.2351039384592	18.121605918018	18.5320006230114	17.1639228866041	15.8616460117514
MIEF1	na	133.82718104432	136.999205525643	140.360593645624	105.476874144402	104.598591732935	244.838696813872	250.4881105943	242.979528511133	130.128243558791	121.492655285249
PNPLA3	na	9.89510065903456	11.2960828521857	10.4573289967766	12.1383691192881	9.84279183878509	13.1613197882184	13.4165102940596	14.2462274596598	12.9296511612744	14.7664371204638
MYH9	na	714.393824629315	854.476357202877	772.835343709927	722.94698431054	733.098707531051	671.83768924729	690.950280144069	695.207963414427	631.360159044688	648.930150999822
SAMM50	na	51.9492784599314	55.7768520071591	58.9483508633111	54.186314434469	53.4917879546282	61.2287485799727	59.9084452713911	68.2152228500143	66.6141676788467	71.1508121098565
TXN2	na	139.950788419378	122.576179323371	126.146372379635	132.252688378126	133.672684549039	121.999712123834	124.009550009676	129.406539682313	150.50567623694	156.086149920402
FOXRED2	na	169.311660866677	158.653288224989	159.687286865592	228.248940890142	211.355026292066	113.378093943725	128.994156264761	116.985734125563	185.287193980719	187.696144472392
EIF3D	na	451.565351796516	462.826702604605	456.907815462865	366.451810209096	399.465921087924	441.457369823953	439.763392971953	454.807835418275	430.610312067006	411.496416533437
TNRC6B	na	19.709093935618	22.8266864556278	22.1153142857757	34.630053075616	32.8219250931795	25.521515763241	30.9790949498251	29.4845320404658	35.8400856751116	35.0466845212032
SGSM3	na	36.0927851907408	32.1684297140098	32.4564507381437	29.9889119417705	33.389778468494	26.7041271065302	27.5783822711225	26.786082270948	37.7303855524909	34.3291338682906
IFT27	na	10.4628523361923	10.5925205984163	11.0382917188197	11.7813582628384	10.6756434559131	7.70604810788442	6.19581898996502	8.29376473278243	7.18313953404136	8.42177871576327
KIAA0930	na	80.5396307739452	78.9553195896716	75.370230473064	57.5184157613324	63.0695815515998	43.9473634667468	45.1875520320757	41.0323097306078	57.729758255164	56.0444825748551
SLC25A17	na	36.9444127064774	34.8654183534589	33.5021836378213	35.6217498990872	33.5033491435569	30.9004899375563	32.423233210644	32.5004464887503	37.0120715990868	36.7083807700533
FAM118A	na	29.9691778156825	34.35729005907	31.8367571679643	31.0202766381806	31.0805080755483	35.5546378046944	33.1685948936473	32.6988619129795	31.2655599718537	30.7413806037278
KCTD17	na	14.558775149973	10.5925205984163	13.0135649737664	17.4935319660328	15.4456118085551	11.253882137752	12.2984677695546	10.5557005689958	13.0430691539172	14.2377155867388
ST13	na	197.374815194759	237.999475733421	221.385527946574	189.572764774764	205.979347672422	208.330340183945	203.111058618402	215.161686034193	219.615039753928	221.232196040095
RBX1	na	19.709093935618	14.8529809129085	16.9253806355236	18.3265572977487	14.5370464080518	9.0031057102016	13.5562656096227	12.1033408779839	17.4285648694372	18.5430195042142
EP300	na	70.6850838061362	71.6070027169695	61.2722017514836	61.1678600717066	60.4195991334654	96.0967088304993	101.043093152136	92.6600031150572	69.1093635169874	70.5465589284564
L3MBTL2	na	49.2321811478195	47.8813200481919	50.6986802102984	46.0940683549436	46.3368354256652	49.4407839000901	53.1070199139859	49.2863913785444	56.1797123557129	55.4779952172926
RANGAP1	na	133.82718104432	125.273167962821	128.160376482718	114.322809809765	119.059924357612	121.313034569666	120.375911805035	119.723866979926	127.897689703484	127.610718746924
ZC3H7B	na	118.862868982091	118.472066176383	113.365192494686	95.5995737826283	100.850759455859	103.879054444402	108.496709982169	102.977605174978	100.412729486389	96.7938064955213
PHF5A	na	37.2688422362818	36.0380221097412	35.3999951964956	32.3293164451627	33.389778468494	37.5002242081702	37.7805203072303	36.4687549733352	38.8267594813709	38.634437785766
ACO2	na	303.544378823253	300.85103707015	298.614839130176	306.910332927882	327.121401072854	235.454103573577	234.22990888379	268.376702812476	299.61253056462	278.825077392288
POLR3H	na	105.642365642562	95.5281193451274	98.6087393547897	88.4196887806965	90.4779711334475	79.6545962834785	80.1263809228559	80.0407821340773	81.7365666978811	83.3869390332076
TRMU	na	35.7683556609364	29.9795693689496	31.6818337754195	30.9806087652418	30.5126547002338	38.5683892924314	37.361254360541	38.1751276217067	38.4486995058951	37.9924187805285
PMM1	na	21.7367784968956	20.9505204455762	20.2949644233739	14.1217627662306	13.5149103324857	9.42274199330421	10.1555529309201	9.28584185392865	5.06600367137654	6.38242422853808
DESI1	na	67.5218958905432	59.0992293166255	63.6735143359286	55.6143578602676	57.6939029319557	80.3794225906558	78.7754128724124	81.8662040369863	60.3383720859474	61.0673371452431
CERK	na	92.8273992152873	99.3195381571067	95.3553481113481	96.8689457166715	91.0836814004497	68.7440529228105	70.9957003060654	74.604199510196	82.4548806512853	74.0210147215067
BRD1	na	38.7693288116272	42.4091691855414	43.0299722793289	35.3440747885153	33.9197749521209	47.4951974966144	47.6099775018365	42.7783654638251	35.2351897143502	33.3472224485155
ZBED4	na	53.8147482563068	54.1352067483639	54.4168416313745	46.6890864490264	50.8418055364937	67.9429291096146	66.2440195769193	63.7707173472792	54.2138004832385	51.0971596521422
HDAC10	na	37.8365939134395	29.2760071151802	29.4354445835193	29.4335617206266	29.1498065994789	28.6115647569966	30.9790949498251	34.9607977491929	35.2729957118978	34.5179629874781
ABHD4	na	9.6112248204557	7.07470932956958	7.74616962724193	6.98154563723759	8.78279887153131	14.4583773905356	18.4942867595197	16.4684802110273	7.37216952177929	9.70581672623838
KHNYN	na	43.9602012884978	41.7056069317721	42.2940861647409	33.3210132686339	34.639055894186	34.0286876843213	34.659318259654	34.405234561351	22.4945685408137	23.5281082507646
FKBP3	na	33.8217784821099	39.7903541298444	37.2203450588975	54.0673108156524	47.7375404181077	19.0743765046644	17.329659129827	18.4526344533197	32.5509638884716	40.7115580968287
SDR39U1	na	22.1017617179256	18.2926185980031	19.5203474606497	26.4981391231517	23.7741279798347	13.2376172942371	12.39163797993	12.6985871506717	17.1639228866041	16.956854903039
GZMB	na	2.43322147353309	4.10411314698788	4.4153166875279	1.5073791716763	1.77927390931884	0.343338777083959	0.139755315563121	0.158732339383396	0.18902998773793	0
RBM23	na	41.2431039763858	38.9304447085707	38.8470406806183	39.8265444306053	38.3490312795742	36.0505715938157	43.230977614192	39.8815002700782	47.6355569099585	41.2402796305538
PRMT5	na	173.650905827811	158.575114641236	160.461903828317	160.139203054137	166.835321667407	125.433099894673	142.457251664008	132.938334233594	177.76380046875	176.970650502541
AP4S1	na	7.38077180305037	8.01279233459539	7.6299770828333	6.66420265372679	7.26852320402591	4.5015528551008	3.58705309945343	4.80165326634772	5.33064565420964	4.56966468433792
POLE2	na	17.7625167567915	21.4977355318413	18.5133454091082	22.0553373540006	20.4048646196352	13.4283610592837	10.8543295087357	13.3335165082052	23.7043604623365	22.5461968309896
VCPKMT	na	8.07018455388474	8.75544138024081	8.21093980487644	8.72693204654698	10.1077900805985	13.7716998363677	12.6245635058686	11.7858761992171	9.86736535991997	10.3478357314759
SOS2	na	25.0216274861653	25.9536298057138	26.0271299475329	20.8256332928962	23.5091297380213	35.1350015215918	30.7461694238866	33.7306221189716	17.2395348816993	15.3329244780264
CDKL1	na	6.56969797853934	9.10722250712549	8.52078658996612	9.71862887001823	11.3192106146028	7.40085808380979	8.29214872341183	6.58739208441092	9.18685740406342	8.23294959657575
NIN	na	104.141879067216	141.767794134524	128.702608356625	117.139228788424	114.024957763156	79.0442162353293	81.384178762924	74.8026149344252	89.0709302221128	84.9731036343827
PYGL	na	278.847180866892	304.32976154712	297.956414711861	250.304278244143	253.489746740404	209.322207762187	209.073952082429	213.494996470667	194.171603404402	202.198220825993
PSMC6	na	72.4694462200605	85.0137723304632	83.1164001003059	84.3338978679949	84.7994373803023	84.8046779397379	83.8066042326848	79.7630005401563	91.8307680430866	89.7693632617457
GNPNAT1	na	149.562013239834	160.568541026916	164.334988641937	161.487910734058	148.247587848778	177.31540398736	188.809431325776	172.819834503672	142.868864732328	145.020763536013
DDHD1	na	49.5971643688494	59.9982255297752	54.6104958720556	53.7499678321416	48.948960952112	46.3507349063345	48.2155838692767	46.1911107605682	47.5221389173157	44.186013889879
CDKN3	na	22.4667449389555	26.3835845163507	22.5026227671378	36.9307897060693	36.191188453379	26.0555983053716	21.4291483863452	24.0479494165844	34.4790697633985	41.3913429259038
CNIH1	na	151.954681022141	138.52359040881	151.747462997669	148.595852028932	148.664013657342	258.114462861119	260.03805715778	264.368711243046	169.975764973947	154.613282790739
CGRRF1	na	8.59738253981691	6.64475461893276	7.6299770828333	8.96493928418008	8.21494549621678	11.36832839678	10.3884784568586	12.0239747082922	6.57824357327998	8.04412047738823
ATP6V1D	na	29.9691778156825	32.0120825465055	32.2240656493264	31.7342983510799	31.7619321259257	24.2626069139331	26.0410737999282	26.9051315254856	27.3715422244523	28.9286210595276
PLEK2	na	131.434513262012	136.608337606882	134.241119640103	97.5036316836931	98.9579148714778	42.0399258162803	41.7868393533731	47.540335645327	70.054513455677	72.8880400063816
PIGH	na	23.5211409108199	19.8170034811701	22.1540451339119	20.8653011658351	22.4112798790799	23.6522268657839	23.0130419627272	24.9209772831931	24.9141523838592	21.1110955251644
PSMA3	na	87.3120972086123	87.7107609699124	89.1971432576908	100.161379170596	93.9986620603976	75.6871259705083	68.7130301518677	74.8819811041169	92.3222460112053	92.4129709303709
VTI1B	na	65.5347650204912	70.9034404632001	68.9796405305894	74.7342726167932	73.8966525742634	65.8447476941015	59.6755197454526	67.0247303046388	68.5800795513212	72.3970842964941
TIMM9	na	37.8365939134395	48.936663428846	41.4807383538805	38.7555118612564	39.4847380302032	78.777174964264	64.4737855797864	73.1359253708996	46.1989290031502	41.0514505113662
GSTZ1	na	11.6794630729588	10.944301725301	13.2846809107199	14.3994378768025	13.0984845239217	12.7416835051158	14.301627292626	13.5716150172803	13.5345471220358	14.6531396489513
KIAA0586	na	6.44803690486268	8.16913950209969	8.0172855641954	12.4953799757377	11.2434968312276	17.3958313722539	16.537712341636	17.341508077636	13.1942931441075	14.9930320634889
TMED8	na	67.3191274344154	76.3365045339746	78.3525057795521	88.7766996371461	79.6509001107839	100.407517920553	98.713837892751	97.5807056359425	87.3696603324715	78.7795085250322
SAMD15	na	0.770520133285478	1.17260375628225	0.464770177634516	1.86439002812595	1.47641877581776	0.762975060186576	0.465851051877069	0.873027866608676	1.73907588718896	1.96382283955018
AHSA1	na	133.421644132064	153.728352448603	139.353591594082	130.546969841755	124.132747843755	115.018490323126	108.822805718483	120.081014743539	161.771863506121	173.949384595541
DAAM1	na	9.04347314329798	9.61535080151446	10.9220991744111	11.8210261357773	12.341346690169	16.1750712759554	17.1899038142639	15.4367200050352	11.7198592397517	13.1047408716137
SPTLC2	na	86.7848992226801	86.6945043811345	91.0562239682289	90.2444109358836	83.4365892795474	70.1555567841557	72.3932534616966	70.6755741104569	85.2525244698066	86.3704391163704
RIN3	na	37.066073780154	33.1846863027877	32.6888358269609	37.525807800152	40.3554465390188	37.5002242081702	42.1129350896871	37.2624166702521	48.4672888560054	47.6227038590918
LGMN	na	49.9215938986539	46.9823238350422	47.0967113336309	70.2914708476421	66.7038431536128	37.0424391720583	40.1563606718034	42.1037530214457	82.4170746537377	93.243819054796
ALKBH1	na	14.6804362236496	14.9311544966607	14.8339148361683	14.6771129873745	13.477053440798	13.8861460953957	13.1835847681211	14.3652767141973	14.4040850656303	14.5398421774388
SNW1	na	86.2171475455224	104.557168268501	94.968039629986	83.3818689174625	94.7179430024626	109.67766490182	103.279178201146	113.731721168203	106.461689094002	102.420914247309
ITPK1	na	288.458405687348	269.073475274901	266.08092669576	217.776622434286	233.349880362582	279.515913299352	289.386673426035	304.527993107045	239.879054439434	237.735861057084
DHRS7	na	41.1619965939347	36.6634107797584	39.7765810358873	37.2878005625189	36.191188453379	38.988025575534	36.8022330982885	35.992557955185	37.9572215377764	41.2780454543913
PPM1A	na	25.9543623843529	25.9927165975899	27.0728628472105	29.4732295935655	27.3326757984724	28.9930522870899	28.4634992696889	29.7623136343867	24.9519583814068	26.2472475670649
CEP128	na	12.3283221325676	18.3317053898792	16.8479189392512	16.1448242861119	16.0891789672449	11.139435878724	9.96921251016928	10.6350667386875	10.9637392888	12.7270826332387
ERH	na	78.5930535951187	80.0106629703256	79.9017397050005	84.2942299950561	81.4680309117904	90.6414371501652	87.3936573321382	95.5171852239584	86.8403763668053	98.1533761536714
HIF1A	na	135.124899163537	152.399401524817	149.733458894586	136.021136307316	132.082695098158	284.780441214639	253.981993483378	261.273430625069	177.536964483464	170.399397154816
SUSD6	na	16.9514429322805	18.761660100516	19.0943081311514	17.3348604742774	17.8684528765637	15.0687574386849	16.9569782883253	16.8653110594858	16.256578945462	13.7089940530137
SRSF5	na	64.5614764310779	74.0694706051622	65.6875184390115	84.1752263762395	82.9823065792958	69.6596229950344	65.5452429991037	61.5484645959117	72.1716493183418	78.4018502866571
EIF5	na	258.286459415537	297.76318051194	277.855104529168	309.211069558335	289.453793843657	503.754283488187	483.9260726899	468.14135192648	305.09440020902	342.158363967781
DICER1	na	91.3674663311675	100.413968329637	102.985325194181	87.4279919572252	83.7015875213609	112.271780106455	100.530656995072	98.2950011631678	84.950076489426	83.1225782663451
ZFYVE21	na	24.3727684265564	23.6084222931493	24.6328194146293	21.936333735184	22.1841385289541	26.8567221185675	23.9913291716691	23.4923862287426	26.5020042808579	24.1323614321647
MTHFD1	na	364.293808279129	404.431035541749	385.410669803422	400.883523920017	400.563770946865	340.630215620297	350.319991011556	367.108217908948	412.765881224545	412.100669714838
ZC3H14	na	190.44013399519	205.401091308774	191.601505729829	168.112445514846	175.466692972188	154.540598440791	149.771113178478	150.676673159688	144.456716629326	143.698959701701
TELO2	na	91.408020022393	77.7827158333893	79.7468163124556	74.2979260144659	84.5722960301765	61.7628311221033	62.7501366878412	61.191316832299	84.6854345065929	77.1555781000195
PCNX1	na	95.4228354537226	96.3880287664011	96.3623501628896	76.2019839155307	72.7609458236344	89.6495695719227	89.8626679070867	89.0885254789308	68.7691095390591	61.0673371452431
GSKIP	na	30.1719462718103	31.5039542521165	33.7345687266386	30.9806087652418	29.4148048412924	40.2469344248419	35.2649246270942	38.3338599610901	28.1276621754041	28.4754311734776
VRK1	na	30.5369294928403	35.8816749422369	37.4527301477147	37.4068041813355	39.6740224886414	33.761646413256	29.6281268993816	29.6432643798491	31.8326499350675	36.1796592363283
PSMC1	na	88.2853857980255	106.511507862305	105.502830323035	126.262839564359	123.072754876501	108.838392335615	111.058890767493	105.517322605112	133.492977340526	148.042029443013
RPS6KA5	na	16.4242449463483	21.0677808212045	19.3654240681048	13.6854161639032	14.0827637078002	7.40085808380979	5.49704241214942	6.98422293286941	6.84288555611308	6.72231664307561
PPP4R3A	na	68.170754950152	79.0725799652998	70.4514127597653	73.4649006827501	76.8494901258989	104.756475763617	99.5989548913174	95.080671290654	82.3414626586425	79.6858882971323
C14ORF93	na	4.90699663829173	4.96402256826153	5.53851128347798	6.86254201842104	7.41995077077645	4.12006532500751	3.26095736313949	4.84133635119357	6.57824357327998	6.49572170005059
PSMB5	na	79.6880032582086	68.245538615627	77.5778888168279	72.3938681134011	73.3287991989489	61.724682369094	63.4023281604691	61.8262461898326	72.5497092938177	75.5694134988444
YY1	na	98.9510065903456	106.276987111048	103.295171979271	84.8495802162	86.2001423727448	82.3631577471409	81.2444234473609	86.3503926245673	86.7647643717101	89.6182999663957
ACIN1	na	177.706274950367	183.590661441925	166.271531048748	178.743435462458	186.672332911728	166.366711873683	164.538591522981	163.335577225514	193.226453465713	183.806264617129
CCNB1IP1	na	116.875738112039	108.231326704852	113.82996267232	92.2674724557649	97.1407840704713	183.075865691769	172.87732535158	167.026104116178	122.642656044369	108.727806828172
TRIP11	na	41.0403355202581	49.6402256826153	47.2516347261758	58.8671234412533	57.4289046901422	80.3412738376465	64.8930515264758	63.8897666018168	57.7675642527116	58.6880902434803
APEX1	na	215.50231517258	211.498630841442	199.270213660799	210.120722957088	216.882132478461	241.977540338173	244.525217130274	244.685901159504	249.822031794449	236.187462279747
PABPN1	na	94.1656710257305	99.8667532433717	92.3343419567238	101.272079612884	105.090731324875	97.0122789027231	92.0521678509089	91.1917289757608	111.716722753117	118.924579264298
ARHGAP5	na	39.418187871236	45.4970257437514	47.5227506631292	55.9317008437784	50.0089539193658	62.7165499473366	61.5855090581486	65.2786745714215	58.5236842036633	57.0641598184677
CINP	na	29.5230872122015	26.9307996026157	27.0341319990743	31.7739662240188	33.4654922518693	38.8735793165061	37.5941798864795	36.1512902945684	39.4316554421323	41.5046403974163
DHRS2	na	6.28582213996048	5.39397727889836	6.19693570179354	18.4058930436264	15.7484669420561	80.0742325665812	69.3186365193079	63.4929357533583	17.8444308424606	23.3015133077396
SRP54	na	52.800905975668	61.7962179560746	55.1914585940987	54.9003361473683	54.8924929470707	74.4663658742098	66.8030408391717	68.1755397651685	60.4895960761378	58.8013877149929
CHD8	na	69.3062583044675	79.4634478840606	79.0109301978677	76.91600562843	68.3695463878687	62.4495086762713	61.6320941633363	59.7230426930026	66.5007496862039	65.2593435912059
PCK2	na	69.3062583044675	59.6073576110145	73.9371890920242	60.533174104685	77.5309141762764	138.937758459975	135.09680504435	137.501888990867	83.9293145556411	82.216198494245
PRORP	na	23.602248293271	22.4358185368671	24.749011959038	29.7509047041374	27.7112447153488	21.3633016852241	19.5657441788369	20.0399578471537	29.5642900822123	29.9482983031402
DCAF11	na	58.9245133507263	51.5163916926669	58.0575413561782	53.8689714509582	53.9082137631922	42.4214133463736	42.4856159311887	44.8418858758093	51.9076346328357	53.5897040254174
PSMA6	na	84.2705703666959	89.7823609393444	85.4015201403423	103.295141132765	95.512937727903	86.8265618492323	81.6636893940503	91.945707587832	106.159241113622	117.225117191611
NFKBIA	na	51.3815267827737	52.6499086570731	49.885332399438	52.2822565334042	57.0124788815782	46.6177761773998	48.0292434485258	45.6355475727263	43.7415391625571	43.9971847706915
EMC9	na	13.9099160903642	12.7422941516005	13.9431053290355	16.0258206672954	14.6127601914271	13.0850222821998	13.4165102940596	13.4128826778969	14.9333690312965	14.5776080012763
PSME2	na	39.783171092266	36.3116296528737	38.3048088067113	47.3634402889868	45.1254148916609	20.3332853539723	23.1527972782903	20.754253374379	47.219690936935	55.5912926888051
BRMS1L	na	8.2729530100125	12.9768149028569	11.2319459595008	11.7020225169607	12.0006346649803	6.06565172848328	5.07777646546006	7.26200452679035	7.90145348744549	9.8946458454259
TM9SF1	na	40.3103690781982	32.6765580083987	35.0901484114059	40.183555287055	38.2733174961989	25.5978132692596	30.4666587927603	23.373336974205	42.1914932631061	40.5982606253162
SEC23A	na	88.6909227102811	103.579998471599	100.390358369055	87.9833421783691	86.0108579143066	59.3213109295063	54.2716475436786	57.4214237719434	59.3176101521626	59.1035143056929
GMPR2	na	27.6576174158261	27.7125354401372	26.414438428895	28.0848540407057	26.9541068815961	26.1700445643996	26.4603397466175	26.8257653557939	28.6191401435227	25.6052285618273
PNN	na	128.109110581517	169.167635239653	125.99144898709	119.598636910633	125.949878644761	169.494909620448	152.519634384553	157.462480668329	137.916279053594	133.388889794062
RABGGTA	na	35.9305704258386	32.1293429221337	31.4881795347384	34.7490566944325	33.389778468494	23.2325905826812	26.553509956993	25.3971743013433	34.0632037903751	30.6658489560528
PLTP	na	0.689412750834375	0.508128294388976	0.193654240681048	0.555350221143899	0.22714135012581	1.03001633125188	1.3509680504435	1.42859105445056	0.302447980380689	0
PCIF1	na	31.2668959349002	24.0383770037862	27.6538255692537	30.5442621629144	32.0269303677392	31.9686550218175	31.4449460017022	31.7464678766791	30.509440020902	27.83341216824
GSS	na	56.7346140245465	52.8844294083295	52.6739534652451	57.0027334131273	61.8203041259079	49.6696764181461	49.0541157626554	53.4531152873585	60.6030140687805	60.8029763783805
TRPC4AP	na	78.9174831249232	71.2552215900848	85.362789292206	72.5128717322177	76.1680660755215	70.3463005492023	71.368381147567	72.5803621830577	75.4985771025294	68.4694386173937
PYGB	na	342.475922399782	341.227693078135	342.496890068502	243.640075590416	254.284741465844	397.891493887299	388.4266070551	385.918000125881	188.916569745288	176.253099849629
ABHD12	na	80.012432788013	75.1639007776923	80.4052407307712	78.2647133083509	84.0422995465496	65.1199213869243	66.756455733984	71.6676512316032	79.5438188401211	74.8140970220943
PROCR	na	81.4723656721329	67.3465424024773	70.7999903929912	64.2619541609369	68.2938326044934	66.4551277422508	68.5266897311169	68.4533213590894	84.3829865262122	82.7826858518075
GINS1	na	20.1551845390991	20.5205657349394	19.8689250938755	22.4916839563279	20.8591473198869	12.8942785171531	12.4382230851178	14.2462274596598	20.188402690411	18.0142979704891
NINL	na	1.86546979637537	1.64164525879515	1.74288816612943	2.0627293928202	2.2714135012581	1.75484263842912	1.95657441788369	1.38890796960471	1.43662790680827	1.69946207268765
UQCC1	na	30.4558221103892	29.3932674908084	27.5763638729813	33.7970277439001	33.3140646851188	32.5408863169575	34.6127331544663	32.1432987251376	35.9535036677544	33.8004123345656
ZMYND8	na	18.3302684339493	21.6931694912217	19.0943081311514	23.9197273821265	23.4712728463337	37.8054142322448	37.1283288346024	34.2465022219676	30.3582160307116	31.3833996089654
IFT52	na	16.9514429322805	16.8464072985883	16.6155338504339	22.4916839563279	22.714135012581	16.5565588060487	16.0718612897589	18.7304160472407	17.8444308424606	19.4871651001518
MYBL2	na	55.51800328778	52.3372143220645	53.1774544910158	47.5617796536811	48.9111040604243	41.658438286187	44.8148711905741	41.7862883426789	55.0833384268329	55.4779952172926
HNF4A	na	15.5726174306118	16.142845044819	15.6859934951649	11.5433510252053	13.2120551989846	25.9411520463436	27.3920418503717	29.9607290586159	18.6761627885075	17.7499372036266
NDRG3	na	35.2006039837787	28.9242259882955	33.812030422911	38.596840369501	35.2447661611881	32.5408863169575	36.1500416256606	33.4925236098965	37.6925795549433	40.1450707392662
RAB5IF	na	47.5289261163463	42.1355616424089	42.4102787091496	36.6134467225585	40.8475861309581	50.4326514783327	51.1038603909145	51.230862535991	54.3650244734288	53.0609824916923
NFATC2	na	4.1770301962318	2.73607543132525	3.2146603953054	2.89575472453604	2.11998593450756	2.40337143958771	2.74852120607471	2.81749902405527	1.43662790680827	1.47286712966263
PABPC1L	na	89.5019965347921	86.1863760867455	84.433248936937	63.3099252104045	78.1366244432785	139.166650978031	140.5938474565	119.842916234464	56.3687423434509	45.5078177241916
STK4	na	76.6464764162923	81.1050931428557	74.6730752066122	66.1660120620017	65.7574208614219	80.3031250846371	74.9554342470205	75.2391288677296	57.9944002379971	53.7407673207674
ADNP	na	90.5158388154309	92.6747835381739	92.1406877160427	92.9418262957254	91.5758209923889	133.825825556725	126.478560584624	125.081083434116	90.8478121068494	90.9023379768708
PFDN4	na	5.55585569790055	6.44932065955238	5.84835806856766	6.66420265372679	6.32210091183504	4.69229662014744	4.79826583433381	6.34929357533583	5.59528763704274	5.62710775178801
CSTF1	na	42.7435905517313	36.3898032366259	37.5301918439871	38.7555118612564	38.1976037128237	44.0618097257748	44.4421903490724	42.2228022759833	40.4146113783695	40.2961340346162
BMP7	na	102.114194505939	94.3555155888452	97.911584088338	82.6678472045632	87.3737060150615	155.18912724195	153.078655646805	156.946600565332	138.974846984927	131.878256840562
RAE1	na	45.5417952462943	43.8944672768323	46.2059018264981	42.0082774422421	42.2861480150882	61.4194923450194	61.9116047944625	57.6595222810185	46.8416309614592	50.2285457038796
TPD52L2	na	148.872600488999	145.79373369776	151.94111723835	127.214868514892	125.268454594384	143.706352586142	137.379475198548	141.430514390606	133.152723362598	125.344769316674
DNAJC5	na	91.773003243423	90.2123156499812	94.8518470855774	80.2084390823545	81.9601705037297	80.4175713436651	86.5085403335718	78.6121910796267	85.5549724501873	83.3114073855326
NELFCD	na	61.6010569716127	59.2946632760058	61.1947400552112	60.255498994113	61.8203041259079	49.7841226771741	48.0292434485258	46.6673077787183	59.3932221472578	60.5763814353555
CTSZ	na	44.0818623621744	48.1549275913245	42.7588563423754	42.8413027739579	48.7218196019862	21.8973842273547	26.4137546414298	21.5875981561418	35.6888616849213	41.8445328119538
PRPF6	na	77.5386576232544	88.3361496399296	81.0636651490868	70.2121351017644	76.0544954004586	79.0060674823199	72.6727640928228	76.7470860918718	89.7136321804218	84.8598061628702
PRELID3B	na	95.5444965273993	111.280096471186	106.045062196942	112.379084035762	108.005711984822	195.779400443875	171.852453037451	173.89127779451	133.266141355241	127.724016218437
MTG2	na	45.5823489375199	44.285335195593	42.2166244684685	43.3966529951018	48.1918231183593	54.4001217913029	54.7840837007434	57.6992053658643	57.5785342649736	60.1987231969805
PSMA7	na	108.075587116095	105.026209771014	106.935871704075	123.367084839823	117.053509098167	89.916610842988	89.6297423811481	91.9853906726778	117.992518346016	122.323503409674
SLCO4A1	na	187.682482991852	155.018216580514	162.824485564625	108.65030397951	115.501376538974	151.259805681989	159.27447463677	148.613152747704	144.607940619517	139.242592488875
NTSR1	na	296.73135869736	258.480954676484	255.313750913894	190.445457979418	199.619389868899	477.546090170778	500.091104190034	479.490714192393	280.671725793279	275.0107291847
MRGBP	na	29.9691778156825	34.6308976022025	32.3789890418713	34.352377965044	33.6169198186198	25.8267057873156	26.8330205881192	28.889285767778	30.1313800454261	31.0435071944278
TCFL5	na	15.2887415920329	16.2601054204472	14.9113765324407	15.5101383190903	14.3856188413013	14.0768898604423	13.1835847681211	14.6827413929641	16.256578945462	16.201538426289
DIDO1	na	65.0886744170101	73.3268215595168	71.7682615963965	62.0405532763613	64.9624261359816	79.8071912955158	77.890295873846	75.1994457828837	71.793589342866	69.7534766278688
GID8	na	78.1469629916377	85.8736817517369	82.6128990745352	76.9556735013688	77.4173435012135	76.6408447957416	85.3904978090668	80.5169791522275	88.3904222662563	81.4231161936574
SLC17A9	na	39.0532046502061	30.6049580389668	30.9846785089677	22.5710197022056	25.2126898639649	19.3414177757297	15.2799145015679	19.2462961502367	17.7310128498179	16.956854903039
ARFGAP1	na	89.055905931311	80.0106629703256	73.9371890920242	63.9049433044872	71.5116683979424	77.3656711029188	76.7256682441533	70.0406447529234	66.0092717180853	68.3561411458812
PTK6	na	6.44803690486268	5.70667161390696	4.60897092820895	4.48246964209004	3.82354606045113	5.68416419838999	7.31386151446999	7.42073686617375	4.53671970571033	3.96541150293786
GMEB2	na	41.4864261237392	35.9989353178651	38.1498854141665	27.8865146760115	31.0805080755483	46.8085199424464	47.2838817655225	42.6989992941334	37.0498775966344	33.007330033978
C20ORF27	na	106.737315305651	92.0103080762807	97.7566606957931	96.5516027331607	102.327178231677	97.1267251617511	93.4497210065401	97.5410225510967	135.761337193382	142.565984986575
CDC25B	na	93.3140435099939	76.1019837827181	84.8592882664353	105.675213509096	97.48149609566	130.926520328016	122.798337274795	128.533511815705	114.211918591258	123.532009772474
RNF24	na	32.0374160681857	29.8232222014453	29.6678296723366	19.7149328506084	20.2155801611971	9.99497328844415	9.82945719460616	11.4684115204503	10.0185893501103	8.49731036343827
ARFRP1	na	14.3560066938452	14.1885054510152	16.6542646985701	18.7232360271372	19.4205854357567	29.1837960521365	29.25544605788	32.6194957432878	24.9141523838592	23.4148107792521
NDUFAF5	na	13.7477013254619	13.8367243241306	13.7107202402182	11.0673365499391	12.341346690169	14.7254186616009	15.3264996067556	15.9922831928771	12.9296511612744	13.2558041669637
TRIB3	na	404.11753306262	351.781126884675	356.633649638218	230.430673901779	263.446109254252	339.981686819138	394.016819677625	361.116072097225	211.713586266482	182.144568368279
CSNK2A1	na	215.907852084836	219.706857135418	202.058834726606	197.585675108411	192.540151123311	291.189431720207	275.457726974911	284.646767599274	205.702432656416	195.060480120705
SLC52A3	na	5.96139261015607	4.45589427387256	5.65470382788661	9.16327864887433	7.41995077077645	3.54783402986758	3.72680841501655	3.41274529674301	6.76727356101791	7.47763311982568
CDS2	na	36.8633053240263	35.3735466478479	39.8153118840235	38.9538512259506	37.5161796624462	31.7779112567709	34.3798076285277	34.8417484946554	34.7437117462316	32.478608500253
HM13	na	294.17647615015	257.191090544574	254.461672254897	190.604129471174	214.724289652265	227.90065047773	241.264259767134	236.233404087339	201.770608911467	195.060480120705
SNPH	na	11.03060401335	10.7879545577967	10.6509832374577	11.9400297545938	12.2656329067937	10.3764608185374	9.82945719460616	11.6668269446796	9.26246939915859	10.3478357314759
SEC23B	na	143.154530026197	140.360669626985	142.95556047075	123.406752712762	122.732042851312	159.766977603069	152.845730120866	153.652904523127	135.307665222811	136.976643058625
FERMT1	na	115.618573684047	123.553349120273	123.319020465691	130.070955366489	126.025592428137	156.448036091257	157.411070429262	157.145015989562	102.718895336791	104.422502910697
PLCB4	na	1.09494966308989	1.563471675043	1.54923392544839	1.07103256934895	1.28713431737959	2.82300772269033	2.98144673201324	3.05559753313037	3.78059975475861	3.51222161688782
TM9SF4	na	102.398070344517	91.1113118631309	90.0492219166874	81.6364825081531	90.7051124835733	90.3362471260906	97.4560400526829	98.0569026540927	93.3052019474425	85.3507618727578
CRNKL1	na	14.6804362236496	18.8007468923921	16.1894945209356	18.1282179330544	19.6098698941949	10.7579483486307	9.78287208941846	10.8334821629168	17.0126988964137	18.0520637943266
POFUT1	na	91.4485737136186	85.7564213761087	88.5387188393752	87.5073277031029	94.4529447606492	101.437534251805	104.117710094525	102.302992732599	101.773745398102	99.173053397284
SAMHD1	na	31.3885570085768	34.0055089321853	36.949229121944	35.1854032967599	34.7526265692489	21.0199629081402	21.6620739122837	18.135169774553	37.7303855524909	33.8381781584031
KIF3B	na	33.9434395557866	30.9176523739754	32.146603953054	32.76566304749	29.869087541544	32.0449525278362	34.5661480492785	35.9131917854933	33.8363678050896	33.6115832153781
MROH8	na	1.01384228063879	1.563471675043	1.08446374781387	1.54704704461515	1.66570323425594	1.9837351564851	1.44413826081892	1.82542190290905	1.28540391661793	1.58616460117514
NOP56	na	315.426610352339	329.345308347808	311.628404103943	364.032069959826	371.641105697512	358.483832028663	357.587267420838	346.393647619415	393.409210480181	420.786809197463
MANBAL	na	35.6061408960342	29.705961825817	31.3332561421936	30.5442621629144	31.1940787506112	35.5164890516851	38.8519777265476	38.9687893186236	33.155859849233	34.4046655159656
IDH3B	na	110.468254898402	107.762285202339	99.770664798876	115.55251387087	124.473459868944	123.792703515272	126.059294637935	128.652561070242	142.301774769114	148.570750976739
MAPRE1	na	128.311879037645	129.299107526056	135.945276958096	124.001770806845	115.236378297161	112.271780106455	109.894263137801	107.699892271634	101.433491420173	100.683686350784
JAG1	na	47.8939093373763	51.5945652764191	49.7304090068932	31.2582838758137	36.9861831788193	72.4826307177247	72.9988598291368	75.6359597161881	40.5280293710123	33.7248806868906
CDK5RAP1	na	24.6160905739097	26.0708901813421	27.343978784164	24.0783988738819	23.2819883878955	34.7535139914985	30.1405630564464	31.0718554342997	27.9764381852137	29.1174501787152
SNTA1	na	17.5191946094382	12.7422941516005	13.5557968476734	18.762903900076	17.4520270679997	13.1994685412278	12.5313932954932	12.3811224719049	19.2810587492689	18.9584435664267
TTI1	na	31.2263422436746	29.5496146583127	32.8050283713696	33.2020096498174	33.9576318438085	36.9661416660396	38.9917330421107	36.3893888036435	39.2048194568468	39.1253934956536
E2F1	na	100.167617327112	88.4534100155578	92.8378429824945	75.0912834732429	85.4430045389921	56.26941068876	58.2313814846337	56.8658605841015	68.0886015832026	57.7439446475428
RPRD1B	na	36.1738925731919	36.8588447391388	36.5231897924457	31.8136340969576	33.5412060352446	48.2581725568009	43.557073350506	45.6752306575721	36.9364596039916	37.1238048322659
PXMP4	na	4.70422818216397	5.74575840578303	5.03501025770725	7.85423884189228	8.89636954659421	4.73044537315677	3.86656373057968	5.6746811329564	8.4307374531117	9.40369013553836
CHMP4B	na	28.1848154017583	33.1455995109116	30.4037157869246	29.8302404500151	30.9669374004854	24.7585407030544	25.3888823273003	25.8336882346476	32.1729039129958	37.879121309016
CST3	na	71.6178187043239	58.0829727278475	62.8601665250682	75.6069658214479	72.0038079898817	45.7785036111946	47.7497328173996	49.8022714815404	70.5081854262481	73.0391033017316
ACTR5	na	27.2520805035706	24.6246788819273	23.8582024519051	20.8653011658351	24.4176951385245	22.4314667694853	20.6837867033419	20.6352041198414	18.3737148081268	17.7499372036266
AHCY	na	397.1017444806	357.253277747326	368.640212560443	326.149251303224	341.014880322216	356.461948119168	361.081150309916	356.155686491494	374.884271681864	356.24501625917
FAM83D	na	21.5340100407678	18.9180072680203	20.2949644233739	31.7342983510799	31.2319356422988	26.3607883294462	27.01936100887	25.6749558952643	40.3768053808219	48.9445076934045
DHX35	na	17.0325503147316	14.4621129941478	15.9571094321184	16.1448242861119	17.4898839596873	22.3170205104574	19.6123292840246	19.2859792350826	19.5078947345544	17.0323865507141
DNTTIP1	na	48.9888590004662	55.5814180477787	50.5050259696174	26.7758142337237	29.5662324080429	14.3439311315076	17.6557548661409	17.341508077636	18.3359088105793	19.8270575146893
PIGU	na	28.4281375491116	23.452075125645	22.9286620966361	27.0534893442956	24.1148400050235	22.049979239392	21.8484143330346	24.0479494165844	28.6569461410703	22.5461968309896
ACOT8	na	7.09689596447151	5.74575840578303	6.8166292719729	6.30719179727714	7.41995077077645	7.78234561390308	6.98776577815604	8.53186324185752	6.95630354875584	6.6090191715631
APMAP	na	105.723473025013	100.687575872769	108.601298173932	107.103256934895	102.970745390367	91.7096022344264	90.60802959009	96.390213090567	125.704941845724	128.781459285887
ZNF516	na	43.7168791411445	43.4254257743194	42.7201254942392	28.0451861677669	28.5819532241644	40.8954632260005	41.3209883014961	39.1672047428529	23.0994645015751	20.2047157530643
ADNP2	na	89.8669797558221	92.205742035661	94.2708843635343	85.6032698020381	88.9258385742545	96.6689401256392	104.397220725651	96.3108469208753	61.6615820001129	58.8391535388304
RBFA	na	66.0619630064233	66.0175914786908	65.6875184390115	60.6521777235015	66.9688413954262	25.2163257391663	26.4137546414298	28.6115041738571	38.5621174985378	37.879121309016
USP14	na	151.062499815179	157.011642966193	156.356433925878	164.939015679738	149.34543770772	126.920901262037	125.174177639369	129.843053615618	110.469124834047	112.84428162646
VAPA	na	144.087264924384	150.327801555385	147.990570728457	157.9574700425	148.966868790844	105.71019458885	98.6206676823756	99.7235922176183	85.1769124747115	92.2996734588584
METTL4	na	5.27197985932169	5.86301878141126	6.23566654992975	8.13191395246423	5.71639064483288	9.19384947524824	9.17726572197827	9.88108812661638	4.38549571551999	3.77658238375034
LPIN2	na	29.9691778156825	28.8851391964195	28.8544818614762	26.8551499796014	29.2255203828542	18.0443601734125	17.4228293402024	17.8970712654779	18.1846848203889	16.7680257838515
SMCHD1	na	115.902449522626	148.451635545333	143.420330648384	139.868919982385	131.779839964657	102.543848089076	89.8626679070867	90.2790180243063	84.3829865262122	81.9518377273825
MYL12A	na	84.0678019105682	80.2842705134582	90.4365303980495	97.6226353025097	90.6672555918857	55.8879231586667	50.1721582871604	55.0801217660383	54.1759944856909	63.1066916324682
CEP76	na	18.3708221251748	20.9505204455762	21.5343515637326	17.3348604742774	16.278463425683	9.23199822825757	9.87604229979387	8.33344781762827	9.45149938689652	10.8387914413635
CEP192	na	87.3120972086123	100.101273994628	95.1229630225309	98.5349963801032	95.815792861404	60.8854098028888	57.7189453275689	55.7150511235719	56.2553243508081	51.0971596521422
RNMT	na	45.0957046428132	47.6858860888116	46.3608252190429	45.3403787691055	43.6489961158431	38.8354305634967	38.3861266746705	40.4370634579201	28.1654681729516	25.3408677949648
SMAD7	na	10.219530188839	8.79452817211689	10.2636747560956	20.34961881763	18.4363062518782	30.633448666491	35.3115097322819	38.5322753853193	43.2878671919861	47.2828114445543
LIPG	na	45.9878858497754	47.3341049619269	46.0509784339533	24.0387310009431	26.8783930982208	50.6615439963887	62.2377005307765	64.8024775532713	30.2826040356165	28.8530894118526
RNF125	na	28.0226006368561	30.8003919983471	29.2030594947021	24.9907599514755	25.7048294559041	36.0124228408064	37.0817437294147	37.1036843308687	16.7858629111282	14.4265447059263
ANKRD12	na	52.9225670493447	66.2911990218233	52.82887685779	62.3975641328109	62.9181539848493	28.0011847088473	29.2088609526922	28.2146733253986	33.5339198247089	32.403076852578
POLI	na	13.4232717956575	14.2275922428913	14.2142212659889	17.9298785683602	15.0670428916787	9.49903949932287	8.0592231974733	7.26200452679035	8.6953794359448	7.55316476750069
MIB1	na	54.8691442281711	62.5388670017201	64.293207906108	55.9317008437784	50.3875228362421	43.2225371595695	46.5385200825192	46.5085754393349	33.0424418565902	32.3653110287405
RBBP8	na	168.74390918952	213.570230810874	191.369120641012	190.921472454685	203.972932412977	150.420533115783	134.863879518412	148.295688068937	114.438754576543	111.78683855901
RIOK3	na	44.5279529656555	53.5489048702228	48.0262516889	49.7831805382567	51.2203744533701	52.9886179299577	47.842903027775	52.2229396571372	35.0461597266123	34.6690262828282
CSTF2	na	26.7248825176384	32.6374712165227	29.9002147611538	27.212160836051	30.1340857833574	30.9386386905657	26.7864354829315	27.3019623739441	32.8534118688523	35.5754060549282
PSMD10	na	9.6923322029068	9.81078476089484	10.6122523893214	15.6688098108457	13.893479249362	10.2620145595094	10.9474997191111	13.3335165082052	13.6857711122262	12.6515509855637
ATG4A	na	2.31156039985643	2.85333580695348	3.02100615462435	3.21309770804684	3.97497362720167	4.34895784306348	4.79826583433381	4.36513933304338	4.19646572778206	5.5138102802755
TBL1X	na	32.3618455979901	37.6796673685364	35.0514175632697	29.7905725770763	29.5283755163553	43.1462396535509	49.1938710782185	45.5164983181887	29.2240361042841	25.4919310903148
PGRMC1	na	45.2173657164899	43.9335540687084	49.4980239180759	58.0340981095374	53.8703568715045	34.9061090035359	36.0102863100975	36.6671703975644	56.8602203115695	62.8423308656057
POLA1	na	39.6615100185893	50.539221895765	46.3608252190429	52.4012601522207	50.1225245944287	32.5790350699668	29.1622758475045	27.9368917314776	46.7282129688164	45.8099443148917
MID1	na	5.515302006675	5.43306407077443	4.64770177634516	5.27582710086704	4.6563976775791	7.85864311992173	7.54678704040852	8.88901100547016	8.54415544575446	8.34624706808826
NKAP	na	8.15129193633584	8.20822629397576	7.28139944960741	9.79796461589593	11.0163554811018	9.88052702941616	11.3667656658005	9.92077121146223	8.27951346292135	10.6121964983385
NXT2	na	1.66270134024761	1.36803771566263	1.66542646985701	2.57841174102524	2.72569620150972	0.64852880115859	0.838531893378725	1.34922488475886	3.06228580135447	2.53031019711273
MCTS2P	na	4.78533556461507	3.32237730946638	3.64069972480371	3.92711942094614	4.31568565239038	4.7685941261661	3.30754246832719	4.16672390881414	4.27207772287723	3.96541150293786
ALG13	na	18.898020111107	21.0677808212045	20.9921196898256	23.7213880174323	24.7205502720256	21.4395991912428	19.1464782321476	22.0241120894462	16.899280903771	16.3148358978015
PRPS2	na	90.2725166680776	102.329221131564	100.584012609736	103.414144751582	100.547904322358	73.7033908140233	73.1852002498876	73.6121223890498	97.0479957046535	87.692242950683
MOSPD1	na	89.4614428435665	92.6747835381739	96.3236193147534	85.0479195808942	75.4109282417688	27.6578459317634	26.0876589051159	25.2781250468058	14.0260250901544	15.5595194210514
AMMECR1	na	7.98907717143364	8.56000742086044	9.45032694523515	9.91696823471248	9.50207981359637	10.9868408666867	12.2052975591792	9.56362344784959	10.8503212961572	11.8207028611386
WDR13	na	26.8465435913151	22.3576449531149	26.2595150363501	22.7693590668999	24.8719778387762	20.4477316130002	21.8949994382223	20.9526687986082	24.573898405931	22.8105575978521
SUV39H1	na	22.6289597038577	19.8560902730461	19.6365400050583	22.4123482104502	21.881283395453	22.049979239392	22.5937760160379	22.3812598530588	24.0446144402648	24.6233171420522
XIAP	na	23.5211409108199	28.8460524045434	24.749011959038	36.6927824684362	32.1026441511144	41.0862069910471	35.7307756789712	37.1433674157146	26.9178702538813	26.7759691007899
STAG2	na	42.135285183348	54.7996822102572	60.9236241182578	63.2702573374656	60.5710267002159	57.2231295139932	55.0635943318696	51.6276933844495	55.9150703728798	54.7982103882175
ATP11C	na	29.0364429174949	34.2791164753178	33.1923368527317	32.1706449534073	29.7555168664811	22.5840617815226	20.3576909670279	20.9923518834541	26.8422582587861	27.07809569149
ABCD1	na	7.74575502408033	6.41023386767631	6.58424418315564	5.23615922792819	4.88353902770491	3.85302405394221	4.09948925651821	4.44450550273508	4.23427172532964	4.79625962736294
CCDC22	na	23.3994798371432	22.396731744991	24.1680492369948	21.3016477681624	23.84984176321	17.3576826192446	18.7272122854582	19.444711574466	22.0787025677903	22.055241121102
SYP	na	1.17605704554099	0.664475461893276	1.31684883663113	1.4280434257986	0.946422292190874	0.839272566205234	1.02487231412955	1.58732339383396	1.51223990190344	2.03935448722519
PLP2	na	371.228489478698	294.909844704986	297.45291368609	281.284887009385	268.443218957019	189.523004950345	194.073548211987	201.113873998762	137.651637070761	136.561218996412
PLS3	na	13.9910234728153	14.6575469535281	15.8409168877097	19.7149328506084	18.0198804433142	13.4283610592837	13.1369996629334	13.3731995930511	18.1468788228413	20.1669499292268
NAA10	na	64.7642448872057	58.864708565369	62.6665122843872	55.8523650979007	64.2810020856041	71.4526143864728	71.8808173046318	78.2153602311682	84.4207925237598	86.2949074686954
ELF4	na	110.873791810658	102.641915466573	97.8728532402018	84.7305765973834	85.3672907556168	87.4369418973816	91.5397316938441	89.2075747334684	73.0411872619363	65.788065124931
RBBP7	na	112.698707915808	121.833530277726	115.843966775403	111.149379974657	115.7285178891	75.534530958471	71.8808173046318	79.4455358613895	94.4015758763225	99.9283698740341
KCND1	na	1.3382718104432	0.586301878141126	0.852078658996612	0.595018094082749	0.643567158689794	0.95371882523322	0.791946788191018	0.436513933304338	1.09637392888	1.28403801047512
SLC25A14	na	4.62312079971287	4.18228673074003	4.33785499125548	5.91051306788864	5.22425105289362	3.73857779491422	3.86656373057968	4.12704082396829	4.15865973023447	4.94732292271295
FMR1	na	17.4380872269871	21.0286940293284	18.0485752314737	23.9197273821265	21.048431778325	14.6491211555823	14.3482123978137	14.5636921384266	16.0675489577241	19.9025891623643
PIM2	na	45.5012415550687	36.4288900285019	38.0724237178941	31.7739662240188	30.4747978085461	14.3439311315076	16.6308825520114	14.5240090535807	29.2618421018316	28.1355387589401
SCML2	na	10.3817449537412	11.2569960603096	11.8129086815439	10.3533148370398	10.2592176473491	9.76608077038817	10.2021380361078	10.8731652477626	11.0771572814427	10.1967724361259
SLC35A2	na	26.6843288264129	22.0840374099824	22.8899312484999	21.3016477681624	21.5784282619519	34.6390677324706	37.5941798864795	34.0084037128925	32.1350979154482	33.384988272353
PQBP1	na	35.890016734613	30.7613052064711	30.7522934201505	27.489835946623	28.9226652493531	26.8567221185675	30.2803183720095	29.8813628889242	33.0802478541378	28.3243678781276
EMD	na	52.3548153721869	40.1421352567291	47.0967113336309	51.4888990746272	48.5703920352356	53.598997978107	59.2096686935755	52.7785028449791	61.0566860393515	62.4269068033932
TAZ	na	12.3688758237932	9.10722250712549	12.7037181886768	12.8523908321874	13.6284810075486	15.7935837458621	16.2582017105097	17.6589727564028	12.513785188251	12.6137851617261
PGK1	na	303.787700970606	280.174124167706	316.97326114674	272.47861921696	236.340574805905	252.125108638654	260.084642262968	275.876805848342	279.386321876661	284.414419320238
MAGT1	na	73.9699327954059	77.3527611227525	84.239594696256	92.1881367098872	87.2601353399986	53.9423367551909	58.184796379446	54.2864600691213	77.5401009700991	79.1194009395697
SMS	na	61.1955200593572	72.2323913869867	70.4126819116291	63.7859396856707	66.3252742367364	53.4464029660697	52.6411688621088	51.9451580632162	58.2590422208302	66.1279575394685
UBL4A	na	59.0056207331774	55.0342029615137	55.9273447086867	53.7102999592028	57.5803322568928	47.342602484577	46.1658392410176	46.2704769302598	55.0455324292854	56.6487357562552
CD99L2	na	25.1838422510675	22.0449506181063	23.0061237929085	23.4040450339215	22.5627074458304	26.6659783535208	28.2305737437504	27.5003777981733	26.5020042808579	25.2275703234523
EEA1	na	19.9524160829713	26.5008448919789	23.1610471854534	21.4999871328567	22.4491367707675	33.1894151181161	27.4852120607471	29.4845320404658	22.7214045260992	20.2802474007393
RP2	na	2.10879194372868	2.5015546800688	3.13719869903298	4.04612303976269	3.21783579344897	2.784858969681	1.90998931269598	2.81749902405527	3.21350979154482	3.13456337851279
JADE3	na	19.7496476268436	25.523675095077	25.2137821366725	22.1743409728171	21.3134300201385	20.7147728840655	21.1030526500312	21.3098165622209	20.7176866560772	21.0355638774894
CDK16	na	181.721090381696	166.001605097691	173.591661346492	153.276661035716	157.863238337438	179.871370438985	180.144601760863	187.66130823602	181.430982230866	174.553637776941
USP11	na	115.740234757724	112.999915313733	112.977884013324	88.2213494160022	91.2351089672002	36.9279929130303	41.7868393533731	42.7386823789793	47.4843329197681	53.0987483155298
HTATSF1	na	42.135285183348	51.8681728195516	43.8820509383255	50.6162058699725	53.6053586296911	40.0180419067859	41.5073287222469	38.8100569792403	49.8283047677185	54.7982103882175
TIMP1	na	210.473657460612	172.255491797863	172.545928446814	171.127203858199	170.923865969672	74.0848783441165	77.7971256634706	88.9297931395474	134.740575259597	141.961731805175
KLHL4	na	2.06823825250313	2.85333580695348	2.24638919190016	0.952028950532398	0.984279183878509	0.0381487530093288	0	0	0.0756119950951722	0.0377658238375034
GABRE	na	1.90602348760092	1.48529809129085	1.70415731799322	2.3007366304533	1.96855836775702	1.14446259027986	0.559021262252483	0.952394036300374	1.05856793133241	0.868613948262579
FGD1	na	30.1313925805847	28.7287920289152	27.9249415062072	25.1890993161697	26.4241103979692	25.8267057873156	27.4852120607471	26.1511529134144	29.1106181116413	27.2669248106775
PIN4	na	4.42035234358511	5.15945652764191	4.37658583939169	6.18818817846059	5.98138888664632	3.24264400579295	3.68022330982885	3.92862539973904	6.91849755120826	7.13774070528815
PORCN	na	15.8970469604162	12.8986413191048	14.3691446585338	16.8985138719501	15.862037617119	8.96495695719227	10.3884784568586	9.48425727815789	12.8162331686317	14.3887788820888
MAGED2	na	27.941493254405	29.1196599476759	28.7382893170676	30.3062549252813	33.0112095516177	19.5703102937857	19.239648442523	21.8653797500628	27.5983782097378	30.2881907176778
RBM3	na	223.329177579112	220.762200516072	210.657083012844	259.507224765956	261.780406019996	202.951366009629	185.315548436698	189.724828648004	188.500703772264	221.194430216258
SRPX2	na	8.31350670123805	7.89553195896716	8.98555676760064	3.17342983510799	2.61212552644681	0.0381487530093288	0.0465851051877069	0	0	0.151063295350014
SYTL4	na	1.09494966308989	2.42338109631665	2.20765834376395	3.33210132686339	3.40712025188715	2.21262767454107	1.81681910232057	1.90478807260075	2.79764381852137	2.68137349246274
CENPI	na	9.04347314329798	9.57626400963839	9.45032694523515	12.0987012463492	11.092069264477	6.10380048149261	4.79826583433381	4.92070252088527	8.05267747763584	8.8372027779758
PBDC1	na	0.202768456127757	0.625388670017201	0.193654240681048	0.436346602327349	0.340712025188715	8.77421319214563	10.7611592983603	9.3255249387745	11.3039932667282	11.9717661564886
GLA	na	13.8288087079131	14.6184601616521	14.8726456843045	14.9547880979464	14.4991895163642	9.38459324029489	10.7611592983603	12.1430239628298	19.9237607075779	19.5626967478268
ARMCX3	na	22.9533892336621	25.015546800688	26.5306309733036	26.0221246478855	26.4998241813445	42.001777063271	37.0817437294147	35.3973116824972	27.4849602170951	27.98447546359
NDFIP2	na	36.9038590152518	35.1781126884675	39.4667342507976	37.2084648166412	34.9419110276871	34.2957289553866	33.0288395780842	35.6750932764182	29.0350061165461	33.3472224485155
FNDC3A	na	82.6078690264483	97.5997193145594	96.3236193147534	83.6595440280345	83.4365892795474	89.8403133369693	83.5270936015585	81.3503239339903	71.6423653526757	65.2593435912059
CDADC1	na	4.70422818216397	4.14319993886396	4.06673905430201	6.10885243258289	5.22425105289362	11.482774655808	12.0189571384284	14.0874951202764	8.35512545801653	6.87337993842563
CAB39L	na	2.02768456127757	2.57972826382095	2.90481361021572	3.49077281861879	2.72569620150972	5.569717939362	4.37899988764445	5.75404730264809	4.04524173759171	4.15424062212538
KLF5	na	91.8946643170996	106.589681446057	89.4682591946443	54.9003361473683	58.9431803576476	676.453688361418	734.553938599763	670.644133894847	121.735312103227	113.373003160185
STK24	na	105.601811951336	104.830775811633	110.847687365832	86.158620023182	86.0865716976819	294.241331960953	263.205844310544	275.876805848342	142.490804756852	133.955377151625
DNAJC3	na	94.3278857906327	114.172519070015	109.02733750343	111.704730195801	103.311457415556	76.4882497837042	69.5981471504342	73.1756084557454	90.0538861583501	95.2831735420212
UGGT2	na	39.4992952536871	54.9951161696376	47.0579804854947	52.0442492957711	50.9553762115566	52.7215766588924	46.4919349773315	44.4847381121966	37.2011015868247	31.9498869665279
ARHGEF7	na	55.6802180526822	55.1123765452658	53.3711087316969	46.0544004820048	46.4882629924157	57.4901707850585	52.780924177672	56.2309312265679	49.1856028094095	44.2993113613915
FGF9	na	24.1699999704287	27.2044071457482	24.2455109332672	26.1807961396409	26.7648224231579	66.4551277422508	65.3123174731651	63.8104004321251	31.416783962044	29.7594691839527
PARP4	na	108.724446175703	122.615266115247	117.703047485941	109.284989946532	105.128588216562	54.3619730382935	57.3462644860672	54.2467769842755	63.8921358554205	66.316786658656
SUPT20H	na	12.7338590448232	11.2569960603096	12.5100639479957	13.0110623239428	12.9470569571712	23.7285243718025	22.9664568575395	23.6114354832801	15.2358170116772	16.956854903039
MRPS31	na	9.93565435026011	13.4458564053698	10.8833683262749	14.4391057497414	14.0449068161126	13.8479973423864	12.0189571384284	15.9129170231854	13.0430691539172	14.5398421774388
SLC25A15	na	42.6624831692801	40.9629578861267	43.1848956718737	44.15034258094	44.0654219244071	38.8354305634967	44.1160946127585	41.9450206820623	44.8001070938895	43.732824003829
KPNA3	na	68.3735234062798	70.5516593363155	72.1168392296223	69.1411025324154	69.3159686800596	61.610236110066	61.6320941633363	57.1436421780225	66.5763616812991	65.5992360057435
RGCC	na	4.13647650500625	3.24420372571423	3.2146603953054	3.05442621629144	3.17997890176134	1.67854513241047	2.0031595230714	1.42859105445056	2.49519583814068	4.07870897445037
VWA8	na	72.1450166902561	86.3036364623737	81.1411268453592	91.5931186158045	87.6765611485625	103.535715667318	101.136263362512	102.104577308369	87.5586903202094	87.0502239454454
DGKH	na	28.4281375491116	29.3541806989324	29.7065605204728	24.6337490950258	22.2219954206417	25.7504082812969	24.2708398027953	27.3416454587899	17.1639228866041	17.8254688513016
KATNAL1	na	8.51627515736581	7.46557724833033	8.75317167878338	9.91696823471248	8.6692281964684	3.31894151181161	3.54046799426573	3.21432987251376	6.54043757573239	6.34465840470058
INTS6	na	22.4667449389555	26.6571920594832	25.5623597698984	22.8883626857164	22.9034194710191	21.9736817333734	21.4757334915329	21.9447459197545	22.2299265579806	21.1866271728394
DHRS12	na	2.71709731211195	1.95433959380375	2.51750512885363	3.17342983510799	2.42284106800864	3.92932155996087	3.21437225795178	3.25401295735961	2.19274785775999	2.90796843548776
TSC22D1	na	558.708204014423	521.105109291832	521.510870154063	548.329007633722	514.815870060148	292.105001792431	290.737641476479	296.075496034879	241.769354316813	274.217646884112
CLN5	na	4.90699663829173	5.39397727889836	6.27439739806596	7.14021712899299	6.70066982871139	4.42525534908214	4.79826583433381	4.36513933304338	7.3343635242317	7.7042280628507
MSLN	na	30.1719462718103	23.7647694606536	27.2277862397554	27.7278431842561	32.5569268513661	31.8542087627896	34.9388288907802	33.7306221189716	50.5466187211226	44.034950594529
MGRN1	na	84.6355535877259	72.0760442194824	77.5778888168279	63.9842790503649	67.4609809873655	63.0217399714112	71.9739875150072	68.6517367833186	66.0470777156329	65.712533477256
ZNF629	na	59.8978019401395	64.7668141386564	60.7687007257129	60.0571596294188	67.6881223374913	96.0585600774899	92.4714337975983	88.255180697168	82.8329406267611	84.6332112198452
TRADD	na	3.77149328397629	3.63507164447498	3.2146603953054	3.64944431037419	4.58068389420383	3.73857779491422	3.3541275735149	4.04767465427659	4.91477968118619	5.77817104713803
HSF4	na	9.24624159942574	6.68384141080883	7.97855471605919	8.76659991948583	8.70708508815604	3.89117280695154	4.09948925651821	3.13496370282207	6.88069155366067	6.19359510935056
CORO1A	na	7.98907717143364	5.70667161390696	9.45032694523515	10.9086650581837	9.80493494709745	4.08191657199818	4.47217009801987	4.84133635119357	13.0052631563696	15.1440953588389
MAPK3	na	65.7780871678445	53.2752973270903	54.4555724795107	61.4058673093397	68.1802619294305	30.4427049014444	31.5381162120776	29.3257997010824	50.2441707407419	50.3418431753921
ELMO3	na	42.6624831692801	31.1912599171079	34.3929931449542	36.4547752308031	40.3933034307065	29.2600935581552	27.9044780074365	27.1035469497148	31.0765299841158	34.0270072775906
PHKB	na	30.7802516401936	31.5430410439926	36.6781131849905	51.3698954558106	52.166796745561	42.1925208283177	40.9948925651821	42.9767808880544	53.5710985249295	55.138102802755
LYRM1	na	17.2758724620849	17.5890563442338	18.0485752314737	21.420651386979	17.7927390931884	52.7597254119017	44.3024350335093	49.5244898876195	32.8912178663999	35.4621085834157
NUTF2	na	124.297063606315	119.644669932666	124.054906580279	125.19180699501	120.649913808493	79.6545962834785	95.3131252140484	94.6044742725038	133.152723362598	139.4691874319
NUP93	na	69.9956710553018	68.9881876612725	68.9796405305894	63.3495930833433	61.8960179092831	65.1962188929429	69.2720514141202	71.0327218740696	76.0278610681956	76.4757932709445
CENPT	na	27.941493254405	23.9992902119101	25.6010906180346	28.2038576595223	32.4433561763031	21.8592354743454	24.643520644297	20.3971056107663	27.5983782097378	26.3983108624149
NFAT5	na	74.9837750760447	82.0431761478815	78.3912366276883	77.8283667060235	66.3252742367364	75.8015722295363	69.4118067296833	72.223214419445	36.2937576456827	28.1733045827776
LONP2	na	73.8482717217292	78.4862780871587	77.8877356019176	77.431687976635	72.0795217732569	94.5707587101261	90.8875402212162	92.8981016241323	86.8025703692577	80.8188630122574
N4BP1	na	36.4172147205452	36.2334560691216	36.8717674256716	33.4003490145116	34.8661972443118	42.8791983824856	43.7899988764445	43.8101256698172	31.7570379399723	28.1733045827776
ARL2BP	na	38.1204697520184	33.9273353484331	34.9352250188611	43.6346602327349	41.1882981561468	37.3857779491422	35.451265047845	34.2861853068135	35.1973837168027	36.5950832985408
[truncated: 12,879 more rows]
