# Supplementary material for: FOXO1 links KRAS G12D and G12V alleles to glutamine and nitrogen metabolism in colorectal cancer
Source: EMBO Rep. 2025 Nov 20;27(1):142–62. doi: 10.1038/s44319-025-00641-z (PMC12795846; doi:10.1038/s44319-025-00641-z)
Supplement: Supplementary file 6 — Source data Fig. 4 [file 44319_2025_641_MOESM6_ESM.zip › Fig4/Fig 4C-D/data/sw_gsea_G12D_LN___G12G_LN.gct]

#1.2
15400	10
NAME	Desctiption	G12D_Low_Nutrient_1	G12D_Low_Nutrient_2	G12D_Low_Nutrient_3	G12D_Low_Nutrient_4	G12D_Low_Nutrient_5	Parental_Low_Nutrient_1	Parental_Low_Nutrient_2	Parental_Low_Nutrient_3	Parental_Low_Nutrient_4	Parental_Low_Nutrient_5
TSPAN6	na	40.549655242223	39.2076686972607	36.295032346051	45.9328452515627	42.5423984632263	29.9038817647688	29.7406006089275	25.9717146372162	24.2198364293126	24.4090950154574
DPM1	na	15.3591196584467	12.0548951516951	12.5169252175555	14.0329059783572	15.6941138764984	15.8901801633885	16.4112640665843	16.7125678508714	15.250989986484	16.2860030364145
SCYL3	na	14.0561609213548	15.5270170562286	14.2587627073772	15.9499696366027	15.6549764354099	15.2913040265774	15.525209903365	17.0967648129604	12.5247767505581	13.5783057100668
C1ORF112	na	9.51554714058007	9.90920183990471	10.6535641819324	11.7324295884626	11.7020948854689	12.416698569884	12.3662341910178	11.8332664323411	12.1296733830326	13.2597530834377
FUCA2	na	62.1076998013795	63.6685724516712	63.7998615457928	56.5533779182429	59.3714981312919	56.7335326939072	59.8279180643321	54.3638701355931	65.3896073254688	65.5023838506156
GCLC	na	79.164614177855	72.2903583045017	74.4129178791246	73.3851968376386	78.3140196181378	93.2649770393858	103.668337096663	103.733179764029	154.169334008447	162.1034678759
NFYA	na	37.075098609978	37.3740762308217	34.9582733422344	39.4915113598577	39.2157159707017	34.1758648740215	32.3602390045325	32.4646432965203	34.2159516277076	34.8815126158902
STPG1	na	7.73878522636388	6.71016817505358	7.65598338549513	6.44133389170495	7.55352613008526	4.99063447342604	4.31469853393767	3.91880901330777	4.10907502226511	3.54389797124911
NIPAL3	na	33.9164107624825	34.0970173546327	34.6342105534303	38.3796144380753	37.4545311217181	36.8109198759904	36.9446061968413	42.4537643108342	42.6316533560005	44.0399006314777
LAS1L	na	32.17913244636	29.766618125383	32.2037396374001	34.4304633020896	38.2764173845771	39.1265742716601	42.1838829880513	40.4943598041803	44.2120668261025	44.238996023121
ENPP4	na	11.8845630262017	13.8104624067963	12.638448763357	15.5665569049536	13.8155167042492	14.8122031171285	15.640782185524	15.9057542304845	12.6828180975683	15.5692596264989
SEMA3F	na	13.5033905480431	12.0158825460262	13.2460664923646	13.3044217882239	12.2500190607082	15.25137895079	15.2555412449939	14.7915830404264	17.266017160864	16.7638319763582
ANKIB1	na	74.0317464256748	79.7417659872646	79.516906802788	80.7467212853014	78.5879817057575	85.0004863513922	80.207163818377	82.1028907984187	73.0546126554634	77.3286501142222
CYP51A1	na	173.925249602719	182.85208277021	180.867544001247	185.341714479177	199.561812110387	183.695273697866	194.392578591513	177.345317700281	218.729224262112	235.091838452301
KRIT1	na	35.653689078605	34.9943072850178	36.133000951649	40.8334559206296	41.329137789482	34.4154153287459	36.212648409834	36.3450326136191	28.0918494310624	34.0851310493173
RAD52	na	11.4897270452647	11.7037817006748	12.9220037035606	11.540723222638	11.2715830334951	10.2208194015765	11.4801800277984	7.68393924177995	8.73178442231336	9.07874985893031
BAD	na	19.9787006354088	23.0954625559984	19.6057987226436	24.806803737697	23.9521139461771	21.4397656978383	20.803010788628	20.3624389907169	22.9159953164785	23.6923516055418
LAP3	na	43.7083430897184	44.201282222882	40.1432779630988	47.3514723586644	44.4992705176525	46.2332377618188	46.0362923933528	47.6404232990357	52.5487478808904	54.7512327018824
CD99	na	61.1206098490372	55.397900049861	58.3718098333253	61.7294497955058	62.2676687718427	46.3929380649684	44.7264731955503	47.1793869445289	48.5186935321304	44.8761012763792
CD99	na	61.1206098490372	55.397900049861	58.3718098333253	61.7294497955058	62.2676687718427	46.3929380649684	44.7264731955503	47.1793869445289	48.5186935321304	44.8761012763792
HS3ST1	na	3.90887621127563	3.43310929886462	3.76722991984681	3.94915113598577	3.71805690340984	1.47722780413411	1.27129510374949	1.72888632940049	2.2520891948953	1.99095391643209
WNT16	na	4.73803177124319	5.85189085033742	5.18500462086443	3.37403203851212	3.20927016925902	7.06673841437127	6.24090323658841	7.03080440622865	6.9143089316961	6.17195714093947
MAD1L1	na	39.9179176727239	38.7785300349027	36.5785872862545	37.8811778869315	40.1941519979148	32.1796110846511	29.6250283267684	36.1913538287835	36.2309788020876	40.0978118769422
LASP1	na	156.434015647213	151.017796544374	159.843970577586	174.184403988188	184.533034732394	134.188179721479	127.090986280896	129.628055008828	143.145950054486	140.959537283392
SNX11	na	10.0683175138918	9.75315141722904	9.92442290712332	9.39361192540306	11.4672702389377	9.58201818897799	11.5187041218514	9.48966496359823	9.83807385138474	12.781924143494
M6PR	na	69.4911326449001	67.452795201556	69.6329917442652	62.8796879904531	61.2892327446296	101.928718485253	102.589662463179	102.196391915673	108.258322701985	110.139570657023
CYP26B1	na	8.88380957108098	7.21733204874949	9.15477378371375	7.85996099880664	6.69250242613771	13.4547505403566	12.7899992256009	13.9847694200395	12.445756077053	10.8706083837192
ICA1	na	32.4160340349222	32.1853996768558	30.7859649363825	31.0180899904125	33.0320002787148	34.4952654803208	35.2110219644556	36.8444886643348	31.8058210858021	32.8905586994581
DBNDD1	na	53.4607918188607	53.2131941324016	53.2678209096619	56.054941367099	51.8571094422951	56.7734577696946	51.660810125093	51.5976520085523	57.2109676176912	52.7204597071216
ALS2	na	26.256592732306	26.6846222775387	26.4111172875282	27.3373277665811	25.439336707541	27.3087518385873	27.0439140252164	25.8564555485895	25.7212292259095	27.7538975950633
CFLAR	na	22.5846181095925	24.3438659374037	24.7502954949075	23.5798829964199	23.2476400065836	19.2838116053182	20.9571071648401	20.5161177755525	17.5425895181318	16.7638319763582
NDUFAF7	na	9.47606354248638	10.689453953283	9.43832872391728	8.89517537425922	10.3322844473705	11.338721523624	10.7482222407912	11.2953906854165	8.65276374880826	9.55657879887401
RBM5	na	112.646705361307	117.857081725796	112.044709228992	108.505803056697	112.011356395358	132.990427447857	134.949901467711	138.27248665583	123.153719657696	125.788468440179
SLC7A2	na	9.91038312151701	10.6504413476141	9.7623915127213	7.706595906147	6.22285313307542	7.90516500590684	9.09168619651151	8.52917255837574	7.74402600349963	7.68508211742785
ARF5	na	124.412817593227	113.76075813056	114.232133053419	117.74604988944	128.683906299069	110.871935461633	108.946137981926	107.920926650799	119.953382380739	104.485261534356
SARM1	na	60.8047410642876	62.9663455496307	60.761772900755	64.2983150975548	59.9585597476198	55.7753308750094	56.938611010356	57.5527049209318	56.4997815561453	53.4770221953658
POLDIP2	na	79.4409993645108	77.5570600698053	76.6408495521523	76.7208876029858	83.8715362527083	73.7416149793431	72.0785799731908	64.7756078082049	81.5493350572614	76.3729922343348
PLXND1	na	73.0051728752388	76.5427323224135	76.1547553689463	82.4337373045574	75.1830243310558	92.3467002962754	90.4160487424259	94.1666754080132	103.517082291679	93.3757386806649
AK2	na	141.904051548734	134.242376106741	132.460664923646	133.926067165032	134.319697815817	165.888689896681	170.931405313227	165.51205126794	185.145438022445	184.720704366569
FKBP4	na	91.2465951945251	88.9877535307978	82.3119483562228	94.7029447173288	95.8475932257968	101.928718485253	101.703608299959	98.46968138341	119.439748002956	112.966725218357
KDM1A	na	141.193346783047	135.880905544835	131.731523648837	134.194456077186	131.540939498531	152.074613674238	162.186435963193	159.288060482098	155.591706131539	159.355951471224
RBM6	na	53.3028574264859	54.3055470911313	52.9842659694584	50.2654091191976	56.2405028442099	63.1614698956799	68.9581283548966	70.500142543331	56.0651678518672	61.7593904877233
CAMKK1	na	21.2816593725007	20.1695171308297	21.0235734236612	17.3685967437044	14.8330901725508	34.1359397982341	30.7807511483589	33.8477523600407	32.3984761370903	35.677894182463
RECQL	na	31.9422308577978	29.7276055197141	29.935300115772	36.8843047846438	36.9848818286558	21.6793161525627	22.7677395853318	22.2450041049529	19.6761477027695	23.0154272739549
VPS50	na	23.1768720809979	26.3335088265184	22.1577931844753	26.0337244789742	25.9872608827804	27.8277778238236	27.8529200003298	28.7763524604659	23.2715883472514	25.2851147386875
HSPB6	na	1.02657355043602	1.32642859274315	1.86336103562315	0.728484190133298	0.900161145036067	0.479100909448899	0.577861410795223	0.268937873462298	0.276572357267844	0.358371704957776
ARHGAP33	na	16.9384635821944	14.2786136748233	16.2436472888018	17.4452792900342	17.3378864022164	20.0823131210664	17.5669868881748	19.4019465854944	15.8041347010197	13.6579438667241
NDUFAB1	na	33.0872552025149	31.3271223521397	28.4365097175533	31.3631614488967	31.2708154297312	31.7404352509896	31.2045161829421	31.1199539292088	37.8904129456946	38.5448678221252
ZMYND10	na	1.7372783161225	2.06766810045256	1.09371191221359	2.60720657521391	3.09185784599345	0.878351667322982	0.924578257272357	0.960492405222493	0.553144714535688	0.756562488244193
SLC25A13	na	26.5724615170556	27.0747483342278	27.2617821081387	25.1902164693462	26.4960476169312	45.8339870039447	46.2674369576709	41.9158885639096	36.547061496108	42.1285848717029
ST7	na	45.4061378077472	48.2585932124493	45.8143767671693	45.5494325199136	43.638246813705	39.8053005600461	38.909334993545	40.4175204117625	49.5459622876966	47.902351229356
CDC27	na	91.9967835583053	96.790274664581	91.3857064427355	101.029254789539	96.904304135187	111.470811598444	105.710114081473	106.537817587279	100.198214004465	103.410146419483
HCCS	na	13.2270053613872	13.2252733217626	12.3548938231535	14.7613901684905	12.8762181181246	11.4185716751988	12.1350896266997	11.2185512929987	13.1569421385989	11.9457234985925
DVL2	na	59.8966183081327	58.7529841373877	59.0199354109334	62.4579339856391	60.8587208926558	56.4540571633953	61.6770745788768	57.7832230981852	67.1675724793336	66.4182226521744
PRSS22	na	4.42216298649364	3.58915972154029	4.25332410305285	3.45071458484194	2.7004834351082	1.23767734940966	1.27129510374949	1.26784997489369	1.97551683762746	2.03077299476073
UPF1	na	128.084792215941	126.790968423978	127.275660302781	134.232797350351	128.488219093626	141.294843211638	130.59667883972	139.156139668635	151.008507068243	142.273566868237
SKAP2	na	21.5185609610628	21.3398953008971	19.2412280852391	24.1166608207287	26.3786352936656	22.9169935019724	20.648914412416	22.206584408744	18.0957342326675	20.3077299476073
SLC25A5	na	250.16807752164	235.714163451591	244.788929092842	223.913035283077	220.382930769482	312.533493263832	311.775493171049	309.39381357027	361.677622632835	326.396985059876
MCUB	na	21.0052741858448	23.5246012183564	21.5501754554678	25.266899015676	24.8914125323017	19.4035868326804	20.4177698480979	18.9024905347787	18.6883892839557	18.9937003627621
HOXA11	na	8.92329316917467	9.79216402289796	8.5066482061057	6.32631007221022	6.53595266178362	8.34434083956833	8.32120431545121	7.29974227969095	10.6677909231883	10.7511511487333
POLR2J	na	155.131056910121	172.669792690623	135.255706477081	151.524711547726	171.030617556853	149.719034202781	148.664478950584	134.545776123567	153.813740977674	134.54866567248
DHX33	na	76.3217951151091	76.0355684487176	81.7853463244162	68.7075615115195	67.1207114668198	81.3673044547381	81.8251757686036	79.7208696334669	88.1080509581846	92.2209854091342
LIG3	na	49.4334648133039	46.6980889856926	52.9842659694584	45.3193848809241	46.2213179255476	62.1633430009947	61.7541227669829	56.4001140346648	58.3567673835151	60.6444562945213
RPAP3	na	30.1259853454879	30.5078576330924	24.9528347379101	33.2418838339773	35.2236969796722	35.4135422234312	36.4052688800991	36.8060689681259	33.6232965764193	39.8588974069704
ACSM3	na	0.513286775218012	0.780252113378323	0.48609418320604	0.575119097473656	0.743611380681968	1.55707795570892	1.69506013833265	2.03624389907169	1.73845481711216	1.63258221147431
REXO5	na	7.42291644161433	7.33436986575624	6.72430286768355	7.24650062816807	8.76678680382952	9.10291727952909	10.1318367359429	9.56650435601603	9.44297048385925	8.64073999731525
CIAPIN1	na	26.9672974979925	25.9433827698292	26.5731486819302	28.3342008688688	27.2005215565246	32.3393113878007	32.7454799450626	33.2714569169072	36.3099994755927	32.8507396211294
SPPL2B	na	33.4426075853582	33.6288660866057	36.5785872862545	34.3154394825948	35.0671472153181	38.0086721496127	35.9429797514629	32.6951614737737	31.1736556977613	32.9303777777867
FAM214B	na	13.5428741461368	11.2746430383168	13.0840350979626	13.266080515059	13.6589669398951	4.51153356397714	3.39012027666531	4.49510445644127	3.04229592994628	2.90679271799085
PRKAR2B	na	13.7797757346989	14.5126893088368	11.990323185749	15.0297790806449	17.6901233720131	16.0898055423255	15.3711135271529	16.7894072432892	14.5002935881855	15.9276313314567
MSL3	na	20.334053018252	17.8287607906947	16.6487257748069	19.5540493141043	21.0559433056263	23.9949705482324	22.3439745507486	20.9771541300593	18.1352445694201	21.6217595324525
CREBBP	na	109.68543550428	116.140527076363	121.361514407108	111.611446183054	114.516152625023	125.484513199824	114.840324372037	120.599426399736	116.120879715742	104.604718769342
TSPOAP1	na	4.85648256552427	5.57880261065501	5.95465374427399	6.55635771119968	5.0878673415082	8.30441576378092	8.62939706787533	7.22290288727315	4.97830243082119	4.97738479108022
GCFC2	na	18.4783239078484	17.204559099992	17.1348199580129	15.4515330854589	16.4768626982689	17.6468834980345	18.8382819919243	21.092413218686	14.8558866189585	16.3258221147431
WDR54	na	22.7425525019673	22.31521044262	22.0767774872743	25.4969466546654	26.7700097045509	14.6924278897663	14.7162039282517	11.87168612855	14.1842108941651	12.3837333602076
CROT	na	9.19967835583053	10.8845169816276	10.3295013931283	12.6142788712555	10.9976209458754	10.3006695531513	8.43677659761026	8.68285134321134	6.51920556417061	7.446167647456
KMT2E	na	95.8266925733935	93.6692662110677	103.416537477085	87.6098091818203	94.4777827876985	99.2936634832844	93.15125942019	86.213798292771	83.0902381906109	86.686133521453
RHBDD2	na	136.139446227054	125.503552436903	131.285937314231	113.336803475475	123.048114782321	95.341080980331	90.2234282721608	88.4037209766783	98.499269524105	85.7702947198943
SOX8	na	18.1229715250052	16.9314708603096	17.4183748982164	19.5157080409394	18.5511470759607	27.3486769143747	28.584877787337	26.5480100803497	34.7295860054907	32.0941771328852
IBTK	na	49.7098499999598	51.4576268773004	51.2424284796367	52.1057902311133	53.6182942912788	51.9425235994182	51.0059005261917	54.0949322621308	52.23266518687	58.7331405347465
ZNF195	na	42.4843515488139	43.9281939831996	47.3536750139884	40.1433130036612	40.6246638498886	41.1627531368179	47.1534911208902	42.7227021842965	36.5075511593554	39.1819730753835
MYCBP2	na	73.3605252580821	75.7234676033663	74.8585042137302	72.6567126475053	70.0168821073706	89.3922446880072	80.0145433481119	82.4102483680899	72.2248955836598	78.2046698374523
FBXL3	na	38.6544425337257	39.6758199652877	41.8040997557194	41.2935511986085	44.1078961067673	38.2482226043371	42.2224070821043	42.6842824880876	39.0757230482711	43.68152892652
PDK2	na	43.7873102859058	39.9489082049702	40.1027701144983	44.5909006907908	45.4385691037771	27.0292763080754	25.0406611344597	25.2033207130382	25.9582912464248	22.9357891172976
ITGA3	na	70.9520257743668	70.8468918947517	71.9014312658934	56.8984493767271	60.8978583337443	50.06604503741	47.2690634030493	44.5668476023237	39.4708264157966	37.2706573156087
ZFX	na	20.4525038125331	21.3789079065661	21.3476362124653	20.0908271384131	20.8993935412722	23.3162442598464	22.4210227388547	21.8992268390728	21.730685213902	22.5375983340112
LAMP2	na	55.6718733121075	58.2458202636918	57.6021607099157	56.515036645078	51.7005596779411	57.1327834517813	55.1665026839173	55.7085595029046	59.858160180112	54.1937656052814
ASB4	na	1.69779471802881	1.48247901541881	1.70132964122114	3.06730185319283	3.40495737470164	0	0	0	0	0
GDE1	na	69.5306162429938	67.9989716809209	64.0429086373958	66.5604502142845	70.0560195484591	59.7678384537502	55.6287918125535	55.2475231483978	59.6210981595967	53.9150320569809
REX1BD	na	22.0318477362808	20.481617976181	20.3349399974527	21.0493589675358	21.9561044506623	22.1584170620116	22.3824986448016	23.4360146874288	24.9310224908585	24.8072857987438
OSBPL7	na	18.0440043288178	18.1798742417149	17.9044690814225	16.9851840120553	20.0775072784131	21.7192412283501	21.3808721994233	19.2098481044499	17.5820998548844	19.670624694349
TMEM98	na	44.7744002382481	43.2259670811591	45.2472668867622	50.495456758187	49.0783511250099	28.4266539606347	29.4324078565034	29.0068706377193	30.7785523302358	28.5900982399648
YBX2	na	14.6878984908539	14.1225632521477	16.6892336234074	16.4100649145817	15.3418769067017	15.4909294055144	16.0645472201072	13.6774118503683	13.6310661796295	12.9810195351372
MAP3K14	na	17.6886519459746	17.4776473396744	17.2968513524149	18.5188349386517	20.3514693660328	23.276319184059	23.6152696544981	25.4338388902916	31.371207381524	28.1122693000211
TMEM132A	na	52.4342182684246	54.929748781834	59.8706002315439	53.7161237040395	49.7436876235148	58.4503109527657	57.4009001389922	52.3276262365214	56.6183125664029	55.1892425634974
AP2B1	na	265.803582366743	268.328701790805	276.587590244237	286.524334361376	288.051566411541	290.973952338632	282.574229878864	284.958886781409	318.018700521268	311.584287921622
ZNF263	na	54.6847833597651	55.7100008952123	55.0096583994835	52.642568055422	52.9138203516853	65.3573490639874	63.3721347172095	66.4276547451876	71.4741991853614	72.7494561064284
SPATA20	na	178.031543804463	162.253426977022	157.859085996161	152.0998306452	159.406797553561	90.749697264779	93.5750244547731	90.1326073060788	97.1559180745184	89.1150972995002
TNFRSF12A	na	115.252622835491	109.547396718317	110.302871739171	111.18969217824	102.970607503908	69.6692572490275	70.3449957408052	72.4595470499849	109.285591457551	101.180278033079
MAP3K9	na	31.1130752978303	29.766618125383	31.5961219083926	29.2927326979916	28.6877443178886	27.3886019901621	25.2718056987778	26.4711706879319	21.4541128566342	21.223568749166
RALA	na	35.4562710881365	35.3064081303691	35.2013204338374	37.4594238821175	41.4074126716591	40.1247011663453	42.9928889631646	47.7172626914535	42.3155706619801	50.3711340857318
BAIAP2L1	na	69.9649358220244	75.840505420373	72.2254940546974	64.7584103755337	62.3850810951083	81.0479038484388	79.5522542194757	85.0227877102951	92.8492913684905	87.0445052264108
KDM7A	na	135.152356274712	145.478006539388	139.914109066139	159.423013819698	163.790190955476	188.725833247079	180.832097484852	188.717547778115	116.753045103783	131.243682171203
ETV1	na	10.4631534948287	12.3279833913775	10.8966112735354	12.4992550517608	13.1110427646558	1.59700303149633	1.65653604427964	1.92098481044499	0.90873774530863	1.27421050651654
ALDH3B1	na	0.0789671961873865	0.0390126056689162	0	0.0383412731649104	0.0391374410885246	6.10853659547347	4.54584309825576	5.30191807682816	7.78353634025218	6.64978608088317
TTC22	na	25.5064043685258	24.9680676281063	22.6843952162819	26.4554784837882	25.4784741486295	34.4952654803208	33.8241545785471	32.195705423058	36.8236338533758	33.2091113260872
PHTF2	na	31.0735916997366	32.8876265788963	29.854284418571	41.4469162912682	37.9633178558689	29.8639566889814	32.2831908164265	30.5436584860753	32.7935795046158	34.6425981459183
FARP2	na	17.2148487688503	18.1798742417149	20.7805263320582	21.1260415138656	17.4161612843935	19.5632871358301	20.4177698480979	18.8256511423609	22.7974643062209	22.4579601773539
USH1C	na	2.72436826846483	2.61384457981738	2.51148661323121	3.2973494921823	3.95288154994099	5.58951061023716	4.9310840387859	5.37875746924596	5.96606084963492	5.33575649603799
GGCT	na	35.8116234709798	36.281723272092	35.2823361310384	38.111225525921	37.5328060038951	57.2525586791435	60.7524963216045	63.8151154029824	65.6661796827367	71.7141600698837
DBF4	na	48.1305060762121	49.8190974392059	42.006638998722	51.1089171288256	53.7357066145443	53.0205006456782	58.8262916189537	57.8984821868119	60.0952222006273	64.7060022840428
IFRD1	na	58.2383071881975	59.572248856435	58.8984118651318	57.358544654706	58.6670241916984	70.0685080069016	75.3531279676971	74.0347545945498	76.6895636366979	86.5268572081385
COX10	na	19.3469630659097	18.9601263550933	20.6590027862567	16.678453826736	19.6078579853508	22.9968436535472	23.4611732782861	21.822387446655	24.101305419055	23.891446997185
GTF2IRD1	na	85.2845718823774	76.6207575337513	78.544718436376	81.5518880217645	73.108739953364	81.167679075801	72.2712004434559	81.5265953552852	80.7196179854579	72.7892751847571
PAF1	na	57.6855368148858	51.8867655396585	54.1995014274735	52.9876395139062	54.7924175239345	54.7772039803242	49.9272258927073	57.3990261360962	57.5270503117116	58.6535023780893
VPS41	na	68.859395075401	69.793551541691	70.5646722620768	75.8006970470279	72.7956404246558	62.8420692893806	63.7958997517926	62.1246487697909	53.6945476467143	60.0869891979204
ARHGAP44	na	24.5587980142772	24.4218911487415	26.6946722277317	24.2316846402234	23.3650523298492	20.9207397126019	21.8431613280594	20.4392783831347	23.1135470002413	21.6615786107811
ELAC2	na	106.408296862503	100.340421780452	101.593684290062	105.668548842493	100.778910802951	126.362864867147	122.044329959951	123.173546045733	139.787571430519	133.115178852649
SCIN	na	6.47531008736569	6.55411775237792	6.35973223027902	9.77702465705216	9.35384842015739	1.83655348622078	1.50243966806758	1.57520754456489	0.632165388040786	0.756562488244193
ARSD	na	24.1639620333403	22.7053364993092	24.5072484033045	21.1260415138656	21.6821423630427	13.3349753129944	12.2121378148057	14.176867901084	8.88982576932356	9.79549326884587
PNPLA4	na	8.37052279586297	8.81684888117505	7.73699908269614	10.2371199350311	8.96247400927214	6.10853659547347	6.16385504848238	5.45559686166376	5.45242647185178	5.13666110439478
ADIPOR2	na	54.2109801826408	53.3692445550773	54.2805171246745	54.8280206258219	54.2053559076066	58.5301611043406	63.0639419647854	57.3990261360962	63.1770284673261	70.7585021899963
CDKL3	na	1.02657355043602	1.32642859274315	1.2152354580151	1.07355564861749	1.52636020245246	0.558951061023716	0.924578257272357	0.691554531760195	0.47412404103059	0.597286174929626
MARK4	na	53.1844066322048	52.3939294133544	54.3615328218755	53.9845126161939	51.7788345601181	45.4347362460706	43.2625576215357	42.9916400577588	46.1480733269774	44.238996023121
PROM1	na	70.0833866163055	65.0730262557522	68.4987719834511	61.4994021565163	58.7452990738755	66.8345768681215	68.4573151322074	63.0467214788045	64.3623385699026	66.3385844955171
CCDC124	na	56.8168976568246	55.4369126555299	49.1360203524105	55.2497746306359	59.9585597476198	49.5070939763863	53.9337316742208	57.0148291740072	58.9494224348033	57.6580254198732
PAFAH1B1	na	58.2777907862912	60.0794127301309	60.9643121437575	62.3045688929794	63.3243796812329	70.108433082689	72.57939319588	72.1906091765226	64.7179316006755	67.2544232970759
NOS2	na	14.0166773232611	11.7818069120127	14.5828254961812	12.3842312322661	12.2891565017967	15.9700303149633	17.7210832643868	16.9046663319159	22.5604022857056	20.1882727126214
KIAA0100	na	311.20972017449	317.172484088288	332.285882069929	309.299050621332	313.099528708197	300.516045451822	296.789620584427	301.210418277774	295.57682924582	297.926344054897
TRAPPC6A	na	8.25207200158189	7.06128162607383	6.35973223027902	6.40299261854004	5.83147872219017	3.71303204822897	3.69831302908943	3.41935296259208	3.71397165473962	3.26516442294862
SCN4A	na	0.710704765686478	0.624201690702659	1.09371191221359	1.1118969217824	0.821886262859017	0.319400606299266	0.346716846477134	0.0768393924177995	0.0790206735050983	0.159276313314567
ST7L	na	8.84432597298729	9.08993712085747	8.06106187150016	7.51488954032244	8.88419912709509	9.22269250689132	9.5924994192007	8.72127103942024	8.77129475906591	10.2335031304609
RPUSD1	na	81.0203432882585	78.6104004228661	72.7115882379035	68.1324424140458	68.6079342281837	92.3866253720628	92.2652052569706	89.7868300401987	121.415264840584	107.551330565661
RHBDF1	na	27.4016170770231	26.9186979115522	28.1529547773498	26.6471848496127	25.9481234416918	30.5027579015799	29.5094560446094	28.5842539794214	29.4352008806491	29.5059370415235
LUC7L	na	41.7341631850338	42.328677150774	41.7230840585184	39.9132653646718	41.3682752305705	50.1858202647722	54.7812617433872	50.6371596033298	41.7229156106919	48.9376472659007
BAIAP3	na	4.34319579030626	3.94027317256053	4.57738689185688	3.87246858965595	3.87460666776394	6.38801212598533	5.7015659198462	5.57085595029046	5.76850916587218	6.09231898428218
TSR3	na	32.1396488482663	30.702920661437	29.5707294783674	26.4554784837882	30.5272040490492	30.1434322194933	29.7791247029805	28.7763524604659	36.7841235166233	35.677894182463
PIGQ	na	43.4319579030626	42.6407779961254	40.7508956921064	48.0032740024679	46.8866544240525	41.2026782126054	39.6412927805523	38.1891780316463	46.4641560209978	43.8806243181632
CRAMP1	na	64.7531008736569	64.1757363253671	67.8101385572426	64.3749976438846	59.7237351010886	61.0853659547347	61.7926468610359	65.505582036174	62.6238837527904	63.790163482484
TEAD3	na	25.7827895551817	26.1384457981738	25.6009603155181	25.8803593863145	28.4920571124459	22.9569185777598	22.1513540804836	23.7433722571	19.3205546719965	19.5511674593631
DNAJC11	na	70.4387389991488	70.3007154153869	69.4709603498632	68.6308789651897	65.4769389411017	79.4109757411551	81.7096034864446	80.7197817348983	86.1325341205571	82.7440447669175
MYLIP	na	5.44873653692967	6.04695387868201	5.67109880407047	6.01957988689094	6.22285313307542	7.82531485433202	7.39662605817886	7.41500136831765	7.1513709522114	6.4905097675686
E2F2	na	17.6096847497872	17.3215969169988	18.1475161730255	19.0172714897956	18.2380475472525	24.1147457755946	21.8816854221125	24.511766181278	25.9187809096722	21.8208549240957
PSMB1	na	72.5708532962082	70.0276271757045	69.8760388358683	80.7850625584663	80.4665788780067	72.464012554146	76.1621339428104	75.7636409239503	79.4157768726238	77.0897356442504
JARID2	na	28.5071578236465	28.2841391099642	29.5302216297669	25.3435815620058	25.439336707541	23.6356448661457	23.345600996127	23.7817919533089	23.311098684004	23.0552463522836
CDKL5	na	5.05390055599274	5.92991606167526	7.3319205966911	7.85996099880664	7.43611380681968	7.98501515748166	6.78024055333062	6.53134835551295	6.835288258191	7.04797686416959
CDK11A	na	43.1950563145004	37.1009879911393	38.1989012302746	41.101844832784	47.1214790705837	36.6911446486282	43.8789431263839	44.6821066909504	36.3099994755927	38.345772430482
NADK	na	75.8479919379847	66.1263666088129	68.3367405890491	69.4743869748177	68.2948346994755	88.6336682480464	86.0628261144352	82.1413104946276	94.3506841650874	90.9865939809463
CYTH3	na	57.6855368148858	59.9233623074552	58.5338412277273	64.6050452828741	63.4026545634099	71.4658856594608	68.5343633203135	71.3069561637179	69.2221099904661	65.6616601639302
ADAM22	na	51.1312595313328	53.4082571607462	50.7968421450312	57.2051795620464	52.1702089710033	53.5395266309145	53.8181593920618	52.5581444137748	45.0812942346586	47.7828939943701
SYPL1	na	98.1562248609214	101.783888190202	103.902631660291	97.6552227510269	97.7653278391346	107.797704626002	98.429060305453	94.0898360155954	102.055199831834	111.612876555183
CYB561	na	54.7637505559525	56.6853160369352	57.4401293155137	57.3202033815411	59.4497730134689	72.3442373267838	71.9630076910318	69.5780698343174	83.0507278538583	82.3060349053025
SPAG9	na	71.9391157267091	76.3866818997379	76.3572946119488	72.2732999158562	78.7053940290231	94.2231788582836	93.5365003607201	96.7792147502184	87.8314786009168	98.2336662367591
CELSR3	na	18.9916106830665	19.4672902287892	19.6868144198446	15.6815807244484	14.7939527314623	27.7080025964614	28.0840645646478	28.6610933718392	21.1380301626138	19.9891773209781
AASS	na	14.4904805003854	14.434664097499	14.2182548587767	15.1064616269747	15.3810143477902	12.4566236456714	13.7531015769263	14.7531633442175	7.94157768726238	8.28236829235748
PLEKHG6	na	9.79193232723593	9.1679623321953	9.39782087531677	9.85370720338198	9.86263515430821	6.14846167126088	5.27780088526304	5.72453473512606	5.49193680860433	5.49503280935256
SS18L2	na	7.65981803017649	7.99758416212781	6.35973223027902	7.66825463298209	8.1014503053246	6.82718795964682	7.70481881060298	6.76186653276635	7.82304667700473	6.76924331586909
MPND	na	35.9300742652609	33.1217022129098	32.2847553346012	27.0689388544268	29.8618675505443	23.8352702450828	24.3087033474524	25.5875176751272	24.8124914806009	20.4271871825932
MGST1	na	17.886069936443	18.8430885380865	16.7702493206084	18.9405889434658	17.8075356952787	29.2251554763829	27.5832513419587	27.8926994476612	33.8603585969346	31.6163481929415
CRY1	na	19.5443810563782	19.3892650174513	18.6336103562315	17.5986443826939	17.6509859309246	18.9244859232315	22.3824986448016	20.1319208134635	17.1079758138538	20.7457398092223
NFIX	na	107.513837609127	105.45107312308	108.601542097949	106.933810856935	104.105593295476	102.527594622064	90.3390005543199	93.3598617876263	97.7485731258066	91.0662321376036
ST3GAL1	na	6.79117887211524	7.56844549976974	7.04836565648758	5.59782588207692	6.45767777960657	4.3518332608275	3.6212648409834	3.68829083605437	2.56817188891569	2.74751640467628
MMP25	na	1.30295873709188	1.59951683242556	1.09371191221359	1.57199219976133	0.939298586124591	1.59700303149633	1.61801195022663	1.49836815214709	1.65943414360706	1.67240128980295
IL32	na	66.3719283954984	65.619202735117	55.6577839770916	44.514218144461	52.2484838531804	100.251865302182	99.3921626567784	90.2478663947055	94.034601471067	102.61376485291
PKD1	na	165.317825218294	157.415863874077	172.806482129747	136.993369018225	133.145574583161	178.38523861814	173.165802768302	180.572572181829	189.294023381463	173.531543356221
MAPK8IP2	na	0.671221167592785	0.975315141722904	0.769649123409563	0.92019055595785	0.626199057416394	1.31752750098447	1.07867463348442	1.15259088626699	1.02726875556628	0.995476958216043
MED24	na	90.8122756154945	90.8603586029057	90.7375808651275	102.332858077146	99.6830624524723	82.4852065767855	81.5169830161795	79.8745484183025	86.9622511923607	84.575722370035
RHOBTB2	na	16.2672424146016	15.7220800845732	15.6360295597943	22.0845733429884	18.8642466046689	12.4566236456714	11.6342764040105	13.2547951920704	11.5765286684969	12.3439142818789
HEATR5B	na	33.600541977733	35.2673955247002	34.5126870076288	35.6190427702018	35.0671472153181	42.5202057135898	45.0346659479744	44.6436869947415	38.3250266499727	36.115904044078
SEC62	na	54.5663325654841	59.1431101940769	57.5616528613152	60.3108226884041	60.3890715995935	61.0454408789473	64.2581888804288	62.470426035671	56.0256575151147	65.462564772287
RPS20	na	442.729585424582	434.483389334719	407.833019709868	415.696083653959	414.426363686387	503.694756133943	514.720420642332	554.780413256512	566.854801388823	503.034416525731
CSDE1	na	514.313348768448	519.41383187595	500.879547945224	506.219829596312	523.228449912486	547.971665182179	558.406743298451	583.018889970053	554.330024638265	602.582112347335
UBE3C	na	151.222180698845	149.457292317618	152.390526435094	153.940211757115	145.786968054754	173.793854902588	171.124025783492	163.629486153704	190.834926514812	188.702612199433
REV3L	na	56.2246436854192	62.9273329439618	64.6505263664033	56.0166000939341	55.1446544937312	70.2681333858386	65.5294839841783	70.7690804167933	65.1525453049535	69.7232061534517
FAM76A	na	9.27864555201791	8.97289930385072	10.4105170903294	8.8184928279294	10.7627962993443	9.66186834055281	10.0547885478369	9.91228162189613	9.12688778983885	9.11856893725895
POMT2	na	48.2884404685868	47.3222906763953	45.5308218269657	41.4469162912682	41.250862907305	48.9082178395752	48.7715030711168	46.7183505900221	46.9382800620284	46.9466933494686
VTA1	na	36.4433610404789	37.8812401045176	37.1051893180611	43.8240752274926	43.7947965780591	42.7597561683143	43.0699371512706	43.2221582350122	41.5648742636817	43.9204433964918
MLXIPL	na	38.6544425337257	36.0866602437475	39.9407387200963	31.4398439952265	31.6621898406164	48.5488921574885	49.6575572343362	43.6447748933101	37.416288904664	36.792828375665
BAZ1B	na	257.314608776599	260.799268896705	265.285900484696	271.341190188071	274.353462030558	227.133756154566	230.027365590552	250.227481408564	228.883380807517	259.102742684472
RANBP9	na	68.5830098887452	69.5984885133464	68.1747091946471	65.5252358388319	68.9601711979804	68.2718795964682	70.7687607753883	68.8480956063483	78.1119357597897	83.9386171167768
ETV7	na	13.7008085385116	12.8351472650734	15.5955217111938	13.3044217882239	12.9936304413902	18.5252351653574	18.7612338038182	19.4787859779122	20.5848854480781	18.7547858927903
SPRTN	na	8.01517041301973	8.42672282448589	8.22309326590218	8.74181028159958	8.37541239294427	11.1390961446869	9.5924994192007	10.5654164574474	11.8531010257647	11.3484373236629
EEF1AKNMT	na	28.3887070293654	28.401176926971	24.9933425865106	27.6823992250653	28.6486068768	24.2345210029568	22.9603600555969	23.1670768139665	22.9950159899836	22.4977792556826
DYRK4	na	31.665845671142	35.0333198906867	34.1076085216238	36.5392333261596	34.910597450964	54.2981030708753	59.635297594067	51.7513307933879	57.8431330057319	51.565706435591
ZNF207	na	160.14547386802	157.805989930766	153.808301136111	168.701601925606	168.330134121744	189.005308777591	192.658994359127	181.340966106007	205.098158082483	203.316213946045
UQCRC1	na	160.105990269926	154.723994082922	150.972751734076	157.812680346771	165.394826040105	148.321656550222	145.043214109601	140.654507820782	167.958441535086	157.086264006492
STARD3NL	na	25.8222731532754	28.0110508702818	23.8591228256965	26.0720657521391	28.1398201426492	20.242013424216	22.4210227388547	19.3251071930766	20.9799888156036	21.4624832191379
CD9	na	190.863713184913	180.70638945842	174.548319619569	246.534386450374	262.220855293115	169.881197475422	169.968302961902	160.786428634245	258.002498994146	252.69187107356
NCAPD2	na	224.18786997599	215.23254547541	219.795586506331	268.657301066527	250.283935761115	255.001459054177	251.677906448346	259.947664549416	265.430442303625	260.098219642688
GIPR	na	1.53986032565404	1.75556725510123	1.74183748982164	1.4569683802666	2.11342181878033	3.11415591141785	3.6212648409834	3.07357569671198	3.43739929747178	3.34480257960591
PHF7	na	3.79042541699455	3.97928577822945	4.25332410305285	3.98749240915068	4.61821804844591	5.11040970078826	5.66304182579319	5.53243625408156	4.5041783897906	4.38009861615059
SEMA3G	na	4.0668106036504	3.8622479612227	4.09129270865084	3.98749240915068	4.77476781280001	4.71115894291418	4.12207806367259	4.76404232990357	4.18809569577021	4.93756571275157
NISCH	na	132.585922398622	130.887292019214	136.592465480897	142.284464714983	131.384389734177	129.71657123329	120.272221633512	128.244945945307	114.619486919145	109.821018030394
FUZ	na	0.987089952342331	1.59951683242556	1.1747276094146	1.18857946811222	1.33067299700984	0.319400606299266	0.269668658371104	0.499456050715696	0.592655051288237	0.597286174929626
IDS	na	113.554828117462	113.292606862533	118.363933610671	119.203018269707	116.903536531423	110.312984400609	108.830565699767	106.345719106234	109.364612131056	110.697037753624
ZNF200	na	9.43657994439269	10.1432774739182	9.60036011831929	11.2339930373188	11.0758958280525	10.8196955383876	11.8268968742756	9.64334374843383	10.7863219334459	9.91495050383179
LRRC23	na	4.73803177124319	3.82323535555378	3.44316713104278	4.17919877497524	5.2444171058623	3.11415591141785	3.58274074693038	3.84196962088997	3.20033727695648	3.46425981459183
HFE	na	6.23840849880353	6.90523120339816	6.80531856488456	9.24024683274341	9.11902377362624	6.06861151968606	5.93271048416429	6.95396501381085	4.14858535901766	5.13666110439478
SCMH1	na	47.9330880857436	47.010189831044	47.0701200737849	42.3287655740611	43.638246813705	53.0205006456782	49.5034608581241	49.9071853753607	54.2872026980025	50.4905913207177
FYN	na	106.684682049159	102.720190726256	104.834312178103	78.4079036222418	91.4641998238821	125.644213502974	132.407311260212	131.62587921169	167.958441535086	165.408451377178
HIVEP2	na	16.5041440031638	14.434664097499	16.4866943804049	13.1893979687292	11.936919532	17.4472581190974	16.1030713141602	18.5182935726897	15.9621760480299	16.445279349729
ELOA	na	57.9619220015417	56.1391395575704	52.8222345750563	54.0228538893588	57.9234128110165	57.0529333002064	58.5951470546356	59.2047518579145	59.3840361390814	58.2951306731315
LYPLA2	na	68.7804278792136	66.555505271171	65.9062696730189	64.4133389170495	69.5472328143083	65.716674746074	58.9418639011128	57.2069276550517	70.4469304297951	62.7548674459394
CLCN6	na	25.3879535742448	24.2268281203969	26.5326408333297	20.8576526017113	20.586294012564	27.7878527480362	25.0021370404067	26.8937873462298	25.7212292259095	24.8869239554011
NME1-NME2	na	386.662876131538	338.629417206192	320.700637370185	365.622380900586	354.037292086794	357.608903827816	364.977267058263	376.820380416888	447.494074059372	390.386243934003
TSPAN9	na	11.3712762509837	10.221302685256	11.4232133053419	13.2277392418941	14.2068911151344	9.18276743110391	9.13021029056453	8.87494982425584	10.1146462086526	8.6805590756439
BTBD7	na	66.2534776012173	65.7362405521237	71.3748292340869	67.8257122287265	63.2852422401443	69.429706794303	67.0319236522459	64.7756078082049	61.6361253339767	65.3032884589724
APBA3	na	13.8192593327926	14.3176262804922	13.2055586437641	12.2308661396064	14.4808532027541	10.2208194015765	11.0178908991623	12.1406240020123	12.9989007915887	12.6624669085081
MKS1	na	13.8192593327926	13.8104624067963	13.2865743409651	13.7261757930379	15.3418769067017	11.8178224330729	11.2875595575334	12.3711421792657	11.0233839539612	11.228980088677
ABHD5	na	18.0834879269115	16.9314708603096	18.1475161730255	17.2535729242097	16.6725499037115	17.9263590285463	19.1849988384014	18.5567132688986	18.7278996207083	18.8344240494475
AKAP8L	na	43.3135071087815	41.6264502487335	38.4419483218777	42.8655433983699	41.9161994058099	40.484026848432	42.7617443988465	43.9521324629813	43.026756723526	43.9204433964918
MBTD1	na	18.3203895154737	19.1551893834378	21.0640812722617	19.7840969530938	20.0775072784131	21.2002152431138	17.6055109822278	19.0945890158232	15.6065830172569	17.4805753862737
UTP18	na	32.17913244636	31.7172484088288	27.9099076857468	32.7051060096686	32.6406258678295	30.2232823710681	31.4741848413132	28.9684509415104	37.0211855371385	37.7086671772237
RNF216	na	123.030891659948	118.013132148471	120.308310343495	125.759375980906	117.334048383397	104.723473790372	106.018306833897	108.61248118256	115.172631633681	113.285277844986
TTC19	na	55.0401357426084	57.3485303333068	53.8754386386694	51.3006234946502	50.6438487685509	62.1234179252073	59.481201217855	62.2399078584176	56.1046781886198	61.5602950960801
PTBP1	na	393.335604209372	369.956539558332	377.047054773485	414.967599463826	383.546922667541	468.121513607362	465.717773006897	459.422727266023	517.506390784889	487.584614134218
DPF1	na	4.26422859411887	3.97928577822945	3.56469067684429	3.60407967750158	3.95288154994099	2.79475530511858	2.581114301552	2.57411964599628	3.12131660345138	3.22534534461998
SYT7	na	18.0045207307241	19.545315440127	17.863961232822	19.5540493141043	17.6118484898361	27.1490515354376	25.1562334166187	23.8586313457267	29.9093249216797	25.0860193470443
LARS2	na	50.1046859808967	44.7084460965779	46.0979317073728	52.2591553237729	50.0176497111345	39.0467241200853	37.2527989492654	36.1145144363657	36.3890201490978	36.6335520623504
PIK3C2A	na	86.5480470213756	88.9097283194599	93.3300831755597	82.2803722118978	81.2101902586886	87.1165153681249	80.7850252291722	81.8723726211653	71.2766475015987	79.6779757356121
PLAUR	na	8.25207200158189	7.37338247142516	8.74969529770872	5.06104805776818	5.12700478259673	7.86523993011943	7.08843330575474	8.60601195079354	13.9866592104024	13.2597530834377
ANLN	na	124.886620770352	134.086325684065	131.123905919829	159.269648727038	146.96109128741	187.16875529137	193.19833167587	194.057885551153	202.688027540577	221.553351820563
WIZ	na	110.001304289029	104.904896643716	112.206740623394	98.6904371264794	99.6439250113837	100.571265908481	97.8897229887108	100.621184371108	113.868790520847	99.9458866048907
RABGAP1	na	37.4699345909149	38.2323535555378	38.3609326246767	34.5838283947492	35.9673083603541	52.7809501909538	54.473068990963	54.3638701355931	51.2449067680562	53.9150320569809
QPCTL	na	13.6613249404179	13.5763867727828	11.7067682455455	12.8059852370801	13.1893176468328	12.616323948821	12.3277100969648	11.1417119005809	12.7223284343208	12.6226478301794
PPP5C	na	87.6141041699053	88.3245392344262	88.3476177976978	86.8429837185221	91.9729865580329	85.2001117303293	92.0340606926525	83.2170619884768	90.873774530863	89.6327453177725
CEP68	na	24.5193144161835	26.1774584038427	26.6136565305307	25.1518751961812	25.6350239129836	22.5177427440983	23.1144564318089	18.8256511423609	20.940478478851	21.6615786107811
MAP4K3	na	23.4532572676538	28.2841391099642	27.0592428651362	28.2191770493741	26.2612229704	27.8277778238236	29.7791247029805	26.5480100803497	27.5387047165268	28.0724502216924
TMEM159	na	8.88380957108098	9.32401275487096	10.6130563333319	10.4671675740205	11.2324455924066	11.8976725846477	13.7916256709793	13.3316345844882	14.5002935881855	16.007269488114
BRCA1	na	18.4783239078484	19.4672902287892	21.2666205152643	21.39443042602	19.842682631882	24.4740714576813	25.5029502630959	29.8521039543151	22.7184436327158	26.4796870885467
ERCC1	na	58.1198563939165	55.1248118101785	54.9286427022825	58.1253701180042	59.2932232491148	42.7597561683143	39.0634313697571	41.3395931207761	53.022871921921	44.4380914147642
SEMA3B	na	7.89671961873865	7.45140768276299	6.56227147328154	8.28171500362065	8.92333656818362	33.3773633582733	33.2462931677518	34.4240478031742	45.7529699594519	39.7394401719844
MBTPS2	na	21.7159789515313	22.5492860766335	22.9679501564854	19.5157080409394	19.8818200729705	18.6050853169323	16.5268363487434	17.4041223826316	17.3450378343691	15.9674504097853
PRICKLE3	na	11.7266286338269	14.0835506464787	12.3548938231535	13.1893979687292	11.6238200032918	17.40733304331	14.9088243985168	15.5983966608133	19.1230029882338	17.6398516995883
EXTL3	na	55.4349717235453	53.0181311040571	53.1462973638604	55.4414809964605	51.5831473546755	56.0148813297338	54.2034003325919	52.5965641099837	57.487539974959	57.0607392449436
CALCOCO1	na	36.4828446385726	37.7642022875108	38.1178855330736	45.2043610614294	48.9218013606558	24.9531723671302	23.5767455604451	26.048554029634	18.5698582736981	18.3964141878325
UBR7	na	55.6718733121075	61.0547278718538	64.7720499122048	69.0909742431686	67.2772612311739	62.9219194409555	61.4074059205057	56.8227306929627	60.3322842211426	60.6046372161927
MAP4K5	na	63.2132405480029	67.5308204128939	65.4201754898129	69.6660933406422	67.8251854064132	84.681085745093	88.7980367921993	86.3290573813977	74.9511088195857	84.5359032917064
PSMC4	na	96.4189465447989	86.3348963453115	86.7273038536776	93.5910477955464	92.0121239991214	91.5881238563146	93.112735326137	83.7933574316103	103.082468587401	105.998386510844
MAN2B2	na	56.9748320491994	57.9337194183405	59.5870452913404	58.8155130349726	51.6614222368525	54.6973538287494	49.0026476354349	49.8687656791518	50.0991070022323	45.1946539030084
SLC25A39	na	206.183349245266	199.315402362493	201.769593879107	182.696166630798	188.6033286056	218.789415314997	201.134295050791	199.206124843145	237.062020515295	218.766016337558
MVP	na	20.1366350277836	19.7403784684716	17.0132964122114	18.7105413044763	18.8642466046689	15.8502550876011	16.3342158784783	18.5182935726897	18.2932859164303	17.0425655246587
NUB1	na	73.0051728752388	76.3086566884	69.0658818638582	78.4845861685716	80.1143419082099	64.3592221693022	65.2212912317542	68.3870592518415	61.3990633134614	66.458041730503
PGM3	na	28.4281906274591	30.5468702387614	25.5604524669176	33.5869552924615	33.7756116593968	20.4017137273656	21.8431613280594	21.092413218686	21.5726438668918	22.0597693940675
RWDD2A	na	6.08047410642876	5.03262613129019	5.75211450127147	6.09626243322076	6.53595266178362	3.03430575984303	3.19749980640024	3.26567417775648	2.76572357267844	3.02624995297677
CLK1	na	43.9057610801869	46.4640133516791	45.0042197951592	42.5971544862155	45.6733937503083	56.5339073149701	62.4090323658841	56.8227306929627	53.9316096672296	65.1041930673292
POLR3B	na	20.2550858220646	18.4919750870663	20.3754478460532	19.6307318604341	18.2380475472525	32.0997609330763	30.7037029602529	30.6204978784931	28.921566502866	33.8860356576741
ANGEL1	na	43.8267938839995	44.8644965192536	46.4219944961768	48.0032740024679	45.8299435146624	54.4578033740249	53.2788220753196	49.9456050715696	48.8742865629033	44.0797197098064
RNF14	na	25.1905355837763	26.3335088265184	26.8161957735332	32.2450107316897	29.4704931396591	20.8808146368145	21.1882517291582	20.2855995982991	18.9649616412236	23.0154272739549
DNASE1L1	na	14.924800079416	15.2929414222151	14.2587627073772	15.9116283634378	16.1637631695607	10.3805197047262	10.0162644537839	9.25914678634483	8.37619139154042	8.60092091898661
DDX11	na	40.6286224384104	40.495084684335	44.0725392773476	37.4977651552824	36.8283320643017	63.560720653554	63.1024660588384	62.086229073582	63.7696835186143	63.3123345425403
HEBP1	na	25.3879535742448	24.3438659374037	21.4691597582668	22.3146209819779	25.4001992664525	24.0748206998072	22.4980709269607	25.1649010168293	28.0523390943099	25.8824009136171
GPRC5A	na	57.1327664415741	54.1104840627867	59.4655217455389	47.6198612708188	47.2388913938492	90.8295474163539	80.7079770410662	79.0293151017067	127.223284343208	127.938698669926
MAMLD1	na	19.0310942811601	18.3359246643906	18.593102507631	16.3333823682518	16.7899622269771	20.9207397126019	19.1079506502954	17.9035784333473	21.2170508361189	22.4181410990253
TACC3	na	80.2701549244784	80.8731315516632	81.6233149300142	101.412667521188	93.8907211713706	87.3560658228493	87.7578862527679	92.8988254331195	89.5304230812764	88.7169065162138
UFL1	na	54.4083981731093	58.8310093487256	57.3591136183127	61.3076957906918	67.3946735544394	46.5925634439055	47.8854489078975	50.1377035526141	41.4068329166715	46.90687427114
POLA2	na	56.0272256949507	52.6670176530368	55.9008310686946	55.211433357471	57.962550252105	26.4304001712643	28.0455404705948	28.7763524604659	30.8575730037409	34.8018744592329
ZC3H3	na	25.1905355837763	26.7236348832076	29.4086980839654	28.0274706835495	25.8698485595148	28.067328278548	27.0053899311634	27.1243055234832	33.2281932088938	28.3113646916643
CAPN1	na	150.393025138878	150.315569642334	147.813139543237	154.937084859403	150.366048662112	144.169448668331	139.071979531384	135.46784883258	159.068615765763	145.379454977871
MDH1	na	71.820664932428	84.22821563919	78.1801477989714	86.1911820747186	78.5879817057575	94.3429540856458	94.3455063358334	91.4772966733903	97.3139594215286	97.2780083568717
SLC30A9	na	38.5754753375383	39.3247065142675	40.1432779630988	42.9422259446997	41.4074126716591	30.5426829773673	35.6733110930918	31.8499281571779	29.5932422276593	31.8154435845847
MTMR11	na	21.9923641381871	20.949769244208	20.4969713918547	21.3560891528551	26.3394978525771	12.5763988730336	14.2153907055625	11.9869452171767	11.4579976582393	12.2642761252217
COX15	na	47.6172193009941	50.9504630036045	53.5513758498654	51.8374013189589	52.9529577927738	33.537063661423	35.0954496822966	37.2671053226327	33.1096621986362	30.3023186080964
CCDC88C	na	79.3620321683234	77.1669340131162	81.0562050496072	73.4618793839684	63.9114412975607	78.5326240738321	79.6678265016348	83.2554816846857	81.0357006794783	76.7711830176212
YAF2	na	8.96277676726837	9.75315141722904	8.74969529770872	9.5469770180627	10.6062465349902	8.02494023326907	8.78349344408739	9.33598617876263	8.53423273855062	8.08327290071427
ZMYND11	na	103.48651060357	106.855526927161	107.507830185736	104.326604281721	105.945053026636	100.691041135844	111.103487248895	111.417119005809	104.702392394255	112.050886416798
BID	na	30.7182393168933	29.1814290403493	30.421394298978	30.9414074440827	28.570331994623	25.1527977460672	27.0824381192695	24.9343828395759	31.4107177182766	28.7493745532793
MATR3	na	281.478570809939	298.173345127526	280.152280921081	303.586200919761	303.980504934571	288.37882241245	296.597000114162	310.046948405821	281.234577004645	305.810521563968
XYLT2	na	13.8192593327926	15.4489918448908	16.0006001971988	13.9178821588625	13.7372418220721	18.4054599379952	17.5669868881748	18.8256511423609	17.1079758138538	17.6796707779169
RGPD5	na	59.343847934821	61.4838665342119	64.1239243345968	59.5439972251059	61.6023322733378	88.0347921112353	90.4545728364789	92.9372451293284	70.6444821135579	76.2535349993489
NUDCD3	na	87.5746205718116	89.2608417704802	93.9782087531677	86.3445471673783	89.3116405640132	94.5825045403702	87.1800248419727	90.8625815340478	89.6094437547815	82.2662158269738
CHDH	na	28.6256086179276	27.9720382646129	28.5985411119554	26.953915034932	24.5783130035935	29.0654551732332	29.5479801386624	29.6984251694795	31.726800412297	29.9041278248099
IL20RA	na	44.8533674344355	48.8047696918141	44.2345706717496	45.9328452515627	48.7261141552132	11.8976725846477	13.2908124482901	15.5983966608133	13.5125351693718	10.9502465403765
GLT8D1	na	21.8739133439061	22.5882986823025	20.2134164516512	27.4906928592408	24.617450444682	20.8009644852397	21.7661131399534	20.1703405096724	17.7401412018946	19.5511674593631
ATP2C1	na	86.7454650118441	91.679623321953	91.4667221399365	91.8656905031254	92.2469486456526	111.510736674231	112.914119669387	105.269967612385	107.270564283171	117.466281069493
SLC38A5	na	18.794192692598	18.5309876927352	16.3651708346033	13.687834519873	14.5199906438426	30.3031325226429	28.1996368468069	28.353735802168	32.8330898413683	32.4923679161716
RALBP1	na	159.632187092802	162.409477399698	162.963074919825	175.52634854896	180.345328535922	122.609907743131	120.387793915671	125.862924780355	126.828180975683	138.888945210302
RUFY3	na	15.5565376489151	15.800105295911	15.7575531055958	14.7613901684905	15.3027394656131	17.0080822854359	17.2587941357507	18.7103920537342	12.7618387710734	14.4145063549683
WWTR1	na	13.9771937251674	11.7818069120127	12.07133888295	11.6174057689679	9.39298586124591	4.63130879133936	5.47042135552811	5.45559686166376	4.06956468551256	4.85792755609429
AGPS	na	35.2588530976681	34.4091181999841	37.3887442582646	36.2325031408404	35.2236969796722	30.3031325226429	33.0536726974868	32.2341251192669	28.2498907780726	30.9792429396833
CXORF56	na	15.0037672756034	15.9561557185867	16.1626315916008	13.687834519873	15.8506636408525	16.6886816791367	15.2940653390469	14.5994845593819	18.056223895915	17.3611181512878
TTC27	na	24.3613800238087	23.8757146693767	23.5350600368924	24.845145010862	25.2436495020984	28.5464291879969	31.088943900783	30.9278554481643	35.1641997097687	35.5584369474771
PHLDB1	na	40.668106036504	40.495084684335	37.6722991984681	42.9038846715348	42.816360550846	13.5346006919314	12.3662341910178	12.6016603565191	8.45521206504552	7.446167647456
MARCO	na	2.68488467037114	3.55014711587137	2.95707294783674	3.87246858965595	4.53994316626886	2.19587916830746	2.0803010788628	3.03515600050308	3.04229592994628	3.18552626629134
PRDM11	na	18.4388403097547	17.1655464943231	17.7424376870205	15.9499696366027	17.1030617556853	14.1334768287425	14.1768666115095	13.6774118503683	14.0261695471549	13.0606576917945
SYT13	na	11.4107598490773	11.5867438836681	11.4637211539424	10.7355564861749	10.5279716528131	16.0898055423255	15.448161715259	15.6752360532311	17.1869964873589	12.9013813784799
ZRANB1	na	29.1388953931456	29.766618125383	28.2744783231513	27.6057166787355	31.6621898406164	33.2176630551237	36.9060821027883	34.4624674993831	35.4802824037891	38.783782292097
NCDN	na	65.8191580221866	59.7282992791107	70.4836565648758	58.5854653959831	62.6590431827279	73.142738842532	69.6900861419039	66.6197532262321	73.2521643392261	75.4969725111047
ADGRA2	na	14.5694476965728	13.0692228990869	12.5169252175555	14.99143780748	14.3634408794885	11.6581221299232	10.324457206208	12.255883090639	11.6160390052494	11.0697037753624
ZFP64	na	29.0204445988645	29.6105677027074	27.9504155343473	24.5000735523778	26.0263983238689	29.6244062342569	30.5881306780938	32.5030629927292	28.9610768396185	28.4308219266502
MNAT1	na	20.0181842335025	22.4712608652957	19.1197045394376	23.5032004500901	23.1693651244066	23.3162442598464	25.1947575106717	27.58534187799	24.9310224908585	27.1964304984623
SAMD4A	na	28.3887070293654	26.9577105172211	31.5151062111916	28.1424945030443	27.7875831728525	20.4815638789405	18.2604205811291	20.0166617248368	18.0167135591624	16.9629273680014
MRE11	na	16.8200127879133	16.9704834659785	16.5677100776059	14.7997314416554	15.0287773779935	26.8695760049258	28.3537332230189	29.0068706377193	25.5236775421467	26.2009535402463
SERPINB1	na	134.797003891869	131.433468498579	124.76417368955	92.5941746932587	99.9178870990034	221.304695089604	242.316551593464	221.796906213978	313.830604825498	331.692922477586
SPAST	na	24.203445631434	28.2841391099642	26.1680701959252	26.0337244789742	26.6917348223738	24.7934720639805	23.5767455604451	23.8970510419356	23.2715883472514	23.7321706838705
OSBPL5	na	24.9141503971204	24.8900424167685	22.2388088816763	26.8388912154373	25.7132987951607	31.1814841899659	30.6651788661998	33.5019750941606	37.3372682311589	36.235361279064
AQR	na	60.883708260475	65.2290766784278	64.7315420636043	63.4164658147618	60.3107967174165	82.3654313494233	84.3292418820496	81.603434747703	83.5643622316415	88.4779920462419
CPS1	na	41.7736467831275	45.9958620836522	44.0320314287471	50.6871631240116	51.0743606205247	53.0205006456782	50.3509909272904	49.1387914511827	37.3767785679115	40.0579927986136
RTF2	na	50.3021039713652	47.0492024367129	45.3282825839632	53.946171343029	51.8571094422951	47.4709151112285	47.1534911208902	50.2145429450319	54.0896510142398	50.6100485557036
SLC45A4	na	17.0963979745692	15.8781305072489	16.8917728664099	15.413191812294	15.1070522601705	14.6525028139788	13.8686738590854	14.2537072935018	16.2782587420502	18.117680639532
RNF10	na	113.436377323181	106.89453953283	110.869981619578	108.812533242016	111.346019896853	101.848868333679	94.9233677466287	93.4367011800441	105.453088792554	95.4463307537542
ZNF839	na	19.7417990468466	21.7690339632552	22.4818559732794	21.816184430834	22.1909290971935	18.7647856200819	19.6472879670376	18.8640708385698	15.9226657112773	16.6443747413722
ZDHHC6	na	27.4016170770231	30.6639080557681	28.2339704745508	35.8490904091912	36.476095094505	26.5901004744139	26.4275285203682	23.5128540798466	24.3778777763228	28.669736396622
RNH1	na	81.4546628672892	75.6844549976974	82.9600739338308	74.7271413984104	72.7956404246558	105.641750533482	100.04707225568	103.771599460238	125.050215821818	111.254504850225
NDUFS1	na	88.7591285146224	87.934413177737	88.2260942518963	87.6481504549852	84.5760101923018	64.638697699814	66.5311104295567	69.0401940873928	60.8064082621731	66.458041730503
RB1CC1	na	48.6437928514301	57.3095177276378	57.1160665267097	56.6300604645727	58.4713369862558	44.5563845787476	45.2272864182395	48.9082732739294	48.3211418483676	51.6055255139197
ERP44	na	48.8017272438049	50.4823117355775	48.2853555318	44.4375355981312	49.5871378591607	56.1346565570961	55.7828881887655	59.781047301048	65.7847106929943	67.6127950020336
ALAS1	na	64.2398140984389	57.6216185729892	57.8452078015188	59.7740448640954	60.8587208926558	50.944396704733	50.7362318678206	52.481305021357	63.7696835186143	58.5340451431033
BIRC3	na	4.22474499602518	4.36941183491861	4.01027701144983	1.95540493141043	2.30910902422295	1.03805197047262	0.770481881060298	0.845233316595794	0.94824808206118	1.47330589815974
AKAP11	na	69.767517831556	76.3476692940689	77.4510065241624	71.5448157257229	71.9346167207083	78.2132234675328	72.2712004434559	82.1797301908365	66.5749174280453	73.1078278113862
GLRX2	na	12.5952677918881	14.1615758578166	12.638448763357	12.2692074127713	11.9760569730885	12.2969233425218	15.8719267498421	14.4073860783374	13.9471488736498	17.0425655246587
SNAPC1	na	5.33028574264859	6.2810295126955	5.46855956106795	5.94289734056112	6.41854033851804	6.2682368986231	5.81713820200525	7.14606349485535	6.28214354365531	7.12761502082687
DERA	na	13.6218413423242	12.7571220537356	13.6106371297691	15.7966045439431	15.4592892299672	14.3331022076796	13.8686738590854	14.4073860783374	13.9076385368973	12.3040952035503
STRAP	na	91.7203983716494	94.020379662088	93.6946538129642	90.6387697618483	93.8124462891936	145.407126017741	141.96128658536	138.656683617919	144.212729146804	147.45004705096
DEF6	na	31.5473948768609	34.2920803829773	30.1378393587745	35.3123125848825	29.0399812876853	34.615040707683	36.5978893503641	37.4976234998861	41.011729549146	38.9828776837402
GCLM	na	16.4646604050701	16.8534456489718	17.863961232822	18.2504460264974	18.1597726650754	17.6868085738219	20.1095770956738	19.1330087120321	26.9460496652385	27.5548022034201
UBR2	na	39.2861801032248	40.7291603183485	41.1154663295109	40.258336823156	41.5639624360132	51.6630480689063	50.8903282440327	50.6371596033298	46.18758366373	48.2607229343138
EHD2	na	44.024211874468	42.0165763054227	41.2369898753124	47.3898136318293	47.8259530101771	35.5333174507934	33.554485920176	32.5414826889381	36.2704891388401	35.3991606341625
DEPDC1	na	36.8381970214158	40.4170594729971	37.8343305928701	45.6261150662434	42.9337728741115	39.8851507116209	41.0281601664608	39.9180643610468	31.1341453610087	37.7086671772237
CCDC28A	na	5.17235135027382	5.73485303333068	4.65840258905788	6.47967516486986	6.22285313307542	4.15220788189046	3.8909334993545	4.30300597539677	3.91152333850237	4.30046045949331
HSF2	na	16.5436276012575	16.2292439582691	16.2841551374023	17.4069380168693	17.8466731363672	21.5196158494131	22.3054504566956	22.7444601556686	21.8887265609122	23.9312660755137
PHF20	na	43.4714415011563	41.7044754600714	45.0852354923602	42.78886085204	39.8419150281181	44.8358601092595	41.6445456713091	44.6821066909504	39.6683780995593	40.9738316001723
NR1H3	na	9.75244872914223	10.9625421929654	9.31680517811577	11.3106755836486	11.115033269141	6.86711303543423	5.77861410795223	6.49292865930405	6.87479859494355	6.13213806261083
TYMP	na	3.98784340746302	3.66718493287812	2.91656509923624	3.10564312635774	2.66134599401968	5.86898614074902	3.81388531124847	4.84088172232137	4.70173007355335	4.5791940077938
NCAPH2	na	54.9216849483273	52.7450428643747	52.9842659694584	58.5471241228182	57.140663989246	59.8077635295376	61.2918336383467	65.3903229475473	74.2004124212873	67.7720713153482
TOMM34	na	100.248855559887	109.157270661627	100.945558712454	110.116136529623	113.655128921076	91.6679740078894	86.8333079954955	83.4475801657302	97.709062789054	92.9775478973784
SEC63	na	64.2398140984389	64.6048749877252	65.2176362468104	50.8788694898361	57.5320384001312	69.3099315669408	68.4187910381544	69.5780698343174	67.4441448366014	77.9259362891519
KPNA6	na	63.7660109213146	67.7648960469074	74.3319021819236	66.9438629459336	63.7157540921181	74.3804161919416	74.5055978985308	71.4222152523446	70.6444821135579	72.3910844014707
VIM	na	1.30295873709188	1.36544119841207	0.85066482061057	1.41862710710169	1.40894787918689	0.119775227362225	0.192620470265074	0.192098481044499	0.118531010257647	0.0398190783286417
RTEL1-TNFRSF6B	na	30.4813377283312	32.1463870711869	28.8415882035584	28.1041532298793	27.5918959674099	43.7179579872121	47.5002079673673	47.0641278559022	46.4641560209978	49.455295284173
FAS	na	9.08122756154945	8.97289930385072	8.22309326590218	5.8662147942313	5.98802848654427	6.38801212598533	7.5121983403379	7.14606349485535	6.63773657442826	7.48598672578464
RNASET2	na	44.024211874468	41.4703998260579	40.0622622658978	38.1495667990859	40.0376022335607	50.9843217805204	56.2066532233487	53.633895907624	57.4480296382065	58.9322359263898
CD44	na	385.636302581102	394.807569369432	400.78465405338	437.435585538463	427.419994127778	183.056472485267	191.310651067272	180.8799297515	203.912847979906	199.05557256488
AGPAT4	na	1.42140953137296	1.87260507210798	1.90386888422366	2.18545257039989	1.36981043809836	3.71303204822897	4.46879491014973	4.72562263369467	3.43739929747178	2.94661179631949
BTN3A1	na	21.6764953534376	23.7976894580389	22.4008402760783	22.9664226257813	22.7388532724328	16.0898055423255	16.5653604427964	16.4436299774091	10.1936668821577	12.781924143494
MIPEP	na	48.6043092533364	50.9114503979356	49.5005909898151	71.5831569988878	66.7293370559345	53.4596764793397	50.6206595856615	50.176123248823	43.5799014380617	45.8715782345953
IFNGR1	na	37.6673525813834	41.5094124317268	34.3911634618273	42.5588132130506	38.6286543543738	30.8620835836666	29.9332210791926	32.2725448154758	29.711773237917	32.8905586994581
B4GALT7	na	14.3720297061043	13.1472481104247	12.395401671754	9.24024683274341	12.9153555592131	11.6181970541358	11.8654209683286	12.255883090639	11.220935637724	10.671512992076
SH2D2A	na	9.12071115964314	10.9235295872965	10.8155955763344	6.47967516486986	8.06231286423608	12.4965487214588	11.3260836515864	10.6422558498652	10.9838736172087	8.28236829235748
VRK2	na	31.2315260921114	32.0683618598491	28.3554940203523	35.6957253165316	36.1629955657968	28.6262793395717	29.9717451732456	29.6215857770617	30.8180626669883	31.337614644641
TNFRSF1B	na	2.88230266083961	2.30174373446605	2.26843952162819	2.79891294103846	2.5439336707541	6.2682368986231	5.16222860310399	5.37875746924596	6.36116421716041	5.65430912266712
VEZT	na	50.3810711675526	50.0921856788884	49.2980517468126	47.0447421733451	47.6302658047345	58.6100112559154	60.0205385345972	64.4298305423248	54.1686716877449	58.1756734381456
POU2F2	na	3.15868784749546	4.01829838389837	3.80773776844731	3.64242095066649	3.63978202123279	2.19587916830746	1.96472879670376	1.69046663319159	1.69894448035961	1.83167760311752
BRD9	na	39.0097949165689	36.6718493287812	37.0646814694606	35.0055823995632	35.2628344207607	45.7940619281573	45.8051478290347	46.756770286231	47.4519144398115	47.9819893860133
SNX1	na	80.6255073073216	74.8261776729812	70.6456879592778	79.0213639928804	79.2924556453509	83.0441576378092	83.5587600009893	82.75602563397	86.2510651308148	82.6644066102602
TBPL1	na	13.5428741461368	12.5230464197221	12.5979409147565	12.5759375980906	13.1893176468328	12.2170731909469	11.4801800277984	12.4864012678924	13.3149834856091	14.0959537283392
ARNTL2	na	33.9558943605762	35.6185089757205	37.7938227442696	38.2262493454157	35.1454220974951	42.0810298799283	40.1421060032415	39.4954477027489	36.9026545268809	41.013650678501
BCLAF1	na	230.149893288138	237.235655072679	230.732705628467	251.902164693462	259.872608827804	217.591663041375	226.252004373356	238.163696798969	212.091487687684	245.006788956133
SLC39A9	na	73.3210416599884	71.198005345772	79.0713204681825	89.7185792058904	84.4194604279477	84.1620597598567	83.7128563772013	80.2971650766004	87.8709889376693	93.3757386806649
TFB1M	na	10.0288339157981	9.63611360022229	9.7623915127213	9.9303897497118	9.11902377362624	9.30254265846613	8.89906572624644	7.91445741903334	8.25766038128277	7.96381566572834
RABEP1	na	75.4926395551415	78.2592869718458	78.5042105877755	80.5933561926417	79.2924556453509	85.95868817029	92.1111088807586	95.4345253829069	90.439160826585	103.410146419483
HMGB3	na	65.8191580221866	65.5411775237792	66.1493167646219	82.5487611240521	73.3435645998952	57.4122589822931	62.023791425354	64.1224729726536	52.23266518687	60.6046372161927
NUP160	na	65.1479368545939	65.2290766784278	70.0785780788708	72.4266650085158	66.1422754396066	99.253738407497	96.4258074146962	91.6693951544348	100.000662320702	112.369439043427
BAK1	na	19.0705778792538	18.1798742417149	17.863961232822	20.0524858652482	19.0599338101115	21.998716758862	24.4242756296114	20.3624389907169	22.520891948953	24.010904232171
IKZF2	na	1.26347513899818	0.936302536053988	0.810156972010067	1.07355564861749	0.626199057416394	0.598876136811124	0.423765034583164	0.537875746924596	0.316082694020393	0.597286174929626
GRN	na	199.115785186495	194.985003133243	186.093056470712	205.202493978601	215.529888074505	121.611780848446	109.678095768933	105.846263055519	112.090825366982	103.967613516084
FAM13B	na	34.7455663224501	35.1503577076935	35.3633518282394	37.3060587894578	36.3978202123279	49.1477682942996	45.9207201111937	47.2946460331556	47.056811072286	46.6281407228395
ARHGAP31	na	15.2406688641656	15.5660296618976	15.6360295597943	15.7199219976133	16.1637631695607	9.6219432647654	8.93758982029945	9.91228162189613	7.58598465648944	7.80453935241378
CENPQ	na	3.19817144558915	4.56447486326319	3.6862142226458	3.91080986282086	4.81390525388853	3.55333174507934	4.04502987556656	3.57303174742767	3.99054401200746	4.73847032110837
SARS1	na	219.37087100856	218.704667379944	207.764755471982	161.033347292624	176.431584427069	252.246628824846	239.851009574071	264.826965967946	309.958591823748	285.423153459704
RANBP3	na	85.8373422556891	81.419308031028	75.8306925801422	74.5737763057508	75.4569864186755	89.7116452943064	87.7578862527679	91.7078148506436	106.598888558378	95.7648833803834
ARID4A	na	20.1366350277836	23.0564499503295	21.6716990012693	28.1041532298793	31.5056400762623	21.6793161525627	22.4595468329077	26.7785282576031	20.940478478851	26.4796870885467
EIPR1	na	27.9149038522411	29.3764920686939	29.7327608727694	26.6855261227777	28.8834315233312	29.1852304005955	26.003763485785	29.3910675998083	32.2404347900801	28.231726535007
PNPLA6	na	85.0081866957216	85.7106946546088	86.2412096704716	90.6771110350132	85.8675457482231	63.6006457293414	62.3705082718311	60.5878609214349	55.0774094330535	56.1847195217135
IFT88	na	12.358366203326	12.093907757364	11.4637211539424	14.0712472515221	12.7979432359476	8.54396621850537	9.16873438461754	10.1427997991495	5.64997815561453	6.68960515921181
ALG1	na	45.6430393963094	43.4990553208415	46.2599631017748	42.367106847226	45.5559814270427	45.3149610187084	43.5322262799068	43.4910961084745	50.1781276757374	49.3358380491871
ZCCHC8	na	36.0090414614482	35.384433341707	36.21401664885	34.8905585800685	37.2588439162755	46.6324885196929	45.8436719230877	48.6009157042582	50.8498034005308	51.2869728872905
ABCF2	na	178.4263797854	168.534456489718	168.755697269697	137.760194481523	148.957100782925	185.212426577787	196.318783294164	192.828455272468	219.400899986905	214.505374956393
CHPF2	na	90.0620872517143	89.807018249845	90.7375808651275	91.9807143226201	89.7812898570755	102.048493712616	101.703608299959	94.1666754080132	111.340128968684	106.237300980816
FUT8	na	25.1510519856826	27.2698113625724	26.5731486819302	26.8772324886022	26.3786352936656	28.3068787332725	28.7389741635491	29.2373888149727	27.0645806754962	27.674259438406
UBA6	na	48.0515388800247	51.8867655396585	51.6475069656418	53.8311475235342	49.0000762428328	47.7903157175277	51.1985209964568	47.0257081596933	41.0907502226511	51.4462492006051
GAB2	na	15.8724064336647	15.2149162108773	17.944976930023	12.422572505431	15.889801081941	23.1166188809094	21.8431613280594	27.7006009666167	25.6026982156518	21.9801312374102
ATP6V0A1	na	83.4683263700675	86.0618081056291	86.8488273994791	94.4345558051744	93.8907211713706	96.6586084813155	92.3807775391297	93.9745769269687	93.679008440294	92.1413472524769
PIAS1	na	39.8389504765365	42.7188032074632	41.3180055725134	39.5298526330226	43.638246813705	51.9025985236308	42.8773166810056	45.0278839568305	43.2638187440413	47.3847032110837
SLC4A7	na	128.834980579721	131.433468498579	145.949778507614	129.210090565748	134.358835256905	41.9213295767787	43.6092744680128	39.4954477027489	39.2732747320339	42.2878611850175
MAP2K3	na	78.4933930102622	74.2800011936164	77.3699908269614	79.3664354513646	72.286853690505	63.9200463356407	65.6065321722843	59.8963063896747	77.2822186879861	72.7892751847571
TMSB10	na	792.514780936611	748.378814546819	676.643103022808	741.980318287347	751.556281222939	442.729165406571	445.300003158799	494.999365955464	632.560491408312	577.774826548591
ASTE1	na	5.88305611596029	5.61781521632393	4.9014496806609	6.05792116005585	6.49681522069509	7.02681333858386	7.47367424628489	7.87603772282444	7.19088128896395	7.60544396077057
RNF19A	na	19.1495450754412	18.1798742417149	18.4715789618295	19.5540493141043	20.4297442482099	19.0841862263812	20.5718662243099	19.5940450665389	16.7128724463283	20.3077299476073
PEX3	na	10.936956671953	10.7674791646209	10.4915327875304	10.2371199350311	10.0583223597508	12.416698569884	11.9809932504876	11.3338103816254	9.4034601471067	10.7511511487333
GABARAPL2	na	22.7425525019673	19.4672902287892	19.5652908740431	23.4648591769252	24.3043509159738	16.1696556939004	17.1046977595386	14.6763239517997	14.0656798839075	15.887812253128
SH3YL1	na	39.0492785146626	38.2713661612068	36.457063740453	35.542360223872	38.1590050613115	49.0279930669374	49.7346054224422	52.1355277554769	47.8865281440896	47.2254268977691
FAM136A	na	52.1578330817688	54.0324588514489	51.9715697544458	60.8092592395479	56.1622279620329	61.4846167126088	64.8745743852771	62.086229073582	66.7724691118081	70.240854171724
VCL	na	210.408094241291	216.051810194458	211.126906905823	248.796521567104	241.1257745464	251.56790253646	244.127184013955	231.209731785159	268.946862274602	273.756163509412
DEPDC1B	na	25.5064043685258	27.1527735455657	23.8591228256965	27.9891294103846	27.5527585263213	23.4360194872087	25.0406611344597	26.0869737258429	26.6299669712181	28.7095554749507
DAPK2	na	3.07972065130807	2.57483197414847	2.55199446183171	2.83725421420337	3.71805690340984	4.03243265452824	3.08192752424119	2.95831660808528	3.12131660345138	3.6235361279064
NSMAF	na	59.6202331214768	59.5332362507661	57.3186057697122	58.7004892154779	56.9449767838034	76.7359956633987	74.0818328639476	69.9622667964064	72.1458749101547	75.1386008061469
ADSS2	na	53.8951113978913	54.9687613875029	53.5108680012649	51.5306711336396	56.5536023729181	63.6405708051288	67.1474959344049	70.3848834547043	66.8514897853132	75.7358869810766
TIMP2	na	45.0113018268103	47.8294545500912	45.4903139783652	56.054941367099	55.4186165813509	36.6112944970534	35.2495460585086	34.7698250690543	35.0061583627585	34.6027790675897
RFC1	na	88.4827433279666	91.6015981106152	84.2968329376474	93.4376827028867	93.4210718783083	112.389088341554	107.636318784124	117.218493133353	107.626157313944	120.054521160855
TBC1D23	na	23.8480932485907	26.7236348832076	27.1807664109377	26.8388912154373	24.539175562505	26.4304001712643	26.5431008025273	26.048554029634	20.3478234275628	26.8380587935045
CUL3	na	69.2937146544317	66.7895809051845	66.1493167646219	66.1003549363056	72.2477162494165	69.3897817185156	71.3466221861836	73.1511015817451	68.0367998878896	76.2535349993489
MYOM2	na	5.44873653692967	5.96892866734417	4.53687904325637	6.51801643803477	6.10544080980984	3.23393113878007	3.46716846477134	3.57303174742767	2.80523390943099	3.02624995297677
CYP46A1	na	0.947606354248638	1.67754204376339	1.57980609541963	0.88184928279294	1.29153555592131	1.47722780413411	1.5409637621206	1.84414541802719	0.47412404103059	1.39366774150246
ZZZ3	na	47.4198013105256	51.2235512432869	48.3258633804005	46.5846468953662	44.4992705176525	50.6249960984337	49.5034608581241	52.3276262365214	51.086865421046	53.0390123337508
USP2	na	2.13211429705944	2.45779415714172	2.59250231043221	2.76057166787355	2.19169670095738	1.71677825885856	2.46554201939295	1.80572572181829	1.58041347010197	1.9113157597748
TUBG2	na	38.7728933280068	33.1217022129098	35.0797968880359	32.4367170975142	35.2236969796722	31.9001355541392	30.8192752424119	29.0452903339282	28.6054838088456	27.2760686551196
RPL26L1	na	9.51554714058007	10.6114287419452	7.21039705088959	10.1220961155364	9.15816121471477	6.54771242913496	5.54746954363414	8.83653012804694	7.19088128896395	6.84888147252638
NSUN2	na	101.828199483635	97.2194133269391	97.38086803561	96.8883972877287	95.7693183436198	116.102120389783	121.081227608626	113.184425031419	113.513197490074	127.102498025024
FBXO42	na	29.4942477759889	30.4298324217546	29.4086980839654	26.2254308447987	24.8131376501246	32.8982624488244	28.9315946338142	34.5393068918009	30.1068766054425	31.4968909579556
MFAP3	na	9.39709634629899	9.63611360022229	8.79020314630922	8.43508009628029	9.23643609689181	9.22269250689132	7.58924652844393	8.10655590007784	8.17863970777767	7.9239965873997
MRI1	na	13.2270053613872	13.2252733217626	14.7853647391837	14.2629536173467	15.067914819082	14.4928025108292	15.8334026557891	12.8321785337725	15.2905003232365	14.7330589815974
METTL1	na	14.5694476965728	12.4060086027153	12.1928624287515	9.96873102287671	10.6062465349902	15.8103300118137	16.3342158784783	15.2910390911421	17.5425895181318	18.3167760311752
HOXC8	na	1.57934392374773	2.10668070612147	2.59250231043221	1.91706365824552	1.68290996680656	1.11790212204743	1.5409637621206	1.34468936731149	0.987758418813729	0.995476958216043
AGA	na	8.68639158061251	8.38771021881698	8.62817175190721	5.98123861372603	9.47126074342296	13.494675616144	13.1752401661311	14.4842254707552	12.445756077053	12.9013813784799
PI4K2B	na	22.5451345114988	23.3685507956808	22.9679501564854	24.385049732883	23.051952801141	22.7572931988227	26.6201489906333	25.2417404092471	25.7212292259095	27.9131739083778
BOD1L1	na	50.4995219618337	58.1287824466851	55.6982918256921	47.0447421733451	53.5400194091017	44.5164595029602	53.0476775110015	52.4428853251481	43.5403911013092	46.5883216445108
MAT2B	na	47.6567028990878	46.6590763800237	47.7587534999934	49.651948748559	48.491289508682	42.6399809409521	42.7617443988465	39.6875461837934	41.4858535901766	43.68152892652
EDC4	na	72.4918861000208	73.1096230235489	76.6813574007528	85.5777217040801	76.7485219745968	92.3467002962754	90.608669212691	87.7121664449181	94.6272565223552	89.4336499261293
TRIO	na	74.6240003970802	78.3373121831837	81.5017913842127	69.321021882158	67.1598489079083	94.1034036309213	92.7274943856068	97.9318056364854	89.0562990402458	81.6689296520442
CLEC16A	na	32.2975832406411	35.0723324963556	34.2696399160258	36.1941618676754	33.5407870128656	41.6418540462668	37.5609917016895	39.0344113482421	34.532034321728	34.1647692059746
CDH1	na	139.416584868831	138.455737518983	148.90685145545	136.188202281762	136.746219163305	207.770094397673	205.102276738251	208.11949436361	246.386459988896	228.521690528075
MTREX	na	54.0135621921724	54.7736983591583	54.4425485190765	59.0072194007971	60.5847588050361	65.8364499734363	67.1474959344049	69.1554531760195	62.0707390382547	76.1738968426916
DNAH5	na	0.710704765686478	0.819264719047239	0.891172669211073	0.498436551143836	0.430511851973771	1.19775227362225	0.847530069166327	1.07575149384919	0.711186061545885	0.836200644901476
ZFYVE16	na	28.4281906274591	29.6495803083763	29.0036195979604	30.404629619774	28.3355073480918	27.7080025964614	31.05041980673	31.9267675495957	23.6666917147769	26.5991443235327
RIPOR1	na	58.3172743843849	54.3835723024691	64.2454478803983	46.5846468953662	48.4521520675935	53.7391520098516	45.4584309825576	47.7556823876624	51.5609894620766	50.8091439473468
RAI14	na	56.0272256949507	53.7983832174354	51.7690305114433	48.386686734117	46.2995928077247	52.7809501909538	55.2435508720233	53.4802171227884	59.1469741185661	60.0073510412631
PNKP	na	36.3643938442915	35.0723324963556	35.6063989198424	31.5548678147213	31.8578770460591	37.449721088589	36.135600221728	37.4207841074683	40.8931985388884	40.0181737202849
PHLPP2	na	17.0569143764755	17.7897481850258	18.755133902033	17.0235252852202	18.0032229007213	18.285684710633	19.9554807194617	18.6719723575253	16.9894448035961	17.3212990729591
SPDL1	na	13.4244233518557	10.7284665589519	11.1801662137389	14.7613901684905	13.7763792631607	10.8196955383876	13.1367160720781	13.1395361034437	12.5642870873106	13.2995721617663
STAU2	na	30.639272120706	36.281723272092	36.1735088002495	38.5713208038999	36.1238581247082	22.2781922893738	20.725962600522	22.206584408744	19.0439823147287	19.8697200859922
SLC66A1	na	19.5838646544719	20.7547062158634	18.3095475674275	17.7903507485184	17.1813366378623	15.3312291023648	15.448161715259	16.7125678508714	17.3055274976165	18.0380424828747
CTNS	na	30.2839197378627	28.5182147439777	30.907488482184	23.9249544549041	27.0831092332591	25.9512992618154	24.9636129463536	23.8202116495178	27.696746063537	24.010904232171
RTN4R	na	60.2519706909759	53.6813454004286	53.7944229414684	49.7669725680537	47.5519909225574	68.7110554301297	58.6721952427417	58.7052958071988	83.1297485273634	71.2761502082687
PHF23	na	34.8245335186374	37.1790132024771	32.8923730636087	40.5267257353103	38.0807301791345	30.3430575984303	27.1594863073755	29.0837100301371	30.3439386259577	28.7493745532793
INPP4A	na	42.2474499602518	42.0165763054227	41.925623301521	36.0024555018509	37.9633178558689	40.6038020757942	39.9494855329764	39.2649295254955	39.2732747320339	41.6109368534306
RAB27B	na	3.35610583796393	3.58915972154029	3.6862142226458	3.18232567268757	2.89617064055082	8.02494023326907	9.0531621024585	8.10655590007784	8.13912937102512	8.44164460567205
PSMA4	na	61.4759622318804	60.6646018151646	54.3615328218755	72.2349586426912	73.5783892464263	63.8002711082784	65.6450562663373	66.8502714034855	62.5448630792853	69.0861009001934
LSG1	na	49.551915607585	49.8581100448749	49.5816066870161	49.7286312948888	46.8866544240525	62.5625937588688	67.263068216564	63.8535350991913	60.4508152314002	60.4453609028781
PARP3	na	41.6157123907527	35.0333198906867	34.5531948562293	33.0118361949879	35.4585216262033	23.0367687293346	23.0374082437029	21.822387446655	16.5943414360706	18.0380424828747
TNC	na	106.36881326441	97.6095393836282	104.712788632301	42.9805672178646	40.7029387320656	14.2133269803174	13.5219570126082	17.3657026864227	20.505864774573	21.5023022974665
THAP3	na	15.0827344717908	14.6687397315125	13.6511449783696	14.4163187100063	15.1853271423476	12.9756496309077	11.5572282159045	12.8321785337725	16.8314034565859	15.9276313314567
TDP1	na	20.0576678315962	19.9354414968162	18.9576731450356	23.0431051721112	21.5647300397771	19.6431372874049	19.2620470265074	20.2855995982991	16.4363000890604	17.2814799946305
AIFM2	na	90.8517592135882	84.7353795128859	85.3500370012605	65.6402596583267	67.433810995528	67.47337808072	70.3064716467522	74.4189515566388	84.6706516607128	83.6997026468049
SPATA7	na	10.3052191024539	11.15760522131	10.1674699987263	10.8889215788346	12.6022560305049	10.659995235238	11.2105113694273	11.2185512929987	8.29717071803532	8.72037815397254
MED17	na	28.8625102064898	28.0500634759507	28.5580332633549	28.8709786931776	26.8874220278164	27.2688267627999	28.507829599231	28.1232176249146	25.5236775421467	26.0416772269317
RETSAT	na	81.6520808577576	79.2346021135687	85.066482061057	72.0049110037018	75.1830243310558	72.8632633120201	77.1637603881888	72.3827076575671	76.2549499324199	78.0852126024664
CAPG	na	42.0500319697833	44.0062191945374	37.3482364096641	46.5463056222013	47.0040667473181	18.8446357716567	20.3021975659388	19.7861435475834	20.7429267950883	19.5511674593631
AP2S1	na	43.8662774820932	40.6121225013417	38.3609326246767	44.4375355981312	43.638246813705	51.3037223868197	50.5821354916085	47.9477808687069	66.1007933870147	58.5340451431033
DCUN1D1	na	24.716732406652	27.8159878419372	24.9933425865106	27.2989864934162	29.5879054629246	28.3068787332725	25.2718056987778	26.5864297765586	23.1135470002413	27.7140785167346
JADE2	na	90.101570849808	85.6716820489399	84.4588643320494	91.0988650398272	85.5935836606034	45.1552607155588	44.6879491014973	47.4099051217823	45.397376928679	41.9693085583884
ZIC2	na	59.8966183081327	60.040400124462	64.0024007887953	60.1574575957445	66.2596877628722	47.6705404901655	46.4600574279359	49.061952058765	49.0323279099135	45.5928446862948
TRIT1	na	26.9672974979925	23.4075634013497	24.5882641005055	23.2731528111006	21.2124930699804	27.188976611225	30.7037029602529	29.890523650524	31.4897383917817	32.1738152895425
CUL7	na	107.55332120722	102.291052063898	107.02173600253	91.175547586157	101.052872890571	65.7565998218615	59.0959602773248	62.5472654280888	54.0106303407347	54.8308708585397
CTNNA1	na	234.966892255569	225.961012034362	234.621459094115	219.503788869112	219.443632183358	267.018906866187	271.594863073755	286.457254933556	320.902955104204	322.17616275704
PHKA2	na	41.4182944002842	39.1296434859229	42.2091782417245	37.5361064284473	36.4369576534164	39.8851507116209	41.6060215772561	38.688634082362	38.6015990072405	37.6290290205664
CNTLN	na	5.36976934074228	6.2810295126955	5.46855956106795	7.16981808183825	6.61422754396066	3.99250757874083	5.00813222689193	3.99564840572557	3.00278559319374	3.86245059787825
HSPA5	na	2381.4927026192	2352.38209662431	2347.83490488517	1954.0246455765	2119.13588517926	2254.32947926022	2319.95946796661	2568.04933399528	3281.49150864622	3263.29292626718
DSG2	na	248.233381215049	258.302462133894	256.495697338387	257.423308029209	253.454068489286	280.513582482331	270.978477568907	281.923730780906	274.754881777227	292.789682950503
GEMIN8	na	7.65981803017649	7.80252113378323	7.89903047709815	7.59157208665227	7.55352613008526	7.7055396269698	7.20400558791378	7.53026045694435	6.47969522741806	6.4905097675686
OFD1	na	25.9012403494628	27.3088239682413	24.2642013117015	27.1456214007566	27.5918959674099	25.6318986555161	29.6635524208215	29.6984251694795	24.6149397968381	28.0724502216924
WDR37	na	21.8739133439061	18.140861636046	19.8893536628471	18.2887872996623	19.4904456620853	19.363661756893	20.841534882681	17.9419981295562	17.3055274976165	16.007269488114
YTHDC2	na	32.1001652501726	30.5858828444303	35.3633518282394	27.5673754055706	29.392218257482	41.4422286673298	45.7280996409287	38.4581159051086	31.3316970447715	35.2398843208479
CTPS2	na	21.7949461477187	19.9354414968162	22.1577931844753	23.5032004500901	22.6605783902558	18.2058345590582	17.2202700416977	17.4041223826316	15.4090313334942	14.6932399032688
ATP6V1H	na	19.307479467816	17.6336977623501	18.3095475674275	20.6276049627218	19.020796369023	19.3237366811056	19.1849988384014	21.6302889656105	23.4691400310142	23.891446997185
POLR2B	na	106.842616441534	102.135001641223	103.862123811691	113.183438382816	104.105593295476	111.909987432105	112.413306446697	113.030746246583	106.875460915645	120.452711944141
FAM214A	na	8.37052279586297	9.48006317754663	8.5471560547062	10.3138024813609	10.293147006282	12.3368484183092	10.5941258645791	11.3722300778343	9.4824808206118	8.72037815397254
ARAP2	na	21.5975281572502	23.6416390353632	22.4008402760783	21.816184430834	20.3906068071213	17.2476327401604	19.9554807194617	21.2460920035216	21.4936231933867	21.7412167674384
TPR	na	177.320839038776	194.789940104898	184.027156192087	196.99746152131	204.806229216249	204.496238183105	213.693149712074	223.026336492663	165.666842003439	192.127052935696
KIAA0556	na	31.152558895924	35.813572004065	35.2823361310384	34.7371934874088	33.3842372485115	22.4778176683109	22.9218359615439	22.590781370833	21.2565611728714	19.7900819293349
DTNBP1	na	16.4646604050701	14.9418279711949	14.6638411933822	15.2981679927993	17.2204740789508	14.572652662404	14.7932521163577	17.1736042053782	15.1324589762263	15.3701642348557
XK	na	13.5033905480431	13.2252733217626	14.7043490419827	13.5344694272134	13.9720664686033	14.2133269803174	13.4834329185552	15.9057542304845	14.6978452719483	14.1755918849965
C12ORF4	na	9.71296513104854	11.0795800099722	10.4105170903294	12.000818500617	13.1501802057443	14.5327275866166	13.7531015769263	13.3700542806971	11.5765286684969	12.7421050651654
SCML1	na	23.7296424543096	23.7976894580389	26.2085780445257	21.39443042602	22.1517916561049	30.8221585078792	32.2446667223735	28.737932764257	23.9037537352922	26.2009535402463
WWC3	na	38.8123769261005	39.0516182745851	43.2623823053376	42.2520830277313	43.7556591369706	34.9743663897697	33.3618654499109	32.579902385147	26.3138842771977	25.8824009136171
MAP4	na	331.425322398461	333.869879314585	335.850572746773	279.469540099032	293.843907692643	345.950781697893	326.260552534983	351.232862741761	344.806708839496	327.073909391463
GOPC	na	38.2596065527888	40.5340972900039	39.0090582022847	34.4304633020896	37.2588439162755	39.0067990442979	39.4486723102872	38.9959916520332	29.7907939114221	36.0362658874208
USP28	na	33.9164107624825	36.0866602437475	35.2823361310384	39.2231224477034	37.5328060038951	22.6774430472479	23.307076902074	24.895963143367	22.2443195916852	23.2941608222554
HDAC9	na	3.31662223987023	4.21336141224295	3.40265928244228	4.63929405295416	4.18770619647214	0	0	0.0384196962088997	0	0
TSPAN17	na	45.9589081810589	44.5914082795712	43.6269529427421	45.4344087004189	45.0471946928919	31.6605850994148	34.4405400833953	30.3515600050308	30.936593677246	34.562959989261
NOP16	na	22.3477165210304	20.9887818498769	19.0386888422366	21.5094542455147	22.8562655956984	26.5102503228391	30.3955102078287	29.4294872960172	34.176441290955	36.3548185140499
CC2D2A	na	3.31662223987023	3.8622479612227	2.4304709160302	2.87559548736828	3.05272040490492	2.31565439566968	2.11882517291582	2.65095903841408	1.81747549061726	2.30950654306122
RRM2B	na	28.8625102064898	30.5078576330924	30.421394298978	30.1745819807845	29.2748059342164	22.3580424409486	18.221896487076	19.5172056741211	16.3572794155553	17.3212990729591
ZNF800	na	35.2983366957618	38.1153157385311	36.3355401946515	37.8044953406017	33.0711377198033	46.3130879133936	46.3059610517239	42.7995415767143	39.786909109817	43.7611670831773
SNX29	na	15.4775704527278	16.0731935355935	14.6638411933822	15.6432394512835	18.4728721937836	12.8957994793329	13.1752401661311	14.8684224328442	12.9989007915887	11.4678945586488
MRPS10	na	33.0082880063276	34.8382568623421	31.3530748167896	33.3569076534721	32.6406258678295	30.5826080531548	31.4356607472601	28.6995130680481	30.1858972789476	33.010015934444
RSF1	na	57.4881188244174	65.4241397067724	61.5314220241646	62.9947118099478	67.8643228475017	60.4465647421361	60.7524963216045	64.9677062892494	53.7735683202194	59.8878938062772
VPS13D	na	55.9482584987633	60.5475639981579	60.0326316259459	55.4798222696254	53.6182942912788	60.0073889084747	59.596773500014	61.2409957569862	48.0445694910998	54.4326800752532
CELF2	na	1.65831111993512	2.26273112879714	2.10640812722617	1.95540493141043	2.26997158313443	0.23955045472445	0.308192752424119	0.115259088626699	0.355593030772942	0.318552626629134
FAM120A	na	229.241770531983	235.089961760889	237.740563436354	250.598561405855	246.252779328997	336.728089191002	339.975130017856	344.470996208995	388.070527583538	387.041441354398
R3HDM1	na	103.249609015008	105.529098334418	104.024155206093	98.6904371264794	98.4306643376395	110.312984400609	107.096981467381	103.963697941283	100.869889729258	105.202004944271
KITLG	na	655.901531532432	706.089150001714	728.979243414658	734.2737223812	739.697636573116	329.621425700843	331.153112479716	322.687028458549	300.199538645868	331.334550772628
ERCC8	na	14.411513304198	16.1122061412624	15.1094275279877	16.2183585487571	16.0072134052066	14.4528774350418	15.640782185524	14.4073860783374	12.9593904548361	12.3837333602076
H6PD	na	64.2792976965326	67.2577321732115	71.4558449312879	56.9751319230569	58.1973748986361	53.5794517067019	52.1616233477821	55.8622382877402	51.9560928296021	48.0218084643419
VAMP3	na	74.5055496027992	74.5140768276299	73.1166667239085	72.7333951938351	74.5568252736394	65.1177986092629	69.7286102359569	61.3562548456129	69.2616203272187	70.6390449550104
PER3	na	14.924800079416	16.9704834659785	17.7424376870205	18.9789302166307	16.7899622269771	14.373027283467	12.90557150776	13.2547951920704	15.685603690762	14.6136017466115
EPN3	na	4.6590645750558	4.72052528593886	4.8609418320604	3.75744477016122	4.07029387320656	11.3786465994114	10.8637945229502	11.1417119005809	11.655549342002	11.1493419320197
LTBP1	na	23.4532572676538	23.3685507956808	24.709787646307	23.8482719085743	22.5823035080787	20.8009644852397	18.4530410513941	20.9003147376415	20.0317407335424	18.6353286578043
RCN1	na	245.666947338959	244.843113178118	239.198845985972	204.397327242137	218.347783832879	185.292276729362	196.241735106058	196.516746108522	197.31462174223	212.83297366659
RFC2	na	54.4873653692967	50.8334251865978	48.1638319859985	54.2145602551833	54.4401805541378	63.1215448198925	63.4877069993685	59.7426276048391	74.8720881460806	66.3784035738458
ARID1B	na	111.18581223184	112.902480805843	120.996943769703	96.1215718244304	92.5991856154493	114.744667813011	110.101860803517	109.073517537066	110.19432920286	107.232777939032
CLPTM1L	na	100.485757148449	96.8292872702499	100.216417437645	89.9486268448799	89.820427298164	102.008568636828	104.092102131246	98.085484421321	121.612816524346	113.683468628272
NEDD4L	na	38.9308277203815	41.0802737693687	41.0344506323099	42.3287655740611	43.4034221671738	61.2849913336717	60.0975867227032	64.1608926688625	64.1252765493873	62.237219427667
FOXP3	na	4.30371219221256	4.33039922924969	4.17230840585184	3.45071458484194	3.48323225687869	5.98876136811124	4.9310840387859	4.53352415265017	5.37340579834668	4.73847032110837
PPP1R3F	na	5.88305611596029	5.3057143709726	5.83313019847248	6.01957988689094	5.47924175239345	3.3537063661423	3.8909334993545	3.61145144363657	3.39788896071923	2.8669736396622
HEXB	na	59.462298729102	63.278446394982	61.8149769643681	67.8257122287265	64.2245408262689	74.7397418740283	73.9662605817886	76.263096974666	86.8042098453505	87.5223341663545
PTCD2	na	34.1533123510447	28.7132777723223	33.4999907926163	29.522780336981	32.3666637802099	20.6013391063027	19.5317156848785	18.1725163068096	18.6883892839557	18.9538812844335
JKAMP	na	50.3810711675526	47.5563663104088	48.1638319859985	53.064322060236	49.8610999467804	41.2825283641802	40.9125878843018	37.0750068415882	39.4313160790441	43.4426144565481
ARHGEF5	na	122.596572080918	122.03143053237	125.169252175555	116.289081509173	121.091242727895	117.938673876004	110.564149932153	115.451187107744	113.236625132806	112.249981808441
NFE2L3	na	46.7880637410265	50.4432991299086	45.3282825839632	44.3608530518014	42.5815359043148	69.1103061880037	68.5728874143665	64.2761517574892	74.0423710742771	79.0408704823538
MCUR1	na	43.4319579030626	45.8398116609765	44.5991413091542	40.219995549991	43.5991093726165	42.440355562015	40.9511119783548	40.3791007155536	44.6466805303805	43.5222526132054
LIMA1	na	26.769879507524	27.2307987569035	24.466740554704	35.4656776775421	36.3195453301509	39.0067990442979	41.6445456713091	40.8401370700604	39.3918057422915	39.1023349187262
LETMD1	na	55.6323897140138	60.5865766038268	63.0707202709837	53.6394411577097	54.7141426417574	85.7989878671404	83.7899045653074	85.4069846723841	83.3668105478787	82.465311218617
SLC4A8	na	1.30295873709188	0.819264719047239	1.62031394402013	1.38028583393678	1.48722276136394	0.998126894685207	0.616385504848238	0.499456050715696	0.395103367525491	0.398190783286417
LAMC3	na	1.38192593327926	1.13136556439857	1.2152354580151	0.805166736463119	1.36981043809836	1.23767734940966	0.539337316742208	0.998912101431393	1.06677909231883	0.995476958216043
MAPK9	na	39.0887621127563	40.7291603183485	41.1964820267119	39.1080986282086	41.0551757018623	38.2082975285497	40.1806300972945	44.3363294250703	42.0785086414648	44.6371868064074
BCAR1	na	61.3180278395056	57.8166816013338	54.2805171246745	61.1543306980321	56.7884270194493	105.961151139782	101.125746889164	97.7781268516498	139.866592104024	127.779422356611
FAM160A2	na	38.4570245432572	35.9696224267407	37.3482364096641	32.8201298291633	34.6757728044328	41.8814045009913	39.6798168746053	39.8028052724201	36.191468465335	36.7530092973363
HERPUD1	na	181.940420015738	171.421389309218	176.168633563589	231.006170818585	219.208807536827	172.755802932116	167.849477788986	175.309073801209	266.339180048934	257.271065081354
HOMER3	na	46.2747769658085	44.8254839135847	42.330701787526	41.8686702960822	42.6989482275804	23.5158696387835	23.9619865009753	24.2812480040246	27.6177253900319	25.7629436786312
RAD51	na	7.93620321683234	7.88054634512106	7.61547553689463	10.1604373887013	9.07988633253772	8.74359159744242	10.362981300261	10.7959346347008	11.5370183317444	10.8307893053905
POLQ	na	18.3993567116611	17.7117229736879	20.6995106348572	16.4867474609115	16.7899622269771	19.4035868326804	23.5382214663921	23.0133980291309	17.1869964873589	18.1574997178606
PIK3CB	na	48.2884404685868	50.1702108902262	47.1916436195864	57.6652748400253	50.5264364452853	51.2637973110322	50.5821354916085	51.4823929199256	53.4969959629515	59.011874083047
CYBA	na	70.0044194201181	75.0992659126636	67.4050600712375	77.4493717931191	77.3355835909247	66.6349514891844	61.2147854502406	62.7393639091333	82.1815004453022	71.9530745398556
THOC3	na	59.6597167195705	54.1494966684556	53.1462973638604	63.6081721805864	65.9074507930755	56.813382845482	59.1344843713778	55.9774973763669	70.4469304297951	66.7367752788035
HEBP2	na	37.1540658061653	34.2530677773084	29.5302216297669	35.8874316823562	38.9808913241705	29.1053802490206	28.8930705397612	29.3526479035994	32.0823934430699	30.7801475480401
MPHOSPH9	na	38.3780573470698	40.0659460219769	38.5229640190787	42.6354957593804	41.4465501127476	44.197058896661	46.0748164874058	50.0224444639874	42.9872463867735	44.4380914147642
PLEKHA5	na	9.47606354248638	8.89487409251289	8.62817175190721	11.540723222638	10.293147006282	11.6181970541358	11.3260836515864	13.3316345844882	10.6282805864357	11.1891610103483
PRSS8	na	34.9429843129185	34.4871434113219	33.7025300356188	36.4242095066649	36.476095094505	34.615040707683	37.7150880779016	34.6929856766365	44.7652115406382	40.1774500335995
SIKE1	na	21.5580445591565	23.8367020637078	24.628771949106	25.4586053815005	23.5998769763804	19.164036377956	22.6521673031727	23.0133980291309	18.8859409677185	21.8208549240957
RRP12	na	74.0712300237685	70.4957784437315	75.5876454885392	64.6050452828741	59.5671853367345	91.7478241594642	90.8398137770091	89.9405088250343	112.920542438785	106.874406234074
FNIP2	na	8.33103919776928	8.85586148684397	9.07375808651275	8.89517537425922	10.4496967706361	17.6868085738219	16.5653604427964	17.0199254205426	15.7646243642671	16.8832892113441
MSMO1	na	54.0530457902661	61.873992590901	59.1819668053354	59.6973623177655	61.6806071555148	49.1477682942996	52.2771956299412	44.4131688174881	58.1197053629998	63.5512490125122
TTC17	na	107.316419618658	105.412060517411	113.259944687007	85.3093327919257	82.1886262859017	115.38346902561	115.687854441204	119.177897640007	113.592218163579	121.288912589043
FSTL4	na	21.2026921763133	19.6233406514648	19.3222437824401	21.3560891528551	19.842682631882	7.14658856594608	6.35647551874746	7.14606349485535	5.84752983937727	5.73394727932441
FOXN3	na	59.1069463462588	66.7115556938466	65.0150970038079	63.4548070879268	62.3459436540198	58.3704608011909	59.7893939702791	57.2837670474695	50.7312723902731	52.4815452371498
AKR7A2	na	55.6718733121075	49.7410722278681	48.2853555318	51.2239409483203	56.9058393427148	44.5563845787476	42.2224070821043	42.6074430956698	53.2994442791888	43.2435190649049
MRTO4	na	48.5648256552427	50.1702108902262	42.897811667933	46.239575436882	42.1901614934296	60.0872390600495	60.4057794751273	64.3914108461159	74.0818814110297	68.3295384119492
USE1	na	16.7015619936322	17.5166599453434	16.2031394402013	13.6111519735432	15.9680759641181	14.373027283467	13.3678606363962	14.0231891162484	13.7891075266397	14.3746872766397
MCF2L2	na	3.39558943605762	3.12100845351329	3.96976916284933	3.6807622238314	3.83546922667541	3.11415591141785	3.23602390045325	2.61253934220518	2.3311098684004	2.19004930807529
LAMA3	na	39.7204996822554	40.6121225013417	40.7914035407069	28.7559548736828	32.9537253965377	38.2881476801245	43.1084612453237	46.3341536279331	65.3500969887163	70.8779594249823
AP5M1	na	42.0500319697833	45.137584758936	42.411717484727	46.9680596270153	44.8906449285378	41.9612546525661	45.9592442052467	43.1837385388033	39.5498470893017	43.4027953782195
ANAPC4	na	22.1897821286556	21.4959457235728	22.1577931844753	24.0783195475637	21.3690428343345	26.0311494133902	28.0070163765418	24.6270252699047	21.5726438668918	23.6923516055418
KCNQ1	na	13.3059725575746	11.8208195176816	11.3016897595404	11.8857946811222	11.4672702389377	15.8103300118137	14.0227702352974	14.3689663821285	18.2537755796777	14.4145063549683
TRAPPC3	na	24.1639620333403	24.6949793884239	21.7527146984703	29.5994628833108	26.6134599401968	20.4017137273656	19.8013843432496	18.5951329651075	19.7946787130271	17.2814799946305
THRAP3	na	144.707387013386	140.835506464787	142.061025041965	132.81417024325	143.830096000328	175.790108691959	186.533663404698	195.786771880553	170.526613424002	194.157825930457
PHPT1	na	42.3264171564392	36.8278997514569	33.2164358524127	29.4844390638161	32.7580381910951	38.0485972254001	40.6043951318777	35.5382189932322	40.0239711303323	36.3946375923785
ENTPD2	na	29.9680509531132	31.5611979861532	30.421394298978	36.3091856871702	36.6717822999476	28.8658297942962	27.2750585895345	26.432750991723	28.8820561661134	27.5946212817487
ARID4B	na	59.343847934821	65.7362405521237	59.9516159287449	64.8734341950284	69.5080953732198	68.6312052785548	73.1572546066753	76.9162318102173	67.7602275306218	78.6028606207388
OPN3	na	6.98859686258371	8.03659676779673	6.92684211068607	7.47654826715753	7.00560195484591	5.98876136811124	5.77861410795223	4.87930141853027	3.95103367525491	4.65883216445108
SDCCAG8	na	11.1343746624215	10.4553783192695	8.5066482061057	11.8091121347924	11.6238200032918	8.78351667322982	8.74496935003438	10.6806755460741	6.9143089316961	8.32218737068612
HHAT	na	7.65981803017649	6.86621859772924	8.91172669211073	7.43820699399262	6.69250242613771	3.55333174507934	3.23602390045325	3.18883478533868	2.44964087865805	2.42896377804715
KIF1B	na	83.0734903891306	86.9590980360141	92.4389105063486	89.0667775620869	83.6367116061772	120.893129484272	119.964028881088	115.56644619637	107.744688324202	107.710606878976
FOXC1	na	10.3447027005476	10.7284665589519	9.43832872391728	9.73868338388725	9.31471097906886	17.3274828917352	16.7194568190085	14.8300027366353	18.3723065899354	18.4362332661611
TBC1D22A	na	29.6521821683636	28.362164321302	28.7200646577569	28.3342008688688	28.6877443178886	35.7728679055178	33.747106390441	37.3055250188416	42.7106740295056	36.4344566707072
SYNE2	na	199.944940746463	216.910087519174	223.76535566918	225.101614751189	217.095385718046	206.292866593539	193.5835726164	233.975949912199	169.538855005188	181.336082708634
PLEKHH1	na	26.7303959094303	29.4545172800317	29.0441274465609	31.4781852683915	28.4920571124459	37.3299458612267	41.0666842605139	37.0365871453793	31.0156143507511	34.8018744592329
ATP9A	na	60.1335198966948	55.2418496271853	63.4757987569887	49.6902900217239	46.7692421007869	34.5751156318956	28.9701187278672	34.0398508410852	27.6177253900319	25.2054765820302
FAM168A	na	71.4653125495848	72.134307881826	73.7647923015166	78.0628321637576	73.7349390107804	70.4278336889882	71.8089113148197	72.1137697841048	67.4836551733539	63.5910680908408
RELT	na	11.9635302223891	10.8455043759587	11.4637211539424	10.8889215788346	9.70608538995411	12.5364737972462	13.021143789919	10.9111937233275	15.8831553745248	13.7375820233814
NOP58	na	62.5815029785038	59.2991606167526	56.6704801921042	61.6911085223409	62.4242185361968	101.689168030529	109.909240333251	114.52911439873	107.942240007964	111.69251471184
SZRD1	na	157.539556393836	151.329897389726	152.998144164101	145.045036382856	144.456295057744	159.420827619121	160.992189047549	159.94119531765	178.191618753997	160.709800134398
KCNH2	na	22.8610032962484	22.6273112879714	23.0894737022869	20.6276049627218	20.9776684234492	26.1509246407524	27.3135826835875	29.7368448656884	30.0278559319374	25.9620390702744
CUL1	na	107.711255599595	105.724161362763	98.0289936132181	103.598120091588	106.845214171672	112.868189251003	114.10836658503	114.52911439873	114.738017929403	121.567646137343
FAM114A2	na	11.1343746624215	11.2356304326479	11.3827054567414	12.2692074127713	14.0112039096918	8.62381637008019	8.97611391435247	8.41391346974904	7.54647431973689	8.4018255273434
CYFIP2	na	156.907818824337	152.26619992578	161.909870856212	141.939393256498	144.691119704276	101.130216969505	90.1078559900018	96.3181783957116	80.0479422606646	80.2752619105417
TAB2	na	42.5633187450013	44.669433490909	46.3814866475763	44.514218144461	46.8866544240525	48.9481429153626	43.95599131449	41.6085309942384	41.7229156106919	45.7521209996093
GINM1	na	17.0569143764755	16.3852943809448	15.1499353765882	15.9883109097676	16.0072134052066	16.8483819822863	15.9104508438951	16.866246635707	16.7128724463283	18.5158714228184
EIF2AK2	na	55.5534225178264	62.342143858928	63.6783379999912	66.1386962094705	60.5064839228591	57.7316595885924	60.5598758513394	58.9358139844522	53.3784649526939	60.4055418245495
USP36	na	90.5358904288386	84.1892030335211	88.3476177976978	78.3695623490769	77.6878205607214	108.556281065963	106.750264620904	108.113025131844	115.567735001206	112.449077200084
KMT2C	na	98.3141592532962	102.759203331925	116.865143212452	96.313278190255	97.4130908693378	162.415208303177	151.091496875924	163.514227065077	129.317332191093	132.79662622602
MCOLN3	na	22.8215196981547	22.783361710647	22.4818559732794	17.138549104715	16.7116873448	29.0654551732332	32.9381004153277	29.6984251694795	19.5576166925118	21.1439305925088
PUM2	na	107.395386814846	107.011577349837	115.204321419831	107.623953773904	112.754967776039	111.630511901594	112.06658960022	111.148181132347	104.899944078018	121.96583692063
MRPL43	na	39.4046308975059	40.6901477126796	35.2418282824379	39.4531700866928	40.3898392033574	34.3754902529585	34.4405400833953	32.195705423058	38.4040473234778	36.2751803573926
ITIH4	na	3.47455663224501	3.23804627052004	4.53687904325637	3.6807622238314	3.05272040490492	1.55707795570892	1.73358423238567	2.07466359528059	0.829717071803532	1.03529603654468
HPF1	na	10.2262519062666	11.0795800099722	9.96493075572382	12.4609137785959	10.4888342117246	10.1010441742143	10.8252704288972	10.9880331157453	10.6677909231883	12.5031905951935
ZFR	na	148.932132009411	162.370464794029	159.762954880385	145.658496753495	146.726266640879	164.131986562035	162.879869656147	160.402231672156	176.887777641163	180.340605750418
ZNF280C	na	10.5816042891098	11.0795800099722	12.8004801577591	11.0806279446591	8.92333656818362	13.494675616144	13.5604811066612	14.7147436480086	12.0506527095275	12.2642761252217
TRAF1	na	6.75169527402155	6.71016817505358	6.84582641348506	7.74493717931191	6.96646451375739	3.27385621456748	3.08192752424119	2.53569994978738	2.29159953164785	2.30950654306122
RC3H2	na	58.7910775615092	63.0053581552996	64.3264635775993	61.1159894248672	56.0839530798558	53.8190021614264	51.814906501305	55.3627822370245	50.0595966654798	53.7557557436663
IL17RB	na	16.1093080222268	13.4203363501072	13.1245429465631	14.8764139879852	11.3498579156721	19.6032122116175	21.8431613280594	19.9014026362101	22.2443195916852	20.0289963993068
TRAF3IP2	na	35.7721398728861	35.384433341707	32.1227239401991	35.0439236727281	37.7676306504263	45.1552607155588	41.1052083545669	41.5316916018206	50.6127413800155	45.2742920596656
DCBLD2	na	1029.89017267589	1067.73600455257	1088.24335265252	921.800889430776	913.820111975962	77.9736730128084	82.942374496141	80.1819059879737	92.1381053069446	95.9241596936979
SOAT1	na	32.692419221578	32.4194753108693	34.5937027048298	31.3248201757318	31.1142656653771	24.5539216092561	22.1128299864305	21.5534495731927	24.535919123333	28.1919074566783
PKP2	na	46.9459981334013	48.8047696918141	46.9891043765839	42.8272021252049	46.6126923364329	46.9119640502047	45.0346659479744	44.8742051719949	46.5431766945029	47.7430749160414
MSH4	na	1.22399154090449	1.83359246643906	2.02539243002517	1.03521437545258	0.469649293062296	1.23767734940966	1.19424691564346	0.883653012804694	0.434613704278041	0.91583880155876
GDI2	na	221.029182128495	235.05094915522	211.937063877833	240.744854202473	238.386153670204	287.700096124064	292.320825674277	299.289433467329	312.961377416942	330.10015934444
PRDM1	na	11.5292106433584	13.1472481104247	12.8814958549601	15.9883109097676	16.1246257284722	21.7591663041375	23.9234624069222	21.4766101807749	27.1831116857538	27.9529929867065
ATG5	na	23.6901588562159	25.5532567131401	21.9552539414728	26.5705023032829	25.3219243842754	24.2345210029568	24.7324683820356	23.1670768139665	25.0495535011162	27.1566114201337
PITHD1	na	36.8381970214158	35.4234459473759	37.8748384414706	38.0345429795911	38.5112420311082	43.1590069261884	43.6863226561189	44.451588513697	51.7585411458394	51.0480584173187
MTA3	na	35.1798859014807	38.8955678519094	34.1481163702243	36.8843047846438	41.0551757018623	37.1702455580771	36.251172503887	36.7292295757081	36.7446131798707	36.3149994357213
USP13	na	57.4881188244174	55.7880261065501	59.1819668053354	57.3968859278709	54.9098298472001	66.3554759586726	68.1491223797833	65.4671623399651	67.8787585408794	62.6354102109534
ATP11B	na	30.757722914987	30.6248954500992	32.9328809122092	27.6823992250653	27.9832703782951	58.2506855738287	56.977135104409	57.0148291740072	52.667278891148	54.3928609969246
LAMC2	na	68.5040426925578	70.8468918947517	72.914127480906	61.4994021565163	58.6670241916984	70.4278336889882	72.1941522553499	74.6878894301011	122.679595616665	122.085294155616
CDK14	na	2.3295322875279	3.31607148185787	2.34945521882919	2.10877002407007	2.2308341420459	0.678726288385941	0.539337316742208	1.26784997489369	0.553144714535688	0.756562488244193
SEC61A1	na	340.782935146666	336.951875162429	361.208485970688	356.152086428853	352.82403141305	339.482919420333	318.863926476804	314.426793773635	379.89188787576	368.724665323222
PPP1R12A	na	45.2087198172788	49.31193356551	51.0398892366342	52.6809093285869	57.5320384001312	59.6879883021754	59.4041530297489	58.5900367185721	54.0501406774872	62.5159529759675
CROCC	na	29.9285673550195	33.4338030582612	31.9606925457971	32.5900821901739	30.0184173148984	37.0903954065023	36.28969659794	39.7643855762112	33.1886828721413	35.2398843208479
POLR3E	na	53.1449230341111	50.6383621582532	53.6323915470664	48.6934169194362	45.6342563092197	67.1539774744207	70.5376162110702	72.6900652272383	71.5532198588665	72.9883705764003
ATP2B4	na	28.6650922160213	29.6495803083763	29.8137765699705	33.9703680241106	32.601488426741	39.4459748779594	37.1757507611594	36.0376750439479	42.2760603252276	49.0571045008866
ZC3H11A	na	143.522879070575	143.371325833267	152.957636315501	153.90187048395	152.088096070007	143.530647455733	145.736647802555	148.876322809486	129.909987242382	139.048221523617
RIOK2	na	17.9650371326304	18.1018490303771	17.9044690814225	22.698033713627	22.3474788615476	22.198342137799	22.1898781745366	22.9365586367131	23.5086503677667	24.7674667204152
YIPF1	na	15.3986032565404	16.0731935355935	14.1372391615757	17.1768903778799	15.6158389943213	9.02306712795427	9.28430666677659	7.53026045694435	8.85031543257101	8.36200644901476
NDC1	na	74.1896808180496	79.8588038042714	83.1626131768333	78.5996099880664	74.674237596905	115.183843646673	109.408427110562	106.653076675906	118.491499920895	127.500688808311
DGKG	na	4.89596616361796	4.01829838389837	5.30652816666594	3.33569076534721	3.52236969796722	2.99438068405562	3.73683712314244	3.38093326638318	3.99054401200746	3.74299336289232
FLYWCH1	na	35.8905906671672	36.3597484834299	37.0646814694606	37.651130247942	34.910597450964	28.746054566934	27.0053899311634	26.2790722068874	30.3044282892052	30.4217758430823
UNKL	na	14.8853164813224	13.966512829472	14.3397784045782	16.4100649145817	17.4944361665705	16.9282321338611	17.6055109822278	17.250443597796	21.7701955506546	20.7059207308937
TBXAS1	na	0.947606354248638	0.936302536053988	1.1747276094146	0.805166736463119	1.09584835047869	1.35745257677188	1.50243966806758	1.38310906352039	1.38286178633922	1.23439142818789
PARP12	na	48.4858584590553	51.3405890602937	50.3917636590261	47.0064009001802	46.925791865141	44.396684275598	47.0379188387312	46.0652157544708	50.0595966654798	44.1593578664637
ALDH18A1	na	130.730193288218	131.472481104247	126.100932693367	119.70145482085	123.126389664499	134.507580327779	138.378545838429	131.971656477571	143.145950054486	145.220178664556
TARBP1	na	53.8161442017039	50.5993495525843	57.2780979211117	48.1182978219626	44.7732326052722	69.0304560364289	71.4236703742896	68.3870592518415	58.1592156997523	62.2770385059957
GATB	na	31.6263620730483	34.7992442566732	28.2339704745508	33.395248926637	36.9457443875673	21.6793161525627	23.6923178426042	22.590781370833	22.1257885814275	21.6615786107811
MXD1	na	11.8055958300143	10.0262396569115	10.9371191221359	12.4609137785959	11.6238200032918	12.5763988730336	14.1768666115095	11.6027482550877	13.1174318018463	14.0561346500105
CDK17	na	19.307479467816	18.3359246643906	19.6463065712441	19.8991207725885	21.1342181878033	17.6868085738219	18.7997578978713	18.8640708385698	18.3327962531828	20.5466444175791
DNAJC25	na	10.4631534948287	10.5334035306074	9.92442290712332	10.1604373887013	12.1326067374426	11.1390961446869	10.7096981467381	12.9474376223992	10.3121978924153	11.9059044202639
SLC2A3	na	4.50113018268103	5.5397900049861	4.25332410305285	8.55010391577503	5.32269198803935	0.479100909448899	0.731957787007283	0.576295443133496	0.434613704278041	0.358371704957776
PSD	na	3.82990901508825	4.40842444058753	3.40265928244228	4.90768296510853	3.87460666776394	3.15408098720525	4.08355396961958	3.72671053226327	2.64719256242079	2.58824009136171
CTDP1	na	38.5359917394446	39.3637191199364	38.2799169274757	35.7724078628614	37.0240192697443	25.9912243376028	24.0005105950283	25.7027767637539	25.3656361951366	25.7629436786312
YBX3	na	173.254028435126	178.833784386312	172.806482129747	178.286920216833	170.639243145967	188.366507564992	197.281885645489	191.176408335485	216.003011026186	199.93159228811
STYK1	na	3.11920424940177	3.16002105918221	3.32164358524127	4.48592896029452	3.79633178558689	1.79662841043337	1.65653604427964	2.15150298769838	1.42237212309177	0.955657879887401
WNK1	na	164.844022041169	168.885569940738	180.178910575039	154.400307035094	155.297366239266	220.74574402858	203.715409352343	206.621126211463	198.223359487539	195.710769985274
CCAR1	na	98.985380420889	102.252039458229	98.4340720992231	92.3257857811043	101.561659624721	108.236880459664	115.456709876886	116.719037082637	94.3111738283348	111.493419320197
OGFR	na	56.6589632644498	61.7959673795632	52.1336011488478	63.3781245415969	61.3283701857181	67.7927786870193	71.5007185623956	79.9513878107203	88.7797266829779	90.9069558242891
PIGV	na	10.1078011119855	10.7284665589519	9.51934442111828	11.6174057689679	10.0191849186623	8.10479038484388	7.70481881060298	7.76077863419775	5.84752983937727	7.84435843074242
PTPRU	na	62.2656341937543	61.0547278718538	62.8681810279812	59.505655951941	56.3579151674755	91.8675993868265	91.6873438461754	95.5497844715336	108.613915732758	98.2734853150878
SNRNP40	na	39.2466965051311	36.6718493287812	38.2799169274757	41.5619401107629	38.6677917954623	32.1796110846511	34.4405400833953	35.3845402083967	36.5865718328605	35.0009698508761
QSER1	na	59.3833315329146	62.1470808305834	66.0683010674209	65.3718707461723	59.6454602189116	71.5058107352482	68.7269837905785	69.4628107456907	63.7696835186143	70.240854171724
MPC1	na	6.51479368545939	7.02226902040491	7.04836565648758	6.32631007221022	6.61422754396066	7.42606409645794	7.28105377601981	7.53026045694435	5.33389546159414	5.65430912266712
ACAA1	na	39.0492785146626	45.0205469419293	35.7684303142444	36.4242095066649	39.5679529404984	47.3112148080788	50.5821354916085	48.9082732739294	51.7585411458394	52.9195550987649
HDAC7	na	78.8092617950117	79.1565769022309	76.1952632175468	81.2451578364452	74.4394129503739	70.6673841437127	66.4155381473977	64.0072138840269	67.2861034895912	63.1928773075544
PRDM6	na	0.868639158061251	1.09235295872965	1.01269621501258	0.996873102287671	1.29153555592131	0.319400606299266	0.269668658371104	0.192098481044499	0.118531010257647	0.0796381566572835
SPAG4	na	0.947606354248638	1.32642859274315	1.01269621501258	1.03521437545258	0.469649293062296	0.758576439960758	0.693433692954268	0.537875746924596	0.47412404103059	0.438009861615059
NCKAP1	na	158.684580738553	163.384792541421	167.37843041728	163.678895141003	166.373262067318	186.809429609283	192.119657042385	188.602288689489	181.747549061726	192.764158188955
MRPS35	na	34.9824679110122	34.5651686226597	31.6366297569931	34.2770982094299	36.7500571821246	43.6780329114247	43.1469853393767	46.2188945393064	46.6617077047605	48.3403610909711
SFSWAP	na	61.8707982128173	61.1717656888605	61.9365005101696	58.662147942313	58.706161632787	59.0092620137895	58.4410506784236	59.8194669972569	55.0774094330535	54.1937656052814
TNK2	na	41.5367451945653	40.963235952362	47.8802770457949	36.6925984188193	40.1941519979148	44.2769090482358	43.8018949382779	46.7183505900221	45.4763976021841	42.0887657933743
MON2	na	37.5489017871023	38.0372905271933	37.7128070470686	32.1683281853598	34.7540476866099	43.2388570777632	42.2994552702103	41.1090749435227	33.4257448926566	38.6245059787825
CDH3	na	141.311797577328	140.874519070456	135.498753568684	123.803971049496	132.480238084656	149.439558672269	143.425202159374	139.809274504186	145.437549586133	131.442777562846
GPBP1	na	65.779674424093	71.5491187967922	67.0809972824335	71.1614029940738	69.0384460801575	74.9792923287528	73.7351160174705	76.263096974666	70.9605648075783	83.6200644901476
DGAT2	na	16.4646604050701	17.4776473396744	16.8107571692089	12.844326510245	12.3282939428853	21.4796907736257	21.2267758232112	21.3613510921482	26.2743739404452	23.6525325272132
CS	na	273.818752779763	258.80962600759	276.992668730242	268.733983612857	273.883812737495	308.980161518753	311.775493171049	286.764612503228	313.079908427199	307.283827462128
MRPS24	na	56.6194796663561	56.7243286426041	54.3615328218755	54.7129968063272	58.4713369862558	60.925665651585	63.0639419647854	58.7052958071988	75.2671915136061	69.245377213508
ELMO2	na	34.0348615567636	35.345420736038	35.9304617086465	34.3921220289247	35.4585216262033	29.3848557795325	26.5045767084742	26.4711706879319	26.0768222566824	24.448914093786
WAPL	na	45.6035557982157	48.7267444804763	46.8270729821819	48.6550756462713	45.9473558379279	56.5339073149701	59.2115325594839	58.7821351996166	57.8826433424845	62.2770385059957
VMP1	na	86.3111454328134	92.7329636750137	93.0870360839567	82.8171500362065	87.4721808328526	47.6306154143781	49.9272258927073	47.3330657293645	56.3812505458876	60.0073510412631
APPBP2	na	28.3887070293654	33.2387400299166	32.5278024262042	37.7278127942719	35.5367965083804	25.3923482007917	29.3553596683973	27.58534187799	26.4719256242079	29.1475653365657
POLD1	na	35.4562710881365	32.7315761562207	36.538079437654	35.1589474922229	34.2452609524591	46.6324885196929	47.4231597792613	48.7545944890938	56.0256575151147	52.2028116888493
EIF4B	na	745.016012429898	764.803121533432	739.511284050789	738.529603702505	733.944432733103	909.413376285586	939.679702141139	987.424612264932	986.494088037647	1021.43899728632
BICRA	na	20.9263069896574	17.5946851566812	20.9830655750607	19.7457556799289	17.5727110487476	20.5614140305153	21.7275890459004	21.5534495731927	22.9555056532311	20.785558887551
SPHK2	na	18.7152254964106	18.5309876927352	17.2968513524149	16.4867474609115	16.1637631695607	16.8883070580737	16.4497881606374	14.7531633442175	14.2632315676702	14.2950491199824
RPL18	na	727.406327680111	704.957784437315	654.849880475737	643.865000258341	670.698327934047	763.726774737333	746.134653618792	810.156133957069	953.502956849269	783.958014134298
CA11	na	11.845079428108	10.4943909249384	10.4915327875304	10.4671675740205	11.7412323265574	6.66748765649718	7.16548149386077	5.87821351996166	4.7412404103059	5.33575649603799
ISOC2	na	75.295221564673	70.8468918947517	69.2279132582602	66.9438629459336	68.9993086390689	71.7852862657601	65.4909598901253	65.7361002134274	90.5181815000901	75.6164297460906
U2AF2	na	164.765054844982	147.623699851179	156.96791332695	146.578687309453	150.640010749731	143.690347758882	142.693244372367	145.072772884805	158.831553745248	160.192152116126
EPN1	na	159.118900317584	150.705695699023	149.514469184458	146.847076221607	155.414778562531	117.938673876004	113.260836515864	119.254737032425	140.854350522838	120.134159317512
MED29	na	44.3005970611238	45.6837612383008	42.5332410305285	46.8913770806855	44.0687586656787	44.4765344271728	41.374877012938	42.0311476525363	42.7501843662582	41.2525651484728
AHRR	na	8.2125884034882	7.56844549976974	8.62817175190721	6.09626243322076	6.88818963158034	6.2682368986231	7.04990921170172	8.06813620386894	6.9143089316961	6.9683387075123
ZNF275	na	32.1396488482663	33.4728156639301	35.970969557247	29.5611216101459	28.3746447891804	35.0142914655571	34.9413533060845	33.4635553979517	35.6778340875519	34.562959989261
MTMR1	na	31.4289440825798	30.5858828444303	30.2998707531765	30.2512645271143	28.1789575837377	34.6549657834704	34.2864437071832	33.1946175244894	37.4953095781691	39.1819730753835
GPC1	na	108.816796346219	112.473342143485	107.183767396932	131.778955867797	122.421915724905	148.880607611245	143.194057595056	141.000285086662	155.512685458033	141.556823458321
ADCK1	na	15.0432508736971	11.8598321233505	13.7726685241711	13.4961281540485	13.3850048522754	11.8577475088603	12.0195173445406	11.7180073437144	10.7863219334459	10.9104274620478
HAGH	na	15.8724064336647	14.2005884634855	13.9346999185731	18.7488825776412	18.0423603418099	12.8957994793329	10.5170776764731	11.7564270399233	11.655549342002	12.7022859868367
RNF4	na	102.065101072197	94.8786569868041	98.7986427366276	96.2365956439252	98.8220387485247	106.041001291356	97.1962892957565	98.5849404720367	121.059671809811	113.006544296685
CASP8	na	15.3591196584467	15.9171431129178	16.3246629860028	15.6815807244484	18.6294219581377	17.8864339527589	19.4546674967725	19.6324647627478	17.6611205283895	18.8742431277762
LIMCH1	na	20.0971514296899	19.8964288911472	19.1197045394376	24.0016370012339	24.1478011516197	32.3792364635881	33.785630484494	35.5766386894411	34.6110549952331	36.3548185140499
INTS13	na	44.024211874468	47.8684671557601	43.059843062335	55.4798222696254	50.6438487685509	33.7766141161474	36.366744786046	37.0365871453793	39.9844607935797	42.2082230283602
TM7SF3	na	68.1881739078082	72.7194969668597	72.9546353295065	73.193490471814	74.7916499201706	69.6293321732401	70.5761403051233	69.3859713532729	71.6322405323716	68.3295384119492
SPA17	na	4.50113018268103	5.26670176530368	4.61789474045738	5.98123861372603	5.67492895783607	2.15595409252005	1.84915651454471	1.65204693698269	1.81747549061726	1.19457234985925
ATP2C2	na	13.4639069499494	11.6647690950059	14.1777470101762	6.70972280385933	7.59266357117378	13.295050237207	13.4063847304492	16.0594330153201	10.9048529437036	11.9457234985925
CDON	na	14.293062509917	13.5763867727828	14.2587627073772	11.6557470421328	11.6629574443803	20.9207397126019	18.5686133335532	19.5940450665389	18.6093686104506	19.4715293027058
TAF2	na	43.9452446782806	48.9218075088209	44.9232040979582	46.7763532611907	46.2995928077247	44.6362347303225	44.6494250074442	45.5273400075462	44.8047218773907	44.8362821980506
HIPK2	na	113.910180500305	126.947018846653	132.055586437641	118.474534079573	104.731792352892	118.417774785453	113.414932892076	114.567534094939	111.893273683219	116.192070562977
TNPO3	na	109.606468308092	111.498027001762	114.232133053419	112.186565280528	113.107204745836	120.93305456006	125.627070706882	128.206526249098	122.086940565377	128.376708531541
BORCS8-MEF2B	na	10.5816042891098	10.4943909249384	11.0586426679374	9.47029447173288	9.35384842015739	9.6219432647654	7.85891518681504	8.26023468491344	8.65276374880826	8.16291105737155
RFXANK	na	32.9688044082339	33.5508408752679	30.9479963307845	35.0439236727281	35.1845595385836	23.9949705482324	22.8833118674908	25.7411964599628	26.4324152874554	24.2099996238142
TMEM161A	na	46.1168425734337	44.1622696172131	42.7762881221315	41.4469162912682	39.6462278226755	51.7029731446937	49.5805090462301	51.0981959578366	63.1375181305735	60.4453609028781
LPAR2	na	37.6278689832897	33.7849165092814	35.2013204338374	35.5040189507071	32.2101140158558	29.7042563858318	29.5094560446094	26.6248494727675	33.6628069131719	33.7267593443595
CTSA	na	98.2351920571088	94.917669592473	104.672280783701	112.876708197496	107.549688111266	88.9530688543457	86.5636393371244	81.2576574818229	90.7552435206054	82.6245875319316
SUGP2	na	75.2162543684856	76.4256945054068	75.8712004287427	82.2803722118978	77.6486831196329	101.409692500017	102.281469710755	97.3555101933519	84.3150586299399	85.2128276232933
SLC12A2	na	122.951924463761	121.797354898356	133.473361138658	119.356383362366	113.107204745836	83.6430337746204	84.8300551047388	84.4080725709527	94.034601471067	99.9458866048907
SNX24	na	14.293062509917	14.9808405768638	13.3675900381661	12.1925248664415	12.9153555592131	13.0155747066951	13.6375292947673	12.4864012678924	12.2482043932902	12.8615623001513
CNN2	na	175.10975754553	176.336977623501	180.25992627224	179.66720605077	195.217556149561	132.431476386833	125.665594800935	123.365644526777	136.784785837325	126.465392771766
ABCA7	na	22.5056509134052	23.8367020637078	23.3730286424904	25.7269942936549	21.3690428343345	17.1677825885856	14.9858725866228	15.8289148380667	12.4852664138055	13.7375820233814
DDX20	na	31.2315260921114	28.9863660120047	29.9758079643725	29.8295105223003	30.4880666079607	32.6187869183126	34.0552991428652	33.2714569169072	35.1641997097687	37.1512000806227
BTBD1	na	110.317173073779	110.639749677046	113.259944687007	116.404105328668	117.373185824485	101.21006712108	102.242945616701	101.312738902869	107.665667650696	110.099751578694
FAR2	na	17.5702011516935	16.9704834659785	16.0006001971988	15.7582632707782	17.2596115200394	23.3561693356338	23.422649184233	23.0133980291309	22.2048092549326	23.2543417439268
SBNO2	na	53.4607918188607	51.7307151169828	50.0271930216216	52.3741791432676	48.2564648621509	55.8152559507968	52.9706293228955	53.0576004644905	62.3868217322751	61.8788477227092
PMS1	na	16.0698244241332	18.0238238190393	16.2436472888018	14.3012948905116	14.4417157616656	13.9338514498055	13.9457220471914	15.0605209138887	13.4335144958667	15.8479931747994
HMG20B	na	97.0112005162043	86.6079845849939	87.9830471602932	94.9329923563182	102.187858682138	87.9150168838731	89.6455668613656	84.6001710519972	98.854862554878	89.9512979444017
TAF11	na	8.25207200158189	8.50474803582372	7.93953832569865	8.97185792058904	9.54953562560001	9.74171849212762	10.247409018102	10.4117376726118	9.20590846334395	10.0742268171464
ANKS1A	na	46.8275473391202	48.6097066634695	51.1209049338352	47.926591456138	44.8515074874492	49.3873187490241	48.1936416603216	47.8709414762891	49.071838246666	46.5485025661822
AP3D1	na	204.919874106268	202.748511661357	200.959436907097	214.864494816158	202.497120192027	209.247322201807	202.135921496169	213.805609402527	229.120442828033	215.261937444637
ZNF76	na	26.7303959094303	25.0460928394442	25.6819760127191	28.4875659615284	27.9441329372066	19.8826877421293	20.610390318363	20.4392783831347	19.1625133249863	17.6000326212596
SLC9A3R2	na	47.0644489276824	41.9385510940849	41.0749584809104	48.2333216414573	45.7908060735738	42.5202057135898	44.3797563490731	41.7237900828651	51.2844171048088	49.8136669891308
NTHL1	na	21.2026921763133	18.8821011437554	17.0943121094124	18.4804936654868	19.6861328675279	17.8065838011841	17.9907519227579	19.1330087120321	20.1897820805526	20.1484536342927
UHRF1BP1	na	53.6582098093291	55.4369126555299	56.1438781602976	52.9876395139062	52.3267587353574	85.5993624882034	80.0915915362179	79.682449937258	83.9199552624144	86.9648670697535
GNAI3	na	58.1593399920102	61.91300519657	59.3439981997374	66.8671803996038	65.9074507930755	68.8308306574919	71.8474354088728	69.1938728722284	69.4591720109814	75.4571534327761
IPO5	na	152.604106632124	152.812376405145	158.183148784966	151.256322635572	146.569716876525	252.406329127995	253.796731621262	266.402173512511	277.876198380678	285.462972538033
OAT	na	64.5951664812821	61.2497909001984	57.9262234987198	60.770917966383	60.5847588050361	62.9219194409555	60.9451167918695	55.0938443635622	61.873187354492	63.3919726991976
WDR3	na	51.3286775218012	59.6502740677728	56.5894644949032	56.093282640264	51.8571094422951	71.7054361141853	75.00641112122	72.6132258348205	75.5832742076265	83.9784361951054
PKN2	na	51.7235135027382	57.1534673049622	56.3464174033001	52.4125204164326	53.4617445269247	53.4596764793397	52.0460510656231	50.176123248823	43.8564737953296	50.9286011823328
WDR18	na	32.4160340349222	31.3271223521397	26.4921329847292	30.826383624588	31.1534031064656	35.4534672992186	34.5175882715013	33.8477523600407	44.607170193628	39.7792592503131
TRAM2	na	45.8799409848716	48.3366184237871	51.3234441768377	49.1535121974152	44.460133076564	50.3854456437093	45.0346659479744	44.3363294250703	44.3305978363601	47.9819893860133
NTN1	na	9.43657994439269	9.44105057187771	10.5725484847314	10.1220961155364	8.92333656818362	14.0137016013803	12.982619695866	15.3678784835599	14.2237212309177	12.6624669085081
MCM10	na	25.1905355837763	24.5389289657483	25.9250231043221	29.2927326979916	27.1613841154361	28.9856050216584	29.5865042327154	30.7357569671198	35.6383237507993	36.4742757490358
DGKA	na	16.8989799841007	13.4593489557761	14.5828254961812	18.2121047533325	16.5160001393574	32.5389367667378	36.4823170682051	31.6962493723423	30.3044282892052	28.0724502216924
ERBB3	na	80.6649909054153	81.3802954253591	81.3802678384112	89.2968252010764	94.1255458179018	85.0004863513922	80.7079770410662	81.987631709792	90.6762228471003	84.695179605021
ANKRD44	na	3.67197462271347	3.55014711587137	4.45586334605537	4.37090514079979	4.14856875538361	5.46973538287494	5.27780088526304	5.45559686166376	3.99054401200746	4.89774663442293
KARS1	na	156.473499245306	147.038510766145	139.387507034332	148.955846245677	146.217479906728	159.89992852857	172.395320887242	173.772285952853	196.089801302901	189.777727314306
ADAT1	na	26.2171091342123	25.7483197414847	28.0314312315483	27.2606452202513	24.695725326859	24.7136219124057	23.4996973723391	25.4722585865005	22.3233402651903	22.9756081956263
PDIA5	na	28.8625102064898	28.869328194998	26.4516251361287	26.6088435764478	26.2220855293115	25.8714491102406	30.6651788661998	28.5842539794214	34.0974206174499	32.0145389762279
TBC1D22B	na	14.0166773232611	12.2889707857086	12.8814958549601	13.0743741492345	12.4457062661508	13.5346006919314	13.2522883542371	13.9847694200395	14.6583349351957	13.77740110171
NDUFB4	na	52.8685378474553	54.9687613875029	49.6221145356166	57.6652748400253	59.4889104545575	45.7142117765825	50.0042740808133	45.9115369696352	50.6917620535206	44.6371868064074
SPEN	na	124.452301191321	132.798909696991	133.392345441457	131.050471677664	127.86202003621	148.800757459671	139.495744565967	154.562437848404	135.362413714233	134.747761064124
ZC3H15	na	65.8586416202803	67.491807807225	58.2907941361243	61.4994021565163	65.868313351987	72.7035630088705	79.5137301254227	85.6759225458464	82.1815004453022	99.3087813516325
MAP2K4	na	37.9437377680392	39.4807569369432	40.7103878435058	39.6448764525174	40.0767396746492	32.858337373037	32.1290944402144	32.0804463344313	34.0579102806974	33.448025796059
PACC1	na	24.1244784352466	20.7937188215323	21.2261126666637	21.4327716991849	19.5687205442623	16.8883070580737	17.4514146060157	15.4447178759777	17.8981825489048	18.3964141878325
SLK	na	106.447780460597	110.951850522398	110.22185604197	119.356383362366	120.739005758099	136.94300995081	138.802310873013	156.79078022852	131.134807681711	150.476297003937
CYB5R4	na	14.9642836775097	12.2889707857086	12.07133888295	13.2277392418941	11.4672702389377	12.1771481151595	13.2908124482901	10.6806755460741	11.4579976582393	13.1801149267804
COL17A1	na	174.951823153155	190.108427424628	189.819778541959	213.369185162727	210.402883291908	377.252041115221	359.506845702735	391.41986497627	564.286629499907	529.872475319235
GSTO2	na	51.8814478951129	51.1065134262802	53.2273130610614	53.7544649772044	51.9745217655607	53.4197514035523	54.8583099314932	52.4044656289392	47.2938730928013	49.8933051457881
SEC61A2	na	12.1609482128575	10.5334035306074	13.1245429465631	9.35527065223814	9.74522283104264	11.6181970541358	9.51545123109467	9.75860283706053	7.38843297272669	7.68508211742785
PRKCQ	na	3.00075345512069	4.40842444058753	4.49637119465587	3.64242095066649	2.7004834351082	6.78726288385941	6.51057189495951	7.10764379864645	8.02059836076748	7.446167647456
TLE2	na	43.7083430897184	44.2402948285509	39.3331209910887	46.6229881685311	47.5519909225574	36.1321935876045	33.1307208855928	31.0815342329999	33.3072138823989	29.227203493223
ASB1	na	17.9255535345367	16.8534456489718	18.9981809936361	14.8764139879852	17.8075356952787	15.0916786476403	13.9071979531384	15.4831375721866	17.9772032224099	17.3611181512878
FAM107B	na	32.8503536139528	35.345420736038	31.4745983625911	31.3631614488967	31.8578770460591	33.73668904036	33.1692449796458	35.3845402083967	37.2977578944064	38.5846869004538
ME1	na	35.0614351071996	36.3987610890988	37.5912835012671	32.3983758243493	33.4625121306886	41.0429779094557	40.9511119783548	41.8774688677007	48.8742865629033	48.4996374042856
TBC1D1	na	66.7272807783416	67.1406943562047	66.5949030992275	63.1864181757724	63.8331664153837	81.8064802883996	79.2440614670516	86.7900937359045	85.9744927735469	81.3105579470864
CDK13	na	104.5525677521	109.78147235233	113.665023173012	91.4055952251465	90.7597258842886	114.1457916762	112.06658960022	120.676265792154	123.074698984191	119.01922512431
MTHFD2	na	370.43511731503	377.485972452433	366.271967045751	312.519717567185	343.705007639423	382.602001270734	383.931121332346	394.339761888147	479.576467502442	491.606341045411
SLC9A7	na	23.8875768466844	27.2307987569035	27.6668605941438	24.9601688303567	25.0088248555672	28.3468038090599	28.430781411125	27.7006009666167	26.8275186549809	27.7538975950633
FOXJ2	na	33.8374435662951	30.8589710841127	34.4316713104278	36.0024555018509	34.088711188105	34.6948908592578	30.1643656435106	33.1561978282805	33.7813379234295	32.5720060728289
YBX1	na	797.805583081166	760.511734909852	696.410933139853	743.245580301789	810.927779354231	749.233972226504	782.154681558361	848.767928647013	866.42217464665	852.845019642848
PDE4A	na	7.14653125495848	7.29535726008732	6.60277932188204	5.06104805776818	5.47924175239345	0.638801212598533	1.07867463348442	1.07575149384919	0.434613704278041	0.756562488244193
PPP2R5A	na	39.4441144955996	38.4664291895513	38.4419483218777	41.4085750181033	40.5855264088	50.9843217805204	48.5788826008518	49.2924702360184	54.9193680860433	57.1801964799295
CTNNA2	na	2.64540107227745	2.4187815514728	2.79504155343473	2.568865302049	2.50479622966558	0.199625378937041	0.731957787007283	0.268937873462298	0.276572357267844	0.0796381566572835
ELAVL1	na	78.8092617950117	77.0108835904405	81.7448384758157	82.5104198508872	76.9442091800395	77.7740476338713	73.0031582304632	73.6121379362519	85.6584100795265	77.68702181918
DIP2B	na	46.7880637410265	48.414643635125	49.8246537786191	51.4156473141449	48.1390525388853	54.2581779950879	51.0829487142977	52.9807610720727	53.1018925954261	53.3973840387086
SMARCD1	na	112.725672557494	107.011577349837	115.406860662834	103.521437545258	106.923489053849	91.1888730984405	90.2234282721608	87.6737467487092	81.588845394014	83.7395217251335
KDM4A	na	74.1107136218622	69.3644128793329	69.5519760470642	76.2607923250068	77.6486831196329	70.7472342952875	68.9966524489496	82.2949892794632	74.2004124212873	76.5322685476494
NFYC	na	53.7766606036102	52.120841173672	51.2424284796367	49.3068772900748	51.7005596779411	57.3324088307183	55.3205990601294	56.9764094777983	63.3745801510888	57.2598346365868
ZMYND12	na	2.84281906274591	3.12100845351329	3.24062788804027	2.45384148255427	2.58307111184263	1.19775227362225	1.46391557401457	1.22943027868479	1.22482043932902	0.91583880155876
SLC9A3	na	29.2573461874267	28.4792021383088	31.5151062111916	29.6761454296407	28.5311945535345	36.2918938907541	34.7487328358194	34.2703690183386	37.6928612619319	36.5140948273645
NGEF	na	18.4783239078484	18.3359246643906	18.593102507631	17.0618665583851	18.6685593992263	20.5214889547279	19.4546674967725	20.5545374717614	28.4869527985879	25.5240292086593
ASPM	na	83.2314247815054	89.9630686725207	88.7526962837028	126.18112998572	112.402730806243	136.743384571873	134.29499186881	139.002460883799	93.9950911343144	115.355869918075
ELOVL1	na	150.985279110283	153.787691546868	147.408061057232	149.799354255305	147.430740580472	169.721497172273	168.658483764099	163.130030102988	230.858897645145	208.651970442083
ZNRD1	na	6.59376088164677	7.37338247142516	7.2914127480906	8.20503245729083	7.27956404246558	10.2208194015765	9.93921626567784	9.91228162189613	12.2086940565377	11.5873517936347
ZBTB11	na	32.6529356234843	34.2530677773084	34.3911634618273	33.0885187413177	34.2452609524591	47.2712897322914	44.9190936658153	48.5240763118404	45.3578665919264	52.7602787854503
ATXN3	na	26.9672974979925	27.8550004476061	29.1656509923624	26.2637721179636	30.4097917257836	28.6262793395717	29.5865042327154	27.7390206628256	26.3533946139503	26.9575160284904
GOLGA5	na	48.9596616361796	47.2442654650575	46.0169160101718	48.5400518267766	52.4050336175345	37.0105452549275	38.9863831816511	45.7962778810085	39.5103367525492	41.6507559317592
FGFR2	na	19.3469630659097	22.2761978369511	20.7805263320582	17.7136682021886	17.4944361665705	23.5957197903583	25.3103297928308	24.5886055736958	25.0890638378687	25.2054765820302
LRRC40	na	22.0713313343745	22.1201474142755	21.3071283638648	20.8193113285464	22.5040286259017	24.3942213061065	21.9587336102185	23.6665328646822	21.6121542036444	24.2498187021428
ISOC1	na	19.2679958697223	19.8964288911472	18.269039718827	18.1737634801675	16.9073745502426	14.6125777381914	15.9104508438951	15.5983966608133	16.5943414360706	17.7194898562456
TRMT11	na	10.9764402700467	12.093907757364	12.314385974553	11.6174057689679	12.8370806770361	15.8502550876011	17.7596073584399	15.71365574944	16.910424130091	17.8787661695601
THUMPD1	na	47.498768506713	50.0531730732194	46.2194552531743	44.5909006907908	46.9649293062296	57.691734512805	54.8197858374402	57.7448034019763	51.2053964313037	62.0381240360238
MSANTD3	na	25.4669207704321	23.9537398807145	21.3881440610658	21.3560891528551	22.973677918964	15.650629708664	15.7178303736301	17.9035784333473	16.2387484052977	17.3611181512878
KIF26A	na	2.25056509134052	2.49680676281063	2.59250231043221	2.99061930686301	2.8570331994623	10.5801450836632	8.09005975113312	9.45124526738933	8.09961903427257	8.16291105737155
ATG2B	na	49.5124320094913	48.9998327201587	53.3893444554634	50.2270678460327	51.3483227081443	65.4371992155622	66.1073453949735	62.1246487697909	49.2298795936762	51.4462492006051
ARFGEF1	na	33.1267388006086	36.3207358777609	34.6342105534303	37.8428366137666	34.910597450964	33.4572135098481	36.174124315781	36.4987113984547	31.1736556977613	33.9258547360027
ZFAT	na	11.845079428108	10.3773531079317	11.585244699744	8.12834991096101	10.8019337404328	13.5346006919314	11.7883727802226	11.4106497740432	9.83807385138474	11.228980088677
MTFR1	na	33.7584763701077	34.9943072850178	35.4848753740409	35.3123125848825	36.0064458014427	27.9874781269732	28.8930705397612	29.9289433467329	33.9788896071923	34.6824172242469
STAG3	na	2.72436826846483	3.35508408752679	3.24062788804027	3.06730185319283	3.1701327281705	3.19400606299266	3.08192752424119	2.49728025357848	3.12131660345138	2.8669736396622
FECH	na	96.0635941619557	92.3038250126557	92.1148477175446	99.0738498581285	95.4170813738231	51.5831979173315	51.660810125093	50.4834808184942	55.8281058313519	53.1982886470653
MYO9A	na	27.678002263679	31.639223197491	28.1124469287493	25.3435815620058	25.9481234416918	45.3548860944958	45.1887623241865	47.1793869445289	35.4802824037891	42.2878611850175
PFKP	na	212.224339753601	190.498553481318	194.680720374019	199.834715735513	199.48353722821	188.725833247079	192.504897982915	197.899855172042	249.112673224822	248.033038909109
IDI1	na	48.2884404685868	50.6773747639221	49.2575438982121	63.339783268432	60.0368346297968	44.4366093513854	47.7313525316854	45.7194384885907	47.7679971338319	55.7865287384271
SP100	na	35.8116234709798	37.8812401045176	34.2291320674253	40.9101384669594	39.0983036474361	30.1035071437059	34.6716846477134	32.8488402586093	29.1586285233813	28.3910028483216
KLF6	na	78.2564914217	86.1398333169669	88.9147276781048	69.781117160137	70.0560195484591	56.8533079212694	57.9017133616814	57.7063837057674	55.907126504857	57.7376635765305
PLPP1	na	10.2657355043602	9.87018923423579	10.7750877277339	11.0806279446591	10.6453839760787	10.5801450836632	10.0547885478369	11.5259088626699	11.6160390052494	11.1891610103483
NEO1	na	121.254129745732	119.573636375228	125.53382281296	124.954209244443	122.147953637285	133.629228660456	122.391046806428	127.130774755249	112.960052775538	108.944998307164
TRAM1	na	129.980004924438	135.022628220119	138.577350062322	136.686638832906	145.786968054754	147.603005186048	149.935774054334	139.386657845888	160.72804990937	170.983122343188
PHKA1	na	32.2975832406411	32.7315761562207	33.8240535814203	31.4398439952265	30.7228912544918	31.979985705714	30.3184620197227	28.9684509415104	29.0005871763711	32.8109205428008
TNFRSF1A	na	59.7781675138516	57.0754420936243	61.8149769643681	58.9305368544673	59.6454602189116	71.9849116446971	67.0319236522459	69.7701683153619	95.0223598898807	86.5666762864671
CACNB1	na	23.8480932485907	23.7976894580389	23.4135364910909	21.5477955186797	23.2085025654951	22.2382672135864	21.1497276351052	20.8618950414326	22.1652989181801	20.5864634959078
EVI5	na	6.75169527402155	6.71016817505358	7.00785780788708	8.0900086377961	8.64937448056395	7.18651364173349	7.78186699870901	8.18339529249564	6.00557118638747	7.36652949079872
STOML1	na	2.40849948371529	2.4187815514728	2.34945521882919	1.8403811119157	2.7004834351082	1.95632871358301	2.00325289075677	2.22834238011618	1.93600650087491	1.47330589815974
PKM	na	1133.57410126993	1126.72306432397	1066.73368504565	1351.4148552436	1364.2137840227	1157.38802200118	1143.24101511727	1077.55721957101	1391.07993638375	1276.63947029458
DHX29	na	23.8480932485907	26.5675844605319	23.6160757340934	26.3404546642935	26.4177727347541	26.8296509291384	29.4709319505564	30.274720612613	26.5904566344656	30.9394238613546
DNTTIP2	na	42.9976383240319	46.9321646197061	42.573748879129	47.9649327293029	53.4617445269247	47.7903157175277	53.5870148277437	54.8249064900999	52.9833615851684	61.5602950960801
METTL22	na	16.859496386007	14.6297271258436	17.620914141219	12.6142788712555	13.7372418220721	13.295050237207	15.3711135271529	14.7531633442175	16.2387484052977	14.0561346500105
TP53BP1	na	33.600541977733	32.1853996768558	34.4316713104278	34.5071458484194	35.2236969796722	37.9288219980379	36.5978893503641	38.4965356013175	28.3684217883303	34.2045882843032
RRP15	na	15.0432508736971	17.204559099992	15.0284118307867	15.2598267196344	15.5375641121443	18.8446357716567	21.9202095161655	20.7466359528059	18.8859409677185	22.5774174123399
RHOA	na	283.018431135593	287.483891174243	277.559778610649	289.783342580393	295.722504864892	318.482329556156	309.579619810028	295.101686580559	312.131660345138	327.233185704778
DHX8	na	52.7895706512679	49.8971226505438	50.5132872048277	53.5627586113799	53.8922563788984	50.8246214773708	53.0862016050545	54.6328080090554	54.6032853920229	55.1096044068401
PMS2P4	na	2.25056509134052	1.71655464943231	2.71402585623372	2.49218275571918	2.2308341420459	1.95632871358301	1.88768060859773	2.76621812704078	1.61992380685451	1.79185852478888
PRKCZ	na	61.910281810911	59.2991606167526	56.7920037379057	69.4360457016528	77.2573087087476	60.526414893711	63.3336106231565	67.5418259352457	77.7958530657693	72.1123508531702
IARS2	na	124.373333995134	123.708972576133	121.280498709907	147.88229059706	142.382010680053	107.039128186042	106.634692338745	102.3116510043	99.9216416471968	108.626445680535
SYT1	na	1.85572911040358	1.75556725510123	1.90386888422366	1.64867474609115	1.99600949551476	4.43168341240232	5.77861410795223	5.45559686166376	3.91152333850237	5.33575649603799
NAV3	na	17.6886519459746	18.7260507210798	19.5247830254426	12.2308661396064	11.5064076800262	0.519025985236308	1.0401505394314	0.998912101431393	0.94824808206118	0.716743409915551
IDH3G	na	24.0455112390592	22.0421222029376	20.0513850572491	19.0172714897956	20.8211186590951	34.0960147224467	31.9364739699493	31.8883478533868	37.1792268841487	32.2534534461998
ROGDI	na	24.8746667990267	23.4075634013497	24.304709160302	21.0493589675358	22.0343793328394	13.5346006919314	16.1415954082132	14.0616088124573	13.3149834856091	13.2995721617663
ROCK1	na	72.5313696981145	78.5713878171971	76.6813574007528	77.7944432516033	79.8012423795017	90.8295474163539	89.3373741089415	100.890122244571	87.199313212876	99.1096859599892
CBFB	na	64.2398140984389	71.198005345772	74.6559649707276	76.0307446860174	76.7093845335083	58.2506855738287	63.2180383409974	58.3595185413187	60.9249392724308	65.8209364772448
PDK3	na	23.2558392771853	21.0668070612147	21.7527146984703	24.9218275571918	27.5918959674099	20.9207397126019	22.1128299864305	20.9387344338503	21.3750921831291	21.0244733575228
HYAL2	na	44.3400806592175	42.7188032074632	41.3990212697144	44.6292419639557	40.7420761731542	28.3468038090599	26.6586730846863	25.2033207130382	29.9488352584323	24.6480094854292
HDAC4	na	24.0060276409655	25.592269318809	27.2617821081387	26.4938197569531	29.0791187287738	29.1053802490206	28.0455404705948	27.3932433969455	26.8670289917334	26.5991443235327
RASSF1	na	8.37052279586297	8.58277324716156	7.08887350508808	7.74493717931191	8.37541239294427	8.82344174901723	9.43840304298864	9.06704830530034	9.4824808206118	10.0344077388177
FGFR3	na	38.4570245432572	37.5691392591663	38.2394090788751	45.6644563394083	40.1158771157378	39.5258250295342	36.174124315781	36.7292295757081	40.2610331508476	38.6643250571111
IFI35	na	1.22399154090449	1.24840338140532	1.94437673282416	2.2237938435648	2.50479622966558	2.3955045472445	1.92620470265074	2.26676207632508	3.23984761370903	3.34480257960591
HEATR6	na	48.2489568704932	42.796828418801	47.5967221055914	44.3608530518014	41.2117254662164	51.3436474626071	47.6928284376324	48.8698535777205	51.5609894620766	52.2824498455066
COASY	na	74.4660660047055	67.2187195675425	71.1722899910844	60.1957988689094	63.1678299168788	84.4016102145811	81.5940312042855	82.4486680642988	89.5304230812764	83.580245411819
PLEKHH3	na	22.3872001191241	22.5492860766335	22.2388088816763	25.5352879278303	23.5998769763804	25.4721983523665	23.191504619915	24.5886055736958	25.6422085524044	23.7719897621991
MEF2A	na	56.4220616758877	53.2131941324016	57.4806371641142	57.5119097473656	58.040825134282	56.3742070118205	56.2451773174017	58.7821351996166	56.8553745869182	62.9937819159112
OTUD5	na	84.4554163224099	80.4830054949741	78.3421791933735	81.2068165632803	88.7245789476854	72.1046868720594	72.0785799731908	67.1192092769478	80.4825559649426	75.8155251377338
TFE3	na	40.1153356631923	43.6160931378483	43.6674607913426	45.5494325199136	47.7476781280001	38.1683724527623	37.8306603600606	37.2286856264238	40.7746675286307	40.1376309552709
TBC1D25	na	19.4654138601908	18.2969120587217	19.4437673282416	16.4867474609115	17.5727110487476	17.4472581190974	16.4112640665843	16.2899511925735	16.0807070582875	17.4407563079451
ACSL4	na	45.0902690229977	46.8541394083683	45.4092982811642	43.248956130019	43.6773842547935	50.4253707194967	48.3862621305867	49.5998278056896	48.8742865629033	55.1892425634974
INPP5A	na	17.5702011516935	16.6973952262961	17.5804062926184	18.4804936654868	16.7899622269771	15.7304798602389	16.4883122546904	17.6730602560939	19.8736993865322	18.3167760311752
GPKOW	na	12.9506201747314	12.2109455743708	11.8687996399475	14.7997314416554	14.8330901725508	12.0972979635847	14.8317762104107	12.5632406603102	13.8681282001448	14.0163155716819
GRIPAP1	na	43.51092509925	42.328677150774	40.3053093575008	37.0760111504684	41.329137789482	36.2918938907541	37.9847567362727	44.835785475786	34.2159516277076	39.341249388698
FTSJ1	na	47.4592849086193	46.6980889856926	48.2448476831995	49.4219011095695	49.1174885660984	48.5089670817011	47.1149670268372	46.6030915013954	54.6427957287755	50.4109531640604
PRR11	na	70.4387389991488	74.436051616292	77.8965928587679	82.2420309387329	75.0656120077903	88.9929939301331	81.5940312042855	86.7516740396956	74.8720881460806	80.7929099288141
REEP1	na	6.39634289117831	6.39806732970225	6.48125577608053	7.62991335981718	6.69250242613771	3.8328072755912	4.69993947446781	3.53461205121878	3.27935795046158	2.90679271799085
ATP11A	na	86.7454650118441	86.2178585283047	96.3276639719969	89.450190293736	86.9242566576132	107.917479853365	102.743758839391	102.964785839851	105.690150813069	96.4816267902989
POLR1A	na	142.772690706795	143.215275410591	152.390526435094	133.159241701734	122.265365960551	171.91737634058	163.997068383684	171.889720838617	178.54721178477	162.621115894173
LAPTM4A	na	64.6346500793758	61.5618917455497	72.995143178107	65.4102120193372	74.0089010984001	65.5968995187118	63.3721347172095	55.2475231483978	67.5231655101065	70.2010350933954
TTC7A	na	30.244436139769	29.6495803083763	30.1378393587745	35.0055823995632	35.1062846564066	29.4247808553199	27.2750585895345	27.8158600552434	29.6327525644119	27.5548022034201
IP6K2	na	84.4159327243162	85.0474803582372	84.3373407862479	84.4658247822977	87.0808064219673	79.6106011200921	81.1317420756493	81.7571135325386	69.3406410007237	74.3422192395741
SRBD1	na	16.0698244241332	15.4489918448908	13.5701292811686	14.8380727148203	17.0247868735082	11.4984218267736	14.9858725866228	13.5621527617416	12.7618387710734	11.9059044202639
KIF2A	na	54.6847833597651	54.2275218797935	53.6323915470664	56.3233302792534	55.575166345705	52.6611749635915	52.7394847585774	53.6723156038329	50.3756793595002	52.9991932554221
RASGRP2	na	1.85572911040358	1.56050422675665	1.41777470101762	1.57199219976133	1.36981043809836	1.19775227362225	1.07867463348442	1.26784997489369	1.06677909231883	0.995476958216043
PSME4	na	69.3331982525253	72.134307881826	74.0888550903206	73.9603159351122	68.255697258387	87.6355413533612	89.9922837078428	87.0974513055757	83.2877898743736	96.5612649469562
IFT80	na	20.8868233915637	22.9394121333227	20.6995106348572	22.698033713627	22.4648911848131	15.2913040265774	17.0661736654856	16.3283708887824	10.9443632804561	14.1755918849965
SIRT2	na	33.3636403891708	32.8096013675585	33.9050692786213	40.3350193694858	39.1765785296132	42.1608800315032	38.3699976768028	38.0739189430196	37.2582475576538	36.0362658874208
ERLEC1	na	33.5610583796393	34.2920803829773	33.1354201552117	34.9672411263983	36.2804078890623	20.5214889547279	24.0775587831343	22.590781370833	19.5576166925118	25.0860193470443
PPP2R5B	na	11.845079428108	11.2746430383168	11.9498153371485	12.2308661396064	12.0151944141771	9.74171849212762	8.66792116192835	8.56759225458464	9.04786711633376	7.40634856912736
PITX1	na	61.7523474185362	62.810295126955	60.761772900755	54.7129968063272	54.0488061432525	49.9861948858352	44.1486117847551	46.1420551468886	58.0406846894947	53.8353939003236
MAST4	na	10.423669896735	9.36302536053988	10.3295013931283	12.7676439639152	13.1110427646558	11.0592459931121	11.2490354634803	11.0264528119542	9.87758418813729	9.03893078060167
NUP133	na	55.474455321639	53.6033201890908	52.7412188778553	58.7388304886428	57.0232516659804	67.0342022470585	68.7269837905785	70.0775258850331	75.188170840101	76.2933540776775
NUCKS1	na	190.942680381101	200.914919194918	197.435254078853	201.29168411578	213.259916491371	224.937876986258	222.245498591843	224.140507682721	199.408669590116	220.836608410647
VPS35	na	134.125782724276	142.044897240524	143.357276197181	149.76101298214	147.978664755712	146.604878291363	147.084991094411	148.338447062562	149.467603934893	169.191263818399
DNAJA2	na	47.8936044876499	47.0492024367129	41.5205448155159	49.9586789338783	43.2077349617312	53.0604257214656	54.7042135552811	55.939077680158	54.1686716877449	63.0336009942399
BCL3	na	6.87014606830262	6.04695387868201	7.77750693129664	4.14085750181033	5.2444171058623	4.15220788189046	3.35159618261229	3.91880901330777	4.38564737953296	3.06606903130541
KCNAB2	na	38.0621885623203	37.9202527101865	36.9836657722595	34.9288998532334	32.3666637802099	57.4921091338679	58.2869543022115	58.7052958071988	74.6745364623179	72.5105416364566
CLEC2D	na	3.90887621127563	3.31607148185787	4.25332410305285	3.56573840433667	4.9313175771541	2.55520485039413	3.77536121719546	3.18883478533868	3.27935795046158	2.3891446997185
FUNDC1	na	7.97568681492604	8.34869761314806	6.80531856488456	10.1987786618662	8.53196215729837	6.58763750492237	6.7417164592776	7.22290288727315	5.68948849236708	6.9683387075123
MAOB	na	12.5163005957008	11.8208195176816	11.6257525483445	12.2308661396064	15.2636020245246	21.2002152431138	19.8399084373027	19.0945890158232	28.4079321250828	27.2362495767909
RORA	na	2.68488467037114	3.55014711587137	3.24062788804027	2.33881766305954	2.97444552272787	3.8328072755912	4.31469853393767	4.68720293748577	4.18809569577021	5.01720386940886
TGFBR3	na	3.04023705321438	3.39409669319571	3.52418282824379	3.71910349699631	4.42253084300328	6.62756258070978	7.01138511764871	7.33816197589985	7.66500532999453	8.99911170227303
HES2	na	11.9240466242954	13.6153993784517	14.0967313129752	11.6174057689679	10.5671090939017	9.42231788582836	8.16710793923915	9.25914678634483	5.33389546159414	6.33123345425403
ATP1B3	na	75.808508339891	68.428110343279	70.0380702302703	68.4008313262002	69.6255076964853	82.72475703151	82.3645130853458	78.1072423926932	87.199313212876	85.6110184065797
NEDD4	na	9.79193232723593	10.221302685256	9.7623915127213	10.69721521301	10.1365972419279	10.3805197047262	12.7129510374949	12.255883090639	11.2604459744765	11.3086182453342
PIGB	na	8.52845718823774	9.05092451518855	9.92442290712332	9.01019919375395	8.21886262859018	10.3405946289387	9.16873438461754	7.87603772282444	8.17863970777767	7.24707225581279
MAPK6	na	66.4903791897794	70.8468918947517	69.0658818638582	61.0009656053725	64.5376403549771	75.298692935052	74.0818328639476	74.7647288225189	75.4252328606163	86.2083045815093
GNB5	na	29.4942477759889	29.0253786176736	28.9631117493599	28.1808357762092	27.2787964387017	22.7972182746101	20.764486694575	23.0133980291309	21.0194991523561	21.2633878274947
RAB27A	na	5.96202331214768	6.24201690702659	5.54957525826896	6.78640535018915	5.59665407565902	6.62756258070978	6.81876464738363	8.02971650766004	6.20312287015022	6.92851962918366
HDHD5	na	41.1419092136284	36.6718493287812	38.5229640190787	37.9578604332613	34.2061235113705	43.0791567746135	44.3412322550201	41.8774688677007	48.4791831953778	49.4154762058444
UFD1	na	54.1320129864534	49.8971226505438	47.1106279223854	51.4156473141449	51.9745217655607	49.5070939763863	48.4247862246397	48.6009157042582	50.6917620535206	49.6145715974876
LRP6	na	38.7334097299131	37.2570384138149	43.4649215483401	37.3060587894578	36.2804078890623	51.9425235994182	50.8132800559266	53.3649580341617	51.9956031663547	52.9593741770935
PHRF1	na	86.9823666004062	88.3635518400951	84.661403575052	81.8202769339188	85.3587590140722	83.0441576378092	82.2874648972398	88.0195240145893	88.5426646624626	89.9512979444017
ELP1	na	62.9763389594407	66.3604422428264	65.8657618244184	64.9501167413583	61.7197445966034	73.9013152824927	77.1637603881888	75.3026045694435	76.4129912794301	75.8951632943911
NUCB2	na	53.8161442017039	54.461597513807	50.1082087188226	53.8694887966992	60.8587208926558	33.8963893435096	38.909334993545	40.1485825383002	34.7690963422433	42.6860519683039
PFN2	na	109.132665130968	115.867438836681	114.232133053419	126.986296722183	126.335659833758	122.130806833682	120.541890291884	114.144917436641	105.729661149822	115.634603466376
PTPN3	na	38.2596065527888	38.2713661612068	39.0495660508852	40.0666304573314	37.4153936806296	32.3393113878007	34.9798774001375	35.8839962591123	31.4897383917817	34.2444073626319
SPTB	na	26.9278138998988	24.3828785430726	26.2895937417267	32.3600345511844	30.3706542846951	31.58073494784	25.849667109573	28.8916115490926	20.4663544378205	19.7900819293349
SLC44A1	na	72.5708532962082	73.7338247142516	72.509048994901	78.9446814465506	76.3180101226231	98.6947873464733	92.9586389499249	94.62771176252	94.9828495531281	91.1060512159323
TMEM260	na	30.5603049245186	32.6535509448828	31.5151062111916	27.4523515860759	29.0791187287738	28.5863542637843	26.8512935549514	30.5436584860753	22.7184436327158	24.7276476420865
SMG6	na	50.9338415408643	49.1948957485033	50.3917636590261	50.7638456703414	47.0823416294951	45.7940619281573	42.8387925869525	46.9104490710666	47.1358317457911	40.9738316001723
EXOC5	na	66.806247974529	75.7234676033663	77.8560850101674	82.2420309387329	81.3667400230427	71.9849116446971	72.8875859483041	74.3036924680121	69.143089316961	76.134077764363
CLTCL1	na	10.9764402700467	10.221302685256	11.828291791347	10.5055088471855	10.8410711815213	7.82531485433202	7.2425296819668	7.64551954557105	5.57095748210943	6.57014792422588
FSTL3	na	14.411513304198	14.434664097499	12.557433066156	10.8889215788346	10.9193460636984	17.8065838011841	16.1801195022662	17.2120239015871	17.5030791813793	17.4407563079451
DGCR2	na	76.6771474979523	71.1199801344342	75.0205356081322	69.0526329700037	69.821194901928	71.8252113415475	66.1843935830796	74.5342106452655	74.9906191563383	70.4001304850386
RNF126	na	79.7963517473541	68.9742868226438	68.2962327404486	61.8828148881654	67.4729484366165	85.5195123366286	83.4431877188302	82.7176059377611	107.665667650696	92.4598998791061
MNT	na	69.0173294677758	61.873992590901	67.4860757684386	64.6817278292039	65.5552138232788	63.5207955777666	58.5951470546356	60.8183790986883	68.6294549391779	64.3078115007564
ZXDC	na	31.1920424940177	31.4051475634775	34.1886242188248	33.6252965656264	31.0751282242886	32.5389367667378	30.9348475245709	31.6962493723423	30.0278559319374	31.0588810963405
JMJD6	na	7.89671961873865	7.60745810543865	6.116685138676	9.85370720338198	9.19729865580329	8.38426591535574	8.74496935003438	7.87603772282444	8.09961903427257	8.80001631062982
POLB	na	18.7547090945043	17.8287607906947	17.0538042608119	23.8866131817392	18.0032229007213	15.4909294055144	17.8751796405989	16.7125678508714	19.4390856822542	19.232614832734
WIPI1	na	22.9794540905295	20.6766810045256	23.6970914312944	18.6722000313114	20.7819812180066	12.5364737972462	12.6744269434419	14.0231891162484	14.0656798839075	13.1801149267804
GBA2	na	58.7910775615092	52.2768915963477	52.2551246946493	52.2591553237729	49.156626007187	49.7466444311107	53.0476775110015	48.4856566156315	50.3361690227476	52.1629926105207
NDST1	na	75.6110903494226	73.1876482348867	77.1269437353584	71.8898871842071	69.1167209623345	78.2531485433203	73.6965919234175	73.189521277954	74.753557135823	78.3241270724383
ASNS	na	486.872248093331	481.61061698277	463.652835081361	346.60510941079	371.453453371187	376.772940205772	382.043440723749	401.56266477542	487.162452158931	459.830716539155
AP3M2	na	20.2156022239709	20.6766810045256	22.3603324274778	18.3271285728272	19.1382086922886	22.1584170620116	21.8816854221125	20.4392783831347	21.7701955506546	20.785558887551
ST6GALNAC2	na	1.10554074662341	0.897289930385072	0.931680517811577	0.88184928279294	1.48722276136394	0.439175833661491	0.539337316742208	0.806813620386894	0.90873774530863	0.637105253258268
PABPC1	na	1408.49839479632	1437.1853802372	1440.98569826571	1398.99637524125	1405.85602134089	1898.11795308496	1827.46744959287	1960.55709754015	2076.22868600971	1995.37383412657
TESK2	na	15.1222180698845	14.2005884634855	13.4080978867666	17.3302554705395	16.0854882873836	14.6125777381914	14.5235834579866	14.7531633442175	13.5915558428769	15.1710688432125
CFAP20	na	34.627115528169	33.3167652412544	30.016315812973	36.807622238314	34.4800855989902	35.2139168444941	32.9766245093807	34.4240478031742	40.1425021405899	37.3502954722659
CSNK2A2	na	99.2222820094511	104.436745375689	101.634192138663	90.2170157570342	96.6694794886559	136.384058889787	131.713877567258	137.465673035443	140.459247155312	147.410227972632
PTPN21	na	27.5595514693979	30.0397063650654	28.8010803549579	27.3373277665811	25.2827869431869	26.6699506259887	23.0374082437029	25.3569994978738	20.4268441010679	22.2986838640394
EIF2B3	na	11.845079428108	11.8208195176816	10.7345798791334	12.4992550517608	13.1893176468328	15.1715287992151	15.7563544676831	15.9057542304845	14.9744176292161	16.7638319763582
TCOF1	na	150.077156354128	148.364939358888	148.704312212448	146.502004763123	146.530579435436	174.113255508888	178.674748217883	182.570396384691	207.942902328666	200.648335698026
CDC42	na	102.341486258853	98.9749805820403	97.0162973982055	108.965898334675	113.146342186925	105.282424851396	105.825686363632	99.1996556113791	102.29226185235	110.099751578694
OSBPL3	na	71.6232469419596	72.3683835158395	74.8585042137302	67.634005862902	64.0679910619148	92.706025978362	96.9266206373854	96.7407950540095	88.3451129786999	92.2608044874629
RAD18	na	22.4661673153115	21.6519961462485	20.1324007544502	24.2700259133883	21.7995546863082	25.0729475944924	26.9283417430574	28.3153161059591	26.1558429301875	31.1385192529978
ATP2B1	na	50.2231367751778	53.1741815267327	53.9159464872699	45.8561627052329	47.1606165116722	83.7228839261952	86.8333079954955	91.6309754582258	96.3262010027148	106.595672685774
NCK2	na	39.0097949165689	38.1933409498689	36.6596029834555	37.5361064284473	35.732483713823	34.81466608662	32.2831908164265	36.9981674491704	38.8386610277558	36.0760849657494
MAP4K4	na	181.940420015738	184.841725659325	195.207322405826	180.740761699388	184.024247998243	147.203754428174	143.733394911799	154.216660582524	134.098082938152	145.538731291186
MGAT4A	na	5.56718733121075	6.47609254104008	7.16988920228909	7.74493717931191	7.35783892464263	13.6543759192936	13.7145774828733	14.7147436480086	16.1597277317926	15.6887168614848
RPL31	na	369.448027362688	361.37376631117	302.63413689436	336.13794183677	297.36627739061	403.60259113491	440.137774555695	441.173371566796	489.019437986301	413.003480424672
WDR1	na	205.275226489111	203.606788986073	191.237553242976	204.397327242137	208.367736355305	215.954734934091	221.552064898889	220.874833504965	278.350322421709	268.460226091703
SNX13	na	50.4205547656463	52.1988663850098	53.5108680012649	56.5917191914078	52.7964080284197	64.0797466387903	65.1442430436482	64.3145714536982	53.7735683202194	62.1177621926811
ARHGAP10	na	23.0189376886232	22.3932356539579	22.1983010330758	22.6596924404621	22.4648911848131	21.3599155462634	22.8833118674908	22.6676207632508	25.7212292259095	23.0552463522836
RPS6KA2	na	56.4220616758877	54.929748781834	56.3869252519006	39.7599002720121	46.3387302488132	46.2332377618188	44.2256599728611	46.4878324127687	46.5036663577503	42.6860519683039
ING3	na	28.5861250198339	26.0214079811671	26.5326408333297	22.8130575331217	21.4864551576	31.58073494784	36.9446061968413	40.225421930718	31.726800412297	34.8018744592329
LMCD1	na	6.35685929308461	6.67115556938466	6.76481071628406	4.90768296510853	5.44010431130492	5.58951061023716	7.70481881060298	5.68611503891716	7.46745364623179	6.76924331586909
BUD23	na	55.5929061159201	54.9687613875029	56.1033703116971	61.1159894248672	59.2932232491148	66.5151762618222	70.1908993645931	68.8480956063483	72.1458749101547	78.7223178557247
SEL1L	na	262.921279705903	277.88679017969	294.937645660265	233.575036120634	242.847821954295	252.086928521696	242.470647969676	260.062923638042	260.373119199299	281.799617331797
TRIP13	na	30.4418541302375	31.7172484088288	28.2339704745508	35.4273364043772	31.9752893693246	34.9743663897697	39.4101482162342	38.0739189430196	46.6617077047605	47.2652459760977
ATP6AP1	na	95.2739222000818	91.7966611389597	93.8971930559667	93.0542699712376	94.0472709357247	101.529467727379	93.9217413012503	96.2797586995027	103.596102965184	95.1675972054537
TCF3	na	284.16345548031	281.671012929575	288.051311398179	312.251328655031	288.09070385263	313.970795992179	312.969740086693	318.768219445241	359.544064448197	325.481146258317
TRIB2	na	25.9802075456502	27.2698113625724	25.5604524669176	25.3435815620058	28.1006827015607	11.6181970541358	10.2088849240489	10.4885770650296	11.1419149642189	10.0742268171464
DAZAP1	na	148.49781243038	143.99552752397	145.949778507614	128.711654014604	130.758190676761	187.687781276606	201.596584179427	202.16444145123	215.844969679176	203.236575789387
MBD3	na	143.246493883919	130.6532163852	132.298633529244	128.558288921945	132.206275997036	115.303618874035	114.87884846609	117.218493133353	136.3896824698	125.549553970207
FAM50A	na	30.3628869340501	28.4401895326399	29.0846352951614	26.8388912154373	29.8227301094558	26.8695760049258	28.7389741635491	27.6237615741989	26.8275186549809	28.231726535007
FAM3A	na	21.9923641381871	21.9250843859309	22.2793167302768	22.1229146161533	23.2867774476722	17.9263590285463	18.9538542740833	20.9771541300593	19.9527200600373	18.4760523444898
CPSF1	na	134.283717116651	126.634918001302	131.20492161703	128.634971468274	120.308493906125	142.692220864197	144.542400886912	142.306554757765	143.145950054486	133.115178852649
MYO3B	na	0.789671961873865	1.24840338140532	0.72914127480906	1.72535729242097	1.52636020245246	0.199625378937041	0.115572282159045	0.153678784835599	0.0395103367525491	0.0796381566572835
PDCD2	na	49.4729484113976	46.8931520140372	46.7055494363803	51.9907664116185	46.025630720105	57.4122589822931	59.1344843713778	56.7843109967538	58.5938294040304	58.016397124831
RDH11	na	89.6277676726837	88.5586148684397	89.1172669211073	83.2772453141854	87.1199438630559	105.282424851396	108.368276571131	103.34898280194	111.656211662704	117.068090286207
PRKACA	na	69.254231056338	65.9703161861372	69.8355309872677	78.0628321637576	79.1359058809968	68.5912802027674	65.6065321722843	62.9698820863867	67.1675724793336	62.7548674459394
ADGRL1	na	112.409803772745	114.423972426931	125.857885601764	110.116136529623	110.993782927056	193.317216962631	184.068121385305	186.143428132119	182.616776470282	171.102579578174
ACTN1	na	228.610032962484	212.969814346613	218.09425686511	209.765105485225	207.311025445915	215.635334327792	208.762065673288	217.801257808253	250.535045347914	224.977792556826
ZFYVE26	na	73.0446564733325	67.2577321732115	70.9697507480818	61.8828148881654	63.9897161797378	74.4203412677291	75.00641112122	73.0358424931184	72.38293693067	68.7277291952356
EPN2	na	30.1259853454879	31.0540341124573	32.3657710318022	34.238756936265	30.9185784599345	35.1739917687067	35.0569255882435	32.8488402586093	34.8876273525009	33.6073021093736
PTPN18	na	44.8928510325292	48.0635301841047	45.4903139783652	56.515036645078	51.6614222368525	62.2431931525695	62.139363707513	58.3210988451098	57.1319469441861	55.905985973413
SPEG	na	22.268749324843	21.9250843859309	21.1856048180632	23.5798829964199	24.7348627679476	17.5670333464596	16.0260231260542	14.9836815214709	10.5887702496832	10.9104274620478
ALDH3A2	na	57.6460532167921	61.444853928543	57.6021607099157	61.8828148881654	64.1462659440919	91.9075244626139	91.2635788115923	85.9832801155176	91.229367561636	93.3359196023362
TFRC	na	245.903848927522	238.445045848416	251.87780259793	279.891294103846	271.770390918715	403.682441286485	407.62343917495	396.299166394801	494.629905805163	525.253462233113
SREBF1	na	162.435522557454	156.479561338023	175.074921651375	136.840003925565	143.360446707266	206.971592881925	194.122909933142	201.280788438426	252.273500165026	222.548828778779
AFF4	na	116.437130778301	121.68031708135	134.526565202272	119.394724635531	115.494588652236	126.762115625021	121.620564925368	125.209789944804	111.221597958426	126.226478301794
UBE2D1	na	24.0455112390592	27.5819122079237	25.0338504351111	25.6119704741602	23.0128153600525	21.5595409252005	22.2284022685896	18.5951329651075	21.8887265609122	23.8118088405278
MPP5	na	42.9976383240319	46.542038563017	44.4371099147522	45.8945039783978	47.0432041884066	43.9974335177239	43.3010817155887	49.446149020854	43.4218600910515	44.3982723364355
RHOBTB1	na	4.34319579030626	4.87657570861452	4.29383195165335	3.94915113598577	4.22684363756066	6.18838674704828	6.24090323658841	5.91663321617056	5.49193680860433	3.86245059787825
SMC1A	na	181.466616838614	174.074246494704	172.846989978348	187.948921054391	192.517072714453	181.339694226408	184.800079172312	196.708844589567	182.616776470282	194.595835792072
HSD17B10	na	30.5208213264249	29.8836559423898	30.58342569338	35.9257729555211	33.1494126019804	29.5046310068947	28.7774982576021	27.58534187799	34.3739929747178	28.231726535007
MARK2	na	70.0439030182118	68.3110725262722	68.8633426208557	69.2059980626633	74.8699248023476	75.8975690718632	76.5858989773936	75.1489257846079	76.8476049837081	74.5413146312173
HMMR	na	29.8890837569258	32.0683618598491	28.5985411119554	47.3131310854995	41.0160382607738	24.9930974429176	27.0439140252164	30.5436584860753	20.071251070295	23.7719897621991
CHFR	na	1.34244233518557	0.702226902040491	1.2152354580151	0.843508009628029	0.978436027213116	0.798501515748166	1.34834329185552	1.45994845593819	0.869227408556081	1.27421050651654
P4HA2	na	49.2360468228355	51.8477529339896	48.9739889580085	39.8365828183419	42.1901614934296	53.1402758730404	52.5853883823653	58.5516170223632	68.8270066229406	62.6752292892821
NFATC3	na	46.7485801429328	45.9568494779832	49.4195752926141	51.4923298604747	54.4010431130492	44.3567591998106	48.1551175662686	42.8763809691321	43.6984324483194	44.4380914147642
TRNT1	na	22.8215196981547	21.2618700895593	19.5247830254426	20.3975573237323	20.3123319249443	23.5158696387835	25.5799984512019	23.359175295011	24.7334708070958	25.6434864436453
ACADVL	na	215.856830778221	216.754037096498	203.470923520328	202.211874671738	214.512314606204	156.426446935066	163.573303349101	149.644716733664	133.070814182586	136.89799129387
STK10	na	28.5861250198339	30.5858828444303	30.664441390581	32.6667647365037	31.6230523995279	24.0748206998072	24.6554201939295	24.3580873964424	24.2198364293126	23.6525325272132
FBXW11	na	41.9315811755022	43.6551057435172	47.2321514681869	46.6996707148609	45.9082183968394	41.2426032883928	39.8724373448704	39.0344113482421	40.3795641611052	41.9693085583884
DERL2	na	33.0477716044212	30.0006937593965	35.1203047366364	36.0024555018509	36.0455832425312	25.5121234281539	25.5029502630959	23.4360146874288	28.0523390943099	30.3819567647536
NDE1	na	41.0234584193473	41.5874376430646	41.8040997557194	45.4344087004189	43.9513463424132	46.3929380649684	45.6510514528226	46.1804748430975	52.667278891148	50.1322196157599
TMEM38A	na	5.64615452739814	5.65682782199284	5.46855956106795	6.44133389170495	5.51837919348197	6.02868644389865	5.77861410795223	5.18665898820146	6.04508152314002	5.85340451431033
AP1M1	na	26.9672974979925	22.3932356539579	23.980646371498	25.4969466546654	25.4784741486295	20.4815638789405	20.3407216599919	19.3635268892855	20.4663544378205	19.4317102243772
PVR	na	65.5427728355308	66.7505682995156	68.7013112264537	53.7161237040395	52.7572705873312	68.1521043691059	66.7237308998218	70.7690804167933	83.8409345889093	84.0580743517627
XRCC1	na	37.588385385196	41.9385510940849	41.4395291183149	43.670710134833	43.9513463424132	38.5676232106364	37.7536121719546	41.762209779074	41.7624259474444	39.1421539970548
SCARB1	na	90.101570849808	88.1294762060816	91.7502770801401	83.9290469579889	85.1239343675411	107.079053261829	107.674842878177	101.581676776331	119.084154972183	110.139570657023
MCM2	na	135.270807068993	121.056115390647	130.273241099219	133.197582974899	124.535337543685	140.416491544315	142.962913030738	143.766503213703	174.556667772762	164.651888888934
PANX2	na	32.9293208101402	30.7809458727749	30.664441390581	35.7340665896965	36.1238581247082	14.6125777381914	12.0195173445406	15.2910390911421	19.4785960190067	14.1755918849965
SELENOO	na	33.205705996796	30.9760089011194	29.5302216297669	35.082264945893	37.0240192697443	25.6318986555161	26.7357212727923	26.6248494727675	33.1096621986362	29.8244896681527
ALPK1	na	18.8336762906917	21.2228574838904	19.8893536628471	16.6401125535711	17.455298725482	14.1734019045299	13.2137642601841	14.8300027366353	9.75905317787964	12.0253616552498
LLGL2	na	63.8844617155957	69.7545389360221	65.3391597926119	73.9219746619473	68.0208726118558	72.2244620994216	70.5761403051233	70.88433950542	91.7034916026666	81.2309197904291
PDE8A	na	34.5481483319816	34.5651686226597	35.6874146170434	34.2004156631001	33.9321614237509	38.1284473769749	38.1773772065377	38.3428568164819	31.0946350242562	30.8597857046973
NLE1	na	59.9361019062264	53.99344624578	56.8730194351067	47.8882501829731	50.056787152223	78.4926989980447	75.3916520617501	80.835040823525	100.237724341217	87.3232387747113
SDHA	na	191.850803137255	180.784414669757	183.622077706082	191.783048370882	196.117717294597	154.829443903569	157.948785617361	160.018034710067	173.410868006938	174.805753862737
SMARCE1	na	135.428741461368	128.663573496086	119.13358273408	146.540346036288	147.626427785915	101.848868333679	105.132252670678	111.993414448943	93.0468430522532	101.897021442994
GSDMB	na	3.15868784749546	3.97928577822945	3.6051985254448	3.22066694585248	3.28754505143607	3.27385621456748	3.15897571234722	2.68937873462298	1.89649616412236	1.83167760311752
KDM5A	na	49.4334648133039	50.5213243412464	52.4981717862523	52.4508616895975	52.2093464120919	47.3910649596536	45.8436719230877	50.2529626412408	44.17255648935	46.3892262528676
ADAM11	na	7.73878522636388	6.7491807807225	6.76481071628406	5.8662147942313	6.02716592763279	3.55333174507934	4.35322262799068	3.64987113984547	4.5831990632957	4.34027953782195
PPP2R3A	na	3.86939261318194	4.13533620090511	3.56469067684429	3.60407967750158	3.05272040490492	4.87085924606381	4.08355396961958	3.61145144363657	3.12131660345138	4.02172691119281
IGF2BP2	na	53.421308220767	52.9401058927192	54.888134853682	49.0001471047555	49.3914506537181	44.5963096545351	44.3412322550201	43.1453188425944	47.6494661235743	46.6281407228395
MAP3K13	na	13.8587429308863	16.1122061412624	13.4486057353671	15.7966045439431	16.2811754928263	15.8901801633885	16.9506013833265	19.7093041551656	14.895396955711	17.0823846029873
FRY	na	24.0060276409655	24.5779415714172	27.0187350165357	26.3787959374584	24.2652134748853	10.1409692500017	9.5924994192007	10.1812194953584	7.58598465648944	8.32218737068612
PICALM	na	72.8867220809577	74.6311146446366	80.7726501094036	70.4712600771054	71.4258299865575	88.0747171870227	90.9553860591681	86.8669331283223	79.4552872093763	91.2255084509182
NSF	na	66.4508955916857	72.0952952761571	63.2732595139862	83.890705684824	79.1359058809968	77.1751714970602	75.5842725320152	75.4178636580702	73.528736696494	77.2888310358936
GLI2	na	18.1624551230989	19.2722272004446	18.8766574478346	15.7199219976133	16.2420380517377	20.9207397126019	21.4193962934763	21.5918692694016	27.1831116857538	23.891446997185
CLASP1	na	97.7219052818908	93.8643292394123	101.310129349859	89.8336030253851	88.7245789476854	89.5120199153694	90.9939101532212	90.9010012302568	81.6678660675191	85.5711993282511
MRPS34	na	47.3013505162445	43.3430048981659	39.5356602340913	39.7215589988472	40.9377633785968	44.6761598061099	49.3878885759651	47.8709414762891	57.0924366074335	50.4109531640604
NOTCH3	na	6.15944130261615	4.60348746893211	6.31922438167852	5.8662147942313	4.22684363756066	6.14846167126088	5.85566229605826	6.76186653276635	4.820261083811	5.13666110439478
CLNS1A	na	67.7143707306839	61.9520178022389	64.9745891552073	56.3616715524183	64.4985029138886	82.6848319557226	84.7144828225797	83.4859998619391	91.1503468881309	92.3404426441202
EED	na	10.7790222795783	9.48006317754663	10.8561034249349	12.000818500617	12.758805794859	14.0935517529551	14.8317762104107	14.4073860783374	13.7891075266397	16.1665458014285
TSG101	na	45.9589081810589	44.7084460965779	41.7635919071189	46.6996707148609	46.925791865141	38.1284473769749	35.6347869990388	38.2660174240641	39.6288677628068	38.0272198038529
NCBP3	na	68.346108300183	68.0379842865898	72.5495568435015	64.643386556039	66.2988252039607	78.8520246801314	81.8636998626566	81.4881756590763	70.6839924503104	74.5413146312173
MGLL	na	9.19967835583053	9.40203796620879	9.88391505852281	9.39361192540306	8.96247400927214	17.6468834980345	17.9907519227579	16.1362724077379	20.071251070295	20.5466444175791
BCS1L	na	20.0576678315962	21.3008826952282	21.5096676068673	22.8897400794515	20.1557821605902	22.9169935019724	24.3472274415054	19.2098481044499	22.2443195916852	22.9756081956263
NUAK1	na	23.4532572676538	26.2164710095117	24.9933425865106	20.2825335042376	18.3945973116066	11.1390961446869	9.86216807757181	9.87386192568723	9.3244394736016	9.83531234717451
DPP8	na	20.2945694201583	20.3645801591742	21.3476362124653	19.5540493141043	19.9600949551476	19.9226128179167	19.2235229324544	16.3667905849913	14.2632315676702	16.7240128980295
SLC24A1	na	15.3986032565404	15.2929414222151	18.431071113229	18.6722000313114	20.4297442482099	10.4204447805136	9.51545123109467	10.6038361536563	7.54647431973689	6.88870055085502
SCARF1	na	2.44798308180898	2.53581936847955	2.26843952162819	1.72535729242097	2.19169670095738	1.11790212204743	1.34834329185552	1.15259088626699	0.711186061545885	1.27421050651654
LMAN1	na	226.241017076862	242.385319020976	235.067045428721	243.505425870346	238.503565993469	159.380902543334	161.26185770592	164.205781596837	178.981825489048	193.281806207227
HACD3	na	93.9314798648962	93.7082788167366	92.5199262035496	92.0573968689499	91.7772993525903	90.1508211279679	96.1176146622721	91.3620375847636	89.9255264488019	96.1232550853411
ZZEF1	na	64.7925844717506	60.7036144208336	67.9721699516446	57.0901557425516	53.3051947625706	79.4109757411551	75.3916520617501	77.7230454306041	60.8854289356782	68.0906239419774
ENO1	na	698.899169856464	649.208770936434	645.897645935026	703.370656210282	690.423598242663	715.377507958782	717.626824019561	706.346114800622	922.84293552929	874.745512723601
MYDGF	na	36.4433610404789	36.1256728494164	34.9582733422344	35.964114228686	36.4369576534164	32.0598358572889	32.7454799450626	35.9224159553212	44.2910874996076	42.4471374983321
ANO8	na	25.3089863780574	21.8470591745931	23.1704893994879	25.1135339230163	22.5040286259017	18.4453850137826	18.6841856157122	16.0594330153201	17.4635688446267	17.5203944646024
TUBE1	na	40.2732700555671	40.8461981353552	43.7484764885436	34.3154394825948	35.9673083603541	51.2637973110322	55.6673159066065	52.9807610720727	47.8075074705845	52.5213643154784
ARHGEF10L	na	16.8989799841007	16.6583826206272	17.782945535621	15.2598267196344	13.9329290275148	20.4815638789405	21.4193962934763	20.5545374717614	21.8097058874071	22.2588647857107
TXK	na	1.53986032565404	1.87260507210798	2.14691597582668	1.64867474609115	1.48722276136394	1.11790212204743	1.0401505394314	1.15259088626699	0.829717071803532	0.876019723230118
KCNQ2	na	1.34244233518557	0.975315141722904	0.567109880407047	0.728484190133298	1.21326067374426	0.479100909448899	0.115572282159045	0.230518177253398	0.158041347010197	0.159276313314567
TACR2	na	1.7372783161225	1.4434664097499	1.74183748982164	1.91706365824552	1.44808532027541	0.798501515748166	1.11719872753743	0.806813620386894	0.553144714535688	0.876019723230118
ACTR6	na	23.2163556790916	22.1591600199444	20.1324007544502	25.1135339230163	24.1086637105312	23.2363941082716	24.6168960998765	23.2054965101754	24.2988571028177	28.9086508665939
TIPIN	na	12.1214646147638	12.4840338140532	11.666260396945	11.8091121347924	12.0543318552656	13.4547505403566	13.5219570126082	14.1384482048751	15.4485416702467	16.7638319763582
SRI	na	34.3112467434194	32.6535509448828	34.3911634618273	36.6925984188193	33.6190618950427	31.3411844931155	32.2061426283204	30.658917574702	33.7813379234295	31.4968909579556
EIF4G3	na	74.4660660047055	82.2385727500753	81.0967128982077	71.5448157257229	72.1694413672394	82.2855811978485	82.0948444269747	88.9415967236029	84.5521206504552	87.8408867929837
NUP37	na	13.3454561556683	15.9561557185867	12.07133888295	15.6432394512835	16.2029006106492	14.8521281929159	17.2973182298037	15.3678784835599	15.4880520069993	15.0117925298979
SEMA3A	na	13.7402921366052	15.5660296618976	14.4613019503797	17.0618665583851	18.0423603418099	1.07797704626002	1.30981919780251	1.22943027868479	1.02726875556628	1.11493419320197
GTSE1	na	41.2603600079094	39.1296434859229	36.8216343778575	56.3233302792534	49.7828250646033	45.5145863976455	43.8789431263839	45.6425990961729	42.5526326824954	44.4779104930928
SEMA3C	na	68.74094428112	73.8118499255894	72.4280332977	44.0541228664821	48.5304269497706	19.7629125147671	17.8366555465459	16.1746921039468	13.670576516382	13.9366774150246
TTC38	na	32.9293208101402	33.5898534809368	33.2974515496137	36.7692809651491	36.554369976682	30.5027579015799	31.05041980673	27.5085024855722	34.966648026006	28.9484699449225
ACAT1	na	71.6627305400532	73.5777742915759	66.230332461823	77.1043003346349	77.6878205607214	53.9387773887886	56.8230387281969	57.6295443133496	60.2532635476375	56.7820056966431
GRAMD4	na	32.2580996425474	35.1893703133624	33.9455771272218	37.0376698773035	32.4840761034755	40.0448510147705	40.4117746616126	41.7237900828651	44.3701081731127	44.677005884736
CELSR1	na	70.0044194201181	74.7871650673123	79.2333518625845	66.0236723899758	60.3890715995935	78.2930736191077	73.4269232650464	75.5331227466969	74.0818814110297	67.1747851404186
ZNF638	na	77.0324998807955	82.355610567082	77.9371007073684	88.0699044597992	89.8987021803411	67.6330783838696	72.1171040672439	78.91405601308	56.7763539134131	65.5422029289443
SLC25A40	na	27.0857482922736	28.7913029836601	30.178347207375	31.248137629402	29.0008438465968	34.81466608662	32.6684317569566	34.500887195592	30.9761040139985	37.9077625688669
TIMM21	na	23.8875768466844	25.4752315018023	24.5072484033045	23.0047638989463	24.3434883570623	18.1659094832708	19.3776193086665	17.634640559885	17.9376928856573	17.7991280129029
RASAL2	na	17.5307175535998	17.4776473396744	18.7956417506335	15.5282156317887	17.5727110487476	33.5769887372104	36.174124315781	36.6139704870814	38.2460059764676	36.1955422007353
VPS9D1	na	13.7402921366052	13.966512829472	13.8131763727716	13.5728107003783	14.7548152903738	9.38239281004095	10.0933126418899	8.64443164700244	9.64052216762199	8.12309197904291
ZNF37A	na	42.0105483716896	47.946492367098	48.0828162887975	48.5400518267766	44.5775453998296	55.5357804202849	55.6287918125535	60.3957624403904	48.20261083811	55.9458050517416
MARK3	na	88.2458417394044	94.8786569868041	88.5501570407003	81.6285705680943	87.433043391764	105.042874396671	107.443698313858	117.756368880278	116.595003756773	119.059044202639
SLC25A3	na	287.203692533525	273.517378344771	280.314312315483	277.360770074962	277.719281964171	354.015647006949	353.111846089934	347.467732513289	430.10952588825	399.186260244633
FNDC3B	na	30.757722914987	33.6288660866057	33.5404986412168	41.6386226570927	39.4505406172328	43.4384824567002	38.0232808303257	40.609618892807	41.9994879679597	45.3937492946516
FOSL2	na	73.6763940428316	73.7338247142516	75.8712004287427	88.8750711962624	84.4194604279477	157.065248147664	144.080111758276	144.035441087165	135.085841356966	132.916083461006
FRYL	na	53.8556277997976	55.358887444192	53.5513758498654	54.9813857184816	53.0312326749509	65.2774989124126	60.5983999453924	65.0061259854583	49.1903692569237	57.7774826548591
TMEM131	na	116.713515964957	113.955821158904	113.665023173012	98.5370720338198	100.387536392066	142.452670409473	129.402431924077	129.359117135365	137.535482235624	139.924241246847
FSCN1	na	419.947549324521	410.217548608653	404.430360427425	440.732935030645	433.642847260853	321.995736225448	307.653415107377	296.139018378199	395.498470893017	355.624188553099
ACTB	na	1855.29479082455	1816.3488947334	1871.05752685725	1974.15381398807	1907.36319144925	1637.72660879949	1630.33966032359	1545.24018152195	1935.61139750738	1761.55620618078
MOCOS	na	86.7059814137504	83.4479635258117	92.5199262035496	50.2654091191976	51.1134980616132	58.7297864832776	56.3992736936138	58.3210988451098	66.8514897853132	65.7412983205875
PLD1	na	3.5140402303387	4.87657570861452	4.73941828625889	4.67763532611907	4.69649293062296	8.46411606693056	8.35972840950423	8.02971650766004	5.80801950262472	6.72942423754045
WDR62	na	41.0234584193473	37.0619753854704	39.3331209910887	44.3608530518014	40.1941519979148	41.6817791220543	44.5723768193382	41.1090749435227	47.6099557868217	42.8851473599471
DLG1	na	55.987742096857	61.1327530831916	59.7895845343429	60.6942354200532	61.4457825089837	59.0891121653643	61.4074059205057	60.7031200100616	57.052926270681	64.2679924224277
RAB7A	na	128.953431374002	131.628531526923	136.551957632297	136.073178462267	135.611233371738	140.256791241165	125.819691177147	123.903520273702	134.611717315935	133.035540695992
BCAP29	na	30.639272120706	30.5468702387614	28.5580332633549	35.8490904091912	32.6406258678295	26.2706998681147	26.6971971787393	28.8531918528837	23.6271813780244	26.559325245204
SEC31B	na	5.36976934074228	5.65682782199284	6.31922438167852	5.5211433357471	5.47924175239345	9.82156864370244	10.9408427110562	9.60492405222493	6.00557118638747	5.89322359263898
SART3	na	98.2746756552025	91.679623321953	96.2871561233964	73.5385619302982	86.8851192165247	101.36976742423	106.365023680374	116.258000728131	119.597789349966	122.324208625587
EXOSC7	na	15.9118900317584	16.6583826206272	15.2309510737893	15.2981679927993	13.7763792631607	17.0080822854359	17.1432218535916	16.1362724077379	19.715658039522	16.2063648797572
KIFAP3	na	43.1950563145004	42.4457149677808	42.9383195165335	48.4633692804468	51.9745217655607	39.2463494990224	36.5593652563111	38.2660174240641	29.7907939114221	32.452548837843
MKRN2	na	35.8905906671672	34.4091181999841	36.133000951649	36.9609873309737	34.8323225687869	47.1914395807166	45.2272864182395	42.2616658297897	53.3389546159413	54.6317754668964
MCM6	na	76.0848935265469	69.7545389360221	68.1342013460466	81.5135467485996	77.1007589443935	83.3236331683211	83.3661395307242	83.6780983429836	94.4297048385925	100.941363563107
REXO2	na	30.5603049245186	29.5715550970385	26.1680701959252	26.8005499422724	30.2532419614295	29.7441814616192	30.973371618624	31.9267675495957	28.0128287575573	33.5276639527163
RBM7	na	19.6628318506592	22.1591600199444	20.0513850572491	20.5125811432271	20.8993935412722	25.0729475944924	26.0422875798381	23.5512737760555	23.5481607045193	25.5240292086593
RBMS2	na	42.5238351469076	44.9815343362603	45.8143767671693	39.4148288135279	39.8027775870296	28.746054566934	27.1980104014285	25.4722585865005	22.0072575711699	20.8651970442083
BAZ2A	na	143.957198649606	144.580716609003	145.342160778606	145.313425295011	142.969072296381	155.268619737231	152.247219697515	153.563525746972	143.145950054486	136.61925774557
PTPN23	na	77.9801062350442	80.99016936867	79.435891105587	73.1168079254842	72.2477162494165	86.3978640039515	81.0932179815963	85.4069846723841	87.9104992744219	79.2797849523257
UNG	na	76.4007623112964	72.0562826704882	71.5773684770894	73.3085142913087	70.9953181345837	53.3798263277649	50.6977077737676	51.7513307933879	60.727387588668	59.6887984146339
FMO4	na	1.1450243447171	1.2093907757364	1.78234533842215	1.72535729242097	1.40894787918689	0.678726288385941	0.731957787007283	0.883653012804694	0.632165388040786	0.0796381566572835
KLHL20	na	14.0956445194485	13.7714498011274	12.638448763357	13.7261757930379	13.0719053235672	12.5763988730336	11.3646077456394	11.6027482550877	9.79856351463219	11.3882564019915
SLC46A1	na	14.0166773232611	14.7857775485192	14.1372391615757	11.0806279446591	12.3282939428853	16.1696556939004	14.5621075520396	14.6379042555908	18.8464306309659	14.5737826682829
PLXNA2	na	0.671221167592785	1.36544119841207	0.85066482061057	0.728484190133298	0.665336498504919	8.42419099114315	8.59087297382232	7.68393924177995	9.60101183086944	9.27784525057352
SPAG5	na	63.6475601270335	58.7529841373877	61.247867083961	79.9032132756733	75.1438868899673	71.386035507886	73.8506882996295	71.1148576826734	69.1825996537136	72.0725317748415
ANKRD13A	na	23.7691260524033	23.9147272750456	27.0997507137367	26.1870895716338	24.539175562505	32.2594612362259	31.165992088889	31.5809902837156	26.9460496652385	26.0416772269317
TPD52	na	38.2596065527888	42.796828418801	37.8343305928701	39.376487540363	39.3331282939673	36.2120437391793	39.1404795578631	40.6480385890159	41.5648742636817	40.7747362085291
ACACB	na	26.3750435265871	24.0317650920524	27.3833056539403	20.3592160505674	19.8818200729705	23.7953451692953	22.5751191150667	25.2033207130382	22.086278244675	20.5864634959078
TRAF4	na	42.3659007545329	38.9345804575783	38.7660111106817	38.3029318917455	35.6933462727345	35.8926431328801	33.4774377320699	33.2330372206983	38.0879646294574	35.3991606341625
PAG1	na	0.671221167592785	1.01432774739182	1.2152354580151	0.805166736463119	1.13498579156721	1.95632871358301	2.54259020749898	2.61253934220518	2.68670289917334	2.34932562138986
GPATCH1	na	12.0030138204827	12.1719329687018	13.1650507951636	14.5313425295011	14.7939527314623	13.0155747066951	14.2924388936685	13.2547951920704	15.685603690762	13.8570392583673
ICAM3	na	2.05314710087205	2.57483197414847	2.34945521882919	3.25900821901739	2.11342181878033	2.31565439566968	1.61801195022663	1.80572572181829	2.37062020515295	1.71222036813159
NT5C2	na	41.4972615964716	44.4743704625644	40.8319113893074	42.367106847226	43.3642847260853	37.2900207854393	37.1372266671063	39.7259658800023	38.9571920380135	39.9385355636277
GPC4	na	22.3477165210304	20.6376683988567	20.6590027862567	21.2794066065253	21.2516305110689	17.6868085738219	16.4112640665843	17.0583451167515	19.7551683762746	16.8434701330155
MBNL3	na	28.5466414217402	31.0540341124573	32.4467867290032	30.1362407076196	30.1749670792525	43.7179579872121	41.1052083545669	43.7984536781457	35.1641997097687	36.4344566707072
CAMSAP3	na	44.3400806592175	43.2259670811591	42.8573038193325	45.1660197882645	45.2428818983345	45.7940619281573	41.1437324486199	43.0684794501766	54.4847543817653	45.6326637646234
RAP1GAP	na	25.6643387609006	24.4999163600794	23.899630674297	23.6182242695848	24.2260760337968	25.033022518705	22.4980709269607	23.9354707381445	24.535919123333	21.9403121590816
XAB2	na	59.3833315329146	54.7736983591583	52.5791874834533	56.7834255572323	54.4793179952263	59.1689623169391	61.7541227669829	64.0456335802358	76.0178879119046	67.0553279054327
ARHGEF1	na	60.9626754566624	58.8310093487256	57.7236842557173	66.5221089411196	58.9409862793181	94.0634785551339	96.5799037909083	92.4762087748216	121.494285514089	122.881675722188
STXBP2	na	59.97558550432	56.6853160369352	57.1970822239107	57.358544654706	57.140663989246	51.5831979173315	52.6624365704713	55.0938443635622	53.2599339424362	47.6634367593841
MAP2K7	na	50.578489158021	50.0921856788884	47.1106279223854	48.1182978219626	50.7221236507279	58.2506855738287	59.2500566535369	61.2409957569862	62.9399664468108	62.0381240360238
DGKD	na	46.7880637410265	45.2546225759427	50.4322715076267	46.2012341637171	41.8379245236328	55.5757054960723	52.7009606645244	56.0543367687847	61.517594323719	58.3349497514601
TOP2B	na	172.424872875158	175.907838961143	168.674681572496	176.906634382897	187.664030019476	190.442611505938	190.617217374318	208.46527162949	165.903904023954	197.622085745049
TM9SF3	na	127.887374225472	136.77819547522	140.643250340948	134.69289262833	137.724655190518	148.601132080734	150.513635465129	149.414198556411	135.994579102274	159.993056724482
NFKB2	na	50.973325138958	48.0635301841047	49.6626223842171	45.8945039783978	43.3642847260853	51.5033477657567	50.9288523380857	54.786486793891	61.0039599459359	53.5168412736945
UBE2T	na	22.5056509134052	22.7053364993092	22.7249030648824	27.4523515860759	25.0479622966558	22.9968436535472	21.5349685756353	21.3613510921482	23.8642433985397	24.7276476420865
PPP1R12B	na	13.9377101270737	13.4593489557761	14.9068882849852	16.1416760024273	15.3418769067017	15.9301052391759	14.6776798341987	14.2537072935018	13.6310661796295	16.1267267230999
DNAJC10	na	97.8403560761719	108.6891193936	108.317987157746	90.332039576529	97.3739534282493	86.4777141555264	89.0291813565174	87.4816482676647	84.1175069461771	89.354011769472
GTF3C1	na	148.260910841818	146.375296469773	154.780489502523	149.530965343151	141.638399299371	150.437685566954	144.927641827442	151.258343974438	148.874948883605	147.649142442604
IL4R	na	12.7926857823566	13.6544119841207	13.5701292811686	13.2277392418941	11.7020948854689	18.0062091801211	17.9907519227579	17.7114799523028	20.505864774573	20.5068253392505
USP33	na	37.9042541699455	40.4170594729971	43.6269529427421	46.0478690710574	43.2860098439083	38.2082975285497	39.4101482162342	36.767649271917	35.6383237507993	38.5448678221252
SNRPA	na	97.5244872914223	88.1294762060816	92.4794183549491	111.611446183054	112.598418011685	105.761525760845	101.97327695833	103.502661586776	113.987321531104	107.830064113962
EXOSC5	na	22.2292657267493	19.3112398061135	19.7273222684451	21.7778431576691	20.4688816892984	17.40733304331	18.4915651454471	19.6324647627478	24.0222847455499	20.2679108692786
DYNC1I2	na	44.024211874468	48.7657570861452	47.9207848943954	47.3898136318293	49.0392136839214	48.6686673848507	48.1165934722156	50.3682217298675	49.5459622876966	49.7340288324735
LRCH4	na	47.3803177124319	48.0245175784358	43.9915235801466	45.9711865247276	48.2173274210624	72.7035630088705	64.0270443161107	65.6592608210096	67.2861034895912	66.4182226521744
FAM76B	na	15.2406688641656	15.2149162108773	15.3524746195908	15.6048981781185	16.9073745502426	13.5745257677188	13.9842461412444	13.7158315465772	10.0751358719	13.896858336696
SIRT6	na	16.346209610789	13.6544119841207	14.4613019503797	15.5282156317887	15.4201517888787	15.0916786476403	14.4465352698806	15.6752360532311	16.0016863847824	16.0470885664426
POLD3	na	27.5595514693979	27.8159878419372	27.2617821081387	27.2223039470864	25.6350239129836	26.3904750954769	27.4291549657466	28.5458342832125	29.3166698703915	30.5412330780682
CAPZB	na	69.1752638601506	64.6438875933941	68.1342013460466	70.8930140819194	71.543242309823	71.4259605836734	71.7703872207667	68.4254789480504	76.4920119529351	72.4309034797993
GPR137B	na	26.9278138998988	28.9473534063358	28.8010803549579	27.375669039746	29.0791187287738	28.4665790364221	27.3135826835875	24.0507298267712	29.3956905438966	27.7937166733919
JADE1	na	28.9414774026772	31.7952736201667	31.4745983625911	32.0533043658651	33.0711377198033	32.4191615393755	31.5512330294192	33.9245917524585	30.3439386259577	33.0498350127726
SLC25A43	na	17.4122667593187	17.8287607906947	18.4715789618295	19.3623429482798	17.1421991967738	14.572652662404	15.2170171509409	14.4842254707552	15.8436450377722	15.8479931747994
UBE2A	na	31.3894604844861	32.3414500995315	28.6795568091564	34.0470505704405	34.3626732757246	25.4721983523665	24.8095165701416	22.974978332922	22.7974643062209	22.0199503157389
CST7	na	0	0	0	0	0	0.918276743110391	0.577861410795223	0.307357569671198	1.22482043932902	1.15475327153061
PIAS2	na	64.9900024622191	63.9416606913536	66.716426645029	63.4931483610917	63.9897161797378	50.7846964015833	52.2001474418352	47.14096724832	46.1480733269774	46.8670551928113
ARAF	na	10.6210878872035	11.15760522131	11.3827054567414	9.2019055595785	10.0974598008394	14.2133269803174	14.7932521163577	13.3700542806971	13.3544938223616	13.2199340051091
MCCC1	na	33.718992772014	32.6925635505517	31.5151062111916	37.3444000626228	35.810758596	34.0560896466593	36.5978893503641	33.1561978282805	31.371207381524	32.0543580545566
LAMP3	na	75.1372871722983	74.1629633766096	82.7170268422278	20.3208747774025	25.9089860006033	75.1389926319024	67.6868332511471	72.9205834044917	73.2126540024736	66.6173180438176
NEBL	na	46.07735897534	49.4679839881857	50.5537950534282	56.7834255572323	55.3012042580853	31.0617089626036	32.0520462521084	31.5425705875067	25.3656361951366	27.0371541851477
ACER3	na	21.9923641381871	22.0811348086065	21.7932225470708	25.4969466546654	21.5255925986886	25.8315240344532	25.5799984512019	23.1670768139665	23.4691400310142	24.8869239554011
UBE2K	na	55.7508405082949	57.699643784327	57.2780979211117	60.3875052347339	60.5064839228591	54.6574287529619	57.7476169854693	57.5911246171407	49.2693899304288	59.0915122397043
PIK3C3	na	36.0880086576356	39.558782148281	39.8597230228953	37.4977651552824	39.8810524692066	28.0274032027606	28.3537332230189	25.9717146372162	23.6271813780244	25.4842101303307
N4BP2	na	23.5322244638412	24.3828785430726	28.3149861717518	25.6119704741602	27.7875831728525	25.9912243376028	22.6136432091197	25.8564555485895	20.3873337643154	23.6923516055418
TIGAR	na	13.6218413423242	17.5166599453434	15.2714589223898	15.3748505391291	16.2029006106492	11.8577475088603	11.7498486861695	13.024277014817	10.7863219334459	13.1801149267804
TULP3	na	49.8677843923346	50.6383621582532	55.0906740966845	46.6996707148609	49.2740383304525	41.362378515755	37.5995157957425	38.8807325634065	41.0907502226511	40.1376309552709
SYNJ2	na	42.4448679507202	48.414643635125	47.1916436195864	45.3960674272539	44.1861709889443	40.0049259389831	43.7633708442249	43.4142567160567	49.3484106039339	50.9684202606614
PPP2R5C	na	183.756665528048	192.21510813075	177.950978902011	213.9443042602	214.942826458177	167.525618003965	174.706766530422	167.279357293549	166.219986717974	171.660046674774
PMS2P1	na	31.4684276806735	30.5078576330924	29.0441274465609	30.3662883466091	26.7700097045509	26.3106249439021	24.0390346890813	23.7817919533089	24.5754294600856	21.9004930807529
GNB1	na	398.073635980615	385.054417952203	385.715734373993	381.303961625034	400.376022335607	303.430575984303	312.314830487792	314.734151343307	327.303629658117	314.212347091312
HOXA9	na	129.861554130157	137.441409771592	127.721246637387	113.030073290156	123.791726163003	98.5350870433237	94.3840304298865	97.7397071554409	100.59331737199	97.4771037485149
EDN1	na	7.46240003970802	8.54376064149264	6.64328717048255	12.2308661396064	9.58867306668854	1.99625378937041	2.15734926696883	1.57520754456489	1.97551683762746	1.99095391643209
MLLT10	na	68.4645590944641	71.8222070364747	71.4963527798884	69.359363155323	68.6862091103607	69.5894070974526	71.1540017159185	64.0072138840269	59.7791395066069	65.7811173989161
ZCWPW1	na	4.85648256552427	4.17434880657403	4.01027701144983	5.67450842840674	4.57908060735738	3.63318189665415	3.50569255882435	3.88038931709887	2.76572357267844	3.06606903130541
FGF20	na	1.7372783161225	2.06766810045256	1.74183748982164	3.52739713117176	3.67891946232132	5.54958553444975	6.27942733064143	5.57085595029046	3.91152333850237	4.53937492946516
NRDC	na	141.588182763984	128.819623918761	128.450387912196	140.980861427376	142.851659973115	108.396580762813	113.7231256445	115.412767411535	107.428605630181	111.612876555183
VDAC3	na	64.2398140984389	62.810295126955	59.7490766857424	69.781117160137	68.7253465514493	72.6636379330831	75.3916520617501	75.0720863921901	78.8231218213355	79.5186994222975
PCM1	na	178.347412589212	180.160212979055	183.622077706082	175.718054914784	184.806996820013	167.645393231327	168.735531952205	181.840422156722	155.275623437518	168.713434878455
TNRC6C	na	44.6164658458734	41.860525882747	48.0018005915964	43.9007577738224	46.025630720105	51.6231229931189	50.2739427391844	53.9796731735041	46.8987697252758	45.0353775896938
CBFA2T2	na	32.1396488482663	31.5611979861532	36.0114774058475	30.9030661709178	28.8834315233312	34.2956401013837	31.3586125591541	34.2703690183386	29.3166698703915	31.4172528012983
ITCH	na	121.76741652095	121.056115390647	117.229713849857	132.775828970085	132.167138555948	99.5731390137963	100.624933666475	101.466417687704	107.626157313944	105.799291119201
TP53INP2	na	16.5436276012575	17.4386347340055	20.2134164516512	16.2183585487571	17.5727110487476	10.7797704626002	10.7096981467381	11.487489166461	8.85031543257101	8.6805590756439
SDF4	na	113.989147696492	109.625421929654	101.755715684464	109.425993612654	109.115185754807	95.8201818897799	93.305355796402	100.621184371108	109.562163814819	102.335031304609
MYH7B	na	1.10554074662341	0.624201690702659	1.05320406361309	0.498436551143836	1.05671090939017	0.439175833661491	0.269668658371104	0.653134835551295	0.0395103367525491	0.477828939943701
TP73	na	25.5458879666195	22.4712608652957	27.1402585623372	23.963295728069	25.6741613540722	23.276319184059	21.3038240113172	21.3997707883571	27.3016426960115	23.6127134488845
TOLLIP	na	41.7341631850338	39.6758199652877	38.4824561704782	36.8843047846438	37.7284932093378	45.7940619281573	44.2256599728611	47.0641278559022	57.1714572809386	52.123173532192
UBE2D4	na	29.2573461874267	27.6599374192616	31.1505355737871	26.5705023032829	27.1613841154361	34.3355651771711	32.3987630985855	32.8872599548182	33.386234555904	34.8018744592329
CLUL1	na	2.13211429705944	1.75556725510123	2.10640812722617	2.03208747774025	2.26997158313443	0.23955045472445	0.308192752424119	0.230518177253398	0.118531010257647	0.199095391643209
THOC1	na	39.7994668784428	42.7188032074632	41.3990212697144	43.248956130019	41.8379245236328	37.2900207854393	38.0232808303257	40.609618892807	35.1641997097687	39.4607066236839
FKBP7	na	7.26498204923956	6.90523120339816	7.65598338549513	7.43820699399262	7.20128916028853	4.11228280610305	4.73846356852083	5.07139989957476	2.2520891948953	2.94661179631949
OSBPL6	na	16.3856932088827	15.9171431129178	19.0386888422366	16.1416760024273	15.2636020245246	21.7591663041375	23.6152696544981	24.5886055736958	25.1680845113738	26.6389634018613
XRCC5	na	356.734308776519	359.306098210718	343.020461949062	384.026192019743	361.82564286341	340.481046315018	345.484075467437	349.965012766868	345.043770860012	358.371704957776
SP140	na	0.631737569499092	0.702226902040491	1.09371191221359	0.996873102287671	0.861023703947542	0.798501515748166	0.770481881060298	0.653134835551295	0.671675724793335	0.517648018272342
MKNK1	na	22.3477165210304	21.6910087519174	22.7249030648824	22.7747162599568	23.6390144174689	22.4778176683109	21.3038240113172	21.8992268390728	19.715658039522	19.0733385194194
TNS1	na	44.2611134630301	46.7371015913616	46.1384395559733	60.4258465078988	59.0192611614952	41.362378515755	35.6733110930918	37.8818204619751	28.5264631353405	29.6253942765094
REXO1	na	54.0530457902661	55.5539504725366	56.3869252519006	52.2591553237729	47.1997539527607	56.0548064055212	56.8230387281969	58.7437155034077	64.678421263923	57.7774826548591
SAR1A	na	71.5047961476785	79.7417659872646	71.9014312658934	84.6575311481222	85.2022092497181	83.8426591535574	85.7931574560641	77.0699105950528	85.8954721000418	90.1503933360449
CDC14A	na	18.6757418983169	19.2722272004446	20.5779870890557	23.6949068159146	24.0303888283541	15.9301052391759	16.9120772892735	14.4073860783374	13.5915558428769	15.2108879215411
RAPGEF3	na	1.69779471802881	1.48247901541881	2.26843952162819	1.95540493141043	1.99600949551476	1.31752750098447	1.84915651454471	1.38310906352039	1.06677909231883	1.15475327153061
SENP1	na	33.0082880063276	32.7315761562207	40.7103878435058	34.3921220289247	37.3371187984525	30.4628328257925	30.0873174554046	29.890523650524	26.2348636036926	27.2362495767909
CIC	na	93.1418079030224	88.6756526854464	93.7351616615647	91.5589603178061	88.4506168600657	99.6529891653711	89.6455668613656	92.706726952075	82.2210107820548	77.7268408975087
LIPE	na	11.7661122319206	9.87018923423579	9.11426593511325	12.8826677834099	11.6629574443803	11.3786465994114	12.2506619088587	11.487489166461	12.0506527095275	11.8262662636066
FDFT1	na	135.507708657555	130.107039905835	117.553776638661	163.487188775178	163.203129339148	96.5787583297407	98.2364398351879	95.9724011298315	123.706864372231	113.723287706601
PAFAH1B3	na	76.9535326846081	73.3827112632313	66.959473736632	64.4516801902144	72.286853690505	64.5189224724518	60.6754481334984	57.6679640095585	71.8693025528869	56.3041767566994
OPHN1	na	11.8055958300143	11.5867438836681	10.8561034249349	9.08688174008377	10.0974598008394	11.2189462962617	9.82364398351879	10.2580588877762	8.92933610607611	7.32671041247008
KIF22	na	89.9041528593395	86.0618081056291	83.5271838142379	97.3868338388725	97.0217164584526	103.126470758876	108.86908979382	107.651988777337	121.573306187594	109.144093698807
CARMIL1	na	41.2208764098158	39.8318703879634	41.6825762099179	41.3318924717734	37.8850429736919	53.2600511004027	51.853430595358	54.2486110469664	52.4697272073853	52.7204597071216
PGM1	na	20.2945694201583	19.3892650174513	18.1475161730255	21.4327716991849	21.0168058645377	30.5027579015799	31.4741848413132	29.6600054732706	30.3044282892052	31.2579764879838
DDX1	na	69.8859686258371	64.6048749877252	66.635410947828	72.5033475548456	75.6918110652067	78.6923243769817	81.1702661697023	85.7527619382642	79.2577355256136	91.9422518608337
DNM2	na	140.36419122308	134.827565191774	137.281098907106	138.718726310646	141.873223945902	200.10447984649	204.023602104767	199.782420286279	218.650203588607	204.510786295904
EPB41L2	na	74.8214183875487	71.7831944308057	72.4685411463005	77.4110305199542	78.3531570592263	70.4677587647756	72.540869101827	73.189521277954	60.2137532108849	66.8960515921181
STX7	na	17.6096847497872	16.8144330433029	16.3651708346033	16.9468427388904	17.3378864022164	16.6487566033493	16.0260231260542	16.3667905849913	14.1842108941651	16.4850984280577
RABL2B	na	15.1222180698845	14.7467649428503	16.6487257748069	15.413191812294	14.9896399369049	13.3749003887818	13.2522883542371	12.2943027868479	11.1814253009714	11.9059044202639
KEAP1	na	94.5237338363016	84.8134047242237	86.6462881564766	87.3797615428309	88.098379890269	75.3386180108394	74.8137906509549	78.2993408737376	87.1202925393709	86.5666762864671
SLC35C2	na	32.9293208101402	33.5508408752679	33.7025300356188	30.6730185319283	30.0575547559869	33.3374382824859	32.8225281331687	32.9256796510271	33.5442759029142	34.9213316942188
CRYBG3	na	35.1798859014807	37.1790132024771	38.4824561704782	42.5588132130506	39.4505406172328	46.2332377618188	43.3396058096417	47.7556823876624	39.0362127115186	42.6860519683039
RFX3	na	20.9263069896574	21.2618700895593	23.0894737022869	21.3177478796902	21.7604172452197	19.9625378937041	20.803010788628	20.6313768641792	19.0834926514812	18.9140622061048
RIF1	na	100.485757148449	110.756787494053	110.424395284972	115.177184587391	111.267745014676	100.371640529544	103.24457206208	104.501573688207	95.6545252779215	110.81649498861
RAB21	na	25.1115683875889	26.6456096718697	27.6263527455433	27.5673754055706	28.7660192000656	26.989351232288	25.888191203626	31.1967933216266	24.535919123333	30.8199666263687
SLC4A4	na	0.11845079428108	0.117037817006748	0.324062788804027	0.421754004814015	0	2.11602901673264	3.15897571234722	2.26676207632508	2.29159953164785	2.30950654306122
SMARCA2	na	91.7203983716494	84.5403164845413	87.6589843714892	82.165348392403	84.0280860170624	102.727220001002	95.3856568752648	111.954994752734	96.8003250437454	98.0743899234446
SESN1	na	9.04174396345575	7.99758416212781	8.95223454071124	8.24337373045574	8.33627495185575	9.1428423553165	10.8252704288972	8.99020891288254	8.49472240179807	9.71585511218858
SRCAP	na	199.629071961713	195.765255246621	214.002964156459	188.217309966545	184.454759850217	226.055779108306	210.033360777037	210.155738262681	206.006895827791	190.574108880879
PUM3	na	40.6286224384104	42.4847275734497	42.6142567277295	42.0987179350716	41.329137789482	57.2126336033561	59.0189120892188	63.7766957067735	63.9672352023771	72.7494561064284
KCNN2	na	4.6985481731495	5.18867655396585	4.25332410305285	4.14085750181033	4.18770619647214	2.43542962303191	3.39012027666531	3.41935296259208	3.55593030772942	3.6235361279064
CNOT4	na	38.8518605241942	38.0372905271933	44.5181256119532	42.7121783057102	41.3682752305705	41.9213295767787	40.6043951318777	39.2649295254955	41.9599776312072	40.5756408168859
PSEN1	na	64.2792976965326	65.7752531577926	65.2581440954109	69.359363155323	69.0384460801575	66.2357007313103	61.8311709550889	65.0061259854583	60.6878772519155	64.6263641273855
CPOX	na	319.185406989416	304.14227379487	304.092419443979	356.075403882523	359.007747105037	372.141631414433	389.555639064086	372.094757783194	383.250266499727	412.326556093085
CLDND1	na	143.285977482013	147.194561188821	157.616038904558	151.601394094056	149.700712163607	132.471401462621	136.067100195249	122.174633944301	120.625058105533	130.964948622903
MOK	na	11.7266286338269	11.4697060666614	10.8966112735354	12.2692074127713	10.8802086226098	9.66186834055281	8.59087297382232	10.2964785839851	8.77129475906591	9.07874985893031
HSP90AA1	na	1278.51838987188	1310.47243702456	1210.37451618304	1927.49248454638	1930.0237698395	1198.03174915276	1345.41546070749	1315.83617545861	1239.63681561123	1429.90310278152
RBL1	na	17.8071027402557	16.5413448036205	19.7678301170456	15.5665569049536	15.7723887586754	24.4740714576813	25.2332816047247	24.5886055736958	23.3901193575091	24.448914093786
DLGAP4	na	52.9475050436426	53.4472697664151	52.4576639376518	54.6363142599974	52.2093464120919	41.4821537431172	40.7970156021428	39.1112507406599	40.3795641611052	39.3810684670267
IGSF9B	na	89.8251856631521	83.1358626804603	95.2744599083838	89.9869681180448	82.4625883735214	136.583684268724	139.53426866002	141.845518403258	124.339029760272	126.744126320067
CROCCP3	na	8.25207200158189	8.54376064149264	9.7623915127213	7.55323081348735	8.02317542314755	8.50404114271797	8.39825250355724	7.91445741903334	5.84752983937727	6.05249990595354
NDC80	na	48.6832764495238	51.652689905645	43.7079686399431	59.9657512299199	59.0583986025837	37.3299458612267	38.1773772065377	42.1848264373719	39.8659297833221	43.7213480048486
AP4E1	na	14.411513304198	14.8247901541881	16.9727885636109	14.1862710710169	13.3458674111869	16.7286067549241	14.8317762104107	14.561064863173	14.9349072924636	17.3611181512878
RSBN1	na	19.9392170373151	20.9887818498769	23.1299815508874	22.7363749867919	22.5040286259017	21.5994660009879	21.6505408577944	19.3251071930766	21.0194991523561	21.4226641408092
MAGI3	na	29.8496001588321	28.5182147439777	28.9631117493599	30.1745819807845	32.2883888980328	18.3655348622078	17.8751796405989	20.8234753452237	16.5153207625655	15.1312497648839
TCF7	na	100.643691540824	98.2727536799998	98.1910250076201	118.167803894254	116.042512827476	110.312984400609	105.478969517155	103.118464624687	127.934470404754	126.903402633381
OSTM1	na	6.23840849880353	6.12497909001984	6.52176362468104	6.6330402575295	5.63579151674755	4.03243265452824	5.74009001389922	5.60927564649936	5.01781276757374	5.41539465269527
PCNP	na	93.1418079030224	101.120673893831	106.21157903052	88.1082457329642	90.6423135610231	102.168268939978	104.824059918253	99.238075307588	91.7825122761717	97.8752945318014
EXD2	na	59.1859135424462	55.358887444192	56.8730194351067	54.1378777088535	57.8060004877509	47.9500160206774	47.4231597792613	46.5646718051865	42.592143019248	47.3847032110837
ARG2	na	19.8997334392214	19.9354414968162	17.4588827468169	14.4930012563361	15.889801081941	22.5975928956731	21.4579203875293	23.5896934722644	24.6544501335907	20.3873681042646
MEF2C	na	2.68488467037114	2.92594542516871	2.18742382442718	2.72223039470864	1.99600949551476	111.870062356318	104.515867165829	113.607041689716	93.5999877667889	92.0617090958197
PTPRC	na	3.59300742652609	4.36941183491861	4.8609418320604	3.98749240915068	3.63978202123279	124.286760926202	123.81643828639	145.418550150685	107.586646977191	105.560376649229
UBA5	na	32.5344848292032	35.5014711587137	34.1076085216238	35.3506538580474	34.7540476866099	40.4441017726446	43.3396058096417	42.4921840070431	42.1970396517225	48.6987327959288
STK17B	na	14.8853164813224	15.5270170562286	17.0132964122114	17.560303109529	16.7508247858885	19.0442611505938	18.6071374276062	19.8245632437923	20.3083130908103	23.4136180572413
CDC14B	na	36.8381970214158	36.749874540119	35.3633518282394	41.523598837598	40.8203510553312	52.2619242057174	48.9641235413819	47.7172626914535	38.206495639715	39.3014303103694
ZNF510	na	18.9916106830665	21.8080465689241	20.3754478460532	23.8482719085743	21.5255925986886	16.4890563001996	16.6038845368494	17.5578011674672	15.3300106599891	16.2461839580858
JMJD4	na	15.0037672756034	15.9561557185867	16.7297414720079	13.6111519735432	13.1893176468328	11.6980472057106	11.2875595575334	12.640080052728	14.6978452719483	13.4190293967523
DUSP12	na	25.6643387609006	23.0954625559984	22.5628716704804	21.5094542455147	22.6605783902558	23.5557947145709	24.4627997236644	24.8575434471581	24.891512154106	27.4751640467628
AACS	na	38.7334097299131	39.0126056689162	38.4824561704782	38.1495667990859	37.4545311217181	46.0735374586692	45.2658105122925	46.2957339317242	48.0050591543472	49.0969235792153
DELE1	na	64.7925844717506	62.2251060419213	61.4909141755641	58.8155130349726	57.6885881644853	62.9219194409555	65.6835803603904	67.5802456314546	71.948323226392	66.6969562004749
CADPS2	na	7.81775242255126	9.51907578321554	8.70918744910822	8.70346900843467	8.1014503053246	17.40733304331	18.7227097097652	19.2482678006588	21.1775404993663	21.5421213757952
PCDHA6	na	10.7395386814846	12.6790968423978	10.1269621501258	12.9593503297397	13.1501802057443	5.07048462500085	5.62451773174017	6.64660744413965	4.30662670602786	4.02172691119281
PCDHGA2	na	4.18526139793148	5.85189085033742	4.61789474045738	4.0641749554805	5.79234128110165	1.83655348622078	0.924578257272357	1.15259088626699	0.869227408556081	0.995476958216043
HSPB11	na	11.7661122319206	11.4697060666614	9.92442290712332	14.6080250758309	11.2715830334951	10.0211940226395	9.39987894893563	8.64443164700244	7.0723502787063	8.60092091898661
PHLPP1	na	50.3415875694589	51.2235512432869	53.7944229414684	63.4164658147618	61.8371569198689	34.2157899498089	33.785630484494	37.4207841074683	33.8208482601821	31.0190620180119
ATP8B1	na	8.68639158061251	9.67512620589121	9.27629732951526	7.3615244476628	9.19729865580329	11.6581221299232	11.0564149932153	11.6795876475055	12.2877147300428	12.3439142818789
SMARCD3	na	63.6475601270335	65.1900640727589	58.4123176819258	70.202871164951	74.6351001558165	68.9106808090667	66.4540622414507	63.5461775295202	63.9672352023771	62.7548674459394
WDR70	na	23.8875768466844	21.7300213575863	20.3349399974527	24.5000735523778	23.2476400065836	21.7990913799249	21.3423481053702	22.2834238011618	22.0467679079224	24.3294568588001
STRADB	na	13.0690709690125	15.0198531825327	14.1372391615757	17.5219618363641	14.246028556223	11.4584967509862	11.6342764040105	10.1043801029406	8.02059836076748	8.87965446728711
BZW1	na	10.7000550833909	11.0795800099722	10.3295013931283	11.6940883152977	12.1326067374426	99.8925396200955	106.018306833897	99.5070131810503	109.759715498582	116.311527797962
C1QTNF3	na	3.86939261318194	4.36941183491861	4.37484764885436	3.98749240915068	4.89218013606558	4.55145863976454	5.66304182579319	3.49619235500988	3.75348199149217	3.6235361279064
ME2	na	101.196461914136	99.8332579067565	99.2847369198337	85.0026026066064	90.7597258842886	78.133373315958	75.8539411903863	77.1083302912618	75.0696398298434	76.4924494693208
C5ORF22	na	22.4266837172178	25.0460928394442	23.6160757340934	21.7395018845042	25.2827869431869	28.4266539606347	26.0808116738911	23.8202116495178	27.0250703387436	28.8688317882653
CCNT2	na	34.5481483319816	34.9552946793489	34.9987811908349	31.1331138099073	32.3666637802099	46.6324885196929	44.3797563490731	45.1431430454572	41.4858535901766	45.0751966680224
FAM135A	na	32.7713864177654	35.5794963700515	36.457063740453	27.7974230445601	27.5136210852328	33.3773633582733	35.9815038455159	35.0771826387255	35.5988134140468	41.3322033051301
COBLL1	na	1.22399154090449	1.63852943809448	1.1747276094146	1.26526201444204	1.99600949551476	8.86336682480464	6.58762008306554	7.83761802661554	6.47969522741806	8.00363474405699
DLG3	na	57.2117336377615	63.0833833666374	59.5060295941394	64.5667040097092	59.9976971887083	49.5470190521737	46.8838224625191	51.9818489706413	44.6861908671331	50.3711340857318
SERTAD4	na	15.7539556393836	17.3606095226677	17.0943121094124	17.982057114343	17.7292608131017	1.35745257677188	0.963102351325372	1.11417119005809	0.47412404103059	1.11493419320197
TRAF5	na	19.6233482525655	18.1798742417149	21.9552539414728	15.6048981781185	18.0032229007213	26.9494261565006	27.1594863073755	30.1594615239863	22.0072575711699	23.1747035872695
MRPL22	na	12.6347513899818	12.8741598707423	12.233370277352	15.9883109097676	14.7156778492853	14.572652662404	15.2170171509409	15.0989406100976	14.7768659454534	14.6136017466115
GEMIN5	na	61.7128638204425	58.2848328693607	59.9516159287449	61.231013244362	57.218938871423	71.7054361141853	70.9613812456534	70.2696243660776	74.8325778093281	75.4173343544474
NFE2L1	na	275.477063899698	268.016600945454	278.653490522862	199.988080828173	229.541091984197	223.181173651612	209.339927084083	243.273516394753	260.294098525794	246.83846655925
GSK3B	na	67.3590183478407	66.8285935108534	67.2430286768355	63.9149023659057	60.1542469530624	67.8327037628067	67.6868332511471	67.1960486693656	65.6266693459841	64.5467259707282
ITGB5	na	65.4243220412497	62.3031312532591	65.3796676412124	65.6019183851617	60.8587208926558	35.1340666929193	32.1676185342674	33.6940735752051	39.0362127115186	34.5231409109324
ERC1	na	57.40915162823	59.1821227997458	60.923804295157	55.6715286354499	53.8139814967214	49.9861948858352	48.7715030711168	50.8292580843743	46.2270940004825	47.6236176810555
XPO1	na	209.223586298481	216.793049702167	225.061606824397	223.184551092944	221.24395447343	251.607827612247	260.153207140009	250.611678370653	234.533358963132	257.589617707983
RNF13	na	33.7979599682014	33.7849165092814	32.2847553346012	38.1879080722508	32.8754505143607	25.2725729734294	28.8160223516551	26.6632691689764	25.5631878788993	27.4353449684341
PALB2	na	18.8731598887854	19.0771641721	20.8615420292592	17.5986443826939	21.3299053932459	18.0461342559085	17.2973182298037	18.5567132688986	16.2387484052977	20.8651970442083
DOP1A	na	14.5694476965728	13.6934245897896	16.7702493206084	13.7261757930379	16.4768626982689	17.6468834980345	21.3423481053702	19.5940450665389	14.8558866189585	13.896858336696
LYRM2	na	27.8754202541474	29.1034038290115	24.5072484033045	26.6855261227777	28.3746447891804	27.4684521417369	27.6602995300647	28.353735802168	23.3901193575091	25.7231246003026
BCKDHB	na	17.886069936443	18.1018490303771	18.188024021626	17.9437158411781	17.5727110487476	16.1696556939004	15.486685809312	14.9068421290531	11.2999563112291	12.1846379685644
KAT6A	na	88.5222269260603	97.8436150176417	99.1227055254317	87.9548806403045	91.5033372649706	106.480177125018	99.7003554092025	108.305123612888	87.989519947927	93.9332057772658
TUT7	na	23.0979048848105	23.9537398807145	22.5628716704804	26.8772324886022	24.3434883570623	19.9226128179167	23.6152696544981	23.2823359025932	18.3723065899354	21.0244733575228
GRHL2	na	42.3264171564392	44.8254839135847	47.6372299541919	43.248956130019	43.0120477562886	41.4821537431172	42.9158407750586	47.6788429952446	44.6466805303805	44.9159203547079
TNPO1	na	218.897067831435	232.944268449098	240.211542200985	227.862186419063	213.064229285928	227.652782139802	224.711040611236	235.282219583302	249.744838612863	263.920851162237
PLOD1	na	133.454561556683	125.26947680289	127.842770183189	135.536400637958	135.219858960853	114.026016448838	116.15014356984	113.875979563179	121.178202820068	116.470804111277
ITGAE	na	5.09338415408643	6.63214296371575	5.02297322646241	5.98123861372603	5.0878673415082	5.27011000393789	4.73846356852083	5.22507868441036	5.17585411458394	5.37557557436663
DIS3	na	60.9231918585687	63.7075850573401	59.1009511081344	59.5823384982708	59.4106355723804	74.1009406614298	74.7367424628489	77.5309469495596	79.4157768726238	81.1114625554432
PIBF1	na	6.94911326449001	8.58277324716156	7.77750693129664	10.5055088471855	8.68851192165247	8.14471546063129	8.51382478571629	9.10546800150924	8.53423273855062	9.1583880155876
TDRD3	na	24.9536339952141	27.3088239682413	23.0894737022869	26.8005499422724	25.5958864718951	24.7136219124057	29.2783114802913	30.7357569671198	27.3806633695166	29.2670225715517
NUFIP1	na	8.37052279586297	6.71016817505358	9.31680517811577	7.78327845247682	8.2580000696787	10.0611190984269	9.82364398351879	9.06704830530034	8.37619139154042	9.51675972054537
PDS5B	na	21.0447577839385	23.5636138240254	23.980646371498	25.0751926498514	26.1438106471345	29.9837319163436	28.9315946338142	31.1583736254177	26.0373119199299	32.452548837843
OXCT1	na	41.6551959888464	39.3637191199364	41.4395291183149	44.935972149275	45.6342563092197	34.5751156318956	36.5208411622581	35.3845402083967	36.0334271183248	36.3149994357213
RRAGB	na	14.8458328832287	15.9171431129178	12.8814958549601	15.7199219976133	14.4417157616656	12.2969233425218	12.6359028493889	11.3338103816254	9.28492913684905	8.80001631062982
CYLD	na	18.28090591738	18.609012904073	19.3627516310406	19.707414406764	18.9425214868459	17.0080822854359	15.602258091471	15.9441739266934	13.5125351693718	13.896858336696
SLC27A5	na	9.47606354248638	8.58277324716156	9.92442290712332	7.28484190133298	5.83147872219017	10.2607444773639	10.5170776764731	11.5259088626699	10.9443632804561	12.4633715168649
ZNF324	na	19.5048974582845	18.7650633267487	18.025992627224	21.0493589675358	21.9952418917508	18.7647856200819	16.8735531952205	18.018837521974	19.2020236617389	18.2371378745179
ZNF416	na	6.11995770452245	5.96892866734417	6.23820868447751	7.43820699399262	6.65336498504919	4.39175833661491	4.89255994473289	3.99564840572557	4.7412404103059	5.17648018272342
ZNF586	na	5.13286775218012	5.50077739931718	6.19770083587701	6.9781117160137	5.94889104545575	6.42793720177273	6.81876464738363	6.76186653276635	7.03283994195375	6.88870055085502
ZNF446	na	15.2406688641656	14.8247901541881	14.6233333447817	15.5665569049536	14.9505024958164	11.0991710688995	10.5170776764731	9.95070131810503	9.83807385138474	8.24254921402884
RPS5	na	627.710242493535	575.396921010844	565.489566463027	531.371704792494	513.326677317089	665.511088300309	639.615533562206	636.383848004215	771.241773409759	655.461848367771
FAT1	na	385.004565011603	402.922191348566	423.590572815463	374.287508635856	350.554059829915	230.008361611259	224.749564705289	234.436986266706	209.009681420985	217.611263066027
YTHDC1	na	46.590645750558	48.1805680011115	49.9866851730211	47.1981072660047	49.8219625056919	53.5395266309145	57.015659198462	62.3167472508354	49.862044981717	57.6182063415446
CHMP2B	na	42.0105483716896	43.4990553208415	39.3331209910887	49.5752662022292	48.2173274210624	35.2937669960689	36.7519857265762	37.3823644112594	40.8141778653833	44.1593578664637
SMAP2	na	29.0204445988645	25.2411558677888	24.9528347379101	26.8388912154373	31.1142656653771	41.6817791220543	38.0232808303257	36.1913538287835	41.7624259474444	40.8145552868578
PPIE	na	16.3856932088827	19.6233406514648	16.4461865318044	16.7934776462308	16.633412462623	21.7990913799249	21.8431613280594	19.9014026362101	22.6789332959632	21.8606740024243
ZMPSTE24	na	36.0880086576356	40.026933416308	38.1178855330736	42.5588132130506	40.8594884964197	37.8489718464631	40.5273469437717	37.536043196095	40.6166261816205	47.0661505844545
STARD7	na	142.733207108701	139.977229140071	148.177710180641	131.433884409313	139.759802127122	148.96045776282	143.617822629639	142.191295669138	148.005721475049	151.909783823768
NOA1	na	84.692317910972	82.3165979614131	81.9068698702177	75.6856732275332	76.0440480350034	99.253738407497	97.8126748006048	104.271055510954	119.123665308936	108.347712132234
REST	na	56.382578077794	60.8206522378403	61.2073592353605	64.9501167413583	63.0504175936132	58.769711559065	62.023791425354	61.3946745418218	52.7858099014057	63.8299825608127
SSH1	na	62.423568586129	62.810295126955	68.8633426208557	61.0776481517023	57.6885881644853	53.8589272372138	50.7362318678206	50.2145429450319	49.3879209406864	47.6236176810555
GSTP1	na	224.227353574084	245.389289657483	227.978171923633	267.315356505756	270.400580480617	368.987550427227	366.518230820384	338.36226451178	471.634889815179	409.618858766737
APLP2	na	260.236395035532	249.173512407368	255.564016820576	267.50706287158	261.398969030256	249.651498898664	250.329563156491	261.484452397772	267.405959141253	273.437610882783
FAM234B	na	19.7812826449403	22.1201474142755	23.818614977096	20.4358985968973	20.3123319249443	21.5994660009879	18.6841856157122	19.7093041551656	19.8736993865322	19.3520720677199
WBP11	na	80.3886057187595	85.3205685979196	83.9322623002429	88.6450235572729	88.8419912709509	117.060322208681	109.138758452191	102.503749485344	116.39745207301	121.926017842301
EIF3I	na	164.686087648795	159.132418523509	149.514469184458	145.581814207165	142.577697885495	190.482536581725	192.273753418597	191.906382563454	217.583424496288	202.519832379472
NKAIN1	na	11.6871450357332	11.6647690950059	13.9346999185731	8.47342136944521	7.55352613008526	13.295050237207	12.0965655326467	11.1417119005809	14.7373556087008	13.1402958484518
TXLNA	na	121.964834511418	122.226493560714	134.40504165647	127.714780912317	124.41792522042	117.180097436043	114.185414773136	120.023130956603	124.93168481156	125.310639500236
NCOA1	na	41.6157123907527	38.8565552462405	40.0622622658978	40.219995549991	41.250862907305	41.6418540462668	41.490449295097	44.2210703364436	39.5103367525492	40.6950980518718
AGBL5	na	57.6855368148858	56.4902530085906	57.7641921043178	66.9055216727687	65.6726261465443	36.0523434360297	37.3683712314244	37.7281416771395	33.9393792704397	36.1557231224067
EFR3B	na	15.1222180698845	15.6830674789043	15.3929824681913	15.9116283634378	17.0247868735082	10.3006695531513	9.43840304298864	10.1043801029406	5.33389546159414	5.61449004433848
KIF3C	na	56.8563812549183	59.4552110394282	59.3439981997374	61.4994021565163	61.4457825089837	30.2232823710681	28.1996368468069	29.5831660808528	20.1502717438001	18.9937003627621
RAB10	na	71.8996321286154	78.181261760508	77.0864358867578	82.1270071192381	85.1630718086296	79.2512754380055	78.2039109276202	81.5650150514941	87.199313212876	94.809225500496
HADHA	na	173.530413621782	173.684120438015	158.669242968172	173.877673802869	174.631262136997	149.12015806597	158.796315686527	170.73712995235	161.557766981173	160.590342899412
MAPRE3	na	9.71296513104854	9.87018923423579	8.74969529770872	12.0391597737819	12.1717441785312	10.9793958415373	11.3646077456394	10.1043801029406	11.8531010257647	10.2733222087896
CAD	na	243.574316639994	226.936327176085	245.275023276048	212.372312060439	203.827793189036	242.984011242167	230.374082437029	236.511649861987	238.523902975139	219.044749885858
CD59	na	59.97558550432	64.2537615367049	64.1644321831973	64.2599738243899	71.3084176632919	63.2413200472547	62.2934600837251	58.2058397564831	63.8487041921194	64.467087814071
CD82	na	8.37052279586297	8.38771021881698	7.37242844529161	8.43508009628029	8.17972518750165	6.58763750492237	6.54909598901253	6.22399078584176	4.97830243082119	5.33575649603799
BCORL1	na	45.2876870134662	47.0882150423818	48.2448476831995	46.7380119880258	48.9609388017443	34.3754902529585	34.1323473309712	36.4987113984547	33.8998689336872	30.7005093913828
ATRX	na	90.9702100078692	111.615064818769	107.548338034336	114.717089309412	119.995394377417	95.8601069655673	97.3503856719686	106.268879713817	80.7591283222105	100.981182641435
AK6	na	18.2019387211926	18.7650633267487	15.8790766513973	20.4358985968973	18.3163224294295	20.1222381968538	22.1128299864305	21.8608071428639	24.101305419055	25.0462002687156
MYNN	na	15.5565376489151	16.0341809299245	14.5423176475807	15.9883109097676	17.7683982541902	21.2401403189012	22.7292154912788	21.5150298769838	18.1747549061726	20.0289963993068
MECOM	na	0.315868784749546	0.273088239682413	0.48609418320604	0.421754004814015	0.626199057416394	3.03430575984303	2.8507829599231	3.61145144363657	1.65943414360706	2.3891446997185
SCAMP1	na	53.1844066322048	51.6917025113139	57.1565743753102	54.8280206258219	54.8706924061115	54.857054131899	50.9288523380857	52.9423413758638	50.7312723902731	55.1892425634974
PREP	na	52.513185464612	51.4186142716315	56.3059095546996	54.6363142599974	50.9960857383476	62.482743607294	67.1474959344049	62.3935866432532	71.8297922161344	66.8960515921181
HACE1	na	20.7683725972826	20.6766810045256	20.9425577264602	19.6307318604341	18.4728721937836	18.0062091801211	17.2202700416977	17.0199254205426	13.4730248326193	16.6841938197009
SEH1L	na	126.663382684568	127.337144903342	127.599723091586	128.28990000979	130.640778353495	104.044747501986	106.018306833897	98.2391632061566	122.28449224914	113.484373236629
WDR47	na	12.5952677918881	13.6934245897896	12.395401671754	13.6111519735432	13.1110427646558	13.0954248582699	12.944095601813	13.6774118503683	11.1024046274663	13.1801149267804
WDFY1	na	49.1965632247418	49.5460091995235	51.9310619058453	46.8913770806855	46.7301046596984	43.9575084419365	42.5305998345284	42.7995415767143	38.4435576602303	40.3765454252427
SLC25A24	na	41.9315811755022	44.1622696172131	42.7762881221315	48.0032740024679	45.5951188681312	32.2993863120133	31.4741848413132	32.0036069420135	29.0400975131236	33.2489304044158
MAP3K4	na	36.0485250595419	35.2283829190313	34.4316713104278	36.8843047846438	34.988872333141	43.7978081387869	41.6060215772561	45.988376362053	41.4068329166715	46.787417036154
PILRA	na	7.42291644161433	7.68548331677648	6.56227147328154	9.16356428641359	6.61422754396066	8.74359159744242	11.5957523099575	9.52808465980713	8.77129475906591	9.91495050383179
IGSF9	na	29.0599281969582	30.4298324217546	30.745457087782	24.8834862840269	25.0479622966558	27.7878527480362	28.7774982576021	28.8916115490926	26.9855600019911	26.4796870885467
ZNF213	na	47.6961864971814	48.0245175784358	49.7031302328176	35.0055823995632	38.3546922667541	42.7198310925269	38.870810899492	39.9949037534646	44.8442322141433	37.5095717855805
CPNE3	na	99.9724703732313	104.982921855053	106.576149667924	108.544144329861	107.627962993443	104.643623638797	106.095355022003	101.389578295286	99.0129039018882	104.246347064384
RRN3	na	69.5700998410875	79.5076903532511	77.2079594325593	73.9219746619473	68.9210337568919	67.8726288385941	69.6515620478509	69.731748619153	77.5192807085014	84.8544559183355
CTTN	na	102.775805837884	101.003636076824	103.82161596309	109.425993612654	105.201441645954	104.364148108285	111.103487248895	106.422558498652	113.908300857599	113.922383098244
WNT11	na	1.02657355043602	1.05334035306074	1.13421976081409	0.958531829122761	0.782748821770493	3.3537063661423	3.19749980640024	3.15041508912978	1.93600650087491	1.63258221147431
MTIF2	na	47.103932525776	49.5460091995235	47.7992613485939	49.6902900217239	51.9353843244722	55.4958553444975	53.8952075801678	57.5142852247229	51.2053964313037	57.0607392449436
DDHD2	na	47.2618669181508	51.4966394829693	53.7134072442674	50.6488218508467	48.491289508682	56.8932329970568	56.3607495995608	57.475865528514	51.9165824928496	56.1847195217135
TTC39A	na	5.72512172358552	5.14966394829693	6.31922438167852	5.17607187726291	5.04872990041968	4.79100909448899	3.96798168746053	4.34142567160567	4.18809569577021	3.06606903130541
EPS15	na	50.973325138958	54.7736983591583	56.0223546144961	47.6198612708188	45.2428818983345	55.4559302687101	56.1296050352427	57.3990261360962	52.4302168706327	56.9412820099577
ORC1	na	23.808609650497	23.6806516410321	24.790803343508	24.2316846402234	21.6430049219541	35.4135422234312	39.5257204983933	39.6491264875845	47.0173007355335	40.3367263469141
MGST2	na	7.6203344320828	7.33436986575624	7.53445983969362	9.39361192540306	9.00161145036067	8.78351667322982	9.16873438461754	7.26132258348205	8.45521206504552	7.88417750907106
CHERP	na	122.557088482824	116.335590104708	122.29319492492	118.129462621089	113.889953567607	136.863159799236	125.742642989041	125.517147514475	146.504328678452	131.92060650279
ATG16L1	na	21.3211429705944	21.0668070612147	19.6868144198446	22.7363749867919	19.6078579853508	21.7591663041375	21.0726794469991	19.4787859779122	21.4541128566342	21.7412167674384
USP40	na	24.6772488085583	24.8120172054307	25.5199446183171	22.0845733429884	23.6781518585574	15.7704049360263	15.8719267498421	14.4842254707552	9.91709452488984	9.51675972054537
POMGNT1	na	76.9930162827018	75.4893919693528	74.2508864847226	78.752975080726	81.8755267571936	66.2756258070978	61.2147854502406	62.8930426939689	70.4074200930426	65.6218410856016
RAD54L	na	28.704575814115	26.4895592491941	28.9226039007594	27.6057166787355	31.5056400762623	32.0598358572889	30.6651788661998	31.0046948405821	34.9271376892534	34.9611507725474
MAST2	na	145.418091779072	141.264645127145	144.491495957995	127.753122185482	124.809299631305	134.148254645692	128.516377760858	133.239506452464	136.824296174078	123.439142818789
DNAJA1	na	82.0469168386946	79.1565769022309	70.9292428994813	108.889215788346	105.945053026636	78.0135980885958	81.6325552983385	83.3707407733124	84.1570172829297	92.8182715840639
B4GALT1	na	39.8784340746302	38.622479612227	40.3053093575008	39.1847811745385	36.3195453301509	46.7123386712677	38.870810899492	38.8807325634065	40.1029918038374	37.4697527072519
CHMP5	na	26.6119451151493	32.6535509448828	24.5072484033045	32.6284234633388	31.3099528708197	20.0024629694916	21.0341553529461	23.0518177253398	25.0100431643636	23.3339799005841
NFX1	na	35.5352382843239	34.2140551716395	36.457063740453	35.2356300385527	37.8459055326033	48.2294915511892	50.2739427391844	50.2529626412408	46.6617077047605	44.5575486497501
DIMT1	na	26.8883303018051	28.9083408006669	24.5072484033045	26.3404546642935	25.1262371788328	32.5389367667378	32.9766245093807	33.732493271414	35.756854761057	38.3059533521533
IPO11	na	27.0857482922736	30.0006937593965	26.9377193193347	28.2191770493741	25.9872608827804	31.780360326777	34.5561123655543	31.6962493723423	30.6205109832256	35.9566277307635
EIF2AK1	na	239.665440428718	237.391705495355	242.642013117015	246.687751543034	257.093850510518	179.702766119125	179.522278287049	177.614255573743	161.241684287153	169.549635523356
SNX10	na	20.8078561953763	22.9784247389916	22.4413481246788	23.3114940842655	24.1869385927082	19.6830623631923	22.1513540804836	21.1308329148948	18.7674099574608	19.9891773209781
SEPHS1	na	76.4007623112964	71.3540557684477	68.0936934974461	60.7325766932181	66.8858868202886	72.1845370236342	69.998278894328	74.1884333793854	75.6227845443791	70.2010350933954
MRPL28	na	56.8563812549183	55.6709882895434	48.5689104720035	55.0197269916465	53.931393819987	43.5981827598498	44.1871358788081	43.1453188425944	49.4669416141915	44.5177295714214
ITPKC	na	16.8200127879133	14.8638027598571	13.9752077671737	16.6017712804062	14.9896399369049	15.451004329727	14.5621075520396	14.7531633442175	19.7551683762746	18.7946049711189
RBM22	na	66.0165760126551	64.9169758330765	62.7466574821797	68.3241487798704	70.1734318717247	75.4583932382017	75.160507497432	76.8393924177995	88.424133652205	84.4960842133777
TMED2	na	191.100614773475	196.350444331655	193.911071250609	187.948921054391	204.806229216249	189.16500908074	192.350801606703	177.153219219237	195.615677261871	211.439305925088
ERO1B	na	18.5178075059421	19.8574162854783	19.6868144198446	22.8897400794515	21.1733556288918	16.2894309212626	17.1432218535916	17.4041223826316	17.4240585078742	18.4760523444898
ZFAND6	na	25.3879535742448	26.528571854863	28.3149861717518	27.414010312911	25.7524362362492	25.5520485039413	25.2332816047247	21.8992268390728	25.6026982156518	26.0814963052603
TXLNG	na	41.576228792659	40.2610090503215	36.4165558918525	35.5040189507071	41.1334505840394	48.0697912480396	48.5403585067987	52.2507868441036	47.2148524192962	50.7295057906896
HUWE1	na	448.612641540543	445.523956739023	479.410388186957	440.042792113677	408.242647994401	490.95865695776	468.375935496555	502.83698398208	445.400026211487	442.907608249482
ZW10	na	28.7440594122087	31.2881097464708	31.6366297569931	31.0947725367424	34.0104363059279	35.493392375006	38.2159013005908	36.383452309828	35.0851790362636	42.2082230283602
ALG9	na	28.8625102064898	30.0006937593965	29.6517451755684	25.4969466546654	25.8307111184263	36.5314443454786	36.8675580087352	32.6183220813559	33.5047655661617	32.1738152895425
ACOX3	na	15.9513736298521	16.5023321979515	15.2309510737893	13.6494932467081	15.2636020245246	12.7360991761832	12.5203305672298	12.3327224830568	13.3940041591142	13.3792103184236
MTMR2	na	36.3643938442915	38.7005048235648	36.781126529257	41.523598837598	38.3546922667541	42.6399809409521	44.5723768193382	43.5679355008923	42.5526326824954	44.7168249630647
PPP1R15A	na	70.3992554010551	73.8118499255894	75.8306925801422	59.0072194007971	58.0799625753706	65.2375738366251	62.139363707513	71.3453758599268	82.4975831393226	78.801956012382
HSD17B14	na	10.0683175138918	7.33436986575624	8.26360111450268	6.32631007221022	7.47525124790821	3.27385621456748	2.77373477181707	2.72779843083188	3.04229592994628	2.03077299476073
TRIP6	na	168.279095075321	159.756620214212	159.195844999978	157.966045439431	154.12324300661	241.067607604371	229.603600555969	239.623645254908	293.798864091955	266.509091253599
FTL	na	567.932074979684	588.15404306458	571.241680964298	484.518668984973	531.642999746519	360.044333450848	341.785762438348	358.033148970737	452.709438510708	395.48308596007
SRRT	na	111.50168101659	111.92716566412	109.209159826957	129.248431838913	131.071290205469	110.033508870097	123.623817816125	115.873803766042	105.532109466059	112.011067338469
BAX	na	38.4175409451635	37.7642022875108	36.7406186806565	33.7403203851212	32.523213544564	27.3486769143747	29.0471669159732	28.2384767135413	27.4596840430217	26.0416772269317
NLK	na	14.6484148927602	14.0055254351409	14.6638411933822	14.7613901684905	15.889801081941	14.8521281929159	14.3694870817745	13.2932148882793	12.2086940565377	14.2154109633251
PIGS	na	37.5094181890086	32.8096013675585	38.5229640190787	41.4085750181033	41.0160382607738	43.8377332145743	40.6429192259307	39.9949037534646	43.8564737953296	42.1684039500316
ATXN7L3	na	55.7903241063886	58.0897698410162	57.9667313473203	58.9688781276322	56.4361900496525	51.5432728415441	48.3862621305867	50.6371596033298	52.9438512484159	51.9240781405488
PGS1	na	18.5178075059421	18.5700002984041	19.2412280852391	18.3271285728272	18.1206352239869	15.3312291023648	17.7596073584399	18.2493556992274	19.7946787130271	19.0335194410907
PSMC5	na	75.1372871722983	79.117564296562	69.5924838956647	80.7850625584663	84.223773222505	70.108433082689	77.1252362941358	75.0720863921901	72.3039162571649	75.7358869810766
UIMC1	na	16.8200127879133	18.2188868473838	16.5677100776059	15.413191812294	17.6901233720131	19.0043360748063	16.5268363487434	19.4787859779122	19.9527200600373	21.781035845767
LPCAT2	na	4.38267938839995	5.3057143709726	5.18500462086443	6.13460370638567	5.00959245933115	2.83468038090599	3.15897571234722	3.22725448154758	2.29159953164785	2.50860193470443
OGFOD1	na	54.4083981731093	54.5006101194759	56.5894644949032	52.2974965969378	54.831554965023	61.0853659547347	61.9082191431949	61.0488972759417	72.1853852469073	73.3467422813581
SH3BP2	na	83.3498755757865	85.8667450772845	89.3603140127103	73.7686095692877	72.4434034548591	88.4739679448968	85.1767719512159	83.3707407733124	93.679008440294	87.9603440279696
NOP14	na	100.090921167512	105.997249602445	101.674699987263	100.185746779911	98.1958396911083	129.237470323841	139.457220471914	139.578756326933	142.316232982682	147.768599677589
ADD1	na	137.718790150802	139.431052660706	143.316768348581	145.121718929186	144.064920646859	131.034098734274	127.591799503585	128.052847464263	132.754731488565	127.22195526001
L2HGDH	na	34.8640171167311	36.4767863004366	38.8065189592822	40.0666304573314	38.3938297078427	37.8489718464631	38.5626181470679	34.4624674993831	42.0389983047123	42.8453282816185
TXNDC16	na	20.5709546068142	21.6910087519174	22.4413481246788	27.6440579519004	27.2396589976132	20.2819385000034	20.9956312588931	20.0550814210457	20.2688027540577	21.1439305925088
RTRAF	na	146.444665329508	137.12930892624	136.551957632297	137.491805569369	138.155167042492	143.73027283467	152.748032920204	149.721556126082	157.251140275146	160.669981056069
GMCL1	na	21.2026921763133	22.8613869219849	21.7122068498698	26.4171372106233	22.6997158313443	28.7859796427214	31.05041980673	28.4305751945858	32.3589658003377	32.452548837843
SF3B2	na	332.412412350803	313.271223521397	308.629298487235	305.694970943831	313.373490795817	323.35318880222	323.448293669113	367.100197276037	367.683193819222	375.454089560763
KLHL42	na	134.954938284244	144.112565340976	143.883878228988	173.532602344385	167.547385299974	63.560720653554	63.6032792815276	61.3562548456129	54.2081820244974	54.1539465269527
GNAS	na	587.594906830343	535.721101045557	528.060314356161	573.930518005544	600.446621180145	473.431548687088	468.530031872767	461.766328734766	505.732310432629	469.028923633071
DNM1L	na	73.6369104447379	78.2982995775147	77.3294829783609	86.3445471673783	81.7972518750165	81.5669298336751	82.942374496141	81.2576574818229	73.8448193905144	86.0888473465234
ERGIC2	na	21.5185609610628	22.8613869219849	21.4691597582668	23.6182242695848	22.5040286259017	25.4322732765791	26.6971971787393	25.1649010168293	23.4691400310142	26.1611344619176
TFAP2C	na	2.21108149324682	3.04298324217546	2.67351800763322	2.99061930686301	2.97444552272787	3.15408098720525	2.77373477181707	3.18883478533868	3.79299232824472	2.8669736396622
AURKA	na	36.0485250595419	34.2530677773084	33.2974515496137	47.8115676366433	47.3171662760263	43.4384824567002	46.2289128636179	46.8336096786488	46.0295423167198	47.0263315061259
CASS4	na	1.7767619142162	1.40445380408098	1.2557433066156	1.72535729242097	1.95687205442623	0.558951061023716	0.308192752424119	0.384196962088997	0.395103367525491	0.597286174929626
PIR	na	11.7661122319206	11.9378573346883	11.5447368511434	16.4867474609115	16.8290996680656	18.2058345590582	17.2202700416977	18.5951329651075	22.086278244675	20.3873681042646
AAMDC	na	2.05314710087205	1.24840338140532	1.82285318702265	3.22066694585248	2.62220855293115	1.23767734940966	0.770481881060298	1.07575149384919	0.47412404103059	1.07511511487333
RFX2	na	8.64690798251882	7.41239507709407	8.14207756870117	7.32318317449789	6.73163986722624	11.0592459931121	11.5572282159045	13.792670938995	12.445756077053	10.9502465403765
METTL2A	na	28.6256086179276	24.8510298110996	25.8034995585206	26.3404546642935	23.3259148887607	25.5919735797287	27.2750585895345	26.816947953812	30.4229592994628	28.5900982399648
SULT2B1	na	1.81624551230989	1.28741598707423	1.62031394402013	1.68701601925606	1.95687205442623	5.94883629232384	4.50731900420274	4.14932719056117	7.34892263597414	5.25611833938071
ALG6	na	9.75244872914223	8.73882366983722	9.7623915127213	12.6142788712555	11.5455451211148	11.2189462962617	12.2121378148057	10.5269967612385	10.0751358719	10.0742268171464
CNOT3	na	59.1464299443525	56.8803790652798	58.3313019847248	64.3366563707197	59.0192611614952	90.9493226437161	89.2988500148885	92.3609496861949	101.778627474567	91.7829755475192
PTPN4	na	23.0979048848105	23.9537398807145	23.2109972480884	19.7457556799289	20.3514693660328	30.2232823710681	28.7389741635491	29.6600054732706	27.696746063537	31.6959863495988
DDX18	na	81.3756956711018	83.5650013428184	80.8941736552052	80.5550149194768	79.8012423795017	105.402200078758	102.050325146436	100.851702548362	102.687365219875	113.046363375014
KHSRP	na	342.875565845632	331.334059946105	349.947304059748	332.303814520279	321.866315512027	353.137295339626	329.303955965171	355.228511147487	371.397165473962	351.443185328592
GNA11	na	91.2860787926188	92.9280267033583	96.2466482747959	88.5299997377782	88.4897543011542	94.263103934071	92.9201148558719	93.7440587497153	105.413578455801	98.3531234717451
ASAP3	na	20.334053018252	21.0277944555458	19.3222437824401	21.5094542455147	20.1949196016787	9.74171849212762	9.63102351325372	9.75860283706053	8.85031543257101	8.91947354561575
EDEM2	na	32.3765504368285	30.5858828444303	29.6922530241689	34.3154394825948	32.0144268104132	21.6793161525627	23.4611732782861	24.2812480040246	26.6694773079707	22.0199503157389
DNMT3B	na	6.51479368545939	5.5397900049861	6.96734995928657	6.90142916968388	7.16215171920001	10.5801450836632	10.6711740526851	10.2580588877762	10.2331772189102	9.39730248555945
TPX2	na	154.815188125371	151.993111686097	147.975170937639	201.943485759583	206.489139183056	177.826287557117	183.143543128033	186.297106916955	177.124839661678	189.538812844335
FER1L4	na	2.60591747418375	2.53581936847955	2.91656509923624	2.83725421420337	2.5439336707541	0.878351667322982	0.963102351325372	0.499456050715696	0.355593030772942	0.676924331586909
PDRG1	na	11.1738582605152	11.4306934609924	8.58766390330671	10.8889215788346	10.9193460636984	12.6961741003958	12.3662341910178	12.0637846095945	13.8681282001448	14.0163155716819
EPB41L1	na	55.9482584987633	59.4942236450972	58.2502862875238	55.3647984501307	56.0448156387673	50.6649211742211	48.5788826008518	50.2145429450319	49.7040036347068	47.9819893860133
DOCK9	na	23.3742900714664	24.7339919940928	23.6565835826939	24.3467084597181	24.8522750912131	46.6324885196929	44.4568045371792	45.1431430454572	42.1575293149699	42.8453282816185
ANKRD10	na	37.3514837966338	37.4911140478284	39.1305817480862	42.7505195788751	36.9457443875673	47.3910649596536	44.8035213836563	45.7578581847996	38.7991506910033	44.119538788135
TGDS	na	9.79193232723593	9.20697493786422	8.42563250890469	10.1604373887013	9.66694794886559	10.6200701594506	11.0564149932153	10.4501573688207	10.430728902673	12.3439142818789
DOCK3	na	1.81624551230989	1.48247901541881	1.45828254961812	1.53365092659642	0.704473939593444	0.878351667322982	0.693433692954268	0.883653012804694	0.829717071803532	0.796381566572835
C3ORF18	na	10.7395386814846	11.2746430383168	9.88391505852281	10.275461208196	11.0758958280525	4.39175833661491	4.08355396961958	4.99456050715696	3.55593030772942	2.58824009136171
COQ9	na	49.2360468228355	52.6670176530368	50.3512558104256	55.3647984501307	54.9881047293771	46.153387610244	47.3846356852083	47.8325217800802	46.2270940004825	42.009127636717
KIF9	na	5.05390055599274	4.95460091995235	5.50906740966845	3.91080986282086	4.97045501824263	4.3518332608275	4.31469853393767	3.80354992468107	3.95103367525491	3.70317428456368
CRLS1	na	26.256592732306	23.8367020637078	26.2490858931262	27.5673754055706	27.1613841154361	28.7859796427214	27.0824381192695	25.4722585865005	28.4474424618354	28.4706410049788
PPP1R13B	na	43.7478266878121	46.6590763800237	43.9915235801466	49.0001471047555	45.2428818983345	57.0529333002064	56.2837014114547	54.6328080090554	56.7763539134131	56.2643576783708
SMOX	na	33.9164107624825	32.575525733545	32.5278024262042	29.3310739711565	31.701327281705	19.8427626663419	18.7612338038182	19.3635268892855	30.936593677246	26.0814963052603
SIGLEC1	na	1.22399154090449	0.819264719047239	1.13421976081409	0.728484190133298	0.821886262859017	0.159700303149633	0.539337316742208	0.537875746924596	0.829717071803532	0.557467096600984
FKBP1A	na	116.239712787833	110.717774888384	107.953416520341	117.82273243577	127.314095860971	140.576191847465	134.29499186881	122.097794551883	145.200487565618	135.066313690753
NSFL1C	na	52.1578330817688	45.4886982099562	48.1638319859985	48.7317581926012	53.9705312610755	47.9500160206774	49.7346054224422	48.4856566156315	51.007844747541	51.565706435591
SLC4A11	na	45.6430393963094	40.9242233466931	38.8875346564832	39.376487540363	38.2764173845771	40.1646262421327	41.6445456713091	40.0717431458824	45.4368872654315	44.7168249630647
ZNF343	na	11.0948910643278	10.8455043759587	12.07133888295	11.6557470421328	12.7196683537705	13.0954248582699	14.1768666115095	14.1000285086662	11.8531010257647	14.2154109633251
EBF4	na	5.8435725178666	5.61781521632393	5.83313019847248	5.94289734056112	7.08387683702296	5.70928583759938	5.77861410795223	5.57085595029046	5.45242647185178	4.73847032110837
MAVS	na	83.8236787529108	92.2648124069867	92.4794183549491	94.1278256198551	90.8771382075542	105.601825457695	100.701981854581	102.465329789136	109.799225835334	102.653583931238
LZTS3	na	10.2262519062666	10.4163657136006	10.1674699987263	9.43195319856797	9.04074889144919	8.50404114271797	7.31957787007283	7.37658167210875	7.34892263597414	6.4905097675686
XRN2	na	140.719543605923	144.69775442601	130.39476464502	130.62871767285	131.149565087646	145.327275866166	149.280864455433	149.222100075367	153.260596263138	151.073583178867
KIZ	na	23.5322244638412	26.1774584038427	22.6033795190809	27.5290341324057	28.6094694357115	30.5826080531548	34.5946364596074	32.0804463344313	25.6817188891569	28.5104600833075
DYNLL1	na	75.0978035742046	81.8094340877172	67.5670914656396	106.243667939967	99.1742757183214	66.7547267165467	69.76713433001	62.1630684659998	72.8570609717006	68.9268245868788
TESC	na	4.0668106036504	3.31607148185787	4.13180055725134	3.52739713117176	2.89617064055082	0.838426591535574	1.15572282159045	0.729974227969095	0.90873774530863	0.716743409915551
SNX5	na	134.954938284244	129.990002088829	123.508430382935	111.151350905075	106.062465349902	173.793854902588	173.127278674249	183.915085752003	191.230029882338	194.436559478758
RPL6	na	969.796136377294	1009.3341338662	862.614635947719	903.780491043269	906.579685374585	1048.47241525313	1089.49990391331	1130.11536398479	1167.49094070107	1077.78299312135
MAPKAPK5	na	34.4691811357942	35.0723324963556	35.5253832226414	32.551740917009	32.2883888980328	35.7329428297304	35.7118351871448	33.3867160055339	34.966648026006	36.7530092973363
ESF1	na	21.5975281572502	23.290525584343	22.6843952162819	22.5446686209673	23.051952801141	22.198342137799	22.4980709269607	25.3185798016649	22.7184436327158	27.9928120650351
RBBP9	na	35.3378202938555	36.1256728494164	33.3379593982142	39.4531700866928	37.2197064751869	33.4172884340607	33.747106390441	33.8861720562496	29.5932422276593	32.6914633078149
ANAPC5	na	111.422713820402	103.929581501993	112.733342655201	105.400159930339	109.428285283515	109.953658718522	121.736137207527	120.445747614901	112.130335703734	117.983929087765
SLC23A2	na	23.5322244638412	21.6519961462485	26.5326408333297	19.707414406764	19.2164835744656	45.5145863976455	43.7633708442249	43.4526764122656	41.011729549146	40.0978118769422
SLC8B1	na	22.9794540905295	24.1097903033902	23.6970914312944	23.2731528111006	21.4864551576	22.6774430472479	23.6923178426042	22.4371025859974	24.2198364293126	22.3783220206967
TMEM230	na	48.012055281931	47.7124167330845	48.366371229001	46.661329441696	45.3602942216001	31.8602104783518	28.6234018813901	26.9706267386476	25.1285741746213	24.9665621120584
DZANK1	na	2.05314710087205	3.19903366485113	2.75453370483423	2.64554784837882	2.2308341420459	2.07610394094523	1.38686738590854	1.76730602560939	0.987758418813729	1.31402958484518
KDM2B	na	68.8199114773073	64.6048749877252	70.3216251704738	64.1066087317302	63.9897161797378	66.595026413397	64.3737611625879	66.4660744413965	77.203198014481	72.3114462448134
TASP1	na	4.93544976171166	5.77386563899959	5.34703601526644	5.29109569675764	4.14856875538361	5.98876136811124	6.89581283548966	6.68502714034855	6.9143089316961	6.92851962918366
GCN1	na	207.999594757576	201.92924694231	207.400184834577	203.47713668618	193.260684095135	243.103786469529	238.387094000056	245.348179990034	250.811617705182	246.55973301095
RPLP0	na	3013.62510809923	2943.6571481424	2823.64009454669	2717.55275938252	2748.85731229362	3260.72086463342	3308.8729623075	3357.80460926542	3924.20615659993	3362.08405960054
PXN	na	184.783239078484	179.067860020325	190.71095121117	177.71180111936	181.323764563135	112.748414023641	103.360144344239	109.918750853662	114.38242489863	105.082547709286
KIF16B	na	14.9642836775097	15.4880044505597	14.0562234643747	16.3333823682518	16.9465119913312	15.7704049360263	15.640782185524	17.4041223826316	19.3995753455016	17.5203944646024
TRMT6	na	17.0963979745692	17.1655464943231	17.0538042608119	18.1354222070026	19.842682631882	20.3617886515782	20.9956312588931	20.0550814210457	18.5303479369455	20.9448352008655
PEBP1	na	154.064999761591	159.717607608543	144.126925320591	179.398817138616	173.339726581076	157.025323071877	162.417580527511	163.706325546122	171.11926847529	169.430178288371
BRAP	na	24.1639620333403	22.2761978369511	23.1299815508874	24.1550020938936	21.6430049219541	23.0367687293346	23.6923178426042	27.2779843083188	23.9432640720448	25.9620390702744
ERP29	na	111.422713820402	106.738489110155	98.1910250076201	82.7404674898767	95.4953562560001	103.765271971474	99.3151144686724	106.49939789107	121.020161473058	116.351346876291
FUS	na	133.928364733808	133.735212233045	135.539261417284	184.229817557395	185.707157965049	110.273059324822	123.04595640533	117.756368880278	112.722990755023	134.349570280837
IGBP1	na	52.4737018665183	49.7410722278681	46.7055494363803	50.2270678460327	54.2444933486952	54.8969792076864	55.9369845649776	59.781047301048	65.0340142946959	62.9141437592539
FXYD5	na	161.64585059558	169.938910293799	152.309510737893	158.387799444245	154.866854387292	168.763295353375	184.414838231782	170.007155724381	219.716982680926	187.826592476203
ZNF302	na	16.859496386007	18.0628364247082	17.2158356552139	19.0556127629605	20.5471565714754	15.451004329727	16.6424086309024	16.2515314963646	12.2877147300428	15.887812253128
GRAMD1A	na	100.999043923667	97.1413881156012	95.8415697887909	78.9063401733857	81.7972518750165	82.9643074862344	75.7383689082273	78.3377605699465	85.1052653649909	72.5901797931139
FXYD3	na	0.947606354248638	0.780252113378323	0.60761772900755	1.26526201444204	1.25239811483279	0.319400606299266	0.500813222689193	0.0768393924177995	0.197551683762746	0.358371704957776
HEPH	na	1.50037672756034	1.09235295872965	1.1747276094146	1.49530965343151	1.95687205442623	0.199625378937041	0.231144564318089	0.268937873462298	0.47412404103059	0.477828939943701
CMTM1	na	4.85648256552427	4.72052528593886	5.26602031806543	4.98436551143836	4.34425596082623	4.11228280610305	3.54421665287737	4.30300597539677	4.30662670602786	4.06154598952146
GANAB	na	491.491829070294	491.090680160317	501.689704917234	462.970873466293	468.20120774202	492.994835822918	462.17355635402	455.465498556506	455.593693093644	445.217114792543
GMIP	na	22.5451345114988	24.0707776977213	21.2261126666637	24.2316846402234	24.2652134748853	20.3617886515782	18.3374687692351	18.3261950916452	19.8736993865322	18.7946049711189
RBM41	na	12.2399154090449	12.7571220537356	13.5701292811686	13.8795408856976	13.3458674111869	12.8957994793329	12.0965655326467	12.0637846095945	9.0873774530863	11.109522853691
BIRC5	na	60.8047410642876	58.0117446296783	59.5060295941394	80.4016498268172	76.5528347691542	70.5875339921378	76.8555676357647	73.2663606703718	81.3517833734987	81.0716434771145
LAG3	na	0.750188363780172	1.05334035306074	1.05320406361309	1.15023819494731	1.09584835047869	1.15782719783484	1.27129510374949	0.768393924177995	1.02726875556628	0.637105253258268
MLF2	na	191.021647577288	172.201641422596	176.330664957991	159.959791644006	181.245489680958	181.61916975692	161.454478176185	159.364899874516	178.586722121522	165.408451377178
OTUB2	na	11.3712762509837	12.1329203630329	10.8155955763344	12.4992550517608	13.4632797344525	14.3331022076796	13.5990052007143	12.8705982299814	12.9989007915887	14.2552300416537
DDX24	na	173.175061238939	168.963595152076	161.585808067408	173.34089597856	175.257461194413	175.510633161447	172.048604040764	177.422157092699	181.589507714716	181.017530082005
ZBTB25	na	18.3203895154737	19.4672902287892	24.061662068699	19.3623429482798	20.7037063358295	20.7211143336649	23.0374082437029	20.5545374717614	19.7551683762746	21.3828450624806
NECAP1	na	26.4540107227745	25.7873323471536	30.097331510174	26.3021133911286	28.4529196713574	34.6948908592578	32.5913835688506	33.2330372206983	36.981675200386	37.5095717855805
ARHGAP4	na	105.737075694911	105.334035306074	98.8391505852281	94.6262621709989	96.7868918119214	74.7397418740283	72.1556281612969	69.1170334798106	82.6556244863328	76.2535349993489
ANKRD24	na	2.52695027799637	2.22371852312822	1.62031394402013	1.49530965343151	2.2308341420459	1.15782719783484	1.42539147996155	1.45994845593819	0.671675724793335	0.637105253258268
DHX32	na	28.4281906274591	29.0253786176736	27.7883841399453	29.7528279759705	31.4665026351738	28.6262793395717	30.2799379256697	26.7016888651853	29.3166698703915	29.9041278248099
RCOR1	na	85.1661210880963	87.5442871210479	94.6263343307758	95.891524185441	97.2174036638952	122.490132515769	123.662341910178	118.640021893082	129.001249497073	141.556823458321
GPATCH2L	na	39.6020488879743	45.9958620836522	44.5586334605537	46.5463056222013	41.9553368468984	38.5676232106364	38.909334993545	37.8818204619751	33.7023172499244	35.7973514174489
LTBP4	na	104.592051350193	101.198699105169	110.667442376575	65.4102120193372	68.255697258387	106.999203110254	97.3889097660216	107.805667562173	98.1831868300846	84.2571697434059
BLVRB	na	20.8868233915637	20.481617976181	16.5677100776059	18.6722000313114	18.5120096348722	14.6525028139788	16.2571676903723	15.7520754456489	20.8219474685934	17.0425655246587
SLC9A1	na	71.0704765686478	65.8142657634616	74.2508864847226	55.4414809964605	57.6103132823083	79.4109757411551	68.1876464738363	76.4551954557105	92.4146776642125	84.3368079000632
SPTLC1	na	49.3544976171166	53.9154210344421	53.9159464872699	58.5471241228182	58.2756497808132	57.7715846643798	59.1730084654309	56.2080155536203	63.6511525083567	66.5376798871603
PAPOLA	na	173.806798808438	187.377545027804	178.234533842215	220.155590512916	199.874911639095	193.237366811056	197.281885645489	187.87231446152	172.778702618897	190.892661507508
CCNK	na	97.8403560761719	100.262396569115	101.148097955457	94.5495796246691	97.2565411049837	100.531340832694	96.9651447314385	96.164499610876	98.6573108711152	98.9902287250033
PCBP4	na	50.8548743446769	47.2832780707264	49.6626223842171	43.3639799495137	44.3035833122099	38.0485972254001	36.212648409834	37.0365871453793	32.4774968105954	29.2670225715517
YPEL3	na	24.2824128276214	24.9680676281063	21.9147460928723	29.522780336981	32.1318391336787	10.7398453868128	8.62939706787533	10.6806755460741	7.34892263597414	7.56562488244193
MRPS33	na	7.85723602064496	10.221302685256	8.14207756870117	9.50863574489779	8.72764936274099	8.54396621850537	9.82364398351879	9.29756648255373	8.06010869752003	8.56110184065797
NDUFB2	na	34.5876319300753	32.8486139732274	31.1505355737871	38.0345429795911	34.8714600098755	30.5027579015799	32.4372871926385	31.0046948405821	37.6138405884268	34.124950127646
NUDC	na	78.769778196918	77.4400222527986	71.4558449312879	81.6285705680943	80.5448537601837	66.2357007313103	66.5311104295567	73.3432000627896	69.4196616742288	73.4263804380153
MAEA	na	63.5291093327524	55.7100008952123	57.7236842557173	64.0682674585653	58.6670241916984	66.5551013376096	69.4204174835328	69.4628107456907	76.9266256572132	73.3069232030294
ICAM1	na	1.50037672756034	1.28741598707423	1.62031394402013	2.10877002407007	2.34824646531148	0.798501515748166	0.847530069166327	0.384196962088997	0.671675724793335	0.477828939943701
STRN4	na	122.201736099981	119.456598558221	117.877839427465	119.471407181861	122.735015253613	112.908114326791	105.67158998742	107.037273637995	117.148148471308	106.99386346906
MUL1	na	24.4008636219024	22.1201474142755	23.2109972480884	22.5830098941322	21.9952418917508	20.4815638789405	21.7661131399534	20.3624389907169	22.520891948953	21.8606740024243
TFAP4	na	42.8002203335635	44.3963452512266	44.3560942175512	40.1433130036612	39.0591662063476	47.231364656504	48.4633103186927	51.6744914009701	58.2382363732574	55.8661668950843
PDCD7	na	27.7569694598664	29.8056307310519	31.7581533027946	32.1299869121949	31.701327281705	37.2900207854393	38.2544253946438	39.1496704368688	39.5498470893017	39.7792592503131
SPG21	na	74.0317464256748	75.9965558430487	83.3651524198359	76.9892765151401	72.3651285726821	87.1165153681249	84.5989105404207	80.5661029500627	85.8559617632893	88.7965446728711
DNAJB11	na	104.197215369256	99.4821444557362	96.3681718205974	108.122390325047	106.219015114256	104.763398866159	115.418185782833	116.526938601593	129.356842527846	140.481708343448
CHRD	na	2.25056509134052	2.37976894580389	1.98488458142466	1.95540493141043	2.58307111184263	2.8746054566934	2.81225886587009	2.30518177253398	2.01502717438001	1.79185852478888
FLT3LG	na	3.39558943605762	3.43310929886462	3.36215143384178	3.37403203851212	3.48323225687869	1.51715287992152	1.0401505394314	1.26784997489369	0.90873774530863	0.955657879887401
RAB11FIP3	na	54.7242669578588	54.0324588514489	51.0398892366342	60.9626243322076	54.1270810254296	51.7828232962686	49.079695823541	53.7107353000418	48.5977142056355	49.2960189708585
GNPTG	na	37.3514837966338	39.2856939085986	36.457063740453	32.4750583706791	33.1494126019804	28.3867288848473	26.5816248965803	30.2363009164041	27.7757667370421	28.0724502216924
GOLGA3	na	67.4774691421218	69.5594759076775	73.7647923015166	66.7521565801091	64.8898773247738	64.1595967903651	67.8409296273592	75.0720863921901	62.8214354365531	69.6435679967944
PABPC4	na	125.478874741757	120.392901094275	128.531403609397	122.845439220373	116.19906259183	180.980368544322	169.236345174894	185.490293296568	196.366373660169	195.631131828617
MCOLN1	na	14.5694476965728	14.9418279711949	14.5423176475807	14.7230488953256	15.5375641121443	12.7360991761832	16.1801195022662	15.5599769646044	17.4240585078742	15.5294405481703
USP48	na	55.0796193407021	56.8803790652798	59.0199354109334	61.6911085223409	57.6494507233968	60.4066396663487	62.5246046480432	68.9249349987661	55.3539817903214	66.577498965489
EFNB1	na	18.5967747021295	17.6336977623501	17.70192983842	17.2919141973746	16.633412462623	18.8845608474441	18.067800110864	15.7520754456489	18.5698582736981	17.2018418379732
PDPR	na	139.811420849768	139.431052660706	150.729704642473	143.549726729425	132.206275997036	147.563080110261	147.470232034941	145.61064863173	136.54772381681	139.685326776875
AARS1	na	481.660413144964	460.036646047859	475.64315826711	412.322051615447	448.162837904696	319.081205692967	312.006637735368	338.515943296615	360.847905561031	348.655849845587
GLG1	na	232.20304038901	231.734877673362	233.527747181902	193.431723116973	212.946816962663	206.89174273035	206.373571842001	214.996619985003	208.535557379954	215.500851914609
KIF4A	na	43.629375893531	43.6551057435172	43.4244136997396	58.3170764838288	53.1486449982165	46.8720389744173	49.310840387859	51.2902944388811	48.1631005013574	55.8661668950843
TNRC6A	na	45.2876870134662	50.2872487072329	48.0018005915964	46.9680596270153	43.8339340191476	52.1421489783552	52.4312920061532	52.097108059268	44.5676598568754	47.9421703076846
PLEKHG2	na	18.5967747021295	18.609012904073	18.5525946590305	19.5157080409394	19.0599338101115	15.3711541781522	16.5268363487434	15.7520754456489	12.2482043932902	12.5031905951935
NAT14	na	12.2399154090449	10.8064917702898	10.6940720305329	12.2692074127713	12.5239811483279	11.4584967509862	11.4801800277984	10.9880331157453	14.4212729146804	14.2552300416537
PITPNM2	na	21.6370117553439	21.7690339632552	22.7249030648824	23.6565655427497	22.5823035080787	26.5102503228391	26.9668658371104	26.9706267386476	30.8970833404934	31.9349008195707
EXOC1	na	29.1783789912393	30.5078576330924	27.9099076857468	29.1777088784968	28.1006827015607	26.5501753986265	25.4259020749898	27.6237615741989	20.2688027540577	22.338502942368
RBM27	na	63.1342733518155	64.9559884387454	66.1088089160214	62.4579339856391	63.4026545634099	73.3024391456816	70.7687607753883	76.1094181898304	73.963350400772	79.1205086390111
OSBPL8	na	61.3575114375993	70.7688666834139	73.157174572509	65.2185056535126	64.9290147658624	72.264387175209	74.4285497104247	71.8064122144336	65.547648672479	74.4218573962314
DTX2	na	24.8351832009331	26.9577105172211	26.5731486819302	31.7849154537107	27.2396589976132	26.4703252470517	26.7742453668453	23.6281131684733	30.4624696362154	27.3955258901055
PUS7	na	26.8093631056177	29.298466857356	27.7478762913448	23.1964702647708	26.6525973812853	31.5408098720525	32.0520462521084	31.9267675495957	28.0523390943099	31.1783383313265
LAMB1	na	154.578286536809	151.91508647476	150.203102610666	124.609137785959	130.210266501521	230.207986990196	231.337184788354	250.496419282026	240.736481833282	244.847512642818
DLD	na	108.18505877672	111.263951367749	110.748458073776	122.883780493538	119.212645555646	128.997919869116	133.755654552068	125.248209641013	109.957267182344	137.057267607185
WDR7	na	29.9680509531132	27.464874390917	31.6771376055936	30.9797487172476	32.8754505143607	19.0442611505938	17.6055109822278	17.4809617750494	16.6733621095757	16.3656411930717
TXNL1	na	122.478121286636	123.943048210147	114.880258631027	116.902541879812	120.934692963541	88.1545673385975	81.8636998626566	89.5563118629453	90.6367125103477	88.3983538895846
CMTM6	na	41.5367451945653	47.7124167330845	43.9105078829456	50.955552036166	48.4521520675935	41.6019289704794	42.9928889631646	38.2660174240641	37.5743302516742	43.3231572215622
ITGA6	na	437.35981608384	438.618725535624	443.398910781109	447.596022927164	450.393672046742	238.47247767819	242.39359978157	246.116573914212	280.088777238821	315.008728657885
MAP3K20	na	65.5822564336245	74.6701272503055	77.2484672811599	67.4039582239125	65.4378015000132	75.5382433897765	76.5473748833406	82.6023468491344	92.6517396847278	102.01647867798
FH	na	50.6179727561147	47.1662402537196	45.0852354923602	51.1472584019905	50.4481615631083	45.8339870039447	45.8436719230877	46.4878324127687	46.7012180415131	44.677005884736
SEL1L3	na	163.77796489264	161.98033873734	157.210960418553	136.303226101257	145.004219232984	143.291097001008	144.850593639336	142.921269897107	158.792043408495	151.193040413853
CDV3	na	149.208517196067	144.229603157983	144.815558746799	141.632663071179	145.160768997338	152.553714583687	160.144658978383	162.246377090184	170.012979046219	187.428401692917
ALKBH5	na	91.9967835583053	84.696366907217	89.5223454071124	86.3828884405432	91.307650059528	79.2512754380055	73.6580678293645	71.2301167713001	87.0017615291132	85.2526467016219
PITPNM3	na	9.23916195392422	9.87018923423579	9.11426593511325	10.5821913935153	10.1365972419279	19.8028375905545	17.2202700416977	17.9035784333473	18.8859409677185	17.4805753862737
SPAG7	na	34.0348615567636	32.9266391845652	31.8796768485961	25.0751926498514	27.2787964387017	30.2632074468555	33.2077690736988	28.6226736756303	29.4747112174017	29.6652133548381
ORC6	na	17.6491683478809	17.0875212829853	17.1348199580129	16.2183585487571	16.2811754928263	21.2800653946886	19.4546674967725	21.5918692694016	22.9950159899836	21.0642924358515
ZC3HC1	na	24.4798308180898	22.2371852312822	24.9528347379101	24.5384148255427	25.4001992664525	20.1222381968538	18.9538542740833	20.2855995982991	21.3750921831291	18.8344240494475
TMEM101	na	18.6362583002232	19.545315440127	17.620914141219	19.6307318604341	19.6469954264394	21.319990470476	20.9185830707871	20.5929571679703	25.6422085524044	25.0462002687156
CCDC80	na	3.07972065130807	3.12100845351329	2.79504155343473	2.37715893622445	2.2308341420459	0.119775227362225	0.0770481881060298	0.307357569671198	0	0.0796381566572835
PSME1	na	56.382578077794	60.5865766038268	51.3234441768377	62.3429101661444	62.5807683005509	52.1022239025678	54.5115930850161	50.4066414260764	52.9438512484159	51.6055255139197
PPP2R3C	na	9.83141592532962	9.87018923423579	9.88391505852281	9.81536593021707	7.98403798205903	14.4928025108292	15.2940653390469	14.6763239517997	14.1842108941651	17.4805753862737
HAUS4	na	33.9558943605762	31.8732988315045	32.2442474860007	30.7880423514231	33.0320002787148	34.1758648740215	33.4003895439639	34.0782705372941	32.596027820853	33.2489304044158
SLC7A8	na	207.091472001421	203.411725957729	202.093656667911	252.975720342079	258.267973743174	337.287040252025	303.99362617234	293.833836605665	361.361539938815	333.006952062431
OSGEP	na	24.4403472199961	24.5779415714172	23.4135364910909	23.6565655427497	25.0870997377443	31.5008847962651	33.631534108282	31.7346690685512	29.5932422276593	31.337614644641
RNF31	na	53.6187262112354	50.2872487072329	52.1741089974483	48.8467820120959	47.5128534814689	53.779077085639	55.7443640947125	54.2870307431753	64.8759729476857	61.2019233911223
SCFD1	na	62.7789209689723	65.619202735117	63.7593536971922	69.9728235259615	68.5296593460067	68.8308306574919	67.378640498723	71.4606349485535	67.4441448366014	74.8598672578464
G2E3	na	21.242175774407	26.3335088265184	22.1172853358748	24.3083671865532	24.0695262694427	28.8658297942962	31.7438534996843	30.658917574702	26.9460496652385	27.3557068117769
HECTD1	na	189.205402064978	199.237377151155	196.422557863841	196.614048789661	192.830172243161	189.005308777591	182.334537152919	186.834982663879	165.07418695215	188.50351680779
HNRNPC	na	342.63866425707	354.000383839745	341.926750036849	385.17643021469	386.677917954623	400.208959692981	395.180156795827	408.286111611977	436.984324483194	429.647855166044
SUPT16H	na	266.435319936242	266.534121930035	263.98964932948	276.325555699509	273.49243832661	262.148047620123	267.126068163605	276.506553615451	256.224533840281	278.176081203891
TOX4	na	82.9155559967558	76.5037197167446	75.5471376399387	78.0628321637576	83.0887874309378	70.7472342952875	68.9966524489496	74.1500136831765	80.4430456281901	75.6164297460906
GEMIN2	na	8.56794078633144	7.80252113378323	7.04836565648758	7.55323081348735	7.00560195484591	7.54583932382017	8.0130115630271	8.49075286216684	8.61325341205571	9.35748340723081
TGM1	na	1.46089312946665	1.2093907757364	1.2152354580151	0.805166736463119	0.861023703947542	1.35745257677188	0.654909598901253	1.57520754456489	0.790206735050983	1.11493419320197
TINF2	na	19.6233482525655	21.0668070612147	20.5374792404552	20.0524858652482	21.0168058645377	16.7286067549241	15.9874990320012	17.7883193447206	18.7278996207083	17.4407563079451
TRPM7	na	65.0689696584065	72.0562826704882	72.3065097518984	64.6050452828741	64.5376403549771	97.8563607549377	95.3471327812118	98.5465207758278	88.858747356483	98.0345708451159
TYRO3	na	45.4851050039346	47.2832780707264	45.4903139783652	49.8436551143836	46.1430430433706	50.8645465531582	47.9624970960035	47.1793869445289	58.0801950262472	53.4372031170372
WDR76	na	30.3628869340501	29.1424164346804	30.3808864503775	34.7371934874088	32.9145879554492	30.3430575984303	29.3938837624504	31.9651872458046	33.6628069131719	33.4878448743877
CAPN3	na	0.829155559967558	1.52149162108773	1.57980609541963	1.15023819494731	1.80032229007213	0.878351667322982	0.847530069166327	0.922072709013593	0.395103367525491	0.358371704957776
SNAP23	na	16.2277588165079	17.6336977623501	16.7702493206084	18.3654698459921	17.6118484898361	14.8920532687033	15.3325894330999	16.7125678508714	12.3667354035479	15.0516116082266
PHGDH	na	151.143213502658	149.886430979976	151.742400857485	115.752303684865	128.488219093626	135.186306616164	132.330263072106	136.274662452967	170.368572076992	158.241017278022
EZR	na	350.298482287246	359.033009971035	348.124450872726	362.593420320558	373.136363337994	455.704815037478	468.260363214396	498.188200740803	473.847468673322	503.95025532729
MYL6	na	132.427988006247	128.15640962239	113.421976081409	143.473044183095	162.89002981044	96.419058026591	102.127373334542	110.418206904378	106.519867884872	103.649060889454
AGO1	na	105.184305321599	104.943909249384	114.677719388025	102.75461208196	104.340417942007	121.811406227383	108.021559724654	111.647637183063	108.021260681469	113.16582061
CLSPN	na	24.9931175933078	27.6209248135926	27.4238135025408	25.3819228351707	27.6310334084984	22.8770684261849	25.926715297679	27.1627252196921	24.1803260925601	27.4353449684341
RFFL	na	32.9293208101402	36.1646854550853	35.8494460114455	31.7465741805458	30.4880666079607	27.0292763080754	25.1947575106717	26.0101343334251	26.6299669712181	24.1701805454855
UNC13D	na	1.61882752184142	2.10668070612147	1.98488458142466	1.41862710710169	1.68290996680656	1.47722780413411	1.46391557401457	2.03624389907169	2.01502717438001	1.59276313314567
MFSD11	na	13.89822652898	16.3462817752759	15.5955217111938	18.2504460264974	17.9249480185443	15.6107046328766	15.525209903365	14.4073860783374	16.910424130091	16.7240128980295
DPYSL2	na	120.740842970514	125.152438985883	135.620277114485	140.750813788386	142.303735797876	157.74397443605	146.776798341987	153.601945443181	171.593392516321	177.35417487577
TGFB2	na	8.33103919776928	9.48006317754663	9.19528163231426	13.1893979687292	13.3850048522754	27.4684521417369	27.1594863073755	30.3131403088219	26.0768222566824	25.0860193470443
GPATCH2	na	7.89671961873865	9.08993712085747	10.3295013931283	8.78015155476449	9.35384842015739	8.70366652165501	10.8252704288972	10.0275407105228	8.09961903427257	10.1936840521323
NUP50	na	167.213037926791	169.938910293799	170.821597548323	150.987933723417	142.538560444407	149.958584657506	158.83483978058	157.82811202616	191.901705607131	208.651970442083
CDC45	na	28.3492234312718	22.31521044262	26.1275623473247	28.4492246883635	28.7660192000656	27.4285270659495	26.6971971787393	27.6621812704078	35.4802824037891	34.3240455192892
COMT	na	42.0105483716896	39.7928577822945	38.5229640190787	38.1495667990859	34.4800855989902	45.9936873070943	48.5018344127457	46.9872884634844	55.1169197698061	48.7783709525861
AC016026.1	na	42.6817695392824	44.3963452512266	46.2599631017748	40.9484797401243	36.1238581247082	48.5089670817011	50.4280391153965	46.2573142355153	46.0690526534723	47.4245222894123
ECHDC1	na	24.3613800238087	26.7236348832076	25.6414681641186	27.7590817713951	27.9049954961181	21.3599155462634	23.7693660307102	23.8970510419356	21.3355818463765	24.6081904071006
LRRFIP2	na	29.9680509531132	33.5898534809368	29.2871745381639	30.8647248977529	29.9792798738099	30.9818588110288	33.4774377320699	34.5777265880098	30.8970833404934	36.1557231224067
SEC22C	na	33.5215747815456	30.5078576330924	32.9328809122092	31.2864789025669	32.8754505143607	26.0710744891776	25.849667109573	27.1243055234832	22.6394229592107	22.7366937256544
XYLB	na	16.5436276012575	18.2188868473838	20.0513850572491	16.7934776462308	15.3418769067017	25.8315240344532	24.7709924760886	23.8586313457267	24.2593467660652	24.6480094854292
HDAC6	na	28.3887070293654	31.9123114371734	29.4086980839654	24.7684624645321	29.6270429040132	27.3087518385873	27.5447272479056	26.816947953812	20.8219474685934	21.1041115141801
CDC6	na	42.7212531373761	39.9489082049702	45.3282825839632	53.524417338215	50.7612610918165	42.3205803346528	41.6060215772561	43.0300597539677	48.9533072364084	49.2163808142012
UPRT	na	6.94911326449001	5.85189085033742	5.99516159287449	6.40299261854004	7.08387683702296	5.50966045866234	6.12533095442937	5.76295443133496	4.38564737953296	4.38009861615059
CDC23	na	28.2307726369907	30.7419332671059	28.7200646577569	31.669891634216	30.4097917257836	31.9001355541392	34.8257810239255	35.5766386894411	34.4925239849754	36.3548185140499
AAAS	na	55.1191029387958	51.8477529339896	52.4981717862523	57.7419573863551	57.1798014303345	48.5888172332759	45.8436719230877	45.3352415265017	48.4396728586253	47.0263315061259
CBX5	na	82.8760723986621	82.4336357784199	92.3173869605471	86.3445471673783	80.1534793492985	72.5837877815083	66.2229176771326	68.8096759101394	55.9466368416096	60.8435516861646
SUCO	na	39.4046308975059	40.2610090503215	42.735780273531	42.4821306667208	38.4721045900197	27.7878527480362	28.507829599231	26.7401085613942	25.7212292259095	27.5149831250914
MSH2	na	70.5177061953361	71.3150431627787	68.0126778002451	86.6512773526976	85.2804841318952	75.099067556115	79.2055373729986	81.1808180894051	81.0357006794783	92.9775478973784
MAP3K1	na	27.283166282742	26.2164710095117	28.8010803549579	30.2896058002792	31.1142656653771	16.4491312244122	17.6825591703338	18.3261950916452	18.490837600193	17.6000326212596
DHPS	na	47.5777357029004	42.2506519394362	39.0495660508852	39.1847811745385	40.6246638498886	49.1477682942996	48.3862621305867	52.1355277554769	55.8281058313519	49.8933051457881
HOOK2	na	55.5929061159201	57.8556942070027	52.5791874834533	47.6582025439837	47.669403245823	42.8795313956765	45.8051478290347	46.6799308938132	41.2883019064139	43.0444236732617
ARCN1	na	146.168280142852	142.786136748233	155.30709153433	156.700783424989	158.232674320905	141.294843211638	135.797431536877	136.082563971923	144.015177463042	146.096198387787
EPB41L4B	na	8.2125884034882	9.32401275487096	8.58766390330671	9.35527065223814	8.96247400927214	12.6562490246084	12.90557150776	12.9090179261903	14.9349072924636	15.0516116082266
TMEM38B	na	17.6491683478809	17.5946851566812	18.431071113229	19.9374620457534	18.3945973116066	21.8390164557123	22.9603600555969	22.0913253201173	21.8097058874071	25.3647528953448
PSMD5	na	23.0979048848105	24.6949793884239	24.871819040709	24.6917799182023	25.8307111184263	30.4229077500051	31.7438534996843	28.6226736756303	29.7512835746695	34.2444073626319
NUP188	na	252.892445790105	244.76508796678	262.450351082661	265.820046852324	261.007594619371	288.658297942962	289.508566808407	283.844715591351	334.336469600071	317.557149670918
CRAT	na	88.1273909451233	96.5952116362364	96.4086796691979	93.3993414297218	98.3523894554624	38.1683724527623	39.2945759340752	37.2671053226327	34.5715446584805	31.2579764879838
NANS	na	59.7781675138516	55.0077739931718	53.7944229414684	65.9853311168108	62.7764555059935	43.2787821535506	50.1583704570254	47.6020036028268	56.4997815561453	57.4987491065587
TBC1D2	na	16.7805291898196	15.6830674789043	16.4866943804049	16.3333823682518	15.8506636408525	10.3006695531513	10.9408427110562	11.3338103816254	13.3544938223616	13.1402958484518
WHRN	na	11.1738582605152	10.8845169816276	11.9498153371485	13.7261757930379	12.9936304413902	10.9394707657499	9.36135485488261	9.45124526738933	7.98108802401493	7.72490119575649
CWF19L1	na	22.6241017076862	24.7730045997618	23.3730286424904	25.8803593863145	24.0695262694427	25.232647897642	26.9668658371104	25.3185798016649	30.3439386259577	29.5059370415235
SEMA4G	na	14.0956445194485	13.5763867727828	13.4891135839676	14.3396361636765	13.9720664686033	12.416698569884	11.9039450623816	10.5269967612385	11.1814253009714	11.0298846970338
BTAF1	na	68.4645590944641	71.198005345772	71.8609234172929	71.8132046378772	68.7253465514493	98.6149371948985	98.5831566816651	101.504837383913	85.8954721000418	93.8137485422799
IKZF5	na	16.5831111993512	16.268256563938	15.7575531055958	16.7551363730659	17.2204740789508	20.042388045279	17.2587941357507	18.4798738764808	16.910424130091	16.4054602714004
TLL2	na	7.22549845114586	7.25634465441841	6.116685138676	8.24337373045574	7.82748821770493	5.23018492815049	6.12533095442937	5.53243625408156	5.80801950262472	4.38009861615059
SORBS1	na	15.1617016679782	14.2005884634855	16.0816158943998	14.4163187100063	15.5375641121443	12.416698569884	11.8654209683286	12.8321785337725	10.6677909231883	11.5475327153061
BAMBI	na	370.119248530281	363.636497439968	334.02771955975	298.180081403508	300.262448031161	598.277260674313	623.358365871834	593.507467035083	708.064744942433	662.071815370326
WAC	na	149.287484392254	148.208888936213	143.600323288784	152.713291015838	159.367660112472	159.061501937035	156.369297761187	151.988318202407	165.034676615398	175.124306489366
CREM	na	8.1731048053945	7.76350852811432	8.18258541730167	6.74806407702424	7.74921333552788	6.94696318700904	6.81876464738363	6.80028622897525	6.00557118638747	7.08779594249823
NUBP2	na	49.946751588522	46.4640133516791	44.2750785203501	47.4281549049942	44.0687586656787	44.396684275598	41.7601179534681	43.683194589519	53.8525889937245	49.3756571275157
SMIM24	na	3.04023705321438	2.34075634013497	2.59250231043221	1.64867474609115	1.56549764354099	0.199625378937041	0.192620470265074	0.115259088626699	0.0395103367525491	0.119457234985925
HIVEP1	na	21.5185609610628	21.6910087519174	21.3881440610658	19.3623429482798	17.0639243145967	15.1715287992151	14.8703003044637	14.4458057745463	12.09016304628	14.0163155716819
FKBP5	na	37.4699345909149	38.7395174292338	36.619095134855	33.8936854777808	37.376256239541	36.0124183602423	37.0601784790003	38.0354992468107	36.7446131798707	37.0715619239654
SRPK1	na	112.212385782276	112.707417777499	106.535641819324	108.850874515181	108.254162050859	128.878144641754	129.286859641918	128.782821692232	125.603360536354	138.849126131974
BRPF3	na	68.7014606830263	67.491807807225	70.4836565648758	77.4493717931191	70.2908441949903	64.1995218661525	63.4106588112625	63.0083017825956	68.9455376331983	59.131331318033
MRPS18A	na	39.4835980936932	38.7395174292338	39.0090582022847	38.8397097160543	38.4329671489312	41.9612546525661	42.2224070821043	40.609618892807	50.5732310432629	40.0181737202849
TMEM14A	na	9.12071115964314	10.260315290925	9.31680517811577	11.0039453983293	9.86263515430821	7.66561455118239	6.2023791425354	6.22399078584176	7.94157768726238	6.80906239419773
EFHC1	na	11.6476614376395	11.2356304326479	11.585244699744	13.6494932467081	12.0934692963541	13.2551251614196	12.944095601813	12.0253649133856	9.64052216762199	8.32218737068612
HSP90AB1	na	1578.19889940301	1548.09821815393	1520.01651088529	1563.86384985037	1595.00727412173	1989.86577724443	2013.38472749272	2137.47979858214	2214.27780262311	2186.22667655575
CDC5L	na	70.0044194201181	67.959959075252	66.8379501908305	78.5612687149015	77.0224840622165	77.7341225580839	80.168639724324	86.3290573813977	84.4335896401975	87.243600618054
ITPR3	na	303.115582565283	284.440907932068	298.623859882911	282.996937230204	257.250400274872	306.70443219887	306.536216379839	324.223816306905	365.312573614069	337.028678973624
ZNF184	na	22.9794540905295	20.2085297364986	20.2944321488522	25.4586053815005	23.0910902422295	20.0024629694916	21.3423481053702	22.1681647125351	20.6639061215832	20.6262825742364
DSP	na	398.863307942489	400.776498036776	415.083924609358	481.911462409759	508.551909504289	673.975204367239	652.675201446178	735.007208172461	681.316246960958	747.643014698577
SIRT1	na	45.4061378077472	48.4926688464628	47.2726593167874	49.4602423827344	46.1821804844591	49.3074685974492	48.8485512592229	47.2178066407378	46.3456250107402	54.5521373102392
HNRNPH3	na	79.283064972136	76.0745810543865	74.9395199109312	81.5518880217645	84.2629106635936	77.055396269698	84.2521936939435	88.7110785463495	71.0395854810834	81.3901961037437
IFT74	na	16.2277588165079	19.5843280457959	16.0411080457993	18.9022476703008	23.3259148887607	12.8159493277581	13.3293365423431	16.0210133191112	11.8135906890122	12.6226478301794
JAK2	na	27.79645305796	29.8056307310519	31.7581533027946	32.9351536486581	35.5759339494689	18.3655348622078	18.7997578978713	19.9014026362101	16.6733621095757	17.9982234045461
ABL1	na	85.4030226766585	84.3452534561967	87.0108587938812	72.9251015596596	69.155858403423	106.280551746081	97.1192411076505	108.766159967395	106.63839889513	98.2734853150878
ACOT7	na	84.3764491262225	79.8978164099403	76.4383103091498	87.3797615428309	82.8539627844067	99.4932888622215	97.3503856719686	100.813282852153	146.306776994689	138.291659035373
SH3GLB1	na	42.8397039316572	42.5237401791186	43.0193352137345	44.2841705054715	42.5032610221378	38.0885223011875	40.5658710378247	37.1134265377971	34.8876273525009	35.7177132607916
CDC7	na	19.0310942811601	18.3749372700595	18.3905632646285	19.2089778556201	16.0463508462951	20.4815638789405	22.9988841496499	20.7466359528059	16.5153207625655	20.6262825742364
SYDE2	na	7.0280804606774	6.63214296371575	7.77750693129664	5.36777824308746	6.77077730831476	8.50404114271797	8.2826802213982	8.52917255837574	6.47969522741806	7.60544396077057
PCSK5	na	3.82990901508825	4.40842444058753	4.65840258905788	4.52427023345943	5.00959245933115	4.07235773031565	3.27454799450626	3.64987113984547	3.00278559319374	3.82263151954961
SCD	na	2077.58744809205	2042.89509585279	2175.43350124143	1855.14250208419	2109.27325002495	2314.13724278976	2215.28950442457	2181.50877043754	2657.97888435424	2689.89819833473
TMED1	na	14.2535789118233	13.7714498011274	12.152354580151	10.7355564861749	9.66694794886559	14.3331022076796	16.2956917844253	14.1000285086662	17.6216101916369	16.2063648797572
ABLIM1	na	61.3180278395056	60.937690054847	66.392363856225	50.0353614802081	51.0352231794361	76.5363702844617	79.2055373729986	79.4519317600046	79.9294112504069	79.5983375789548
ERMP1	na	56.3430944797003	61.0547278718538	63.6378301513907	62.2662276198145	55.6925786689706	69.230081415366	68.3802669441014	65.889778998263	64.678421263923	70.2806732500526
RAB18	na	42.5238351469076	42.2896645451051	43.5054293969406	42.5971544862155	42.0336117290755	37.2500957096519	37.7536121719546	35.4613796008144	36.5075511593554	40.2172691119281
HSD17B7P2	na	4.73803177124319	3.78422274988487	4.29383195165335	3.6807622238314	4.07029387320656	4.07235773031565	4.04502987556656	3.76513022847217	3.75348199149217	4.02172691119281
PRTFDC1	na	32.8503536139528	30.8199584784438	30.6239335419805	30.6730185319283	34.8714600098755	28.1471784301228	30.4725583959348	27.3932433969455	28.5264631353405	29.5855751981808
TSPAN15	na	10.936956671953	10.9625421929654	10.3700092417289	11.0806279446591	10.9584835047869	14.6125777381914	14.3309629877215	14.2152875972929	16.3967897523079	15.0516116082266
WASHC2A	na	67.319534749747	69.2083624566573	67.2430286768355	77.8711257979331	78.627119146846	62.5226686830814	61.8696950491419	69.7701683153619	60.9644496091833	62.9141437592539
MAST3	na	19.7417990468466	19.1551893834378	19.2007202366386	18.0970809338377	18.8642466046689	25.3524231250043	25.0021370404067	23.5896934722644	30.0673662686899	25.4842101303307
MZF1	na	14.411513304198	14.1615758578166	14.6638411933822	11.118969217824	10.6453839760787	20.5214889547279	20.3792457540449	20.5161177755525	22.2048092549326	19.4317102243772
OCEL1	na	11.9240466242954	10.5724161362763	10.3295013931283	11.2723343104837	11.3107204745836	8.62381637008019	7.78186699870901	7.95287711524224	8.88982576932356	8.60092091898661
MYO9B	na	120.938260960982	126.010716310599	126.465503330771	131.050471677664	124.065688250623	124.246835850415	119.655836128664	128.974920173276	129.119780507331	123.399323740461
KCNK6	na	21.4790773629691	21.0668070612147	23.737599279895	22.5446686209673	23.795564181823	24.5539216092561	21.9972577042715	23.8586313457267	26.1558429301875	25.6833055219739
CATSPERG	na	2.72436826846483	3.31607148185787	3.88875346564832	3.10564312635774	3.09185784599345	4.27198310925269	3.54421665287737	3.34251357017428	2.4891512154106	2.46878285637579
PSMD8	na	145.339124582885	135.256703854132	133.716408230261	133.274265521229	149.387612634899	154.230567766758	150.860352311606	153.717204531808	189.570595738731	166.722480962023
FBXL19	na	40.668106036504	42.796828418801	41.8040997557194	46.4696230758714	43.638246813705	35.3336920718563	31.7823775937373	34.8466644614721	36.4680408226029	33.2887494827445
HSD3B7	na	43.4319579030626	44.8644965192536	45.2067590381617	48.2333216414573	44.0687586656787	66.3155508828852	61.5229782026648	59.3200109465412	72.9360816452057	67.3340614537332
SETD1A	na	85.0081866957216	84.1892030335211	86.6462881564766	72.5800301011754	77.4921333552788	91.9474495384013	85.6775851739051	93.7824784459242	94.7457875326129	87.9205249496409
BCL7C	na	61.6733802223489	58.4408832920364	54.72610345928	70.5096013502703	67.9817351707673	43.318707229338	45.9977682992998	46.4494127165598	57.5270503117116	47.1856078194404
EFNA2	na	8.09413760920712	8.34869761314806	7.89903047709815	7.97498481830137	8.02317542314755	8.06486530905647	6.97286102359569	7.91445741903334	9.12688778983885	7.68508211742785
CIRBP	na	146.24724733904	146.726409920794	153.929824681913	123.765629776331	144.025783205771	135.625482449826	141.113756516193	140.577668428364	139.03687503222	142.353205024894
ATP5F1D	na	108.737829150031	100.925610865486	92.3578948091476	91.4439364983114	94.1646832589903	121.132679938997	112.297734164538	110.034009942289	154.801499396488	134.628303829138
CBARP	na	48.6832764495238	48.882794903152	48.2448476831995	42.1754004814015	41.5639624360132	38.2082975285497	38.3314735827498	35.8071568666945	48.7162452158931	44.677005884736
HNRNPM	na	135.823577442305	140.055254351409	138.293795122118	174.376110354013	178.388456481495	127.281141610258	138.609690402748	150.374690961634	135.243882703976	146.773122719373
MARCHF2	na	18.3203895154737	18.609012904073	17.70192983842	18.9789302166307	20.8993935412722	8.58389129429278	6.89581283548966	6.76186653276635	6.95381926844865	5.29593741770935
NDUFB7	na	45.8009737886842	38.2323535555378	38.5229640190787	43.248956130019	39.0200287652591	31.58073494784	31.2430402769951	32.8488402586093	39.8264194465695	31.9349008195707
TECR	na	111.738582605152	97.8436150176417	100.743019469452	104.288263008556	115.690275857679	92.2668501447006	87.6423139706089	80.6045226462716	112.169846040487	99.5476958216043
TIMM13	na	25.4669207704321	29.5715550970385	29.935300115772	24.9218275571918	28.4920571124459	41.7217041978417	43.4551780918008	43.0300597539677	53.7735683202194	50.2118577724172
CDC34	na	63.5685929308461	53.0181311040571	55.9008310686946	58.2403939374989	58.1191000164591	52.9406504941034	49.6190331402832	51.2902944388811	60.8064082621731	53.2779268037226
MTAP	na	143.167526687732	138.650800547328	145.949778507614	146.885417494772	151.696721659122	111.710362053168	113.607553362341	109.380875106738	120.032403054244	130.407481526302
MISP	na	29.2573461874267	26.8016600945454	27.6263527455433	23.6182242695848	28.0615452604722	33.4971385856356	36.0585520336219	36.383452309828	32.6355381576056	29.1873844148944
CEP170B	na	302.839197378627	283.972756664041	303.160738926167	268.695642339692	264.334277111895	392.862745748098	372.335369022389	386.88634082362	443.464019710612	422.998069085161
POLR2E	na	100.090921167512	89.807018249845	86.1196861246701	93.2459763370622	95.9258681079739	79.4109757411551	78.5891518681504	79.3750923675868	93.9555807975619	83.1422355502039
POLRMT	na	118.13492549633	107.440716012195	109.087636281155	110.154477802788	105.514541174662	113.906241221476	111.450204095372	115.604865892579	137.535482235624	131.084405857889
HCN2	na	7.6203344320828	7.68548331677648	7.69649123409563	7.74493717931191	9.04074889144919	7.54583932382017	5.74009001389922	7.49184076073545	8.06010869752003	7.20725317748415
IZUMO4	na	1.7372783161225	2.10668070612147	2.30894737022869	2.10877002407007	2.7004834351082	2.11602901673264	2.81225886587009	1.80572572181829	2.01502717438001	2.22986838640394
RASSF7	na	19.6628318506592	18.1798742417149	17.4588827468169	18.7105413044763	18.1597726650754	18.285684710633	19.8784325313557	19.55562537033	25.326125858384	22.4977792556826
GADD45B	na	48.6832764495238	51.1455260319491	47.7992613485939	48.4633692804468	52.365896176446	58.570086180128	53.8566834861148	56.8995700853805	63.0189871203159	59.1711503963616
MADCAM1	na	0.592253971405399	0.741239507709407	1.2152354580151	1.1118969217824	0.939298586124591	0.598876136811124	0.577861410795223	0.537875746924596	0.434613704278041	0.836200644901476
MKNK2	na	189.639721644009	196.389456937324	203.511431368929	159.001259814884	166.06016253861	194.355268933104	178.944416876254	196.324647627478	226.275698581849	214.505374956393
ARVCF	na	26.1381419380249	25.1631306564509	26.4921329847292	26.8388912154373	25.9089860006033	19.8028375905545	20.1095770956738	19.2098481044499	20.3083130908103	21.1439305925088
TRMT2A	na	37.3120001985401	35.852584609734	34.3911634618273	35.8874316823562	34.6366353633443	39.3661247263846	40.0265337210825	39.2265098292866	45.3578665919264	42.6860519683039
RANBP1	na	122.122768903793	118.091157359809	109.087636281155	114.793771855742	122.578465489259	115.183843646673	120.387793915671	121.636758197377	128.290063435527	126.903402633381
ZDHHC8	na	50.8943579427706	50.5603369469153	51.9310619058453	47.6965438171486	45.7516686324853	71.6255859626105	67.4942127808821	59.3584306427501	75.3067018503587	69.245377213508
KLHL22	na	17.5702011516935	16.775420437634	17.0538042608119	16.3333823682518	17.455298725482	16.9282321338611	15.7178303736301	16.7894072432892	15.0929486394738	14.0959537283392
MED15	na	85.087153891909	85.2035307809129	86.0386704274691	82.1270071192381	81.3667400230427	104.60369856301	97.7356266124987	105.11628882755	110.35237054987	101.658106973022
SNAP29	na	31.4289440825798	32.2634248881937	28.2744783231513	34.2004156631001	34.9497348920525	24.9531723671302	25.2718056987778	25.664357067545	25.8002498994146	22.6570555689971
CRKL	na	65.2663876488749	62.1470808305834	66.2708403104235	60.8092592395479	61.4066450678952	68.9506058848541	65.9147249247085	65.8513593020541	72.6990196246904	70.4399495633672
LZTR1	na	54.961168546421	55.2028370215164	56.2248938574986	55.1347508111412	51.8571094422951	64.439072320877	68.8425560727376	63.584597225729	66.6539381015504	65.7811173989161
MMP11	na	16.1882752184142	18.8430885380865	18.8766574478346	22.6596924404621	21.6821423630427	11.6181970541358	12.1736137207527	11.6795876475055	11.8926113625173	11.3484373236629
SMARCB1	na	139.337617672643	131.238405470234	117.877839427465	126.33449507838	129.388380238662	117.020397132894	120.233697539459	117.141653740935	138.207157960417	122.164932312273
BCL2L13	na	38.8913441222878	41.431387220389	39.0090582022847	35.0439236727281	36.7109197410361	36.4915192696912	33.9397268607061	34.8466644614721	32.951620851626	35.9168086524348
DDTL	na	20.9263069896574	19.2332145947757	19.8083379656461	18.3654698459921	17.9249480185443	22.2781922893738	21.8431613280594	22.8597192442953	28.7240148191032	22.6968746473258
DDT	na	34.9429843129185	33.7068912979436	32.7303416692067	30.7497010782582	30.6837538134033	36.770994800203	37.6765639838486	38.304437120273	47.2938730928013	39.7394401719844
GSTT2	na	5.33028574264859	4.79855049727669	4.65840258905788	3.37403203851212	3.36581993361312	4.23205803346528	4.46879491014973	3.72671053226327	2.80523390943099	3.18552626629134
CABIN1	na	119.358917037235	114.306934609924	123.548938231535	115.56059731904	110.211034105285	128.039718050218	116.959149544953	118.601602196873	119.005134298678	114.91786005646
TBC1D10A	na	14.411513304198	12.6400842367288	12.557433066156	13.2277392418941	14.1286162329574	13.494675616144	12.5973787553359	12.2943027868479	16.0807070582875	13.9764964933532
SUSD2	na	1.57934392374773	2.8869328194998	1.62031394402013	1.68701601925606	1.87859717224918	0.838426591535574	0.423765034583164	0.998912101431393	0.47412404103059	0.557467096600984
SF3A1	na	199.155268784589	194.321788836871	202.174672365112	197.227509160299	195.100143826295	230.168061914409	213.26938467749	228.251415177073	238.919006342665	224.460144538553
RNF215	na	18.8336762906917	18.3749372700595	19.9298615114476	19.0556127629605	20.0775072784131	11.9775227362225	12.4818064731768	12.0253649133856	12.6037974240632	11.7068090286207
SEC14L2	na	10.0683175138918	11.0795800099722	11.3421976081409	13.1127154223994	12.0151944141771	9.74171849212762	8.93758982029945	9.41282557118043	10.865342606951	11.109522853691
SPECC1L	na	88.5222269260603	86.998110641683	86.7273038536776	92.7091985127534	89.0768159174821	73.7815400551305	78.4735795859913	79.8745484183025	79.0996941786034	75.9349823727198
PPIL2	na	58.435725178666	57.3485303333068	62.4631025419761	61.3460370638567	62.5416308594624	73.7416149793431	71.3080980921305	75.9557394049948	69.0640686434559	69.3648344484939
YPEL1	na	16.0303408260395	16.8144330433029	16.1221237430003	19.4390254946096	17.4944361665705	9.06299220374168	9.47692713704166	11.487489166461	6.00557118638747	7.08779594249823
SNRPD3	na	71.8601485305217	69.4424380906708	69.4709603498632	75.6856732275332	82.6974130200526	90.4702217342672	88.7980367921993	91.6309754582258	94.3901945018399	100.702449093135
PES1	na	120.859293764795	111.771115241445	114.232133053419	109.617699978479	108.254162050859	135.226231691952	138.76378677896	146.686400125579	173.568909353948	161.665458014285
MAPK1	na	145.852411358103	147.194561188821	151.944940100488	146.425322216793	150.640010749731	172.516252477391	172.010079946711	164.743657343762	174.872750466783	181.973187961893
GGT1	na	1.10554074662341	0.897289930385072	1.13421976081409	0.805166736463119	0.547924175239345	0.558951061023716	1.0401505394314	1.19101058247589	0.237062020515295	0.477828939943701
PRODH	na	5.56718733121075	4.72052528593886	4.69891043765839	4.37090514079979	4.30511851973771	10.1409692500017	11.5957523099575	11.5643285588788	10.0751358719	9.39730248555945
PPM1F	na	31.1920424940177	30.6639080557681	33.3379593982142	36.7692809651491	31.5447775173509	28.2669536574851	27.5447272479056	29.7752645618973	28.1708701045675	28.4308219266502
SLC35E4	na	15.4380868546341	14.3176262804922	15.0689196793872	16.678453826736	17.4944361665705	21.2401403189012	19.8013843432496	20.8234753452237	24.8124914806009	21.5819404541238
TOP3B	na	23.3348064733727	21.417920512235	23.2515050966889	21.5477955186797	20.7819812180066	21.7591663041375	23.1529805258619	21.5534495731927	25.1680845113738	23.1747035872695
ESS2	na	26.9278138998988	24.4218911487415	24.466740554704	25.1902164693462	25.3219243842754	33.2176630551237	29.3938837624504	30.3899797012397	36.2704891388401	32.6914633078149
CRYBB2P1	na	16.1093080222268	16.6973952262961	16.1221237430003	14.3012948905116	14.9505024958164	21.9188666072871	23.6537937485511	24.8191237509492	22.7184436327158	22.0995884723962
CARD10	na	30.244436139769	28.2451265042953	27.3022899567392	28.1424945030443	25.439336707541	30.6624582047296	26.8512935549514	27.1627252196921	34.176441290955	33.4082067177304
LRP5L	na	8.13362120730081	7.60745810543865	7.69649123409563	6.05792116005585	5.2444171058623	7.50591424803276	7.62777062249695	7.49184076073545	7.1513709522114	6.29141437592539
SLC25A1	na	98.590544439952	91.9917241673043	91.669261382939	87.6098091818203	92.4817732921837	86.1183884734397	83.0194226842471	81.7571135325386	98.8943728916305	90.6680413543172
GRK3	na	1.1845079428108	0.741239507709407	1.33675900381661	2.26213511672972	1.21326067374426	0.958201818897799	1.0401505394314	0.691554531760195	0.711186061545885	0.398190783286417
GGA1	na	45.8404573867779	46.542038563017	46.1384395559733	41.523598837598	42.1118866112525	49.8264945826855	49.8116536105482	48.1782990459603	55.3539817903214	50.7295057906896
HIRA	na	84.692317910972	84.8524173298927	82.5144875992253	74.036998481442	73.852351334046	80.6885781663522	86.3710188668594	85.5990831534286	96.8003250437454	91.3847847642328
SH3BP1	na	20.0971514296899	20.7156936101945	21.0235734236612	23.7332480890796	20.7428437769181	18.3256097864204	19.2620470265074	18.3261950916452	24.3778777763228	21.3828450624806
LGALS1	na	8.33103919776928	9.05092451518855	7.21039705088959	7.39986572082771	7.12301427811148	0.598876136811124	0.693433692954268	0.614715139342396	0.671675724793335	0.318552626629134
HPS4	na	48.1305060762121	46.1519125063278	47.1511357709859	45.1276785150996	45.1646070161574	51.5033477657567	51.737858313199	50.7908383881654	47.3333834295539	44.7566440413933
PIK3IP1	na	0.552770373311706	1.01432774739182	0.769649123409563	1.07355564861749	1.09584835047869	0.399250757874083	0.385240940530149	0.153678784835599	0.355593030772942	0.119457234985925
Z83844.1	na	12.0819810166701	11.0015547986344	11.585244699744	11.118969217824	10.5671090939017	11.1790212204743	11.0564149932153	11.6027482550877	9.75905317787964	10.8706083837192
SRRD	na	21.9923641381871	21.1448322725526	20.6995106348572	20.6659462358867	21.9561044506623	25.3524231250043	27.7758718122237	26.5864297765586	29.0796078498762	26.121315383589
PATZ1	na	75.6110903494226	75.372354152346	77.1674515839589	70.0495060722914	73.774076451869	71.4658856594608	64.3352370685349	62.1630684659998	70.36790975629	67.4933377670477
TRIOBP	na	43.9057610801869	43.7721435605239	45.9764081615713	46.8913770806855	50.6047113274624	32.7784872214622	31.4741848413132	31.9267675495957	31.2131660345138	28.9484699449225
TFIP11	na	32.3370668387348	31.5221853804843	31.3530748167896	33.1652012876475	31.4665026351738	27.3486769143747	28.469305505178	30.8510160557465	34.6900756687382	31.2181574096551
GCAT	na	25.1510519856826	23.3685507956808	25.1553739809126	18.6338587581465	22.0343793328394	21.2002152431138	22.4980709269607	22.0529056239084	26.1558429301875	24.2099996238142
ANKRD54	na	17.9650371326304	16.9314708603096	17.620914141219	16.2950410950869	15.4592892299672	16.6088315275618	15.6793062795771	16.3667905849913	15.8041347010197	14.2552300416537
EIF3L	na	488.491075615173	477.514293387534	447.49020348976	460.708738349564	454.463965919948	466.245035045354	461.749791319436	468.758713444786	518.29659751994	468.272361144827
SNU13	na	87.1797845908747	76.1135936600554	76.6813574007528	80.056578368333	79.3315930864394	81.9262555157618	81.7096034864446	75.1489257846079	102.29226185235	89.0752782211715
MICALL1	na	73.8343284352064	75.840505420373	78.0991321017704	77.1809828809647	78.3140196181378	78.9717999074936	69.76713433001	73.6505576324608	81.4703143837563	72.8290942630857
POLR2F	na	25.0720847894952	20.8717440328701	19.1602123880381	26.1870895716338	24.8522750912131	17.0080822854359	19.9169566254087	19.3251071930766	22.0467679079224	18.117680639532
CCDC134	na	6.51479368545939	6.82720599206033	6.0761772900755	6.51801643803477	8.4145498340328	7.82531485433202	5.77861410795223	7.41500136831765	8.69227408556081	7.84435843074242
DEPDC5	na	28.0333546465222	25.3581936847955	26.7756879249327	25.3819228351707	25.9481234416918	27.4684521417369	24.3472274415054	25.2417404092471	26.5114359609605	26.4398680102181
PICK1	na	26.9278138998988	25.2021432621198	27.0187350165357	25.4586053815005	26.8482845867279	26.7098757017761	26.9283417430574	28.3921554983769	29.2771595336389	30.9792429396833
CENPM	na	12.1609482128575	11.0015547986344	11.8687996399475	12.3458899591012	10.293147006282	13.8939263740181	15.448161715259	16.0210133191112	18.1352445694201	17.0823846029873
SEPTIN3	na	84.5343835185973	87.7783627550614	94.9503971195798	82.0886658460732	80.5057163190952	83.3236331683211	82.4030371793988	78.2609211775287	77.7168323922642	70.240854171724
KDELR3	na	78.5328766083559	82.8627744407779	82.3119483562228	85.6927455235748	91.6990244704132	146.165702457702	148.818575326796	129.435956527783	184.118169266879	186.114372108071
CYP2D6	na	2.17159789515313	2.96495803083763	2.55199446183171	1.61033347292624	1.13498579156721	2.19587916830746	3.8909334993545	3.03515600050308	2.4891512154106	1.75203944646024
DDX17	na	263.039730500184	275.194920388535	292.426159047034	292.045477697123	289.891026142702	403.283190528611	406.352144071201	400.294814800526	355.751072119953	384.891211124651
TCF20	na	91.6809147735557	91.5235728992773	93.0060203867557	88.2232695524589	83.401886959646	99.4134387106466	96.5028556028023	105.346807004803	99.9216416471968	106.754948999088
HSCB	na	4.6590645750558	3.8622479612227	3.03808864503775	3.83412731649104	3.13099528708197	4.43168341240232	3.08192752424119	3.76513022847217	3.67446131798707	4.18100322450738
CBY1	na	8.68639158061251	6.98325641473599	6.88633426208557	8.28171500362065	7.86662565879345	7.74546470275721	8.24415612734518	8.41391346974904	7.74402600349963	7.52580580411329
TOMM22	na	71.7022141381469	75.4893919693528	74.2913943333231	66.8671803996038	71.3475551043804	75.8975690718632	82.7112299318229	71.8064122144336	78.6255701375728	84.695179605021
XBP1	na	138.23207692602	134.398426529416	134.729104445274	147.57556041174	149.465887517076	168.563669974438	163.765923819366	171.697622357573	242.672488334157	225.256526105126
RTCB	na	69.8859686258371	72.4854213328462	68.8633426208557	74.9571890373999	73.6175266875149	65.8763750492237	72.540869101827	74.0731742907587	74.318943431545	73.3069232030294
JOSD1	na	65.384838443156	68.0769968922587	70.2001016246723	66.7138153069441	60.8978583337443	59.0092620137895	62.10083961346	61.7788715039108	66.7724691118081	66.2191272605312
FBXO7	na	88.6011941222476	90.7043081802301	88.7932041323033	79.7115069098488	87.8635552437378	90.8694724921413	85.6775851739051	90.3247057871233	90.5576918368427	89.9512979444017
GTPBP1	na	53.539759015048	49.7410722278681	54.6855956106795	55.7482111817798	54.753280082846	63.1614698956799	59.9820144405442	64.6603487195782	71.2766475015987	67.2146042187472
POLDIP3	na	87.4561697775305	85.6716820489399	80.7726501094036	91.0605237666623	89.9769770625181	94.8220549950947	92.5348739153417	95.5113647753247	113.118094122548	104.286166142713
RAB36	na	12.3978498014197	13.5373741671139	14.8258725877842	11.2723343104837	12.2500190607082	5.19025985236308	5.16222860310399	5.80137412754386	4.22760603252276	4.5791940077938
PPP6R2	na	75.8874755360784	75.6844549976974	73.7647923015166	79.2897529050348	72.7565029835673	72.3841624025712	69.6130379537979	71.4990546447624	75.8598465648944	72.3114462448134
SBF1	na	159.355801906146	152.26619992578	156.319787749342	148.725798606688	143.321309266177	134.747130782503	124.818064731768	129.858573186081	142.039660625414	130.367662447973
SUN2	na	141.785600754452	144.658741820341	137.321606755706	163.103776043529	155.493053444708	194.594819387828	187.381193473864	183.185111524034	196.761477027695	190.972299664166
CYB5R3	na	169.068767037195	159.873658031218	151.33732237148	179.015404406967	178.936380656735	135.226231691952	118.538637401127	115.451187107744	147.847680128039	124.514257933663
DNAL4	na	10.7790222795783	12.1719329687018	11.9498153371485	12.4609137785959	11.193308151318	8.42419099114315	7.5121983403379	7.53026045694435	7.54647431973689	7.00815778584094
MIOX	na	0.829155559967558	1.24840338140532	1.1747276094146	0.651801643803477	1.17412323265574	0.479100909448899	0.963102351325372	1.42152875972929	0.553144714535688	0.756562488244193
LMF2	na	77.4273358617325	74.5921020389677	77.0864358867578	66.5221089411196	68.7644839925378	78.4128488464699	73.9662605817886	72.6132258348205	88.8982576932356	80.2354428322131
RHBDD3	na	19.307479467816	20.5596431875188	18.431071113229	22.1995971624831	21.9952418917508	18.7248605442945	18.6456615216592	18.4414541802719	21.0985198258612	18.0380424828747
PACSIN2	na	55.987742096857	52.120841173672	54.4425485190765	53.5627586113799	58.5104744273443	58.3704608011909	59.635297594067	60.8567987948972	70.0123167255171	68.2897193336206
TTLL1	na	11.4897270452647	10.221302685256	11.5042290025429	8.05166736463119	11.1541707102295	9.18276743110391	7.55072243439092	8.41391346974904	8.45521206504552	7.20725317748415
AP1B1	na	115.56849162024	110.561724465708	112.935881898203	120.391597737819	117.216636060131	109.754033339585	104.978156294466	107.229372119039	122.91665763718	103.330508262825
HMGXB4	na	25.9012403494628	25.2021432621198	26.9782271679352	27.3373277665811	31.701327281705	38.6075482864238	34.0552991428652	38.7270537785709	37.771881935437	39.7394401719844
TOM1	na	30.2049525416753	27.6209248135926	26.9782271679352	27.2223039470864	30.6446163723148	18.8845608474441	18.2604205811291	19.9782420286279	18.9649616412236	16.8832892113441
CHKB	na	17.2543323669439	18.6480255097419	18.0665004758245	15.2214854464694	16.9856494324197	19.8826877421293	21.6505408577944	20.3624389907169	16.5943414360706	18.0380424828747
BIK	na	3.90887621127563	2.73088239682413	2.59250231043221	2.37715893622445	3.13099528708197	3.3936314419297	2.61963839560501	2.42044086116068	3.43739929747178	3.06606903130541
HMOX1	na	11.4107598490773	9.75315141722904	8.5471560547062	8.39673882311538	8.29713751076722	6.30816197441051	5.39337316742208	6.30083017825956	12.0111423727749	8.80001631062982
MCAT	na	25.0326011914015	25.6702945301468	23.899630674297	23.2731528111006	22.8954030367869	26.0311494133902	26.3119562382092	22.6292010670419	30.7785523302358	28.9086508665939
THOC5	na	111.304263026121	108.259980731242	109.249667675557	103.253048633104	109.115185754807	98.9343378011977	100.470837290263	103.080044928478	111.695721999456	103.051774714525
MCM5	na	84.8897359014405	72.0172700648192	81.3397599898107	88.2999520987887	80.936228171069	110.033508870097	110.679722214312	117.103234044726	157.804284989681	139.964060325176
ARSA	na	31.1130752978303	30.4688450274235	31.9606925457971	21.1643827870306	26.4177727347541	17.7267336496093	17.5284627941218	17.9035784333473	15.0929486394738	14.4941445116256
TSPO	na	58.5146923748534	53.2912193437395	54.6855956106795	65.2951881998425	56.1230905209443	67.7528536112319	64.604905726906	58.3210988451098	91.4269192453987	80.1956237538844
RASD2	na	6.00150691024137	7.7244959224454	7.85852262849765	8.12834991096101	7.27956404246558	7.18651364173349	7.93596337492106	6.76186653276635	6.7562675846859	6.0126808276249
TTLL12	na	143.483395472481	129.990002088829	134.526565202272	130.321987487531	125.670323335253	147.842555640773	141.884238397254	152.94881060763	187.318506543835	167.598500685253
CBX7	na	28.704575814115	27.3868491795791	27.9909233829478	31.2097963562371	31.9361519282361	27.7080025964614	27.3521067776406	27.8542797514523	26.550946297713	25.1258384253729
PDGFB	na	54.8427177521399	54.890736176165	57.9667313473203	46.3162579832118	53.8139814967214	54.0984776919382	48.5788826008518	53.0960201606994	70.2098684092798	60.3657227462209
RPL3	na	2428.63611874307	2245.91669575383	2232.83312270834	2037.03350197853	2064.69570462512	2495.11761133408	2588.04863848154	2776.05356927026	2875.95741221805	2675.60314921475
ZMAT5	na	7.81775242255126	7.29535726008732	6.64328717048255	7.20815935500316	8.64937448056395	7.94509008169425	7.16548149386077	7.60709984936215	7.82304667700473	6.4905097675686
RBFOX2	na	118.371827084892	119.690674192235	122.981828351128	125.721034707741	116.9818114136	104.204447805136	102.319993804808	97.317090497143	96.2471803292097	91.1060512159323
TAB1	na	28.4676742255528	28.4792021383088	27.5048291997418	31.2864789025669	31.2316779886427	27.1490515354376	29.3938837624504	31.7346690685512	31.6872900755444	29.9837659814672
ASCC2	na	51.3286775218012	48.7657570861452	52.3361403918503	50.3037503923625	52.3267587353574	55.6954807234346	55.7443640947125	56.7458913005449	65.3896073254688	59.8878938062772
MTMR3	na	52.4342182684246	53.2131941324016	55.8198153714936	53.7928062503693	50.056787152223	41.8015543494165	42.4535516464224	43.9905521591902	40.1820124773425	40.9340125218437
MIEF1	na	72.0970501190839	75.8795180260419	76.6003417035518	59.2756083129515	62.9330052703476	86.5176392313138	85.8316815501172	88.2500421918427	104.070227006214	100.981182641435
PNPLA3	na	8.96277676726837	10.3773531079317	10.3295013931283	9.31692937907323	9.23643609689181	11.7778973572854	13.4449088245022	12.0637846095945	12.8408594445785	13.1004767701231
MYH9	na	778.813972398099	753.684528917791	774.834128030428	772.499971726615	781.574698537837	728.03375698339	728.567666730617	825.716110921673	804.786049312674	799.407816525811
SAMM50	na	41.7341631850338	42.7578158131321	36.457063740453	38.3796144380753	40.0376022335607	46.6724135954803	48.7715030711168	45.6425990961729	54.24769236125	50.0525814591026
TXN2	na	96.2215285543304	93.981367056419	90.697073016527	93.3610001565569	103.322844473705	95.7004066624177	92.5348739153417	90.2094466984966	103.438061618174	97.6761991401581
FOXRED2	na	162.869842136485	158.469204227137	162.963074919825	151.486370274561	161.755044018872	125.564363351399	121.312372172944	121.982535463257	125.366298515838	116.311527797962
EIF3D	na	277.767112589132	274.29763045815	265.285900484696	251.442069415483	244.765556567633	356.491001705769	358.890460197887	381.430743961956	427.541353999334	406.672246970418
TNRC6B	na	66.8852151707164	72.2903583045017	77.7345614643659	72.7333951938351	69.4298204910427	68.5114300511926	63.2565624350504	73.4584591514163	55.8676161681045	57.9367589681737
SGSM3	na	34.2717631453257	33.1997274242477	34.1886242188248	40.0666304573314	36.6717822999476	37.8090467706756	39.1019554638101	39.3417689179133	41.801936284197	39.9385355636277
IFT27	na	26.1776255361186	28.2451265042953	26.6541643791312	29.0243437858372	28.3355073480918	17.6069584222471	16.3727399725313	17.9035784333473	13.1964524753514	12.8615623001513
KIAA0930	na	74.5845167989865	66.2043918201507	65.2986519440114	72.4266650085158	69.899469784105	70.3879086132008	69.998278894328	72.9590031007006	84.2755482931873	77.68702181918
SLC25A17	na	22.0713313343745	21.417920512235	19.8083379656461	22.1995971624831	23.2476400065836	19.6431372874049	22.8833118674908	19.8245632437923	23.0345263267362	24.2896377804715
FAM118A	na	47.9330880857436	46.8151268026994	47.2726593167874	39.3381462671981	43.5599719315279	49.7466444311107	50.5050873035025	47.2946460331556	42.0389983047123	43.2833381432336
KCTD17	na	19.820766243034	21.3398953008971	23.3730286424904	20.0908271384131	21.7604172452197	17.9263590285463	16.9506013833265	16.2515314963646	17.8586722121522	15.6488977831562
ST13	na	201.879637053054	203.060612506709	179.571292846031	202.786993769211	215.569025515594	228.650909034487	235.805979698504	251.533751079667	233.980214248596	243.852035684602
RBX1	na	16.3067260126953	16.0341809299245	15.8385688027968	17.0618665583851	16.9465119913312	17.1677825885856	17.6440350762808	16.2899511925735	17.3845481711216	17.3611181512878
EP300	na	112.054451389901	113.955821158904	120.105771100492	105.783572661988	106.062465349902	128.159493277581	117.267342297377	121.060462754243	114.817038602908	109.183912777136
L3MBTL2	na	36.5223282366663	35.2673955247002	38.1989012302746	37.1143524236333	35.3019718618492	40.0847760905579	39.1019554638101	38.2660174240641	44.4886391833703	42.4073184200034
RANGAP1	na	143.404428276294	139.001913998348	136.511449783696	143.856456914744	141.051337683043	138.260537451795	136.644961606044	147.301115264922	154.406396028962	154.657300228444
ZC3H7B	na	112.370320174651	111.849140452783	117.47276094146	124.340748873805	123.243801987764	115.463319177185	112.605926916962	117.064814348517	123.469802351716	122.642761252217
PHF5A	na	26.0591747418375	20.9887818498769	21.7527146984703	22.0462320698235	22.8954030367869	24.4740714576813	24.6939442879825	24.3580873964424	28.0918494310624	28.669736396622
ACO2	na	183.598731135674	188.430885380865	182.609381491069	174.222745261353	180.423603418099	174.512506266762	166.770803155501	176.154307117805	198.025807803776	177.832003815714
POLR3H	na	104.749985742568	102.720190726256	109.45220691856	86.4212297137081	91.6207495882362	87.3959908986367	87.950506723033	83.9854559126548	94.5482358488501	87.8807058713123
TRMU	na	23.7691260524033	24.2658407260659	23.737599279895	26.9922563080969	25.9481234416918	25.6718237313035	29.2012632921853	28.1616373211235	29.2376491968864	28.1520883783497
PMM1	na	15.9908572279458	17.3606095226677	16.3651708346033	15.3748505391291	16.4768626982689	7.62568947539498	8.05153565708011	9.14388769771814	10.6677909231883	9.79549326884587
DESI1	na	32.3370668387348	31.8342862258356	30.4619021475785	33.4335901998019	35.1062846564066	37.9288219980379	37.4454194195305	34.4624674993831	41.4068329166715	33.8063975010168
CERK	na	72.8867220809577	74.475064221961	72.4280332977	78.1395147100875	72.8739153068329	57.891359891742	55.2820749660764	57.3990261360962	56.5392918928978	57.3394727932441
BRD1	na	40.3522372517545	40.2219964446526	40.7914035407069	44.4375355981312	39.9984647924722	45.7940619281573	42.0683107058922	46.5646718051865	48.1631005013574	48.0616275426706
ZBED4	na	50.4205547656463	50.4823117355775	49.09551250381	49.8436551143836	42.7772231097574	53.1402758730404	49.0411717294879	48.677755096676	52.7462995646531	48.6190946392715
HDAC10	na	25.2695027799637	25.8653575584914	27.5048291997418	23.119787718441	23.5998769763804	29.5046310068947	30.3955102078287	27.969538840079	29.4352008806491	28.6299173182934
ABHD4	na	31.1130752978303	30.23476939341	30.58342569338	31.669891634216	32.8754505143607	27.0292763080754	26.4275285203682	25.2417404092471	32.7540691678632	29.1873844148944
KHNYN	na	52.0788658855814	51.6136772999761	53.3893444554634	55.0197269916465	53.1095075571279	40.4441017726446	37.4839435135835	43.9905521591902	38.0089439559523	40.8145552868578
FKBP3	na	46.590645750558	49.4679839881857	38.2799169274757	56.9751319230569	56.8275644605378	28.1871035059103	34.4020159893423	31.4657311950889	26.906539328486	29.5457561198522
SDR39U1	na	24.0455112390592	22.9003995276538	22.8059187620834	22.276279708813	21.5255925986886	16.1297306181129	17.3358423238567	14.945261825262	16.6338517728232	14.8126971382547
RBM23	na	55.1585865368895	52.0038033566652	53.4298523040639	58.2403939374989	58.3147872219017	49.9462698100478	49.4264126700181	48.4472369194226	49.1113485834186	46.3095880962103
PRMT5	na	147.826591262788	136.77819547522	142.344579982169	144.393234739053	134.632797344525	147.044054125025	159.643845755694	145.341710758268	185.580051726723	168.474520408483
AP4S1	na	7.93620321683234	8.62178585283047	8.62817175190721	9.73868338388725	10.293147006282	8.30441576378092	8.20563203329217	8.72127103942024	9.44297048385925	6.92851962918366
POLE2	na	14.6878984908539	12.2499581800397	12.8004801577591	13.8028583393678	13.0327678824787	18.9644109990189	18.7997578978713	19.4787859779122	21.3355818463765	21.7412167674384
VCPKMT	na	8.60742438442513	7.33436986575624	8.62817175190721	7.13147680867334	8.45368727512132	9.78164356791503	10.247409018102	9.79702253326943	8.73178442231336	10.3927794437755
SOS2	na	64.0423961079704	63.3174590006509	66.473379553426	57.7036161131902	65.4769389411017	50.3055954921344	46.9993947446781	48.7545944890938	40.9327088756409	42.6064138116466
CDKL1	na	6.83066247020893	6.39806732970225	6.88633426208557	6.32631007221022	6.14457825089837	6.2682368986231	6.00975867227032	6.41608926688625	4.97830243082119	6.33123345425403
NIN	na	128.361177402597	135.997943361842	137.159575361304	125.145915610268	126.648759362466	123.608034637816	131.09749206241	134.814713997029	114.303404225125	117.426461991164
PYGL	na	172.938159650376	168.027292616022	164.704912409647	160.036474190336	163.203129339148	153.631691629947	155.791436350392	161.746921039468	165.390269646171	169.947826306643
PSMC6	na	74.1107136218622	74.5530894332988	71.5773684770894	84.0440707774837	85.0847969264526	83.603108698833	89.3758982029945	86.5595755586511	83.7224035786517	94.5304919521955
GNPNAT1	na	112.054451389901	114.541010243938	117.148698152656	113.950263846114	110.915508044879	138.18068730022	135.103997843923	122.289893032928	131.648442059494	143.269043826453
DDHD1	na	55.8692913025759	55.2418496271853	58.0477470445213	52.1441315042782	52.7181331462427	56.813382845482	54.5501171790691	51.9050095782235	46.7012180415131	51.565706435591
CDKN3	na	37.4699345909149	40.8071855296863	34.1076085216238	52.9109569675764	48.2956023032394	38.6075482864238	45.7280996409287	39.9180643610468	41.6043846004343	41.8896704017311
CNIH1	na	135.507708657555	133.150023148011	131.20492161703	124.379090146969	116.903536531423	176.828160662431	171.085501689439	165.85782853382	194.66742917981	198.219371919978
CGRRF1	na	14.7668656870413	14.9808405768638	14.0157156157742	13.9562234320274	11.858644649823	12.3368484183092	12.2506619088587	10.719095242283	12.2482043932902	13.2199340051091
ATP6V1D	na	28.6256086179276	30.6248954500992	28.8820960521589	34.8905585800685	35.2628344207607	25.5919735797287	28.8160223516551	27.4316630931544	29.5537318909068	30.1032232164531
PLEK2	na	51.2102267275201	54.0714714571178	45.1257433409607	50.3420916655274	54.6358677595804	46.4328631407558	46.3444851457769	44.5284279061148	50.5337207065104	47.0661505844545
PIGH	na	16.5041440031638	18.9601263550933	15.8790766513973	16.7167950999009	17.4161612843935	20.6811892578775	20.803010788628	19.3635268892855	20.7034164583358	20.8253779658796
PSMA3	na	65.384838443156	66.1263666088129	58.8579040165313	65.7169422046565	66.5727872915804	64.6786227756014	71.5007185623956	69.6549092267352	73.4497160229889	74.7404100228605
VTI1B	na	76.4007623112964	74.8261776729812	75.0610434567327	76.9892765151401	79.370730527528	77.2949467244224	77.780145893037	78.4914393547821	76.3734809426775	76.2535349993489
TIMM9	na	26.6514287132429	27.933025658944	25.0743582837116	25.7269942936549	27.2787964387017	36.8508449517779	38.0618049243787	39.3801886141222	41.7624259474444	44.3982723364355
GSTZ1	na	28.2307726369907	26.4115340378562	24.5882641005055	26.7238673959426	27.9049954961181	22.6375179714605	23.345600996127	23.359175295011	22.2838299284377	19.5909865376917
KIAA0586	na	37.6278689832897	40.495084684335	39.5356602340913	36.4242095066649	39.5679529404984	37.1303204822897	35.0184014941905	37.4976234998861	30.7785523302358	34.8018744592329
TMED8	na	55.7508405082949	63.6685724516712	66.6759187964285	61.4610608833514	57.3754886357771	62.2032680767821	63.1409901528914	62.9698820863867	57.9616640159896	67.1349660620899
SAMD15	na	3.39558943605762	3.35508408752679	4.45586334605537	4.10251622864542	4.57908060735738	2.8746054566934	2.77373477181707	3.07357569671198	1.73845481711216	2.98643087464813
AHSA1	na	88.5222269260603	90.6652955745612	83.2436288740344	110.461207988107	98.7046264252591	93.7840030246221	96.3872833206432	98.085484421321	100.27723467797	104.684356925999
DAAM1	na	35.5352382843239	39.2856939085986	39.4951523854907	38.1495667990859	37.4936685628066	35.2139168444941	34.2479196131302	39.1112507406599	34.0183999439448	37.7484862555524
SPTLC2	na	64.2398140984389	66.3214296371575	72.0634626602954	80.056578368333	79.2141807631739	86.5176392313138	84.6374346344737	81.8723726211653	88.7797266829779	95.6852452237261
RIN3	na	43.9847282763743	44.4353578568955	42.330701787526	39.2998049940332	39.1765785296132	61.3249164094591	58.2099061141055	59.0510730730789	63.2955594775837	57.1403774016009
LGMN	na	79.3225485702297	76.7377953507581	78.7472576793785	91.2138888593219	94.4777827876985	72.064761796272	71.2695739980775	70.2312046698687	61.7151460074818	57.0607392449436
ALKBH1	na	15.2011852660719	15.4880044505597	14.4613019503797	16.7551363730659	14.9113650547279	13.6144508435062	14.0998184234034	13.0626967110259	14.8558866189585	14.8525162165834
SNW1	na	81.8494988482261	82.9017870464469	79.6789381971901	86.9963488111818	92.2469486456526	94.5425794645828	97.0036688254915	105.654164574474	97.6695524523015	112.130524573455
ITPK1	na	230.544729269075	219.133806042302	219.876602203532	211.375438958151	210.050646322112	262.108122544335	250.291039062438	267.208987132898	332.795566466721	301.629518339461
DHRS7	na	38.9308277203815	38.8175426405716	36.781126529257	40.6417495548051	40.0376022335607	38.2881476801245	40.2962023794536	39.9180643610468	37.2582475576538	40.1774500335995
PPM1A	na	44.1426626687491	47.7124167330845	49.9461773244206	49.9586789338783	48.8826639195673	48.6686673848507	48.6944548830108	46.8720293748577	44.6466805303805	52.2028116888493
CEP128	na	13.4639069499494	13.6544119841207	12.7599723091586	15.7582632707782	17.0639243145967	10.9793958415373	10.9023186170032	12.255883090639	9.60101183086944	11.8660853419352
ERH	na	69.8070014296497	65.0730262557522	63.0302124223832	69.9728235259615	69.7037825786624	54.0186275403634	62.3705082718311	56.3616943384559	64.1252765493873	63.2725154642117
HIF1A	na	132.901791183371	132.135695400619	137.807700938912	142.284464714983	140.738238154335	195.592946282513	186.764807969016	184.260863017883	190.834926514812	201.086345559641
SUSD6	na	16.4646604050701	15.370966633553	18.5525946590305	15.7199219976133	16.1637631695607	20.7610394094523	18.5300892395002	18.2877753954363	21.4541128566342	18.4760523444898
SRSF5	na	92.6285211278044	85.7106946546088	89.2387904669088	90.753793581343	92.4426358510952	117.180097436043	142.308003431837	127.284453540085	86.9622511923607	102.175754991295
EIF5	na	299.325157148288	292.750592939547	290.684321557212	290.550168043691	304.880666079607	353.895871779587	372.21979674023	380.547090949152	414.581963544498	437.651489910101
DICER1	na	78.3354586178874	81.1072071856767	84.7019114236525	70.3562362576106	72.4434034548591	112.109612811042	114.455083431507	111.570797790645	92.5332086744701	104.286166142713
ZFYVE21	na	21.0052741858448	21.3008826952282	19.5247830254426	21.4711129723498	22.5040286259017	21.9188666072871	22.7677395853318	19.4403662817033	24.1408157558075	24.8072857987438
MTHFD1	na	243.929669022837	236.49441556497	234.17587275951	245.690878440746	240.656125253338	261.868572089611	265.084291178795	275.930258172318	294.826132847522	291.435834287329
ZC3H14	na	158.842515130928	160.146746270901	148.744820061048	155.550545230042	161.481081931253	159.780153301208	166.385562214971	166.703061850416	160.609518899112	172.416609163019
TELO2	na	45.4851050039346	44.4743704625644	46.3004709503753	44.6675832371206	38.5503794721968	51.1040970078826	56.5533700698258	55.1322640597711	66.7329587750555	68.4888147252638
PCNX1	na	96.53739733908	96.4781738192297	102.646888353675	91.9040317762903	88.5288917422427	95.8601069655673	95.924994192007	99.9296298393482	89.1353197137509	91.3449656859041
GSKIP	na	25.23001918187	25.7483197414847	27.6668605941438	28.1041532298793	27.2396589976132	26.5501753986265	29.0086428219202	24.7422843585314	25.4051465318891	29.6652133548381
VRK1	na	19.1495450754412	20.8327314272012	19.5652908740431	20.3208747774025	19.4121707799082	21.2401403189012	23.5382214663921	23.7433722571	24.101305419055	25.1656575037016
PSMC1	na	108.540411159563	104.358720164351	93.4516067213612	121.618518479096	122.187091078374	99.253738407497	110.448577649994	112.031834145152	105.097495761781	114.002021254901
RPS6KA5	na	20.8868233915637	22.2761978369511	22.4008402760783	21.2410653333604	21.6038674808656	22.3580424409486	21.4579203875293	21.092413218686	27.4991943797742	32.6914633078149
PPP4R3A	na	85.8768258537828	87.2711988813655	87.5374608256877	84.5808486017924	86.6894320110821	98.2955365885992	104.477343071776	100.390666193855	96.484242349725	111.41378116354
C14ORF93	na	14.8853164813224	15.2929414222151	14.9068882849852	15.7199219976133	16.8682371091541	9.18276743110391	9.39987894893563	10.3733179764029	8.65276374880826	7.96381566572834
PSMB5	na	56.1456764892318	56.8023538539419	52.9032502722574	62.9947118099478	59.0192611614952	56.1346565570961	55.6673159066065	56.1695958574114	65.2315659784586	61.0824661561364
YY1	na	117.424220730644	110.444686648702	104.348217994897	131.203836770323	128.997005827777	141.853794272662	150.475111371076	146.763239517997	156.85603690762	171.460951283131
ACIN1	na	190.903196783007	181.642691994474	183.176491371476	190.249397444286	190.325376013495	222.662147666376	222.399594968055	235.820095330227	213.592880484281	222.230276152149
CCNB1IP1	na	78.4933930102622	81.1462197913456	80.2460480775971	63.4164658147618	67.3555361133509	97.8563607549377	97.5815302362867	97.1634117123074	104.78141306776	95.6056070670688
TRIP11	na	68.4645590944641	70.5347910494004	70.8077193536798	72.0049110037018	72.9130527479214	62.482743607294	62.5631287420962	70.4233031509132	48.8742865629033	56.5032721483426
APEX1	na	232.242523987104	236.065276902612	230.854229174269	209.113303841421	207.506712651358	281.072533543354	266.625254940916	279.925906578043	296.485566991129	273.158877334482
PABPN1	na	83.1129739872243	80.7170811289875	83.0410896310318	91.7890079567956	93.8515837302821	92.7858761299369	100.971650512952	104.386314599581	88.7797266829779	97.8752945318014
ARHGAP5	na	69.5700998410875	74.7871650673123	73.7647923015166	81.1301340169505	74.9090622434362	88.5538180964716	84.5218623523146	86.9053528245312	74.5560054520602	87.0046861480822
CINP	na	31.665845671142	29.4155046743628	29.0441274465609	31.0180899904125	29.7444552272787	30.3430575984303	31.05041980673	32.5414826889381	34.966648026006	32.2534534461998
DHRS2	na	42.5238351469076	40.3000216559904	42.978827365134	46.4696230758714	48.5695643908591	23.4759445629961	27.9684922824888	26.816947953812	28.0918494310624	28.0326311433638
SRP54	na	46.590645750558	47.6734041274156	45.8953924643703	49.4219011095695	54.0488061432525	50.3854456437093	49.310840387859	51.7513307933879	45.6344389491943	51.9240781405488
CHD8	na	94.8790862191449	96.5952116362364	93.8566852073662	100.147405506746	100.035299422269	84.2818349872189	75.7768930022803	78.5682787471999	73.7262883802567	76.7711830176212
PCK2	na	120.385490587671	113.136556439857	122.212179227719	70.5479426234352	85.5935836606034	87.1564404439123	83.5202359069363	85.7527619382642	98.4202488505999	87.801067714655
PRORP	na	23.6111916600286	27.3868491795791	23.737599279895	27.4523515860759	27.9049954961181	24.1147457755946	26.6971971787393	25.3185798016649	23.6666917147769	23.7719897621991
DCAF11	na	103.210125416914	108.181955519905	103.700092417289	109.771065071139	113.733403803253	92.3467002962754	96.0405664741661	99.1996556113791	106.756929905388	96.7205412602707
PSMA6	na	81.0203432882585	78.2592869718458	71.0102585966823	79.3280941781997	85.3196215729837	77.1352464212728	85.0611996690568	76.8009727215906	88.424133652205	87.4028769313686
NFKBIA	na	43.3135071087815	43.7721435605239	41.6825762099179	43.0572497641944	44.8123700463607	29.824031613194	29.4324078565034	30.5436584860753	33.2677035456464	29.1873844148944
EMC9	na	12.6347513899818	14.7467649428503	13.6916528269701	11.8857946811222	13.6589669398951	11.1390961446869	10.9023186170032	10.4885770650296	13.3940041591142	12.7022859868367
PSME2	na	41.1419092136284	36.6718493287812	36.6596029834555	41.6769639302576	41.7987870825443	34.7747410108326	36.328220691993	32.7335811699826	31.6872900755444	32.5720060728289
BRMS1L	na	11.0948910643278	11.3526682496546	10.7750877277339	10.6205326666802	10.293147006282	10.460369856301	9.86216807757181	9.64334374843383	8.65276374880826	10.3927794437755
REC8	na	1.06605714852972	1.4434664097499	1.2152354580151	0.690142916968388	0.939298586124591	0.758576439960758	0.770481881060298	0.499456050715696	0.671675724793335	0.398190783286417
TM9SF1	na	30.4418541302375	31.2100845351329	33.5404986412168	36.1174793213456	34.0495737470164	33.5769887372104	32.4758112866915	31.7346690685512	33.8998689336872	30.7403284697114
SEC23A	na	63.5685929308461	65.15105146709	61.8554848129686	74.6121175789157	70.4082565182558	53.8589272372138	57.0927073865681	54.2870307431753	51.6400101355817	57.3792918715727
GMPR2	na	33.5610583796393	36.7108619344501	33.5404986412168	37.1910349699631	35.2628344207607	29.3848557795325	28.6234018813901	26.6248494727675	29.6327525644119	29.0679271799085
PNN	na	86.5085634232819	80.951156763001	82.7170268422278	86.3828884405432	96.82602925301	109.754033339585	113.299360609917	128.283365641516	94.6667668591078	113.16582061
RABGGTA	na	35.5747218824176	32.3024374938626	34.9177654936339	31.8615980000406	32.1709765747673	30.902008659454	30.7037029602529	28.2768964097502	32.5170071473479	30.342137686425
NFATC4	na	5.68563812549183	5.14966394829693	5.18500462086443	5.75119097473656	6.06630336872132	1.11790212204743	0.809005975113313	0.691554531760195	0.276572357267844	0.398190783286417
PCIF1	na	42.6422859411887	39.558782148281	41.5610526641164	34.7371934874088	32.2101140158558	33.936314419297	33.4389136380169	34.4240478031742	35.756854761057	32.5720060728289
GSS	na	47.8146372914625	46.3859881403413	46.8675808307824	41.6769639302576	48.3738771854165	38.0885223011875	39.9494855329764	38.0739189430196	40.0634814670848	39.4208875453553
TRPC4AP	na	85.6794078633144	76.3866818997379	78.382687041974	80.478332373147	78.4705693824919	77.9736730128084	79.9374951600059	77.4925272533507	84.9077136812281	78.0852126024664
PYGB	na	276.898473431071	273.829479190123	286.755060242963	218.967011044803	219.287082419004	254.442507993153	255.645888135807	268.284738626747	368.315359207263	337.546326991896
ABHD12	na	66.6088299840605	59.2211354054147	62.3010711475741	61.8444736150005	61.4457825089837	56.6536825423324	55.8599363768716	58.8589745920344	64.5994005904179	60.4055418245495
PROCR	na	29.4942477759889	30.3518072104168	29.3681902353649	31.6315503610511	26.6134599401968	48.7085924606381	49.7731295164952	49.407729324645	63.6906628451092	53.1982886470653
GINS1	na	13.5033905480431	14.0835506464787	15.3929824681913	16.6017712804062	15.3810143477902	14.1334768287425	12.7514751315479	13.8310906352039	13.7891075266397	15.1312497648839
NINL	na	2.29004868943421	1.4434664097499	1.66082179262064	1.1118969217824	1.25239811483279	2.03617886515782	1.23277100969648	1.95940450665389	1.26433077608157	1.55294405481703
UQCC1	na	26.769879507524	26.6456096718697	26.3706094389277	29.101026332167	28.1398201426492	26.3904750954769	26.0808116738911	26.0101343334251	22.5999126224581	23.6127134488845
ZMYND8	na	42.6422859411887	44.0452318002064	45.1662511895612	40.1816542768261	42.3858486988722	54.3779532224501	55.7058400006595	61.0488972759417	57.922153679237	53.5566603520231
IFT52	na	24.321896425715	23.2125003730051	22.1172853358748	25.1135339230163	26.182948088223	18.9644109990189	18.7997578978713	20.9771541300593	19.5181063557593	20.2679108692786
MYBL2	na	21.9528805400934	22.6273112879714	22.3198245788773	28.4492246883635	28.2963699070033	27.7479276722488	25.0791852285127	29.8521039543151	35.756854761057	32.7312823861435
HNF4A	na	25.3089863780574	22.9003995276538	25.1553739809126	26.8772324886022	26.0263983238689	43.2787821535506	43.5707503739598	40.2638416269269	44.9232528876484	44.0000815531491
NDRG3	na	32.7319028196717	33.9409669319571	35.8494460114455	35.7340665896965	36.6326448588591	42.9194564714639	41.2593047307789	38.3812765126908	38.6015990072405	36.5140948273645
RAB5IF	na	29.0204445988645	29.5715550970385	27.1402585623372	28.7559548736828	28.2180950248263	28.1471784301228	30.4725583959348	27.3548237007366	35.3617513935315	34.0851310493173
NFATC2	na	8.60742438442513	8.62178585283047	7.65598338549513	7.20815935500316	6.30112801525247	2.91453053248081	2.65816248965803	3.34251357017428	4.18809569577021	3.46425981459183
PABPC1L	na	101.038527521761	94.4885309301149	103.78110811449	56.2849890060885	60.5847588050361	112.468938493129	122.121378148057	118.947379462754	110.036287855849	100.742268171464
STK4	na	47.103932525776	47.2832780707264	48.366371229001	48.0032740024679	46.2604553666361	44.3168341240232	44.3797563490731	43.3758370198478	42.6711636927531	48.2209038559851
ADNP	na	141.983018744921	146.999498160476	144.775050898199	134.424503716176	137.646380308341	142.173194878961	135.296618314188	139.232979061053	141.605046921136	137.455458390471
PFDN4	na	8.44948999205035	8.85586148684397	7.16988920228909	9.50863574489779	8.64937448056395	10.8995456899625	10.0547885478369	10.2196391915673	9.68003250437454	10.0344077388177
CSTF1	na	38.2596065527888	34.5261560169908	34.1076085216238	38.8397097160543	42.151024052341	34.5351905561082	37.2527989492654	35.0771826387255	41.0907502226511	40.5756408168859
BMP7	na	59.6202331214768	57.8947068126716	56.0628624630966	59.7740448640954	62.0719815664001	124.845711987226	118.114872366544	122.251473336719	167.286765810293	159.953237646154
RAE1	na	35.7326562747924	40.3390342616593	37.02417362086	35.5807014970369	36.5935074177705	43.4384824567002	42.2609311761573	39.9564840572557	45.8715009697096	46.3892262528676
TPD52L2	na	137.679306552708	128.468510467741	133.999963170465	138.450337398492	132.91074993663	129.317320475415	127.322130845214	129.282277742948	149.941727975924	146.454570092744
DNAJC5	na	85.9163094518765	83.3699383144738	84.0132779974439	86.8429837185221	86.3371950412854	85.1202615787545	79.5137301254227	82.2949892794632	94.5877461856027	92.8580906623925
NELFCD	na	64.2003305003452	63.2394337893131	63.4352909083882	63.4164658147618	66.2205503217837	66.9942771712711	72.2326763494029	66.273975960352	62.5843734160378	70.4399495633672
CTSZ	na	46.6696129467454	47.4003158877331	42.8573038193325	55.0964095379763	55.3403416991738	31.2613343415407	33.4389136380169	37.3439447150505	31.9243520960597	34.2045882843032
PRPF6	na	90.1805380459954	88.7536778967843	85.5930840928635	92.8242223322481	92.951422585246	89.9511957490309	88.027554911139	100.851702548362	93.9555807975619	95.0879590487964
PRELID3B	na	76.0059263303595	83.9551273995076	79.1523361653835	84.8875787871117	74.5176878325509	104.523848411435	113.33788470397	105.46206609343	103.991206332709	115.316050839746
MTG2	na	38.4570245432572	39.4807569369432	38.1178855330736	36.0407967750158	36.554369976682	38.527698134849	37.3298471373714	39.3417689179133	39.2732747320339	40.0978118769422
PSMA7	na	85.087153891909	89.807018249845	87.3754294312857	97.4251751120374	96.2389676366821	74.1807908130046	83.4046636247772	76.8778121140083	89.5699334180289	79.9168902055839
SLCO4A1	na	59.5412659252894	52.5109672303612	57.7641921043178	63.4548070879268	58.3930621040788	117.978598951791	114.609179807719	104.847350954087	144.568322177577	130.885310466245
NTSR1	na	197.339023272279	193.970675385851	198.326426748064	196.614048789661	188.446778841246	279.994556497094	261.540074525918	269.629427994058	329.634739526518	297.687429584926
MRGBP	na	28.5861250198339	25.7873323471536	26.2895937417267	26.8388912154373	31.2316779886427	26.7498007775636	26.3504803322622	24.4733464850691	26.4719256242079	27.6344403600774
TCFL5	na	16.7805291898196	16.6193700149583	15.1094275279877	17.8670332948483	18.198910106164	18.6849354685071	17.4128905119627	15.6752360532311	17.7796515386471	16.7638319763582
DIDO1	na	88.0879073470296	88.2855266287573	88.3071099490973	91.5206190446412	81.0536404943345	113.107739705728	106.750264620904	112.953906854165	93.9950911343144	96.7603603385994
GID8	na	72.1365337171776	73.8508625312583	73.157174572509	74.3053873935964	77.2964461498362	86.3180138523767	91.6102956580694	88.4421406728872	87.9104992744219	92.9775478973784
SLC17A9	na	12.2399154090449	10.7674791646209	10.8561034249349	10.6205326666802	9.27557353798034	11.1790212204743	12.6359028493889	10.1812194953584	10.8258322701985	11.9855425769212
ARFGAP1	na	58.435725178666	59.7282992791107	60.923804295157	55.2497746306359	53.6182942912788	70.1483581584764	72.7334895720921	67.3881471504101	74.318943431545	73.3467422813581
PTK6	na	4.58009737886842	4.25237401791186	4.33433980025386	3.60407967750158	4.07029387320656	4.47160848818973	3.6212648409834	3.68829083605437	3.79299232824472	3.06606903130541
GMEB2	na	28.1518054408033	27.5428996022548	28.1124469287493	23.6949068159146	26.7308722634623	35.8926431328801	35.9044556574099	37.3823644112594	40.221522814095	38.783782292097
C20ORF27	na	63.0947897537218	61.3278161115362	61.6934534185666	60.9626243322076	64.1462659440919	79.011724983281	69.0351765430027	70.1543652774509	90.5576918368427	82.3060349053025
CDC25B	na	147.787107664694	150.159519219658	150.891736036875	198.646136267401	188.251091635804	129.39717062699	132.214690789947	129.628055008828	146.4648183417	148.764076635805
RNF24	na	30.4023705321438	29.6885929140452	32.4467867290032	30.6346772587634	33.3059623663345	21.6793161525627	21.1112035410522	18.3261950916452	19.9132097232848	20.1086345559641
ARFRP1	na	13.2270053613872	13.6934245897896	14.6638411933822	13.3044217882239	13.502417175541	21.3599155462634	22.3824986448016	22.5523616746241	24.535919123333	24.3294568588001
NDUFAF5	na	9.83141592532962	9.1679623321953	9.6813758155203	8.78015155476449	10.2148721241049	10.0611190984269	10.0162644537839	9.91228162189613	10.9443632804561	11.1493419320197
TRIB3	na	266.001000357211	247.222882123922	263.746602237877	171.002078315501	182.458750354702	256.79808746461	244.396852672326	257.873000954135	348.323128810473	293.068416498803
CSNK2A1	na	189.521270849728	179.770086922366	192.979390732798	172.228999056778	182.302200590348	195.073920297277	181.294386613488	191.675864386201	196.99853904821	207.417579013895
SLC52A3	na	14.9642836775097	14.3956514918301	14.7448568905832	15.6815807244484	17.4944361665705	12.2569982667343	10.7867463348442	10.1043801029406	12.2482043932902	11.786447185278
CDS2	na	49.8283007942409	54.1104840627867	54.9286427022825	52.4508616895975	55.6143037867935	47.7903157175277	45.8821960171407	46.1804748430975	48.0445694910998	45.5132065296375
HM13	na	174.162151191281	161.668237891989	164.866943804049	151.831441733045	153.692731154636	167.725243382902	160.260231260542	161.285884684961	218.215589884329	195.432036436974
SNPH	na	20.3735366163457	22.9784247389916	21.3476362124653	21.6628193381744	20.5080191303869	13.2152000856321	13.2137642601841	12.5632406603102	10.430728902673	10.1936840521323
SEC23B	na	67.9907559173398	66.2043918201507	65.2176362468104	83.46895168001	80.7014035245378	63.760346032491	64.0270443161107	61.702032111493	80.2850042811799	77.6472027408514
FERMT1	na	102.302002660759	99.7552326954186	106.009039787517	87.6864917281501	84.5760101923018	130.874398431124	133.563034081803	130.281189844379	178.270639427502	187.269125379602
PLCB4	na	3.27713864177654	2.18470591745931	2.79504155343473	2.53052402888409	2.34824646531148	6.66748765649718	7.31957787007283	7.29974227969095	6.47969522741806	6.92851962918366
MYL9	na	0.394835980936933	0.50716387369591	0.36457063740453	0.728484190133298	0.743611380681968	2.51527977460672	2.04177698480979	2.57411964599628	2.01502717438001	1.95113483810344
TM9SF4	na	86.7059814137504	81.5753584537037	90.4135180763234	72.8484190133298	78.2357447359608	92.3467002962754	84.2907177879966	85.1380467989218	95.3384425839011	89.1947354561575
CRNKL1	na	31.2315260921114	31.9903366485113	33.0544044580107	37.4594238821175	34.8323225687869	30.7822334320918	31.011895712677	29.9673630429418	29.3166698703915	32.9303777777867
POFUT1	na	69.4911326449001	71.0419549230963	74.2103786361221	67.4422994970774	64.4202280317116	79.0915751348558	78.7432482443624	76.4551954557105	78.4675287905626	79.7576138922694
SAMHD1	na	27.0067810960862	27.6989500249305	29.854284418571	32.3983758243493	30.4489291668722	27.7878527480362	26.1963839560501	24.7422843585314	20.8614578053459	20.9448352008655
KIF3B	na	39.9179176727239	39.6368073596188	37.9153462900711	44.3225117786365	41.6030998771017	38.328072755912	37.3683712314244	38.2660174240641	35.5593030772942	40.6154598952146
MROH8	na	2.72436826846483	2.34075634013497	2.02539243002517	3.75744477016122	3.36581993361312	1.35745257677188	1.50243966806758	0.614715139342396	0.711186061545885	1.19457234985925
NOP56	na	207.960111159482	201.500108279952	198.609981688268	217.395018845042	214.786276693823	241.626558665395	244.435376766379	246.923387534599	272.384261572074	265.792347843684
MANBAL	na	30.2049525416753	29.4545172800317	28.4770175661538	29.4077565174863	29.1182561698623	24.9930974429176	29.1242151040792	25.2417404092471	29.4352008806491	24.6480094854292
IDH3B	na	55.3560045273579	52.3159042020166	52.4576639376518	57.0134731962218	59.1758109258493	53.1402758730404	56.3607495995608	59.1663321617056	60.0162015271222	60.2462655112349
MAPRE1	na	88.5222269260603	92.8109888863516	90.4135180763234	92.3257857811043	90.4074889144919	81.167679075801	81.5169830161795	77.3004287723062	87.5549062436489	92.6191761924207
JAG1	na	25.9407239475565	28.0890760816196	26.5326408333297	20.7426287822165	20.5471565714754	31.780360326777	34.7487328358194	32.4262236003114	34.4135033114703	31.6959863495988
CDK5RAP1	na	22.9004868943421	20.7547062158634	19.1602123880381	20.7042875090516	21.408180275423	21.4796907736257	23.1144564318089	23.7433722571	24.6149397968381	25.4842101303307
SNTA1	na	20.8078561953763	17.7117229736879	18.9576731450356	18.0203983875079	19.9600949551476	15.9700303149633	15.563733997418	16.482049673618	19.3600650087491	17.00274644633
TTI1	na	25.3484699761511	25.8653575584914	27.5453370483423	29.2543914248267	26.8482845867279	28.6662044153592	28.8160223516551	28.7763524604659	33.741827586677	31.9747198978993
E2F1	na	40.1153356631923	35.8915972154029	33.7025300356188	37.8428366137666	35.732483713823	34.3355651771711	34.6331605536604	34.2319493221297	49.5459622876966	41.1331079134869
RPRD1B	na	35.9695578633546	33.7068912979436	31.1910434223876	37.1143524236333	35.3411093029378	37.7291966191008	34.5175882715013	38.0739189430196	40.6166261816205	39.0226967620689
PXMP4	na	9.19967835583053	9.08993712085747	8.38512466030419	10.5438501203504	10.7627962993443	8.30441576378092	8.47530069166327	9.45124526738933	7.50696398298434	7.28689133414144
CHMP4B	na	40.668106036504	32.8876265788963	34.1076085216238	40.1049717304963	41.4856875538361	38.8071736653609	38.1003290184317	38.7654734747798	38.8781713645084	43.8408052398345
CST3	na	112.291352978464	103.266367205621	98.2315328562206	106.358691759462	115.885963063121	67.47337808072	64.759002103118	62.7393639091333	74.6350261255653	65.5023838506156
ACTR5	na	17.4122667593187	17.204559099992	17.5398984440179	15.2214854464694	16.2811754928263	17.7267336496093	17.5284627941218	18.4414541802719	19.2020236617389	18.675147736133
AHCY	na	246.535586497021	236.221327325287	239.117830288771	223.222892366109	225.001148817928	264.104376333706	258.034381967094	268.668935588836	318.966948603329	297.209600644982
FAM83D	na	34.232279547232	35.0333198906867	33.8645614300208	44.9743134224399	42.4249861399607	43.5981827598498	43.1084612453237	41.8390491714918	45.9900319799672	46.4688644095249
DHX35	na	12.9111365766377	12.9131724764113	14.2992705559777	12.4992550517608	12.7979432359476	15.451004329727	16.7194568190085	14.6379042555908	14.6978452719483	14.2154109633251
DNTTIP1	na	26.4145271246808	27.2698113625724	23.6970914312944	25.5736292009953	26.9656969099935	18.8446357716567	16.8735531952205	19.7477238513745	21.8887265609122	20.5864634959078
PIGU	na	14.6484148927602	15.8781305072489	15.1904432251887	12.844326510245	15.2636020245246	23.4759445629961	22.3824986448016	19.8629829400012	23.8642433985397	23.9710851538423
ACOT8	na	8.92329316917467	9.40203796620879	8.30410896310318	9.50863574489779	9.70608538995411	9.38239281004095	8.20563203329217	9.10546800150924	8.85031543257101	9.11856893725895
APMAP	na	97.0112005162043	97.7655898063039	99.0821976768312	90.1019919375395	92.1686737634755	92.1869999931257	90.0693318959488	92.5146284710305	96.4447320129725	99.6671530565902
ZNF516	na	43.8267938839995	43.6160931378483	48.8929732608075	41.1785273791138	38.941753883082	32.7385621456748	32.2831908164265	33.348296309325	35.0061583627585	32.6516442294862
ADNP2	na	88.9170629069972	91.8746863502976	93.8161773587657	91.0221824934974	87.2764936274099	80.0497769537536	74.1203569580006	76.2246772784571	79.0206735050983	76.8508211742785
RBFA	na	56.2246436854192	50.0921856788884	53.5918836984659	52.6809093285869	52.5615833818886	43.7179579872121	43.7248467501719	44.3363294250703	48.1631005013574	42.6860519683039
USP14	na	133.494045154777	137.090296320571	133.068282652653	138.565361217986	140.033764214741	101.36976742423	102.551138369126	97.5476086743964	97.4324904317862	99.8662484482334
VAPA	na	134.797003891869	135.997943361842	132.541680620847	141.901051983334	146.608854317613	96.8183087844651	89.2218018267825	89.8252497364076	94.9828495531281	95.5657879887401
METTL4	na	10.5421206910161	9.90920183990471	8.87121884351023	10.7738977593398	9.66694794886559	5.54958553444975	5.31632497931605	5.14823929199256	4.46466805303805	5.21629926105207
LPIN2	na	26.256592732306	25.7873323471536	28.1124469287493	23.6949068159146	21.6430049219541	22.4778176683109	18.9153301800303	23.2823359025932	24.8520018173534	23.4932562138986
SMCHD1	na	123.702112827541	134.515464346423	135.863324206088	130.39867003386	124.222238014977	110.951785613208	109.523999392721	116.296420424339	99.6055589531764	116.550442267934
MYOM1	na	0.552770373311706	0.936302536053988	0.85066482061057	1.07355564861749	1.33067299700984	0.199625378937041	0.231144564318089	0.461036354506797	0.237062020515295	0.23891446997185
MYL12A	na	104.631534948287	106.075274813783	91.7502770801401	108.390779237202	109.54569760678	52.9406504941034	51.5837619369869	51.2518747426722	57.3294986279488	54.353041918596
CEP76	na	20.0576678315962	20.013466708154	19.0791966908371	23.6949068159146	20.5080191303869	14.9319783444907	15.1014448687818	14.1000285086662	13.0384111283412	18.1574997178606
ST8SIA5	na	1.46089312946665	1.36544119841207	1.74183748982164	2.07042875090516	1.99600949551476	0.798501515748166	0.847530069166327	0.614715139342396	0.829717071803532	0.716743409915551
CEP192	na	110.475107466154	112.083216086796	114.920766479628	113.183438382816	106.179877673167	75.4184681624143	74.0433087698946	78.5682787471999	65.7452003562418	73.0281896547289
RNMT	na	77.1509506750766	80.4439928893051	82.8385503880293	78.2545385295822	76.5528347691542	50.6249960984337	50.7362318678206	47.1025475521111	48.7557555526456	48.459818325957
SMAD7	na	48.2489568704932	51.0675008206113	48.9739889580085	52.3741791432676	50.9178108561706	59.0491870895769	56.0910809411897	57.3221867436784	60.0557118638747	60.4055418245495
LIPG	na	22.5451345114988	20.949769244208	20.9425577264602	18.403811119157	19.3730333388197	30.2232823710681	31.165992088889	27.7390206628256	43.8564737953296	39.1421539970548
RNF125	na	22.9794540905295	27.1527735455657	29.3276823867644	24.8834862840269	24.2260760337968	25.8714491102406	26.0422875798381	28.4305751945858	26.9855600019911	26.8778778718332
ANKRD12	na	68.0697231135272	77.0889088017783	69.7545152900667	72.1199348231965	76.5919722102427	49.3873187490241	49.310840387859	50.2913823374497	44.1330461525974	48.6589137176002
POLI	na	19.0705778792538	17.9457986077014	18.3095475674275	16.7167950999009	18.3554598705181	7.50591424803276	8.2826802213982	8.45233316595794	5.21536445133649	4.89774663442293
MIB1	na	66.2139940031236	71.666156613799	70.8887350508808	69.2059980626633	65.6334887054558	49.8264945826855	46.7682501803601	49.0235323625561	39.4708264157966	46.4688644095249
RBBP8	na	129.190332962564	134.359413923747	124.602142295148	123.190510678857	126.022560305049	79.8102264990292	81.6710793923915	95.5113647753247	97.6695524523015	101.14045895475
RIOK3	na	41.4972615964716	45.4106729986184	48.4068790776015	44.3608530518014	41.9944742879869	35.0941416171319	35.2495460585086	36.6908098794992	34.1369309542025	34.7222363025756
CSTF2	na	23.1373884829042	19.6623532571337	17.9854847786235	23.8099306354094	23.6390144174689	20.441638803153	22.4595468329077	24.7807040547403	24.4964087865805	25.4045719736734
PSMD10	na	18.1624551230989	20.4426053705121	17.7424376870205	21.7778431576691	20.5471565714754	19.9625378937041	18.3374687692351	15.7520754456489	14.10519022066	15.3303451565271
ATG4A	na	2.60591747418375	3.19903366485113	3.15961219083926	4.67763532611907	3.67891946232132	4.23205803346528	4.58436719230877	5.07139989957476	4.30662670602786	4.18100322450738
TBL1X	na	48.9596616361796	52.0038033566652	51.3639520254382	43.7857339543277	44.5775453998296	50.6249960984337	50.8903282440327	51.7897504895968	52.7462995646531	52.3620880021639
PGRMC1	na	58.4752087767597	55.397900049861	55.212197642486	64.2599738243899	65.3203891767476	56.7734577696946	54.1263521444859	52.6349838061926	56.3417402091351	56.6227293833285
POLA1	na	38.9703113184752	34.3701055943151	37.4697599554656	46.7763532611907	45.0471946928919	35.5333174507934	36.5208411622581	37.1902659302149	38.3250266499727	42.4073184200034
MID1	na	5.60667092930444	6.63214296371575	6.35973223027902	7.3615244476628	7.08387683702296	14.7722780413411	14.0998184234034	12.255883090639	12.4062457403004	13.6579438667241
NKAP	na	13.9377101270737	12.6400842367288	12.1118467315505	13.1127154223994	14.7939527314623	9.94134387106466	9.09168619651151	11.1801315967898	10.5492599129306	11.4678945586488
NXT2	na	6.08047410642876	6.63214296371575	5.99516159287449	7.09313553550843	8.17972518750165	4.87085924606381	4.73846356852083	4.14932719056117	3.87201300174982	3.86245059787825
MCTS2P	na	4.81699896743058	5.18867655396585	4.05078486005033	3.75744477016122	4.34425596082623	5.42981030708753	4.9310840387859	5.14823929199256	6.7562675846859	6.53032884589724
ALG13	na	29.8890837569258	30.3127946047479	29.1251431437619	27.0689388544268	27.0439717921705	24.6736968366183	26.1578598619971	26.8553676500209	22.086278244675	21.6217595324525
PRPS2	na	67.5564363383092	67.3747699902182	67.4050600712375	65.1801643803477	62.5807683005509	76.8956959665484	80.6694529470132	76.3399363670838	91.4664295821513	90.0707551793876
MOSPD1	na	75.2162543684856	81.3022702140213	77.7750693129664	102.75461208196	95.1822567272919	23.076693805122	26.3119562382092	22.6292010670419	22.9159953164785	24.6081904071006
AMMECR1	na	9.79193232723593	9.83117662856687	10.8155955763344	9.70034211072234	8.1014503053246	10.3006695531513	9.97774035973085	9.95070131810503	7.78353634025218	8.64073999731525
WDR13	na	35.8905906671672	35.852584609734	34.7962419478324	30.4429708929389	34.4800855989902	32.2195361604385	33.9012027666531	32.0036069420135	33.2677035456464	32.6516442294862
SUV39H1	na	19.2679958697223	19.1551893834378	20.0108772086486	20.8959938748762	20.7037063358295	21.0804400157516	20.4177698480979	21.438190484566	24.1803260925601	22.4579601773539
XIAP	na	40.036368467005	41.5874376430646	44.7206648549557	40.7567733742998	41.7987870825443	36.9306951033527	32.0135221580554	33.3098766131161	31.2921867080189	34.2842264409605
STAG2	na	110.198722279498	110.912837916729	105.158374966907	122.19363757657	118.03852232299	116.181970541358	120.464842103778	129.128598958112	110.51041189688	127.142317103353
ATP11C	na	36.9566478156969	43.3430048981659	42.087654695923	38.6096620770648	37.0631567108328	37.9687470738253	42.3765034583164	37.1134265377971	32.6750484943581	39.5005257020126
ABCD1	na	8.41000639395666	7.4904202884319	6.64328717048255	7.82161972564173	8.76678680382952	4.75108401870159	4.77698766257384	5.10981959578366	5.96606084963492	4.81810847776565
CCDC22	na	21.8344297458124	20.9887818498769	18.2285318702265	18.9405889434658	18.7859717224918	20.9207397126019	19.2235229324544	19.2482678006588	22.9950159899836	22.1792266290534
SYP	na	1.30295873709188	1.98964288911472	1.74183748982164	2.10877002407007	1.29153555592131	1.75670333464596	1.5409637621206	1.76730602560939	0.90873774530863	1.23439142818789
PLP2	na	207.170439197608	196.935633416689	217.405623438901	184.459865196384	197.409252850518	154.150717615183	138.571166308695	129.589635312619	154.52492703922	141.039175440049
PLS3	na	21.5975281572502	23.4075634013497	23.4135364910909	23.7332480890796	24.7348627679476	23.3561693356338	23.1144564318089	24.1659889153979	24.8520018173534	27.5946212817487
NAA10	na	39.2861801032248	36.9839501741325	34.0671006730233	32.5900821901739	33.6581993361312	43.7578830629995	42.9928889631646	41.8390491714918	52.5092375441378	48.4199992476283
ELF4	na	54.9216849483273	55.2808622328542	61.2073592353605	54.4062666210079	52.6007208229771	63.8002711082784	60.5983999453924	61.5099336304485	74.8720881460806	67.0553279054327
MTMR8	na	1.22399154090449	1.17037817006748	1.49879039821862	1.1118969217824	1.17412323265574	1.59700303149633	1.15572282159045	1.30626967110259	0.90873774530863	1.4334868198311
RBBP7	na	100.959560325574	99.8722705124254	90.3325023791224	104.978405925525	111.15033269141	90.7097721889916	98.352012117347	97.6244480668142	99.5660486164239	101.379373424722
KCND1	na	1.85572911040358	1.79457986077014	2.71402585623372	2.76057166787355	1.76118484898361	2.15595409252005	2.73521067776406	1.30626967110259	0.987758418813729	1.11493419320197
SLC25A14	na	7.26498204923956	5.61781521632393	6.27871653307802	7.93664354513646	7.31870148355411	6.06861151968606	6.08680686037635	5.72453473512606	5.25487478808904	6.13213806261083
FMR1	na	35.5352382843239	37.3740762308217	38.9685503536842	35.8490904091912	36.0847206836197	33.4572135098481	34.4405400833953	37.3055250188416	31.0946350242562	34.3638645976178
PIM2	na	25.1510519856826	23.4075634013497	24.9123268893096	30.4813121661038	29.5096305807476	23.1166188809094	21.6120167637413	20.5545374717614	26.116332593435	27.0769732634764
SCML2	na	7.26498204923956	8.19264719047239	8.34461681170369	8.66512773526976	7.47525124790821	10.2607444773639	10.7482222407912	8.99020891288254	10.865342606951	11.6271708719634
SLC35A2	na	21.8739133439061	19.2332145947757	19.4437673282416	16.2950410950869	17.2596115200394	21.2800653946886	17.8751796405989	19.7477238513745	21.6911748771495	20.1882727126214
PQBP1	na	24.1639620333403	22.31521044262	21.8337303956713	19.8224382262587	21.6038674808656	24.833397139768	31.05041980673	27.6621812704078	34.3344826379652	28.9484699449225
EMD	na	33.5215747815456	29.766618125383	32.2037396374001	25.8036768399847	29.4704931396591	29.4647059311073	30.4725583959348	29.6600054732706	33.8998689336872	34.562959989261
TAZ	na	12.358366203326	10.4943909249384	11.0991505165379	10.5055088471855	9.07988633253772	10.1010441742143	10.7482222407912	11.487489166461	10.3121978924153	11.8262662636066
PGK1	na	159.039933121396	157.103763028725	150.770212491073	173.41757852489	170.913205233587	168.962920732312	163.611827443154	153.64036513939	189.768147422494	187.547858927903
MAGT1	na	90.4174396345575	94.8786569868041	99.4872761628362	83.890705684824	90.2900765912264	83.1240077893841	79.0129169027335	80.3355847728093	89.2933610607611	96.4816267902989
SMS	na	47.7751536933688	46.4250007460102	45.0447276437597	49.1535121974152	47.4737160403804	47.3910649596536	48.0780693781626	48.2167187421692	51.5214791253241	55.5874333467838
UBL4A	na	36.7592298252284	36.0476476380785	34.3506556132268	35.0439236727281	35.0671472153181	37.5295712401638	37.6380398897955	35.5382189932322	45.7924802962045	40.8543743651864
CD99L2	na	25.23001918187	26.6846222775387	28.1934626259503	27.7974230445601	28.2963699070033	31.6206600236274	29.8946969851395	30.6973372709109	34.7690963422433	29.1873844148944
EEA1	na	18.28090591738	21.8470591745931	20.2944321488522	22.6596924404621	21.0168058645377	30.7822334320918	33.9397268607061	34.3087887145475	26.6694773079707	30.5810521563968
RP2	na	5.01441695789904	4.25237401791186	4.41535549745486	5.94289734056112	4.85304269497706	4.99063447342604	3.96798168746053	4.57194384885907	3.79299232824472	4.73847032110837
JADE3	na	23.2558392771853	26.3335088265184	25.9250231043221	24.2316846402234	25.0870997377443	28.6662044153592	28.1611127527539	28.737932764257	25.5236775421467	29.1077462582371
CDK16	na	142.180436735389	135.256703854132	139.833093368938	130.858765311839	134.163148051462	140.176941089591	134.063847304492	131.164842857184	155.078071753755	137.7740110171
USP11	na	121.056711755264	114.228909398587	119.09307488548	126.25781253205	136.62880684004	75.8177189202883	76.2391821309164	77.6846257343953	79.7318595666442	73.9838475346163
HTATSF1	na	49.6703664018661	52.0428159623342	50.5132872048277	52.8342744212466	58.0016876931935	50.7447713257959	50.2739427391844	61.2025760607773	55.2354507800637	58.8525977697325
TIMP1	na	174.399052779843	159.327481551854	148.258725877842	174.491134173507	192.59534759663	123.887510168328	117.190294109271	106.691496372115	145.793142616906	129.850014429701
KLHL4	na	2.52695027799637	2.26273112879714	2.18742382442718	1.07355564861749	0.978436027213116	0.0399250757874083	0.0385240940530149	0.192098481044499	0	0.119457234985925
GABRE	na	3.90887621127563	2.84792021383088	2.4709787646307	2.79891294103846	2.66134599401968	2.19587916830746	2.15734926696883	1.72888632940049	2.05453751113256	1.67240128980295
FGD1	na	24.1244784352466	25.9043701641603	26.2895937417267	25.4586053815005	24.5000381214164	31.9001355541392	26.3119562382092	29.122129726346	27.9338080840522	26.0814963052603
PIN4	na	10.4631534948287	10.1042648682493	8.34461681170369	10.8889215788346	10.6062465349902	7.30628886909572	7.01138511764871	8.26023468491344	6.87479859494355	6.64978608088317
PORCN	na	13.1875217632935	14.4736767031679	16.2841551374023	11.118969217824	12.9153555592131	14.6525028139788	11.8268968742756	12.1022043058034	11.5765286684969	12.3040952035503
MAGED2	na	47.5382521048067	46.3469755346724	42.2901939389255	58.0103462985095	54.9881047293771	33.936314419297	35.9044556574099	32.7335811699826	30.581000646473	29.7050324331667
RBM3	na	201.84015345496	194.048700597189	196.220018620838	193.546746936468	196.861328675279	190.921712415386	207.452246475485	206.083250464538	221.811030528811	233.618532554141
KLF8	na	2.01366350277836	2.4187815514728	2.02539243002517	1.95540493141043	1.83945973116066	0.878351667322982	1.38686738590854	1.34468936731149	0.790206735050983	0.756562488244193
SYTL4	na	5.05390055599274	5.03262613129019	5.63059095546996	4.94602423827344	5.94889104545575	5.34996015551271	5.74009001389922	5.80137412754386	4.6622197368008	4.85792755609429
CENPI	na	9.67348153295485	10.4163657136006	10.1269621501258	12.3075486859362	12.1717441785312	8.98314205216687	8.35972840950423	9.45124526738933	7.42794330947924	8.76019723230118
PBDC1	na	0.394835980936933	0.585189085033742	0.36457063740453	0.345071458484194	0.391374410885246	13.8140762224433	16.4497881606374	14.2537072935018	14.1447005574126	16.3656411930717
GLA	na	8.80484237489359	8.77783627550614	9.84340720992231	10.6588739398451	10.1757346830164	8.30441576378092	8.32120431545121	8.02971650766004	10.0356255351475	10.7511511487333
ARMCX3	na	19.2285122716286	21.417920512235	21.2666205152643	22.276279708813	23.1693651244066	24.2345210029568	24.8095165701416	26.7401085613942	24.9705328276111	25.4045719736734
NDFIP2	na	27.8359366560537	28.0500634759507	25.3579132239151	27.7590817713951	27.1222466743476	27.6680775206739	28.469305505178	25.5106782827094	29.7512835746695	30.2624995297677
FNDC3A	na	87.4561697775305	90.8993712085747	90.9806279567305	91.1372063129921	83.2453371952919	75.4983183139891	73.6580678293645	78.2225014813198	76.4525016161826	79.9168902055839
CDADC1	na	5.2908021445549	4.95460091995235	4.65840258905788	5.21441315042782	5.0878673415082	7.02681333858386	6.4720478009065	7.33816197589985	6.9933296052012	7.00815778584094
CAB39L	na	3.67197462271347	4.56447486326319	3.6862142226458	3.6807622238314	4.69649293062296	4.8309341702764	5.20075269715701	5.07139989957476	6.16361253339767	6.09231898428218
KLF5	na	107.948157188157	108.533068970925	116.379049029246	107.317223588584	119.760569730885	241.466858362245	238.810859034639	252.686341965934	289.847830416701	281.44124562684
STK24	na	74.5845167989865	73.967900348265	73.481237361313	64.8734341950284	63.6766166510296	155.907420949829	153.903755741794	159.095962001054	182.142652429252	174.049191374493
DNAJC3	na	88.7591285146224	89.9630686725207	93.7756695101652	112.033200187868	108.410711815213	92.506400599425	86.5636393371244	90.4783845719589	98.7758418813729	110.856314066939
UGGT2	na	37.9437377680392	37.8422274988487	38.4824561704782	34.8138760337387	34.088711188105	30.6225331289422	32.7454799450626	33.4251357017428	27.4201737062691	33.9656738143314
ARHGEF7	na	56.1851600873255	54.0714714571178	52.7412188778553	54.367925347843	51.1526355027017	57.8514348159546	65.2983394198602	64.352991149907	56.6183125664029	60.4055418245495
FGF9	na	14.924800079416	15.370966633553	16.2436472888018	14.7997314416554	14.4025783205771	19.5632871358301	21.3423481053702	22.1681647125351	21.5331335301393	22.895970038969
PARP4	na	137.639822954615	147.974813302199	144.694035200998	172.995824520076	162.576930281731	110.033508870097	102.435566086967	107.421470600084	102.76638589338	108.307893053905
SUPT20H	na	21.1632085782196	20.4426053705121	20.9425577264602	23.2731528111006	22.1126542150164	21.998716758862	21.1882517291582	20.4776980793436	18.4513272634405	17.0425655246587
MRPS31	na	14.0956445194485	15.4880044505597	15.0689196793872	16.6017712804062	16.2029006106492	13.7342260708685	15.0243966806758	14.7531633442175	12.7618387710734	14.6932399032688
SLC25A15	na	23.808609650497	22.5882986823025	25.1553739809126	23.3498353574305	25.0870997377443	25.1128726702798	25.4259020749898	24.6270252699047	27.9733184208048	26.2407726185749
KPNA3	na	56.0272256949507	59.2601480110837	61.4909141755641	58.8538543081375	57.6885881644853	64.2793720177273	68.6884596965255	67.04236988453	65.6661796827367	71.6743409915551
RGCC	na	4.30371219221256	3.82323535555378	5.14449677226392	4.94602423827344	5.4009668702164	2.23580424409486	2.42701792533994	2.88147721566748	2.96327525644119	3.58371704957776
VWA8	na	69.4911326449001	70.0666397813734	71.0102585966823	66.330402575295	64.5376403549771	78.5326240738321	75.8154170963333	79.682449937258	76.2944602691724	78.6028606207388
[truncated: 13,403 more rows]
