# Supplementary material for: FOXO1 links KRAS G12D and G12V alleles to glutamine and nitrogen metabolism in colorectal cancer
Source: EMBO Rep. 2025 Nov 20;27(1):142–62. doi: 10.1038/s44319-025-00641-z (PMC12795846; doi:10.1038/s44319-025-00641-z)
Supplement: Supplementary file 6 — Source data Fig. 4 [file 44319_2025_641_MOESM6_ESM.zip › Fig4/Fig 4C-D/data/sw_gsea_G12G_LN_DMSO___G12G_LN.gct]

#1.2
15074	10
NAME	Desctiption	Parental_Low_Nutrient_DMSO_1	Parental_Low_Nutrient_DMSO_2	Parental_Low_Nutrient_DMSO_3	Parental_Low_Nutrient_DMSO_4	Parental_Low_Nutrient_DMSO_5	Parental_Low_Nutrient_1	Parental_Low_Nutrient_2	Parental_Low_Nutrient_3	Parental_Low_Nutrient_4	Parental_Low_Nutrient_5
TSPAN6	na	30.3174232963587	27.3578183465853	26.7295911644909	29.8046775150782	30.7259757596783	30.2058372661073	30.1904417778657	26.3586533276916	24.5281118116425	24.6582968857431
DPM1	na	17.4834316854793	16.0817051138295	15.5607110036909	15.3855533735423	15.2270322348848	16.0506318183054	16.6594924836409	16.9615594638252	15.4451079270702	16.4522731260505
SCYL3	na	14.7936729646364	17.4060808290861	15.1442442858305	14.6124099879372	14.333609425185	15.4457085085702	15.7600363166838	17.3514803710396	12.6841948520239	13.7169318728196
C1ORF112	na	11.0280107554562	10.4058091913015	11.8125105429478	11.3265505991153	10.9541405363202	12.5420766218416	12.5532795475323	12.0095639422027	12.2840625223071	13.3951270194983
FUCA2	na	55.6011552722827	58.6887638389402	56.75305546115	64.6347870365898	69.0654676367991	57.306401542241	60.7328446645408	55.1738083708337	66.2219005681376	66.1711229641883
GCLC	na	93.7957291082529	90.5116203112476	86.4357742613779	98.3824958182542	93.809395018487	94.2067234360837	105.236371533985	105.278644947881	156.131635055512	163.758444733867
NFYA	na	31.8160031551141	32.8445177383624	31.3485856716692	30.8870782549254	33.367399718791	34.5209568755512	32.8497034888695	32.9483166596145	34.6514597534786	35.2376314386802
STPG1	na	6.1095948087719	6.81107510703368	6.36058260004883	4.75483182147162	4.54480298847328	5.04102758112605	4.3799604651826	3.9771932535866	4.16137622905517	3.58007899319925
NIPAL3	na	41.6144099238992	42.4935408066601	38.3906592645804	36.2990819541614	38.5337142270555	37.1826194383858	37.503411483126	43.0862602471882	43.1742783764474	44.489520971667
LAS1L	na	35.0437136201256	35.4554298627253	35.9675801788476	41.0152566063527	42.3793167557637	39.5216562360283	42.8219349051334	41.0976636203949	44.7748076953148	44.6906490049928
ENPP4	na	13.1798177321306	11.8437028250086	11.9639529858061	12.2543226618415	11.8087188760331	14.9617698607821	15.8773566862869	16.142725558675	12.8442477839107	15.7282122060776
SEMA3F	na	11.1048610046231	12.335613804961	13.8948441322495	15.7334678970646	16.8584999743368	15.4053802879212	15.4862887876099	15.0119549277533	17.4857828086261	16.9349804060324
ANKIB1	na	73.6225387019306	70.6459845823994	65.6124383683609	67.6500462404498	65.8413766278822	85.8587817617389	81.420336504555	83.3260978717114	73.9844677646444	78.1181281437408
CYP51A1	na	264.672258130949	269.113145340131	254.461164612668	173.841290253316	186.764211697261	185.550143206088	197.332861672423	179.987490770154	221.513257731244	237.491981751105
KRIT1	na	29.6641961784397	33.7905003921171	32.446543382392	33.6317372738236	29.1333524902133	34.7629261994453	36.7603824756396	36.8865178224796	28.4494086428676	34.433119305377
RAD52	na	9.99053239170248	9.15711208834528	11.0931589393709	10.0122068435866	9.20613938690742	10.3240244861462	11.6538233805751	7.79841814428745	8.84292448674224	9.1714383196565
BAD	na	22.7476737534149	26.0712819374789	27.2975003252096	26.7894183112181	27.851484980644	21.6562544885175	21.1176665285589	20.6658080823617	23.2076751235769	23.9342359657702
LAP3	na	46.6865263689174	50.6289916289504	47.0228785075039	49.5584910172895	53.0615460021752	46.7000795115518	46.7326138919036	48.3501924945822	53.2175998523402	55.3102091645951
CD99	na	52.7576960531058	56.0778517145773	54.3299763754171	56.5554386570161	58.5386162703354	46.8613923941478	45.4029830364017	47.8822874059249	49.1362500892284	45.3342587116354
CD99	na	52.7576960531058	56.0778517145773	54.3299763754171	56.5554386570161	58.5386162703354	46.8613923941478	45.4029830364017	47.8822874059249	49.1362500892284	45.3342587116354
HS3ST1	na	1.22960398667107	1.32437571525655	1.32512137501017	2.16480147969439	1.55377879947805	1.49214416401331	1.29052406563416	1.75464408246468	2.28075427938601	2.011280333258
WNT16	na	10.1442328900364	6.65971788243293	7.38281908934239	5.91454689987933	5.28284791822535	7.13809505487449	6.33529995856768	7.13555260202302	7.00231577004476	6.23496903309981
MAD1L1	na	29.9715971751074	31.5579813292561	31.5757493359567	38.4638834338558	35.1542453381908	32.5045458431008	30.0731214082626	36.7305494595939	36.6921346350345	40.5071859118162
LASP1	na	153.008846091382	148.557115945635	149.776575986864	138.469980361881	147.53129701044	135.543149601317	129.013299773548	131.559314094129	144.967943056412	142.398647594667
SNX11	na	12.641865987962	10.4058091913015	12.6833045893831	9.3550349658222	11.3037407662028	9.67877295576202	11.6929301704428	9.631046408195	9.9632950099494	12.9124197395164
M6PR	na	94.1031301049207	99.4038572565416	95.446599611447	101.011183329312	109.463716423228	102.957947316919	104.14138141769	103.718961319023	109.636258342415	111.264028035833
CYP26B1	na	12.1039142437934	13.1680785402651	12.7968864215268	14.7283814957779	12.9740529756417	13.5906103587158	12.983454236077	14.1931210226032	12.6041683860806	10.9815906195887
ICA1	na	35.7737909872116	40.9042899483523	43.3503992681899	34.5981665058301	34.8046451083082	34.8435826407433	35.7436059390794	37.3934150018583	32.2106525422059	33.2263511054222
DBNDD1	na	54.7942276560298	62.1321406986073	62.1671227933344	55.9755811178122	62.9280413788608	57.34672976289	52.442205212588	52.3663778388902	57.9391613429989	53.2587032246719
ALS2	na	28.8956936867703	23.7630842623175	25.8966577287702	22.8850442139122	25.1712165515443	27.5845029239218	27.4529664871266	26.2416770555273	26.0486146645665	28.0372478456166
CFLAR	na	20.8264175242413	21.644083117907	19.5360751287214	17.6663263610775	16.2369884545456	19.4785305734711	21.2740936880298	20.8217764452475	17.7658754394278	16.9349804060324
NDUFAF7	na	9.68313139503471	10.3301305790011	11.2446013822292	9.70294948934452	10.6433847764246	11.4532146643184	10.9107943730888	11.4636746721025	8.76289802079887	9.65414559963842
RBM5	na	107.398223210802	103.376984402311	106.161152443672	107.930816630478	105.423891544585	134.333302981847	136.991084906559	140.332534506453	124.72124717274	127.072691455241
SLC7A2	na	6.60912142835703	5.63805661637788	4.77043695003662	7.34486216324884	6.8366267177034	7.98498768850367	9.22920240877761	8.65624414015907	7.84259366245013	7.76354208637589
ARF5	na	121.346543434602	133.080839730208	136.714665290335	131.473032722154	149.085075809918	111.991468742296	110.594001745861	109.528782836517	121.480175302034	105.55199188938
SARM1	na	59.3668174814628	58.5752459204897	60.3498134790347	54.9704947165255	58.6163052103093	56.3385242466648	57.7998354244632	58.410151900713	57.2189231495086	54.02298975131
POLDIP2	na	77.080799914443	74.8083082589199	77.1599246363067	78.5900251467626	84.6421001015665	74.4862235387186	73.16880384247	65.7406649563432	82.5873128535565	77.152713583777
PLXND1	na	79.3094571402843	80.1436504260963	85.5649802149426	87.0946023884191	91.6341046992177	93.2791743611565	91.783635819496	95.5696143582427	104.834670385813	94.3290476298003
AK2	na	198.850019719463	184.845010543664	192.104738765761	181.650038447928	187.813012386909	167.56375679663	173.516826642993	167.977926827952	187.502009705313	186.606589319678
FKBP4	na	96.1012365832612	104.095931219165	100.633503279344	114.966421439484	126.283371927578	102.957947316919	103.241925250733	99.9367285190437	120.960003273402	114.120046109059
KDM1A	na	145.592797046772	144.621828106015	142.734502393953	153.159704688378	159.573082706395	153.610192452073	164.639585343024	161.661208131079	157.572111442493	160.982877873971
RBM6	na	49.837386584762	48.4721511783897	50.0895879753845	58.0630682589461	55.4699031413662	63.7992450667313	70.0011538631861	71.5504864738373	56.7787775868201	62.3899159376633
CAMKK1	na	26.7438867100959	25.7685674882774	24.8365606287621	34.8301095215116	35.1154008682038	34.4806286549022	31.2463251042937	34.3520319255862	32.8108510367812	36.0421435719834
RECQL	na	22.7092486288314	22.3251906286104	20.3311479537275	19.7538135022114	21.0925472029145	21.8982238124116	23.1121128118117	22.5764205277122	19.9265900198988	23.2504006524625
VPS50	na	23.0934998746661	23.9901200992186	23.1706937573207	22.1892151668675	23.6562822220532	28.1087697923589	28.2742090743484	29.2050759503565	23.5677942203221	25.5432602323766
HSPB6	na	1.4601547341719	1.28653640910636	0.870794046435257	0.463886031363085	0.233066819921707	0.483938647788101	0.586601848015526	0.272944635050061	0.28009263080179	0.362030459986441
ARHGAP33	na	14.4094217188017	13.5843109079172	15.0685230644014	16.2746682669882	15.2270322348848	20.2850949864512	17.832696179672	19.6910058143258	16.0052931886737	13.7973830861499
NDUFAB1	na	34.0830855055388	32.958035656813	34.945343689554	39.1597124809004	40.7866934862987	32.0609354159617	31.6764997928384	31.5835934843642	38.3726904198453	38.9383872518749
ZMYND10	na	0.691652242502479	0.567589592252807	0.984375878578986	1.04374357056694	0.932267279686827	0.887220854278185	0.938562956824842	0.974802268035931	0.560185261603581	0.764286526638041
SLC25A13	na	36.1196171084628	33.4121073306152	34.5667375824082	41.4018282991553	43.2727395654636	46.2967973050617	46.9672546311098	42.540370977088	37.012240498808	42.5586918517393
ST7	na	35.6969407380446	34.9635188827729	32.9387313216814	42.4842290390025	42.146249935842	40.2072359870614	39.4978577663788	41.019679438952	50.1765941464922	48.3914048181876
CDC27	na	104.93901523746	98.5713925212375	96.6202785435989	94.4781217209482	92.0613938690742	112.596392052032	107.309031396974	108.125067570545	101.473558816191	104.465900509421
HCCS	na	11.2201363783736	12.5626496418621	13.137631917958	13.2594090631282	13.6732534354068	11.5338711056164	12.318638808326	11.3856904906597	13.3244065795709	12.067681999548
DVL2	na	62.402402323557	63.7970701692155	62.5835895111947	67.3407888862078	68.9489342268383	57.0241039976979	62.6099705781905	58.6441044450416	68.0224960518634	67.096311917487
PRSS22	na	3.30456071417851	2.49739420591235	3.02884885716611	2.16480147969439	1.8256900893867	1.25017484011926	1.29052406563416	1.28673899380743	2.00066164858422	2.05150593992316
UPF1	na	143.13358907343	137.167484794428	142.658781172524	134.642920603135	140.189692182907	142.721572876841	132.572017651509	141.229352593046	152.930576417778	143.726092614617
SKAP2	na	27.0512877067636	29.2497836540946	24.0793484144706	20.0630708564534	20.1991243932146	23.1483986525308	20.9612393690881	22.5374284369907	18.3260607010314	20.5150593992316
SLC25A5	na	374.145438069258	385.809565507308	388.449865931554	348.687666907919	363.506550137889	315.689311240438	316.49125039931	314.003306579734	366.281134622798	329.729297834317
MCUB	na	20.2884657800727	20.9251363010535	19.0438871894319	23.3489302452753	22.2967257725099	19.5995152354181	20.7265986298819	19.1841086349471	18.9262591956067	19.1876143792813
HOXA11	na	8.1077012871124	7.68137914848799	8.3293343572068	8.62054874949732	10.7987626563724	8.42859811564276	8.44706661142358	7.40849723707308	10.8035729023548	10.8609137995932
POLR2J	na	156.467107303894	168.347073062183	164.88295966198	156.484221246481	163.45752970509	151.230827433782	150.913102099461	136.550301706473	155.771515958767	135.922324921576
DHX33	na	76.0817466752727	69.0945730302417	64.8930867647839	76.5025380056287	75.55249412462	82.1889136826792	83.0628216789985	80.9085882469823	89.2295095268561	93.1625050365107
LIG3	na	54.5252517839455	51.3100991396537	50.6196365253886	53.0762934217929	56.0525701911705	62.7910395505061	62.6881841579259	57.2403891790699	59.0995450991778	61.2635989510388
RPAP3	na	30.1637227980248	30.8390345124025	29.758440021657	35.2166812143142	33.2120218388432	35.7711317156705	36.9559164249781	37.3544229111369	34.0512612589034	40.2658322718252
ACSM3	na	1.49857985875537	1.70276877675842	2.15805481073085	1.70091544833131	1.86453455937365	1.57280060531133	1.72069875417888	2.06658080823617	1.76058225075411	1.64924987327156
REXO5	na	11.3738368767074	11.9950600496093	11.5853468786604	10.0895211821471	9.59458408677693	9.19483430797392	10.2850857352056	9.70903058963787	9.56316268023256	8.72895664633973
CIAPIN1	na	36.4654432297141	33.4121073306152	36.4219075074225	34.9074238600721	39.4659815067424	32.6658587256968	33.2407713875465	33.7671505647647	36.7721611009779	33.1861254987571
SPPL2B	na	35.6200904888777	34.6229651274212	35.1346467431269	34.4048806594288	37.5626024773817	38.392466057856	36.4866349465657	33.1822692039431	31.5704408146589	33.2665767120874
FAM214B	na	6.68597167752397	7.3408253931363	7.26923725719866	4.44557446722956	4.31173616855158	4.55708893333795	3.44139750835775	4.56207461440816	3.08101893881969	2.93646928655668
PRKAR2B	na	12.3344649912942	12.4491317234116	12.7590258108122	15.9267537434659	15.3435656448457	16.2522729215504	15.603609157213	17.0395436452681	14.6848565006082	16.090242666064
MSL3	na	19.4431130392364	20.5467432395516	19.8768206251526	21.5320432891032	23.034770702262	24.2372606100541	22.681938123267	21.2896815339047	18.3660739340031	21.8425044191819
CREBBP	na	112.316639157486	109.998862978594	110.590843897278	103.75584234821	96.4508189775997	126.751597499833	116.577340595619	122.396172774592	117.59889170378	105.672668709375
TSPOAP1	na	8.76092840503141	8.36248665919135	10.3738073357939	7.22889065540807	6.72009330774255	8.38826989499375	8.75992093036519	7.3305130556302	5.04166735443223	5.02820083314501
GCFC2	na	17.214455813395	17.4439201352363	16.090759553695	19.8311278407719	17.0138778542846	17.8250735268617	19.1232202453062	21.406657806069	15.0449755973533	16.4924987327156
WDR54	na	16.6765040692264	18.4277420951411	17.5294627608489	16.9704973140328	16.3535218645064	14.8407851988351	14.9387937294621	12.0485560329241	14.3647506368347	12.5101636728648
CROT	na	8.1077012871124	9.1192727821951	6.58774626433629	7.15157631684755	7.61351611744242	10.4046809274442	8.56438698102668	8.81221250304482	6.60218344032792	7.52218844638493
KMT2E	na	80.6927616252893	84.8357243887195	81.4003130363392	79.6337687173295	73.6491150952593	100.296284754084	94.5602179001028	87.4982515789052	84.1478289394522	87.5711457100535
RHBDD2	na	114.583721507911	117.680242127082	122.403354440225	105.611386473662	114.241586231623	96.3037909098321	91.5881018701575	89.7208007500271	99.7529897984091	86.6459567567548
SOX8	na	28.4345921917686	25.7685674882774	28.4711792573614	32.6266508725369	30.1044642398871	27.6248311445708	29.0172380818347	26.9435346885131	35.1716317821105	32.421838972119
IBTK	na	48.8383333455917	49.5694910567451	47.9693937753683	43.7985727945312	43.5058063853853	52.46701506436	51.7773897848371	54.9008637357836	52.8974939885667	59.3327698311111
ZNF195	na	36.6575688526314	37.7257882317366	33.0144525431106	38.0386545717729	32.8235771389737	41.5783954891277	47.8667107980669	43.3592048822382	36.9722272658363	39.5819969585175
MYCBP2	na	63.5551560610612	56.6076020006799	53.534903550411	62.7019285725769	63.2387971387564	90.2948860331299	81.2248025552165	83.6380345974829	73.144189872239	79.0030914903744
FBXL3	na	35.4279648659603	35.9095015365276	32.2572403288191	39.3529983273017	36.6691796676819	38.6344353817501	42.8610416950011	43.3202127915168	39.5730874089958	44.1274905116806
PDK2	na	25.3990073496744	28.1902830818894	30.5535128466631	27.1373328347404	28.0068628605918	27.3022053793787	25.4194134140061	25.5788115132628	26.2886940623966	23.1699494391322
ITGA3	na	45.187946510162	46.3909893401294	44.5240782003418	48.2054900924805	50.9251001528929	50.5715886938566	47.98403116767	45.2308252368672	39.9732197387127	37.6511678385898
ZFX	na	21.210668770076	20.7737790764527	18.9303053572882	20.8748714113388	19.11147923358	23.5516808590209	22.7601517030024	22.2254917112192	22.0072781344264	22.7676933724806
LAMP2	na	58.9057159864612	56.6832806129803	51.9826185111134	54.6998945315637	52.7119457722927	57.7096837487311	56.0009230905489	56.538531546084	60.6200479521018	54.7470506712828
GDE1	na	60.3658707206331	63.9862666999664	63.0757774504842	60.4984699236023	59.7427948399308	60.3713463115656	56.4702045689613	56.0706264574268	60.3799685542717	54.4654714246267
REX1BD	na	20.7879923996579	24.7847455283726	23.7386029180394	28.5289909288297	26.0257948912573	22.3821624601997	22.7210449131347	23.7851753400767	25.2483500051328	25.0605529523947
OSBPL7	na	18.8283110459008	20.2440287903501	21.9591542144543	18.3621554081221	19.4999239334495	21.9385520330606	21.7042683765745	19.4960453607186	17.8058886723995	19.8714496925891
TMEM98	na	24.3615289859207	28.1524437757392	26.8431729966346	33.8636802895052	36.9799354275775	28.713693102094	29.8775874589241	29.4390284946851	31.1703084849421	28.8819855855849
YBX2	na	12.4881654896281	12.335613804961	12.5697227572394	15.1536103578608	16.664277624402	15.6473496118153	16.3075313748316	13.8811842968317	13.8045653752311	13.1135477728422
MAP3K14	na	23.6314516188347	20.2061894841999	23.2464149787499	27.4852473582628	28.5506854404091	23.5113526383719	23.9724621889012	25.8127640575915	31.7705069795174	28.399278305603
TMEM132A	na	59.0978416093785	57.4022274298339	57.5859888968707	59.1454689987933	62.7338190289261	59.0405150301483	58.2691169028756	53.1072275625975	57.3389628484237	55.7526908379118
AP2B1	na	319.274360164061	314.595991332656	310.040541141666	268.590012159226	288.109433893217	293.912072089973	286.848303679592	289.2043368809	322.066512189087	314.765372154877
ZNF263	na	60.3274455960496	55.6237800407751	58.002455614731	67.8819892561314	68.8712452868644	66.0172972024268	64.3306693323694	67.417324857365	72.383938445777	73.4921833772474
SPATA20	na	103.670986126205	103.906734688414	108.54637091869	100.74058314435	103.753579335146	91.6660455351962	94.9903925886475	91.4754448324918	98.3925398773718	90.0249077166282
TNFRSF12A	na	94.1799803540876	77.3813810771327	90.1839747221209	103.446584993968	115.717676091127	70.3727450325197	71.4089982984234	73.5390831006306	110.676602399679	102.213266536172
MAP3K9	na	25.5142827234248	26.0712819374789	22.6406452073167	22.0732436590268	19.9272131033059	27.6651593652198	25.6540541532123	26.8655505070703	21.7271855036246	21.4402483525303
RALA	na	57.099735131038	55.5102621223245	51.5282911825384	51.6073209891432	50.1482107531539	40.5298617522535	43.6431774923552	48.4281766760251	42.8541725126739	50.8853924314275
BAIAP2L1	na	92.1818738757471	99.6687323995929	94.3107812900097	91.0376336550053	84.7586335115274	81.8662879174871	80.7555210768041	86.2894967665406	94.0310974834582	87.9331761700399
KDM7A	na	134.641636540483	130.318570381244	128.23388849027	148.520844374748	145.084095401262	190.631499007863	183.567271638992	191.5291496237	118.239103431327	132.583599568368
ETV1	na	1.76755573083967	1.62709016445805	2.15805481073085	1.12105790912745	1.24302303958244	1.61312882596034	1.68159196431118	1.94960453607186	0.92030435834874	1.28721941328512
ALDH3B1	na	7.49289929377686	7.30298608698611	7.42067970005697	6.33977576196216	7.88542740735108	6.17021775929829	4.61460120438881	5.38090851955834	7.88260689542181	6.71767631308173
TTC22	na	34.2752111284562	34.3959292905201	35.1346467431269	35.3713098914352	37.7956692973034	34.8435826407433	34.3357615038421	32.6753720245644	37.2923331296098	33.5481559587435
PHTF2	na	23.7083018680017	22.7414229962625	25.4801910109099	29.5340773301164	28.589529910396	30.1655090454583	32.7714899091341	30.9987121235426	33.210983366498	34.9962777986893
FARP2	na	17.8292578067306	16.8763305429835	17.4916021501343	19.3672418094088	17.480011494128	19.7608281180141	20.7265986298819	19.1061244535043	23.0876354246619	22.6872421591503
USH1C	na	3.38141096334546	4.72991326877339	3.74820046074306	5.18006068355444	5.74898155806877	5.64595089086118	5.00566910306582	5.45889270100121	6.04199817872434	5.39023129313145
GGCT	na	59.3668174814628	57.5914239605848	55.9958432468585	71.7090490148768	67.0843996674646	57.8306684106781	61.6714076213657	64.7658626883073	66.5019931989394	72.4463176039533
DBF4	na	49.6068358372612	46.1639535032283	41.2680656788882	57.4058963811817	53.6053685819926	53.5558770218832	59.7160681279806	58.7610807172059	60.8601273499319	65.3666108308851
IFRD1	na	69.3573498731653	62.0186227801567	64.8552261540693	72.8687640932845	74.1929376750767	70.7760272390098	76.4928809812246	75.1377588202096	77.6656851980393	87.4102432833928
COX10	na	19.7889391604876	20.6981004641524	21.5805481073085	22.1892151668675	21.1313916729014	23.2290550938289	23.8160350294304	22.1475075297764	24.4080721127274	24.135363999096
GTF2IRD1	na	85.073225827805	86.349296634727	83.0661799077806	81.5666271813424	79.6700079432368	81.9872725794341	73.3643377918085	82.7412165108898	81.7470349611511	73.5324089839126
PAF1	na	56.0238316427008	57.1373522867826	56.75305546115	62.2380425412138	60.9858178795133	55.3303187304396	50.6823996685415	58.2541835378272	58.2592672067724	59.2523186177808
VPS41	na	50.0295122076793	53.9210112640166	56.7909160718646	54.1973513309204	51.5854561426711	63.4766193015393	64.7608440209141	63.050210696564	54.377983608519	60.7004404577265
ARHGAP44	na	19.904214534238	20.5845825457018	21.5048268858794	24.4313309851225	24.3554826818184	21.1319876200804	22.1735498549869	20.7437922638046	23.4077412884353	21.8827300258471
ELAC2	na	129.30054422338	136.902609651377	133.534373990311	136.537121897868	143.452627661811	127.638818354112	123.890310300879	125.008642852928	141.566818253819	134.47420308163
SCIN	na	0.730077367085951	0.79462542915393	0.567909160718646	1.50762960193002	1.70915667942585	1.85509814985439	1.52516480484037	1.59867571957893	0.640211727546949	0.764286526638041
ARSD	na	15.5621754563058	17.0276877675842	15.8635958894075	12.6795515239243	13.7509423753807	13.4696256967688	12.3968523880615	14.3880814762103	9.00297741862898	9.89549923962938
PNPLA4	na	7.99242591336199	8.70304041454304	9.54087390007325	7.15157631684755	8.00196081731193	6.17021775929829	6.25708637883228	5.53687688244409	5.52182615009244	5.18910325980565
ADIPOR2	na	67.9356202635769	64.516016986069	65.8774626433629	58.7588973059907	61.7627072792523	59.1211714714464	64.0178150134278	58.2541835378272	63.9811595217233	71.4809030439894
CDKL3	na	0.653227117919008	1.1730184906558	1.24940015358102	0.65717187776437	0.893422809699876	0.564595089086118	0.938562956824842	0.70185763298587	0.480158795660212	0.603384099977401
MARK4	na	52.6424206793554	58.2725314712882	55.1250492004232	47.1230893526333	46.924119744237	45.8935150985716	43.9169250214291	43.6321495172883	46.7354561109273	44.6906490049928
PROM1	na	49.6836860864281	49.0775800767927	48.6130241575161	60.0732410615194	63.2387971387564	67.5094413664401	69.492765594906	63.9860208738785	65.1815565108738	67.0158607041567
CCDC124	na	51.2206910697669	57.1751915929327	58.0403162254456	67.379446055488	73.0276035754681	50.0069936047705	54.7495058147824	57.8642626306129	59.699743593753	58.2466784511518
PAFAH1B1	na	71.0096302302546	64.2511418430177	65.8396020326483	61.6968421712902	60.2866174197482	70.8163554596588	73.6771921107501	73.2661384655806	65.541675607619	67.9410496574554
NOS2	na	9.52943089670083	11.3139525389059	12.0775348179499	18.2461839002813	18.9172568836452	16.1312882596034	17.9891233391428	17.1565199174324	22.8475560268318	20.3943825792362
KIAA0100	na	246.996700822552	235.928073846417	234.167877269655	265.574752955366	265.812708120707	303.550516825086	301.278709140774	305.697991256068	299.338995861171	300.967989068728
TRAPPC6A	na	6.03274455960496	7.11378955623518	7.57212214291527	5.18006068355444	4.73902533840804	3.75052452035778	3.75425182729937	3.47029607420791	3.76124389933833	3.29849974654313
ST7L	na	9.06832940169918	10.4436484974516	9.91948000721901	8.65920591877758	9.47805067681608	9.31581896992095	9.73759067705774	8.85120459376625	8.88293771971392	10.3379809129461
RPUSD1	na	107.82089958122	103.528341626912	109.265722522267	117.440480273421	125.156882297957	93.3195025818055	93.6607617331457	91.1245160159988	122.960664921986	108.649363602597
RHBDF1	na	30.5479740438595	29.2497836540946	30.4399310145194	27.5625616968233	29.6383306000437	30.8107605758424	29.9558010386595	29.0101154967493	29.8098585639048	29.8071745388836
LUC7L	na	40.0005546913934	38.0285026809381	41.1544838467445	43.759915625251	42.107405465855	50.6925733558036	55.6098551918719	51.3915755708543	42.2539740180987	49.4372705914817
BAIAP3	na	4.57258982543306	4.76775257492358	6.32272198933425	6.45574726980293	6.72009330774255	6.45251530384135	5.78780490041986	5.6538531546084	5.84193201386591	6.15451781976949
TSR3	na	32.0849790271984	35.190554719674	39.1100108681574	39.9715130357858	39.8544262066119	30.4478065900014	30.2295485677334	29.2050759503565	37.2523198966381	36.0421435719834
PIGQ	na	42.9592892843207	46.0504355847777	44.2969145360544	48.7853476316844	51.0804780328407	41.6187237097767	40.2408867738651	38.7581381771086	47.0555619747008	44.3286185450064
CRAMP1	na	61.5570495827207	55.812976571526	58.1538980575893	54.3133228387611	51.5077672026972	61.7021775929829	62.7272909477936	66.4815146800505	63.4209742601197	64.4414218775864
TEAD3	na	18.7898859213174	19.8656357288482	20.0282630680109	22.6917583675109	23.2289930521968	23.1887268731798	22.4864041739285	24.0971120658482	19.5664709231536	19.7507728725936
DNAJC11	na	76.7733989177752	75.4137371573229	74.0553545577114	79.4791400402085	84.0594330517623	80.2128308708778	82.9455013093954	81.9223826057396	87.2288478782719	83.5888106502026
MYLIP	na	6.95494754960827	6.01644967787975	5.64123099647188	7.26754782468832	6.48702648782084	7.90433124720565	7.50850365459874	7.52547350923739	7.24239516787487	6.55677388642109
E2F2	na	22.8629491271653	21.227850750255	21.9970148251689	25.2044743707276	23.6174377520663	24.3582452720011	22.2126566448546	24.876953880277	26.2486808294249	22.0436324525077
PSMB1	na	78.387254150281	76.1705232803267	80.4159371577602	83.3061997989539	91.1291265893874	73.1957204779503	77.3141235684463	76.8924029026742	80.4265982730855	77.8767745037499
JARID2	na	19.981064783405	20.016992953449	20.7097540608733	19.4445561479693	20.1602799232276	23.874306624213	23.6987146598273	24.1361041565697	23.6078074532938	23.2906262591277
CDKL5	na	7.10864804794215	7.11378955623518	6.28486137861968	6.14648991556087	6.17627072792523	8.06564412980169	6.88279501671551	6.62865542264433	6.92228930410139	7.11993237973333
CDK11A	na	35.9659166101289	41.0178078668028	41.0409020146008	46.9298035062321	46.4579861043936	37.0616347764387	44.5426336593123	45.3478015090315	36.7721611009779	38.7372592185491
NADK	na	81.3459887432083	76.3597198110776	82.6497131899202	98.3438386489739	100.451799386256	89.5286498407987	87.3645685644457	83.3650899624328	95.5516003363822	91.9155112298907
CYTH3	na	60.519571218967	65.2728031090728	58.7975284397371	65.8331592842777	66.1521323877778	72.1875149617251	69.5709791746414	72.3693203789875	70.103184166391	66.3320253908489
ADAM22	na	35.4663899905438	38.5960922731909	35.8161377359893	43.1027437474866	41.7189607659855	54.0801438903203	54.6321854451793	53.3411801069261	45.6550988206918	48.2707279981921
SYPL1	na	103.363585129537	97.7389277859333	92.4934719757101	94.1302071974259	107.094203754024	108.886195752323	99.917848111978	95.4916301767998	103.354180765861	112.752375482444
CYB561	na	69.8953016173339	71.6298065423042	74.7747061612883	82.8423137675909	84.9528558614621	73.0747358160033	73.0514834728669	70.6146762965228	84.1078157064805	83.1463289768859
SPAG9	na	88.5699121649008	86.9168862269798	84.5048831149345	85.123086755126	79.3204077133542	95.1746007316599	94.9512857987798	98.2210765273004	88.9494168960543	99.2365716429499
CELSR3	na	29.7794715521901	30.0444090832486	34.2638526966916	22.9237013831924	20.704102503045	27.9877851304119	28.5088498135546	29.0880996781922	21.4070796398511	20.1932545459104
AASS	na	10.0673826408694	8.05977220998986	9.46515267864409	9.93489250502606	7.88542740735108	12.5824048424906	13.9611239827695	14.9729628370319	8.04265982730855	8.36692618635329
PLEKHG6	na	5.61006818918678	6.24348551478088	6.0955583250468	6.64903311620421	7.76889399739023	6.2105459799473	5.35763021187514	5.80982151749415	5.56183938306412	5.55113371979209
SS18L2	na	7.8387254150281	8.05977220998986	7.91286763934646	7.19023348612781	7.26391588755986	6.89612573098044	7.82135797354035	6.86260796697295	7.9226201283935	6.83835313307721
MPND	na	27.2049882050975	29.0605871233437	29.8720218538008	28.6449624366705	28.4729965004352	24.075947727458	24.6763844065198	25.9687324204772	25.1283103062178	20.6357362192271
MGST1	na	27.3202635788479	27.8497293265377	27.9032700966428	29.3407914837151	35.2319342781647	29.5202575150742	28.0004615452745	28.3082578637634	34.2913406567335	31.9391316921371
CRY1	na	19.1741371671521	17.8979918090385	16.090759553695	18.6327555930839	18.4122787738148	19.11557658763	22.7210449131347	20.4318555380331	17.3257298767393	20.9575410725484
NFIX	na	95.0637582195075	95.6956052538232	94.9544116721575	98.5757816646555	97.1111749673778	103.562870626654	91.7054222397606	94.7507804530925	98.9927383719471	91.9959624432211
ST3GAL1	na	3.03558484209422	2.72443004281347	3.10457007859526	2.97660203457979	2.60257948912573	4.39577605074192	3.67603824756396	3.74324070925798	2.60086014315948	2.77556685989604
MMP25	na	1.7291306062562	1.09733987835543	1.40084259643933	1.39165809408925	1.28186750956939	1.61312882596034	1.64248517444347	1.52069153813605	1.68055578481074	1.68947547993672
IL32	na	107.129247338717	115.18284792117	114.755511075881	120.223796461599	125.23457123793	101.26416204966	100.895517858671	91.5924211046561	95.2314944726087	103.661388376117
PKD1	na	195.852860001952	163.88203493646	181.465907154965	155.053905983111	142.908805081993	180.18648985977	175.785020455319	183.262826390755	191.70339916734	175.303193846768
MAPK8IP2	na	1.07590348833719	1.13517918450561	1.09795771072271	0.889114893445912	1.43724538951719	1.33083128141728	1.09499011629565	1.16976272164312	1.04034405726379	1.005640166629
MED24	na	77.7724521569455	78.5922388739387	78.7122096756043	84.4272577080814	95.8681519277954	83.3181038608514	82.7499673600569	81.064556609868	88.0691257706772	85.4391885568
RHOBTB2	na	8.64565303128099	9.04359416989472	9.80589817507528	11.6744651226376	13.479031085472	12.5824048424906	11.8102505400459	13.4522712988958	11.7238772607035	12.4699380661996
HEATR5B	na	39.6163034455587	39.5799142330957	41.5709505646049	36.994911001206	34.1054446485431	42.949554991194	45.7158373553433	45.3088094183101	38.8128359825338	36.4846252453002
SEC62	na	56.9844597572876	54.3750829378189	52.9669943896923	62.7019285725769	57.994793690518	61.6618493723339	65.2301254993265	63.401139513057	56.7387643538484	66.1308973575231
RPS20	na	538.182294916096	615.607671757394	592.215672797404	610.280731427418	610.635068194872	508.78083170789	522.505819422363	563.045790017554	574.069853444755	508.170089000967
CSDE1	na	618.26025454805	612.239973510028	607.700662579665	566.791415987129	542.424178897786	553.504828407641	566.852919132337	591.70497669781	561.385658592731	608.734105663867
UBE3C	na	176.79399820855	160.741372525995	161.096898590522	161.702939099315	166.293176014138	175.548744485134	173.712360592331	166.067314382601	193.263915253235	190.629149986194
REV3L	na	61.3649239598033	55.2453869792732	50.581775914674	53.1536077603534	46.6910529243153	70.9776683422548	66.5206495649607	71.8234311088874	65.9818211703075	70.4350372706953
FAM76A	na	9.60628114586777	9.27063000679584	10.2223648929356	9.00712044229989	8.46809445715535	9.75942939706004	10.2068721554702	10.0599594061308	9.24305681645908	9.21166392632165
POMT2	na	47.9161303555884	46.8829003200818	46.114223850354	45.6927740892638	47.6233202040021	49.4020702950353	49.5091959725104	47.4143823172677	47.535720770361	47.4259902582237
VTA1	na	42.8440139105703	41.850272602107	41.4952293431757	44.1851444873338	44.5546070750329	43.191524315088	43.7213910720906	43.8661020616169	42.0939210862119	44.3688441516716
MLXIPL	na	57.5608366260397	52.4831176303095	58.5703647754496	38.502540603136	41.0197603062204	49.0391163091942	50.4086521394675	44.2950150595527	37.8925316241851	37.1684605586079
BAZ1B	na	230.089646005825	220.33827971254	205.961722287295	220.577807913147	201.602799232276	229.427247272209	233.506642300047	253.955486868721	231.796658604967	261.748022570197
RANBP9	na	80.9617374973736	72.80282503296	77.0084821934483	73.0233927704056	69.0266231668122	68.9612573098044	71.8391729869681	69.8738265728155	79.1061615850199	84.7955788501574
ETV7	na	19.6736637867372	20.1305108718995	20.8611965037316	24.8952170164855	23.5397488120924	18.7122943811399	19.0450066655707	19.7689899957687	20.8468943782475	18.9462607392904
SPRTN	na	7.5697495429438	6.7732358008835	7.49640092148612	10.3601213671089	11.4591186461506	11.2515735610734	9.73759067705774	10.7228249483952	12.0039698915053	11.4642978995706
EEF1AKNMT	na	23.7083018680017	23.1576553639145	25.5559122323391	23.9287877844791	25.9481059512834	24.4792299339481	23.3076467611502	23.5122307050267	23.2877015895203	22.7274677658154
DYRK4	na	59.7126436027141	63.9484273938162	63.0379168397697	58.1790397667869	56.0914146611574	54.8463800826515	60.5373107152023	52.522346201776	58.5793730705459	52.0921606313823
ZNF207	na	176.025495716881	168.082197919131	166.70026897628	176.431320595093	175.810071160941	190.913796552406	195.573056128376	184.042668205184	207.708692356013	205.391947632307
UQCRC1	na	144.670594056769	154.308690480463	157.310837519065	168.699886739042	186.6476782873	149.819339711066	147.237063851897	142.750044131182	170.09625336263	158.690018294056
STARD3NL	na	22.1328717600793	21.0764935256542	23.9279059716123	22.3825010132688	23.2289930521968	20.4464078690473	22.7601517030024	19.6130216328829	21.2470267079644	21.6816019925213
CD9	na	281.387187324759	259.388443659533	283.045925702173	228.193270261357	248.682296856461	171.596578861531	172.5391568963	163.181899669215	261.286411305099	255.271699897106
NCAPD2	na	222.635171836631	230.025142086988	225.952124744592	248.836198657015	252.955188555026	257.576345285217	255.484658205696	263.820485821244	268.808899103775	262.753662736826
GIPR	na	2.9203094683438	3.32985894121647	2.83954580359323	2.51271600321671	2.52489054915182	3.14560121062266	3.67603824756396	3.11936725771498	3.48115126853654	3.37895095987345
PHF7	na	5.80219381210413	6.1678069024805	5.71695221790103	5.06408917571367	4.89440321835584	5.16201224307308	5.74869811055216	5.61486106388696	4.56150855877201	4.42481673316761
SEMA3G	na	3.61196171084628	3.25418032891609	3.40745496431187	5.18006068355444	5.55475920813401	4.75873003658299	4.18442651584409	4.83501924945822	4.24140269499854	4.98797522647985
NISCH	na	110.971759797064	105.458146240572	112.18098954729	109.709046417369	112.648962962158	131.026388888628	122.091397966965	130.155598828158	116.078388850856	110.942223182511
IDS	na	99.4826475466066	93.00901451716	99.5355455686213	103.639870840369	102.627089705525	111.42687365321	110.476681376257	107.930107116938	110.756628865622	111.827186529145
ZNF200	na	11.8349383717091	9.42198723139659	10.1087830607919	10.978636075593	10.0995621966073	10.9289477958813	12.0057844893844	9.78701477108075	10.9236126012698	10.0161760596249
LRRC23	na	4.30361395334876	4.76775257492358	4.65685511789289	3.40183089666262	3.22409100891694	3.14560121062266	3.63693145769626	3.89920907214372	3.24107187070643	3.49962777986893
HFE	na	4.53416470084959	5.33534216717638	6.85277053933832	5.91454689987933	6.02089284797743	6.12988953864928	6.02244563962607	7.05756842058014	4.20138946202686	5.18910325980565
SCMH1	na	47.224478113086	48.5478297906901	49.7867030896679	46.4272603055887	46.924119744237	53.5558770218832	50.2522249799967	50.650725847147	54.9781821030943	51.006069251423
FYN	na	154.238450078053	142.464987655455	150.723091254729	133.096633831925	134.906844264681	126.91291038243	134.410036775291	133.586902811644	170.09625336263	167.097170087075
HIVEP2	na	17.1760306888116	16.2709016445805	15.1821048965451	13.6459807559307	12.4302303958244	17.6234324236167	16.3466381646993	18.7941877277328	16.1653461205605	16.6131755527111
ELOA	na	64.2468083035637	63.0024447400616	58.2296192790185	56.4394671491753	56.6352372409748	57.629027307433	59.4814273887744	60.0868118017348	60.1398891564416	58.8902881577943
LYPLA2	na	64.0931078052298	65.0836065783218	66.6346748576544	71.3611344913545	85.4966784412794	66.3802511882679	59.8333884975837	58.0592230842201	71.3435943885132	63.3955561042923
CLCN6	na	36.4270181051306	36.3635732103298	35.4753922395581	25.4750745556894	22.6851704723795	28.0684415717099	25.3803066241384	27.2944635050061	26.0486146645665	25.141004165725
NME1-NME2	na	415.798273117741	446.95788424601	456.901850103508	455.806682983511	472.737199741195	361.219872353169	370.497727206606	382.434425795856	453.189876637297	394.371847745229
TSPAN9	na	9.33730527378347	9.87605890519884	10.9417164965126	9.3550349658222	11.2648962962158	9.27549074927194	9.26830919864531	9.007172956652	10.2433876407512	8.76918225300489
BTBD7	na	61.0575229631355	59.4077106557938	58.3053405004476	57.1352961962199	54.3822579817316	70.1307757086257	68.045814369801	65.7406649563432	62.4206434358276	65.9699949308625
APBA3	na	12.565015738795	13.4707929894666	14.3113108501099	14.3031526336951	14.1393870752502	10.3240244861462	11.1845419021627	12.3215006679742	13.1643536476841	12.7917429195209
MKS1	na	11.9502137454595	13.8870253571187	13.5162380251038	12.7955230317651	11.5368075861245	11.9371533121065	11.4582894312366	12.5554532123028	11.1636919990999	11.3436210795751
ABHD5	na	19.1741371671521	18.7682958504928	19.1953296322902	18.7100699316444	19.5776128734234	18.1073710714048	19.4751813541155	18.8331798184542	18.9662724285784	19.0267119526207
AKAP8L	na	38.8478009538893	40.6772541114512	39.5643381967323	44.5717161801364	45.4480298847328	40.8928157380945	43.4085367531489	44.6069517853242	43.5744107061642	44.3688441516716
MBTD1	na	18.1366588033984	15.2114010723752	15.5607110036909	16.4292969441092	15.4600990548066	21.4142851646235	17.8718029695397	19.3790690885543	15.8052270238153	17.6590413260053
UTP18	na	30.509548919276	33.1472321875639	30.8942583430943	34.288909151588	33.8335333586344	30.5284630312994	31.9502473219123	29.4000364039637	37.4923992944682	38.0936495119066
RNF216	na	108.781527695807	107.425790160381	103.208024807935	105.920643827904	108.80336043345	105.780922762349	107.621885715915	110.230640469503	116.63857411246	114.44185096238
TTC19	na	58.9057159864612	56.6454413068301	55.4657946968544	60.9623559549654	58.2278605104397	62.7507113298571	60.3808835557315	63.1671869687283	56.8187908197918	62.1887879043375
PTBP1	na	445.885145666598	433.222216113492	445.50580627842	500.107798978685	517.796784926059	472.848387109624	472.761982710646	466.267420846947	524.093325463121	492.562553614885
DPF1	na	2.15180697667438	2.68659073666329	3.5210367964556	3.40183089666262	4.11751381861682	2.82297544543059	2.62015492113602	2.6124700783363	3.16104540476306	3.25827413987797
SYT7	na	18.3287844263157	22.7792623024126	20.8990571144462	25.8229890792117	28.9779746102655	27.4231900413257	25.5367337836092	24.2140883380125	30.290017359565	25.3421321990508
LARS2	na	30.2789981717752	32.9201963506628	32.8251494895377	37.7680543868111	40.5924711363639	39.4409997947302	37.8162658020676	36.652565278151	36.8521875669213	37.0075581319473
PIK3C2A	na	83.2288198477984	78.5922388739387	71.3293905862619	71.9796491998386	62.8891969088739	87.9961774561364	82.0069383525706	83.0921453273828	72.1838722809185	80.4914389369853
PLAUR	na	14.6399724663025	14.15190050017	13.7055410786766	10.2441498592681	8.39040551718144	7.94465946785466	7.19564933565712	8.73422832160194	14.1646844719763	13.3951270194983
ANLN	na	164.805359338507	155.973619951071	148.375733390425	179.060008106151	174.722426001306	189.058698402551	196.120551186524	196.94905023398	205.267885144741	223.815275484951
WIZ	na	99.2520967991058	100.084964767245	101.163551829348	103.369270655407	110.629050522837	101.586787814852	99.3703530538301	102.120285599444	115.318137424394	100.966272729552
RABGAP1	na	49.6836860864281	54.9048332239215	52.0583397325425	50.2929772336144	46.0306969345371	53.3139076979891	55.2970008729303	55.1738083708337	51.8971631642746	54.4654714246267
QPCTL	na	14.1788709713008	14.3032577247707	15.2578261179743	12.9114945396059	16.4312108044803	12.7437177250867	12.5141727576646	11.3077063092168	12.8842610168824	12.7515173128557
PPP5C	na	75.1595436852694	81.3923475290525	83.5583678470701	95.4445509529546	98.2765090669864	86.060422864984	93.4261209939395	84.4568685026331	92.030435834874	90.5478406032753
CEP68	na	20.3653160292397	18.6169386258921	21.9970148251689	20.4109853799757	21.0537027329275	22.7451164460408	23.464073920621	19.1061244535043	21.2070134749927	21.8827300258471
MAP4K3	na	27.4355389525984	26.3361570805302	26.2374032252014	25.6297032328104	27.035751110918	28.1087697923589	30.2295485677334	26.9435346885131	27.889223381264	28.3590526989378
TMEM159	na	18.9051612950678	18.5790993197419	18.3623961965695	15.1536103578608	13.5567200254459	12.0178097534045	14.0002307726372	13.5302554803387	14.6848565006082	16.1706938793943
BRCA1	na	23.1319249992496	23.8387628746179	20.2554267322984	23.2716159067147	19.6164573434103	24.7211992578422	25.8886948924186	30.2968544905567	23.0076089587185	26.7500284323314
ERCC1	na	43.3819656547388	45.7855604417264	47.6286482789371	50.3316344028947	53.216923882123	43.191524315088	39.6542849258496	41.9554896162665	53.6977586480004	44.8917770383186
SEMA3B	na	46.5328258705835	41.9637905205575	44.9784055289167	36.6083393084034	37.0964688375383	33.714392462571	33.7491596558266	34.9369132864078	46.3353237812105	40.1451554518297
MBTPS2	na	20.3268909046562	18.6169386258921	18.589559860857	15.03763885002	19.4610794634625	18.7929508224379	16.776812853244	17.6634170968111	17.5658092745694	16.1304682727292
PRICKLE3	na	19.2125622917355	19.8277964226981	18.5516992501424	19.3672418094088	17.0527223242715	17.5831042029677	15.1343276788006	15.8307888329035	19.3664047582952	17.8199437526659
EXTL3	na	53.0650970497736	51.8398494257564	50.1274485860991	50.9114919420985	57.217904290779	56.5804935705588	55.0232533438564	53.3801721976476	58.2192539738007	57.6432943511744
CALCOCO1	na	39.6931536947256	37.0446807210332	38.2013562110076	22.2278723361478	20.1214354532407	25.2051379056303	23.9333553990335	26.4366375091344	18.8062194966916	18.5842302793039
UBR7	na	57.1381602556215	56.9859950621818	57.9267343933018	60.9623559549654	61.9569296291871	63.5572757428373	62.3362230491166	57.6693021770057	61.100206747762	61.2233733443736
MAP4K5	na	72.8924613348446	72.4244319714581	68.7927296683853	72.6754782468832	67.4339998973472	85.5361559965469	90.1411506450525	87.6152278510695	75.9051029472852	85.3989629501348
PSMC4	na	84.6121243328033	89.5277983513427	89.4267625078294	105.572729304382	109.075271723359	92.5129381688253	94.5211111102351	85.0417498634546	104.394524823124	107.080564942656
MAN2B2	na	42.0370862943174	46.5423465647302	45.3948722467771	50.4089487414552	50.9251001528929	55.2496622891415	49.7438367117166	50.6117337564255	50.7367794080957	45.6560635649567
SLC25A39	na	231.741926362914	234.036108538907	244.768848269736	263.912494676315	275.912270317314	220.998649156566	204.176549899271	202.173990390652	240.079397830106	220.999483018389
MVP	na	22.3249973829967	24.4063524668707	25.4044697894807	17.6663263610775	17.6742338440628	16.0103035976563	16.5812789039055	18.7941877277328	18.5261268658899	17.2165596526885
NUB1	na	66.1296394081537	68.3377869072379	67.9597962326646	69.930819227985	65.0256427581562	65.0090916862016	66.2077952460191	69.4059214841583	62.1805640379975	67.1365375241521
PGM3	na	20.8648426488248	19.9034750349984	19.1574690215756	20.6815855649375	20.704102503045	20.6077207516433	22.1735498549869	21.406657806069	21.8472252025397	22.2849860924987
RWDD2A	na	3.34298583876198	4.23800228882096	3.55889740717018	3.44048806594288	2.83564630904743	3.06494476932464	3.24586355901925	3.31432771132217	2.8009263080179	3.05714610655216
CLK1	na	44.7268450151603	40.9042899483523	46.8714360646456	49.0172906473659	47.7786980839499	57.1047604389959	63.3529995856768	57.6693021770057	54.6180630063491	65.7688668975367
POLR3B	na	28.3577419426017	27.2821397342849	30.0613249073736	30.7324495778043	30.6094423497175	32.4238894018028	31.1681115245583	31.0766963049855	29.2896865352729	34.2319912720512
ANGEL1	na	46.7249514935008	42.6070587251107	46.6442724003581	47.7029468918372	51.3135448527624	55.0076929652475	54.0846903870315	50.6897179378684	49.4963691859735	44.5297465783322
RNF14	na	25.3605822250909	21.9089582609583	24.5336757430455	20.9135285806191	24.2389492718575	21.0916593994314	21.508734427236	20.5878239009189	19.2063518264085	23.2504006524625
DNASE1L1	na	12.4113152404612	12.0328993557595	14.6520563465411	11.6358079533574	11.4591186461506	10.4853373687422	10.1677653656025	9.39709386386638	8.48280538999708	8.68873103967457
DDX11	na	55.2553291510314	52.9371893041118	57.5481282861561	63.9389579895452	59.587416959983	64.2025272732214	64.0569218032955	63.0112186058426	64.5813580162985	63.9587145976045
HEBP1	na	29.933172050524	28.8335512864426	29.1905308609384	27.4852473582628	28.589529910396	24.3179170513521	22.8383652827378	25.5398194225414	28.4093954098959	26.146644332354
GPRC5A	na	119.809538451263	106.139253751275	105.933988779385	82.571713582629	88.1381024003921	91.7467019764942	81.9287247728352	80.2067306139964	128.842610168824	129.244874215159
MAMLD1	na	17.0223301904777	17.8223131967381	17.7187658144217	17.743640699638	20.2768133331885	21.1319876200804	19.3969677743801	18.1703142761898	21.4871061057945	22.6470165524851
TACC3	na	70.394828236919	69.2459302548424	67.1647234076585	91.1536051628461	86.3124123110054	88.2381467800304	89.0852673186246	94.2828753644353	90.6699859138367	89.6226516499766
UFL1	na	51.1822659451835	46.0125962786275	45.3570116360625	41.208542452754	41.369360536103	47.0630334973928	48.6097398055533	50.8846783914756	41.9338681543252	47.3857646515586
POLA2	na	29.4720705555223	29.0605871233437	28.1682943716448	30.2685635464413	29.7160195400176	26.6972820696436	28.4697430236869	29.2050759503565	31.2503349508855	35.1571802253499
ZC3H3	na	30.0868725488579	29.4768194909958	28.9633671966509	29.3794486529954	30.220997649848	28.3507391162529	27.4138596972589	27.5284160493347	33.6511289291865	28.6004063389288
CAPN1	na	156.236556556393	168.536269592933	171.660008979889	159.538137619621	165.399753204438	145.625204763569	141.175511422403	137.486111883788	161.093275944001	146.863689934499
MDH1	na	92.2202990003306	96.1118376214753	92.1527264792789	100.238039943707	101.112155376034	95.2955853936069	95.7725283860016	92.8401680077421	98.5525928092585	98.271157082986
SLC30A9	na	39.0783517013901	35.8716622303774	33.7338041466875	33.7863659509447	30.9590425796001	30.8510887964914	36.2128874174918	32.3244432080715	29.9699114957916	32.1402597254629
MTMR11	na	14.6399724663025	14.3410970309209	17.3022990965614	12.331637000402	13.0128974456286	12.7033895044377	14.4304054611819	12.1655323050884	11.6038375617885	12.3894868528693
COX15	na	42.8055887859868	41.2826830098542	43.0853749931879	31.8148503176515	32.3574434991303	33.8757053451671	35.6262855694763	37.8223279997941	33.5310892302715	30.6116866721868
CCDC88C	na	71.8165578465075	66.7106967427799	63.9087108862049	73.9511648331317	72.4837809956508	79.3256100165996	80.8728414464072	84.4958605933545	82.0671408249246	77.5549696504286
YAF2	na	9.68313139503471	8.62736180224266	7.685703975059	9.97354967430632	8.93422809699876	8.10597235045069	8.916348089836	9.47507804530925	8.64285832188382	8.16579815302749
ZMYND11	na	106.207044348714	108.144736977235	96.3931148793114	103.137327639726	100.723710676164	101.707772476799	112.783981978452	113.077063092168	106.035067374964	113.19485715576
WAS	na	1.11432861292066	0.870304041454304	1.21153954286644	1.00508640128668	0.466133639843414	0.645251530384135	0.430174688544719	0.311936725771498	0.760251426462002	0.482707279981921
BID	na	29.3183700571884	29.6281767155965	29.0390884180801	32.0854505026133	32.9012660789476	25.4067790088753	27.4920732769943	25.3058668782128	31.810520212489	29.0428880122456
MATR3	na	257.871011079674	249.588063366634	238.370405058973	288.189196984316	276.22302607721	291.290737747788	301.083175191436	314.666172121999	284.814192292449	308.932659188429
XYLT2	na	14.8320980892198	14.8708473170235	15.4092685608326	17.1637831604341	16.0816105745978	18.5913097191929	17.832696179672	19.1061244535043	17.3257298767393	17.8601693593311
RGPD5	na	60.0968948485488	66.1809464566773	61.7127954647595	74.1057935102528	64.8314204082214	88.9237265310636	91.8227426093637	94.3218674551567	71.5436605533716	77.0320367637815
NUDCD3	na	102.210831392033	95.7334445599734	99.9898728971962	86.3987733413745	86.3512567809924	95.537554717501	88.4986654706091	92.2162945561991	90.7500123797801	83.1061033702207
CHDH	na	27.6660897000992	26.903746672783	26.0481001716285	31.273649947728	33.4450886587649	29.3589446324781	29.9949078285272	30.140886127671	32.1306260762625	30.2094306055352
IL20RA	na	17.291306062562	17.6331166659872	16.8479717679865	14.9216673421792	15.4600990548066	12.0178097534045	13.4918425043571	15.8307888329035	13.684525676316	11.062041832919
GLT8D1	na	17.9061080558975	18.1628669520898	16.2422019965533	19.7924706714916	19.5776128734234	21.0110029581334	22.0953362752515	20.4708476287546	17.9659416042863	19.7507728725936
ATP2C1	na	104.401063493291	105.798699995923	98.5133090793277	103.446584993968	103.870112745107	112.636720272681	114.622001102234	106.838328576738	108.635927518123	118.665539662222
SLC38A5	na	27.8582153230165	26.4118356928306	26.8053123859201	30.229906377161	34.2608225284909	30.6091194725974	28.6261701831577	28.7761629524207	33.2509965994697	32.8240950387706
RALBP1	na	116.428127487917	124.869710295618	122.327633218796	125.287885637313	117.621055120488	123.847965613105	122.208718336568	127.738089203428	128.442477839107	140.306916048078
RUFY3	na	12.2191896175438	12.6383282541625	14.1598684072516	14.8056958343384	14.4501428351458	17.1798219964776	17.5198418607304	18.9891481813399	12.924274249854	14.5616696127879
WWTR1	na	4.07306320584793	4.1244843703704	4.61899450717832	4.4069172979493	4.31173616855158	4.67807359528498	5.55316416121365	5.53687688244409	4.12136299608349	4.90752401314953
AGPS	na	35.1974141184595	33.563464555216	31.5000281145275	31.2349927784477	30.9201981096131	30.6091194725974	33.5536257064881	32.7143641152858	28.6094615747543	31.2955219854945
CXORF56	na	17.5218568100628	18.4277420951411	15.5228503929763	16.236011097708	15.6154769347544	16.8571962312855	15.5253955774776	14.8169944741462	18.2860474680597	17.5383645060098
TTC27	na	28.5114424409355	29.514658797146	28.0547125395011	32.3560506875751	30.2598421198349	28.834677764041	31.5591794232353	31.388633030757	35.6117773447991	35.9214667519879
PHLDB1	na	9.37573039836694	11.3139525389059	10.638831610796	12.0223796461599	13.9840091953024	13.6712668000139	12.5532795475323	12.7894057566314	8.56283185594045	7.52218844638493
MARCO	na	4.18833857959835	4.23800228882096	4.05108534645967	2.28077298753517	2.56373501913877	2.21805213569546	2.11176665285589	3.08037516699354	3.08101893881969	3.21804853321281
PRDM11	na	14.678397590886	14.1897398063202	14.0841471858224	12.7955230317651	13.7120979053937	14.276190109749	14.3912986713142	13.8811842968317	14.2046977049479	13.1939989861725
SYT13	na	13.0645423583802	14.3032577247707	11.8125105429478	14.1485239565741	15.2658767048718	16.2522729215504	15.6818227369484	15.9087730143464	17.4057563426827	13.0330965595119
ZRANB1	na	33.2377327647025	33.7148217798167	33.7716647574021	33.5930801045434	30.8425091696392	33.553079579975	37.4643046932583	34.9759053771292	35.9318832085725	39.1797408918659
NCDN	na	72.4697849644265	70.3432701331979	74.5475424970009	71.593077507036	73.1829814554159	73.8813002289834	70.7441828706725	67.6122853109722	74.1845339295028	76.2677502371435
ADGRA2	na	11.8349383717091	12.5626496418621	12.2668378715227	11.2105790912745	13.9063202553285	11.7758404295105	10.4806196845441	12.4384769401385	11.7638904936752	11.1827186529145
ZFP64	na	29.4336454309388	30.4228021447504	29.4555551359404	30.7324495778043	29.9102418899524	29.9235397215643	31.0507911549552	32.9873087503359	29.3296997682446	28.7210831589243
MNAT1	na	24.8994807300893	23.6117270377168	24.1929302466143	26.9440469883392	26.6861508810354	23.5516808590209	25.5758405734769	27.9963211379919	25.2483500051328	27.4740893523043
SAMD4A	na	14.3709965942182	16.1573837261299	15.6742928358346	18.05289805388	16.8973444443237	20.6883771929413	18.5366183972906	20.3148792658688	18.2460342350881	17.1361084393582
MRE11	na	23.5930264942512	21.9089582609583	22.6785058180312	25.7456747406512	21.442147432797	27.1408924967827	28.7825973426285	29.4390284946851	25.8485484997081	26.4684491856753
SERPINB1	na	324.000650487828	292.195122091745	298.90952159158	256.297032328104	276.106492667249	223.539327057454	245.981708267844	225.101339734857	317.825109494089	335.079303520783
SPAST	na	24.553654608838	21.644083117907	21.4669662751648	21.8413006433452	18.8395679436713	25.0438250230342	23.9333553990335	24.253080428734	23.5677942203221	23.9744615724354
OSBPL5	na	29.2415198080215	34.1310541474688	32.2951009395336	33.2838227503013	35.1930898081777	31.4963403268756	31.1290047346906	34.0011031090933	37.8125051582417	36.6053020652957
AQR	na	75.8511959277719	70.9108597254507	70.875063257687	75.3814800965012	72.9887591054812	83.1971191989044	85.6047630203991	82.8192006923327	84.6279877351124	89.3812980099857
CPS1	na	44.3425937693256	44.1584702772684	45.849199575352	45.7700884278243	47.2348755041326	53.5558770218832	51.1125743570862	49.8708840327182	37.8525183912134	40.466960305151
RTF2	na	58.7135903635438	60.7320863710503	60.4633953111785	56.091552625653	56.5963927709878	47.950254351671	47.8667107980669	50.9626625729185	54.7781159382359	51.1267460714184
SLC45A4	na	14.601547341719	14.9843652354741	13.6676804679621	16.1200395898672	15.887388224663	14.8004569781861	14.0784443523726	14.4660656576532	16.4854519843339	18.3026510326478
RNF10	na	106.9371217158	108.333933507986	107.864879925828	92.2746630719736	97.5773086072212	102.877290875621	96.3591302340171	94.8287646345354	106.795318801426	96.4207791763887
ZNF839	na	22.4018476321636	21.3413686687055	21.807711771596	16.5066112826698	17.6742338440628	18.954263705034	19.9444628325279	19.1451165442257	16.1253328875888	16.8143035860369
ZDHHC6	na	28.4730173163521	26.0712819374789	25.8966577287702	24.1607308001607	23.073615172249	26.8585949522396	26.8272578492434	23.8631595215196	24.6881647435292	28.9624367989152
RNH1	na	132.336129065474	131.037517198098	145.1954420904	119.102738552472	128.070217546978	106.708471837276	101.560333286421	105.317637038602	126.641882355381	112.390345022457
NDUFS1	na	68.5888473814959	62.4726944539589	61.7127954647595	68.5005039646155	65.0644872281432	65.2913892307446	67.5374261015209	70.0687870264227	61.5803655434222	67.1365375241521
RB1CC1	na	52.1428940597703	47.2234540754335	45.5463146896354	44.069172979493	38.2618029371469	45.0062942442934	45.9113713046819	49.6369314883896	48.9361839243699	52.1323862380474
ERP44	na	56.7923341343703	62.888926821611	61.9778197397615	59.9572695536787	60.2089284797743	56.7014782325058	56.6266317284321	60.6716931625564	66.6220328978544	68.3030801174418
ALAS1	na	69.088374001081	68.6783406625896	64.4766200469236	59.0681546602328	60.6362176496307	51.4588095481348	51.5036422557632	53.2631959254833	64.5813580162985	59.1316417977853
BIRC3	na	1.07590348833719	1.21085779680599	1.51442442858305	1.19837224768797	1.08764515963463	1.04853373687422	0.782135797354035	0.857825995871619	0.960317591320424	1.48834744661092
AKAP11	na	61.172798336886	55.5859407346249	56.2608675218605	61.812813679131	53.3723017620709	79.0029842514075	73.3643377918085	83.4040820531543	67.4222975572881	73.8542138372339
GLRX2	na	13.4872187287984	12.4869710295618	11.8503711536624	13.839266602332	13.0128974456286	12.4210919598946	16.1119974254931	14.622034020539	14.1246712390046	17.2165596526885
SNAPC1	na	6.22487018252232	5.60021731022769	6.8906311500529	5.83723256131881	5.28284791822535	6.33153064189432	5.90512527002296	7.25252887418733	6.36210404249781	7.20038359306365
DERA	na	16.1385523250579	15.4005976031262	15.4092685608326	14.6124099879372	14.9551209449762	14.477831212994	14.0784443523726	14.622034020539	14.0846580060329	12.4297124595345
STRAP	na	150.357512495122	146.778668556576	137.471877504627	150.608331515881	157.358947917139	146.875379603689	144.108520662481	140.722455413667	146.048300346648	148.955421481088
DEF6	na	35.5432402397107	38.9744853346927	40.9651807931716	42.0976573461999	45.2538075347981	34.9645673026903	37.1514503743167	38.0562805441227	41.5337358246083	39.3808689251917
GCLM	na	17.1760306888116	17.5195987475366	17.3022990965614	18.5554412545234	17.4023225541541	17.8654017475107	20.4137443109403	19.4180611792757	27.2890248866887	27.8361198122908
UBR2	na	48.530932348924	46.8072217077815	46.5306905682144	43.9532014716523	42.8066059256201	52.1847175198169	51.660069415234	51.3915755708543	46.775469343899	48.753435278174
EHD2	na	35.158988993876	39.1636818654437	40.0565261360218	32.781279549658	33.8723778286214	35.8921163776175	34.0620139747682	33.0263008410573	36.7321478680062	35.7605643253273
DEPDC1	na	32.3539548992826	26.8280680604827	25.0637242930496	31.0030497627661	30.5705978797305	40.2878924283594	41.6487312091024	40.5127822595733	31.5304275816873	38.0936495119066
CCDC28A	na	4.72629032376694	5.60021731022769	5.14904305718239	4.02034560514673	4.27289169856462	4.19413494749688	3.94978577663788	4.36711416080097	3.96131006419675	4.34436551983729
HSF2	na	21.1338185209091	21.1143328318044	20.9369177251607	21.7639863047847	22.4521036524578	21.7369109298155	22.6428313333993	23.0833177070908	22.1673310663131	24.1755896057612
PHF20	na	42.3444872909851	43.7800772157665	42.7824901074713	40.9379422677922	40.7478490163117	45.2885917888365	42.2744398469856	45.3478015090315	40.1732859035711	41.3921492584497
NR1H3	na	8.49195253294711	8.85439763914379	10.1087830607919	6.95829047044627	6.52587095780779	6.93645395162945	5.86601848015526	6.58966333192289	6.96230253707308	6.19474342643465
TYMP	na	4.34203907793223	4.54071673802245	5.86839466075934	6.8423189626055	7.69120505741632	5.92824843540424	3.87157219690247	4.91300343090109	4.76157472363044	4.62594476649341
NCAPH2	na	56.6386336360364	58.9914782881417	59.5547406540286	72.0956207076794	69.1043121067861	60.4116745322146	62.2189026795135	66.3645384078862	75.1448515208232	68.4639825441024
TOMM34	na	84.6121243328033	85.7817070424742	89.1238776221128	100.624611636509	110.318294762941	92.5935946101233	88.1467043617997	84.6908210469617	98.9527251389754	93.9267915631488
SEC63	na	75.8127708031884	70.8351811131503	70.0421298219663	65.7945021149975	61.7627072792523	70.0097910466786	69.4536588050383	70.6146762965228	68.3025886826652	78.7215122437182
KPNA6	na	82.7292932282132	77.6084169140338	74.0174939469968	70.6266482750296	70.6580909062641	75.1314750691027	75.6325316041352	72.4862966511518	71.5436605533716	73.130152917261
RTEL1-TNFRSF6B	na	37.7718974655521	36.2878945980295	36.1568832324204	46.6978604905505	45.7199411746415	44.1594016106642	48.2186719068763	47.7653111337606	47.0555619747008	49.9602034781288
FAS	na	7.49289929377686	7.30298608698611	6.96635237148205	7.80874819461192	5.82667049804267	6.45251530384135	7.62582402420184	7.25252887418733	6.72222313924297	7.56241405305009
RNASET2	na	44.4194440184926	54.9426725300717	51.4525699611093	63.9776151588254	60.9469734095263	51.4991377687838	57.0568064169768	54.4329586471264	58.179240740829	59.5338978644369
CD44	na	154.661126448471	162.633337833504	158.105910344071	169.434372955367	167.769265873642	184.904891675704	194.204318483007	183.574763116527	206.508295366863	201.087807719135
AGPAT4	na	4.61101495001653	4.84343118722395	5.6033703857573	4.25228862082828	3.26293547890389	3.75052452035778	4.5363876246534	4.79602715873678	3.48115126853654	2.97669489322184
BTN3A1	na	12.3728901158777	13.2059178464153	12.5697227572394	14.1871811258543	13.8286313153546	16.2522729215504	16.8159196431118	16.6886148287751	10.3234141066946	12.9124197395164
MIPEP	na	43.6893666514066	43.5908806850156	45.3570116360625	54.0040654845191	54.6930137416272	53.9994874490223	51.3863218861601	50.923670482197	44.1345959677678	46.3398988782644
IFNGR1	na	29.3183700571884	29.4768194909958	27.524663989497	32.8585938882185	32.0466877392347	31.1737145616835	30.3859757272043	32.7533562060073	30.0899511947066	33.2263511054222
B4GALT7	na	12.641865987962	12.1842565803603	12.2668378715227	12.8341802010453	12.8963640356678	11.7355122088615	12.0448912792521	12.4384769401385	11.3637581639584	10.7804625862629
SH2D2A	na	12.4881654896281	13.6978288263677	13.137631917958	11.133264752714	10.8764515963463	12.6227330631396	11.4973962211043	10.8008091298381	11.1236787661282	8.36692618635329
VRK2	na	28.1656163196843	28.9849085110433	28.7362035323635	27.9877905589061	27.2299734608527	28.915334205339	30.425082517072	30.0629019462281	31.2103217179138	31.657552445481
TNFRSF1B	na	4.61101495001653	4.80559188107376	4.42969145360544	6.80366179332524	7.06969353762511	6.33153064189432	5.24030984227203	5.45889270100121	6.44213050844118	5.71203614645273
VEZT	na	58.9441411110446	55.207547673123	54.8221643147066	57.8697824125448	54.5764803316663	59.2018279127444	60.9283786138793	65.3897361398503	54.8581424041792	58.7696113377988
POU2F2	na	3.57353658626281	3.17850171661572	3.40745496431187	2.04882997185362	2.21413478925621	2.21805213569546	1.99444628325279	1.71565199174324	1.72056901778243	1.85037790659736
BRD9	na	38.6941004555554	37.5365917009856	38.4663804860096	45.8087455971046	43.1950506254897	46.2564690844127	46.4979731526974	47.4533744079891	48.0558927989929	48.4718560315179
SNX1	na	78.7715053961157	79.8409359768948	81.8546403649141	87.7517742661835	84.4867222216187	83.8826989499375	84.8226272230451	83.9889634139758	87.3488875771869	83.5083594368723
TBPL1	na	12.9108418600463	14.0762218878696	14.8413594001139	15.9654109127462	14.9551209449762	12.3404355185966	11.6538233805751	12.6724294844671	13.4844595114576	14.2398647594667
ARNTL2	na	33.1608825155355	34.2824113720695	31.3485856716692	35.641910076397	35.4261566280994	42.5059445640549	40.7492750421452	40.0838692616375	37.3723595955532	41.4323748651149
BCLAF1	na	190.281216937349	180.909722704045	178.815664404944	217.060005508643	203.350800381689	219.788802537096	229.674176893012	241.711970382189	214.791034592002	247.50815781073
SLC39A9	na	86.5333805619769	79.9922932014956	80.9459857077643	76.3865664977879	79.0873408934325	85.0118891281098	84.9790543825159	81.4934696078038	88.989430129026	94.3290476298003
TFB1M	na	9.68313139503471	8.43816527149173	10.7145528322251	8.07934837957372	7.06969353762511	9.39647541121896	9.0336684594391	8.03237068861607	8.36276569108203	8.04512133303201
RABEP1	na	89.7995161515719	88.4682977791375	81.9303615863433	89.9938900844384	81.4956980326235	86.8266590573151	93.5043345736749	96.8563533520501	91.5902902721855	104.465900509421
HMGB3	na	60.2121702222992	59.7482644111455	59.1761345468829	58.5269542903092	67.9778224771645	57.9919812932741	62.9619316869998	65.0777994140788	52.8974939885667	61.2233733443736
NUP160	na	93.9494296065868	84.3816527149173	86.8901015899528	86.3987733413745	88.215791340366	100.255956533435	97.8842950388575	93.0351284613493	101.273492651333	113.516662009082
BAK1	na	24.7842053563388	26.4496749989808	25.9723789501994	24.0061021230396	27.6572626307092	22.2208495776036	24.7937047761229	20.6658080823617	22.8075427938601	24.2560408190915
GRN	na	114.698996881661	128.199569236834	128.120306658126	130.545260659428	151.648810829057	122.83976009688	111.337030753347	107.42320993756	113.517541940668	105.029059002733
FAM13B	na	43.9967676480744	39.1636818654437	41.0409020146008	38.6958264495373	39.0775368068728	49.6440396189294	46.6152935223005	47.9992636780892	47.655760469276	47.1041854049024
ARHGAP31	na	9.75998164420166	8.5138438837921	9.50301328935867	8.34994856453552	8.81769468703791	9.71910117641103	9.0727752493068	10.0599594061308	7.68254073056339	7.88421890637137
CENPQ	na	3.7272370845967	3.55689477811759	3.63461862859933	4.83214616003213	4.07866934862987	3.58921163776175	4.10621293610868	3.62626443709366	4.04133653014012	4.78684719315405
SARS1	na	328.842216185346	336.883342655116	337.37590207759	286.952167567348	276.028803727275	254.793698060435	243.478873716311	268.772481342867	313.903812662864	288.337148575867
RANBP3	na	94.0262798557537	94.7874619062187	91.4333748757019	98.0345812947319	100.723710676164	90.6175117983219	89.0852673186246	93.0741205520707	107.955702557604	96.7425840297099
ARID4A	na	23.5546013696678	24.2549952422699	21.807711771596	21.7639863047847	18.3734343038279	21.8982238124116	22.7992584928701	27.1774872328418	21.2070134749927	26.7500284323314
EIPR1	na	32.5845056467835	33.374268024465	36.194743843135	31.6988788098108	34.6104227583735	29.4799292944252	26.3970831606987	29.8289494018995	32.6507981048944	28.5199551255985
PNPLA6	na	54.9095030297802	63.1159626585121	59.2139951575974	66.6449598391631	70.5415574963033	64.2428554938704	63.3138927958091	61.4905270677065	55.778446762528	56.7583310045408
IFT88	na	8.29982691002975	7.90841498538911	7.11779481434036	8.81383459589861	7.53582717746852	8.6302392188878	9.30741598851302	10.2939119504594	5.72189231495086	6.75790191974689
ALG1	na	44.1120430218248	44.0449523588178	47.7422301110808	49.9837198793724	57.3344377007399	45.7725304366246	44.190672550503	44.139046696667	50.8168058740391	49.8395266581333
ZCCHC8	na	47.6471544835041	42.1529870513085	43.2746780467608	43.1800580860471	42.6900725156593	47.1033617180418	46.5370799425651	49.3249947626181	51.4970308345577	51.8105813847262
ABCF2	na	198.465768473628	197.483338797827	188.810865633592	204.264482476878	212.712317648544	187.08261559075	199.288201165808	195.701303330894	222.193482691763	216.695343105217
CHPF2	na	98.7525701795207	95.1280156615704	96.3173936578823	97.8412954483306	116.300343140932	103.078931978866	103.241925250733	95.5696143582427	112.757290514206	107.321918582647
FUT8	na	28.7419931884364	29.325462266395	26.6538699430618	28.9928769601928	28.0068628605918	28.592708440147	29.1736652413055	29.6729810390137	27.4090645856038	27.9567966322862
UBA6	na	45.9948741264149	41.3583616221545	37.1033985002848	41.4791426377158	39.3494480967815	48.2728801168631	51.9729237341756	47.7263190430392	41.6137622905517	51.9714838113868
GAB2	na	30.3942735455256	27.5470148773362	28.4333186466469	24.1607308001607	20.5875690930841	23.3500397557759	22.1735498549869	28.1132974101563	25.9285749656515	22.2045348791684
ATP6V0A1	na	82.8445686019637	90.8521740665993	87.9501986899609	92.042720056292	97.1888639073517	97.6346221912494	93.7780821027488	95.3746539046355	94.8713753758636	93.0820538231804
PIAS1	na	45.4569223822463	42.9097731743122	42.4796052217547	43.2573724246076	42.3793167557637	52.426686843711	43.525857122752	45.6987303255245	43.8144901039944	47.8684719315405
SLC4A7	na	35.3511146167934	31.0282310431534	30.0613249073736	30.6164780699636	32.0466877392347	42.3446316814588	44.2688861302384	40.0838692616375	39.7731535738542	42.7195942784
MAP2K3	na	68.5888473814959	64.6295349045196	69.6635237148205	76.7731381905905	84.6421001015665	64.5654812590625	66.5988631446961	60.7886694347207	78.2658836926146	73.5324089839126
TMSB10	na	741.412778838074	818.464192028547	824.301216477757	655.66424816244	663.774303137021	447.199638776854	452.035384080765	502.374096854997	640.611859876666	583.673552711473
ASTE1	na	6.3785706808562	7.53002192388724	6.85277053933832	8.42726290309604	6.9143156576773	7.09776683422548	7.58671723433414	7.99337859789464	7.28240840084655	7.68309087304557
RNF19A	na	18.7514607967339	19.8656357288482	18.7410023037153	18.2848410695616	18.6841900637235	19.276889470226	20.8830257893527	19.885966267933	16.9255975470225	20.5150593992316
PEX3	na	10.1058077654529	11.2382739266056	9.27584962507121	11.6358079533574	13.0128974456286	12.5420766218416	12.1622116488552	11.502666762824	9.52314944726087	10.8609137995932
GABARAPL2	na	14.9089483383868	17.0276877675842	16.090759553695	17.6276691917972	18.295745363854	16.3329293628484	17.3634147012596	14.894978655589	14.2447109379196	16.0500170593989
SH3YL1	na	49.837386584762	53.6182968148152	49.7109818682388	48.5534046160029	45.1761185948242	49.5230549569823	50.486865719203	52.9122671089903	48.4960383616814	47.7075695048798
FAM136A	na	66.398615280238	62.5105337601091	63.1514986719134	65.5625590993159	69.5704457466295	62.105459799473	65.8558341372097	63.0112186058426	67.6223637221465	70.9579701573423
VCL	na	191.088144553602	201.721341086648	195.095727012212	217.639863047847	236.834733510441	254.108118309402	247.819727391626	234.654401961609	272.370076838255	276.551045822975
DEPDC1B	na	20.9801180225752	20.3197074026505	20.7097540608733	25.0498456936066	26.0646393612442	23.6726655209679	25.4194134140061	26.4756295998559	26.9689190229152	29.0026624055804
DAPK2	na	2.57448334709256	2.68659073666329	2.95312763573696	3.09257354242056	2.75795736907353	4.07315028554985	3.12854318941614	3.00239098555067	3.16104540476306	3.66053020652957
NSMAF	na	59.0978416093785	55.7751372653758	59.3654376004558	70.8585912907112	69.4927568066556	77.5108400873942	75.2023569155905	71.0045972037372	73.0641634062956	75.905719777157
ADSS2	na	71.3170312269223	67.3539649473331	68.4519841719541	67.4567603940485	62.0734630391479	64.2831837145194	68.1631347394041	71.433510201673	67.7023901880899	76.5091038771344
TIMP2	na	29.0493941851041	34.2067327597692	31.3864462823838	35.7578815842378	37.2518467174861	36.9809783351407	35.7827127289471	35.2878421029007	35.4517244129123	34.9560521920241
RFC1	na	106.629720719132	110.755649101598	107.296970765109	114.734478423803	102.549400765551	113.523941126959	109.264370890359	118.964868791105	108.996046614868	121.280204095458
TBC1D23	na	23.3240506221669	24.3685131607205	22.7542270394604	23.1943015681542	22.9182372923012	26.6972820696436	26.9445782188465	26.4366375091344	20.6068149804174	27.1120588923179
CUL3	na	69.5879006206661	70.2675915208975	65.1959716505005	70.3947052593481	66.6571104976081	70.0904474879766	72.4257748349836	74.2409407336165	68.9027871772404	77.0320367637815
MYOM2	na	6.03274455960496	6.09212829018013	5.14904305718239	3.67243108162442	3.65138017877341	3.26658587256968	3.51961108809316	3.62626443709366	2.84093954098959	3.05714610655216
CYP46A1	na	0.499526619585124	1.1730184906558	0.83293343572068	1.0824007398472	0.427289169856462	1.49214416401331	1.56427159470807	1.87162035462899	0.480158795660212	1.4078962332806
ZZZ3	na	50.9132900730992	45.0666136248729	41.7602536181777	47.5483182147162	43.8554066152678	51.1361837829427	50.2522249799967	53.1072275625975	51.7371102323878	53.5805080779932
USP2	na	1.92125622917355	1.51357224600748	1.9308911464434	1.8942012947326	2.56373501913877	1.73411348790736	2.50283455153291	1.83262826390755	1.60052931886737	1.93082911992768
TUBG2	na	29.6641961784397	35.5311084750257	34.1881314752625	31.6988788098108	35.9311347379298	32.2222482985577	31.2854318941614	29.4780205854066	28.9695806714995	27.5545405656346
RPL26L1	na	10.0673826408694	10.2544519667007	9.6165951215024	10.5920643827904	10.1772511365812	6.61382818643738	5.63137774094905	8.96818086593057	7.28240840084655	6.91880434640753
NSUN2	na	104.285788119541	98.5713925212375	100.330618393627	112.492362605548	119.990567789692	117.274465647317	122.912640554187	114.870699265354	114.958018327649	128.400136475191
FBXO42	na	37.3492210951339	35.985180148828	37.8606107145764	30.6937924085241	30.2598421198349	33.2304538147829	29.369199190644	35.0538895585721	30.4900835244235	31.8184548721416
MFAP3	na	10.2595082637868	7.6435398423378	7.685703975059	7.77009102533167	7.88542740735108	9.31581896992095	7.70403760393724	8.22733114222326	8.28273922513866	8.00489572636685
MRI1	na	12.9108418600463	12.1464172742101	15.2199655072597	14.6124099879372	16.1592995145717	14.6391440955901	16.0728906356254	13.02335830096	15.4851211600418	14.8834744661092
METTL1	na	12.4497403650446	11.7680242127082	10.7902740536543	17.6276691917972	16.3535218645064	15.9699753770073	16.5812789039055	15.518852107132	17.7658754394278	18.5037790659736
HOXC8	na	0.845352740836364	1.13517918450561	1.21153954286644	0.966429232006426	0.815733869725974	1.12919017817224	1.56427159470807	1.3647231752503	1.00033082429211	1.005640166629
AGA	na	17.1760306888116	15.0978831539247	13.5919592465329	13.0661232167269	14.7997430650284	13.6309385793648	13.374522134754	14.7000182019818	12.6041683860806	13.0330965595119
PI4K2B	na	23.247200373	22.2873513224602	22.4513421537438	25.861646248492	27.1134400508919	22.9870857699348	27.0227917985819	25.6178036039843	26.0486146645665	28.1981502722772
BOD1L1	na	43.0361395334876	40.8286113360519	39.1100108681574	45.267545227181	37.5626024773817	44.9659660236444	53.8500496478253	53.2242038347618	44.0945827347961	47.0639597982373
MAT2B	na	42.3444872909851	40.9042899483523	41.7981142288923	43.9918586409325	42.961983805568	43.070539653141	43.4085367531489	40.2788297152447	42.0138946202686	44.1274905116806
EDC4	na	81.8070902382099	80.0301325076458	83.6340890684992	90.9989764857251	92.0613938690742	93.2791743611565	91.9791697688345	89.0189431170412	95.831692967184	90.3467125699495
TRIO	na	78.6178048977818	70.5324666639488	79.1286763934646	75.6134231121828	72.36724758569	95.0536160697129	94.1300432115581	99.3908392489435	90.1898271181765	82.5027192702433
CLEC16A	na	37.0802452230496	36.0608587611283	38.2392168217221	37.1881968476073	33.8723778286214	42.0623341369158	38.1291201210092	39.6159641729802	34.9715656172521	34.5135705187073
CDH1	na	258.063136702592	253.712547737005	253.552509955518	199.586964993967	191.969370675512	209.86806025744	208.204549255644	211.220155438026	249.522520811424	230.854756651354
MTREX	na	64.5542093002314	63.0781233523619	60.6526983647514	61.967442356252	59.5485724899961	66.5012358502149	68.1631347394041	70.185763298587	62.8607889985161	76.9515855504512
DNAH5	na	0.307400996667769	1.70276877675842	1.17367893215187	1.23702941696823	0.815733869725974	1.20984661947025	0.860349377089438	1.09177854020024	0.720238193490318	0.844737739968361
ZFYVE16	na	20.0579150325719	21.6819224240572	19.8010994037234	22.6531011982306	19.6553018133973	27.9877851304119	31.5200726333676	32.4024273895144	23.9679265500389	26.8707052523269
RIPOR1	na	52.3350196826876	51.158741915053	52.7398307254049	51.7232924969839	51.0804780328407	54.2817849935653	46.1460120438881	48.4671687667465	52.2172690280481	51.3278741047442
RAI14	na	50.6443142010149	44.4611847264699	42.631047664613	53.6174937917165	50.4201220430626	53.3139076979891	56.0791366702843	54.2769902842406	59.8998097586115	60.6199892443962
PNKP	na	33.6219840105372	36.1743766795789	36.1568832324204	44.4557446722956	43.2338950954766	37.8278709687699	36.6821688959042	37.9782963626799	41.4136961256933	40.4267346984859
PHLPP2	na	16.3306779479752	16.2330623384303	15.9014565001221	15.8880965741856	17.2469446742063	18.4703250572459	20.2573171514695	18.9501560906185	17.2056901778243	17.4981388993446
SPDL1	na	12.9492669846298	11.1625953143052	11.3581832143729	13.1434375552874	11.2260518262289	10.9289477958813	13.3354153448863	13.3352950267315	12.7242080849956	13.4353526261635
STAU2	na	26.6286113363455	24.9739420591235	25.7073546751974	18.942012947326	19.5387684034364	22.5031471221467	21.0394529488235	22.5374284369907	19.2863782923519	20.0725777259149
SLC66A1	na	20.1731904063223	17.1412056860348	20.4068691751567	18.5554412545234	18.3345898338409	15.4860367292192	15.6818227369484	16.9615594638252	17.5257960415977	18.2221998193175
CTNS	na	27.7429399492661	28.7578726741422	25.9345183394848	24.9725313550461	25.9092614812964	26.2133434218555	25.3411998342707	24.1750962472911	28.0492763131507	24.2560408190915
RTN4R	na	68.6656976306628	70.986538337751	72.5787907398429	75.5361087736223	81.845298262506	69.4048677369435	59.5596409685098	59.5799146223561	84.1878421724239	72.0038359306365
PHF23	na	31.3933267846959	32.7309998199119	30.5913734573777	34.8301095215116	35.4650010980864	30.6494476932464	27.5702868567297	29.517012676128	30.7301629222536	29.0428880122456
INPP4A	na	38.0792984622198	34.6608044335714	38.8828472038699	34.134280474467	34.6881116983474	41.0138004000416	40.5537410928067	39.8499167173089	39.7731535738542	42.0357589650923
RAB27B	na	6.80124705127438	6.39484273938162	6.47416443219256	6.91963330116601	5.43822579817316	8.10597235045069	9.19009561890991	8.22733114222326	8.24272599216697	8.52782861301393
PSMA4	na	58.9057159864612	55.396744203874	56.6394736290063	67.379446055488	70.735779846238	64.4444965971155	66.6379699345638	67.8462378553008	63.3409477941763	69.7914275640527
LSG1	na	52.9882468006066	54.4129222439691	54.3678369861317	63.2044717732203	63.1222637287956	63.1943217569962	68.2804551090072	64.8048547790287	61.220246446677	61.062470917713
PARP3	na	21.940746137162	24.4063524668707	23.8521847501831	21.957272151186	24.0447269219227	23.2693833144779	23.3858603408856	22.1475075297764	16.8055578481074	18.2221998193175
TNC	na	18.8667361704843	15.0222045416243	16.3936444394116	12.3702941696823	14.9551209449762	14.356846551047	13.7264832435633	17.6244250060896	20.7668679123042	21.7218275991864
THAP3	na	16.4075281971422	15.8168299707782	17.3022990965614	16.4679541133895	17.3246336141802	13.1066717109277	11.7320369603105	13.02335830096	17.0456372459375	16.090242666064
TDP1	na	21.4412195175769	19.3358854427456	19.4982145180068	20.2950138721349	21.2867695528492	19.8414845593121	19.5533949338509	20.5878239009189	16.6455049162207	17.4579132926795
AIFM2	na	80.6159113761223	85.6303498178735	83.7855315113575	80.4069121029347	78.5435183136152	68.1546928968242	71.3698915085557	75.5276797274239	85.7483582583195	84.5542252101665
SPATA7	na	11.1048610046231	12.6383282541625	11.1310195500855	9.3550349658222	9.67227302675083	10.7676349132853	11.3800758515012	11.3856904906597	8.40277892405371	8.80940785967005
MED17	na	24.9763309792562	24.5198703853213	21.9212936037397	27.0600184961799	25.5596612514138	27.5441747032728	28.9390245020993	28.5422104080921	25.8485484997081	26.3075467590147
RETSAT	na	99.2905219236893	95.5820873353727	100.406339615057	81.6439415199029	81.9229872024799	73.5990026844404	78.3309001050066	73.4610989191878	77.2255396353508	78.8824146703789
CAPG	na	22.7860988779984	23.7252449561673	24.9122818501913	23.3875874145555	25.443127841453	19.034920146332	20.6092782602788	20.0809267215402	21.0069473101343	19.7507728725936
AP2S1	na	53.6030487939422	55.1318690608226	62.5078682897656	61.2716133092074	72.1730252357552	51.8217635339758	51.3472150962924	48.6621292203537	66.9421387616279	59.1316417977853
DCUN1D1	na	26.513335962595	21.833279648658	22.5649239858875	23.155644398874	21.7917476626796	28.592708440147	25.6540541532123	26.9825267792346	23.4077412884353	27.9970222389514
JADE2	na	41.1533084288975	39.3528783961946	38.0877743788638	44.8423163650982	45.1761185948242	45.6112175540285	45.363876246534	48.1162399502536	45.9752046844653	42.3977894250787
ZIC2	na	54.0641502889438	52.2182424872582	53.8756490468422	49.8290912022513	47.0018086842109	48.1518954549161	47.1627885804483	49.7928998512754	49.6564221178603	46.0583196316083
TRIT1	na	28.7419931884364	28.5308368372411	29.3419733037967	30.2685635464413	32.8624216089607	27.4635182619747	31.1681115245583	30.3358465812782	31.8905466784324	32.5022901854493
CUL7	na	62.7482284448083	66.7863753550803	68.906311500529	59.6866693687169	66.734799437582	66.4205794089169	59.9898156570545	63.4791236944998	54.6980894722925	55.3906603779254
CTNNA1	na	329.072766932846	317.244742763169	317.158335956006	273.65410133494	258.937236933016	269.715139700568	275.702868567297	290.725028419036	324.98747819602	325.46538352781
PHKA2	na	37.4260713443008	39.5420749269455	39.3371745324448	36.2604247848811	35.6592234480211	40.2878924283594	42.2353330571179	39.2650353564873	39.0929286133356	38.0131982985763
CNTLN	na	4.26518882876529	4.76775257492358	4.12680656788883	4.71617465219136	3.88444699869511	4.03282206490084	5.08388268280123	4.05517743502947	3.04100570584801	3.90188384652053
HSPA5	na	2513.07999800818	2689.42868462455	2547.48905254099	2448.23584485724	2312.76089855308	2277.09265072561	2355.04999262287	2606.30932800231	3323.25905123027	3296.60914302986
DSG2	na	301.790928478582	301.465752098541	289.671532577224	263.023379782869	247.478118286866	283.346078279933	275.077159929414	286.123961713907	278.252022085093	295.778885808922
GEMIN8	na	9.18360477544959	8.62736180224266	10.0330618393627	7.77009102533167	6.79778224771645	7.78334658525863	7.31296970526023	7.6424497814017	6.56217020735623	6.55677388642109
OFD1	na	25.1300314775901	23.7630842623175	26.1238213930577	22.0732436590268	23.1901485822098	25.8907176566634	30.1122281981303	30.140886127671	24.9282441413593	28.3590526989378
WDR37	na	17.291306062562	17.7466345844378	16.2043413858387	14.3418098029754	19.6941462833842	19.5591870147691	21.1567733184266	18.2093063669112	17.5257960415977	16.1706938793943
YTHDC2	na	33.4682835122033	29.2876229602448	32.8630101002523	30.1525920386005	30.5317534097436	41.8606930336707	46.419759572962	39.0310828121587	31.7304937465457	35.5996618986667
CTPS2	na	17.4834316854793	17.5574380536868	17.5294627608489	15.192267527141	17.0138778542846	18.3896686159478	17.4807350708627	17.6634170968111	15.6051608589569	14.8432488594441
ATP6V1H	na	27.4739640771818	26.903746672783	26.3888456680597	19.3285846401285	20.2768133331885	19.5188587941201	19.4751813541155	21.9525470761692	23.7678603851805	24.135363999096
POLR2B	na	111.778687413317	104.285127749916	107.599855650826	106.152586843586	118.631011340149	113.040002479171	114.113612833954	114.714730902468	108.235795188406	121.682460162109
FAM214A	na	9.87525701795207	9.6868623744479	10.2602255036502	9.81892099718529	7.38044929752072	12.4614201805436	10.754367213618	11.5416588535454	9.60317591320424	8.80940785967005
ARAP2	na	15.4469000825554	13.8113467448183	14.122007796537	16.699897129071	15.1881877648979	17.4217913203716	20.2573171514695	21.5626261689548	21.7671987365963	21.9631812391774
TPR	na	169.14739841644	173.114825637106	152.237515683312	183.119010880578	150.638854609396	206.561146164221	216.925363396142	226.349086637943	167.775485850272	194.088552159397
KIAA0556	na	22.6323983796645	22.0224761794089	22.4513421537438	20.2950138721349	21.5198363727709	22.7047882253917	23.2685399712825	22.9273493442051	21.5271193387662	19.9921265125846
DTNBP1	na	16.0232769513074	17.5574380536868	17.1508566537031	16.8545258061921	17.3634780841672	14.7198005368881	15.0170073091975	17.4294645524824	15.3250682281551	15.5270841727518
XK	na	17.3681563117289	16.9141698491336	16.4693656608407	15.5788392199436	15.6543214047413	14.356846551047	13.6873764536956	16.142725558675	14.8849226654666	14.320315972797
C12ORF4	na	15.0626488367207	14.3789363370711	13.2890743608163	12.486265677523	12.0417856959549	14.6794723162391	13.9611239827695	13.5692475710602	11.7238772607035	12.8721941328512
SCML1	na	22.0175963863289	21.7954403425078	22.5270633751729	24.9725313550461	22.7240149423664	31.1333863410345	32.7323831192664	29.1660838596351	24.208005947869	26.4684491856753
WWC3	na	35.7353658626281	34.774322352022	34.3774345288353	29.9979633614795	29.2498859001742	35.3275212885314	33.8664800254297	33.0652929317788	26.6488131591418	26.146644332354
MAP4	na	369.534423119241	376.955167868164	372.321245767144	317.529988468031	304.50180022771	349.444031923658	331.195403389566	356.465693375379	349.195484143889	330.413133147625
GOPC	na	35.0052884955422	37.2717165579343	35.6268346824164	30.8870782549254	31.8524653892999	39.4006715740812	40.0453528245266	39.5769720822588	30.16997766065	36.4041740319699
USP28	na	21.9023210125785	21.5305651994565	19.308911464434	23.0396728910332	18.8007234736843	22.9064293286368	23.6596078699596	25.2668747874913	22.5274501630583	23.5319798991186
TSPAN17	na	31.2012011617785	31.7850171661572	34.6045981931228	36.0671389384798	41.1362937161812	31.9802789746637	34.9614701417254	30.8037516699354	31.3303614168288	34.9158265853589
NOP16	na	27.0512877067636	28.0767651634388	27.4489427680679	33.2065084117408	32.3574434991303	26.7779385109416	30.8552572056167	29.8679414926209	34.611446520507	36.7259788852911
CC2D2A	na	2.42078284875868	2.38387628746179	1.70372748215594	2.28077298753517	1.8256900893867	2.33903679764249	2.1508734427236	2.69045425977917	1.84060871669748	2.33308518657928
RRM2B	na	23.5546013696678	21.644083117907	20.6718934501587	18.6714127623642	17.7130783140497	22.5838035634447	18.4975116074229	19.8079820864901	16.5654784502773	17.4981388993446
ZNF800	na	39.6547285701422	36.1743766795789	33.695943535973	37.3814826940086	32.8624216089607	46.7807359528498	47.0063614209775	43.4371890636811	40.2933256024861	44.2079417250109
SNX29	na	10.2979333883703	10.9355594774041	11.9260923750916	13.4913520788097	10.7599181863855	13.0260152696297	13.374522134754	15.0899391091962	13.1643536476841	11.5849747195661
MRPS10	na	38.9246512030562	33.6013038613662	32.2572403288191	32.6653080418172	30.5317534097436	30.8914170171405	31.9111405320446	29.1270917689136	30.5701099903668	33.3470279254177
RSF1	na	63.6320063102281	65.726874782875	57.3588252325832	60.614441431443	48.1671427838194	61.0569260625988	61.6714076213657	65.9356254099504	54.4580100744624	60.4993124244007
VPS13D	na	45.2647967593289	44.8395777879717	43.9561690396232	42.716172054684	46.108385874511	60.6133156354597	60.4982039253346	62.153392609971	48.6560912935682	54.9884043112738
FAM120A	na	354.740750154605	353.683994585799	352.482285752706	321.357048226777	323.885190751199	340.128212953737	345.117420582468	349.603085408406	393.009974247884	390.992896785356
R3HDM1	na	90.0684920236562	95.9604803968745	88.480247239965	90.3031474386805	94.0813063083956	111.42687365321	108.716875832211	105.512597492209	102.15378377671	106.276052809353
KITLG	na	329.687568926182	276.794524488619	272.558536534235	303.188178665056	292.615392411703	332.949789678214	336.161965702764	327.494569969351	304.020544118858	334.717273060797
ERCC8	na	14.1404458467174	13.5086322956168	11.5096256572312	12.3702941696823	14.0228536652894	14.5988158749411	15.8773566862869	14.622034020539	13.1243404147125	12.5101636728648
H6PD	na	66.3217650310711	68.148590376487	64.0601533290632	52.7283788982706	46.3802971644197	54.1204721109693	52.9505934808682	56.6944999089698	52.6174013577649	48.512081638183
VAMP3	na	76.1201717998562	72.0081996038061	73.8660515041385	65.0600158986726	68.9877786968252	65.7753278785327	70.7832896605402	62.2703688821353	70.1431973993626	71.3602262239939
PER3	na	19.4815381638198	16.2330623384303	16.5829474929845	12.4089513389625	12.8186750956939	14.518159433643	13.1007746056801	13.4522712988958	15.8852534897587	14.7627976461137
EPN3	na	8.41510228378017	10.2922912728509	10.1087830607919	11.7904366304784	12.2748525158766	11.4935428849674	11.0281147426919	11.3077063092168	11.8039037266469	11.2631698662448
LTBP1	na	21.2490938946595	21.3792079748557	20.9747783358753	17.743640699638	17.0527223242715	21.0110029581334	18.7321523466291	21.2116973524619	20.286709116644	18.8255839192949
RCN1	na	206.573469760741	213.792079748557	201.986358162265	198.46590708484	189.483324596348	187.163272032048	199.209987586073	199.444544040151	199.826085460592	215.005867625281
RFC2	na	62.5176776973074	62.8510875154608	66.7103960790836	72.4048780619215	75.7855609445417	63.7589168460823	64.4479897019725	60.6327010718349	75.8250764813418	67.0560863108218
ARID1B	na	89.9916417744893	92.9333359048596	87.6473138042443	96.4109801849611	88.0604134604182	115.90330614525	111.767205441892	110.69854555816	111.596906758028	108.327558749276
CLPTM1L	na	87.8398347978149	97.8902850105341	95.7494844971636	110.830104326497	124.7295931281	103.038603758217	105.66654622253	99.5468076118293	123.160731086844	114.844107029032
NEDD4L	na	64.7463349231488	64.7808921291204	62.8864743969114	56.4394671491753	49.7986105232713	61.9038186962279	61.0065921936147	65.1167915048002	64.9414771130437	62.8726232176452
FOXP3	na	5.76376868752066	5.33534216717638	5.11118244646781	5.45066086851624	5.28284791822535	6.04923309735126	5.00566910306582	4.6010667051296	5.44179968414907	4.78684719315405
PPP1R3F	na	4.87999082210083	4.9947884118247	5.03546122503866	4.09765994370725	4.31173616855158	3.38757053451671	3.94978577663788	3.6652565278151	3.44113803556485	2.89624367989152
HEXB	na	67.8587700144099	69.0945730302417	72.0866028005534	78.5127108082021	76.290539054372	75.4944290549438	75.0850365459874	77.3993000820529	87.9090728387905	88.4158834500218
PTCD2	na	26.4749108380116	22.438708547061	22.4892027644584	17.7049835303577	18.3734343038279	20.8093618548883	19.8271424629248	18.4432589112398	18.9262591956067	19.1473887726162
JKAMP	na	37.1186703476331	35.7203050057766	39.2614533110157	38.502540603136	43.3892729754244	41.6993801510747	41.5314108394993	37.6273675461869	39.933206505741	43.8861368716896
ARHGEF5	na	99.9053239170248	109.015041018689	110.515122675848	106.616472874949	104.336246384951	119.129563797171	112.236486920304	117.171232617919	114.677925696847	113.395985189086
NFE2L3	na	50.0679373322628	52.9371893041118	50.7332183575323	68.9643899959786	72.7168478155725	69.8081499434336	69.6100859645091	65.2337677769645	74.9847985889365	79.8478292303427
MCUR1	na	40.3848059372281	43.7422379096163	41.6845323967486	43.1414009167669	41.4470494760769	42.868898549896	41.570517629367	40.9806873482305	45.2149532580033	43.9665880850199
LIMA1	na	33.7756845088711	33.7905003921171	32.6737070466794	39.5849413429832	40.0874930265336	39.4006715740812	42.2744398469856	41.4485924368878	39.8931932727693	39.5015457451872
LETMD1	na	100.789101782445	98.6470711335378	97.7560968650362	84.5045720466419	88.9538362701181	86.6653461747191	85.0572679622513	86.679417673755	84.427921570254	83.3072314035465
LAMC3	na	0.806927616252893	1.09733987835543	1.17367893215187	0.927772062726169	0.738044929752071	1.25017484011926	0.547495058147824	1.01379435875737	1.08035729023548	1.005640166629
MAPK9	na	40.8074823076463	39.6555928453961	39.6400594181615	39.7782271893845	38.3394918771208	38.5941071611011	40.7883818320129	44.9968726925386	42.6140931148438	45.0929050716444
BCAR1	na	107.167672463301	109.052880324839	112.256710768719	117.672423289102	127.332172617226	107.031097602468	102.655323402717	99.2348708860578	141.646844719763	129.083971788499
FAM160A2	na	36.1964673576298	33.6013038613662	39.7157806395906	35.6032529071167	34.6881116983474	42.3043034608098	40.2799935637328	40.395805987409	36.6521214020629	37.1282349519427
HERPUD1	na	204.613788406984	202.515966515801	203.841528087279	184.97455500603	190.959414455852	174.500210748259	170.388283453577	177.920909961918	269.729203462124	259.897644663599
HOMER3	na	24.630504858005	27.6605327957868	24.4200939109018	29.031534129473	32.3962879691172	23.753321962266	24.3244232977105	24.6430013359483	27.9692498472074	26.0259675123586
RAD51	na	10.9511605062893	9.72470168059809	9.50301328935867	10.2441498592681	10.293784546542	8.83188032213285	10.5197264744118	10.9567774927239	11.6838640277318	10.9413650129235
POLQ	na	15.8311513283901	13.8870253571187	14.4627532929682	16.5839256212303	13.0517419156156	19.5995152354181	23.8942486091658	23.3562623421409	17.4057563426827	18.342876639313
PIK3CB	na	53.1419472989405	49.3802945259942	51.2254062968218	44.2238016566141	43.1950506254897	51.7814353133268	51.3472150962924	52.2494015667259	54.1779174436606	59.6143490777672
CYBA	na	68.5888473814959	71.1378955623518	76.85703975059	84.8524865701642	93.032505618748	67.3078002631951	62.1406890997781	63.674084148107	83.2275245811034	72.6876712439442
THOC3	na	51.9891935614364	57.7427811851855	59.1761345468829	72.636821077603	75.4359607146591	57.387057983539	60.0289224469222	56.8114761811341	71.3435943885132	67.4181167708083
HEBP2	na	32.8150563942843	37.4987523948354	34.3017133074062	32.2014220104541	36.1642015578515	29.3992728531271	29.3300924007763	29.7899573111781	32.4907451730077	31.0943939521687
MPHOSPH9	na	42.8824390351537	39.5799142330957	41.4573687324611	42.9094579010853	38.4171808170947	44.6433402584523	46.7717206817713	50.7677021193113	43.5343974731926	44.8917770383186
PLEKHA5	na	11.0664358800397	10.7463629466531	8.51863741077968	10.3601213671089	9.59458408677693	11.7355122088615	11.4973962211043	13.5302554803387	10.7635596693831	11.30339547291
PRSS8	na	49.760536335595	46.8072217077815	47.7422301110808	38.2705975874545	43.8942510852548	34.9645673026903	38.28554728048	35.2098579214578	45.3349929569184	40.5876371251465
SIKE1	na	24.553654608838	26.2604784682299	22.7163664287458	19.8311278407719	18.3734343038279	19.357545911524	22.9947924422086	23.3562623421409	19.1263253604651	22.0436324525077
RRP12	na	83.036694224881	81.2409903044518	82.6497131899202	99.1556392038593	102.782467585473	92.6742510514214	92.2138105080407	91.2804843788846	114.357819833074	107.96552828929
FNIP2	na	16.8302045675603	14.3410970309209	16.4315050501261	14.9603245114595	14.2559204852111	17.8654017475107	16.8159196431118	17.2734961895967	15.9652799557021	17.0556572260279
MSMO1	na	87.2634579290628	95.5442480292225	90.448998997123	46.1953172899072	48.6332764236628	49.6440396189294	53.0679138504713	45.0748568739815	58.8594657013477	64.2000682375955
TTC17	na	113.008291399988	109.582630610942	107.71343748297	99.0010105267383	98.0434422470647	116.548557675634	117.437689972708	120.953465417898	115.038044793592	122.527197902078
FSTL4	na	5.37951744168595	4.91910979952433	5.67909160718646	7.53814800965012	7.69120505741632	7.21875149617251	6.45262032817079	7.25252887418733	5.92195847980928	5.79248735978305
FOXN3	na	54.7558025314463	52.5587962426099	48.9537696539472	44.7263448572574	44.3992291950851	58.9598585888503	60.6937378746731	58.1372072656629	51.3769911356427	53.017349584681
AKR7A2	na	44.534719392243	52.1425638749579	50.9603820218198	55.5890094250096	57.5286600506746	45.0062942442934	42.8610416950011	43.2422286100739	53.9778512788022	43.6850088383638
MRTO4	na	63.2093299398099	65.310642415223	60.3119528683202	72.636821077603	69.9977349164859	60.6939720767577	61.3194465125563	65.3507440491288	75.0248118219081	69.0271410374147
USE1	na	14.9857985875537	16.8384912368333	14.9928018429722	16.1200395898672	15.5766324647674	14.518159433643	13.5700560840925	14.2321131133246	13.9646183071178	14.5214440061228
MCF2L2	na	1.92125622917355	2.9514658797146	2.8774064143078	2.89928769601928	2.36951266920402	3.14560121062266	3.28497034888695	2.65146216905773	2.36078074532938	2.2124083665838
LAMA3	na	71.5475819744232	70.9486990316009	69.2091963862456	39.4303126658622	44.2050068451504	38.6747636023991	43.7604978619583	47.0244614100533	66.1818873351659	71.6015798639849
AP5M1	na	42.8440139105703	41.0178078668028	38.8828472038699	41.6337713148368	39.9709596165727	42.3849599021079	46.6544003121682	43.8271099708955	40.053246204656	43.8459112650245
ANAPC4	na	19.8657894096545	19.7142785042475	19.8010994037234	22.111900828307	21.9082810726404	26.2939998631535	28.4306362338192	24.9939301524413	21.8472252025397	23.9342359657702
KCNQ1	na	15.5237503317223	17.1033663798846	15.7500140572638	17.4730405146762	15.887388224663	15.9699753770073	14.2348715118434	14.5830419298175	18.4861136329182	14.5616696127879
TRAPPC3	na	23.5930264942512	21.9089582609583	25.1773061251933	20.9908429191796	23.7339711620271	20.6077207516433	20.1008899919987	18.8721719091756	20.0466297188139	17.4579132926795
THRAP3	na	151.702391855544	151.886974886851	143.832460104676	177.745664350622	168.42962186342	177.565155517584	189.355076539412	198.703694316444	172.69711350579	196.14005809932
PHPT1	na	39.3089024488909	41.8124332959568	44.7891024753439	44.5717161801364	44.3992291950851	38.432794278505	41.2185565205576	36.0676839173294	40.5334050003162	36.7662044919563
ENTPD2	na	26.7823118346793	29.514658797146	31.8029130002442	31.9308218254923	35.5038455680733	29.1573035292331	27.6876072263328	26.8265584163488	29.2496733023013	27.8763454189559
ARID4B	na	70.3564031123356	70.4189487454982	66.1803475290795	71.9409920305584	63.4718639586781	69.3242112956455	74.2637939587656	78.0621656243174	68.6226945464386	79.405347557026
OPN3	na	5.1873918187686	5.75157453482844	5.52764916432815	5.2187178528347	5.71013708808182	6.04923309735126	5.86601848015526	4.95199552162253	4.00132329716843	4.70639597982373
SDCCAG8	na	12.5265906142116	12.1085779680599	10.3359467250793	11.1719219219943	9.08960597694657	8.87220854278185	8.8772412999683	10.8398012205596	7.00231577004476	8.40715179301845
HHAT	na	4.61101495001653	5.14614563642545	4.46755206432001	3.32451655810211	3.18524653892999	3.58921163776175	3.28497034888695	3.23634352987929	2.48082044424443	2.45376200657476
KIF1B	na	104.477913742458	102.355323136256	97.680375643607	93.5116924889418	97.4996196672473	122.113852125198	121.778543648023	117.288208890083	109.116086313783	108.810266029258
FOXC1	na	16.9070548167273	15.9303478892288	14.9549412322577	18.4008125774024	16.2369884545456	17.5024477616697	16.9723468025826	15.0509470184748	18.6061533318332	18.6244558859691
TBC1D22A	na	40.8843325568132	49.4938124444448	45.129847971775	40.9379422677922	37.5237580073948	36.1340857015116	34.2575479241067	37.8613200905156	43.2543048423908	36.8064300986215
SYNE2	na	148.628381888866	158.319656932383	146.520563465411	147.051871942098	123.175814328622	208.375916093427	196.511619085201	237.461832493553	171.696782681497	183.187412753139
PLEKHH1	na	31.0859257880281	31.8228564723074	30.8942583430943	30.7711067470846	32.3185990291433	37.7068863068229	41.6878379989701	37.5883754554655	31.4103878827722	35.1571802253499
ATP9A	na	37.3492210951339	35.190554719674	39.3750351431594	29.4181058222756	27.5795736907353	34.9242390820413	29.4083059805117	34.5469923791934	27.9692498472074	25.4628090190463
FAM168A	na	64.4005088018975	68.1864296826372	61.1070256933263	65.6398734378765	65.2975540480649	71.1389812248509	72.8950563133961	73.1881542841377	68.3426019156368	64.2402938442606
RELT	na	10.6437595096215	9.91389821134903	10.3359467250793	13.53000924809	14.4112983651589	12.6630612837886	13.2180949752832	11.0737537648882	16.0853196546171	13.8778342994802
NOP58	na	88.3777865419835	81.8464192028547	81.9303615863433	114.734478423803	98.3541980069603	102.715977993024	111.571671492553	116.235422440604	109.316152478642	112.832826695774
SZRD1	na	167.418267810183	172.055325064901	168.971905619154	182.848410695616	196.319951314051	161.030585051491	163.427274857126	162.324073673343	180.459680702296	162.350548500586
KCNH2	na	35.5816653642942	32.958035656813	36.8383742252828	31.6602216405305	28.9391301402786	26.4149845251005	27.7267140162005	30.1798782183924	30.4100570584801	26.2270955456844
CUL1	na	108.781527695807	107.16091501733	107.031946490107	122.543226618415	117.892966410397	114.007879774747	115.834311588133	116.235422440604	116.198428549771	122.808777148734
FAM114A2	na	9.8368318933686	11.2004346204554	9.31371023578579	9.54832081222349	9.74996196672473	8.71089566018582	9.11188203917451	8.53926786799476	7.64252749759171	8.48760300634877
CYFIP2	na	104.324213244124	110.490773958546	105.441800840095	92.2746630719736	95.7904629878215	102.151382903938	91.4707815005544	97.7531714386432	81.0668100006325	81.0948230369627
TAB2	na	47.3013283622529	45.3693280740744	45.9627814074957	43.3733439324484	43.5058063853853	49.4423985156843	44.6208472390477	42.2284342513165	42.2539740180987	46.2192220582689
GINM1	na	15.7158759546397	15.5141155215767	14.9549412322577	17.2024403297144	17.1692557342324	17.0185091138816	16.1511042153608	17.117527826711	16.9255975470225	18.7049070992994
EIF2AK2	na	47.0707776147521	46.50450725858	43.880447818194	51.3753779734616	47.0018086842109	58.3146070584662	61.4758736720271	59.8138671666847	54.0578777447455	61.0222453110478
USP36	na	109.473179938309	102.885073422359	104.419564350802	102.944041793325	100.762555146151	109.652431944654	108.364914723402	109.723743290124	117.038706442177	113.597113222412
KMT2C	na	116.850803858336	110.452934652396	105.290358397237	112.415048266987	101.03446643606	164.055201600166	153.376829861126	165.950338110437	130.963311516323	134.152398228309
MCOLN3	na	16.1385523250579	13.2059178464153	15.1821048965451	21.0681572577401	16.7808110343629	29.3589446324781	33.436305336885	30.140886127671	19.8065503209837	21.3597971392
PUM2	na	112.047663285402	101.522858400952	101.163551829348	100.933868990751	95.4797072279259	112.757704934628	113.761651725144	112.804118457118	106.235133539822	123.211033215385
MRPL43	na	38.4635497080546	41.055647172953	41.1166232360299	43.5666297788497	42.6123835756854	34.7225979787963	34.9614701417254	32.6753720245644	38.8928624484772	36.6455276719608
ITIH4	na	1.03747836375372	1.09733987835543	1.24940015358102	1.58494394049054	1.04880068964768	1.57280060531133	1.75980554404658	2.10557289895761	0.840277892405371	1.04586577329416
HPF1	na	7.68502491669422	9.30846931294603	8.48077680006511	11.3265505991153	10.332629016529	10.2030398241991	10.9890079528242	11.1517379463311	10.8035729023548	12.6308404928603
ZFR	na	171.875582261866	154.573565623514	143.946041936819	147.477100804181	148.580097700088	165.789315088074	165.343507560643	162.791978762	179.139244014231	182.18177258651
ZNF280C	na	12.4497403650446	11.0112380897045	11.0174377179417	11.9064081383192	10.7987626563724	13.6309385793648	13.765590033431	14.9339707463105	12.2040360563637	12.3894868528693
TRAF1	na	3.07400996667769	3.48121616581722	3.18029130002442	2.78331618817851	2.60257948912573	3.30691409321869	3.12854318941614	2.57347798761486	2.32076751235769	2.33308518657928
RC3H2	na	52.2581694335207	48.0180795045875	46.7957148432164	44.6490305186969	42.0685609958681	54.3624414348634	52.5986323720589	56.1876027295911	50.6967661751241	54.3045689979661
IL17RB	na	12.2191896175438	10.9733987835543	11.5853468786604	17.7822978689182	17.1692557342324	19.8011563386631	22.1735498549869	20.1979029937045	22.5274501630583	20.2334801525755
TRAF3IP2	na	49.0688840930926	53.2020644471631	53.0427156111215	45.8087455971046	44.3603847250982	45.6112175540285	41.7269447888378	42.1504500698737	51.2569514367276	45.736514778287
DCBLD2	na	94.7179320982562	85.327635368672	81.4760342577684	80.0976547486926	90.7795263595048	78.7610149275135	84.1969185851619	81.3764933356395	93.3108592899679	96.9034864563706
SOAT1	na	24.0541279892529	21.3413686687055	20.8990571144462	21.7253291355045	23.6562822220532	24.8018556991402	22.4472973840608	21.8745628947263	24.848217675416	28.4797295189333
PKP2	na	41.9602360451504	42.8340945620118	42.2145809467527	42.8321435625248	42.146249935842	47.3856592625849	45.7158373553433	45.5427619626387	47.1355884406441	48.2305023915269
MSH4	na	0.691652242502479	0.870304041454304	0.870794046435257	0.541200369923599	0.427289169856462	1.25017484011926	1.21231048589875	0.896818086593057	0.440145562688528	0.925188953298681
GDI2	na	359.236489730871	369.879217618079	356.836255984882	314.205471909929	310.600382015661	290.605157996755	296.742321516121	303.748386719996	316.944818368712	333.470279254177
PRDM1	na	23.7851521171686	23.9901200992186	21.1640813894482	19.9857565178929	19.3833905234886	21.9788802537096	24.2853165078428	21.7965787132834	27.5291042845188	28.2383758789424
ATG5	na	26.6670364609289	24.065798711519	28.2061549823594	27.4465901889825	28.9002856702916	24.4792299339481	25.1065590950645	23.5122307050267	25.3683897040479	27.4338637456392
PITHD1	na	46.4175504968331	47.1856147692833	46.4549693467852	49.481176678729	53.3723017620709	43.5948065215781	44.3470997099738	45.1138489647029	52.4173351929065	51.5692277447352
MTA3	na	43.0745646580711	41.8124332959568	41.2680656788882	38.5798549416965	37.5626024773817	37.5455734242268	36.7994892655073	37.276438729694	37.2123066636664	36.685753278626
USP13	na	53.5646236693587	56.2670482453283	54.2163945432734	60.7690701085641	60.441995299696	67.025502718652	69.1799112759644	66.4425225893291	68.7427342453537	63.2748792842968
ATP11B	na	49.7989614601785	49.3802945259942	48.347999882514	51.2980636349011	46.5356750443675	58.8388739269033	57.8389422143309	57.8642626306129	53.3376395512552	54.9481787046086
LAMC2	na	109.281054315392	93.8793185586143	100.10345472934	69.3123045195009	71.5903581859509	71.1389812248509	73.2861242120731	75.800624362474	124.24108837708	123.331710035381
CDK14	na	1.38330448500496	1.05950057220524	0.870794046435257	0.425228862082828	0.893422809699876	0.685579751033143	0.547495058147824	1.28673899380743	0.560185261603581	0.764286526638041
SEC61A1	na	347.516826732912	342.748435108395	364.938426677802	327.464880973057	360.088236779037	342.910860178519	323.686899734967	319.111270464242	384.727235022745	372.489117719382
PPP1R12A	na	54.6021020331124	54.7156366931706	49.0294908753764	51.6846353277037	49.6043881733366	60.2906898702676	60.3026699759961	59.4629383501918	54.7381027052642	63.1542024643013
CROCC	na	27.8582153230165	31.0660703493036	30.5156522359486	39.546284173703	37.2518467174861	37.4649169829288	36.838596055375	40.3568138966875	33.6111156962148	35.5996618986667
POLR3E	na	66.1680645327372	62.5862123724095	63.7951290540612	75.8840232971446	75.3582717746852	67.8320671316322	71.6045322477619	73.7730356449593	72.4639649117203	73.7335370172384
ATP2B4	na	33.0071820172017	31.0660703493036	31.5000281145275	31.6215644712503	29.5217971900829	39.8442820012203	37.7380522223322	36.5745810967081	42.8141592797022	49.5579474114772
ZC3H11A	na	123.421500162109	114.274704573565	113.430389700871	118.79348119823	113.658919181819	144.979953233185	147.940986069516	151.094351545569	131.563510010898	140.467818474739
RIOK2	na	21.8254707634116	22.2873513224602	19.7632387930089	23.6195304302371	21.3644584928231	22.4224906808487	22.5255109637962	23.278278160698	23.8078736181522	25.0203273457296
YIPF1	na	10.2979333883703	8.36248665919135	8.63221924292341	8.73652025733809	8.74000574706401	9.1141778666759	9.42473635811612	7.6424497814017	8.96296418565729	8.44737739968361
NDC1	na	106.706570968299	95.657765947673	95.9009269400219	103.253299147567	112.182829322315	116.346916572389	111.063283224273	108.24204384271	119.999685682081	128.802392541843
DGKG	na	4.99526619585124	3.74609130886853	3.33173374288272	3.44048806594288	3.76791358873426	3.02461654867563	3.79335861716707	3.43130398348648	4.04133653014012	3.78120702652505
FLYWCH1	na	30.9706504142777	31.5201420231059	32.5979858252503	31.9694789947726	31.6970875093521	29.0363188672861	27.4138596972589	26.6705900534631	30.6901496892819	30.7323634921823
UNKL	na	14.0635955975504	15.8546692769284	17.3780203179906	16.3133254362685	19.11147923358	17.0991655551796	17.8718029695397	17.5074487339253	22.0472913673981	20.9173154658832
TBXAS1	na	1.7291306062562	1.70276877675842	1.32512137501017	1.46897243264977	1.47608985950414	1.37115950206629	1.52516480484037	1.40371526597174	1.40046315400895	1.24699380661996
PARP12	na	39.885279317643	42.7584159497114	42.7824901074713	53.3082364374745	53.5276796420187	44.8449813616974	47.7493904284638	46.7515167750033	50.6967661751241	44.6101977916625
ALDH18A1	na	135.71754002882	136.486377283725	135.503125747469	140.905382026537	151.066143779253	135.865775366509	140.471589204785	133.937831628137	144.967943056412	146.702787507839
TARBP1	na	57.829812498124	52.180403181108	53.3077398861235	54.1973513309204	49.293632413441	69.7274935021356	72.503988414719	69.4059214841583	58.8994789343193	62.9128488243103
GATB	na	22.3249973829967	23.0062981393138	24.9880030716204	26.6347896340971	25.2489054915182	21.8982238124116	24.0506757686366	22.9273493442051	22.4074104641432	21.8827300258471
MXD1	na	15.4469000825554	14.0005432755692	11.888231764377	10.4760928749497	12.4690748658113	12.7033895044377	14.3912986713142	11.775611397874	13.2843933465992	14.1996391528015
CDK17	na	19.2125622917355	16.9520091552838	17.9459294787092	18.8646986087654	17.7519227840367	17.8654017475107	19.0841134554385	19.1451165442257	18.5661400988615	20.7564130392226
DNAJC25	na	9.91368214253554	10.1787733544003	9.54087390007325	12.4476085082428	11.3425852361897	11.2515735610734	10.8716875832211	13.1403345731244	10.4434538056096	12.0274563928829
PSD	na	3.49668633709587	3.59473408426778	3.5210367964556	2.20345864897465	2.68026842909963	3.18592943127167	4.14531972597639	3.78223279997941	2.68088660910285	2.6146644332354
CTDP1	na	23.977277740086	27.5848541834864	26.8431729966346	25.3204458785684	28.589529910396	26.2536716425045	24.3635300875782	26.0857086926415	25.6884955678213	26.0259675123586
YBX3	na	192.817275159858	214.170472810059	197.632387930089	226.917583675109	216.519075707266	190.268545022022	200.265870912501	194.024643429872	218.752344656198	201.972771065769
STYK1	na	1.38330448500496	1.62709016445805	1.59014565001221	1.353000924809	1.90337902936061	1.81476992920538	1.68159196431118	2.18355708040049	1.44047638698064	0.965414559963842
WNK1	na	190.51176768485	179.396150458037	177.452682419219	174.653090808201	157.98045943693	222.974731968368	206.796704820407	209.69946389989	200.74638981894	197.708856759262
CCAR1	na	91.8360477544959	85.138438837921	86.6250773149507	89.2594038681135	88.1769468703791	109.329806179462	117.203049233502	118.457971611726	95.5115871034105	112.631698662448
OGFR	na	72.1239588431752	70.7216631946997	74.5096818862863	94.2075215359864	89.9637924897788	68.4773186620163	72.5822019944544	81.1425407913109	89.9097344873747	91.8350600165604
PIGV	na	9.8368318933686	11.2761132327558	10.3359467250793	7.77009102533167	7.65236058742937	8.18662879174871	7.82135797354035	7.87640232573032	5.92195847980928	7.92444451303653
PTPRU	na	89.1462890336529	89.8683521066944	90.6383020506958	97.2614379091267	99.5195321065688	92.7952357133684	93.0741598851302	96.9733296242144	109.99637743916	99.276797249615
SNRNP40	na	34.5441870005405	35.9473408426778	32.9008707109669	36.8789394933652	39.2717591568076	32.5045458431008	34.9614701417254	35.9117155544437	37.0522537317797	35.3583082586757
QSER1	na	51.6433674401851	47.9424008922871	44.0697508717669	50.3702915721749	47.3902533840804	72.2278431823741	69.7665131239799	70.4977000243585	64.5813580162985	70.9579701573423
MPC1	na	7.53132441836033	8.24896874074079	7.79928580720273	7.42217650180935	7.61351611744242	7.50104904071557	7.39118328499563	7.6424497814017	5.40178645117739	5.71203614645273
ACAA1	na	50.5674639518479	54.4507615501193	55.2764916432815	54.1586941616401	58.1113271004789	47.788941469075	51.3472150962924	49.6369314883896	52.4173351929065	53.4598312579977
HDAC7	na	62.8635038185587	65.4998389459739	66.0289050862212	67.8819892561314	71.2019134860814	71.3809505487449	67.4201057319178	64.9608231419144	68.1425357507784	63.838037777609
NCKAP1	na	192.279323415689	180.985401316345	173.81806379062	180.181066015278	170.837979002611	188.69574441671	195.025561070229	191.412173351535	184.060871669748	194.73216186604
MRPS35	na	44.8805455134942	42.1908263574586	41.1166232360299	43.6052869481299	44.5546070750329	44.1190733900152	43.799604651826	46.907485137889	47.2556281395592	48.8338864915043
SFSWAP	na	57.9835129964579	60.8077649833507	59.7440437076015	57.7151537354238	53.9549688118751	59.6051101192345	59.3250002293035	60.7106852532778	55.778446762528	54.7470506712828
TNK2	na	40.8459074322298	40.1475038253485	43.1232356039025	43.9918586409325	43.0008282755549	44.7239966997503	44.4644200795769	47.4143823172677	46.0552311504087	42.5184662450742
MON2	na	28.7804183130198	27.8875686326879	30.0991855180882	28.8382482830718	28.589529910396	43.6754629628761	42.9392552747365	41.7215370719379	33.851195094045	39.0188384652053
CDH3	na	142.057685585093	153.62758296976	149.700854765435	154.744648628869	155.766324647674	150.948529889239	145.594578677454	141.89221813531	147.28871056877	132.784727601693
GPBP1	na	68.7809730044132	68.6783406625896	61.6370742433303	69.3509616887811	66.6182660276212	75.7363983788378	74.8503958067811	77.3993000820529	71.8637664171451	84.4737739968361
DGAT2	na	24.3999541105041	24.4063524668707	26.7674517752055	23.9287877844791	25.5985057214008	21.6965827091665	21.5478412171037	21.6796024411191	26.6087999261701	23.8940103591051
CS	na	325.806631343251	318.758315009176	314.167347709555	293.794486529954	304.967933867553	312.100099602676	316.49125039931	291.036965144808	317.064858067627	310.42100663504
MRPS24	na	70.1642774894182	78.4787209554881	80.794543264906	78.7833109931639	86.0016565511098	61.5408647103869	64.0178150134278	59.5799146223561	76.2252088110587	69.9523299907134
ELMO2	na	29.0109690605207	28.2281223880396	28.2818762037885	26.4415037876958	28.9779746102655	29.6815703976702	26.9054714289788	26.8655505070703	26.4087337613117	24.6985224924083
WAPL	na	50.7980146993488	51.8776887319065	48.1586968289411	51.877921174105	49.8374549932583	57.1047604389959	60.1071360266576	59.657898803799	58.6193863035176	62.9128488243103
VMP1	na	56.6770587606198	57.7806204913357	57.5481282861561	50.0610342179329	54.7707026816011	48.1115672342671	50.6823996685415	48.0382557688107	57.0988834505936	60.6199892443962
APPBP2	na	34.4289116267901	30.3471235324501	29.1526702502238	25.0885028628868	26.5307730010876	25.6487483327694	29.7993738791887	27.9963211379919	26.8088660910285	29.4451440788972
POLD1	na	44.9958208872446	49.9857234243972	48.0451149967974	53.2695792681942	53.9549688118751	47.1033617180418	48.1404583271408	49.4809631255039	56.7387643538484	52.7357703380248
EIF4B	na	1030.63869157786	1059.23569706219	1010.3861181399	952.396679557693	928.305143748158	918.596209943114	953.892818452981	1002.13572363166	999.050400837015	1031.86726217469
BICRA	na	21.5949200159107	19.3358854427456	19.2710508537194	18.7873842702049	19.6164573434103	20.7690336342393	22.0562294853838	21.8745628947263	23.2476883565486	20.9977666792136
SPHK2	na	17.291306062562	15.6654727461775	16.3179232179824	17.7822978689182	18.1403674839062	17.0588373345306	16.6985992735086	14.9729628370319	14.444777102778	14.4409927927925
RPL18	na	918.206777046625	1012.42847535441	1042.26475236157	1028.5513030398	1062.1243428532	771.438532794882	757.420306157647	822.226217042947	965.639351305658	791.961744023671
CA11	na	7.80030029044463	8.17329012844042	9.95734061793359	8.69786308805783	9.36151726685522	6.73481284838441	7.27386291539252	5.9657898803799	4.80158795660212	5.39023129313145
ISOC2	na	69.5494754960827	75.6786123003742	76.85703975059	86.1281731564127	102.510556295564	72.5101407269172	66.481542775093	66.7154672243791	91.6703167381288	76.388427057139
U2AF2	na	143.440990070098	144.205595738363	141.787987126089	174.730405146762	174.644737061332	145.141266115781	144.851549669967	147.234134564147	160.853196546171	161.827615613939
EPN1	na	141.942410211342	148.859830394836	152.691843011887	142.760926151989	145.200628811223	119.129563797171	114.973962211043	121.031449599341	142.647175544055	121.360655308788
MED29	na	45.3032218839124	51.0073846904522	49.9002849218117	45.267545227181	46.3026082244457	44.9256378029954	42.0006923179117	42.6573472492523	43.2943180753625	41.6737285051058
AHRR	na	10.2210831392033	9.49766584369697	10.1087830607919	6.99694763972653	5.78782602805572	6.33153064189432	7.15654254578942	8.18833905150182	7.00231577004476	7.03948116640301
ZNF275	na	32.2002544009488	29.5524981032961	28.3197368145031	31.3123071170082	31.9689987992608	35.3678495091804	35.4698584100055	33.9621110183718	36.131949373431	34.9158265853589
MTMR1	na	30.4326986701091	28.8713905925928	29.0769490287947	32.8585938882185	32.9789550189215	35.0048955233393	34.8050429822546	33.6891663833218	37.9725580901284	39.5819969585175
GPC1	na	127.532988492541	138.491860509685	135.919592465329	163.558483224768	188.667590726622	150.383934800152	145.359937938247	143.100972947675	157.49208497655	143.002031694644
ADCK1	na	11.7965132471256	12.1464172742101	13.8948441322495	15.3082390349818	15.7708548147022	11.9774815327555	12.2013184387229	11.8925876700384	10.9236126012698	11.0218162262539
HAGH	na	12.2576147421273	13.2815964587157	13.2133531393872	14.4964384800964	16.2369884545456	13.0260152696297	10.6761536338826	11.9315797607598	11.8039037266469	12.8319685261861
RNF4	na	120.309065070848	107.312272241931	112.673177486579	102.441498592681	109.036427253372	107.111754043766	98.6664308362115	100.053704791208	122.600545825241	114.160271715724
CASP8	na	17.5602819346463	16.2709016445805	17.3780203179906	18.9806701166062	15.3435656448457	18.0670428507558	19.7489288831894	19.9249583586544	17.8859151383429	19.0669375592859
LIMCH1	na	25.3990073496744	28.7578726741422	26.4267062787743	30.8097639163649	27.8903294506309	32.7061869463458	34.2966547139744	36.1066760080509	35.0515920831955	36.7259788852911
INTS13	na	34.4673367513736	33.9418576167178	33.0901737645397	36.9175966626455	35.3873121581125	34.1176746690611	36.9168096351104	37.5883754554655	40.4933917673446	42.6391430650697
TM7SF3	na	76.9270994161091	80.6355614060488	79.4694218898958	73.8738504945712	75.1640494247504	70.3324168118707	71.6436390376296	70.4197158429157	72.5439913776637	69.0271410374147
SPA17	na	2.34393259959174	1.66492947060823	2.34735786430373	1.85554412545234	1.98106796933451	2.17772391504645	1.87712591364968	1.6766599010218	1.84060871669748	1.2067681999548
ATP2C2	na	16.638078944643	18.0115097274891	17.605183982278	15.5788392199436	13.1682753255764	13.4292974761198	13.6091628739602	16.2986939215608	11.0436523001849	12.067681999548
CDON	na	19.7505140359041	18.9196530750936	18.2109537537112	17.6663263610775	17.2081002042194	21.1319876200804	18.8494727162322	19.885966267933	18.8462327296633	19.6703216592633
TAF2	na	37.6181969672182	39.5420749269455	38.3527986538659	42.0590001769197	44.6322960150069	45.0869506855914	45.3247694566663	46.2056275049031	45.37500618989	45.2940331049702
HIPK2	na	103.939961998289	91.3440850465517	96.3552542685969	96.7975518777636	92.1002383390611	119.613502444959	115.130389370514	116.274414531326	113.31747577581	117.378320248937
TNPO3	na	137.254545012159	130.621284830446	132.70144055459	122.697855295536	120.728612719444	122.154180345847	127.527241758575	130.116606737436	123.640889882505	129.687355888476
BORCS8-MEF2B	na	9.5678560212843	10.1030947421	10.638831610796	8.23397705669475	10.332629016529	9.71910117641103	7.97778513301116	8.38329950510901	8.76289802079887	8.24624936635781
RFXANK	na	29.3952203063554	30.3471235324501	32.4844039931065	31.8148503176515	31.2309538695087	24.2372606100541	23.2294331814148	26.124700783363	26.7688528580568	24.4571688524173
TMEM161A	na	51.4896669418512	49.6073303628953	54.0270914897005	58.5656114595894	64.7925759382345	52.2250457404659	50.3304385597322	51.8594806595115	63.9411462887516	61.062470917713
LPAR2	na	33.929385007205	31.4444634108055	35.1346467431269	33.7863659509447	35.736912387995	30.0041961628623	29.9558010386595	27.021518869956	34.0912744918751	34.0710888453906
CTSA	na	79.6168581369521	81.5058654475031	84.9213498327948	91.888091379171	95.4797072279259	89.8512756059908	87.8729568327258	82.4682718758398	91.9103961359589	83.4681338302071
SUGP2	na	72.9693115840116	64.6673742106698	70.4207359291121	82.417084905508	79.1650298334064	102.433680448481	103.828527098748	98.805957888122	85.3882391615744	86.0827982634425
SLC12A2	na	65.9375137852364	59.6725857988451	55.8444008040002	70.5879911057494	69.7258236265773	84.4876222596727	86.1131512886792	85.6656233149976	95.2314944726087	100.966272729552
SNX24	na	14.7552478400529	15.7033120523277	16.4315050501261	13.9552381101728	12.8186750956939	13.1469999315767	13.8438036131664	12.6724294844671	12.4041022212221	12.9928709528467
CNN2	na	150.280662245955	153.892458112811	152.426818736884	135.879950020104	146.52134079078	133.768707892761	127.566348548443	125.203603306535	138.525812547971	127.756526768548
ABCA7	na	11.0664358800397	11.0490773958546	11.7746499322333	14.7670386650582	16.1592995145717	17.3411348790736	15.212541258536	16.0647413772321	12.6441816190523	13.8778342994802
DDX20	na	32.5845056467835	28.0767651634388	30.2506279609465	34.4821949979893	33.6004665387127	32.9481562702399	34.5704022430483	33.7671505647647	35.6117773447991	37.5304910185943
BTBD1	na	104.05523737204	100.614715053348	95.7873451078782	105.843329489344	105.074291314703	102.232039345236	103.78942030888	102.82214323243	109.03605984784	111.223802429168
FAR2	na	21.940746137162	21.1900114441048	23.0192513144624	23.3489302452753	23.5785932820793	23.5920090796699	23.7769282395627	23.3562623421409	22.4874369300866	23.4917542924535
SBNO2	na	51.4128166926843	50.2127592612983	50.581775914674	59.6093550301564	62.3453743290566	56.3788524673138	53.7718360680899	53.8480772863048	63.1808948622896	62.5105927576587
PMS1	na	17.0223301904777	15.968187195379	16.6965293251282	15.346896204262	12.5079193357983	14.0745490065039	14.156657932108	15.2848995628034	13.6044992103727	16.0097914527337
HMG20B	na	83.9588972148843	92.7441393741086	89.0481564006836	110.288903956573	115.057320101349	88.8027418691166	91.001500022142	85.8605837686048	100.113108895154	90.8696454565966
TAF11	na	9.18360477544959	10.0274161297996	10.4116679465085	10.3214641978286	9.32267279686827	9.84008583835806	10.4024061048087	10.5668565855095	9.32308328240245	10.1770784862855
ANKS1A	na	46.7249514935008	45.6342032171257	44.4862175896272	42.7934863932445	45.7199411746415	49.8860089428234	48.9225941244949	48.5841450389108	49.6964353508319	47.0237341915721
AP3D1	na	201.462928191139	213.262329462455	211.300068398051	204.071196630477	209.876671339497	211.360204421453	205.193326435831	216.990984864798	232.036738002797	217.459629631855
ZNF76	na	24.3231038613372	23.7630842623175	25.5559122323391	23.1943015681542	23.034770702262	20.0834538832062	20.9221325792204	20.7437922638046	19.4064179912669	17.7797181460007
SLC9A3R2	na	42.8055887859868	47.4504899123347	45.2434298039188	53.4242079453152	55.9748812511966	42.949554991194	45.0510219275924	42.3454105234808	51.9371763972463	50.3222339381152
NTHL1	na	16.5996538200595	20.6981004641524	17.2644384858468	24.7019311700843	26.4142395911268	17.9863864094578	18.2628708682167	19.4180611792757	20.4467620485307	20.354156972571
UHRF1BP1	na	90.3374678957405	86.1979394101263	83.6719496792138	69.1576758423799	64.9867982881692	86.4637050714741	81.3030161349519	80.8695961562608	84.9881068318575	87.8527249567096
GNAI3	na	74.7752924394347	70.3432701331979	64.2494563826361	70.085447905106	72.6780033455856	69.5258523988905	72.9341631032638	70.2247553893085	70.3432635642211	76.2275246304783
IPO5	na	252.222517765904	247.998812508326	246.889042469753	257.727347591474	252.100610215313	254.955010943031	257.635531648419	270.371157062446	281.413067489856	288.377374182532
OAT	na	49.4531353389273	49.7586875874961	48.6130241575161	61.0783274628061	65.7248432179213	63.5572757428373	61.8669415707042	55.914658094541	62.6607228336577	64.0391658109348
WDR3	na	67.051842398157	63.1159626585121	61.3720499683283	71.9023348612781	76.1740056444112	72.4294842856191	76.1409198724153	73.6950514635164	76.5453146748321	84.8358044568226
PKN2	na	42.3060621664017	40.7529327237515	37.3684227752869	42.3682575311617	38.961003396912	53.9994874490223	52.8332731112651	50.923670482197	44.4146885985696	51.4485509247397
WDR18	na	34.0830855055388	32.6174819014613	34.7939012466957	42.4455718697222	49.254787943454	35.8114599363195	35.0396837214608	34.3520319255862	45.1749400250316	40.1853810584949
TRAM2	na	46.2638499984992	41.4340402344549	42.3281627788964	42.716172054684	47.1183420941717	50.8942144590486	45.7158373553433	44.9968726925386	44.8948473942298	48.4718560315179
NTN1	na	10.3363585129537	10.7463629466531	10.9795771072271	12.8728373703256	14.9551209449762	14.155205447802	13.1789881854155	15.5968362885749	14.4047638698064	12.7917429195209
MCM10	na	23.4777511205008	26.2226391620797	24.8365606287621	30.07527770004	29.6771750700307	29.2782881911801	30.0340146183949	31.1936725771498	36.0919361404593	36.8466557052866
DGKA	na	31.5086021584463	33.6013038613662	34.3774345288353	30.2685635464413	30.8813536396261	32.8674998289419	37.0341300047136	32.1684748451857	30.6901496892819	28.3590526989378
ERBB3	na	91.1059703874099	89.9061914128446	87.1172652542402	78.5900251467626	78.1939180837326	85.8587817617389	81.9287247728352	83.2091215995471	91.8303696700156	85.5598653767955
ANKRD44	na	3.95778783209752	5.2975028610262	3.67247923931391	4.21363145154802	4.77786980839499	5.52496622891415	5.35763021187514	5.53687688244409	4.04133653014012	4.94774961981469
KARS1	na	182.019815151903	186.585618626573	191.461108383613	197.770078037795	193.328927125056	161.514523699279	175.002884657965	176.361226333061	198.585675238469	191.715241366153
ADAT1	na	24.3999541105041	24.1793166299696	23.1706937573207	23.6581875995173	22.219036832536	24.9631685817362	23.8551418192981	25.8517561483129	22.6074766290017	23.2101750457974
PDIA5	na	22.5171230059141	25.5036923452261	25.2151667359079	30.6164780699636	31.813620919313	26.1326869805575	31.1290047346906	29.0101154967493	34.5314200545636	32.3413877587887
TBC1D22B	na	13.4487936042149	12.2977744988108	16.2422019965533	13.6459807559307	12.9352085056547	13.6712668000139	13.4527357144894	14.1931210226032	14.8449094324949	13.9180599061454
NDUFB4	na	54.1794256626942	56.9481557560316	58.721807218308	57.8311252432645	59.9370171898656	46.1758126431147	50.7606132482769	46.5955484121175	51.336977902671	45.0929050716444
SPEN	na	114.045769763742	115.636919594972	102.905139922219	115.623593317249	112.88202978208	150.303278358854	141.605686110948	156.865180972342	137.085336160991	136.123452954902
ZC3H15	na	85.1885012015554	82.5653660197083	75.5697789862944	92.0813772255723	84.5644111615926	73.4376898018443	80.7164142869364	86.952362308805	83.2275245811034	100.322663022909
MAP2K4	na	31.7391529059471	27.8118900203875	29.4176945252258	30.4618493928426	37.0964688375383	33.1901255941339	32.6150627496633	32.5583957524001	34.4914068215919	33.7895095987345
PACC1	na	15.5621754563058	16.573616093782	14.7656381786848	16.8545258061921	18.295745363854	17.0588373345306	17.7153758100689	15.6748204700178	18.125994536173	18.5842302793039
SLK	na	122.076620801688	114.955812084268	113.543971533015	128.109858994772	120.961679539366	138.325796826099	140.901763893329	159.126722234185	132.80392023302	152.01256758764
CYB5R4	na	12.7955664862959	11.6923456004078	12.2289772608082	11.7904366304784	11.3814297061767	12.3001072979476	13.4918425043571	10.8398012205596	11.6038375617885	13.314675806168
COL17A1	na	488.229632957584	521.425638749579	522.324985418296	350.929782726173	346.259605463682	381.061356912481	364.944563045393	397.251420270003	571.468993301596	535.282147893285
GSTO2	na	58.6751652389603	54.1102077947676	54.4814188182754	51.0661206192196	50.9639446228799	53.9591592283733	55.6880687716073	53.1852117440404	47.8958398671062	50.4026851514456
SEC61A2	na	8.95305402794876	8.13545082229023	9.23798901435664	8.04069121029347	8.04080528729888	11.7355122088615	9.65937709732233	9.90399104324506	7.48247456570497	7.76354208637589
PRKCQ	na	5.76376868752066	7.79489706693855	5.71695221790103	7.46083367108961	7.49698270748157	6.85579751033143	6.60904748764159	7.21353678346589	8.12268629325192	7.52218844638493
TLE2	na	27.6660897000992	32.0877316153587	29.6448581895133	39.3916554965819	38.7279365769903	36.4970396873526	33.6318392862235	31.5446013936427	33.7311553951299	29.5255952922275
ASB1	na	15.4853252071388	15.0978831539247	15.1442442858305	13.4913520788097	16.9750333842976	15.2440674053252	14.1175511422403	15.7138125607392	18.2060210021164	17.5383645060098
FAM107B	na	41.6528350484827	38.217699211689	38.7314047610116	35.1780240450339	33.7169999486736	34.0773464484121	33.6709460760912	35.9117155544437	37.77249192527	38.9786128585401
ME1	na	48.8383333455917	44.0449523588178	41.2302050681737	40.7833135906712	38.5725586970425	41.4574108271807	41.570517629367	42.5013788863666	49.4963691859735	48.994788918165
TBC1D1	na	81.8839404873769	86.9168862269798	84.6184649470782	86.4374305106547	83.0106323621146	82.6325241098183	80.4426667578625	88.0831329397267	87.0687949463851	82.1406888102568
CDK13	na	128.724167354628	125.929210867823	120.131717797351	106.345872689987	97.3830862572865	115.298382835515	113.761651725144	122.474156956034	124.641220706797	120.234338322163
MTHFD2	na	493.493875025519	456.796103845059	446.300879103426	396.699871153998	380.520427992173	386.465338479448	389.738267821516	400.214819164832	485.680621810305	496.625339888066
SLC9A7	na	24.3999541105041	27.3199790404351	24.8744212394767	26.0935892641735	24.0835713919097	28.633036660796	28.8608109223639	28.1132974101563	27.1689851877737	28.0372478456166
FOXJ2	na	31.6623026567802	33.8661790044175	30.2884885716611	31.4669357941292	28.7060633203569	35.0452237439883	30.6206164664105	33.6501742926003	34.2113141907901	32.9045462521009
YBX1	na	845.391165960947	930.619895457702	877.419653310307	961.558428677114	945.435555012404	756.799388699292	793.985154683949	861.413268217992	877.450185836066	861.552043554398
PDE4A	na	0.730077367085951	0.870304041454304	0.492187939289493	0.734486216324884	0.932267279686827	0.645251530384135	1.09499011629565	1.09177854020024	0.440145562688528	0.764286526638041
PPP2R5A	na	56.2928075147851	53.9210112640166	54.0649521004151	50.834177603538	52.7507902422796	51.4991377687838	49.3136620231719	50.026852395604	55.6183938306412	57.7639711711698
ELAVL1	na	83.1519695986314	82.1491336520562	80.6431008220477	90.4191189465212	88.4877026302747	78.5593738242684	74.1073667992948	74.7088458222738	86.7486890826116	78.4801586037273
DIP2B	na	50.3369132043471	43.477362766565	45.58417530035	44.4557446722956	44.2438513151373	54.8060518620025	51.8556033645725	53.770093104862	53.7777851139438	53.9425385379796
SMARCD1	na	79.3478822648678	82.5275267135581	80.2266341041873	87.519831250502	86.8562348908227	92.1096559623353	91.5881018701575	88.9799510263198	82.6273260865282	84.5944508168316
KDM4A	na	78.5025295240314	81.4680261413529	82.2711070827745	68.423189626055	68.5604895269688	71.4616069900429	70.0402606530538	83.5210583253186	75.1448515208232	77.3136160104376
NFYC	na	65.8606635360694	67.2026077227323	69.9285479898226	64.7121013751503	62.3065298590696	57.9113248519761	56.1573502500197	57.8252705398914	64.1812256865817	57.8444223845002
ZMYND12	na	1.65228035708926	2.0433225321101	2.38521847501831	1.70091544833131	1.20417856959548	1.20984661947025	1.48605801497267	1.24774690308599	1.24041022212221	0.925188953298681
SLC9A3	na	37.2723708459669	39.0880032531433	39.2993139217303	40.7059992521107	40.8255379562856	36.6583525699487	35.274324460667	34.780944923522	38.1726242549869	36.8868813119518
NGEF	na	30.509548919276	26.5631929174314	27.5625246002116	24.7792455086448	21.7529031926926	20.7287054135903	19.7489288831894	20.8607685359689	28.8495409725844	25.7846138723676
ASPM	na	66.4370404048215	67.9593938457361	66.0667656969358	94.9420077523113	86.2735678410185	138.124155722854	136.326269478808	141.07338423016	95.191481239637	116.533582508969
ELOVL1	na	223.249973829967	205.543111007816	227.504409783889	203.723282106955	221.724234685517	171.435265978935	171.209526040798	165.560417203223	233.797320253552	210.782178925439
ZNRD1	na	13.7561946008826	14.5302935616719	13.2512137501017	11.4425221069561	13.0905863856025	10.3240244861462	10.089551785867	10.0599594061308	12.3640889882505	11.7056515395616
ZBTB11	na	42.3829124155686	39.9204679884474	37.5198652181452	42.1363145154802	39.776737266638	47.748613248426	45.5985169857402	49.2470105811752	45.9351914514936	53.2989288313371
ATXN3	na	24.2462536121703	25.5036923452261	23.9657665823268	25.3204458785684	21.8305921326665	28.915334205339	30.0340146183949	28.1522895008777	26.6888263921135	27.2327357123134
GOLGA5	na	42.6518882876529	45.2558101556238	41.8359748396069	42.4842290390025	40.4759377264031	37.3842605416308	39.5760713461142	46.4785721399532	40.0132329716843	42.0759845717574
FGFR2	na	19.8657894096545	22.1738334040097	21.542687496594	22.8850442139122	24.5497050317531	23.833978403564	25.69316094308	24.9549380617198	25.4084029370196	25.4628090190463
LRRC40	na	19.1741371671521	18.2763848705404	18.589559860857	21.3387574427019	19.0337902936061	24.6405428165442	22.29087022459	24.0191278844053	21.8872384355113	24.4973944590825
ISOC1	na	16.6765040692264	15.8168299707782	15.9014565001221	17.0091544833131	19.6941462833842	14.7601287575371	16.1511042153608	15.8307888329035	16.8055578481074	17.9003949659962
TRMT11	na	13.4872187287984	12.6761675603127	12.872607642956	16.0813824205869	15.4212545848196	16.0103035976563	18.0282301290105	15.9477651050678	17.1256637118809	18.0612973926569
THUMPD1	na	50.0679373322628	48.1694367291882	44.9784055289167	56.3621528106148	48.6332764236628	58.2742788378172	55.6489619817396	58.6051123543202	51.8571499313029	62.6714951843194
MSANTD3	na	13.7561946008826	15.0978831539247	14.3491714608244	15.4242105428226	17.6742338440628	15.8086624944113	15.9555702660223	18.1703142761898	16.4454387513623	17.5383645060098
KIF26A	na	12.7187162371289	11.730184906558	12.153256039379	10.2054926899879	9.12845044693352	10.6869784719872	8.21242587221737	9.59205431747356	8.20271275919529	8.24624936635781
ATG2B	na	51.6433674401851	46.6937037893309	47.81795133251	43.3346867631682	42.107405465855	66.0979536437248	67.1072514129762	63.050210696564	49.8564882827187	51.9714838113868
ARFGEF1	na	34.2367860038727	35.7203050057766	32.3708221609628	30.9257354242056	28.1622407405396	33.7950489038691	36.7212756857719	37.0424861853654	31.5704408146589	34.2722168787164
ZFAT	na	10.7590348833719	9.34630861909622	10.7902740536543	11.6358079533574	9.74996196672473	13.6712668000139	11.9666776995167	11.5806509442669	9.9632950099494	11.3436210795751
MTFR1	na	34.8900131217917	34.9635188827729	31.6514705573858	32.6266508725369	33.406244188778	28.2700826749549	29.3300924007763	30.3748386719996	34.4113803556485	35.0365034053544
STAG3	na	2.38235772417521	2.15684045056067	2.34735786430373	2.86063052673902	3.30177994889085	3.22625765192067	3.12854318941614	2.53448589689342	3.16104540476306	2.89624367989152
FECH	na	52.2965945581041	52.8993499979616	55.0871885897086	54.3133228387611	59.3543501400613	52.1040610785189	52.442205212588	51.2356072079685	56.53869818899	53.7414105046538
MYO9A	na	32.6229307713669	32.5039639830107	31.3864462823838	33.6317372738236	31.3863317494565	45.8128586572736	45.8722645148141	47.8822874059249	35.9318832085725	42.7195942784
PFKP	na	203.345759295729	217.765206894327	216.903438783808	217.060005508643	226.230193204003	190.631499007863	195.416628968906	200.848259306123	252.28343388647	250.565303917282
IDI1	na	69.2420744994149	77.7597741386345	69.4363600505331	44.4170875030153	46.6522084543283	44.8853095823464	48.4533126460825	46.4005879585103	48.3759986627664	56.3560749378892
SP100	na	24.630504858005	30.3471235324501	27.8654094859282	32.1627648411739	29.3275748401481	30.4074783693524	35.1961108809316	33.3382375668288	29.529765933103	28.6808575522591
KLF6	na	73.2767125806794	68.4134655195383	73.9796333362822	56.1688669642135	51.8573674325798	57.427386204188	58.7775051711557	58.5661202635987	56.6187246549333	58.3271296644821
PLPP1	na	12.0654891192099	10.8220415589535	11.888231764377	11.4038649376758	14.7608985950414	10.6869784719872	10.2068721554702	11.6976272164312	11.7638904936752	11.30339547291
NEO1	na	123.498350411276	125.664335724771	123.917778868808	115.430307470848	114.047363881689	134.978554512231	124.242271409688	129.024828197236	114.397833066046	110.057259835878
TRAM1	na	138.59942437258	139.210807326538	132.247113226015	140.441495995174	141.937693332319	149.093431739384	152.203626165095	141.463305137374	162.773831728812	172.728755020197
PHKA1	na	25.0531812284231	23.5738877315666	24.6851181859038	28.6836196059507	27.3853513408005	32.3029047398557	30.7770436258813	29.4000364039637	29.3697130012163	33.1458998920919
TNFRSF1A	na	88.8388880369851	82.8680804689098	93.4021266328599	80.6388551186162	77.4170286839936	72.7117818301622	68.045814369801	70.80963675013	96.2318252969008	87.450468890058
CACNB1	na	21.3643692684099	24.3306738545703	23.322136200179	22.1892151668675	21.5198363727709	22.4628189014977	21.4696276373683	21.1727052617404	22.4474236971149	20.7966386458878
EVI5	na	5.61006818918678	6.12996759633031	5.75481282861561	6.72634745476473	5.63244814810791	7.25907971682152	7.89957155327575	8.30531532366613	6.08201141169602	7.44173723305461
STOML1	na	2.80503409459339	3.74609130886853	2.91526702502238	1.93285846401285	2.44720160917792	1.97608281180141	2.03355307312049	2.26154126184336	1.96064841561253	1.48834744661092
PKM	na	1325.3209720085	1283.13087155285	1306.11534843146	1341.13317383996	1509.18534793303	1169.07478839411	1160.53309611392	1093.61116846415	1408.78590646706	1289.6731752917
DHX29	na	23.2856254975835	23.8766021807681	21.2398026108773	27.5625616968233	25.0158386715965	27.1005642761337	29.9166942487918	30.7257674884925	26.9289057899436	31.2552963788294
DNTTIP2	na	47.7624298572546	47.3369719938841	42.1767203360381	53.0762934217929	45.331496474772	48.2728801168631	54.3975447059731	55.6417134594909	53.6577454150287	62.1887879043375
METTL22	na	17.5602819346463	13.2437571525655	15.2199655072597	15.0762960193002	15.3435656448457	13.4292974761198	15.603609157213	14.9729628370319	16.4454387513623	14.1996391528015
TP53BP1	na	24.3999541105041	25.5036923452261	24.0793484144706	27.5625616968233	27.2688179308397	38.311809616558	37.1514503743167	39.0700749028801	28.7295012736694	34.5537961253725
RRP15	na	15.6006005808893	17.2168842983351	14.7656381786848	16.6612399597908	16.0816105745978	19.034920146332	22.2517634347223	21.0557289895761	19.1263253604651	22.8079189791458
RHOA	na	369.342297496324	358.905818834525	358.842868352755	311.808727414553	322.71985665159	321.69821611714	314.262163376851	299.498248831359	316.104540476306	330.574035574285
DHX8	na	47.224478113086	49.3802945259942	51.4904305718239	51.3753779734616	51.1970114428016	51.3378248861877	53.889156437693	55.4467530058838	55.2982879668678	55.6722396245815
PMS2P4	na	2.42078284875868	2.49739420591235	2.04447297858712	1.58494394049054	2.17529031926926	1.97608281180141	1.91623270351739	2.80743053194348	1.64054255183906	1.8101522999322
PRKCZ	na	64.5542093002314	75.0353440958211	69.3227782183893	68.423189626055	71.1630690160945	61.1375825038968	64.2915625425017	68.5480954882867	78.7860557212465	72.8485736706049
IARS2	na	108.282001076222	105.533824852872	103.66235213651	103.407927824688	109.774472183124	108.119959559992	108.247594353798	103.835937591187	101.19346618539	109.735454982557
SYT1	na	5.37951744168595	5.44886008562695	5.41406733218442	4.98677483715316	3.88444699869511	4.47643249203994	5.86601848015526	5.53687688244409	3.96131006419675	5.39023129313145
NAV3	na	1.1911788620876	0.908143347604491	1.13581832143729	0.773143385605141	0.932267279686827	0.52426686843711	1.05588332642795	1.01379435875737	0.960317591320424	0.724060919972881
IDH3G	na	30.4711237946926	34.585125821271	35.0967861324123	30.5778209006833	36.8245575476297	34.4403004342532	32.4195288003247	32.3634352987929	37.652452226355	32.5827413987797
ROGDI	na	13.4872187287984	16.2330623384303	15.8257352786929	15.4628677121028	18.5676566537626	13.6712668000139	16.385744954567	14.271105204046	13.4844595114576	13.4353526261635
ROCK1	na	89.2615644074033	89.3007625144416	78.2578823470294	87.3652025733809	74.3871600250114	91.7467019764942	90.6886457032004	102.393230234494	88.3092051685073	100.121534989583
CBFB	na	66.4370404048215	56.5319233883796	55.9201220254293	60.6530986007233	62.3453743290566	58.8388739269033	64.1742421728986	59.2289858058632	61.7004052423373	66.4929278175096
PDK3	na	23.2856254975835	24.5198703853213	21.8455723823106	19.7538135022114	21.0925472029145	21.1319876200804	22.4472973840608	21.2506894431833	21.6471590376812	21.2391203192045
HYAL2	na	32.5076553976165	30.1200876955489	33.7338041466875	33.0905369039	38.0287361172252	28.633036660796	27.0618985884496	25.5788115132628	30.3300305925367	24.8996505257341
HDAC4	na	32.4308051484496	30.3849628386003	31.3107250609547	23.6968447687976	23.2289930521968	29.3992728531271	28.4697430236869	27.8013606843848	27.2089984207454	26.8707052523269
RASSF1	na	10.3747836375372	10.3679698851513	11.4339044358021	10.3214641978286	9.90533984667254	8.91253676343086	9.58116351758693	9.20213341025919	9.60317591320424	10.1368528796203
FGFR3	na	30.0100222996909	31.3687847985051	32.976591932396	41.8657143305184	41.330516066116	39.9249384425183	36.7212756857719	37.276438729694	40.7734843981463	39.0590640718704
IFI35	na	2.07495672750744	2.49739420591235	1.85516992501424	3.32451655810211	3.65138017877341	2.41969323894051	1.95533949338509	2.3005333525648	3.28108510367812	3.37895095987345
HEATR6	na	39.6163034455587	38.4447350485901	41.1923444574591	49.171919324487	49.6043881733366	51.8620917546248	48.4142058562148	49.5979393976682	52.2172690280481	52.8162215513552
COASY	na	107.667199082886	93.2360503540611	97.9453999186091	85.8962301407311	92.6052164488915	85.2538584520038	82.8281809397923	83.6770266882043	90.6699859138367	84.433548390171
PLEKHH3	na	24.2462536121703	23.4982091192662	25.290887957337	26.7507611419379	26.4530840611137	25.7294047740674	23.5422875003565	24.9549380617198	25.9685881986231	24.0146871791006
MEF2A	na	56.9076095081207	53.0885465287125	54.0649521004151	54.1973513309204	50.8085667429321	56.9434475563999	57.0959132068445	59.657898803799	57.5790422462538	63.6369097442832
OTUD5	na	73.2382874560959	76.435398423378	81.4003130363392	79.6337687173295	81.1460978027409	72.8327664921092	73.16880384247	68.1191824903509	81.506955563321	76.5895550904648
TFE3	na	43.804642025157	44.4611847264699	44.8269630860584	37.304168355448	40.3982487864292	38.5537789404521	38.4028676500831	37.7833359090727	41.2936564267782	40.5474115184813
TBC1D25	na	19.1741371671521	17.6331166659872	20.558311618015	17.6276691917972	18.1792119538931	17.6234324236167	16.6594924836409	16.5326464658894	16.2853858194755	17.6188157193401
ACSL4	na	52.527145305605	50.9317060781519	47.2500421717913	44.8809735343784	45.6034077646806	50.9345426796976	49.1181280738334	50.3387891213755	49.4963691859735	55.7526908379118
INPP5A	na	15.8695764529736	15.4762762154265	17.1508566537031	18.5554412545234	18.1792119538931	15.8893189357093	16.7377060633763	17.9363617318611	20.1266561847572	18.5037790659736
GPKOW	na	12.6802911125455	13.7735074386681	13.40265619296	15.5015248813831	15.3047211748587	12.2194508566496	15.0561140990652	12.75041366591	14.0446447730612	14.1594135461363
GRIPAP1	na	38.1561487113868	41.3205223160043	39.7536412503052	38.6185121109768	33.0177994889085	36.6583525699487	38.5592948095539	45.5037698719173	34.6514597534786	39.7428993851781
FTSJ1	na	50.7211644501818	48.2829546476388	52.3233640075445	50.8728347728183	56.3244814810791	48.9987880885452	47.8276040081992	47.2974060451034	55.3383011998394	50.9256180380926
PRR11	na	78.2335536519471	77.646256220184	75.8348032612965	85.1617439244063	77.6112510339284	89.8916038266398	82.8281809397923	88.0441408490053	75.8250764813418	81.6177559236098
REEP1	na	3.76566220918017	3.32985894121647	3.89964290360137	3.98168843586648	3.69022464876036	3.87150918230481	4.77102836385961	3.58727234637223	3.3210983366498	2.93646928655668
ATP11A	na	82.4218922315455	84.6843671641188	83.7476709006429	85.4323441093681	85.8074342011751	109.00718041427	104.297808577161	104.498803133452	107.035398199256	97.4666449496828
POLR1A	na	159.041590650987	148.670633864085	150.57164881187	151.690732255729	155.649791237713	173.65331811463	166.477604466806	174.45061388771	180.819799799042	164.281377620514
LAPTM4A	na	78.1567034027802	73.1812180944619	71.4429724184056	69.1190186730996	74.0375597951289	66.2592665263208	64.3306693323694	56.0706264574268	68.3826151486085	70.9177445506772
TTC7A	na	27.2818384542645	27.8118900203875	27.8275488752136	26.6347896340971	29.7160195400176	29.7218986183192	27.6876072263328	28.2302736823206	30.0099247287633	27.8361198122908
IP6K2	na	90.4527432694909	88.0142261053353	88.9345745685399	80.8321409650175	83.1271657720754	80.4144719741228	82.3588994613799	82.9751690552185	70.223223865306	75.1012076438538
SRBD1	na	12.4113152404612	13.0545606218146	12.153256039379	12.486265677523	12.4302303958244	11.6145275469144	15.212541258536	13.7642080246673	12.924274249854	12.0274563928829
KIF2A	na	53.0650970497736	49.4181338321444	49.1430727075201	47.7416040611174	46.6522084543283	53.1929230360421	53.5371953288837	54.4719507378478	51.0168720388975	53.540282471328
RASGRP2	na	0.768502491669422	0.643268204553181	0.908654657149833	1.353000924809	1.43724538951719	1.20984661947025	1.09499011629565	1.28673899380743	1.08035729023548	1.005640166629
PSME4	na	67.9740453881603	63.4186771077136	61.8263772969032	76.2319378206669	73.4937372153115	88.5204443245735	91.3534611309513	88.3950696654982	84.3478951043106	97.5470961630132
IFT80	na	12.9108418600463	13.1302392341149	13.5919592465329	13.6459807559307	12.5079193357983	15.4457085085702	17.3243079113919	16.5716385566108	11.0836655331566	14.320315972797
SIRT2	na	41.3070089272314	44.9909350125725	46.6821330110727	44.5330590108561	46.1472303444979	42.5866010053529	38.9503627082309	38.6411619049443	37.7324786922983	36.4041740319699
ERLEC1	na	23.5161762450843	24.4063524668707	23.7007423073248	24.0447592923199	22.1025034225752	20.7287054135903	24.4417436673136	22.9273493442051	19.8065503209837	25.3421321990508
PPP2R5B	na	10.605334385038	10.5950057220524	12.9104682536705	11.7131222919179	10.6822292464116	9.84008583835806	8.79902772023289	8.69523623088051	9.16303035051571	7.48196283971977
PYGM	na	0.922202990003306	1.43789363370711	1.32512137501017	0.695829047044627	0.466133639843414	0.685579751033143	0.703922217618631	0.70185763298587	0.240079397830106	0.683835313307721
PITX1	na	60.3274455960496	58.6130852266399	56.7909160718646	61.1556418013666	61.9569296291871	50.4909322525586	44.8163811883862	46.8295009564461	58.7794392354043	54.3850202112964
MAST4	na	9.14517965086612	9.38414792524641	9.16226779292748	7.84740536389218	7.49698270748157	11.1709171197753	11.4191826413689	11.1907300370525	10.0033082429211	9.13121271299133
NUP133	na	78.9252058944496	73.5596111559638	72.6923725719866	68.4618467953352	63.7437752485868	67.7110824696852	69.7665131239799	71.1215734759015	76.1451823451153	77.0722623704467
NUCKS1	na	244.191666727959	233.090125885153	216.714135730235	213.464888765579	194.30003887473	227.209195136513	225.607070746771	227.479857268865	201.946786808091	223.091214564978
VPS35	na	164.959059836841	158.471014156984	155.152782708334	153.043733180538	148.036275120271	148.085226223159	149.309723714885	150.548462275469	151.370060331882	170.918602720265
DNAJA2	na	61.095948087719	59.5590678803945	56.5637524075771	56.4781243184555	56.7517706509356	53.5962052425322	55.5316416121365	56.7724840904126	54.8581424041792	63.6771353509484
BCL3	na	5.30266719251901	4.91910979952433	6.17127954647595	4.02034560514673	3.5736912387995	4.19413494749688	3.40229071849005	3.9771932535866	4.44146885985696	3.09737171321733
KCNAB2	na	59.2515421077124	60.4293719218488	60.3876740897493	57.3285820426212	57.6840379306224	58.0726377345721	59.1685730698327	59.5799146223561	75.6250103164834	73.2508297372565
CLEC2D	na	3.53511146167934	3.59473408426778	3.78606107145764	3.44048806594288	3.26293547890389	2.58100612153654	3.83246540703477	3.23634352987929	3.3210983366498	2.4135363999096
FUNDC1	na	6.80124705127438	7.3408253931363	6.13341893576137	7.6541195174909	6.95316012766425	6.65415640708639	6.84368822684781	7.3305130556302	5.76190554792255	7.03948116640301
MAOB	na	22.9782245009157	20.9629756072037	20.823335893017	21.4160717812624	21.5586808427579	21.4142851646235	20.1399967818664	19.3790690885543	28.769514506641	27.5143149589695
RORA	na	5.49479281543636	5.60021731022769	5.03546122503866	2.74465901889825	2.91333524902133	3.87150918230481	4.3799604651826	4.75703506801534	4.24140269499854	5.06842643981017
TGFBR3	na	5.57164306460331	6.470521351682	6.54988565362171	6.41709010052267	6.37049307785999	6.6944846277354	7.11743575592172	7.44748932779451	7.76256719650676	9.09098710632617
HES2	na	8.53037765753058	9.1192727821951	8.93510412864002	9.54832081222349	9.63342855676388	9.51746007316599	8.29063945195277	9.39709386386638	5.40178645117739	6.39587145976045
ATP1B3	na	76.350722547357	72.5379498899087	72.2759058541263	87.1332595576994	98.7814871768167	83.5600731847455	83.6103167371463	79.2709204366819	88.3092051685073	86.4850543300941
NEDD4	na	12.5265906142116	10.1030947421	9.31371023578579	10.7080358906312	9.71111749673778	10.4853373687422	12.9052406563416	12.4384769401385	11.40377139693	11.4240722929055
PIGB	na	7.5697495429438	8.40032596534154	9.31371023578579	10.2441498592681	10.7599181863855	10.4450091480932	9.30741598851302	7.99337859789464	8.28273922513866	7.32106041305913
MAPK6	na	75.697495429438	71.2514134808024	71.4808330291202	69.5055903659022	70.6192464362772	76.0590241440299	75.2023569155905	75.8786085439169	76.3852617429454	87.0884384300715
GNB5	na	22.3249973829967	22.6279050778119	21.8834329930251	23.5422160916765	21.3644584928231	23.0274139905838	21.0785597386912	23.3562623421409	21.2870399409361	21.4804739591955
RAB27A	na	7.07022292335868	8.66520110839285	7.5342615322007	6.76500462404498	5.67129261809487	6.6944846277354	6.92190180658321	8.14934696078038	6.28207757655444	6.99925555973785
HDHD5	na	43.151414907238	44.1584702772684	46.833575453931	49.8677483715316	51.9350563725537	43.5141500802801	45.0119151377247	42.5013788863666	49.0962368562567	49.9199778714636
UFD1	na	51.3743915681008	51.3857777519541	53.6106247718401	50.7568632649775	56.3633259510661	50.0069936047705	49.1572348637011	49.3249947626181	51.336977902671	50.1211059047894
LRP6	na	46.8018017426678	41.5475581529055	41.9495566717506	42.2909431926012	40.6701600763378	52.46701506436	51.5818558354986	54.1600140120763	52.6574145907366	53.5000568646629
PHRF1	na	86.0338539423918	82.3761694889574	81.4760342577684	90.1871759308397	83.8652107018275	83.8826989499375	83.5321031574109	89.3308798428127	89.6696550895446	90.8696454565966
ELP1	na	60.4042958452165	59.6725857988451	59.7061830968869	65.2146445757936	67.9778224771645	74.6475364213146	78.3309001050066	76.424497814017	77.3855925672375	76.6700063037951
NUCB2	na	27.5508143263488	33.8283396982673	30.4020704038048	42.6002005468433	35.2319342781647	34.2386593310082	39.4978577663788	40.7467348039019	35.2116450150822	43.1218503450516
PFN2	na	132.912505934226	121.199297599049	118.88231764377	114.154620884599	123.680792438452	123.364026965317	122.365145496039	115.84550153339	107.075411432227	116.815161755625
PTPN3	na	30.0868725488579	29.7416946340471	31.7650523895296	27.8331618817851	29.8325529499785	32.6658587256968	35.5089651998732	36.4186127338224	31.8905466784324	34.5940217320377
SPTB	na	18.1750839279818	22.2116727101598	20.3690085644421	25.5137317249696	24.3166382118314	31.8996225333657	26.2406560012279	29.3220522225208	20.7268546793325	19.9921265125846
SLC44A1	na	86.2259795653091	85.7060284301738	79.810167386327	88.9114893445912	85.2247671513708	99.6913614443488	94.3646839507643	96.0375194468999	96.1918120639291	92.0361880498862
TMEM260	na	29.856321801357	33.7905003921171	31.6136099466713	24.0061021230396	24.3554826818184	28.87500598469	27.2574325377881	30.9987121235426	23.0076089587185	24.9801017390644
SMG6	na	43.228265156405	43.3638448481144	44.0318902610523	40.5513705749896	39.737892796651	46.2564690844127	43.4867503328843	47.6093427708749	47.7357869352194	41.3921492584497
EXOC5	na	78.3104039011141	68.3377869072379	65.0066685969276	62.3540140490546	60.0535505998265	72.7117818301622	73.9900464296917	75.4107034552596	70.0231577004476	76.911359943786
CLTCL1	na	5.95589431043802	5.82725314712882	6.20914015719053	6.76500462404498	6.9920045976512	7.90433124720565	7.35207649512793	7.75942605356601	5.64186584900749	6.63722509975141
FSTL3	na	18.0598085542314	18.9574923812437	21.4291056644502	24.1607308001607	21.0148582629406	17.9863864094578	16.4248517444347	17.4684566432039	17.7258622064562	17.6188157193401
DGCR2	na	84.343148460719	82.2248122643566	84.3534406720762	73.7192218174502	76.5624503442807	72.5504689475662	67.1854649927116	75.6446559995883	75.9451161802569	71.118872584003
RNF126	na	92.1434487511637	87.4087972069322	96.0902299935948	105.572729304382	108.570293613528	86.383048630176	84.705306853442	83.9499713232544	109.03605984784	93.4038586765017
MNT	na	63.4398806873108	61.2996759633031	65.1581110397859	62.1993853719336	63.6660863086129	64.1621990525724	59.4814273887744	61.7244796120352	69.5029856718157	64.9643547642335
ZXDC	na	34.7747377480413	30.2714449201497	29.9856036859445	28.4130194209889	26.258861711179	32.8674998289419	31.4027522637645	32.1684748451857	30.4100570584801	31.3759731988248
JMJD6	na	7.22392342169256	9.45982653754678	9.46515267864409	8.96846327301964	9.59458408677693	8.46892633629177	8.8772412999683	7.99337859789464	8.20271275919529	8.88985907300037
POLB	na	18.9051612950678	21.038654219504	19.2710508537194	19.3285846401285	18.6453455937365	15.6473496118153	18.1455504986136	16.9615594638252	19.6865106220687	19.4289680192723
WIPI1	na	22.7860988779984	26.7523894481823	25.6694940644828	12.6408943546441	11.1872073562419	12.6630612837886	12.8661338664739	14.2321131133246	14.2447109379196	13.314675806168
GBA2	na	46.7633766180843	44.082791664968	44.3726357574835	52.0712070205062	51.0804780328407	50.2489629286645	53.8500496478253	49.2080184904538	50.9768588059259	52.6955447313597
NDST1	na	74.0836401969323	69.964877071696	67.3161658505168	72.6754782468832	74.0375597951289	79.0433124720565	74.8112890169134	74.2799328243379	75.7050367824268	79.1237683103698
ASNS	na	520.084061237281	466.747841362558	489.196951043041	418.850429151585	413.848983240977	380.577418264693	387.822035117998	407.545332220462	493.363162540868	464.525305769268
AP3M2	na	18.0598085542314	17.2168842983351	19.0817478001465	18.942012947326	19.4610794634625	22.3821624601997	22.2126566448546	20.7437922638046	22.0472913673981	20.9977666792136
ST6GALNAC2	na	0.653227117919008	0.983821959904865	0.567909160718646	1.04374357056694	0.466133639843414	0.443610427139093	0.547495058147824	0.818833905150182	0.92030435834874	0.643609706642561
PABPC1	na	2076.9164088612	2176.25201461571	2116.1052540591	1950.33150452753	1872.76958701089	1917.28426609516	1855.10879095417	1989.76638951494	2102.65537942904	2015.74537559784
TESK2	na	15.7158759546397	16.0817051138295	17.4537415394197	13.9165809408925	16.3535218645064	14.7601287575371	14.7432597801236	14.9729628370319	13.7645521422594	15.325956139426
CFAP20	na	38.9630763276397	36.8933234964324	38.0120531574347	40.7446564213909	38.8056255169642	35.5694906124254	33.4754121267527	34.9369132864078	40.6534446992313	37.7316190519201
CSNK2A2	na	137.408245510493	142.843380716956	140.462865751078	123.548313019702	115.135009041323	137.761201737013	133.706114557672	139.513700601302	142.247043214338	148.915195874423
PTPN21	na	22.7860988779984	21.4927258933063	25.1394455144787	21.4933861198229	19.6941462833842	26.9392513935376	23.3858603408856	25.7347798761486	20.6868414463608	22.5263397324896
EIF2B3	na	11.7965132471256	13.8113467448183	12.4182803143811	16.7385542983513	18.3734343038279	15.3247238466232	15.99467705589	16.142725558675	15.1650152962684	16.9349804060324
TCOF1	na	156.08285605806	158.811567912335	152.275376294026	190.231930028145	185.093899487822	175.871370250326	181.377291406401	185.29041510827	210.589645129975	202.696831985742
CDC42	na	119.502137454595	105.382467628271	111.575219775857	117.36316593486	120.340168019575	106.345517851435	107.426351766577	100.677578242751	103.594260163691	111.223802429168
OSBPL3	na	106.245469473298	96.1875162337757	100.065594118625	80.7161694571767	79.3980966533281	93.6421283469976	98.3926833071376	98.182084436579	89.4695889246862	93.2027306431759
RAD18	na	25.2453068513405	22.2873513224602	23.2085543680353	26.0549320948932	25.3265944314921	25.3261225675773	27.3356461175235	28.7371708616992	26.488760227255	31.4564244121552
ATP2B1	na	82.2681917332116	74.4677545035683	70.3828753183975	76.0386519742656	71.3961358360162	84.5682787009707	88.1467043617997	92.9961363706278	97.5522619849664	107.683949042633
NCK2	na	40.3079556880612	45.0666136248729	39.7915018610198	37.9613402332124	36.8245575476297	35.1662084059354	32.7714899091341	37.5493833647441	39.3330080111657	36.444399638635
MAP4K4	na	142.518787080094	139.362164551139	133.761537654598	136.498464728588	130.789330446064	148.690149532894	145.907432996395	156.514252155849	135.804912705897	147.02459236116
MGAT4A	na	20.8648426488248	18.7304565443426	16.9994142108448	11.8677509690389	9.74996196672473	13.7922514619609	13.9220171929018	14.9339707463105	16.3654122854189	15.8488890260731
RPL31	na	426.826283873197	484.153922191644	466.897051332156	552.488263353434	513.44620428752	407.677982540826	446.795074238492	447.746177754264	495.243784490537	417.21999233104
WDR1	na	234.623810706674	240.847183645941	236.85598063039	245.047796067549	274.630402807744	218.135345490487	224.903148529153	224.165529557543	281.893226285516	271.201040136509
SNX13	na	51.7586428139355	50.3262771797489	48.6130241575161	56.4781243184555	53.5276796420187	64.7267941416585	66.1295816662837	65.2727598676859	54.4580100744624	62.7519463976497
ARHGAP10	na	21.0569682717422	21.7954403425078	21.3912450537357	24.5473024929632	24.7439273816879	21.5755980472195	23.2294331814148	23.005333525648	26.0486146645665	23.2906262591277
RPS6KA2	na	59.136266733962	53.8074933455661	56.8666372932937	43.759915625251	42.0297165258811	46.7000795115518	44.8945947681216	47.1804297729391	47.0955752076725	43.1218503450516
ING3	na	36.8881196001322	37.4987523948354	35.0967861324123	37.8840258946519	30.4929089397566	31.8996225333657	37.503411483126	40.8247189853448	32.1306260762625	35.1571802253499
LMCD1	na	5.87904406127108	6.1678069024805	5.30048550004069	5.83723256131881	8.35156104719449	5.64595089086118	7.82135797354035	5.77082942677271	7.56250103164834	6.83835313307721
BUD23	na	59.2515421077124	71.5541279300038	63.3786623362008	78.2807677925205	82.0395206124408	67.186815601248	71.2525711389526	69.8738265728155	73.0641634062956	79.5260243770214
SEL1L	na	302.866831966919	287.011137149169	269.794711952071	209.135285806191	191.425548095695	254.632385177839	246.138135427315	263.937462093409	263.6872052834	284.676618369338
TRIP13	na	33.6219840105372	30.7255165939519	32.446543382392	36.7243108162442	43.2338950954766	35.3275212885314	40.0062460346589	38.6411619049443	47.2556281395592	47.747795111545
ATP6AP1	na	91.9897482528298	94.8253012123689	95.2951571685887	104.065099702452	110.900961812745	102.554665110428	95.3423536974569	97.7141793479217	104.914696851756	96.1391999297326
TCF3	na	324.769152979498	320.007012112132	330.409549706108	360.130189014875	365.099173407354	317.141127183802	317.703560885209	323.517376715765	364.120420042328	328.804108881018
TRIB2	na	12.565015738795	10.5571664159022	11.3581832143729	11.5971507840771	10.5268513664638	11.7355122088615	10.363299314941	10.6448407669524	11.283731698015	10.1770784862855
DAZAP1	na	192.471449038607	193.056139978255	204.25799480514	212.730402549255	216.946364877122	189.582965270989	204.645831377683	205.176381376203	218.592291724312	205.311496418977
MBD3	na	131.529201449222	132.702446668706	139.970677811789	140.170895810212	144.579117291432	116.467901234336	116.616447385487	118.964868791105	138.125680218254	126.83133781525
FAM50A	na	28.7035680638529	30.8768738185527	27.6761064323553	29.7273631765177	32.0855322092216	27.1408924967827	29.1736652413055	28.0353132287134	27.1689851877737	28.5199551255985
FAM3A	na	21.1722436454926	25.6928888759771	22.1863178787418	21.8799578126255	21.3256140228362	18.1073710714048	19.2405406149093	21.2896815339047	20.2066826507006	18.6646814926343
CPSF1	na	124.497403650446	126.534639766226	140.690029415366	145.660213848009	137.85902398369	144.133060599556	146.728675583617	144.426704032204	144.967943056412	134.47420308163
PDCD2	na	64.2468083035637	64.8944100475709	67.1268627969439	64.5574726980293	66.8513328475429	57.9919812932741	60.0289224469222	57.6303100862842	59.3396244970079	58.6087089111382
RDH11	na	118.579934464592	116.204509187225	113.468250311585	110.907418665057	110.046383473033	106.345517851435	110.007399897845	104.888724040666	113.07739637798	118.263283595571
PRKACA	na	67.4745187685752	70.6459845823994	73.9796333362822	74.3377365259343	77.106272924098	69.2838830749965	66.5988631446961	63.9080366924356	68.0224960518634	63.3955561042923
ADGRL1	na	160.73229613266	157.71422803398	159.393171108367	180.142408845998	173.595936371685	195.269244382499	186.852241987879	188.916679545363	184.941162795125	172.849431840193
ACTN1	na	212.375663572845	214.662383790012	216.789856951664	237.818905412141	230.231173612659	217.812719725295	211.919694293076	221.046162299828	253.72391027345	227.274677658154
ZFYVE26	na	68.5119971323289	65.3863210275234	64.1737351612069	61.65818500201	59.1601277901266	75.1718032897517	76.1409198724153	74.1239644614522	73.3042428041257	69.4293971040663
EPN2	na	29.9715971751074	31.1039096554538	28.6226217002197	31.1576784398872	30.997887049587	35.5291623917764	35.5871787796086	33.3382375668288	35.3316847139973	33.9504120253951
PTPN18	na	45.8027485034975	51.6884922011556	54.8221643147066	59.8799552151182	56.7906151209226	62.8716959918041	63.0792520566029	59.1899937151417	57.8591348770556	56.4767517578847
SPEG	na	13.4487936042149	14.2275791124704	16.5829474929845	16.6612399597908	17.480011494128	17.7444170855637	16.2684245849639	15.2069153813605	10.7235464364114	11.0218162262539
ALDH3A2	na	65.745388162319	69.4351267855934	69.1334751648165	84.7751722316037	83.7875217618536	92.8355639340174	92.6439851965854	87.2642990345766	92.3905549316191	94.2888220231352
TFRC	na	402.118928766025	378.733615257223	378.871131420766	404.122047655807	404.837066204005	407.758638982124	413.788943590152	402.203415791625	500.925663572516	530.615977520126
SREBF1	na	360.389243468375	316.866349701667	336.770132306157	207.47302752714	204.982268121141	209.06149584446	197.059114143349	204.27956328961	255.484492524205	224.82091565158
AFF4	na	112.162938659152	101.485019094802	96.4688361007406	95.4832081222349	86.7397014808619	128.042100560602	123.460135612334	127.075223661164	112.637250815291	127.515173128557
UBE2D1	na	20.7495672750744	21.644083117907	19.6875175715797	22.2278723361478	20.5875690930841	21.7772391504646	22.5646177536639	18.8721719091756	22.1673310663131	24.0549127857657
MPP5	na	42.2676370418182	41.0178078668028	39.9808049145927	41.4404854684356	38.8833144569381	44.4416991552073	43.9560318112968	50.1828207584897	43.9745430358811	44.8515514316535
RHOBTB1	na	5.91746918585455	5.865092453279	5.98197649290307	4.9481176678729	5.0109366283167	6.25087420059631	6.33529995856768	6.00478197110134	5.56183938306412	3.90188384652053
SMC1A	na	167.341417561017	163.919874242611	154.509152326186	172.720232344188	166.798154123968	183.170778187796	187.595270995365	199.639504493759	184.941162795125	196.582539772637
HSD17B10	na	28.9725439359372	32.8823570445126	31.8407736109587	36.3763962927219	39.3106036267945	29.8025550596172	29.2127720311732	27.9963211379919	34.8115126853654	28.5199551255985
MARK2	na	73.5841135773471	71.4784493177035	73.4495847862782	78.3194249618008	77.4558731539806	76.663947453765	77.7442982569911	76.2685294511312	77.825738129926	75.3023356771796
HMMR	na	33.5451337613703	31.4444634108055	28.6983429216489	24.663274000804	21.2867695528492	25.2454661262793	27.4529664871266	30.9987121235426	20.3267223496156	24.0146871791006
CHFR	na	1.03747836375372	0.832464735304117	0.870794046435257	1.23702941696823	1.16533409960853	0.806564412980169	1.36873764536956	1.48169944741462	0.880291125377055	1.28721941328512
P4HA2	na	83.4593705952992	85.743867736324	87.230847086384	51.9552355126655	51.4300782627233	53.6768616838302	53.3807681694129	59.4239462594704	69.7030518366741	63.3151048909619
NFATC3	na	42.8440139105703	38.8609674162422	38.2770774324367	41.5951141455566	40.4370932564161	44.8046531410484	48.8834873346272	43.515173245124	44.2546356666829	44.8917770383186
TRNT1	na	18.0213834296479	17.4060808290861	16.8858323787011	23.310273075995	23.034770702262	23.753321962266	25.966908472154	23.7071911586338	25.0482838402744	25.9052906923631
ACADVL	na	139.137376116749	145.52997145362	140.80361124751	165.568656027341	165.438597674425	158.005968502815	166.047429778262	151.874193359998	134.764568648633	138.29563571482
STK10	na	23.0166496254992	26.5253536112812	25.4044697894807	25.4750745556894	25.3265944314921	24.3179170513521	25.0283455153291	24.7209855173912	24.5281118116425	23.8940103591051
FBXW11	na	46.2254248739157	42.8340945620118	41.0787626253154	37.5361113711296	38.961003396912	41.6590519304257	40.4755275130713	39.6159641729802	40.8935240970614	42.3977894250787
DERL2	na	28.0887660705174	29.7038553278969	29.1148096395092	25.4364173864091	27.8903294506309	25.7697329947164	25.8886948924186	23.7851753400767	28.4093954098959	30.6921378855171
NDE1	na	48.1082559785058	44.0449523588178	44.4104963681981	48.0508614153595	46.3802971644197	46.8613923941478	46.3415459932266	46.8684930471676	53.3376395512552	50.6440387914365
TMEM38A	na	4.76471544835041	5.37318147332657	5.26262488932612	7.61546234821064	6.56471542779474	6.08956131800027	5.86601848015526	5.26393224739403	6.1220246446677	5.91316417977853
AP1M1	na	19.5968135375703	21.7576010363576	21.6184087180231	23.9674449537594	25.3654389014791	20.6883771929413	20.6483850501465	19.6520137236044	20.7268546793325	19.6300960525981
PVR	na	86.8792066832281	84.3816527149173	83.5962284577846	72.7527925854438	66.773643907569	68.8402726478574	67.7329600508594	71.8234311088874	84.9080803659142	84.9162556701529
XRCC1	na	38.9630763276397	46.6937037893309	45.3570116360625	46.5818889827097	46.4191416344066	38.9570611469421	38.3246540703477	42.3844026142023	42.2939872510703	39.5417713518523
SCARB1	na	97.4076908190992	96.3388734583764	99.0812182400464	114.115963715319	125.351104647891	108.160287780641	109.303477680226	103.09508786748	120.599884176657	111.264028035833
MCM2	na	151.394990858876	150.108527497792	146.747727129698	159.3835089425	152.231477878861	141.834352022563	145.125297199041	145.908403479618	176.778463268901	166.332883560437
PANX2	na	16.5996538200595	19.411564055046	17.9080688679946	15.9654109127462	14.3724538951719	14.7601287575371	12.2013184387229	15.518852107132	19.7265238550404	14.320315972797
SELENOO	na	27.3971138280149	26.9794252850834	27.3732215466387	31.6602216405305	32.7070437290129	25.8907176566634	27.140112168185	27.021518869956	33.5310892302715	30.1289793922049
ALPK1	na	20.3268909046562	19.6764391980973	21.3533844430211	10.824007398472	9.43920620682912	14.316518330398	13.4136289246217	15.0509470184748	9.88326854400603	12.1481332128783
LLGL2	na	75.5437949311041	82.2248122643566	76.2134093684422	80.4069121029347	88.9538362701181	72.9537511540562	71.6436390376296	71.9404073810517	92.8707137272794	82.0602375969265
PDE8A	na	30.2789981717752	28.909229898743	31.462167503813	32.3560506875751	33.3285552488041	38.513450719803	38.7548287588924	38.9141065399944	31.4904143487156	31.1748451654991
NLE1	na	89.722665902405	95.8848017845742	94.6515267864409	89.4526897145148	90.9737487094395	79.2852817959506	76.5319877710923	82.039358877904	101.513572049163	88.214755416696
SDHA	na	142.24981120801	166.833500816175	152.161794461882	180.142408845998	178.801095349936	156.392839676855	160.337838457577	162.402057854786	175.618079512723	176.590413260053
SMARCE1	na	105.16956598496	112.193542735305	112.029547104431	111.409961865701	106.278469884298	102.877290875621	106.722429548958	113.66194445299	94.2311636483166	102.937327456145
GSDMB	na	2.30550747500827	1.81628669520898	2.68810336073492	1.81688695617208	1.55377879947805	3.30691409321869	3.20675676915154	2.72944635050061	1.92063518264085	1.85037790659736
KDM5A	na	43.5356661530727	43.477362766565	43.5775629324774	39.0437409730596	39.8932706765988	47.869597910373	46.5370799425651	51.0016546636399	44.7347944623431	46.8628317649115
ADAM11	na	3.07400996667769	3.10282310431534	3.63461862859933	3.71108825090468	5.47707026816011	3.58921163776175	4.4190672550503	3.70424861853654	4.64153502471538	4.38459112650245
PPP2R3A	na	2.68975872084298	3.44337685966703	3.55889740717018	3.90437409730596	4.03982487864292	4.92004291917903	4.14531972597639	3.6652565278151	3.16104540476306	4.06278627318117
IGF2BP2	na	46.2254248739157	47.4126506061845	50.4303334718157	42.6775148854038	44.1273179051765	45.0466224649424	45.0119151377247	43.788117880174	48.2559589638513	47.1041854049024
MAP3K13	na	15.984851826724	19.2980461365954	15.3335473394034	19.2899274708483	16.6254331544151	16.0506318183054	17.2069875417888	20.0029425400973	15.084988830325	17.2567852593537
VDAC1P1	na	0.691652242502479	0.908143347604491	0.908654657149833	0.927772062726169	1.20417856959548	0.52426686843711	0.782135797354035	1.05278644947881	0.720238193490318	0.804512133303201
FRY	na	11.911788620876	10.0652554359498	10.9795771072271	7.26754782468832	6.37049307785999	10.2433680448481	9.73759067705774	10.3329040411809	7.68254073056339	8.40715179301845
PICALM	na	98.5604445566033	92.5549428433577	89.6160655614023	81.7599130277437	82.8164100121798	88.9640547517126	92.3311308776438	88.1611171211696	80.4666115060572	92.1568648698817
NSF	na	66.2833399064876	72.2352354407072	68.4141235612395	73.989822002412	74.8532936648548	77.9544505145333	76.7275217204308	76.5414740861813	74.4646265603046	78.0779025370757
GLI2	na	18.0213834296479	20.0548322595992	16.9615536001302	18.2461839002813	21.2867695528492	21.1319876200804	21.7433751664422	21.9135549854477	27.5291042845188	24.135363999096
CLASP1	na	86.9176318078116	84.3438134087671	83.8233921220721	81.0254268114188	79.2038743033934	90.4158706950769	92.3702376675115	92.2552866469205	82.7073525524715	86.444828723429
MRPS34	na	48.4156569751736	49.947884118247	48.3101392717995	57.9857539203856	56.7129261809486	45.1272789062404	50.1349046103936	48.5841450389108	57.8191216440839	50.9256180380926
NOTCH3	na	6.41699580543967	6.50836065783218	6.47416443219256	5.95320406915959	6.60355989778169	6.2105459799473	5.94423205989067	6.86260796697295	4.88161442254549	5.18910325980565
CLNS1A	na	94.9869079703405	99.1389821134903	95.1058541150158	92.0813772255723	93.1101945587219	83.5197449640965	85.9958309190761	84.7298131376831	92.3105284656758	93.2831818565062
EED	na	12.8339916108793	12.2220958865104	12.1911166500936	13.1047803860071	14.4501428351458	14.2358618891	15.0561140990652	14.622034020539	13.9646183071178	16.331596306055
TSG101	na	40.2695305634777	42.1908263574586	44.1833327039106	41.5177998069961	40.51478219639	38.513450719803	36.1737806276241	38.8361223585515	40.1332726705994	38.4154543652279
NCBP3	na	71.3554563515058	65.5376782521241	67.0890021862293	67.7660177482906	63.8214641885607	79.6482357817916	83.1019284688662	82.7022244201684	71.5836737863433	75.3023356771796
MGLL	na	16.4459533217256	17.6331166659872	16.355783828697	17.4730405146762	18.0626785439323	17.8250735268617	18.2628708682167	16.3766781030036	20.3267223496156	20.7564130392226
BCS1L	na	19.981064783405	20.7359397703025	20.4825903965858	22.8463870446319	22.2967257725099	23.1483986525308	24.7154911963875	19.4960453607186	22.5274501630583	23.2101750457974
NUAK1	na	9.60628114586777	10.4436484974516	9.65445573221698	11.6744651226376	8.77885021705096	11.2515735610734	10.0113382061316	10.0209673154094	9.4431229813175	9.93572484629454
DPP8	na	16.9454799413107	16.8763305429835	16.0150383322658	16.8931829754723	14.9939654149631	20.1237821038552	19.5142881439832	16.6106306473323	14.444777102778	16.8947547993672
SLC24A1	na	10.6437595096215	11.6166669881074	13.2133531393872	7.61546234821064	8.19618316724669	10.5256655893912	9.65937709732233	10.7618170391167	7.64252749759171	6.95902995307269
SCARF1	na	1.03747836375372	1.40005432755692	1.77944870358509	1.15971507840771	1.63146773945195	1.12919017817224	1.36873764536956	1.16976272164312	0.720238193490318	1.28721941328512
LMAN1	na	141.980835335926	150.600438477745	131.982088951013	149.178016252512	141.937693332319	160.990256830842	163.7010223862	166.652195743423	181.25994536173	195.255094752687
HACD3	na	89.3768397811537	86.95472553313	82.4982707470619	92.042720056292	92.7605943288393	91.061122225461	97.5714407199159	92.7231917355778	91.0701182435536	97.1046144896964
ZZEF1	na	73.3535628298463	72.5757891960589	72.0487421898388	64.4028440209082	58.7328386202701	80.2128308708778	76.5319877710923	78.8809995294675	61.6603920093656	68.7857873974237
ENO1	na	762.469747109817	782.289815348969	809.876323795503	859.116930084433	922.400784310142	722.601057588933	728.481281655548	716.869587913624	934.589082519631	883.676127220236
MYDGF	na	36.4270181051306	42.6827373374111	39.6400594181615	42.6002005468433	45.9141635245762	32.3835611811538	33.2407713875465	36.4576048245438	44.8548341612581	42.8804967050606
ANO8	na	20.2116155309058	18.9196530750936	20.558311618015	17.9369265460393	18.8395679436713	18.6316379398419	18.9667930858353	16.2986939215608	17.6858489734845	17.6992669326704
TUBE1	na	56.2928075147851	46.6937037893309	48.1208362182266	45.0742593807797	40.2428709064814	51.7814353133268	56.509311358829	53.770093104862	48.4160118957381	53.0575751913461
ARHGEF10L	na	21.7486205142446	21.227850750255	21.7698511608814	21.3774146119821	22.1801923625491	20.6883771929413	21.7433751664422	20.8607685359689	22.0873046003698	22.4861141258245
TXK	na	0.691652242502479	0.832464735304117	0.870794046435257	0.811800554885398	0.815733869725974	1.12919017817224	1.05588332642795	1.16976272164312	0.840277892405371	0.884963346633521
TACR2	na	0.730077367085951	0.983821959904865	0.83293343572068	0.811800554885398	0.893422809699876	0.806564412980169	1.13409690616335	0.818833905150182	0.560185261603581	0.884963346633521
ACTR6	na	29.3567951817719	29.5903374094463	28.3575974252177	24.4699881544027	23.2289930521968	23.4710244177229	24.9892387254614	23.5512227957481	24.6081382775859	29.2037904389062
TIPIN	na	12.6034408633785	11.124756008155	10.638831610796	16.0427252513067	13.6732534354068	13.5906103587158	13.7264832435633	14.3490893854889	15.6451740919286	16.9349804060324
SRI	na	29.5489208046893	33.7148217798167	32.8630101002523	34.9460810293524	35.6203789780342	31.6576532094716	32.6932763293987	31.1156883957069	34.2113141907901	31.8184548721416
EIF4G3	na	81.730239989043	76.5867556479787	76.8191791398755	72.482192400482	69.8423570365381	83.1164627576064	83.3365692080724	90.2666900201272	85.6283185594045	88.7376883033431
NUP37	na	16.2154025742248	17.4060808290861	14.5763351251119	15.9654109127462	17.480011494128	15.0020980814311	17.5589486505981	15.5968362885749	15.6851873249003	15.1650537127653
SEMA3A	na	0.806927616252893	1.51357224600748	0.908654657149833	1.15971507840771	0.854578339712925	1.08886195752323	1.32963085550186	1.24774690308599	1.04034405726379	1.12631698662448
GTSE1	na	35.889066360962	34.1310541474688	34.0745496431187	44.4557446722956	47.3514089140934	45.9741715398696	44.5426336593123	46.3226037770674	43.094251910504	44.9320026449838
SEMA3C	na	12.8724167354628	11.4653097635067	10.7524134429397	14.4964384800964	15.5766324647674	19.9624692212592	18.1064437087459	16.4156701937251	13.8445786082028	14.078962332806
TTC38	na	23.6314516188347	27.7362114080872	25.7073546751974	31.5442501326897	33.2897107788171	30.8107605758424	31.5200726333676	27.9183369565491	35.4117111799406	29.2440160455714
ACAT1	na	51.797067938519	50.7803488535511	50.8089395789615	62.7019285725769	62.2288409190957	54.4834260968104	57.6825150548601	58.4881360821559	61.0201802818186	57.3617151045182
GRAMD4	na	48.6462077226744	43.4016841542646	43.0853749931879	40.899285098512	44.6322960150069	40.4492053109555	41.0230225712191	42.3454105234808	44.9348606272015	45.1331306783096
CELSR1	na	68.5888473814959	68.8675371933406	65.6502989790754	64.0549294973859	63.1222637287956	79.0836406927055	74.5375414878395	76.6584503583456	75.0248118219081	67.860598444125
ZNF638	na	80.0779596319537	69.2837695609926	65.1202504290714	65.3306160836344	51.9350563725537	68.3160057794203	73.2079106323377	80.0897543418321	57.4990157803104	66.2113485708535
SLC25A40	na	32.7382061451174	30.4606414509006	30.5156522359486	34.6368236751103	29.6383306000437	35.1662084059354	33.1625578078111	35.0148974678506	31.3703746498005	38.2947775452324
TIMM21	na	17.4065814363124	19.5629212796467	16.1286201644095	22.4984725211096	20.4321912131363	18.3493403952988	19.670715303454	17.8973696411397	18.1660077691447	17.9808461793265
RASAL2	na	27.3971138280149	25.0874599775741	25.3287485680516	29.7273631765177	28.3176186204874	33.9160335658161	36.7212756857719	37.1594624575297	38.7328095165904	36.5650764586305
VPS9D1	na	12.8339916108793	12.8275247849134	13.3269349715309	12.177008323281	9.01191703697266	9.47713185251698	10.2459789453379	8.77322041232338	9.76322884509098	8.20602375969265
ZNF37A	na	47.2629032376694	51.0073846904522	41.6845323967486	51.3753779734616	44.2438513151373	56.0965549227707	56.4702045689613	61.2955666140994	48.8161442254549	56.5169773645499
MARK3	na	120.116939447931	119.004617842339	113.241086647298	109.399789063127	104.103179565029	106.103548527541	109.06883694102	119.510758061205	118.07905049944	120.274563928829
SLC25A3	na	414.722369629403	402.648056744141	439.29666612123	385.798549416965	410.352980942152	357.590332494758	358.452835927354	352.644468484678	435.584054129756	403.26170681823
FNDC3B	na	36.3885929805471	37.9906633747879	34.4152951395499	33.2838227503013	38.2229584671599	43.8771040661212	38.5984015994216	41.2146398925592	42.5340666489005	45.8571915982825
FOSL2	na	134.411085792982	133.270036260959	144.400369265394	150.183102653799	148.852008989997	158.651220033199	146.259394105205	146.181348114668	136.805243530189	134.273075048304
FRYL	na	49.6836860864281	44.8395777879717	43.5775629324774	48.2054900924805	44.7488294249677	65.9366407611288	61.5149804618949	65.9746175006718	49.816475049747	58.3673552711473
TMEM131	na	121.88449517877	127.859015481482	121.456839172361	113.884020699637	108.259537853633	143.891091275662	131.35970716561	131.286369459079	139.286063974433	141.352781821372
FSCN1	na	378.218501275106	351.148761073737	364.029772020652	362.256333325289	397.223550086562	325.247099534253	312.306823883466	300.551035280838	400.53246204656	359.254893126545
ACTB	na	1598.29305704948	1651.64787414952	1643.26408684476	1858.945956349	2141.34025250067	1654.26361102233	1654.99934720114	1568.26188881621	1960.24828328282	1779.54061326002
MOCOS	na	83.7283464673835	82.1112943459061	83.4826466256409	61.0396702935259	53.4111462320578	59.3228125746914	57.2523403663154	59.1899937151417	67.7023901880899	66.4124766041793
PLD1	na	7.99242591336199	9.04359416989472	10.184504282221	8.27263422597501	8.07964975728584	8.54958277758979	8.48617340129128	8.14934696078038	5.8819452468376	6.79812752641205
WDR62	na	34.7363126234579	32.958035656813	33.8095253681167	47.0457750140728	46.1860748144849	42.1026623575648	45.2465558769309	41.7215370719379	48.2159457308796	43.3229783783774
DLG1	na	51.8354930631025	55.2453869792732	51.0739638539635	55.5890094250096	54.5764803316663	59.6857665605325	62.3362230491166	61.6075033398708	57.7791084111122	64.9241291575683
RAB7A	na	133.719433550479	150.184206110093	134.405168036746	148.984730406111	152.697611518705	141.673039139967	127.722775707914	125.749492576635	136.325084734529	134.3937518683
BCAP29	na	24.8610556055058	26.7523894481823	23.6250210858957	26.5188181262563	24.3943271518053	26.5359691870475	27.1010053783173	29.2830601317994	23.9279133170672	26.8304796456618
SEC31B	na	8.18455153627934	6.92459302548424	8.25361313577765	7.15157631684755	4.31173616855158	9.92074227965607	11.1063283224273	9.74802268035931	6.08201141169602	5.95338978644369
SART3	na	125.688582512534	117.30184906558	123.501312150948	110.559504141535	100.684866206177	102.393352227832	107.973846824725	117.990066523069	121.120056205288	123.573063675372
EXOSC7	na	17.0607553150612	16.0817051138295	16.9236929894156	17.2797546682749	18.7230345337104	17.1798219964776	17.4025214911273	16.3766781030036	19.9666032528705	16.3718219127201
KIFAP3	na	47.2629032376694	47.8288829738365	47.9315331646537	38.0773117410532	34.14428911853	39.6426408979753	37.112343584449	38.8361223585515	30.16997766065	32.7838694321055
MKRN2	na	50.4137634535141	49.8343661997964	46.9092966753601	44.8036591958179	45.9141635245762	47.667956807128	45.9113713046819	42.891299793581	54.0178645117739	55.1895323445996
MCM6	na	86.7639313094777	85.0627602256207	78.3336035684585	84.6205435544827	87.4777464106139	84.1649964944806	84.6270932737066	84.9247735912903	95.6316268023256	101.971912896181
REXO2	na	32.6997810205339	35.3419119442748	35.5511134609872	31.5055929634095	34.2996669984778	30.0445243835113	31.4418590536322	32.4024273895144	28.3693821769242	33.8699608120648
RBM7	na	24.8994807300893	26.903746672783	24.041487803756	24.4313309851225	26.3365506511529	25.3261225675773	26.4361899505664	23.902151612241	23.8478868511239	25.7846138723676
RBMS2	na	28.2040414442678	29.6660160217467	28.9255065859364	23.0396728910332	22.5297925924317	29.0363188672861	27.6093936465974	25.8517561483129	22.2873707652282	21.0782178925439
BAZ2A	na	135.986515900904	135.086322956168	130.013337193855	127.83925880981	130.633952566117	156.836450103994	154.550033557157	155.851386613585	144.967943056412	138.014056468164
PTPN23	na	79.3863073894513	84.3438134087671	81.059567539908	83.3061997989539	86.1958789010446	87.2702694844542	82.3197926715122	86.679417673755	89.0294433619977	80.0891828703337
UNG	na	54.8326527806132	53.7318147332657	55.9958432468585	57.3672392119015	62.4230632690305	53.9188310077243	51.4645354658955	52.522346201776	61.5003390774788	60.2981843910749
FMO4	na	1.11432861292066	0.983821959904865	0.795072825006104	0.966429232006426	0.932267279686827	0.685579751033143	0.743029007486333	0.896818086593057	0.640211727546949	0.0804512133303201
KLHL20	na	11.1048610046231	11.6923456004078	9.91948000721901	10.6693787213509	10.7599181863855	12.7033895044377	11.536503010972	11.775611397874	9.92328177697772	11.5045235062358
SLC46A1	na	15.1010739613041	13.6221502140674	14.3491714608244	15.03763885002	15.3047211748587	16.3329293628484	14.7823665699913	14.8559865648676	19.0863121274934	14.7225720394486
PLXNA2	na	6.22487018252232	6.58403927013256	6.66346748576544	7.96337687173295	8.39040551718144	8.50925455694078	8.72081414049749	7.79841814428745	9.7232156121193	9.37256635298229
SPAG5	na	50.6058890764314	52.6344748549103	50.6196365253886	66.8382456855644	68.6770229369296	72.1068585204271	74.9677161763842	72.1743599253803	70.0631709334193	72.8083480639397
ANKRD13A	na	26.0906595921769	26.6010322235815	27.1460578823513	29.031534129473	28.7449077903438	32.5852022843988	31.6373930029707	32.0514985730214	27.2890248866887	26.3075467590147
TPD52	na	39.885279317643	39.2015211715939	36.6112105609954	40.2421132207476	36.9410909575905	36.5776961286506	39.732498505585	41.2536319832806	42.0939210862119	41.1910212251239
ACACB	na	22.6323983796645	22.5143871593613	24.1929302466143	22.1505579975873	18.8007234736843	24.035619506809	22.9165788624732	25.5788115132628	22.3673972311715	20.7966386458878
TRAF4	na	35.6585156134612	34.8121616581722	38.0877743788638	37.7293972175309	35.6980679180081	36.2550703634586	33.9838003950328	33.7281584740432	38.5727565847037	35.7605643253273
PAG1	na	2.34393259959174	1.77844738905879	2.53666091787662	2.47405883393645	1.8256900893867	1.97608281180141	2.58104813126832	2.65146216905773	2.72089984207454	2.37331079324444
GPATCH1	na	10.9895856308727	13.5843109079172	13.7434016893912	14.7670386650582	12.4302303958244	13.1469999315767	14.5086190409173	13.4522712988958	15.8852534897587	13.9985111194757
ICAM3	na	1.76755573083967	1.70276877675842	2.30949725358916	2.70600184961799	2.52489054915182	2.33903679764249	1.64248517444347	1.83262826390755	2.40079397830106	1.72970108660188
NT5C2	na	40.0005546913934	38.3690564362897	42.2524415574672	37.1108825090468	33.3285552488041	37.6665580861739	37.6989454324645	40.3178218059661	39.4530477100808	40.3462834851555
GPC4	na	17.291306062562	20.0548322595992	18.589559860857	18.1302123924406	16.5088997444542	17.8654017475107	16.6594924836409	17.3124882803181	20.0066164858422	17.0154316193627
MBNL3	na	34.582612125124	32.9958749629632	30.8563977323797	33.1678512424605	30.3763755297958	44.1594016106642	41.7269447888378	44.4509834224385	35.6117773447991	36.8064300986215
CAMSAP3	na	49.3762850897603	50.4397950981994	49.0294908753764	49.7904340329711	51.1581669728146	46.2564690844127	41.7660515787055	43.7101336987311	55.1782482679527	46.0985452382734
RAP1GAP	na	19.5968135375703	20.6602611580022	24.1929302466143	24.8952170164855	25.8704170113095	25.2857943469283	22.8383652827378	24.2920725194554	24.848217675416	22.1643092725032
XAB2	na	66.3601901556546	70.1162342962967	71.0265057005453	67.070188701246	70.1531127964337	59.7664230018305	62.6881841579259	64.9998152326359	76.9854602375207	67.7399216241296
ARHGEF1	na	109.242629190808	100.160643379545	106.956225268678	102.170898407719	110.08522794302	95.0132878490639	98.0407221983283	93.8539623664994	123.040691387929	124.136222168684
STXBP2	na	55.1016286526975	58.3482100835885	58.267479889733	56.3234956413345	59.8593282498917	52.1040610785189	53.4589817491483	55.914658094541	53.9378380458305	48.1500511781966
MAP2K7	na	59.2515421077124	60.5807291464496	60.6526983647514	67.1475030398065	63.7826197185738	58.8388739269033	60.1462428165253	62.153392609971	63.7410801238932	62.6714951843194
DGKD	na	53.2572226726909	49.7965268936463	49.5595394253805	52.032549851226	48.0506093738585	56.1368831434197	53.498088539016	56.8894603625769	62.3006037369125	58.9305137644595
TOP2B	na	166.572915069347	167.136215265377	156.477904083344	184.819926328909	166.332020484125	192.36561249577	193.500396265388	211.571084254518	168.015565248103	199.639685879189
TM9SF3	na	132.95093105881	127.291425889229	123.577033372377	141.755839750703	144.73449517138	150.101637255609	152.790228013111	151.640240815669	137.725547888538	161.626487580613
NFKB2	na	64.4005088018975	70.4567880516484	67.9597962326646	58.797554475271	55.2368363214445	52.0234046372209	51.6991762051017	55.6027213687695	61.7804317082806	54.0632153579751
UBE2T	na	21.0185431471587	20.6981004641524	19.9525418465817	21.0295000884598	23.6562822220532	23.2290550938289	21.8606955360453	21.6796024411191	24.1679927148973	24.9801017390644
PPP1R12B	na	11.2201363783736	11.3517918450561	12.4561409250956	11.2492362605548	12.0417856959549	16.0909600389544	14.8996869395944	14.4660656576532	13.8045653752311	16.2913706993898
DNAJC10	na	72.0471085940083	68.148590376487	68.5277053933832	80.2909405950939	83.3990770619841	87.3509259257523	90.3757913842587	88.7849905727126	85.188172996716	90.2662613566192
GTF3C1	na	132.681955186726	134.178179608564	134.821634754606	140.402838825894	140.65582582275	151.956735405464	147.119743482294	153.511861170298	150.769861837307	149.156549514414
IL4R	na	14.7936729646364	17.6331166659872	13.3269349715309	16.7385542983513	19.2668571135278	18.1880275127028	18.2628708682167	17.9753538225826	20.7668679123042	20.7161874325574
USP33	na	39.3473275734744	37.8014668440369	40.1701079681655	35.7192244149575	30.8036646996522	38.5941071611011	40.0062460346589	37.3154308204154	36.0919361404593	38.9383872518749
SNRPA	na	131.298650701721	128.615801604486	134.253725593888	114.541192577402	112.648962962158	106.829456499223	103.515672779807	105.044692403552	115.438177123309	108.930942849253
EXOSC5	na	22.0175963863289	23.0062981393138	23.9657665823268	24.0834164616001	25.8315725413225	17.5831042029677	18.7712591364968	19.9249583586544	24.3280456467841	20.4748337925665
DYNC1I2	na	57.752962248957	53.3155823656137	56.7909160718646	49.7131196944106	48.7109653636367	49.1601009711413	48.8443805447595	51.1186309358042	50.1765941464922	50.2417827247849
LRCH4	na	64.2468083035637	71.1000562562016	68.4141235612395	72.4048780619215	73.921026385168	73.4376898018443	64.9954847601203	66.6374830429363	68.1425357507784	67.096311917487
FAM76B	na	12.2960398667107	8.66520110839285	10.638831610796	12.2543226618415	8.31271657720754	13.7115950206629	14.1957647219757	13.9201763875531	10.2033744077795	14.0387367261409
SIRT6	na	17.944533180481	18.9574923812437	20.4068691751567	20.8362142420585	21.9082810726404	15.2440674053252	14.6650462003882	15.9087730143464	16.2053593535322	16.2109194860595
POLD3	na	26.7438867100959	27.1307825096842	26.1995426144869	25.8229890792117	24.4331716217923	26.6569538489946	27.8440343858036	28.9711234060279	29.6898188649898	30.8530403121778
CAPZB	na	75.8511959277719	78.85711401699	81.2867312041955	81.21871265782	87.2835240606792	72.1471867410761	72.8559495235284	69.4449135748797	77.4656190331809	73.1703785239262
GPR137B	na	28.2040414442678	28.5308368372411	28.2061549823594	26.5961324648168	27.9680183906048	28.754021322743	27.7267140162005	24.4090487916197	29.7698453309331	28.0774734522817
JADE1	na	28.7804183130198	28.6065154495415	27.7518276537845	30.9643925934859	30.3763755297958	32.7465151669948	32.0284609016477	34.4300161070291	30.7301629222536	33.3872535320829
SLC25A43	na	14.3325714696347	14.757329398573	15.2578261179743	15.4628677121028	17.5965449040889	14.7198005368881	15.4471819977422	14.7000182019818	16.0453064216454	16.0097914527337
UBE2A	na	25.8216837200926	25.0117813652737	23.8521847501831	27.1373328347404	26.220017241192	25.7294047740674	25.1847726747999	23.3172702514195	23.0876354246619	22.2447604858335
CST7	na	1.69070548167273	1.43789363370711	2.04447297858712	1.27568658624848	1.28186750956939	0.927549074927194	0.586601848015526	0.311936725771498	1.24041022212221	1.16654259328964
PIAS2	na	45.1495213855785	43.4395234604148	42.5931870538984	44.6490305186969	42.7677614556332	51.2974966655387	52.9897002707359	47.8432953152035	46.7354561109273	47.3455390448934
ARAF	na	12.1039142437934	12.7518461726131	12.6075833679539	14.8443530036187	14.3724538951719	14.356846551047	15.0170073091975	13.5692475710602	13.5244727444293	13.3549014128331
MCCC1	na	29.6641961784397	31.3309454923549	31.0835613966672	34.6368236751103	38.3783363471077	34.3999722136042	37.1514503743167	33.6501742926003	31.7705069795174	32.3816133654539
LAMP3	na	127.725114115458	131.302392341149	120.169578408065	74.144450679533	54.2657245717707	75.8977112614339	68.710629797552	74.0069881892879	74.1445206965311	67.2974399508128
NEBL	na	35.4279648659603	34.9256795766227	30.6670946788069	26.6347896340971	24.9769942016096	31.3753556649286	32.5368491699279	32.0125064823	25.6884955678213	27.3131869256437
ACER3	na	23.8620023663355	21.4170472810059	20.6718934501587	21.0681572577401	20.7429469730319	26.0923587599085	25.966908472154	23.5122307050267	23.7678603851805	25.141004165725
UBE2K	na	57.2150105047884	54.2237257132181	52.9291337789778	52.7283788982706	58.810527560244	55.2093340684925	58.6210780116849	58.4491439914344	49.8965015156904	59.6948002910975
PIK3C3	na	28.5114424409355	28.2659616941898	28.244015593074	25.0111885243263	26.4919285311007	28.3104108956039	28.7825973426285	26.3586533276916	23.9279133170672	25.7443882657024
N4BP2	na	17.5987070592298	16.6492947060823	16.090759553695	19.3672418094088	16.0427661046108	26.2536716425045	22.9556856523409	26.2416770555273	20.6468282133891	23.9342359657702
TIGAR	na	14.7552478400529	14.9843652354741	12.872607642956	12.7955230317651	12.2748525158766	11.9774815327555	11.927570909649	13.2183187545672	10.9236126012698	13.314675806168
TULP3	na	45.9180238772479	50.4019557920493	47.5150664467933	37.9613402332124	36.9022464876036	41.7800365923727	38.1682269108769	39.4599958100945	41.6137622905517	40.5474115184813
SYNJ2	na	38.6556753309719	35.7203050057766	33.9988284216896	38.1546260796137	37.5237580073948	40.4088770903064	44.4253132897092	44.0610625152241	49.9765279816337	51.4887765314049
PPP2R5C	na	179.829583050645	183.709831359158	179.989343337096	168.893172585443	174.372825771424	169.217213843239	177.349292050027	169.771563001138	168.335671111876	173.412590333505
PMS2P1	na	27.9734906967669	29.5524981032961	29.7963006323716	25.9389605870525	27.6961071006962	26.5762974076966	24.4026368774459	24.1361041565697	24.8882309083877	22.124083665838
GNB1	na	345.05761875957	356.635460465514	356.306207434878	329.784311129873	328.934971849502	306.494476932464	317.038745457458	319.423207190014	331.469621937433	317.420262194778
HOXA9	na	95.3711592161752	102.090447993205	101.996485265069	106.73244438279	102.394022885603	99.5300485617528	95.8116351758693	99.1958787953363	101.873691145908	98.4722851163118
EDN1	na	1.03747836375372	1.21085779680599	0.946515267864409	1.77822978689182	1.98106796933451	2.01641103245042	2.1899802325913	1.59867571957893	2.00066164858422	2.011280333258
MLLT10	na	57.2918607539554	55.812976571526	57.6238495075852	59.4547263530353	61.0246623495002	70.2920885912217	72.2302408856451	64.9608231419144	60.5400214861584	66.4527022108444
ZCWPW1	na	2.9203094683438	3.32985894121647	4.12680656788883	3.74974542018493	3.37946888886475	3.66986807905977	3.55871787796086	3.93820116286516	2.8009263080179	3.09737171321733
FGF20	na	3.15086021584463	3.14066241046553	2.80168519287865	5.99186123843984	5.43822579817316	5.60562267021217	6.37440674843538	5.6538531546084	3.96131006419675	4.58571915982825
NRDC	na	128.724167354628	124.983228214068	125.205039633104	115.468964640128	110.706739462811	109.491119062058	115.443243689456	117.132240527197	108.79598045001	112.752375482444
VDAC3	na	80.1932350057042	73.2568967067623	79.0150945613209	84.813829400884	84.4867222216187	73.3973615811953	76.5319877710923	76.1905452696884	79.8263997785103	80.3305365103246
PCM1	na	168.37889592477	159.606193341489	151.139557972589	155.285848998793	136.266400714225	169.338198505186	171.287739620534	184.549565384562	157.252005578719	170.435895440283
TNRC6C	na	44.5731445168265	45.0287743187227	42.7446294967567	45.3062023964613	42.4181612257506	52.1443892991679	51.0343607773508	54.7838874636193	47.4957075373893	45.495161138296
CBFA2T2	na	33.1224573909521	31.747177860007	31.3107250609547	27.9877905589061	28.9391301402786	34.6419415374982	31.8329269523092	34.780944923522	29.6898188649898	31.7380036588113
ITCH	na	111.663412039567	106.101414445125	104.192400686514	105.070186103739	105.074291314703	100.578582298627	102.146935134437	102.978111595316	108.996046614868	106.87943690933
TP53INP2	na	13.0261172337967	13.3572750710161	13.0997713072434	8.96846327301964	8.35156104719449	10.8886195752323	10.8716875832211	11.6586351257097	8.96296418565729	8.76918225300489
SDF4	na	93.065651741167	101.14446533945	102.299370150785	112.917591467631	120.029412259679	96.7877295576202	94.7166450595736	102.120285599444	110.956695030481	103.379809129461
TP73	na	24.2462536121703	24.9739420591235	23.7007423073248	25.7456747406512	22.6074815324056	23.5113526383719	21.6260547968391	21.7185945318405	27.6491439834339	23.8537847524399
TOLLIP	na	57.0613100064546	56.0778517145773	59.0246921040246	53.3468936067547	59.62626142997	46.2564690844127	44.8945947681216	47.7653111337606	57.8991481100272	52.6553191246945
UBE2D4	na	31.7007277813636	32.8066784322122	29.5312763573696	33.8636802895052	37.9122027072643	34.6822697581472	32.8888102787372	33.3772296575503	33.8111818610733	35.1571802253499
THOC1	na	24.5152294842546	23.9901200992186	21.7698511608814	31.3896214555687	29.9879308299263	37.6665580861739	38.5984015994216	41.2146398925592	35.6117773447991	39.8635762051736
FKBP7	na	4.95684107126777	4.91910979952433	5.18690366789696	4.32960295938879	4.19520275859072	4.15380672684787	4.81013515372732	5.14695597522972	2.28075427938601	2.97669489322184
OSBPL6	na	24.630504858005	21.5684045056067	23.0949725358916	19.2899274708483	19.6164573434103	21.9788802537096	23.9724621889012	24.9549380617198	25.4884294029629	26.9109308589921
XRCC5	na	341.368806799557	339.002343799526	342.865690631204	366.469964776837	366.458729856897	343.919065694744	350.709691533549	355.178954381572	349.435563541719	362.030459986441
MKNK1	na	22.1712968846628	23.3090125885153	23.4735786430374	21.8413006433452	22.1025034225752	22.7047882253917	21.6260547968391	22.2254917112192	19.9666032528705	19.2680655926117
TNS1	na	25.3990073496744	27.2443004281347	28.2818762037885	33.3611370888618	34.0277557085692	41.7800365923727	36.2128874174918	38.4462014513371	28.8895542055561	29.9278513588791
REXO1	na	55.4858798985322	56.3805661637788	58.002455614731	61.2716133092074	60.3254618897351	56.6208217912078	57.6825150548601	59.6189067130775	65.5016623746473	58.3673552711473
SAR1A	na	86.3028298144761	80.0301325076458	80.3780765470456	77.8555389304377	86.0405010210968	84.6892633629177	87.0908210353718	78.2181339872031	86.9887684804417	91.0707734899224
CDC14A	na	14.4094217188017	13.2437571525655	14.1977290179661	13.2594090631282	14.0616981352763	16.0909600389544	17.1678807519211	14.622034020539	13.7645521422594	15.3661817460911
RAPGEF3	na	0.960628114586777	1.05950057220524	1.21153954286644	1.12105790912745	1.20417856959548	1.33083128141728	1.87712591364968	1.40371526597174	1.08035729023548	1.16654259328964
SENP1	na	27.4355389525984	26.6010322235815	27.524663989497	25.7843319099314	25.9092614812964	30.7704323551934	30.5424028866751	30.3358465812782	26.5687866931984	27.5143149589695
CIC	na	92.2202990003306	95.6956052538232	98.7783333543298	90.9989764857251	87.8661911104835	100.659238739925	91.001500022142	94.0879149108281	83.2675378140751	78.5203842103925
LIPE	na	11.5275373750413	10.7463629466531	12.3804197036665	14.6124099879372	13.9840091953024	11.4935428849674	12.4359591779292	11.6586351257097	12.2040360563637	11.9470051795525
FDFT1	na	169.416374288524	195.515694878017	193.278417697912	112.646991282669	119.990567789692	97.5539657499514	99.7223141626394	97.4022426221502	125.281432434344	114.884332635697
PAFAH1B3	na	65.7838132869025	67.9972331518863	67.92193562195	75.0335655729789	78.4269849036543	65.1704045687976	61.5931940416302	58.5271281728773	72.7840707754938	56.8790078245363
OPHN1	na	8.83777865419835	8.13545082229023	9.08654657149833	7.73143385605141	7.53582717746852	11.3322300023714	9.97223141626394	10.4108882226237	9.04299065160066	7.40151162638945
KIF22	na	106.283894597881	100.576875747197	104.608867404375	128.187173333332	126.827194507395	104.167793936389	110.515788166125	109.255838201467	123.120717853873	110.258387869204
CARMIL1	na	44.0351927726579	43.5152020727152	40.2836898003093	50.6022345878565	49.254787943454	53.7978463457772	52.6377391619266	55.0568320986694	53.1375733863968	53.2587032246719
PGM1	na	32.6997810205339	35.379751250425	35.4753922395581	32.8972510574987	35.6203789780342	30.8107605758424	31.9502473219123	30.1018940369496	30.6901496892819	31.5771012321506
DDX1	na	76.9655245406926	74.7326296466196	72.3516270755555	84.4272577080814	87.3612130006531	79.4869228991956	82.3980062512476	87.0303464902479	80.2665453411988	92.8809257898546
DNM2	na	226.516109419562	231.008964046892	231.025446580345	202.447595520706	200.864754302524	202.12504189283	207.109559139348	202.758871751474	221.433231265301	206.598715832262
EPB41L2	na	55.7932808952	57.0995129806324	56.4880311861479	62.4699855568954	54.4211024517185	71.1793094454999	73.6380853208824	74.2799328243379	60.9801670488469	67.5790191974689
STX7	na	17.3681563117289	16.8006519306831	16.9994142108448	15.3082390349818	16.4700552744673	16.8168680106365	16.2684245849639	16.6106306473323	14.3647506368347	16.6534011593763
RABL2B	na	13.6793443517157	13.8113467448183	14.5384745143973	12.6408943546441	13.0905863856025	13.5099539174178	13.4527357144894	12.4774690308599	11.3237449309867	12.0274563928829
KEAP1	na	88.3777865419835	88.3926191668371	90.6004414399813	83.5381428146355	90.2357037796875	76.0993523646789	75.9453859230768	79.4658808902891	88.229178702564	87.450468890058
SLC35C2	na	40.9227576813967	36.8176448841321	42.2145809467527	34.8301095215116	39.3494480967815	33.674064241922	33.3189849672819	33.4162217482717	33.97123479296	35.2778570453454
CRYBG3	na	36.542293478881	36.7798055779819	30.8942583430943	37.6134257096901	34.4550448784257	46.7000795115518	43.9951386011645	48.4671687667465	39.5330741760241	43.1218503450516
RFX3	na	24.2078284875868	23.9144414869183	21.8455723823106	18.0142408845998	15.92623269465	20.1641103245042	21.1176665285589	20.9387527174118	19.3263915253235	19.107163165951
RIF1	na	79.8474088844529	69.8513591532454	65.4609959255025	84.3112862002406	77.5724065639414	101.385146711607	104.806196845441	106.058486762309	96.8720370244478	111.94786334914
RAB21	na	28.8188434376033	27.2443004281347	26.540288110918	25.7843319099314	23.034770702262	27.2618771587297	26.2797627910956	31.661577665807	24.848217675416	31.1346195588339
SLC4A4	na	1.42172960958843	1.92980461365954	1.59014565001221	1.70091544833131	2.05875690930841	2.13739569439745	3.20675676915154	2.3005333525648	2.32076751235769	2.33308518657928
SMARCA2	na	107.475073459969	104.474324280667	101.882903432925	94.594093228789	89.1869030900398	103.764511729899	96.8284117124295	113.622952362268	98.0324207806266	99.0756692162892
SESN1	na	11.988638870043	12.4491317234116	9.95734061793359	10.3601213671089	10.2160956065681	9.23516252862293	10.9890079528242	9.12414922881631	8.60284508891213	9.81504802629906
SRCAP	na	185.09382511858	176.633881109073	176.392585319211	186.946070639323	190.260213996087	228.338385314686	213.21021835871	213.286736246262	208.628996714362	192.519753499456
PUM3	na	52.4887201810215	52.4831176303095	48.9159090432327	63.011185926819	57.4509711107007	57.7903401900291	59.9116020773191	64.7268705975858	64.781424181157	73.4921833772474
KCNN2	na	2.42078284875868	3.8217699211689	3.40745496431187	3.24720221954159	3.65138017877341	2.46002145958951	3.44139750835775	3.47029607420791	3.60119096745159	3.66053020652957
CNOT4	na	40.8843325568132	38.4825743547403	35.7782771252747	37.0722253397665	33.7169999486736	42.3446316814588	41.2185565205576	39.8499167173089	42.4940534159288	40.9898931917981
PSEN1	na	75.121118560686	70.4946273577986	68.3762629505249	55.8209524406912	56.9848374708573	66.904518056705	62.7663977376613	65.9746175006718	61.4603258445071	65.2861596175548
CPOX	na	315.739248702382	337.564450165819	322.080215348901	366.431307607557	367.973664186388	375.899344669408	395.4478591422	377.63839863712	388.128359825338	416.536157017732
CLDND1	na	120.155364572514	114.161186655115	113.354668479442	110.288903956573	108.143004443672	133.80903611341	138.125181812723	123.99484849417	122.160400262552	132.302020321711
MOK	na	6.22487018252232	8.70304041454304	7.15565542505493	9.31637779654195	10.0607177266203	9.75942939706004	8.72081414049749	10.4498803133452	8.88293771971392	9.1714383196565
HSP90AA1	na	1054.76966981628	1097.79395002923	1018.79117371854	1405.57467503015	1442.21748167552	1210.1289170148	1365.76552933962	1335.4401151185	1255.4151844866	1444.5015353459
RBL1	na	20.2500406554893	20.6981004641524	20.4825903965858	22.2665295054281	20.9760137929536	24.7211992578422	25.6149473633446	24.9549380617198	23.6878339192371	24.6985224924083
DLGAP4	na	51.6049423156017	54.4129222439691	51.0739638539635	41.363171129875	46.3802971644197	41.9010212543198	41.4140904698962	39.6939483544231	40.8935240970614	39.7831249918433
IGSF9B	na	113.546243144157	102.658037585458	108.773534582978	94.3234930438272	94.0813063083956	137.962842840258	141.644792900816	143.958798943546	125.921644161891	128.038106015204
CROCCP3	na	5.91746918585455	6.1678069024805	6.58774626433629	5.4893180377965	5.43822579817316	8.58991099823879	8.52528019115898	8.03237068861607	5.92195847980928	6.11429221310433
NDC80	na	40.8843325568132	37.3095558640845	36.6490711717099	40.2034560514673	37.368380127447	37.7068863068229	38.7548287588924	42.8133156121381	40.3733520684295	44.1677161183458
AP4E1	na	16.0617020758909	12.2220958865104	12.6833045893831	12.5249228468033	13.1682753255764	16.8975244519345	15.0561140990652	14.7780023834247	15.1250020632967	17.5383645060098
RSBN1	na	19.8273642850711	18.9196530750936	20.2554267322984	18.7100699316444	18.7230345337104	21.8175673711136	21.9780159056484	19.6130216328829	21.2870399409361	21.6413763858561
MAGI3	na	18.3672095508992	18.0871883397894	17.3022990965614	18.0142408845998	14.7608985950414	18.5509814985439	18.1455504986136	21.133713171019	16.7255313821641	15.2857305327608
TCF7	na	81.3459887432083	85.4033139809723	87.6094531935297	113.304163160433	116.57225443084	111.42687365321	107.074390657767	104.654771496338	129.562848362314	128.199008441865
OSTM1	na	5.64849331377025	5.25966355487601	4.9597400036095	4.52288880579007	4.19520275859072	4.07315028554985	5.82691169028756	5.69284524532984	5.08168058740391	5.47068250646177
PCNP	na	105.630667479962	97.0199809690798	98.4754484686132	97.6866667712096	92.2944606889959	103.199916640813	106.409575230016	100.716570333472	92.9507401932227	98.8745411829634
EXD2	na	55.8317060197835	51.6884922011556	54.2921157647025	47.5869753839964	48.5944319536759	48.4341929994591	48.1404583271408	47.2584139543819	43.1342651434757	47.8684719315405
ARG2	na	27.4355389525984	25.4280137329257	26.3509850573452	24.5473024929632	24.666238441714	22.8257728873388	21.7824819563099	23.9411437029625	24.968257374331	20.595510612562
MEF2C	na	115.429074248747	115.29636583962	106.350455497245	102.982698962605	89.1869030900398	112.999674258522	106.096720911075	115.29961226329	94.7913489099202	93.0016026098501
PTPRC	na	159.310566523071	148.178722884133	147.732103008277	116.937937072778	96.6450413275344	125.541750880363	125.689222634793	147.58506338064	108.956033381896	106.638083269339
UBA5	na	32.8534815188678	34.9256795766227	33.3551980395418	40.2421132207476	38.961003396912	40.8524875174455	43.9951386011645	43.1252523379096	42.7341328137589	49.1959169514908
STK17B	na	20.1347652817388	17.9358311151887	19.5360751287214	18.5940984238036	17.9073006639845	19.236561249577	18.8885795060999	20.1199188122616	20.5668017474458	23.6526567191141
CDC14B	na	39.1167768259736	42.266504969759	42.4417446110401	39.4689698351424	41.9908720558942	52.789640829552	49.7047299218489	48.4281766760251	38.6927962836188	39.702673778513
ZNF510	na	15.8311513283901	17.4060808290861	15.8635958894075	17.2024403297144	15.6931658747283	16.6555551280405	16.8550264329795	17.8193854596968	15.5251343930135	16.4120475193853
JMJD4	na	17.291306062562	14.15190050017	16.6586687144136	15.6174963892238	17.8296117240106	11.8161686501595	11.4582894312366	12.8283978473529	14.8849226654666	13.5560294461589
DUSP12	na	24.9379058546727	26.6767108358819	25.290887957337	26.3641894491353	27.8903294506309	23.793650182915	24.8328115659906	25.2278826967699	25.2083367721611	27.7556685989604
AACS	na	50.1832127060132	51.764170813456	48.347999882514	45.2288880579007	50.5754999230104	46.5387666289557	45.9504780945496	46.9854693193319	48.6160780605965	49.5981730181424
DELE1	na	63.4783058118942	65.0457672721717	68.9441721112436	69.1190186730996	65.6471542779474	63.5572757428373	66.6770767244315	68.5870875790081	72.8640972414372	67.3778911641431
CADPS2	na	14.0635955975504	17.1412056860348	14.4627532929682	16.8545258061921	19.1891681735539	17.5831042029677	19.005899875703	19.5350374514401	21.4470928728228	21.7620532058516
PCDHA6	na	5.26424206793554	4.95694910567451	4.12680656788883	4.60020314435059	5.51591473814706	5.12168402242407	5.70959132068445	6.74563169480864	4.36144239391359	4.06278627318117
PCDHGA2	na	1.22960398667107	2.00548322595992	1.81730931429967	0.773143385605141	0.932267279686827	1.85509814985439	0.938562956824842	1.16976272164312	0.880291125377055	1.005640166629
HSPB11	na	7.64659979211075	8.8165583329936	8.25361313577765	9.54832081222349	9.01191703697266	10.1223833829011	9.54205672771923	8.77322041232338	7.1623687019315	8.68873103967457
PHLPP1	na	30.0100222996909	32.0877316153587	29.9098824645153	33.4771085967026	31.036731519574	34.5612850962002	34.2966547139744	37.9782963626799	34.2513274237618	31.3357475921597
ATP8B1	na	9.87525701795207	11.9572207434591	9.23798901435664	9.58697798150375	9.16729491692047	11.7758404295105	11.2236486920304	11.8535955793169	12.4441154541938	12.4699380661996
SMARCD3	na	51.2975413189339	62.6997302908601	60.236231646891	76.3865664977879	78.5435183136152	69.6065088401886	67.4592125217855	64.4929180532572	64.781424181157	63.3955561042923
WDR70	na	21.7870456388281	21.9846368732587	20.3690085644421	22.4211581825491	19.6941462833842	22.0192084743586	21.6651615867068	22.6154126184336	22.3273839981999	24.5778456724128
STRADB	na	12.6802911125455	11.0112380897045	13.5540986358183	10.3214641978286	10.9152960663333	11.5741993262654	11.8102505400459	10.254919859738	8.12268629325192	8.97031028633069
BZW1	na	107.667199082886	99.5930537872925	96.7717209864572	107.041701737032	107.210737163985	100.901208063819	107.621885715915	100.989514968522	111.156761195339	117.498997068933
C1QTNF3	na	3.57353658626281	3.63257339041796	3.10457007859526	3.78840258946519	3.45715782883865	4.59741715398696	5.74869811055216	3.54828025565079	3.80125713231001	3.66053020652957
ME2	na	86.9944820569785	84.6465278579686	86.9279622006674	80.6001979493359	79.7476968832107	78.9223278101095	77.0012692495047	78.2571260779246	76.0251426462003	77.2733904037725
C5ORF22	na	25.0531812284231	23.3468518946655	21.4291056644502	24.2767023080014	24.5497050317531	28.713693102094	26.4752967404341	24.1750962472911	27.3690513526321	29.163564832241
CCNT2	na	42.575038038486	33.374268024465	33.695943535973	37.2268540168875	34.3773559384517	47.1033617180418	45.0510219275924	45.8157065976888	42.0138946202686	45.5353867449612
FAM135A	na	42.9208641597372	33.2229107998643	34.3017133074062	30.07527770004	26.6084619410615	33.714392462571	36.5257417364334	35.5997788286722	36.0519229074876	41.7541797184361
COBLL1	na	4.95684107126777	5.82725314712882	6.36058260004883	6.72634745476473	6.09858178795133	8.95286498407987	6.687261067377	7.9543865071732	6.56217020735623	8.08534693969717
DLG3	na	58.5214647406265	56.3805661637788	54.0270914897005	46.7365176598308	44.3603847250982	50.0473218254195	47.592963268993	52.7562987461046	45.254966490975	50.8853924314275
SERTAD4	na	1.03747836375372	0.870304041454304	0.757212214291527	1.04374357056694	1.35955644954329	1.37115950206629	0.977669746692544	1.13077063092168	0.480158795660212	1.12631698662448
TRAF5	na	18.2903593017322	15.5141155215767	17.1887172644177	21.9186149819057	19.4222349934756	27.2215489380807	27.5702868567297	30.6087912163282	22.2873707652282	23.4113030791232
MRPL22	na	14.3325714696347	15.5519548277269	16.6586687144136	17.589012022517	17.1692557342324	14.7198005368881	15.4471819977422	15.3238916535248	14.9649491314099	14.7627976461137
GEMIN5	na	56.523358262286	54.7534759993208	56.8287766825791	64.364186851628	67.4339998973472	72.4294842856191	72.0347069363066	71.3165339295087	75.7850632483701	76.1872990238132
NFE2L1	na	339.947077189969	320.044851418283	325.449809702498	232.832130574988	211.896583778818	225.434753427957	212.506296141091	246.897918448141	263.607178817456	249.358535717327
GSK3B	na	74.5063165673504	69.0567337240915	72.6166513505575	62.7405857418572	55.8971923112227	68.5176468826653	68.710629797552	68.1971666717937	66.4619799659677	65.2057084042245
ITGB5	na	26.5517610871785	31.8606957784576	32.6737070466794	36.9175966626455	38.6502476370164	35.4888341711274	32.654169539531	34.1960635627005	39.5330741760241	34.8756009786938
ERC1	na	45.7643233789141	48.6235084029905	43.6911447646211	42.5228862082827	38.145269527186	50.4909322525586	49.5091959725104	51.5865360244615	46.8154825768707	48.1098255715314
XPO1	na	212.145112825344	201.721341086648	195.057866401497	220.113921881784	205.215334941063	254.148446530051	264.08815197659	254.345407775935	237.518550919918	260.21944951692
RNF13	na	29.5489208046893	27.1307825096842	27.1460578823513	24.4699881544027	26.3365506511529	25.5277636708223	29.2518788210409	27.0605109606774	25.8885617326798	27.7154429922953
PALB2	na	18.2903593017322	18.3520634828408	18.7410023037153	17.0091544833131	15.4600990548066	18.2283557333518	17.5589486505981	18.8331798184542	16.4454387513623	21.0782178925439
DOP1A	na	15.8695764529736	16.2709016445805	16.9615536001302	15.0762960193002	14.1005426052633	17.8250735268617	21.6651615867068	19.885966267933	15.0449755973533	14.0387367261409
LYRM2	na	25.7832585955091	28.0767651634388	28.3197368145031	26.8667326497786	27.6961071006962	27.7458158065178	28.0786751250099	28.7761629524207	23.6878339192371	25.9857419056934
BCKDHB	na	14.4862719679686	16.1952230322801	16.6586687144136	15.5015248813831	15.2658767048718	16.3329293628484	15.7209295268161	15.1289311999177	11.4437846299017	12.309035639539
KAT6A	na	88.7236126632347	83.2843128365619	89.010295789969	87.4811740812217	82.7387210722059	107.555364470905	101.208372177612	109.918703743732	89.109469827941	94.8922061231126
TUT7	na	19.981064783405	18.806135156643	19.0438871894319	18.7487271009247	19.9660575732929	20.1237821038552	23.9724621889012	23.629206977191	18.6061533318332	21.2391203192045
GRHL2	na	49.3378599651769	49.342455219844	47.0228785075039	40.7059992521107	41.8354941759464	41.9010212543198	43.5649639126197	48.3891845853036	45.2149532580033	45.3744843183006
TNPO1	na	253.336846378825	220.262601100239	217.736372219529	214.469975166866	209.565915579601	229.951514140646	228.109905298304	238.787563578082	252.923645614017	266.615320976681
PLOD1	na	111.432861292066	123.772370417262	123.804197036665	129.540174258141	137.043290113964	115.177398173568	117.906971451121	115.57255689834	122.720585524156	117.659899495593
ITGAE	na	5.72534356293719	4.31368090112133	5.22476427861154	4.83214616003213	5.55475920813401	5.32332512566911	4.81013515372732	5.30292433811547	5.24173351929065	5.43045689979661
DIS3	na	71.1633307285884	71.5541279300038	69.0956145541019	72.9074212625648	70.6580909062641	74.8491775245597	75.8671723433414	78.6860390758604	80.4265982730855	81.939560776931
PIBF1	na	7.87715053961157	8.02193290383967	8.21575252506307	8.11800554885398	6.9143156576773	8.22695701239772	8.64260056076209	9.24112550098063	8.64285832188382	9.25188953298681
TDRD3	na	24.9763309792562	27.9254079388381	23.3978574216082	27.0213613268997	25.5985057214008	24.9631685817362	29.7211602994533	31.1936725771498	27.7291704493772	29.5658208988926
NUFIP1	na	7.76187516586116	9.1192727821951	8.59435863220884	10.0508640128668	9.36151726685522	10.1627116035501	9.97223141626394	9.20213341025919	8.48280538999708	9.61391999297325
PDS5B	na	22.3634225075802	20.8494576887531	20.3311479537275	25.1271600321671	25.2100610215313	30.2864937074053	29.369199190644	31.6225855750856	26.36872052834	32.7838694321055
OXCT1	na	31.6623026567802	35.0013581889231	32.2193797181045	37.2268540168875	36.3972683777732	34.9242390820413	37.0732367945813	35.9117155544437	36.4920684701761	36.685753278626
RRAGB	na	7.37762392002645	7.90841498538911	8.89724351792545	10.7466930599115	10.293784546542	12.4210919598946	12.8270270766062	11.502666762824	9.40310974834582	8.88985907300037
CYLD	na	15.0242237121372	16.3465802568808	13.9705653536787	12.8728373703256	13.7120979053937	17.1798219964776	15.8382498964192	16.1817176493965	13.684525676316	14.0387367261409
SLC27A5	na	12.8724167354628	12.9032033972138	12.8347470322414	12.0610368154402	12.8963640356678	10.3643527067952	10.6761536338826	11.6976272164312	11.0836655331566	12.5906148861951
ZNF324	na	20.9801180225752	17.7087952782876	21.2019420001628	19.0193272858865	21.6752142527187	18.954263705034	17.1287739620534	18.2872905483541	19.4464312242386	18.4233278526433
ZNF416	na	4.45731445168265	5.22182424872582	5.33834611075527	4.79348899075187	5.0109366283167	4.43610427139093	4.96656231319812	4.05517743502947	4.80158795660212	5.22932886647081
ZNF586	na	5.41794256626942	6.12996759633031	5.26262488932612	5.83723256131881	6.44818201783389	6.49284352449036	6.92190180658321	6.86260796697295	7.12235546895981	6.95902995307269
ZNF446	na	11.911788620876	13.5843109079172	11.9639529858061	13.6459807559307	13.1294308555895	11.2112453404243	10.6761536338826	10.0989514968522	9.9632950099494	8.32670057968813
RPS5	na	723.660371280511	768.137914848799	831.949059842101	829.853452939278	848.868202624843	672.231109998321	649.290032173452	645.864990709886	781.058307607278	662.1537113152
FAT1	na	163.61418047642	160.438658076793	150.836673086872	165.104769995978	165.166686384516	232.330879158938	228.149012088172	237.92973758221	211.67000242021	219.8329404251
YTHDC1	na	57.2918607539554	58.1211742466874	55.4657946968544	55.4730379171689	49.0605655935193	54.0801438903203	57.8780490041986	63.2451711501712	50.4967000102656	58.2064528444866
CHMP2B	na	37.5797718426347	34.8121616581722	33.8095253681167	36.0671389384798	39.5436704467162	35.6501470537235	37.3078775337875	37.9393042719584	41.3336696597499	44.6101977916625
SMAP2	na	35.6200904888777	37.8771454563373	37.0655378895703	39.855541527945	42.8066059256201	42.1026623575648	38.5984015994216	36.7305494595939	42.2939872510703	41.2312468317891
PPIE	na	17.9829583050645	19.3358854427456	20.1039842894401	19.9084421793324	23.9281935119619	22.0192084743586	22.1735498549869	20.1979029937045	22.9675957257468	22.0838580591729
ZMPSTE24	na	34.5441870005405	28.0767651634388	30.2884885716611	35.0620525371931	41.1362937161812	38.23115317526	41.1403429408222	38.0952726348442	41.1336034948915	47.5466670782192
STARD7	na	156.006005808893	138.681057040436	141.182217354655	144.113927076798	153.047211748587	150.46459124145	145.790112626792	144.309727760039	149.88957071193	153.460689427586
NOA1	na	122.499297172106	122.183119558954	124.977875968817	106.693787213509	109.075271723359	100.255956533435	99.2921394740947	105.824534217981	120.639897409628	109.453875735901
REST	na	58.8288657372942	56.8346378375811	53.6484853825547	56.9806675190989	49.3324768834279	59.3631407953404	62.9619316869998	62.3093609728567	53.4576792501703	64.4816474842516
SSH1	na	52.4118699318546	51.3479384458039	50.4303334718157	43.0254294089261	45.5257188247067	54.4027696555124	51.5036422557632	50.9626625729185	50.0165412146054	48.1098255715314
GSTP1	na	377.834250029271	395.382909963305	416.163832974624	449.62153589867	491.460234274906	372.713415238136	372.061998801314	343.403342983698	477.637961982996	413.800815764502
APLP2	na	233.816883090422	244.177042587158	238.59756872326	262.791436767187	258.043814123316	252.17236371825	254.115920560326	265.380169450102	270.80956075236	276.229240969654
FAM234B	na	16.8302045675603	17.2547236044853	15.4849897822617	17.9369265460393	18.7230345337104	21.8175673711136	18.9667930858353	20.0029425400973	20.1266561847572	19.5496448392678
WBP11	na	107.398223210802	103.982413300714	101.352854882921	109.670389248089	113.153941071989	118.242342942893	110.789535695199	104.030898044795	117.878984334582	123.17080760872
EIF3I	na	223.1731235808	238.61466458308	242.913678344722	233.566616791313	247.283895936931	192.405940716419	195.181988229699	194.765493153579	220.352873975066	204.587435499004
NKAIN1	na	13.0645423583802	11.2761132327558	11.2824619929438	13.5686664173702	13.5567200254459	13.4292974761198	12.2795320184583	11.3077063092168	14.9249358984383	13.2744501995028
TXLNA	na	116.620253110835	113.555757756712	113.392529090156	115.85553633293	118.048344290344	118.36332760484	115.912525167868	121.81129141377	126.521842656466	126.589984175259
NCOA1	na	38.4635497080546	37.7636275378867	37.4062833860015	36.6856536469639	34.4938893484126	42.0623341369158	42.1180126875148	44.8798964203743	40.0132329716843	41.1105700117936
AGBL5	na	39.0399265768066	42.5313801128103	40.9651807931716	41.2858567913145	44.7876738949547	36.4163832460546	37.9335861716707	38.2902330884514	34.3713671226769	36.5248508519653
EFR3B	na	6.41699580543967	6.43268204553181	7.42067970005697	9.23906345798143	8.85653915702486	10.4046809274442	9.58116351758693	10.254919859738	5.40178645117739	5.67181053978757
KIF3C	na	31.3164765355289	37.9149847624875	36.4219075074225	28.1037620667469	28.1622407405396	30.5284630312994	28.6261701831577	30.0239098555067	20.406748815559	19.1876143792813
RAB10	na	103.901536873706	88.9223694529397	90.9033263256979	83.0355996139921	87.4777464106139	80.0515179882817	79.3867834314346	82.7802086016113	88.3092051685073	95.7771694697461
HADHA	na	159.502692145988	164.563142447164	161.021177369093	167.888086184156	172.197535452154	150.625904124046	161.198187834667	173.280851166067	163.614109621217	162.229871680591
MAPRE3	na	10.4900590112876	10.7842022528033	11.5474862679458	11.6358079533574	11.3814297061767	11.0902606784773	11.536503010972	10.254919859738	12.0039698915053	10.3782065196113
CAD	na	207.956774245745	206.526932967721	203.803667476565	218.606292279854	221.996145975426	245.437550869865	233.858603408856	240.035310481168	241.559887450058	221.281062265046
CD59	na	62.3639771989736	60.5050505341492	60.3498134790347	63.6297006353031	69.2208455167469	63.8799015080293	63.2356792160737	59.0730174429774	64.6613844822419	65.1252571908941
CD82	na	6.80124705127438	6.12996759633031	7.42067970005697	8.15666271813424	9.40036173684217	6.65415640708639	6.6481542775093	6.31671869687283	5.04166735443223	5.39023129313145
BCORL1	na	31.892853404281	33.979696922868	32.8630101002523	28.6836196059507	30.3375310598088	34.7225979787963	34.6486158227837	37.0424861853654	34.3313538897052	31.0139427388384
ATRX	na	88.1088106698992	84.4951706333678	77.2356458577358	91.8494342098907	71.3961358360162	96.8280577782692	98.8228579956823	107.852122935495	81.7870481941228	102.012138502846
AK6	na	21.2490938946595	21.9846368732587	20.8990571144462	24.5859596622435	22.8405483523273	20.3254232071002	22.4472973840608	22.1864996204978	24.4080721127274	25.3019065923857
MYNN	na	18.4824849246496	17.2168842983351	18.2866749751404	21.1454715963006	19.888368633319	21.4546133852725	23.073006021944	21.8355708040049	18.4060871669748	20.2334801525755
MECOM	na	1.88283110459008	2.9514658797146	2.15805481073085	3.05391637314031	3.06871312896914	3.06494476932464	2.89390245020993	3.6652565278151	1.68055578481074	2.4135363999096
SCAMP1	na	56.9460346327041	53.7696540394159	49.9002849218117	48.2828044310411	43.2338950954766	55.4109751717376	51.6991762051017	53.7311010141405	51.3769911356427	55.7526908379118
PREP	na	63.2861801889769	63.6835522507649	65.3852747040734	68.0752751025327	68.7158674069166	63.1136653156982	68.1631347394041	63.3231553316141	72.7440575425221	67.5790191974689
HACE1	na	15.9464267021405	15.0222045416243	15.5607110036909	15.1536103578608	13.7897868453677	18.1880275127028	17.4807350708627	17.2734961895967	13.6445124433444	16.8545291927021
SEH1L	na	100.135874664526	90.3224237804967	85.8300044899446	103.291956316847	111.522473332537	105.095343011316	107.621885715915	99.702775974715	123.840956047363	114.642978995706
WDR47	na	11.1817112537901	12.1464172742101	11.2446013822292	11.7517794611981	10.8376071263594	13.2276563728748	13.1398813955478	13.8811842968317	11.2437184650433	13.314675806168
WDFY1	na	43.0745646580711	40.7529327237515	39.3750351431594	37.1881968476073	37.9510471772513	44.4013709345583	43.1738960139427	43.4371890636811	38.9328756814489	40.7887651584723
SLC25A24	na	32.1618292763653	31.5579813292561	29.493415746655	29.8046775150782	28.2399296805135	32.6255305050478	31.9502473219123	32.4804115709572	29.409726234188	33.5883815654087
MAP3K4	na	31.162776037195	31.3309454923549	31.6136099466713	38.193283248894	37.8345137672904	44.2400580519622	42.2353330571179	46.6735325935604	41.9338681543252	47.2650878315631
PILRA	na	6.6475465529405	4.95694910567451	6.66346748576544	8.19531988741449	10.5268513664638	8.83188032213285	11.7711437501782	9.67003849891644	8.88293771971392	10.0161760596249
IGSF9	na	29.1646695588546	30.1200876955489	32.9008707109669	28.0651048974666	31.0755759895609	28.0684415717099	29.2127720311732	29.3220522225208	27.3290381196604	26.7500284323314
ZNF213	na	59.9816194747984	56.8346378375811	60.4255347004639	43.9532014716523	40.1651819665075	43.151196094439	39.4587509765111	40.5907664410162	45.4150194228617	37.8925214785808
CPNE3	na	111.624986914983	105.004074566769	105.744685725812	97.3387522476872	94.4309065382782	105.700266321051	107.700099295651	102.900127413873	100.273161827041	105.310638249389
RRN3	na	82.7292932282132	71.591967236154	72.8059544041304	65.9491307921185	71.7845805358857	68.5579751033143	70.7050760808048	70.7706446594086	78.5059630904447	85.7207678034561
CTTN	na	101.019652529945	106.366289588176	106.085431222243	116.280765195013	112.571274022184	105.417968776508	112.783981978452	108.008091298381	115.358150657366	115.085460669023
WNT11	na	1.95968135375703	2.38387628746179	2.65024275002035	3.98168843586648	3.26293547890389	3.38757053451671	3.24586355901925	3.19735143915785	1.96064841561253	1.64924987327156
MTIF2	na	55.870131144367	58.4238886958889	56.033703857573	57.7151537354238	49.5655437033496	56.0562267021217	54.7103990249147	58.3711598099916	51.8571499313029	57.6432943511744
DDHD2	na	56.7923341343703	54.2994043255185	55.2386310325669	52.6124073904298	50.6531888629843	57.467714424837	57.2132335764477	58.3321677192701	52.5773881247932	56.7583310045408
TTC39A	na	3.7272370845967	4.04880575807002	3.93750351431594	4.36826012866905	4.77786980839499	4.83938647788101	4.02799935637328	4.40610625152241	4.24140269499854	3.09737171321733
EPS15	na	63.5167309364777	60.9969615141016	60.0090679826036	54.5839230237229	46.924119744237	56.0158984814727	56.9785928372414	58.2541835378272	53.0975601534251	57.5226175311789
ORC1	na	37.8871728393025	38.3312171301396	40.8137383503133	39.7782271893845	35.3096232181386	35.7711317156705	40.123566404262	40.2398376245232	47.6157472363044	40.7485395518071
MGST2	na	11.0664358800397	10.0652554359498	11.3581832143729	9.85757816646555	12.2748525158766	8.87220854278185	9.30741598851302	7.36950514635164	8.56283185594045	7.96467011970169
CHERP	na	124.574253899613	129.33474842134	123.917778868808	136.498464728588	139.451647253155	138.245140384801	127.644562128179	127.387160386935	148.369067859006	133.267434881675
ATG16L1	na	20.9801180225752	19.5250819734966	21.3912450537357	19.6764991636508	20.8206359130058	21.9788802537096	21.3914140576329	19.7689899957687	21.7271855036246	21.9631812391774
USP40	na	16.8302045675603	15.7411513584778	16.8101111572719	12.2543226618415	12.0806301659418	15.9296471563583	16.1119974254931	14.7000182019818	10.0433214758928	9.61391999297325
POMGNT1	na	60.1353199731322	63.9484273938162	65.0066685969276	68.7711041495773	75.1252049547635	66.944846277354	62.1406890997781	63.8300525109928	71.3035811555415	66.2917997841838
RAD54L	na	25.860108844676	26.487514305131	27.2217791037804	32.0081361640528	29.7937084799915	32.3835611811538	31.1290047346906	31.4666172121999	35.371697946969	35.3180826520105
MAST2	na	117.273480228754	113.744954287462	119.866693522349	126.834172408523	126.361060867552	135.502821380668	130.460250998653	135.224570621944	138.565825780943	124.699380661996
DNAJA1	na	74.5063165673504	81.3166689167521	74.3961000541426	86.476087679935	91.6729491692047	78.8013431481625	82.86728772966	84.6128368655188	85.2281862296876	93.7658891364881
B4GALT1	na	38.1945738359703	37.9149847624875	36.9898166681411	39.2756839887412	39.6990483266641	47.1840181593399	39.4587509765111	39.4599958100945	40.6134314662596	37.8522958719156
CHMP5	na	27.5508143263488	26.5253536112812	25.2151667359079	24.1220736308804	24.3554826818184	20.2044385451532	21.3523072677652	23.3952544328623	25.3283764710762	23.5722055057838
NFX1	na	47.147627863919	46.0504355847777	46.7578542325018	48.9786334780857	43.9330955552417	48.7164905440022	51.0343607773508	51.0016546636399	47.2556281395592	45.0124538583141
DIMT1	na	29.856321801357	27.4334969588857	27.0324760502075	35.3326527221549	36.8634020176166	32.8674998289419	33.4754121267527	34.2350556534219	36.2119758393743	38.697033611884
IPO11	na	28.9725439359372	28.909229898743	26.2374032252014	33.3611370888618	33.406244188778	32.1012636366107	35.0787905113285	32.1684748451857	31.0102555530554	36.3237228186395
EIF2AK1	na	181.251312660233	191.164174670745	190.173847619317	187.178013655005	188.745279666596	181.517321141187	182.23764078349	180.260435405204	163.294003757444	171.280633180252
SNX10	na	19.5583884129868	20.2440287903501	19.6875175715797	20.449642549256	17.6353893740758	19.8818127799612	22.4864041739285	21.4456498967905	19.0062856615501	20.1932545459104
SEPHS1	na	71.2786061023389	68.6405013564394	76.4027124220151	74.9175940651381	77.3393397440197	72.9134229334072	71.0570371896141	75.2937271830953	76.5853279078038	70.9177445506772
MRPL28	na	45.5337726314132	50.7046702412507	47.5150664467933	55.5890094250096	60.3643063597221	44.0384169487172	44.8554879782539	43.788117880174	50.0965676805488	44.9722282516489
ITPKC	na	18.6361854229835	17.4817594413865	16.4693656608407	17.4343833453959	15.8096992846891	15.6070213911663	14.7823665699913	14.9729628370319	20.0066164858422	18.9864863459555
RBM22	na	80.8464621236232	79.6139001399937	76.0619669255839	80.7161694571767	80.0584526431063	76.2203370266259	76.2973470318861	77.9841814428745	89.5496153906296	85.3587373434697
TMED2	na	173.604712868122	165.130732039417	172.757966690612	188.608328918374	199.466353382994	191.075109435002	195.260201809435	179.792530316547	198.105516442809	213.597971392
ERO1B	na	15.0242237121372	14.1897398063202	15.6742928358346	14.1871811258543	14.5666762451067	16.4539140247954	17.4025214911273	17.6634170968111	17.6458357405128	18.6646814926343
ZFAND6	na	31.0090755388612	26.8280680604827	28.0168519287865	24.3153594772817	26.6473064110485	25.8100612153654	25.6149473633446	22.2254917112192	25.9285749656515	26.3477723656798
TXLNG	na	44.1504681464083	39.2015211715939	39.2614533110157	48.9013191395252	41.8354941759464	48.5551776614061	49.2745552333042	53.0292433811547	47.8158134011628	51.2474228914139
HUWE1	na	428.248013482785	401.285841722734	393.636769599451	363.570677080818	350.959786332103	495.916129320857	475.460351211518	510.328483362171	451.069175289798	447.429422936575
ZW10	na	35.5816653642942	36.0608587611283	37.7848894931472	37.149539678327	38.7667810469772	35.8517881569685	38.7939355487601	36.9255099132011	35.5317508788557	42.6391430650697
ALG9	na	32.6613558959504	30.3849628386003	30.6292340680923	32.8585938882185	34.8823340482821	36.9003218938427	37.4251979033906	33.1042850225002	33.9312215599883	32.5022901854493
ACOX3	na	12.4497403650446	10.9733987835543	13.8191229108204	15.1536103578608	13.7509423753807	12.8647023870337	12.7097067070031	12.5164611215814	13.564485977401	13.5158038394938
MTMR2	na	39.0015014522231	42.7584159497114	39.4507563645886	40.4353990671489	38.4560252870816	43.070539653141	45.2465558769309	44.2170308781098	43.094251910504	45.1733562849748
PPP1R15A	na	71.124905604005	74.9975047896709	80.6431008220477	76.1546234821064	63.1611081987825	65.8963125404798	63.0792520566029	72.408312469709	83.5476304448769	79.6064755903518
HSD17B14	na	2.84345921917686	3.74609130886853	4.12680656788883	3.32451655810211	3.69022464876036	3.30691409321869	2.81568887047453	2.76843844122204	3.08101893881969	2.05150593992316
TRIP6	na	281.73301344601	296.054731319064	310.305565416668	293.407914837151	302.132287558506	243.501796278713	233.076467611502	243.193669829604	297.538400377445	269.229985409916
FTL	na	395.894058583503	408.323952666669	428.54425267829	419.739544045031	426.628813866684	363.679893812758	346.95543970625	363.367293433074	458.471623389559	399.52072539837
SRRT	na	77.1576501636099	82.300490876657	79.1665370041792	111.178018850019	116.339187610919	111.144576108667	125.493688685455	117.600145615855	106.875345267369	113.154631549095
BAX	na	34.6210372497074	35.0391974950733	36.5733499502808	35.2939955528747	35.3484676881255	27.6248311445708	29.4865195602471	28.6591866802564	27.8091969153206	26.3075467590147
NLK	na	15.1010739613041	14.9465259293239	13.3269349715309	14.0325524487333	13.0128974456286	15.0020980814311	14.5868326206528	13.4912633896173	12.3640889882505	14.3605415794621
PIGS	na	43.6125164022397	47.8288829738365	46.9092966753601	43.6052869481299	50.07052181318	44.2803862726113	41.2576633104253	40.5907664410162	44.4146885985696	42.5989174584045
ATXN7L3	na	60.4427209698	60.467211227999	58.3810617218768	57.0193246883791	51.3523893227494	52.0637328578699	49.1181280738334	51.3915755708543	53.617732182057	52.4541910913687
PGS1	na	20.4037411538231	17.5195987475366	18.9681659680028	16.2746682669882	16.5865886844281	15.4860367292192	18.0282301290105	18.5212430926827	20.0466297188139	19.2278399859465
PSMC5	na	64.515784175648	71.6676458484544	68.6791478362415	84.4272577080814	83.0883213020885	70.8163554596588	78.2917933151389	76.1905452696884	73.2242163381823	76.5091038771344
UIMC1	na	20.9416928979917	22.4008692409108	18.4759780287133	18.8646986087654	17.9461451339714	19.196233028928	16.776812853244	19.7689899957687	20.2066826507006	22.0034068458426
LPCAT2	na	2.34393259959174	2.30819767516141	2.0823335893017	3.05391637314031	2.83564630904743	2.8633036660796	3.20675676915154	3.27533562060073	2.32076751235769	2.53421321990508
OGFOD1	na	73.2767125806794	64.5538562922192	66.8239779112273	63.8616436509846	67.550533307308	61.7021775929829	62.8446113173967	61.9584321563638	73.1041766392673	74.0955674772248
SH3BP2	na	96.331787330762	85.9709035732251	92.1527264792789	87.2105738962599	81.7676093225321	89.3673369582027	86.4651123974886	84.6128368655188	94.8713753758636	88.8583651233386
NOP14	na	118.234108343341	124.831870989467	124.6749910831	134.372320418174	137.392890343846	130.54245024084	141.56657932108	141.658265590982	144.127665164007	149.277226334409
ADD1	na	133.527307927562	135.50255532382	133.761537654598	128.651059364695	131.255464085908	132.357220170046	129.521688041828	129.96063837455	134.444462784859	128.520813295186
L2HGDH	na	33.3914332630364	35.0391974950733	32.4086827716774	40.5900277442699	36.3584239077863	38.23115317526	39.1458966575695	34.9759053771292	42.5740798818721	43.2827527717122
TXNDC16	na	13.6409192271322	15.8168299707782	13.4405168036746	17.743640699638	17.6353893740758	20.4867360896963	21.3132004778975	20.3538713565902	20.5267885144741	21.3597971392
RTRAF	na	158.96474040182	157.71422803398	160.83187431552	168.004057691997	164.195574634842	145.18159433643	155.058421825437	151.952177541441	159.252667227304	162.310322893921
GMCL1	na	25.0916063530066	24.8982634468231	24.7229787966184	24.508645323683	24.0835713919097	29.0766470879351	31.5200726333676	28.8541471338636	32.7708378038095	32.7838694321055
SF3B2	na	359.851291724207	368.971074270475	362.969674920644	366.276678930435	358.146013279689	326.618259036319	328.340607729224	372.569426843333	372.363146034494	379.287245245794
KLHL42	na	59.9816194747984	52.0290459565073	54.9736067575649	55.9755811178122	57.4509711107007	64.2025272732214	64.5653100715756	62.2703688821353	54.8981556371509	54.7068250646177
GNAS	na	466.980539062924	482.753867864087	493.210175778786	516.653067430635	557.340455372775	478.212040455942	475.616778370989	468.645938380954	512.16938203756	473.81742090892
DNM1L	na	72.9693115840116	74.013682829766	69.3984994398185	81.8758845355844	83.437921531971	82.3905547859242	84.1969185851619	82.4682718758398	74.784732424078	86.9677616100761
ERGIC2	na	23.0934998746661	22.8927802208632	22.6027845966021	25.0885028628868	25.2100610215313	25.6890765534184	27.1010053783173	25.5398194225414	23.7678603851805	26.4282235790102
TFAP2C	na	3.11243509126116	2.87578726741422	2.76382458216408	3.28585938882185	3.65138017877341	3.18592943127167	2.81568887047453	3.23634352987929	3.8412703652817	2.89624367989152
AURKA	na	44.3041686447422	39.6934321515463	37.179119721714	44.6103733494166	47.8563870239238	43.8771040661212	46.9281478412421	47.531358589432	46.6154164120123	47.506441471554
PIR	na	21.4412195175769	21.9846368732587	22.792087650175	20.1790423642942	20.4321912131363	18.3896686159478	17.4807350708627	18.8721719091756	22.3673972311715	20.595510612562
AAMDC	na	1.30645423583802	1.70276877675842	0.984375878578986	1.00508640128668	1.16533409960853	1.25017484011926	0.782135797354035	1.09177854020024	0.480158795660212	1.08609137995932
RFX2	na	13.8714699746331	14.4924542555217	15.5228503929763	14.1098667872938	11.6921854660723	11.1709171197753	11.7320369603105	13.998160568996	12.6041683860806	11.062041832919
METTL2A	na	32.1234041517818	28.4929975310909	28.8876459752218	29.7660203457979	33.2897107788171	25.8503894360144	27.6876072263328	27.2164793235632	30.8101893881969	28.8819855855849
SULT2B1	na	6.1095948087719	5.78941384097863	5.79267343933019	4.87080332931239	5.2440034482384	6.00890487670226	4.5754944145211	4.21114579791522	7.44246133273329	5.30978007980113
ALG6	na	9.26045502461653	8.40032596534154	8.55649802149426	8.89114893445912	10.7987626563724	11.3322300023714	12.3968523880615	10.6838328576738	10.2033744077795	10.1770784862855
CNOT3	na	92.3739994986645	97.5497312551824	98.2104241936111	103.137327639726	102.005578185734	91.8676866384412	90.6495389133326	93.7369860943351	103.074088135059	92.7200233631939
PTPN4	na	28.9341188113537	28.0389258572887	28.4711792573614	26.4801609569761	22.2967257725099	30.5284630312994	29.1736652413055	30.1018940369496	28.0492763131507	32.0195829054674
DDX18	na	90.8754196399091	88.6574943098884	84.277719450647	94.594093228789	99.4418431665949	106.466502513382	103.593886359542	102.354238143773	103.994392493408	114.200497322389
KHSRP	na	372.032056217167	366.927751738365	366.377129884956	370.992853582627	361.797393458463	356.70311164048	334.284839789115	360.520870810409	376.124389933833	355.031204426703
GNA11	na	108.81995282039	108.182576283385	104.003097632941	102.402841423401	102.704778645499	95.2149289523089	94.3255771608966	95.1407013603069	106.755305568454	99.3572484629453
ASAP3	na	8.64565303128099	11.5788276819573	11.5853468786604	10.5534072135102	10.9929850063072	9.84008583835806	9.77669746692544	9.90399104324506	8.96296418565729	9.01053589299585
EDEM2	na	26.0138093430099	27.4334969588857	29.3419733037967	27.7171903739443	27.1911289908658	21.8982238124116	23.8160350294304	24.6430013359483	27.0089322558869	22.2447604858335
DNMT3B	na	8.76092840503141	7.79489706693855	7.19351603576951	9.85757816646555	9.16729491692047	10.6869784719872	10.8325807933534	10.4108882226237	10.3634273396662	9.49324317297777
TPX2	na	155.237503317223	155.481708971119	146.10409674755	171.057974065137	173.634780841672	179.621894770684	185.913679031054	189.072647908249	179.379323412061	191.473887726162
PDRG1	na	16.5228035708926	14.568132867822	17.0751354322739	16.0427252513067	14.2170760152241	12.8243741663847	12.5532795475323	12.2435164865313	14.0446447730612	14.1594135461363
EPB41L1	na	44.2273183955752	42.4935408066601	44.1833327039106	49.7517768636908	51.9350563725537	51.1765120035917	49.3136620231719	50.9626625729185	50.3366470783789	48.4718560315179
DOCK9	na	37.6181969672182	38.6339315793411	35.7404165145601	35.1393668757537	36.0088236779037	47.1033617180418	45.1292355073278	45.8157065976888	42.6941195807872	43.2827527717122
ANKRD10	na	35.6585156134612	33.4121073306152	37.2927015538577	32.5106793646962	30.4152199997827	47.869597910373	45.4811966161371	46.4395800492318	39.292994778194	44.5699721849973
TGDS	na	9.22202990003306	9.15711208834528	10.3738073357939	10.2441498592681	11.5756520561114	10.7273066926362	11.2236486920304	10.6058486762309	10.5634935045247	12.4699380661996
C3ORF18	na	3.57353658626281	4.91910979952433	4.88401878218035	4.79348899075187	5.12747003827755	4.43610427139093	4.14531972597639	5.06897179378684	3.60119096745159	2.6146644332354
COQ9	na	50.2216378305967	55.7372979592256	54.6328612611337	56.091552625653	55.4310586713793	46.6194230702537	48.1013515372731	48.5451529481894	46.8154825768707	42.4380150317439
KIF9	na	4.76471544835041	5.14614563642545	4.99760061432408	4.71617465219136	4.89440321835584	4.39577605074192	4.3799604651826	3.86021698142229	4.00132329716843	3.74098141985989
CRLS1	na	28.3577419426017	29.4768194909958	25.4801910109099	29.5340773301164	33.6004665387127	29.0766470879351	27.4920732769943	25.8517561483129	28.8095277396127	28.7613087655894
PPP1R13B	na	49.7221112110116	51.4992956704047	52.5883882825466	51.4526923120221	52.4011900123971	57.629027307433	57.1350199967123	55.4467530058838	57.4990157803104	56.8387822178712
SMOX	na	33.5067086367868	29.4011408786954	32.1057978859608	24.663274000804	23.034770702262	20.0431256625572	19.0450066655707	19.6520137236044	31.3303614168288	26.3477723656798
FKBP1A	na	132.989356183393	133.194357648659	139.592071704643	144.925727631684	163.45752970509	141.995664905159	136.326269478808	123.916864312728	147.04863117094	136.445257808223
NSFL1C	na	52.2965945581041	52.0668852626575	49.9002849218117	53.694808130277	53.6830575219665	48.4341929994591	50.486865719203	49.2080184904538	51.6570837664445	52.0921606313823
SLC4A11	na	40.5000813109785	38.1420205993886	37.9363319360055	40.6286849135502	46.5356750443675	40.5701899729025	42.2744398469856	40.668750622459	46.015217917437	45.1733562849748
ZNF343	na	11.7196629979587	11.8815421311588	12.9104682536705	12.2156654925612	13.0517419156156	13.2276563728748	14.3912986713142	14.3100972947675	12.0039698915053	14.3605415794621
EBF4	na	5.41794256626942	6.12996759633031	7.23137664648409	5.56663237635701	5.94320390800352	5.76693555280821	5.86601848015526	5.6538531546084	5.52182615009244	4.78684719315405
MAVS	na	114.199470262076	113.971990124364	110.78014695085	91.6948055327697	91.9448604591133	106.668143616627	102.225148714172	103.991905954073	111.196774428311	103.701613982783
LZTS3	na	6.34014555627273	7.87057567923892	8.25361313577765	8.65920591877758	8.6623168070901	8.58991099823879	7.43029007486333	7.48648141851595	7.44246133273329	6.55677388642109
XRN2	na	152.048217976795	153.58974366361	157.386558740494	153.855533735423	151.454588479122	146.794723162391	151.538810737344	151.445280362062	155.211330697164	152.615951687617
KIZ	na	28.3193168180182	29.5903374094463	29.0390884180801	32.9745653960593	30.2598421198349	30.8914170171405	35.1178973011962	32.5583957524001	26.0086014315948	28.8015343722546
DYNLL1	na	75.4285195573537	80.0301325076458	79.810167386327	78.5513679774823	88.3323247503269	67.4287849251421	70.8223964504079	63.0892027872855	73.7844015997859	69.6305251373921
TESC	na	0.691652242502479	0.681107510703368	1.21153954286644	1.12105790912745	1.51493432949109	0.846892633629177	1.17320369603105	0.740849723707308	0.92030435834874	0.724060919972881
SNX5	na	197.236164486957	191.618246344548	183.472519522837	176.083406071571	171.032201352546	175.548744485134	175.745913665452	186.65513828352	193.664047582952	196.421637345977
RPL6	na	1029.75491371244	1176.61322474007	1100.94869896917	1249.97956867711	1161.17774131993	1059.05940246361	1105.97912424847	1146.95234857108	1182.3510210803	1088.78649560589
MAPKAPK5	na	40.0774049405603	33.1472321875639	37.4820046074306	32.2014220104541	33.6004665387127	36.0937574808625	36.2519942073595	33.884126836929	35.4117111799406	37.1282349519427
ESF1	na	19.5199632884033	19.7142785042475	16.7722505465573	24.3540166465619	21.1702361428884	22.4224906808487	22.8383652827378	25.6957877854271	23.0076089587185	28.2786014856075
RBBP9	na	29.5873459292727	28.6443547556917	30.6292340680923	31.1576784398872	33.2120218388432	33.7547206832201	34.2575479241067	34.3910240163076	29.9699114957916	33.0252230720964
ANAPC5	na	112.047663285402	98.2308387658858	107.069807100822	108.703960016083	113.192785541976	111.063919667369	123.577455981938	122.240204411706	113.55755517364	119.188472548869
SLC23A2	na	37.0418200984661	34.3202506782197	33.5823617038292	37.8840258946519	37.6014469473687	45.9741715398696	44.4253132897092	44.1000546059455	41.5337358246083	40.5071859118162
SLC8B1	na	20.1731904063223	22.3251906286104	20.8990571144462	23.5035589223963	24.2389492718575	22.9064293286368	24.0506757686366	22.7713809813193	24.5281118116425	22.60679094582
TMEM230	na	31.0475006634446	29.7795339401973	30.4020704038048	30.384535054282	30.8813536396261	32.1819200779087	29.0563448717024	27.3724476864489	25.4484161699912	25.2214553790554
DZANK1	na	1.7291306062562	1.55141155215767	1.2872607642956	1.46897243264977	1.592623269465	2.09706747374844	1.40784443523726	1.79363617318611	1.00033082429211	1.32744501995028
KDM2B	na	61.7107500810546	59.4077106557938	60.4633953111785	69.6215618737429	68.6770229369296	67.2674720425461	65.3474458689296	67.4563169480864	78.1858572266712	73.0497017039307
TASP1	na	5.87904406127108	5.25966355487601	5.79267343933019	6.72634745476473	5.39938132818621	6.04923309735126	7.00011538631861	6.78462378553008	7.00231577004476	6.99925555973785
GCN1	na	197.505140359041	189.915477567789	190.135987008603	217.639863047847	224.093747354721	245.558535531812	241.992815701338	249.003491347098	254.004002904252	249.076956470671
RPLP0	na	3634.17143285553	3831.1919084003	4026.40022827377	3933.32831709687	3985.0930204313	3293.64610862517	3358.92128852677	3407.83074487217	3974.15431198066	3396.40887316612
PXN	na	108.435701574555	114.274704573565	116.989287108041	112.337733928427	115.950742911049	113.8868951128	104.923517215044	111.556371554032	115.838309453026	106.155375989357
KIF16B	na	16.2154025742248	15.5897941338771	14.8792200108285	13.839266602332	16.2369884545456	15.9296471563583	15.8773566862869	17.6634170968111	19.646497389097	17.6992669326704
TRMT6	na	16.638078944643	17.9736704213389	17.4158809287051	21.2614431041414	20.0049020432798	20.5673925309943	21.3132004778975	20.3538713565902	18.76620626372	21.1586691058742
PEBP1	na	153.969474205969	166.757822203875	159.885359047656	176.624606441494	197.951419053503	158.61089181255	164.874226082231	166.145298564044	173.297312000365	171.159956360256
BRAP	na	25.3221571005074	23.8387628746179	24.4958151323309	24.3153594772817	23.3455264621576	23.2693833144779	24.0506757686366	27.6843844122204	24.2480191808407	26.2270955456844
ERP29	na	133.94998429798	140.913576103297	135.540986358183	122.659198126256	116.844165720749	104.813045466773	100.817304278935	108.086075479824	122.560532592269	117.539222675598
FUS	na	114.891122504579	111.852988979953	111.196613668711	112.376391097707	122.787369628753	111.386545432561	124.907086837439	119.510758061205	114.157753668215	135.72119688825
IGBP1	na	66.5138906539884	67.9593938457361	68.8684508898144	61.7354993405705	62.4619077390174	55.4513033923866	56.7830588879029	60.6716931625564	65.8617814713924	63.5564585309529
FXYD5	na	188.206260209841	206.905326029223	201.418449001546	201.867737981502	205.021112591128	170.467388683359	187.204203096688	172.54000144236	222.513588555537	189.74418663956
ZNF302	na	13.1798177321306	11.8437028250086	11.7746499322333	13.3753805709689	12.3136969858635	15.6070213911663	16.8941332228472	16.493654375168	12.4441154541938	16.0500170593989
GRAMD1A	na	92.988801492	93.5387648032626	93.4021266328599	95.9857513228782	93.8482394884739	83.8020425086395	76.8839488799016	79.5048729810105	86.1885038210081	73.3312809505868
CMTM1	na	3.57353658626281	4.04880575807002	3.67247923931391	4.87080332931239	4.23404722857767	4.15380672684787	3.59782466782856	4.36711416080097	4.36144239391359	4.10301187984633
GANAB	na	451.418363606618	442.87123918179	440.016017724807	477.763955134697	482.331783827972	497.972868573956	469.164158042818	462.251235502639	461.392589396492	449.762508123155
GMIP	na	21.863895887995	19.8656357288482	19.9146812358672	18.4008125774024	18.4122787738148	20.5673925309943	18.614831977026	18.5992272741256	20.1266561847572	18.9864863459555
RBM41	na	11.988638870043	10.519327109752	9.31371023578579	11.0946075834338	7.53582717746852	13.0260152696297	12.2795320184583	12.2435164865313	9.2030435834874	11.2229442595797
BIRC5	na	75.2363939344364	70.4189487454982	76.4405730327297	81.4119985042213	88.4877026302747	71.3002941074469	78.018045786065	74.3579170057808	82.3872466886981	81.8993351702659
LAG3	na	1.34487936042149	0.79462542915393	0.530048550004069	0.927772062726169	0.582667049804267	1.16951839882124	1.29052406563416	0.779841814428745	1.04034405726379	0.643609706642561
MLF2	na	193.893178648195	182.498973562352	188.091514030015	193.440475078406	200.903598772511	183.453075732339	163.896556335538	161.739192312522	180.859813032013	167.097170087075
OTUB2	na	10.7974600079554	13.0167213156644	12.1911166500936	12.9888088781664	13.8674757853416	14.477831212994	13.8046968232987	13.0623503916815	13.1643536476841	14.4007671861273
DDX24	na	189.051612950678	188.969494914034	177.641985472792	179.523894137514	187.890701326883	177.282857973041	174.650923549156	180.065474951597	183.900818737861	182.865607899818
ZBTB25	na	21.7101953896612	19.411564055046	21.542687496594	18.6714127623642	17.5577004341019	20.9303465168354	23.3858603408856	20.8607685359689	20.0066164858422	21.601150779191
NECAP1	na	35.6969407380446	31.0282310431534	33.0901737645397	33.5544229352631	35.0377119282299	35.0452237439883	33.0843442280757	33.7281584740432	37.4523860614965	37.8925214785808
ARHGAP4	na	83.2672449723818	77.8732920570851	84.1641376185033	85.6256299557694	88.5265471002616	75.4944290549438	73.2470174222054	70.1467712078656	83.7076833767636	77.0320367637815
ANKRD24	na	1.92125622917355	1.74060808290861	2.12019420001628	0.850457724165655	0.971111749673778	1.16951839882124	1.44695122510496	1.48169944741462	0.680224960518634	0.643609706642561
DHX32	na	30.3942735455256	29.5524981032961	28.774064143078	28.2197335745876	30.5317534097436	28.915334205339	30.7379368360136	27.0995030513989	29.6898188649898	30.2094306055352
RCOR1	na	132.95093105881	118.172153107034	121.153954286644	116.164793687172	117.038388070684	123.726980951158	125.532795475323	120.407576147798	130.643205652549	143.002031694644
GPATCH2L	na	32.8534815188678	30.0444090832486	30.1370461288028	31.2349927784477	30.6482868197044	38.9570611469421	39.4978577663788	38.4462014513371	34.1312877248467	36.1628203919789
LTBP4	na	90.9906950136595	102.279644523956	105.89612816867	115.507621809408	112.920874252067	108.079631339343	98.86196478555	109.411806564353	99.4328839346356	85.1173837034787
BLVRB	na	23.247200373	23.2333339762149	25.3666091787662	22.111900828307	21.5586808427579	14.8004569781861	16.5030653241701	15.9867571957893	21.0869737760776	17.2165596526885
SLC9A1	na	80.8464621236232	80.2193290383967	81.9303615863433	74.4150508644948	71.2796024260553	80.2128308708778	69.2190180658321	77.5942605356601	93.5909519207697	85.197834916809
SPTLC1	na	56.0238316427008	51.4614563642545	53.7242066039839	53.7334652995573	58.5386162703354	58.3549352791152	60.0680292367899	57.0454287254627	64.4613183173835	67.2169887374825
PAPOLA	na	172.682509878119	172.471557432553	167.646784244144	178.248207551265	172.197535452154	195.188587941201	200.265870912501	190.671323627828	174.977867785176	192.841558352777
CCNK	na	103.363585129537	101.712054931703	101.617879157923	102.093584069159	99.2087763466732	101.546459594203	98.4317900970053	97.5972030757574	99.9130427302958	100.000858169588
PCBP4	na	44.9958208872446	43.3638448481144	46.6821330110727	42.6002005468433	46.88527527425	38.432794278505	36.7603824756396	37.5883754554655	32.8908775027245	29.5658208988926
YPEL3	na	10.4132087621207	13.6978288263677	13.40265619296	8.92980610373938	10.1772511365812	10.8482913545833	8.75992093036519	10.8398012205596	7.44246133273329	7.64286526638041
MRPS33	na	10.682184634205	11.9193814373089	11.5474862679458	11.8677509690389	11.6144965260984	8.6302392188878	9.97223141626394	9.43608595458781	8.16269952622361	8.64850543300941
NDUFB2	na	31.6623026567802	34.3959292905201	33.695943535973	37.9999974024927	43.7777176752939	30.8107605758424	32.9279170686049	31.4666172121999	38.0925977890435	34.4733449120422
NUDC	na	54.7558025314463	67.3539649473331	60.236231646891	75.7680517893038	73.7656485052202	66.904518056705	67.5374261015209	74.4359011872237	70.3032503312494	74.1760186905552
MAEA	na	59.7510687272975	60.6942470649001	60.7284195861805	74.3763936952146	78.7765851335369	67.227143821897	70.4704353415985	70.4977000243585	77.9057645958694	74.0553418705597
STRN4	na	106.552870469965	105.571664159022	113.430389700871	119.334681568153	124.923815478035	114.048207995396	107.269924607106	108.631964749924	118.639235761044	108.086205109285
MUL1	na	23.7083018680017	24.3685131607205	22.8299482608896	22.2278723361478	23.9281935119619	20.6883771929413	22.0953362752515	20.6658080823617	22.8075427938601	22.0838580591729
TFAP4	na	48.6077825980909	49.9100448120968	47.4772058360788	56.9033531805384	50.4201220430626	47.708285027777	49.1963416535688	52.4443620203331	58.9795054002627	56.4365261512196
PDCD7	na	44.9189706380777	46.0882748909279	46.114223850354	45.422173904302	42.0685609958681	37.6665580861739	38.8330423386278	39.7329404451445	40.053246204656	40.1853810584949
SPG21	na	97.1771400715984	89.1494052898409	90.6383020506958	83.2288854603934	88.1769468703791	87.9961774561364	85.878510549473	81.7664142428539	86.9487552474701	89.7031028633069
DNAJB11	na	89.2615644074033	102.885073422359	92.1905870899935	123.818913204663	114.901942221401	105.821250982998	117.163942443634	118.263011158119	131.003324749295	141.915940314685
CHRD	na	1.38330448500496	1.85412600135917	1.77944870358509	2.28077298753517	3.80675805872121	2.90363188672861	2.85479566034223	2.33952544328623	2.0406748815559	1.8101522999322
FLT3LG	na	0.999053239170248	1.32437571525655	0.605769771433222	1.39165809408925	1.43724538951719	1.53247238466232	1.05588332642795	1.28673899380743	0.92030435834874	0.965414559963842
RAB11FIP3	na	45.2647967593289	47.4126506061845	47.8936725539391	53.7334652995573	51.5077672026972	52.3057021817639	49.822050291452	54.5109428285693	49.2162765551717	49.7993010514682
GNPTG	na	29.5873459292727	33.4877859429156	31.0457007859526	37.8840258946519	37.0187798975644	28.673364881445	26.9836850087142	30.6867753977711	28.1293027790941	28.3590526989378
GOLGA3	na	61.2880737106364	66.521500212029	65.2338322612151	62.8179000804177	59.0047499101788	64.8074505829565	68.8670569570228	76.1905452696884	63.6210404249781	70.354586057365
PABPC4	na	195.2764831332	204.029538761809	201.910636940836	178.712093582628	170.604912182689	182.807824201955	171.796127888814	188.253814003099	198.865767869271	197.628405545931
MCOLN1	na	13.1029674829636	14.4167756432213	15.7500140572638	18.8260414394852	17.2469446742063	12.8647023870337	16.4248517444347	15.7917967421821	17.6458357405128	15.6879865994124
USP48	na	58.8672908618777	57.5535846544346	56.5258917968625	57.2899248733409	54.1491911618099	61.0165978419498	63.4703199552799	69.9518107542584	56.0585393933298	67.2572143441476
EFNB1	na	19.8657894096545	20.8494576887531	19.308911464434	20.3336710414152	20.6264135630711	19.075248366981	18.3410844479521	15.9867571957893	18.8062194966916	17.3774620793491
PDPR	na	133.642583301312	123.923727641863	129.937615972426	122.581883787695	120.456701429535	149.053103518735	149.700791613562	147.780023834247	138.285733150141	141.111428181382
AARS1	na	376.335670170516	375.479434928307	375.463676456454	332.103741286688	323.108301351459	322.303139426875	316.725891138516	343.559311346584	365.440856730393	352.215411960142
GLG1	na	204.383237659483	208.34321966293	202.44068549084	197.190220498591	196.475329193999	208.980839403162	209.495073321278	218.199739677163	211.18984362455	217.700983271846
KIF4A	na	40.1926803143107	37.2717165579343	39.9808049145927	45.5381454121428	46.0306969345371	47.3453310419359	50.0566910306582	52.0544411131187	48.7761309924832	56.4365261512196
TNRC6A	na	37.3876462197174	35.9473408426778	39.0721502574428	41.2858567913145	36.3195794377993	52.668656167605	53.2243410099421	52.8732750182689	45.1349267920599	48.4316304248527
PLEKHG2	na	11.7196629979587	11.9950600496093	10.8281346643688	14.2644954644148	14.1393870752502	15.5263649498682	16.776812853244	15.9867571957893	12.4041022212221	12.6308404928603
NAT14	na	14.7552478400529	14.4167756432213	15.7121534465492	17.2024403297144	16.7419665643759	11.5741993262654	11.6538233805751	11.1517379463311	14.6048300346648	14.4007671861273
PITPNM2	na	19.904214534238	21.038654219504	21.8834329930251	27.0986756654602	26.7249953510224	26.7779385109416	27.3747529073912	27.3724476864489	31.2903481838572	32.2609365454584
EXOC1	na	29.3183700571884	26.7902287543325	27.8654094859282	20.4109853799757	20.3545022731624	26.8182667315906	25.8104813126832	28.0353132287134	20.5267885144741	22.5665653391548
RBM27	na	72.5466352135934	70.2675915208975	65.7638808112192	66.2970453156408	68.0943558871253	74.0426131115795	71.8391729869681	77.2433317191672	74.9047721229931	79.928280443673
OSBPL8	na	60.4427209698	53.4291002840642	52.4369458396883	58.2176969360671	50.3035886331017	72.9940793747053	75.5543180243998	72.8762175583662	66.3819535000243	75.1816588571842
DTX2	na	27.3971138280149	27.3956576527355	28.774064143078	27.4079330197022	26.4919285311007	26.7376102902926	27.1792189580527	23.9801357936839	30.8502026211686	27.6752173856301
PUS7	na	24.3231038613372	20.6981004641524	21.2398026108773	27.0213613268997	27.851484980644	31.8592943127167	32.5368491699279	32.4024273895144	28.4093954098959	31.4966500188203
LAMB1	na	249.571184169645	254.88556622766	247.646254684044	214.779232521108	202.612755451937	232.532520262183	234.836273155549	254.228431503771	243.800628496473	247.347255384069
DLD	na	122.422446922939	122.675030538907	122.668378715227	133.521862694008	134.867999794694	130.300480916946	135.77877442066	127.114215751885	111.356827360198	138.456538141481
WDR7	na	15.2931995842215	14.8330080108734	15.4849897822617	15.7334678970646	16.1592995145717	19.236561249577	17.8718029695397	17.7414012782539	16.8855843140508	16.5327243393808
TXNL1	na	101.672879647864	110.528613264697	107.410552597253	96.2176943385598	93.1878834986958	89.0447111930106	83.1019284688662	90.8905634716702	91.7903564370439	89.3008467966553
CMTM6	na	38.4635497080546	32.6174819014613	33.3551980395418	36.994911001206	40.6313156063509	42.0220059162668	43.6431774923552	38.8361223585515	38.0525845560718	43.7654600516941
ITGA6	na	300.791875239412	258.89653267958	266.084372102043	214.624603843987	224.210280764682	240.880461936527	246.059921847579	249.783333161527	283.65380853627	318.224774328081
MAP3K20	na	84.8042499557207	85.138438837921	78.1443005148856	73.0620499396858	67.2397775474124	76.3009934679239	77.7051914671234	83.8329950510901	93.8310313185998	103.05800427614
FH	na	43.9199173989074	46.0125962786275	42.0252778931798	47.6642897225569	50.847411212919	46.2967973050617	46.5370799425651	47.1804297729391	47.2956413725309	45.1331306783096
SEL1L3	na	157.005059048063	161.914391016651	161.891971415529	144.925727631684	140.189692182907	144.737983909291	147.041529902559	145.050577483747	160.813183313199	152.736628507613
CDV3	na	172.951485750203	167.81732277608	156.3643222512	171.367231419379	171.304112642454	154.094131099861	162.566925480036	164.663599116629	172.176941477158	189.341930572908
ALKBH5	na	104.516338867041	98.4200352966367	100.292757782913	86.6693735263363	84.5644111615926	80.0515179882817	74.7721822270457	72.2913361975447	88.1091390036489	86.1230238701077
PITPNM3	na	18.2519341771488	18.7304565443426	18.0973719215675	17.8596122074788	15.3824101148326	20.0027974419082	17.4807350708627	18.1703142761898	19.1263253604651	17.6590413260053
SPAG7	na	28.5882926901025	30.3849628386003	31.2350038395255	31.58290730197	32.3574434991303	30.5687912519484	33.7100528659589	29.0491075874707	29.8498717968765	29.9680769655442
ORC6	na	19.7889391604876	17.7087952782876	16.355783828697	20.1403851950139	18.9172568836452	21.4949416059215	19.7489288831894	21.9135549854477	23.2877015895203	21.2793459258697
ZC3HC1	na	19.981064783405	20.2061894841999	18.9303053572882	20.2563567028547	22.8017038823403	20.3254232071002	19.2405406149093	20.5878239009189	21.6471590376812	19.0267119526207
TMEM101	na	27.4739640771818	26.3739963866804	27.3353609359241	27.1373328347404	26.4530840611137	21.5352698265705	21.234986898162	20.8997606266904	25.9685881986231	25.3019065923857
PSME1	na	42.8824390351537	48.6613477091406	47.2500421717913	53.4628651145955	60.0535505998265	52.628327946956	55.336107662798	51.1576230265257	53.617732182057	52.1323862380474
PPP2R3C	na	12.9492669846298	13.6221502140674	15.6742928358346	14.5737528186569	13.4401866154851	14.6391440955901	15.5253955774776	14.894978655589	14.3647506368347	17.6590413260053
HAUS4	na	34.8515879972083	37.5365917009856	39.9050836931635	35.2939955528747	36.7080241376688	34.5209568755512	33.9055868152974	34.5859844699148	33.0109172016396	33.5883815654087
SLC7A8	na	302.405730471917	291.778889724093	293.495454259396	299.593061921992	308.502780636366	340.692808042823	308.591678846034	298.211509837552	365.961028759025	336.406748540734
OSGEP	na	27.2818384542645	26.1847998559295	26.5024275002035	31.9308218254923	32.4351324391042	31.8189660920677	34.1402275545036	32.2074669359072	29.9699114957916	31.657552445481
RNF31	na	59.2131169831289	56.7967985314309	63.0379168397697	60.4211555850418	61.4519515193567	54.3221132142144	56.5875249385644	55.0958241893908	65.7017285395057	61.826757444351
SCFD1	na	65.5916876639851	65.1592851906222	61.2963287468991	63.2044717732203	63.0057303188347	69.5258523988905	68.3977754786104	72.5252887418733	68.3025886826652	75.6241405305009
G2E3	na	24.1694033630033	20.8872969949033	17.7187658144217	22.6917583675109	21.3644584928231	29.1573035292331	32.2239948509862	31.1156883957069	27.2890248866887	27.634991778965
HECTD1	na	170.223301904777	161.195444199797	156.175019197628	156.832135770003	147.259385720532	190.913796552406	185.092436443832	189.618537178349	167.175287355697	190.428021952868
HNRNPC	na	479.122878431301	446.428133959908	456.523243996362	456.077283168473	479.340759638977	404.25008378566	401.157450462885	414.368948096714	442.546356666829	434.034295917077
SUPT16H	na	269.129572582631	253.636869124704	251.394455144787	266.773125203054	250.158386715965	264.795096781389	271.166480942644	280.626076922184	259.485815821373	281.016088162808
TOX4	na	88.7620377878182	88.1277440237858	92.3420295328518	74.3763936952146	77.6112510339284	71.4616069900429	70.0402606530538	75.2547350923739	81.4669423303493	76.388427057139
GEMIN2	na	9.45258064753389	8.40032596534154	8.85938290721087	9.08443478086041	8.89538362701181	7.62203370266259	8.13421229248196	8.61725204943763	8.72288478782719	9.45301756631262
TGM1	na	1.34487936042149	1.28653640910636	1.47656381786848	1.353000924809	1.00995621966073	1.37115950206629	0.66481542775093	1.59867571957893	0.800264659433687	1.12631698662448
TINF2	na	18.2135090525653	20.2440287903501	17.340159707276	20.2176995335744	20.665258033058	16.8975244519345	16.2293177950962	18.0533380040254	18.9662724285784	17.6188157193401
TRPM7	na	84.8811002048876	81.3545082229023	76.0998275362985	81.6439415199029	74.1152487351028	98.8444688107197	96.7893049225618	100.014712700487	89.9897609533181	99.0354436096241
TYRO3	na	41.9602360451504	43.5908806850156	46.4549693467852	51.9552355126655	52.5177234223579	51.3781531068367	48.6879533852887	47.8822874059249	58.819452468376	53.9827641446448
WDR76	na	25.936959093843	27.4334969588857	28.0168519287865	32.7426223803777	29.5994861300568	30.6494476932464	29.8384806690564	32.4414194802358	34.0912744918751	33.8297352053996
SNAP23	na	17.4834316854793	16.2330623384303	14.9170806215431	15.4628677121028	14.5666762451067	15.0424263020801	15.5645023673453	16.9615594638252	12.5241419201372	15.2052793194305
PHGDH	na	168.647871796855	167.514608326878	173.553039515618	157.373336139926	155.999391467596	136.551355117543	134.331823195556	138.304945788938	172.537060573903	159.856560887346
EZR	na	599.969895246317	560.816356451923	536.749878100549	497.363139959787	503.113575270991	460.306310487782	475.343030841915	505.610440384877	479.87870302941	509.095277954266
MYL6	na	90.2221925219901	98.4578746027869	93.1371023578579	118.83213836751	134.79031085472	97.3926528673554	103.672099939277	112.063268733411	107.875676091661	104.707254149412
AGO1	na	108.896803069557	99.290339338091	100.406339615057	93.9369213510246	100.995621966073	123.041401200125	109.655438789036	113.311015636497	109.396178944585	114.321174142385
CLSPN	na	22.6708235042479	21.3413686687055	20.6340328394441	25.4364173864091	24.1612603318836	23.1080704318818	26.3188695809633	27.5674081400561	24.4880985786708	27.7154429922953
RFFL	na	34.4289116267901	34.8878402704725	32.4844039931065	25.5910460635302	24.8216163216618	27.3022053793787	25.5758405734769	26.397645418413	26.9689190229152	24.4169432457522
UNC13D	na	2.11338185209091	1.43789363370711	1.89303053572882	1.58494394049054	1.55377879947805	1.49214416401331	1.48605801497267	2.06658080823617	2.0406748815559	1.6090242666064
MFSD11	na	19.327837665486	18.8818137689434	18.7031416930007	15.7721250663449	16.7808110343629	15.7683342737623	15.7600363166838	14.622034020539	17.1256637118809	16.8947547993672
DPYSL2	na	249.494333920478	233.922590620457	229.511022151762	147.670386650582	146.249429500871	159.336799784232	148.996869395944	155.890378704306	173.777470796025	179.164852086623
TGFB2	na	37.848747714719	33.4499466367654	35.0967861324123	26.8667326497786	26.3365506511529	27.7458158065178	27.5702868567297	30.764759579214	26.4087337613117	25.3421321990508
GPATCH2	na	8.29982691002975	6.65971788243293	7.42067970005697	8.15666271813424	7.26391588755986	8.79155210148384	10.9890079528242	10.1769356782951	8.20271275919529	10.297755306281
NUP50	na	141.711859463841	125.28594266327	124.409966808098	141.755839750703	146.909785490649	151.472796757676	161.237294624534	160.179508683664	194.344272543471	210.782178925439
CDC45	na	26.1290847167603	26.4496749989808	28.9633671966509	30.6164780699636	32.1632211491955	27.7054875858688	27.1010053783173	28.0743053194348	35.9318832085725	34.674472945368
COMT	na	56.4080828885355	58.840121063541	56.0715644682876	59.6480121994366	63.8214641885607	46.4581101876577	49.2354484434365	47.6873269523177	55.8184599954997	49.2763681648211
AC016026.1	na	41.5375596747322	41.0934864791032	41.1544838467445	44.3397731644548	42.3793167557637	48.9987880885452	51.1907879368216	46.9464772286104	46.6554296449839	47.9086975382056
ECHDC1	na	21.4412195175769	20.9251363010535	19.8768206251526	23.1169872295937	21.442147432797	21.5755980472195	24.128889348372	24.253080428734	21.6071458047095	24.8594249190689
LRRFIP2	na	32.0849790271984	34.0553755351684	35.210367964556	30.5778209006833	29.6771750700307	31.2946992236305	33.9838003950328	35.0928816492935	31.2903481838572	36.5248508519653
SEC22C	na	27.8197901984331	25.276656508325	26.275263835916	24.1220736308804	26.0646393612442	26.3343280838025	26.2406560012279	27.5284160493347	22.9275824927751	22.9688214058064
XYLB	na	21.7486205142446	22.2116727101598	21.7319905501668	22.8463870446319	22.4521036524578	26.0923587599085	25.1456658849322	24.2140883380125	24.5681250446142	24.8996505257341
HDAC6	na	27.3586887034314	28.9849085110433	28.2061549823594	26.9440469883392	26.6084619410615	27.5845029239218	27.9613547554067	27.2164793235632	21.0869737760776	21.3195715325348
CDC6	na	43.3051154055719	43.1368090112133	40.8894595717425	45.8087455971046	41.6801162959986	42.7479138879489	42.2353330571179	43.6711416080097	49.5763956519169	49.7188498381378
UPRT	na	6.34014555627273	5.18398494257564	6.70132809648002	5.79857539203856	5.51591473814706	5.56529444956316	6.21797958896458	5.84881360821559	4.44146885985696	4.42481673316761
CDC23	na	33.1224573909521	34.3959292905201	33.7338041466875	34.4821949979893	34.9211785182691	32.2222482985577	35.3525380404024	36.1066760080509	34.9315523842804	36.7259788852911
AAAS	na	44.3425937693256	47.109936156983	51.8311760682551	52.4964358825891	51.0027890928668	49.0794445298433	46.5370799425651	46.0106670512959	49.056223623285	47.506441471554
CBX5	na	77.1960752881934	76.3218805049274	76.0998275362985	58.2950112746276	55.625281021314	73.3167051398973	67.2245717825793	69.8348344820941	56.658737887905	61.4647269843646
SUCO	na	25.7064083463422	24.8982634468231	21.8455723823106	25.8229890792117	22.0248144826013	28.0684415717099	28.9390245020993	27.1384951421203	26.0486146645665	27.7958942056256
MSH2	na	69.2420744994149	71.3270920931027	63.1136380611988	81.5666271813424	73.144136985429	75.8573830407849	80.4035599679948	82.3902876943969	82.0671408249246	93.9267915631488
MAP3K1	na	16.2154025742248	15.5897941338771	14.2355896286807	15.6948107277844	13.3236532055242	16.6152269073915	17.9500165492751	18.5992272741256	18.7261930307483	17.7797181460007
DHPS	na	53.103522174357	57.4779060421342	58.3053405004476	56.246181302774	59.2378167301005	49.6440396189294	49.1181280738334	52.9122671089903	56.53869818899	50.4026851514456
HOOK2	na	46.1869997493322	50.2884378735987	50.2031698075283	48.9399763088054	44.3992291950851	43.3125089770351	46.4979731526974	47.3753902265463	41.8138284554101	43.483880805038
ARCN1	na	160.578595634326	152.908636152906	149.928018429722	137.194293775632	140.422759002828	142.721572876841	137.851434283649	138.109985335331	145.848234181789	147.587750854472
EPB41L4B	na	12.7187162371289	12.2599351926606	11.2446013822292	14.1485239565741	13.7509423753807	12.7840459457357	13.1007746056801	13.1013424824029	15.1250020632967	15.2052793194305
TMEM38B	na	22.4402727567471	20.8494576887531	20.4825903965858	23.2716159067147	22.8793928223142	22.0595366950076	23.3076467611502	22.4204521648264	22.0873046003698	25.623711445707
PSMD5	na	30.1637227980248	29.7038553278969	26.994615439493	29.9979633614795	29.9879308299263	30.7301041345444	32.2239948509862	29.0491075874707	30.1299644276783	34.5940217320377
NUP188	na	264.941234003033	241.906684218146	251.09157025907	286.642910213106	290.245879742499	291.573035292331	293.887525855779	288.073566249978	338.591977406393	320.799213154652
CRAT	na	41.3838591763984	45.0666136248729	43.8047265967649	44.7650020265377	45.6422522346676	38.5537789404521	39.8889256650558	37.8223279997941	35.0115788502238	31.5771012321506
NANS	na	44.6115696414099	49.4559731382946	50.316751639672	52.8830075753916	58.0724826304919	43.7157911835251	50.9170404077477	48.3112004038607	57.2189231495086	58.0857760244911
TBC1D2	na	13.9483202238	15.5897941338771	16.8858323787011	12.9888088781664	12.702141685733	10.4046809274442	11.1063283224273	11.502666762824	13.5244727444293	13.2744501995028
WHRN	na	8.76092840503141	8.93007625144416	8.89724351792545	7.80874819461192	7.80773846737718	11.0499324578283	9.50294993785152	9.59205431747356	8.08267306028024	7.80376769304105
CWF19L1	na	29.856321801357	28.0010865511385	30.2506279609465	23.8901306151989	26.1034838312312	25.4874354501733	27.3747529073912	25.6957877854271	30.7301629222536	29.8071745388836
SEMA4G	na	11.6812378733752	10.2166126605505	12.4182803143811	9.66429232006426	11.2260518262289	12.5420766218416	12.0839980691198	10.6838328576738	11.3237449309867	11.1424930462493
BTAF1	na	79.1557566419504	70.0783949901465	69.4363600505331	76.2319378206669	71.551513715964	99.6107050030508	100.074275271449	103.017103686037	86.9887684804417	94.7715293031171
IKZF5	na	16.5228035708926	15.0978831539247	16.2043413858387	17.6276691917972	16.9750333842976	20.2447667658022	17.5198418607304	18.7551956370113	17.1256637118809	16.5729499460459
TLL2	na	4.53416470084959	4.95694910567451	4.46755206432001	5.95320406915959	6.44818201783389	5.2829969050201	6.21797958896458	5.61486106388696	5.8819452468376	4.42481673316761
SORBS1	na	9.10675452628265	8.40032596534154	8.10217069291934	11.9064081383192	9.40036173684217	12.5420766218416	12.0448912792521	13.02335830096	10.8035729023548	11.6654259328964
BAMBI	na	664.639379920299	636.98687973225	665.740978805111	676.384490896658	718.467316878648	604.318386425391	632.786966849282	602.349817464763	717.077148085555	668.831162021616
WAC	na	166.457639695597	163.200927425757	150.874533697587	153.584933550461	148.502408760114	160.66763106565	158.734460073001	154.252710894006	167.135274122725	176.912218113374
CREM	na	8.1077012871124	7.26514678083593	7.685703975059	7.53814800965012	6.87547118769035	7.01711039292747	6.92190180658321	6.90160005769439	6.08201141169602	7.16015798639849
NUBP2	na	50.5674639518479	50.7425095474009	51.9826185111134	57.4832107197422	62.9668858488478	44.8449813616974	42.3917602165887	44.3340071502741	54.5380365404058	49.8797522647985
HIVEP1	na	10.5284841358711	10.9355594774041	11.1310195500855	12.5635800160835	12.0029412259679	15.3247238466232	15.0952208889329	14.6610261112604	12.2440492893354	14.1594135461363
FKBP5	na	34.7363126234579	33.563464555216	33.1280343752543	34.5595093365498	32.3574434991303	36.3760550254056	37.6207318527291	38.6021698142229	37.2123066636664	37.450039805264
SRPK1	na	123.690476034193	112.798971633708	112.143128936575	114.579849746682	115.368075861245	130.179496254999	131.242386796007	130.701488098258	127.202067616985	140.266690441413
BRPF3	na	55.4090296493653	58.7644424512406	55.503655307569	55.8209524406912	58.9659054401918	64.8477788036056	64.3697761222371	63.9470287831571	69.8230915355892	59.7350258977627
MRPS18A	na	50.4521885780975	51.8020101196062	56.4123099647188	51.8006068355444	53.4499907020448	42.3849599021079	42.8610416950011	41.2146398925592	51.216938203756	40.4267346984859
TMEM14A	na	7.03179779877521	7.18946816853555	7.04207359291121	8.92980610373938	8.6623168070901	7.74301836460962	6.29619316869998	6.31671869687283	8.04265982730855	6.87857873974237
EFHC1	na	9.72155651961818	8.70304041454304	10.1087830607919	9.93489250502606	8.5846278671162	13.3889692554708	13.1398813955478	12.2045243958099	9.76322884509098	8.40715179301845
HSP90AB1	na	2232.38446292592	2335.2527790588	2347.32000369302	2200.55936127863	2199.878868771	2009.95851714658	2043.8381588557	2169.32496728716	2242.46161543211	2208.54670834395
CDC5L	na	78.387254150281	78.8949533231402	75.342615322007	78.6286823160428	78.0385402037848	78.5190456036194	81.3812297146873	87.6152278510695	85.5082788604894	88.1343042033657
ITPR3	na	317.007277813636	303.168520875299	302.279115945178	284.20750854845	272.183201198567	309.801391025683	311.172726977303	329.054253598209	369.962352056193	340.469534813915
ZNF184	na	21.0953933963256	20.3953860149509	19.6117963501506	21.6480147969439	18.5288121837757	20.2044385451532	21.6651615867068	22.4984363462693	20.9269208441909	20.8368642525529
DSP	na	618.26025454805	587.341710063205	568.212045604362	576.610336984314	539.31662129883	680.780692775911	662.547233938603	745.957687591816	689.988189363725	755.275990745045
SIRT1	na	45.5337726314132	44.4233454203197	46.7199936217872	47.3163751990346	45.8753190545893	49.8053525015254	49.5874095522458	47.9212794966464	46.9355222757857	55.1090811312693
HNRNPH3	na	75.697495429438	75.7542909126746	70.7993420362578	73.6805646481699	74.4648489649853	77.8334658525863	85.5265494406637	90.0327374757986	71.9437928830884	82.2211400235872
IFT74	na	13.8714699746331	15.6654727461775	11.8125105429478	14.3031526336951	12.5079193357983	12.9453588283317	13.5309492942248	16.2597018308393	11.9639566585336	12.7515173128557
JAK2	na	17.1376055642281	17.1033663798846	16.620808103699	15.8107822356251	14.6832096550675	18.5509814985439	19.0841134554385	20.1979029937045	16.8855843140508	18.1819742126523
ABL1	na	104.477913742458	99.9336075426442	98.3240060257548	106.229901182146	102.199800535668	107.35372336766	98.5882172564761	110.386608832389	107.995715790576	99.276797249615
ACOT7	na	120.616466067516	122.675030538907	125.470063908106	125.287885637313	131.216619615921	100.497925857329	98.8228579956823	102.315246053051	148.169001694147	139.703531948101
SH3GLB1	na	42.3829124155686	40.7150934176013	42.5931870538984	36.1444532770403	35.6592234480211	38.473122499154	41.1794497306899	37.6663596369084	35.3316847139973	36.0823691786486
CDC7	na	16.1769774496413	15.5141155215767	15.5228503929763	17.8209550381985	18.6453455937365	20.6883771929413	23.3467535510179	21.0557289895761	16.7255313821641	20.8368642525529
SYDE2	na	6.30172043168926	5.10830633027526	5.22476427861154	6.18514708484113	5.12747003827755	8.58991099823879	8.40795982155588	8.65624414015907	6.56217020735623	7.68309087304557
PCSK5	na	2.34393259959174	2.49739420591235	2.91526702502238	3.28585938882185	3.76791358873426	4.11347850619886	3.32407713875465	3.70424861853654	3.04100570584801	3.86165823985537
SCD	na	4594.18474544897	4350.49854600546	4457.02681454136	2187.57055240047	2253.79499311289	2337.50432525783	2248.79684455232	2214.00990325393	2691.81022170412	2717.36040705156
TMED1	na	14.9089483383868	14.3789363370711	15.2199655072597	16.8158686369118	16.5865886844281	14.477831212994	16.5421721140378	14.3100972947675	17.8459019053712	16.3718219127201
ABLIM1	na	99.8668987924413	89.6413162697933	94.1214782364369	69.4282760273417	65.5694653379735	77.3091989841492	80.4035599679948	80.6356436119322	80.9467703017174	80.410987723655
ERMP1	na	59.7510687272975	60.0888181664971	59.1382739361683	60.0345838922392	61.9180851592001	69.9291346053806	69.4145520151706	66.8714355872649	65.5016623746473	70.9981957640075
RAB18	na	37.9640230884694	35.3419119442748	33.2037555966835	35.4486242299957	34.6881116983474	37.6262298655249	38.3246540703477	35.9896997358866	36.9722272658363	40.6278627318117
HSD17B7P2	na	5.53321794001984	4.50287743187227	5.6033703857573	3.78840258946519	2.75795736907353	4.11347850619886	4.10621293610868	3.82122489070085	3.80125713231001	4.06278627318117
PRTFDC1	na	31.0859257880281	28.2659616941898	29.6448581895133	29.3794486529954	26.8803732309702	28.4313955575509	30.9334707853521	27.8013606843848	28.8895542055561	29.8876257522139
TSPAN15	na	16.2538276988083	17.4817594413865	17.87020825728	15.03763885002	17.7130783140497	14.7601287575371	14.547725830785	14.4270735669318	16.605491683249	15.2052793194305
WASHC2A	na	59.789493851881	64.516016986069	61.2963287468991	58.5269542903092	55.4310586713793	63.1539935363472	62.805504527529	70.80963675013	61.7404184753089	63.5564585309529
MAST3	na	20.1347652817388	21.9467975671085	24.9501424609058	22.5371296903899	22.3744147124839	25.6084201121204	25.3803066241384	23.9411437029625	30.4500702914518	25.7443882657024
MZF1	na	16.4459533217256	18.4655814012913	18.5516992501424	19.6378419943706	19.2280126435408	20.7287054135903	20.6874918400142	20.8217764452475	22.4874369300866	19.6300960525981
OCEL1	na	10.4516338867041	9.91389821134903	9.99520122864816	10.2441498592681	10.7599181863855	8.71089566018582	7.89957155327575	8.07136277933751	9.00297741862898	8.68873103967457
MYO9B	na	102.825633385369	116.885616697928	105.858267557956	114.23193522316	111.09518416268	125.501422659714	121.465689329082	130.896448551865	130.763245351464	124.659155055331
KCNK6	na	29.2415198080215	29.0605871233437	27.524663989497	27.5625616968233	27.035751110918	24.8018556991402	22.3299770144577	24.2140883380125	26.488760227255	25.9455162990282
CATSPERG	na	3.07400996667769	2.9514658797146	2.95312763573696	2.24211581825491	2.71911289908658	4.3151196094439	3.59782466782856	3.39231189276504	2.52083367721611	2.49398761323992
PSMD8	na	163.767880974754	165.88751816242	169.76697844416	175.658177209488	196.125728964116	155.78791636712	153.14218912192	156.00735497647	191.983491798141	168.424615107025
FBXL19	na	39.3473275734744	38.1041812932384	39.3750351431594	40.5513705749896	42.5735391056984	35.6904752743725	32.2631016408539	35.3658262843436	36.9322140328646	33.6286071720738
HSD3B7	na	58.1756386193752	59.7482644111455	61.1070256933263	70.4333624286283	81.884142732493	66.985174498003	62.4535434187197	60.2037880738991	73.8644280657293	68.0215008707857
SETD1A	na	74.6600170656843	76.6624342602791	75.1533122684341	87.983717281865	86.9727683007836	92.8758921546664	86.9735006657687	95.1796934510283	95.951732666099	88.8181395166734
BCL7C	na	46.494400746	57.0995129806324	54.2163945432734	66.2970453156408	71.5903581859509	43.7561194041741	46.6935071020359	47.1414376822176	58.2592672067724	47.6673438982147
EFNA2	na	6.99337267419174	7.87057567923892	6.66346748576544	9.23906345798143	8.89538362701181	8.1463005710997	7.07832896605402	8.03237068861607	9.24305681645908	7.76354208637589
CIRBP	na	178.484703690223	165.433446488618	178.134173412082	147.39978646562	144.889873051328	136.994965544682	143.248171285391	142.672059949739	140.806566827357	143.806543827947
ATP5F1D	na	140.712806224671	143.675845452261	151.139557972589	158.687679895455	159.961527406265	122.355821449092	113.996292464351	111.673347826196	156.771846783059	136.002776134906
CBARP	na	35.5432402397107	31.8606957784576	39.4886169753032	49.171919324487	53.5276796420187	38.5941071611011	38.9112559183632	36.3406285523795	49.3363162540868	45.1331306783096
HNRNPM	na	113.930494389992	124.377799315665	117.102868940185	142.606297474868	141.665782042411	128.566367429039	140.706229943991	152.615043083705	136.965296462075	148.27158616778
MARCHF2	na	9.26045502461653	9.00575486374454	11.2446013822292	8.00203404101321	8.31271657720754	8.67056743953681	7.00011538631861	6.86260796697295	7.04232900301644	5.35000568646629
NDUFB7	na	37.8871728393025	39.9204679884474	37.3305621645723	42.6002005468433	49.5655437033496	31.8996225333657	31.7156065827061	33.3382375668288	40.3333388354578	32.2609365454584
TECR	na	96.4086375799289	104.133770525315	101.125691218633	105.186157611579	110.667894992824	93.1985179198585	88.9679469490215	81.8054063335753	113.597568406612	100.5640166629
TIMM13	na	43.3051154055719	37.612270313286	42.4796052217547	52.6510645597101	54.4599469217055	42.1429905782138	44.1124589707676	43.6711416080097	54.4580100744624	50.7244900047668
CDC34	na	64.2083831789802	73.2190574006121	67.8840750112354	63.4750719581821	64.4429757083519	53.4752205805852	50.3695453495998	52.0544411131187	61.5803655434222	53.8218617179842
MTAP	na	100.904377156195	93.9171578647644	86.9658228113819	98.3051814796937	103.248601225316	112.838361375926	115.325923319852	111.010482283932	121.560201767977	131.738861828399
MISP	na	39.0399265768066	38.8609674162422	40.0943867467364	40.7059992521107	40.0874930265336	33.8353771245181	36.6039553161688	36.9255099132011	33.0509304346113	29.4853696855623
CEP170B	na	406.960494463542	384.523029098202	403.177643499524	392.911468564533	398.388884186171	396.829691186243	377.967124071337	392.650353564873	449.108526874185	427.316619603995
POLR2E	na	87.4555835519802	89.187244595991	93.7050115185765	98.1892099718529	105.346202604611	80.2128308708778	79.7778513301116	80.5576594304894	95.1514680066654	83.9910667168542
POLRMT	na	117.811431972922	116.166669881074	121.305396729503	135.33874965018	144.268361531536	115.056413511621	113.135943087261	117.327200980805	139.286063974433	132.422697141707
HCN2	na	7.99242591336199	8.43816527149173	8.63221924292341	8.62054874949732	8.97307256698571	7.62203370266259	5.82691169028756	7.60345769068026	8.16269952622361	7.28083480639397
IZUMO4	na	1.4601547341719	1.74060808290861	2.12019420001628	2.28077298753517	2.71911289908658	2.13739569439745	2.85479566034223	1.83262826390755	2.0406748815559	2.25263397324896
RASSF7	na	22.7476737534149	22.6279050778119	23.057111925177	24.6246168315237	26.996906640931	18.4703250572459	20.1791035717341	19.8469741772116	25.6484823348497	22.7274677658154
GADD45B	na	58.9825662356281	56.6454413068301	62.2807046254781	66.9155600241249	72.4837809956508	59.1614996920954	54.671292235047	57.7472863584486	63.8211065898365	59.7752515044279
MKNK2	na	298.025266269402	291.930246948694	291.753866166526	209.521857498993	203.311955911702	196.317778119373	181.651038935475	199.249583586544	229.155785228836	216.695343105217
ARVCF	na	18.3672095508992	18.9574923812437	20.9369177251607	20.7202427342178	23.073615172249	20.0027974419082	20.4137443109403	19.4960453607186	20.5668017474458	21.3597971392
TRMT2A	na	39.9237044422265	40.3367003560995	41.4195081217466	48.0508614153595	48.1282983138325	39.7636255599223	40.6319546725421	39.8109246265874	45.9351914514936	43.1218503450516
RANBP1	na	110.433808052896	116.469384330276	109.000698247265	139.397752424607	138.092090803611	116.346916572389	122.208718336568	123.44895922407	129.922967459059	128.199008441865
ZDHHC8	na	56.4080828885355	53.7696540394159	58.002455614731	66.2583881463606	74.8144491948679	72.3488278443211	68.5150958482135	60.2427801646205	76.2652220440304	69.9523299907134
KLHL22	na	14.1404458467174	16.2709016445805	16.8101111572719	14.8443530036187	17.2081002042194	17.0991655551796	15.9555702660223	17.0395436452681	15.2850549951834	14.2398647594667
MED15	na	103.594135877038	112.269221347605	110.78014695085	106.461844197828	104.336246384951	105.659938100402	99.2139258943593	106.682360213852	111.756959689914	102.695973816154
SNAP29	na	29.6641961784397	33.5256252490658	31.8029130002442	28.7995911137915	27.6961071006962	25.2051379056303	25.6540541532123	26.0467166019201	26.1286411305099	22.8883701924761
CRKL	na	80.346935504038	73.7866469928649	74.8882879934321	66.2583881463606	67.4339998973472	69.6468370608376	66.9117174636377	66.8324434965434	73.6243486678992	71.1590981906681
LZTR1	na	54.9479281543636	54.9426725300717	57.6238495075852	68.1525894410932	76.7566726942154	65.0897481274996	69.883833493583	64.5319101439786	67.5023240232315	66.4527022108444
MMP11	na	14.0635955975504	12.8653640910636	14.5384745143973	12.5249228468033	16.3535218645064	11.7355122088615	12.3577455981938	11.8535955793169	12.043983124477	11.4642978995706
SMARCB1	na	119.963238949597	132.929482505607	126.416579175971	138.469980361881	141.937693332319	118.202014722244	122.052291177097	118.886884609662	139.966288934952	123.412161248711
BCL2L13	na	46.9555022410017	46.9585789323822	47.8936725539391	36.6856536469639	39.3882925667684	36.8599936731937	34.4530818734452	35.3658262843436	33.3710362983847	36.2834972119744
DDTL	na	24.3231038613372	26.903746672783	27.8275488752136	31.1576784398872	31.3474872794696	22.5031471221467	22.1735498549869	23.2002939792552	29.0896203704145	22.9285957991412
DDT	na	39.232052199724	45.2179708494736	46.1899450717832	48.4760902774423	50.4978109830365	37.1422912177368	38.2464404906123	38.8751144492729	47.8958398671062	40.1451554518297
GSTT2	na	3.03558484209422	3.48121616581722	3.14243068930984	4.05900277442699	4.11751381861682	4.27479138879489	4.5363876246534	3.78223279997941	2.84093954098959	3.21804853321281
CABIN1	na	104.439488617874	105.382467628271	108.887116415122	112.84027712907	106.977670344063	129.33260362137	118.728214038343	120.368584057077	120.519857710713	116.091100835652
TBC1D10A	na	14.678397590886	14.4167756432213	16.3179232179824	14.9216673421792	16.8196555043498	13.6309385793648	12.7879202867385	12.4774690308599	16.2853858194755	14.1191879394712
SF3A1	na	206.804020508241	224.765478532112	217.244184280239	223.167838254924	221.296945515661	232.492192041534	216.495188707597	231.652010976059	241.960019779775	226.751744771507
RNF215	na	16.9070548167273	14.9465259293239	15.8635958894075	14.7670386650582	13.6344089654198	12.0984661947025	12.6705999171354	12.2045243958099	12.7642213179673	11.8263283595571
SEC14L2	na	9.49100577211736	10.7463629466531	10.3359467250793	9.81892099718529	10.5656958364507	9.84008583835806	9.0727752493068	9.55306222675213	11.0036390672132	11.2229442595797
SPECC1L	na	74.7752924394347	68.148590376487	68.2626811183812	65.4079304221949	63.627241838626	74.5265517593676	79.6605309605085	81.064556609868	80.1064924093121	76.7102319104602
PPIL2	na	66.9365670244066	65.121445884472	69.0956145541019	67.379446055488	71.0853800761206	74.4862235387186	72.3866680451159	77.0873633562814	69.9431312345042	70.0730068107088
YPEL1	na	11.1048610046231	10.4814878036018	10.6009710000814	8.81383459589861	7.92427187733803	9.15450608732491	9.62027030745463	11.6586351257097	6.08201141169602	7.16015798639849
SNRPD3	na	82.1913414840446	85.933064267075	83.6719496792138	88.2929746361071	100.451799386256	91.3837479906531	90.1411506450525	92.9961363706278	95.5916135693539	101.73055925619
PES1	na	150.126961747622	149.881491660891	149.625133544006	168.120029199838	166.992376473903	136.591683338192	140.862657103462	148.871802374447	175.778132444609	163.31596306055
MAPK1	na	165.343311082676	152.681600316005	154.62273415833	156.40690690792	154.329079258157	174.258241424365	174.611816759288	167.198085013523	177.098569132675	183.831022459781
GGT1	na	1.07590348833719	0.870304041454304	1.36298198572475	1.0824007398472	0.660355989778169	0.564595089086118	1.05588332642795	1.20875481236455	0.240079397830106	0.482707279981921
PRODH	na	11.4891122504579	11.7680242127082	13.5540986358183	11.2878934298351	8.97307256698571	10.2433680448481	11.7711437501782	11.7366193071526	10.2033744077795	9.49324317297777
PPM1F	na	28.8956936867703	27.2443004281347	27.6382458216408	29.7660203457979	28.4341520304482	28.552380219498	27.9613547554067	30.2188703091139	28.5294351088109	28.7210831589243
SLC35E4	na	21.863895887995	20.3575467088007	20.6718934501587	24.2767023080014	25.4819723114399	21.4546133852725	20.1008899919987	21.133713171019	25.1283103062178	21.8022788125168
TOP3B	na	24.0925531138364	22.2116727101598	23.2085543680353	21.4547289505427	24.3943271518053	21.9788802537096	23.5031807104887	21.8745628947263	25.4884294029629	23.4113030791232
ESS2	na	34.6210372497074	36.7419662718317	34.945343689554	37.8840258946519	37.368380127447	33.553079579975	29.8384806690564	30.8427437606569	36.7321478680062	33.0252230720964
CRYBB2P1	na	23.5161762450843	24.1793166299696	21.9591542144543	23.1943015681542	22.3355702424969	22.1401931363056	24.0115689787689	25.1888906060485	23.0076089587185	22.3252116991638
CARD10	na	25.8216837200926	26.1847998559295	26.275263835916	30.6937924085241	34.9211785182691	30.9720734584385	27.2574325377881	27.5674081400561	34.611446520507	33.7492839920693
LRP5L	na	7.80030029044463	6.92459302548424	7.04207359291121	7.46083367108961	6.56471542779474	7.58170548201358	7.74314439380495	7.60345769068026	7.24239516787487	6.35564585309529
SLC25A1	na	100.443275661193	115.599080288822	115.24769901517	107.080358906312	112.571274022184	86.9879719399112	84.2751321648973	82.9751690552185	100.153122128126	91.5937063765695
GGA1	na	48.2619564768397	50.55331301665	50.6574971361032	52.5350930518693	53.7219019919534	50.3296193699625	50.5650792989384	48.8960817646823	56.0585393933298	51.2474228914139
HIRA	na	91.1059703874099	89.4521197390424	86.7386591470945	90.7670334700435	93.1101945587219	81.503333931646	87.6774228833873	86.8743781273622	98.0324207806266	92.3177672965423
SH3BP1	na	16.0232769513074	17.0655270737344	18.0973719215675	21.8799578126255	23.7339711620271	18.5106532778949	19.5533949338509	18.5992272741256	24.6881647435292	21.601150779191
HPS4	na	51.1054156960165	48.7748656275912	51.036103243249	47.3936895375951	45.5645632946937	52.0234046372209	52.5204187923234	51.54754393374	47.9358531000778	45.2135818916399
Z83844.1	na	10.605334385038	10.1787733544003	10.4116679465085	12.6408943546441	12.3525414558505	11.2919017817224	11.2236486920304	11.775611397874	9.88326854400603	10.9815906195887
SRRD	na	22.4018476321636	21.644083117907	22.0348754358834	25.3204458785684	27.9291739206179	25.6084201121204	28.195995494613	26.9825267792346	29.4497394671597	26.387997972345
PATZ1	na	76.0048964261058	68.0729117641866	72.4652089076992	71.1678486449532	71.9011139458465	72.1875149617251	65.3083390790619	63.0892027872855	71.2635679225698	68.1824032974463
TRIOBP	na	37.8103225901355	41.5853974590556	36.459768118137	35.9125102613588	31.5028651594174	33.1094691528359	31.9502473219123	32.4024273895144	31.6104540476306	29.2440160455714
TFIP11	na	32.3923800238661	35.0013581889231	32.976591932396	31.5442501326897	33.2508663088302	27.6248311445708	28.8999177122316	31.3106488493141	35.1316185491388	31.5368756254855
GCAT	na	24.3231038613372	25.3901744267756	25.9345183394848	25.1271600321671	27.0745955809049	21.4142851646235	22.8383652827378	22.381460074105	26.488760227255	24.4571688524173
ANKRD54	na	18.5593351738165	18.2385455643902	18.3623961965695	18.6714127623642	18.256900893867	16.7765397899875	15.9164634761546	16.6106306473323	16.0052931886737	14.4007671861273
EIF3L	na	485.463023987574	493.159677055389	504.416916550301	534.435365299554	529.061681222274	470.95296073912	468.733983354273	475.742498892256	524.893590122555	473.053134382282
SNU13	na	101.28862840203	96.7929451321787	104.608867404375	96.9908377241649	110.240605822967	82.7535087717653	82.9455013093954	76.2685294511312	103.594260163691	89.9846821099631
MICALL1	na	79.4247325140347	82.2626515705068	83.4447860149263	80.3295977643741	80.3303639330149	79.7692204437387	70.8223964504079	74.7478379129952	82.5072863876131	73.5726345905777
POLR2F	na	21.9791712617455	24.5198703853213	22.6785058180312	24.2380451387212	26.8415287609832	17.1798219964776	20.2182103616018	19.6130216328829	22.3273839981999	18.3026510326478
CCDC134	na	5.95589431043802	5.97861037172957	7.38281908934239	7.1129191475673	6.64240436776864	7.90433124720565	5.86601848015526	7.52547350923739	8.80291125377055	7.92444451303653
DEPDC5	na	22.3249973829967	25.6172102636767	26.2374032252014	24.8952170164855	26.5696174710746	27.7458158065178	24.7154911963875	25.6178036039843	26.8488793240002	26.7098028256663
PICK1	na	25.8985339692595	26.2226391620797	25.3666091787662	30.229906377161	30.6871312896914	26.9795796141866	27.3356461175235	28.8151550431421	29.6498056320181	31.2955219854945
CENPM	na	16.2538276988083	15.5897941338771	18.3623961965695	18.4781269159629	17.4023225541541	14.0342207858549	15.6818227369484	16.2597018308393	18.3660739340031	17.2567852593537
SEPTIN3	na	70.7790794827537	70.8351811131503	70.4585965398266	74.8016225572974	76.7178282242285	84.1649964944806	83.649423527014	79.4268887995677	78.7060292553031	70.9579701573423
KDELR3	na	183.97949650566	166.795661510025	172.682245469183	154.396734105347	160.427661046108	147.64161579602	151.069529258932	131.364353640522	186.461665648049	188.014485552958
CYP2D6	na	2.45920797334215	1.74060808290861	2.12019420001628	2.24211581825491	2.33066819921707	2.21805213569546	3.94978577663788	3.08037516699354	2.52083367721611	1.76992669326704
DDX17	na	412.340011905228	367.798055779819	380.461277070778	335.544229352631	322.292567481734	407.355356775634	412.498419524518	406.258593226655	360.279149677046	388.820714025437
TCF20	na	86.4949554373934	84.2302954903165	81.7410585327704	91.6561483634895	84.7197890415404	100.417269416031	97.9625086185929	106.916312758181	101.19346618539	107.844851469294
HSCB	na	4.84156569751736	4.61639535032283	5.6033703857573	4.79348899075187	3.18524653892999	4.47643249203994	3.12854318941614	3.82122489070085	3.72123066636664	4.22368869984181
CBY1	na	10.2595082637868	9.08143347604491	8.78366168578172	8.73652025733809	8.5069389271423	7.82367480590764	8.36885303168817	8.53926786799476	7.84259366245013	7.60263965971525
TOMM22	na	77.1192250390265	77.0029880156308	79.1286763934646	85.8962301407311	92.2944606889959	76.663947453765	83.9622778459557	72.8762175583662	79.6263336136518	85.5598653767955
XBP1	na	225.209655183724	208.986487867483	224.513421537438	193.827046771209	196.708396013921	170.265747580114	166.2429637276	174.255653434103	245.761276912085	227.55625690481
RTCB	na	76.427572796524	76.2083625864769	76.4405730327297	81.5666271813424	79.9030747631585	66.5415640708639	73.6380853208824	75.176750910931	75.2648912197382	74.0553418705597
JOSD1	na	74.467891442767	70.570305970099	71.7079966934077	63.1271574346598	61.8015517492393	59.6051101192345	63.0401452667352	62.6992818800711	67.6223637221465	66.8951838841612
FBXO7	na	100.750676657861	99.8579289303438	105.593243282954	89.182089529553	98.6649537668559	91.7870301971432	86.9735006657687	91.670405286099	91.7103299711005	90.8696454565966
GTPBP1	na	63.2477550643934	62.5483730662593	65.8017414219337	65.0986730679529	60.6750621196177	63.7992450667313	60.8892718240116	65.6236886841789	72.1838722809185	67.9008240507902
POLDIP3	na	101.596029398698	104.928395954469	102.375091372215	104.644957241656	113.930830471728	95.779524041395	93.9345092622196	96.934337533493	114.557885997932	105.350863856054
RAB36	na	4.87999082210083	4.35152020727152	3.89964290360137	5.68260388419779	5.28284791822535	5.2426686843711	5.24030984227203	5.88780569893702	4.28141592797022	4.62594476649341
PPP6R2	na	68.8578232535802	67.9972331518863	73.7903302827093	70.8585912907112	73.144136985429	73.1150640366523	70.6659692909371	72.5642808325947	76.8254073056339	73.0497017039307
SBF1	na	156.697658051395	149.919330967041	160.226104544087	135.918607189384	141.316181812528	136.107744690403	126.705999171354	131.793266638458	143.847572533205	131.698636221734
SUN2	na	149.281609006785	152.795118234456	161.286201644095	202.718195705668	210.770094149197	196.559747443267	190.215425916501	185.914288559813	199.265900198988	192.922009566108
CYB5R3	na	132.259278816307	143.940720595312	145.119720868971	151.690732255729	157.08703662723	136.591683338192	120.331592422918	117.171232617919	149.729517780043	125.785472041956
DNAL4	na	8.95305402794876	10.708523640503	10.8281346643688	9.08443478086041	8.35156104719449	8.50925455694078	7.62582402420184	7.6424497814017	7.64252749759171	7.07970677306817
MIOX	na	0.845352740836364	0.908143347604491	1.4387032071539	0.695829047044627	0.233066819921707	0.483938647788101	0.977669746692544	1.44270735669318	0.560185261603581	0.764286526638041
LMF2	na	72.8924613348446	75.1488620142716	83.6340890684992	92.1200343948525	97.0723304973909	79.2046253546525	75.0850365459874	73.6950514635164	90.0297741862898	81.0545974302975
RHBDD3	na	19.7120889113207	20.7359397703025	21.6562693287377	21.0295000884598	22.4909481224447	18.913935484385	18.9276862959676	18.7162035462899	21.3670664068794	18.2221998193175
PACSIN2	na	56.6770587606198	58.4995673081893	59.9333467611744	66.7609313470039	65.0256427581562	58.9598585888503	60.5373107152023	61.7634717027566	70.9034488258247	68.9869154307495
TTLL1	na	11.7965132471256	12.1464172742101	13.4405168036746	9.00712044229989	9.01191703697266	9.27549074927194	7.66493081406954	8.53926786799476	8.56283185594045	7.28083480639397
AP1B1	na	102.095556018283	104.852717342169	102.677976257931	119.218710060313	130.245507866247	110.862278564124	106.566002389487	108.826925203531	124.48116777491	104.38544929609
HMGXB4	na	35.5432402397107	34.5472865151208	36.6112105609954	39.546284173703	34.3773559384517	38.9973893675911	34.5704022430483	39.3040274472087	38.2526507209302	40.1451554518297
TOM1	na	21.1338185209091	22.7414229962625	24.4958151323309	22.8077298753517	21.7140587227057	19.075248366981	18.5366183972906	20.2758871751474	19.2063518264085	17.0556572260279
CHKB	na	16.7917794429769	17.179044992185	16.355783828697	19.9857565178929	17.9461451339714	20.0834538832062	21.9780159056484	20.6658080823617	16.8055578481074	18.2221998193175
BIK	na	4.03463808126446	4.23800228882096	5.37620672146984	3.40183089666262	3.72906911874731	3.42789875516572	2.65926171100372	2.45650171545055	3.48115126853654	3.09737171321733
HMOX1	na	6.72439680210744	7.37866469928649	7.95072825006104	7.19023348612781	7.34160482753376	6.37185886254333	5.47495058147824	6.39470287831571	12.164022823392	8.88985907300037
MCAT	na	30.1637227980248	30.2714449201497	32.7872888788231	30.9643925934859	35.6203789780342	26.2939998631535	26.7099374796403	22.9663414349265	31.1703084849421	29.2037904389062
THOC5	na	114.23789538666	115.372044451921	119.336644972345	107.544244937675	113.153941071989	99.9333307682429	101.990507974966	104.615779405616	113.117409610952	104.103870049434
MCM5	na	122.576147421273	115.25852653347	122.971263600944	143.650041045435	136.887912234016	111.144576108667	112.353807289907	118.847892518941	159.812852488907	141.393007428038
ARSA	na	16.4459533217256	17.2168842983351	21.5048268858794	19.1352987937272	18.4899677137887	17.9057299681597	17.7935893898043	18.1703142761898	15.2850549951834	14.6421208261183
TSPO	na	78.9252058944496	76.5110770356784	87.5337319721006	88.9501465138715	104.103179565029	68.4369904413673	65.5820866081358	59.1899937151417	92.5906210964776	81.0143718236324
RASD2	na	7.33919879544298	7.11378955623518	5.90625527147391	6.8423189626055	7.61351611744242	7.25907971682152	8.05599871274656	6.86260796697295	6.84226283815802	6.07406660643917
TTLL12	na	171.721881763532	169.557930858988	177.414821808505	177.629692842781	185.132743957809	149.335401063278	144.030307082746	155.227513162042	189.702737518755	169.309578453659
CBX7	na	25.936959093843	28.0389258572887	30.5913734573777	28.3357050824284	30.0267752999132	27.9877851304119	27.7658208060682	28.269265773042	26.8888925569719	25.382357805716
PDGFB	na	80.6927616252893	70.7595025008499	76.4027124220151	63.2431289425005	55.5864365513271	54.6447389794064	49.3136620231719	53.8870693770263	71.1035149906831	60.9820197043827
RPL3	na	2845.14992465853	3137.71094458582	3094.12055003804	3052.13814335341	2993.8209908343	2520.31214945978	2627.1941433122	2817.41250716817	2912.5632280089	2702.91941425877
ZMAT5	na	10.1826580146198	10.0652554359498	9.80589817507528	9.66429232006426	8.93422809699876	8.02531590915268	7.27386291539252	7.72043396284457	7.9226201283935	6.55677388642109
RBFOX2	na	107.590348833719	105.760860689773	108.092043590116	91.4242053478079	94.0813063083956	105.256655893912	103.867633888616	98.7669657974005	97.4722355190231	92.0361880498862
TAB1	na	31.4701770338628	32.7309998199119	36.0054407895621	34.5595093365498	34.6881116983474	27.4231900413257	29.8384806690564	32.2074669359072	32.0906128432908	30.2898818188655
ASCC2	na	56.1775321410347	60.5428898402994	62.4321470683364	60.4211555850418	63.3941750187042	56.2578678053668	56.5875249385644	57.5913179955628	66.2219005681376	60.4993124244007
MTMR3	na	38.8478009538893	38.2933778239894	38.5042410967242	35.8351959227983	37.7956692973034	42.2236470195118	43.0956824342073	44.6459438760456	40.693457932203	41.3519236517845
MIEF1	na	112.662465278737	101.257983257901	106.615479772247	88.6795463289097	90.0803258997397	87.3912541464013	87.1299278252395	89.5648323871414	105.394855647417	102.012138502846
PNPLA3	na	11.2969866275405	12.6761675603127	13.0997713072434	11.4425221069561	11.2648962962158	11.8968250914575	13.6482696638279	12.2435164865313	13.0043007157974	13.2342245928377
MYH9	na	758.588809526886	750.807512632013	732.034908166334	723.971466280654	679.117868781867	735.385103534669	739.587609977975	838.018013785129	815.029542400238	807.569279409753
SAMM50	na	52.0276186860198	56.0400124084271	57.3209646218686	53.1536077603534	53.4499907020448	47.1436899386909	49.5091959725104	46.3226037770674	54.9381688701226	50.5635875781062
TXN2	na	106.591295594549	110.415095346246	116.421377947322	111.989819404905	117.154921480645	96.6667448956732	93.9345092622196	91.5534290139346	104.75464391987	98.6734131496376
FOXRED2	na	115.698050120831	116.393705717976	112.294571379434	126.524915054281	126.632972157461	126.832253941132	123.147281293393	123.799888040563	126.961988219154	117.498997068933
EIF3D	na	404.808687486868	425.465158352704	429.528628556869	404.817876702852	410.663736702047	360.090682174996	364.318854407509	387.113476682429	432.983193986596	410.82412087128
TNRC6B	na	56.9844597572876	60.5428898402994	63.6436866112029	57.0579818576594	52.7507902422796	69.2032266336985	64.2133489627663	74.552877459388	56.5787114219617	58.5282576978079
SGSM3	na	31.3164765355289	32.8823570445126	35.6268346824164	40.5900277442699	40.9420713662465	38.190824954611	39.6933917157173	39.9279008987517	42.334000484042	40.3462834851555
IFT27	na	13.1029674829636	14.8330080108734	15.63643222512	15.1536103578608	15.887388224663	17.7847453062127	16.6203856937732	18.1703142761898	13.3644198125426	12.9928709528467
KIAA0930	na	72.5082100890099	73.9001649113155	73.2981423434199	81.2573698271003	88.1381024003921	71.0986530042019	71.0570371896141	74.0459802800093	85.3482259286027	78.4801586037273
SLC25A17	na	21.5564948913273	20.0548322595992	20.5204510073004	21.8799578126255	25.5985057214008	19.8414845593121	23.2294331814148	20.1199188122616	23.327714822492	24.5376200657476
FAM118A	na	37.2339457213835	36.8554841902823	39.0721502574428	40.6286849135502	41.1362937161812	50.2489629286645	51.269001516557	47.9992636780892	42.5740798818721	43.725234445029
KCTD17	na	18.2519341771488	17.9736704213389	19.9904024572963	21.2614431041414	21.3644584928231	18.1073710714048	17.2069875417888	16.493654375168	18.0859813032013	15.8086634194079
ST13	na	226.323983796645	256.512656392119	227.542270394604	250.189199581824	229.648506562855	230.959719656871	239.372660780202	255.28121795325	236.958365658315	246.34161521744
RBX1	na	18.9051612950678	17.179044992185	18.8167235251445	18.05289805388	20.8206359130058	17.3411348790736	17.9109097594074	16.5326464658894	17.6058225075411	17.5383645060098
EP300	na	107.321372961635	103.944573994564	104.116679465085	98.498467326095	88.1381024003921	129.453588283317	119.041068357284	122.864077863249	116.278455015715	110.298613475869
L3MBTL2	na	38.9630763276397	40.2231824376489	36.8762348359974	38.193283248894	41.291671596129	40.4895335316045	39.6933917157173	38.8361223585515	45.0549003261166	42.8402710983955
RANGAP1	na	160.885996630993	155.481708971119	162.308438133389	168.815858246883	175.227404111137	139.656628107516	138.711783660738	149.49567582599	156.371714453342	156.236256287482
ZC3H7B	na	115.467499373331	112.685453715257	112.559595654436	117.904366304784	120.689768249457	116.629214116932	114.309146783292	118.808900428219	125.041353036514	123.894868528693
PHF5A	na	30.4711237946926	26.9794252850834	30.3642097930903	32.6266508725369	30.3763755297958	24.7211992578422	25.0674523051968	24.7209855173912	28.4494086428676	28.9624367989152
ACO2	na	173.143611373121	188.174869484881	191.233944719325	197.770078037795	197.834885643542	176.274652456816	169.293293337281	178.77873595779	200.546323654082	179.647559366605
POLR3H	na	93.718878859086	88.0520654114854	93.0992417471433	92.9318349497379	94.0424618384087	88.2784750006794	89.2808012679631	85.2367103170618	95.7516665012406	88.7779139100083
TRMU	na	24.9763309792562	25.6550495698269	25.290887957337	27.2533043425812	27.4241958107875	25.9310458773124	29.6429467197179	28.5812024988135	29.6097923990464	28.4395039122682
PMM1	na	12.4113152404612	12.335613804961	12.7211652000977	9.08443478086041	11.0318294762941	7.70269014396061	8.17331908234966	9.28011759170206	10.8035729023548	9.89549923962938
DESI1	na	48.2235313522562	43.7043986034661	46.7578542325018	38.8117979573781	45.0984296548503	38.311809616558	38.0117997514061	34.9759053771292	41.9338681543252	34.1515400587209
CERK	na	59.789493851881	66.1431071505271	62.5457289004802	60.3438412464812	60.9858178795133	58.4759199410622	56.118243460152	58.2541835378272	57.2589363824803	57.9248735978305
BRD1	na	42.8824390351537	45.1801315433234	43.880447818194	42.0976573461999	43.1950506254897	46.2564690844127	42.7046145355303	47.2584139543819	48.7761309924832	48.5523072448482
ZBED4	na	54.486826659362	47.3748113000343	47.1743209503622	45.9633742742256	45.9918524645501	53.6768616838302	49.7829435015843	49.402978944061	53.4176660171986	49.1154657381604
HDAC10	na	25.4374324742579	25.9956033251786	28.3954580359323	29.9593061921992	31.9301543292738	29.8025550596172	30.8552572056167	28.3862420452063	29.8098585639048	28.9222111922501
ABHD4	na	39.885279317643	37.612270313286	43.615423543192	29.4181058222756	25.7927280713356	27.3022053793787	26.8272578492434	25.6178036039843	33.1709701335263	29.4853696855623
KHNYN	na	48.530932348924	47.6775257492358	45.8113389646374	36.5696821391232	40.4370932564161	40.8524875174455	38.0509065412738	44.6459438760456	38.4927301187603	41.2312468317891
FKBP3	na	25.6679832217587	29.4389801848456	25.6316334537682	31.1576784398872	32.8235771389737	28.4717237782	34.9223633518577	31.9345223008571	27.249011653717	29.8474001455488
SDR39U1	na	15.6006005808893	16.4600981753314	17.605183982278	19.6764991636508	19.849524163332	16.2926011421994	17.5980554404658	15.1679232906391	16.8455710810791	14.9639256794395
RBM23	na	53.9873000397769	55.396744203874	55.768679582571	50.7182060956972	53.1780794121361	50.4506040319095	50.1740114002613	49.1690263997324	49.7364485838036	46.7823805515812
PRMT5	na	146.284449289274	145.52997145362	150.874533697587	166.071199227984	179.77220709961	148.528836650298	162.058537211756	147.507079199197	187.942155268001	170.194541800292
AP4S1	na	7.18549829710909	5.97861037172957	7.38281908934239	8.42726290309604	8.85653915702486	8.38826989499375	8.32974624182047	8.85120459376625	9.56316268023256	6.99925555973785
POLE2	na	13.9867453483835	13.1302392341149	15.0306624536868	17.7049835303577	16.664277624402	19.155904808279	19.0841134554385	19.7689899957687	21.6071458047095	21.9631812391774
VCPKMT	na	8.14612641169587	7.71921845463817	9.42729206792952	8.85249176517886	8.5846278671162	9.88041405900706	10.4024061048087	9.9429831339665	8.84292448674224	10.4988833396068
SOS2	na	56.3696577639521	58.6130852266399	54.6707218718483	41.3245139605948	37.6791358873426	50.8135580177506	47.7102836385961	49.4809631255039	41.453709358665	43.0413991317213
CDKL1	na	4.49573957626612	4.16232367652058	4.08894595717425	6.53306160836344	5.47707026816011	6.33153064189432	6.10065921936147	6.51167915048002	5.04166735443223	6.39587145976045
NIN	na	106.322319722464	106.933879180429	104.949612900806	113.458791837554	98.1599756570255	124.85617112933	133.080405919789	136.823246341523	115.758282987083	118.625314055557
PYGL	na	145.90019804344	154.573565623514	147.883545451135	153.35299053478	174.29513683145	155.182993057384	158.147858224986	164.156701937251	167.495393219471	171.682889246903
PSMC6	na	80.8464621236232	78.8192747108398	82.1575252506307	87.5584884197822	88.4877026302747	84.4472940390236	90.7277524930681	87.8491803953981	84.7880406669991	95.49559022309
GNPNAT1	na	127.379287994207	117.718081433232	114.225462525877	129.578831427422	133.508443345151	139.575971666218	137.14751206603	124.111824766335	133.324092261652	144.731732781246
DDHD1	na	44.8421203889108	44.1963095834186	41.9874172824652	43.6052869481299	41.369360536103	57.387057983539	55.3752144526657	52.6783145646617	47.2956413725309	52.0921606313823
CDKN3	na	38.5403999572215	35.8338229242272	39.9050836931635	46.7365176598308	49.4101658234018	38.9973893675911	46.419759572962	40.5127822595733	42.1339343191836	42.3173382117484
CNIH1	na	219.484311620787	193.888604713559	200.509794344396	179.639865645354	178.684561939975	178.613689254458	173.673253802463	168.328855644445	197.145198851489	200.243069979167
CGRRF1	na	13.0645423583802	11.3139525389059	13.0240500858143	11.3652077683956	12.2748525158766	12.4614201805436	12.4359591779292	10.878793311281	12.4041022212221	13.3549014128331
ATP6V1D	na	28.1656163196843	26.2226391620797	29.5312763573696	28.2583907438679	28.9391301402786	25.8503894360144	29.2518788210409	27.8403527751062	29.9298982628199	30.410558638861
PLEK2	na	40.8843325568132	46.2774714216789	42.7067688860421	55.2024377322071	54.5376358616794	46.9017206147968	47.0454682108452	45.1918331461458	51.1769249707843	47.5466670782192
PIGH	na	20.2884657800727	21.6062438117568	20.2554267322984	20.5656140570967	21.7917476626796	20.8900182961864	21.1176665285589	19.6520137236044	20.9669340771626	21.0379922858787
PSMA3	na	65.6685379131521	63.7970701692155	61.4099105790429	73.2553357860871	79.514630063289	65.3317174513937	72.5822019944544	70.6926604779657	74.3846000943612	75.5034637105054
VTI1B	na	80.5774862515389	81.6193833659536	85.4513983827989	78.8992825010046	80.0972971130932	78.0754351764803	78.9566087428898	79.6608413438963	77.3455793342658	77.0320367637815
TIMM9	na	45.8027485034975	46.2017928093785	42.631047664613	39.0437409730596	40.3205598464553	37.2229476590348	38.6375083892893	39.9668929894732	42.2939872510703	44.8515514316535
GSTZ1	na	31.0475006634446	34.6986437397216	33.695943535973	26.7121039726576	23.4232154021315	22.8661011079878	23.6987146598273	23.7071911586338	22.56746339603	19.7909984792588
KIAA0586	na	43.3051154055719	39.0880032531433	41.1544838467445	34.288909151588	29.9879308299263	37.5052452035778	35.5480719897409	38.0562805441227	31.1703084849421	35.1571802253499
TMED8	na	60.9806727139686	58.65092453279	53.6484853825547	56.6714101648568	54.6153248016533	62.8313677711551	64.0960285931632	63.9080366924356	58.6994127694609	67.8203728374599
SAMD15	na	2.38235772417521	2.49739420591235	2.46093969644746	3.01525920386005	2.71911289908658	2.90363188672861	2.81568887047453	3.11936725771498	1.76058225075411	3.016920499887
AHSA1	na	85.6880278211405	91.3819243527019	87.1172652542402	99.7354967430632	106.239625414311	94.7309903045208	97.8451882489898	99.5468076118293	101.553585282135	105.753119922706
DAAM1	na	40.5769315601455	43.6665592973159	38.2013562110076	33.5157657659829	32.8235771389737	35.5694906124254	34.7659361923869	39.6939483544231	34.4513935886202	38.1338751185717
SPTLC2	na	84.9579504540546	79.6517394461439	80.2266341041873	78.5127108082021	78.0385402037848	87.3912541464013	85.9176173393407	83.0921453273828	89.9097344873747	96.6621328163796
RIN3	na	54.8326527806132	55.207547673123	59.5168800433141	61.2329561399272	64.6371980582867	61.9441469168769	59.0903594900973	59.930843438849	64.1011992206383	57.7237455645047
LGMN	na	55.140053777281	58.65092453279	57.737431339729	79.1698826859664	81.5345425026104	72.7924382714602	72.3475612552482	71.2775418387873	62.5006699017709	57.6432943511744
ALKBH1	na	16.5996538200595	14.4546149493715	14.8792200108285	13.1047803860071	13.2459642655503	13.7519232413119	14.3130850915788	13.2573108452887	15.0449755973533	15.0041512861047
SNW1	na	103.325160004954	102.317483830106	104.1545400758	105.997958166465	101.733666895825	95.497226496852	98.470896886873	107.228249483952	98.9127119060037	113.275308369091
ITPK1	na	348.208478975415	329.731713792731	349.264133841967	295.881973671087	300.889264518923	264.75476856074	254.076813770458	271.189990967596	337.031461320497	304.708970488587
DHRS7	na	37.5413467180512	42.0016298267077	41.8738354503215	45.3835167350218	42.7677614556332	38.6747636023991	40.905702201616	40.5127822595733	37.7324786922983	40.5876371251465
PPM1A	na	50.6443142010149	47.8667222799867	46.2656662932123	44.4557446722956	42.0685609958681	49.1601009711413	49.430982392775	47.5703506801534	45.2149532580033	52.7357703380248
CEP128	na	9.68313139503471	10.4058091913015	9.73017695364613	11.9837224768797	9.51689514680303	11.0902606784773	11.0672215325596	12.4384769401385	9.7232156121193	11.9872307862177
ERH	na	71.778132721924	64.516016986069	70.0799904326809	72.0183063691189	77.5724065639414	54.5640825381084	63.3138927958091	57.2013970883484	64.9414771130437	63.9184889909393
HIF1A	na	198.04309210321	188.250548097181	190.85533861218	178.557464905507	176.237360330797	197.567952959492	189.589717278618	187.006067100013	193.263915253235	203.139313659058
SUSD6	na	23.2856254975835	21.5305651994565	21.4669662751648	19.2126131322877	17.8296117240106	20.9706747374844	18.8103659263645	18.5602351834041	21.7271855036246	18.6646814926343
SRSF5	na	78.3104039011141	76.4732377295282	76.8191791398755	97.300095078407	97.6938420171821	118.36332760484	144.46048177129	129.180796560122	88.0691257706772	103.218906702801
EIF5	na	377.373148534269	375.857827989809	361.379529270632	369.678509827098	354.494633100916	357.469347832811	377.849803701734	386.216658595836	419.858853571884	442.119642856774
DICER1	na	80.346935504038	72.1217175222567	75.9105244827256	81.9145417048647	76.7955171642024	113.241643582416	116.186272696942	113.233031455054	93.7109916196847	105.350863856054
ZFYVE21	na	23.5546013696678	23.3468518946655	23.8900453608977	21.6480147969439	23.5009043421054	22.1401931363056	23.1121128118117	19.7299979050472	24.4480853456991	25.0605529523947
MTHFD1	na	252.683619260906	261.507444803943	262.676917137731	281.772106883794	286.982944263595	264.512799236846	269.093821079656	280.041195561362	298.578744434709	294.411215182306
ZC3H14	na	155.160653068056	159.946747096841	148.110709115423	158.494394049054	158.058148376904	161.393539037332	168.902225438604	169.186681640316	162.653792029897	174.176876860143
TELO2	na	47.4166037360033	46.5423465647302	47.4772058360788	60.6917557700036	64.6760425282736	51.6201224307308	57.4087675257862	55.9536501852624	67.5823504891749	69.1880434640753
PCNX1	na	87.4171584273967	81.7707405905544	78.3336035684585	77.8555389304377	73.2606703953898	96.8280577782692	97.3759067705773	101.418427966458	90.2698535841199	92.2775416898772
GSKIP	na	29.6257710538562	25.9199247128782	25.2530273466224	26.6347896340971	28.2010852105265	26.8182667315906	29.4474127703794	25.1109064246056	25.728508800793	29.9680769655442
VRK1	na	21.3643692684099	19.6764391980973	18.854584135859	24.3926738158422	24.3166382118314	21.4546133852725	23.8942486091658	24.0971120658482	24.4080721127274	25.4225834123812
PSMC1	na	106.514445345382	109.015041018689	106.577619161532	112.994905806191	115.057320101349	100.255956533435	112.119166550701	113.700936543711	106.43519970468	115.165911882353
RPS6KA5	na	20.2500406554893	19.7142785042475	20.1039842894401	22.3438438439886	22.0248144826013	22.5838035634447	21.7824819563099	21.406657806069	27.8492101482923	33.0252230720964
PPP4R3A	na	85.649602696557	85.2519567563716	81.0974281506226	91.7721198713302	89.847259079818	99.2880792378588	106.057614121207	101.886333055116	97.7123149168532	112.551247449118
C14ORF93	na	11.335411752124	13.0167213156644	11.3960438250875	11.7517794611981	11.3037407662028	9.27549074927194	9.54205672771923	10.5278644947881	8.76289802079887	8.04512133303201
PSMB5	na	61.2496485860529	64.8944100475709	61.7885166861886	67.1861602090868	74.3871600250114	56.7014782325058	56.509311358829	57.0064366347412	66.0618476362508	61.7060806243555
YY1	na	148.551531639699	145.908364515122	134.745913533177	152.425218472054	154.911746307961	143.286167965927	152.751121223243	148.94978655589	158.852534897587	173.211462300179
ACIN1	na	173.758413366456	181.89354466395	174.688857837055	204.032539461197	203.156578031754	224.91048655952	225.763497906242	239.333452848182	216.311537444926	224.499110798258
CCNB1IP1	na	133.488882802979	137.58371716208	140.992914301082	111.680562050663	110.318294762941	98.8444688107197	99.0574987348885	98.6109974345148	106.115093840907	96.5816816030493
TRIP11	na	65.5532625394017	64.4403383737687	54.784303703992	58.7202401367105	47.0406531541978	63.1136653156982	63.5094267451476	71.4725022923945	49.4963691859735	57.0801358578621
APEX1	na	315.854524076132	309.525524308531	328.402937338235	301.023377185362	301.355398158767	283.910673369019	270.658092674364	284.096372996392	300.259300219519	275.947661722998
PABPN1	na	104.631614240792	106.669004037378	112.143128936575	106.384529859267	107.793404213789	93.7227847882956	102.498896243246	105.941510490145	89.9097344873747	98.8745411829634
ARHGAP5	na	80.3853606286215	71.0622169500514	70.4207359291121	72.7141354161635	67.0455551974777	89.4479933995007	85.8002969697376	88.200109211891	75.5049706175683	87.8929505633747
CINP	na	36.0043417347124	36.6662876595313	35.8161377359893	35.2939955528747	37.2518467174861	30.6494476932464	31.5200726333676	33.0263008410573	35.4117111799406	32.5827413987797
DHRS2	na	45.9564490018314	36.7419662718317	39.6021988074469	28.0651048974666	30.3375310598088	23.712993741617	28.3915294439515	27.2164793235632	28.4494086428676	28.3188270922727
SRP54	na	45.8027485034975	48.2072760353384	45.5084540789208	50.7955204342578	48.8663432435845	50.8942144590486	50.0566910306582	52.522346201776	46.2152840822954	52.4541910913687
CHD8	na	65.8990886606529	65.8403927013256	63.8708502754903	64.8280728829911	65.8802210978691	85.1328737900568	76.9230556697693	79.7388255253392	74.664692725163	77.5549696504286
PCK2	na	138.983675618415	133.232196954809	134.821634754606	96.9521805548847	94.1978397183565	88.0365056767854	84.7835204331774	87.0303464902479	99.6729633324657	88.6974626966779
PRORP	na	23.8620023663355	21.833279648658	23.8143241394685	24.3153594772817	26.996906640931	24.3582452720011	27.1010053783173	25.6957877854271	23.9679265500389	24.0146871791006
DCAF11	na	101.941855519949	106.101414445125	107.561995040111	99.8901254201842	102.82131205546	93.2791743611565	97.4932271401805	100.677578242751	108.115755489491	97.7079985896738
PSMA6	na	85.073225827805	82.9437590812102	84.9213498327948	94.0528928588654	101.655977955851	77.9141222938843	86.3477920278855	77.9451893521531	89.5496153906296	88.2952066300263
NFKBIA	na	26.7823118346793	30.4606414509006	33.1280343752543	38.8117979573781	36.8245575476297	30.1251808248093	29.8775874589241	30.9987121235426	33.6911421621582	29.4853696855623
EMC9	na	15.1010739613041	14.4546149493715	15.5985716144055	15.0762960193002	15.110498824924	11.2515735610734	11.0672215325596	10.6448407669524	13.564485977401	12.8319685261861
PSME2	na	24.4383792350876	27.1686218158344	29.1905308609384	39.7395700201042	46.3026082244457	35.1258801852863	36.8777028452427	33.2212612946645	32.0906128432908	32.9045462521009
BRMS1L	na	8.1077012871124	7.68137914848799	6.43630382147798	8.89114893445912	9.86649537668559	10.5659938100402	10.0113382061316	9.78701477108075	8.76289802079887	10.4988833396068
TM9SF1	na	29.7410464276066	30.6119986755014	30.9699795645235	33.8636802895052	37.32953565746	33.9160335658161	32.9670238584726	32.2074669359072	34.3313538897052	31.0541683455036
SEC23A	na	46.8402268672512	47.5640078307852	45.5084540789208	51.7232924969839	57.4898155806877	54.4027696555124	57.956262583934	55.0958241893908	52.2972954939914	57.9650992044957
GMPR2	na	35.889066360962	35.190554719674	38.5421017074387	33.3224799195816	30.8425091696392	29.6815703976702	29.0563448717024	27.021518869956	30.0099247287633	29.3646928655668
PNN	na	84.343148460719	79.7652573645945	79.09081578275	102.32552708484	91.7894825791655	110.862278564124	115.013069000911	130.194590918879	95.8717062001557	114.321174142385
RABGGTA	na	28.626717814686	29.0227478171935	29.9098824645153	32.781279549658	34.7658006383213	31.2140427823325	31.1681115245583	28.6981787709778	32.9308907356962	30.651912278852
NFATC4	na	1.1911788620876	1.13517918450561	0.757212214291527	0.850457724165655	0.69920045976512	1.12919017817224	0.821242587221737	0.70185763298587	0.28009263080179	0.402256066651601
PLTP	na	1.42172960958843	1.28653640910636	1.85516992501424	0.850457724165655	0.893422809699876	0.403282206490084	0.430174688544719	0.779841814428745	0.520172028631896	0.362030459986441
PCIF1	na	36.8112693509653	35.4554298627253	36.2704650645642	39.1210553116201	40.8643824262726	34.2789875516572	33.9446936051651	34.9369132864078	36.2119758393743	32.9045462521009
GSS	na	43.6509415268231	48.1694367291882	50.5060546932449	46.6592033212703	49.0217211235323	38.473122499154	40.5537410928067	38.6411619049443	40.5734182332879	39.8233505985085
TRPC4AP	na	83.6899213428	80.5220434875982	88.5559684613941	82.1851418898265	84.1371219917362	78.7610149275135	81.1465889754811	78.6470469851389	85.9884376561496	78.8824146703789
PYGB	na	391.052492885985	362.349195694192	376.978100885037	274.543216228386	269.07564359961	257.011750196131	259.512657562069	272.281769507796	373.003357762041	340.992467700562
ABHD12	na	63.9394073068959	64.8944100475709	66.4832324147961	66.5676455006026	67.9389780071775	57.225745100943	56.7048453081675	59.7358829852419	65.4216359087039	61.0222453110478
PROCR	na	50.2984880797636	55.3210655915736	58.4567829433059	62.1993853719336	66.1132879177908	49.2004291917903	50.5259725090707	50.1438286677683	64.5013315503552	53.7414105046538
GINS1	na	12.6802911125455	12.7896854787632	11.3581832143729	13.1820947245677	13.6344089654198	14.276190109749	12.9443474462093	14.0371526597174	13.9646183071178	15.2857305327608
NINL	na	1.4601547341719	1.89196530750936	1.47656381786848	1.31434375552874	1.6703122094389	2.05673925309943	1.25141727576646	1.9885966267933	1.2804234550939	1.56879865994124
UQCC1	na	23.4777511205008	24.065798711519	26.275263835916	26.0549320948932	26.5696174710746	26.6569538489946	26.4752967404341	26.397645418413	22.8875692598034	23.8537847524399
ZMYND8	na	62.5176776973074	62.5483730662593	59.8954861504598	52.2644928669075	46.6522084543283	54.9270365239495	56.5484181486967	61.9584321563638	58.6593995364892	54.1034409646403
IFT52	na	20.4805914029901	22.7035836901123	24.041487803756	22.2665295054281	21.5975253127448	19.155904808279	19.0841134554385	21.2896815339047	19.7665370880121	20.4748337925665
MYBL2	na	28.0503409459339	27.6605327957868	26.6160093323472	32.5493365339764	29.7160195400176	28.0281133510609	25.4585202038738	30.2968544905567	36.2119758393743	33.0654486787616
HNF4A	na	49.5684107126777	48.320793953789	47.6286482789371	39.700912850824	46.3414526944327	43.7157911835251	44.2297793403707	40.8637110760662	45.4950458888051	44.4492953650019
NDRG3	na	37.6950472163851	41.244843703704	39.5264775860177	41.4404854684356	44.8265183649416	43.3528371976841	41.8833719483086	38.9530986307158	39.0929286133356	36.8868813119518
RAB5IF	na	31.2780514109455	31.9742136969081	33.8095253681167	35.641910076397	38.7279365769903	28.4313955575509	30.9334707853521	27.7623685936633	35.8118435096575	34.433119305377
NFATC2	na	3.41983608792893	3.32985894121647	3.33173374288272	3.24720221954159	3.30177994889085	2.94396010737762	2.69836850087142	3.39231189276504	4.24140269499854	3.49962777986893
PABPC1L	na	106.360744847048	87.9385474930349	101.125691218633	86.2441446642535	75.0475160147896	113.604597568257	123.968523880615	120.71951287357	111.436853826141	101.770784862855
STK4	na	43.9583425234909	43.6287199911658	41.1544838467445	39.9715130357858	42.1850944058289	44.7643249203994	45.0510219275924	44.0220704245027	43.2142916094191	48.7132096715088
ADNP	na	139.560052487167	128.729319522937	133.420792158167	122.349940772014	116.883010190736	143.608793731119	137.343046015369	141.307336774489	143.407426970517	138.858794208133
PFDN4	na	9.99053239170248	11.6166669881074	10.2223648929356	10.824007398472	9.82765090669864	11.0096042371793	10.2068721554702	10.3718961319023	9.80324207806266	10.1368528796203
CSTF1	na	39.232052199724	37.9149847624875	40.4729928538821	37.2655111861678	42.3016278157898	34.8839108613923	37.8162658020676	35.5997788286722	41.6137622905517	40.9898931917981
BMP7	na	156.236556556393	154.687083541965	156.932231411919	140.093581471652	144.967561991302	126.106345969449	119.901417734374	124.072832675613	169.416028402111	161.586261973948
RAE1	na	44.7652701397438	43.477362766565	42.5174658324693	41.6724284841171	42.4181612257506	43.8771040661212	42.9001484848688	40.5517743502947	46.4553634801255	46.8628317649115
TPD52L2	na	139.291076615083	139.740557612641	138.759138268922	137.774151314836	140.539292412789	130.623106682138	129.247940512754	131.208385277636	151.850219127542	147.949781314459
DNAJC5	na	92.2587241249141	92.9711752110098	89.2753200649711	88.3702889746676	87.0504572407575	85.979766423686	80.7164142869364	83.5210583253186	95.7916797342123	93.8061147431533
NELFCD	na	57.5992617506231	58.045495634387	56.2230069111459	68.0752751025327	68.327422707047	67.6707542490361	73.3252310019408	67.2613564944792	63.380961027148	71.1590981906681
CTSZ	na	30.5479740438595	34.6608044335714	32.4844039931065	39.3916554965819	40.1651819665075	31.5769967681736	33.9446936051651	37.900312181237	32.3306922411209	34.5537961253725
PRPF6	na	92.8351009936661	104.285127749916	98.4375878578986	101.011183329312	97.4607751972604	90.859481122216	89.3590148476985	102.354238143773	95.1514680066654	96.0587487164022
PRELID3B	na	122.384021798355	111.852988979953	103.24588541865	105.688700812223	104.72469108482	105.579281659104	115.052175790779	107.033289030345	105.314829181473	116.493356902304
MTG2	na	38.4251245834711	41.9637905205575	39.0342896467282	41.4018282991553	43.3504285054375	38.9167329262931	37.894479381803	39.9279008987517	39.7731535738542	40.5071859118162
PSMA7	na	88.6851875386513	91.798156720354	91.5090960971311	88.7182034981899	103.365134635277	74.9298339658577	84.6662000635743	78.0231735335959	90.7099991468084	80.7327925769763
SLCO4A1	na	115.160098376663	95.0901763554202	97.7182362543216	120.455739477281	133.586132285125	119.16989201782	116.342699856413	106.409415578802	146.408419443393	132.221569108381
NTSR1	na	385.941951316384	345.926936825011	365.771360113522	291.7456565581	309.940026025883	282.821811411496	265.495996411827	273.646492683047	333.830402682762	300.726635428737
MRGBP	na	25.6679832217587	28.0767651634388	30.5913734573777	28.1810764053074	29.2498859001742	27.0199078348356	26.749044269508	24.8379617895555	26.8088660910285	27.9165710256211
TCFL5	na	20.4805914029901	20.6602611580022	21.5048268858794	17.8596122074788	18.1792119538931	18.8736072637359	17.6762690202012	15.9087730143464	18.005954837258	16.9349804060324
DIDO1	na	100.52012591036	94.030675783215	91.4712354864165	94.7873790751903	90.4299261296222	114.249849098641	108.364914723402	114.636746721025	95.191481239637	97.748224196339
GID8	na	89.722665902405	88.5818156975881	86.8522409792382	91.5788340249289	88.6819249802094	87.1896130431562	92.9959463053948	89.7597928407485	89.0294433619977	93.9267915631488
SLC17A9	na	7.45447416919339	8.17329012844042	8.1778919143485	12.0996939847205	13.0905863856025	11.2919017817224	12.8270270766062	10.3329040411809	10.9636258342415	12.1079076062132
ARFGAP1	na	62.2102767006397	58.0076563282369	65.3852747040734	69.5829047044627	74.9698270748157	70.8566836803078	73.8336192702209	68.3921271254009	75.2648912197382	74.0955674772248
PTK6	na	5.80219381210413	5.78941384097863	5.83053405004476	4.63886031363085	4.89440321835584	4.51676071268894	3.67603824756396	3.74324070925798	3.8412703652817	3.09737171321733
GMEB2	na	36.7344191017984	34.6229651274212	34.2638526966916	39.2370268194609	38.5725586970425	36.2550703634586	36.447528156698	37.9393042719584	40.7334711651747	39.1797408918659
C20ORF27	na	75.2748190590198	81.9977764274555	83.4826466256409	93.086463626859	99.325309756634	79.8095486643877	70.0793674429215	71.1995576573444	91.7103299711005	83.1463289768859
CDC25B	na	206.727170259074	180.152936581041	189.075889908594	138.508637531161	146.832096550675	130.703763123436	134.214502825952	131.559314094129	148.329054626034	150.282866501038
RNF24	na	20.7111421504909	18.3142241766906	19.5360751287214	17.9369265460393	18.7230345337104	21.8982238124116	21.4305208475006	18.5992272741256	20.1666694177289	20.3139313659058
ARFRP1	na	24.2078284875868	23.0819767516141	23.8521847501831	21.5707004583834	23.6174377520663	21.5755980472195	22.7210449131347	22.8883572534837	24.848217675416	24.5778456724128
NDUFAF5	na	8.76092840503141	8.77871902684341	8.74580107506714	9.70294948934452	10.1384066665942	10.1627116035501	10.1677653656025	10.0599594061308	11.0836655331566	11.2631698662448
TRIB3	na	340.984555553722	329.920910323482	341.351266202621	282.622564607959	274.086580227927	259.391115214422	248.0934749207	261.714912922287	352.756661878369	296.060465055578
CSNK2A1	na	239.157975407524	221.700494733946	222.393227337422	194.097646956171	187.968390266857	197.043686091055	184.036553117404	194.53154060925	199.505979596818	209.535185118819
SLC52A3	na	12.1039142437934	11.2004346204554	13.5919592465329	10.8626645677522	10.5656958364507	12.3807637392456	10.9499011629565	10.254919859738	12.4041022212221	11.9067795728874
CDS2	na	48.8383333455917	50.7803488535511	48.8780484325181	43.2960295938879	42.8454503956071	48.2728801168631	46.5761867324328	46.8684930471676	48.6560912935682	45.977868418278
HM13	na	167.149291938099	175.044630250766	173.439457683474	183.312296726979	192.12474855546	169.418854946484	162.684245849639	163.688796848594	220.993085702613	197.427277512606
SNPH	na	13.9483202238	16.2709016445805	16.0528989429804	14.2644954644148	15.887388224663	13.3486410348218	13.4136289246217	12.75041366591	10.5634935045247	10.297755306281
SEC23B	na	73.9683648231818	71.5162886238537	72.4273482969846	69.2349901809404	68.7547118769035	64.4041683764665	64.9954847601203	62.6212976986282	81.3068893984626	78.4399329970621
FERMT1	na	207.841498871995	177.99609613048	180.254367612098	125.867743176517	131.449686435843	132.19590728745	135.583240471322	132.222179636394	180.53970716824	189.181028146248
PLCB4	na	4.11148833043141	5.07046702412507	4.54327328574916	6.5717187776437	6.79778224771645	6.73481284838441	7.43029007486333	7.40849723707308	6.56217020735623	6.99925555973785
MYL9	na	1.4601547341719	1.77844738905879	1.4387032071539	2.86063052673902	2.68026842909963	2.54067790088753	2.07265986298819	2.6124700783363	2.0406748815559	1.97105472659284
TM9SF4	na	87.2634579290628	89.9440307189948	92.1148658685643	82.6103707519093	80.291519463028	93.2791743611565	85.5656562305314	86.4064730387049	96.5519311606743	90.1053589299585
CRNKL1	na	27.8966404476	28.3416403064902	26.994615439493	28.1810764053074	29.3664193101351	31.0930581203855	31.4809658434999	30.4138307627211	29.6898188649898	33.2665767120874
POFUT1	na	79.9242591336199	79.3868643030926	77.8792762398836	77.3529957297943	84.9528558614621	79.8902051056857	79.9342784895824	77.5942605356601	79.4662806817651	80.5718901503156
SAMHD1	na	18.4440598000661	21.9467975671085	19.8010994037234	26.3641894491353	24.8993052616357	28.0684415717099	26.5926171100372	25.1109064246056	21.1269870090493	21.1586691058742
KIF3B	na	34.4289116267901	35.795983618077	33.9988284216896	34.5595093365498	34.8046451083082	38.7150918230481	37.9335861716707	38.8361223585515	36.0119096745159	41.0301187984633
MROH8	na	1.38330448500496	1.62709016445805	1.4387032071539	1.12105790912745	1.43724538951719	1.37115950206629	1.52516480484037	0.623873451542996	0.720238193490318	1.2067681999548
NOP56	na	225.901307426226	215.759723668367	225.952124744592	272.455729087252	272.998935068293	244.066391367799	248.132581710568	250.602167066677	275.851228106792	268.505924489943
MANBAL	na	32.1618292763653	30.8011952062523	31.8407736109587	28.4516765902692	31.8524653892999	25.2454661262793	29.5647331399825	25.6178036039843	29.8098585639048	24.8996505257341
IDH3B	na	54.8710779051967	58.65092453279	56.5258917968625	63.9776151588254	71.2019134860814	53.6768616838302	57.2132335764477	60.0478197110134	60.7801008839885	60.8613428843872
MAPRE1	na	88.2240860436496	81.6572226721038	79.0529551720355	87.5971455890625	86.1181899610707	81.9872725794341	82.7499673600569	78.4520865315317	88.6693242652525	93.5647611031623
JAG1	na	32.2002544009488	29.325462266395	28.5469004787906	27.0986756654602	28.589529910396	32.1012636366107	35.274324460667	32.909324568893	34.8515259183371	32.0195829054674
CDK5RAP1	na	24.7073551071719	20.1683501780497	21.9212936037397	25.4750745556894	21.9082810726404	21.6965827091665	23.464073920621	24.0971120658482	24.9282441413593	25.7443882657024
SNTA1	na	17.9829583050645	21.6062438117568	20.7476146715879	18.3621554081221	21.2090806128753	16.1312882596034	15.7991431065515	16.7276069194966	19.6064841561253	17.1763340460233
TTI1	na	25.936959093843	26.903746672783	28.1304337609302	26.0935892641735	26.4919285311007	28.9556624259881	29.2518788210409	29.2050759503565	34.1713009578184	32.3011621521235
E2F1	na	37.6181969672182	37.2338772517841	37.7848894931472	43.2960295938879	40.4759377264031	34.6822697581472	35.1570040910639	34.7419528328006	50.1765941464922	41.5530516851103
RPRD1B	na	38.501974832638	36.9311628025826	35.4375316288435	36.3377391234416	37.0187798975644	38.110168513313	35.0396837214608	38.6411619049443	41.1336034948915	39.4210945318569
PXMP4	na	9.75998164420166	9.6868623744479	9.57873451078782	8.38860573381578	8.70116127707705	8.38826989499375	8.60349377089439	9.59205431747356	7.60251426462002	7.36128601972429
CHMP4B	na	36.7728442263818	41.9637905205575	38.6178229288679	45.9247171049454	43.9330955552417	39.1990304708362	38.676615179157	39.3430195379302	39.3730212441374	44.2883929383412
CST3	na	69.741601119	77.5327383017334	76.326991200586	75.8453661278643	84.21481093171	68.1546928968242	65.7385137676066	63.674084148107	75.5849970835117	66.1711229641883
ACTR5	na	18.5977602984	18.1250276459396	18.1352325322821	17.4730405146762	20.4710356831232	17.9057299681597	17.7935893898043	18.7162035462899	19.4464312242386	18.8658095259601
AHCY	na	320.734514898233	346.153972661912	339.155350781175	309.605268765579	307.609357826666	266.771179593191	261.937278533866	272.671690415011	323.026829780408	300.243928148755
FAM83D	na	41.9602360451504	37.5744310071358	34.1124102538333	45.8087455971046	50.847411212919	44.0384169487172	43.7604978619583	42.4623867956452	46.5754031790406	46.9432829782418
DHX35	na	13.2566679812975	13.3951143771662	13.7055410786766	15.8107822356251	16.0816105745978	15.6070213911663	16.9723468025826	14.8559865648676	14.8849226654666	14.3605415794621
DNTTIP1	na	19.4046879146529	20.622421851852	21.542687496594	25.7070175713709	22.4909481224447	19.034920146332	17.1287739620534	20.0419346308187	22.1673310663131	20.7966386458878
PIGU	na	22.2481471338298	19.3737247488958	20.6718934501587	22.6917583675109	24.3554826818184	23.712993741617	22.7210449131347	20.1589109029831	24.1679927148973	24.2158152124264
ACOT8	na	10.9895856308727	11.9572207434591	10.903855885798	9.47100647366298	11.0318294762941	9.47713185251698	8.32974624182047	9.24112550098063	8.96296418565729	9.21166392632165
APMAP	na	96.1012365832612	94.7117832939184	95.9387875507365	102.982698962605	109.269494073294	93.1178614785605	91.4316747106867	93.8929544572209	97.6723016838815	100.684693482896
ZNF516	na	36.8112693509653	34.6608044335714	31.9543554431025	28.9542197909125	27.6961071006962	33.0691409321869	32.7714899091341	33.8451347462075	35.4517244129123	32.9849974654312
ADNP2	na	73.737814075681	65.1592851906222	68.4898447826687	74.6856510494566	70.1531127964337	80.8580824012619	75.2414637054582	77.3603079913315	80.0264659433687	77.6354208637589
RBFA	na	37.6566220918017	39.1636818654437	40.6244352967405	46.465917474869	48.9828766535454	44.1594016106642	44.3862064998415	44.9968726925386	48.7761309924832	43.1218503450516
USP14	na	107.321372961635	92.2522283941562	94.0078964042931	96.6429232006426	95.363173817965	102.393352227832	104.102274627822	99.0009183417292	98.6726325081736	100.885821516221
VAPA	na	101.250203277446	90.3602630866469	86.511495482807	95.8311226457572	92.8382832688132	97.7959350738454	90.5713253335972	91.1635081067203	96.1918120639291	96.5414559963841
METTL4	na	6.3785706808562	6.09212829018013	6.28486137861968	4.09765994370725	4.23404722857767	5.60562267021217	5.39673700174284	5.22494015667259	4.52149532580033	5.26955447313597
LPIN2	na	20.3653160292397	17.0655270737344	19.2710508537194	20.5269568878165	20.2379688632015	22.7047882253917	19.2014338250416	23.629206977191	25.1683235391895	23.7331079324444
SMCHD1	na	88.6467624140678	83.2086342242615	78.4093247898877	89.182089529553	80.5634307529366	112.072125183594	111.180603593876	118.029058613791	100.873360321616	117.740350708924
MYL12A	na	65.2074364181504	65.4619996398237	60.7284195861805	58.1017254282263	60.9081289395394	53.4752205805852	52.3639916328526	52.0154490223973	58.059201041914	54.9079530979435
CEP76	na	15.5237503317223	15.6654727461775	15.0685230644014	14.5350956493766	15.4212545848196	15.0827545227292	15.3298616281391	14.3100972947675	13.2043668806558	18.342876639313
CEP192	na	60.2890204714661	56.0400124084271	57.0559403468666	60.1118982307997	61.3354181093958	76.1800088059769	75.1632501257228	79.7388255253392	66.5820196648827	73.7737626239036
RNMT	na	54.5252517839455	48.2072760353384	50.6196365253886	46.5045746441492	44.0496289652026	51.1361837829427	51.5036422557632	47.8043032244821	49.3763294870585	48.9545633114998
SMAD7	na	68.3198715094116	63.1916412708125	65.7260202005046	66.6836170084434	72.7556922855595	59.6454383398835	56.9394860473737	58.1761993563844	60.8201141169602	61.0222453110478
LIPG	na	48.2235313522562	45.899078360177	42.631047664613	27.7558475432246	30.7648202296653	30.5284630312994	31.6373930029707	28.1522895008777	44.4146885985696	39.5417713518523
RNF125	na	31.8160031551141	27.092943203534	27.7896882644991	22.9237013831924	22.6074815324056	26.1326869805575	26.4361899505664	28.8541471338636	27.3290381196604	27.152284498983
ANKRD12	na	46.2254248739157	50.7803488535511	42.9339325503296	50.2929772336144	43.2727395654636	49.8860089428234	50.0566910306582	51.0406467543614	44.6947812293714	49.1556913448256
POLI	na	7.30077367085951	6.69755718858312	7.00421298219663	6.68769028548447	7.41929376750767	7.58170548201358	8.40795982155588	8.57825995871619	5.28174675226233	4.94774961981469
MIB1	na	43.228265156405	41.661076071356	38.7314047610116	38.0773117410532	34.1054446485431	50.3296193699625	47.4756428993899	49.7539077605539	39.9732197387127	46.9432829782418
RBBP8	na	85.8033031948909	82.4896874074079	83.028319297066	90.7670334700435	86.0405010210968	80.6161130773678	82.9063945195277	96.934337533493	98.9127119060037	102.173040929507
RIOK3	na	43.5740912776562	43.3260055419643	39.412895753874	33.5157657659829	29.7937084799915	35.4485059504784	35.7827127289471	37.2374466389726	34.5714332875353	35.0767290120196
CSTF2	na	21.1722436454926	20.3197074026505	20.9369177251607	23.155644398874	26.6473064110485	20.6480489722923	22.7992584928701	25.149898515327	24.8082044424443	25.6639370523721
PSMD10	na	18.4440598000661	18.1250276459396	20.2175661215838	18.8260414394852	21.2479250828623	20.1641103245042	18.614831977026	15.9867571957893	14.2847241708913	15.4868585660866
ATG4A	na	4.30361395334876	4.9947884118247	4.05108534645967	5.64394671491753	4.81671427838194	4.27479138879489	4.65370799425651	5.14695597522972	4.36144239391359	4.22368869984181
TBL1X	na	61.2880737106364	58.0076563282369	56.6016130182917	51.4526923120221	44.6711404849938	51.1361837829427	51.660069415234	52.5613382924974	53.4176660171986	52.8966727646855
PGRMC1	na	55.6011552722827	55.0561904485223	55.3143522539961	60.459812754322	62.4230632690305	57.34672976289	54.945039764121	53.419164288369	57.0588702176219	57.2008126778576
POLA1	na	29.203094683438	30.4228021447504	28.9255065859364	34.4821949979893	36.3972683777732	35.8921163776175	37.0732367945813	37.7443438183513	38.8128359825338	42.8402710983955
MID1	na	10.2979333883703	9.72470168059809	8.74580107506714	10.7466930599115	11.0318294762941	14.9214416401331	14.3130850915788	12.4384769401385	12.5641551531089	13.7973830861499
NKAP	na	12.0654891192099	13.8113467448183	12.7590258108122	12.6408943546441	11.109518416268	10.0417269416031	9.22920240877761	11.3466983999382	10.6835332034397	11.5849747195661
NXT2	na	4.45731445168265	3.85960922731909	3.25601252145357	4.4069172979493	4.62249192844719	4.92004291917903	4.81013515372732	4.21114579791522	3.92129683122507	3.90188384652053
MCTS2P	na	4.61101495001653	4.72991326877339	4.92187939289493	5.60528954563727	5.59360367812096	5.48463800826515	5.00566910306582	5.22494015667259	6.84226283815802	6.59699949308625
ALG13	na	23.1319249992496	23.6117270377168	20.823335893017	21.8413006433452	21.6363697827318	24.9228403610872	26.5535103201695	27.2554714142846	22.3673972311715	21.8425044191819
PRPS2	na	71.8165578465075	67.9215545395859	66.8996991326565	81.6825986891831	77.5724065639414	77.6721529699902	81.8896179829675	77.4772842634958	92.6306343294493	90.9903222765921
MOSPD1	na	25.6295580971752	22.4008692409108	23.2842755894645	20.604271226377	22.9959262322751	23.3097115351269	26.7099374796403	22.9663414349265	23.2076751235769	24.8594249190689
AMMECR1	na	11.4122620012909	9.80038029289847	10.7902740536543	9.93489250502606	8.5069389271423	10.4046809274442	10.1286585757348	10.0989514968522	7.88260689542181	8.72895664633973
WDR13	na	38.5403999572215	39.3528783961946	38.5799623181533	35.9125102613588	36.9799354275775	32.5448740637498	34.4139750835775	32.4804115709572	33.6911421621582	32.9849974654312
SUV39H1	na	20.7495672750744	19.8656357288482	21.1640813894482	23.1943015681542	23.7728156320141	21.2933005026765	20.7265986298819	21.757586622562	24.4880985786708	22.6872421591503
XIAP	na	35.7737909872116	33.6013038613662	30.8185371216652	28.9155626216323	27.3076624008266	37.3036041003328	32.4977423800602	33.8061426554861	31.690480513574	34.6342473387028
STAG2	na	124.113152404612	112.420578572206	108.470649697261	111.525933373542	99.8302878664644	117.355122088615	122.286931916303	131.052416914751	111.917012621801	128.440362081856
ATP11C	na	34.582612125124	29.8930518586478	30.2127673502319	32.9745653960593	30.6094423497175	38.352137837207	43.0174688544719	37.6663596369084	33.0909436675829	39.9038018118388
ABCD1	na	6.80124705127438	5.94077106557938	6.62560687505086	5.52797520707676	4.73902533840804	4.799058257232	4.84924194359502	5.18594806595115	6.04199817872434	4.86729840648437
CCDC22	na	21.4796446421603	22.7414229962625	22.072736046598	22.7304155367911	22.9570817622881	21.1319876200804	19.5142881439832	19.5350374514401	23.2877015895203	22.4056629124942
SYP	na	1.42172960958843	1.92980461365954	1.70372748215594	1.85554412545234	1.7480011494128	1.77444170855637	1.56427159470807	1.79363617318611	0.92030435834874	1.24699380661996
PLP2	na	182.711467394405	180.379972417942	176.846912647786	160.079337989544	170.604912182689	155.707259925822	140.667123154123	131.520322003408	156.491754152257	142.479098807997
PLS3	na	22.0175963863289	22.1738334040097	19.6496569608651	20.7202427342178	21.442147432797	23.5920090796699	23.464073920621	24.526025063784	25.1683235391895	27.8763454189559
NAA10	na	51.2206910697669	48.8127049337414	52.0204791218279	53.6174937917165	56.5963927709878	44.1997298313132	43.6431774923552	42.4623867956452	53.1775866193685	48.9143377048346
ELF4	na	67.7434946406595	70.1162342962967	71.0265057005453	63.6683578045834	62.4619077390174	64.4444965971155	61.5149804618949	62.426337245021	75.8250764813418	67.7399216241296
MTMR8	na	0.845352740836364	0.870304041454304	1.13581832143729	1.39165809408925	1.8256900893867	1.61312882596034	1.17320369603105	1.32573108452887	0.92030435834874	1.44812183994576
RBBP7	na	85.8417283194744	91.9495139449547	93.5535690757182	99.6581824045027	103.054378875381	91.6257173145471	99.8396345322426	99.078902523172	100.833347088645	102.414394569498
KCND1	na	1.11432861292066	1.24869710295618	1.2872607642956	1.85554412545234	1.28186750956939	2.17772391504645	2.77658208060682	1.32573108452887	1.00033082429211	1.12631698662448
SLC25A14	na	6.53227117919008	6.20564620863069	6.81490992862375	5.25737502211496	5.71013708808182	6.12988953864928	6.17887279909688	5.80982151749415	5.32175998523402	6.19474342643465
FMR1	na	29.3183700571884	28.4929975310909	27.6761064323553	29.9979633614795	27.2299734608527	33.7950489038691	34.9614701417254	37.8613200905156	31.4904143487156	34.7146985520331
PIM2	na	20.6727170259074	21.9846368732587	21.7698511608814	24.1220736308804	24.9769942016096	23.3500397557759	21.9389091157807	20.8607685359689	26.4487469942833	27.3534125323088
SCML2	na	7.99242591336199	9.00575486374454	7.76142519648816	9.8962353357458	9.67227302675083	10.3643527067952	10.9107943730888	9.12414922881631	11.0036390672132	11.7458771462267
SLC35A2	na	26.9744374575967	24.2549952422699	26.3131244466306	22.0732436590268	22.8793928223142	21.4949416059215	18.1455504986136	20.0419346308187	21.9672649014547	20.3943825792362
PQBP1	na	30.7016745421934	36.1743766795789	35.5132528502726	33.5157657659829	33.6004665387127	25.0841532436832	31.5200726333676	28.0743053194348	34.7714994523937	29.2440160455714
EMD	na	36.6575688526314	39.8826286822972	40.397271632453	39.0823981423399	41.8354941759464	29.7622268389682	30.9334707853521	30.1018940369496	34.3313538897052	34.9158265853589
TAZ	na	13.3335182304645	12.5248103357119	15.6742928358346	12.486265677523	12.3913859258374	10.2030398241991	10.9107943730888	11.6586351257097	10.4434538056096	11.9470051795525
PGK1	na	200.156473955301	196.840070593273	200.812679230113	171.753803112182	192.047059615486	170.669029786604	166.086536568129	155.929370795028	192.183557963	189.462607392904
MAGT1	na	70.5101036106694	70.4567880516484	70.4207359291121	77.7009102533167	82.4279653123103	83.9633553912356	80.2080260186563	81.5324616985253	90.4299065160066	97.4666449496828
SMS	na	49.9910870830959	54.60211877472	51.4147093503947	55.5890094250096	51.8962119025667	47.869597910373	48.8052737548918	48.9350738554037	52.1772557950764	56.1549469045634
UBL4A	na	42.1907867926512	39.4663963146452	41.911696061036	43.9532014716523	44.7099849549808	37.9085274100679	38.2073337007446	36.0676839173294	46.3753370141822	41.2714724384542
CD99L2	na	34.6210372497074	34.6608044335714	38.6178229288679	32.2014220104541	30.7648202296653	31.9399507540147	30.3468689373366	31.1546804864284	35.2116450150822	29.4853696855623
EEA1	na	28.8188434376033	26.1847998559295	24.4579545216163	28.0651048974666	21.1702361428884	31.0930581203855	34.4530818734452	34.8199370142435	27.0089322558869	30.8932659188429
RP2	na	4.41888932709917	3.85960922731909	3.5210367964556	3.59511674306391	2.91333524902133	5.04102758112605	4.02799935637328	4.64005879585103	3.8412703652817	4.78684719315405
JADE3	na	24.1694033630033	29.0984264294939	26.3509850573452	25.7843319099314	27.812640510657	28.9556624259881	28.58706339329	29.1660838596351	25.8485484997081	29.404918472232
CDK16	na	165.343311082676	157.449352890929	161.664807751241	147.554415142741	150.871921429318	141.592382698669	136.091628739602	133.118997722987	157.051939413861	139.180599061454
USP11	na	82.3450419823785	84.8735636948697	88.8967139578253	79.1312255166862	77.8054733838631	76.583291012467	77.3923371481818	78.8420074387461	80.746704136859	74.7391771838674
HTATSF1	na	49.760536335595	47.1856147692833	45.9249207967811	54.893180377965	53.1003904721622	51.2571684448897	51.0343607773508	62.1144005192495	55.9384996944147	59.4534466511066
TIMP1	na	106.668145843716	115.788276819573	107.789158704399	130.236003305186	155.999391467596	125.138468673873	118.962854777549	108.281035933431	147.648829665515	131.175703335087
GABRE	na	1.11432861292066	0.870304041454304	0.83293343572068	1.50762960193002	1.28186750956939	2.21805213569546	2.1899802325913	1.75464408246468	2.08068811452759	1.68947547993672
FGD1	na	27.4739640771818	29.0227478171935	30.5156522359486	27.0213613268997	28.2787741505004	32.2222482985577	26.7099374796403	29.5560047668494	28.2893557109808	26.3477723656798
PIN4	na	7.26234854627603	8.66520110839285	7.07993420362578	7.77009102533167	8.4292499871684	7.38006437876854	7.11743575592172	8.38329950510901	6.96230253707308	6.71767631308173
PORCN	na	11.7580881225422	12.6761675603127	15.0306624536868	14.2258382951346	17.2081002042194	14.8004569781861	12.0057844893844	12.2825085772527	11.7238772607035	12.4297124595345
MAGED2	na	31.239626286362	33.3364287183149	34.225992085977	37.1108825090468	39.3494480967815	34.2789875516572	36.447528156698	33.2212612946645	30.9702423200837	30.0083025722094
RBM3	na	199.580097086549	197.559017410127	202.137800605123	225.64189708886	218.344765796652	192.849551143558	210.590063437574	209.153574629789	224.634289903036	236.003634304494
KLF8	na	1.26802911125455	1.32437571525655	1.40084259643933	0.734486216324884	0.621511519791218	0.887220854278185	1.40784443523726	1.3647231752503	0.800264659433687	0.764286526638041
SYTL4	na	3.95778783209752	5.14614563642545	4.65685511789289	6.0305184077201	5.59360367812096	5.40398156696713	5.82691169028756	5.88780569893702	4.72156149065875	4.90752401314953
CENPI	na	8.64565303128099	8.13545082229023	8.55649802149426	7.61546234821064	8.27387210722059	9.0738496460269	8.48617340129128	9.59205431747356	7.52248779867666	8.84963346633521
PBDC1	na	12.0270639946264	11.3517918450561	11.7367893215187	14.4964384800964	17.8296117240106	13.9535643445569	16.6985992735086	14.4660656576532	14.324737403863	16.5327243393808
GLA	na	6.45542093002314	7.6435398423378	6.8906311500529	9.8962353357458	11.3814297061767	8.38826989499375	8.44706661142358	8.14934696078038	10.1633611748078	10.8609137995932
ARMCX3	na	22.7476737534149	26.7523894481823	24.7608394073329	24.1220736308804	24.8993052616357	24.4792299339481	25.1847726747999	27.1384951421203	25.2883632381045	25.6639370523721
NDFIP2	na	32.7382061451174	30.0444090832486	29.8720218538008	29.6500488379572	30.8813536396261	27.9474569097628	28.8999177122316	25.8907482390343	30.1299644276783	30.5714610655216
FNDC3A	na	77.7724521569455	78.1760065062866	73.5253060077073	70.240076582227	61.6850183392784	76.2606652472749	74.7721822270457	79.3878967088462	77.4256058002092	80.7327925769763
CDADC1	na	7.5697495429438	6.65971788243293	6.96635237148205	7.46083367108961	6.95316012766425	7.09776683422548	6.56994069777389	7.44748932779451	7.08234223598813	7.07970677306817
CAB39L	na	6.91652242502479	6.01644967787975	5.64123099647188	4.63886031363085	4.70018086842109	4.87971469853002	5.27941663213974	5.14695597522972	6.24206434358276	6.15451781976949
KLF5	na	357.199958127947	342.672756496095	345.326630327651	265.922667478888	232.756064161811	243.905078485203	242.422990389883	256.450980674893	293.537077080276	284.314587909351
STK24	na	208.763701861998	191.277692589196	188.205095862159	158.223793864092	154.717523958026	157.481701634378	156.231625521468	161.466247677472	184.461003999465	175.826126733415
DNAJC3	na	80.5006360023719	85.933064267075	80.1887734934728	85.9735444792917	81.3791646226626	93.4404872437525	87.8729568327258	91.8263736489847	100.033082429211	111.988088955806
UGGT2	na	27.0512877067636	25.1252992837242	25.3666091787662	28.4130194209889	24.0447269219227	30.9317452377895	33.2407713875465	33.9231189276504	27.7691836823489	34.3124424853815
ARHGEF7	na	56.6002085114529	56.1913696330279	53.6106247718401	55.6276665942899	52.2846566024362	58.4355917204132	66.2860088257545	65.3117519584074	57.3389628484237	61.0222453110478
FGF9	na	20.634291901324	19.0331709935441	20.1039842894401	19.0193272858865	19.849524163332	19.7608281180141	21.6651615867068	22.4984363462693	21.807211969568	23.129723832467
PARP4	na	100.097449539942	96.3010341522262	98.4375878578986	91.4242053478079	91.7894825791655	111.144576108667	103.984954258219	109.021885657139	104.074418959351	109.413650129235
SUPT20H	na	23.900427490919	23.044137445464	23.5492998644665	19.0193272858865	17.0915667942585	22.2208495776036	21.508734427236	20.7827843545261	18.6861797977766	17.2165596526885
MRPS31	na	12.6034408633785	13.9248646632689	12.4940015358102	13.6459807559307	15.3435656448457	13.8729079032589	15.2516480484037	14.9729628370319	12.924274249854	14.8432488594441
SLC25A15	na	25.283731975924	23.6874056500171	23.2464149787499	26.1322464334538	28.2787741505004	25.3664507882263	25.8104813126832	24.9939301524413	28.3293689439525	26.5086747923405
KPNA3	na	66.4370404048215	60.467211227999	54.3299763754171	67.3021317169275	61.4519515193567	64.9284352449036	69.7274063341122	68.041198308908	66.5019931989394	72.4060919972881
RGCC	na	1.61385523250579	1.74060808290861	1.81730931429967	3.24720221954159	3.14640206894304	2.25838035634447	2.46372776166521	2.92440680410779	3.00099247287633	3.62030459986441
VWA8	na	72.5466352135934	70.4946273577986	64.9688079862131	66.5676455006026	65.5694653379735	79.3256100165996	76.962162459637	80.8695961562608	77.2655528683225	79.405347557026
DGKH	na	16.1769774496413	16.1195444199797	15.7500140572638	12.2929798311217	12.2748525158766	20.7287054135903	20.9612393690881	21.3676657153476	17.5658092745694	18.6244558859691
KATNAL1	na	5.72534356293719	6.24348551478088	6.47416443219256	6.22380425412138	4.19520275859072	6.17021775929829	6.17887279909688	6.66764751336577	5.56183938306412	5.83271296644821
INTS6	na	24.8994807300893	23.9522807930685	22.3377603216001	23.0783300603135	21.3256140228362	25.2051379056303	25.2629862545353	25.2668747874913	23.9279133170672	26.7098028256663
DHRS12	na	2.38235772417521	2.80010865511385	2.53666091787662	2.35808732609568	2.01991243932146	1.65345704660935	2.229087022459	1.6766599010218	2.00066164858422	1.56879865994124
TSC22D1	na	305.748716310679	286.405708250766	297.470818384427	254.402831033372	275.290758797523	225.515409869255	235.540195373168	222.293909202914	248.842295850905	254.346510943807
CLN5	na	7.91557566419504	7.83273637308873	7.42067970005697	6.99694763972653	7.45813823749462	6.97678217227846	6.02244563962607	7.75942605356601	5.52182615009244	6.55677388642109
MSLN	na	41.2301586780645	44.4990240326201	45.0162661396313	58.4496399517487	60.9858178795133	51.1361837829427	47.201895370316	48.4671687667465	49.5763956519169	42.6391430650697
MGRN1	na	74.7368673148513	74.2407186666671	75.872663872011	73.3713072939279	74.3483155550245	68.3160057794203	68.7888433772874	67.0274039501506	71.2635679225698	64.9241291575683
ZNF629	na	62.2487018252232	64.3268204553181	64.7795049326402	64.4801583594687	63.3553305487173	67.5900978077381	67.1854649927116	72.408312469709	73.5043089689841	69.7512019573876
TRADD	na	6.22487018252232	5.63805661637788	5.64123099647188	5.72126105347804	6.33164860787303	4.63774537463597	5.27941663213974	4.09416952575091	4.92162765551717	5.47068250646177
HSF4	na	5.30266719251901	5.10830633027526	5.75481282861561	6.61037594692395	6.60355989778169	7.82367480590764	8.75992093036519	7.83741023500889	5.8819452468376	6.83835313307721
CORO1A	na	5.49479281543636	6.28132482093106	5.48978855361357	7.73143385605141	9.36151726685522	7.33973615811953	6.8045814369801	5.49788479172265	7.48247456570497	5.43045689979661
MAPK3	na	62.5176776973074	68.5648227441391	72.8059544041304	74.4537080337751	73.0276035754681	62.266772682069	58.6210780116849	61.0616140697707	65.1015300449304	57.4823919245137
GDPD3	na	0.806927616252893	0.79462542915393	1.36298198572475	0.65717187776437	0.660355989778169	0.887220854278185	1.56427159470807	1.52069153813605	1.12037052320716	1.2067681999548
ELMO3	na	36.0043417347124	39.1258425592935	39.1857320895865	40.1647988821871	40.2040264364944	33.7950489038691	35.7827127289471	32.636379933843	38.412703652817	37.1282349519427
PHKB	na	44.9189706380777	46.2396321155287	44.4483569789127	42.9481150703656	41.6024273560247	49.2004291917903	45.5985169857402	46.9464772286104	43.1342651434757	42.1162101784226
LYRM1	na	56.6770587606198	59.0293175942919	59.1761345468829	38.8117979573781	37.7568248273165	36.0131010395645	38.4419744399508	39.5379799915374	39.2529815452223	36.8064300986215
NUTF2	na	91.682347256162	94.6739439877682	99.649127400765	112.376391097707	121.427813179209	95.3359136142559	99.3312462639624	90.1497137479629	110.356496535905	96.0185231097371
NUP93	na	56.4849331377025	54.3372436316687	56.9802191254374	65.5625590993159	66.9290217875168	60.6133156354597	60.7719514544085	60.3987485275063	66.2219005681376	68.2226289041115
CENPT	na	17.214455813395	16.6114553999321	17.7187658144217	21.6093576276637	21.7917476626796	21.7369109298155	21.0394529488235	20.6658080823617	21.807211969568	21.6816019925213
NFAT5	na	89.722665902405	75.4894157696233	75.872663872011	64.7121013751503	56.3633259510661	107.071425823117	109.420798049829	101.301451694294	85.9884376561496	90.8696454565966
LONP2	na	76.6581235440248	74.5812724220188	72.9195362362741	73.6419074788897	73.921026385168	79.2852817959506	80.3644531781271	80.4016910676036	75.7050367824268	79.928280443673
N4BP1	na	34.8900131217917	32.6174819014613	32.0300766645316	30.8484210856451	31.1532649295348	33.311110256081	35.6262855694763	36.1066760080509	34.0512612589034	33.6286071720738
ARL2BP	na	39.0783517013901	40.1853431314987	37.8606107145764	37.1881968476073	37.4849135374078	37.0616347764387	36.9950232148459	33.1042850225002	36.5720949361195	35.680113111997
PLLP	na	6.45542093002314	5.94077106557938	4.92187939289493	6.95829047044627	8.31271657720754	7.01711039292747	6.45262032817079	5.49788479172265	5.60185261603581	6.15451781976949
DHODH	na	18.9051612950678	18.9953316873939	19.9525418465817	20.9908429191796	22.9570817622881	21.2933005026765	22.4081905941931	21.406657806069	23.6078074532938	22.8883701924761
CTCF	na	65.1305861689835	60.1266574726473	63.0757774504842	69.0417043345391	67.7059111872558	67.5497695870891	68.6715230076843	71.4725022923945	64.14121245361	65.8090925042019
ACD	na	34.8515879972083	33.1093928814137	35.0967861324123	37.0335681704862	36.7857130776427	30.2864937074053	28.5479566034223	26.6315979627416	33.0109172016396	34.4733449120422
POLR2C	na	64.8231851723157	70.0783949901465	70.5721783719704	79.8270545637308	82.9717878921276	69.0419137511024	68.3586686887427	66.3645384078862	78.3459101585579	78.9628658837092
PARD6A	na	7.03179779877521	8.70304041454304	9.31371023578579	7.92471970245269	9.36151726685522	6.73481284838441	6.7654746471124	5.92679778965846	7.76256719650676	6.31542024643013
ZNF821	na	8.29982691002975	9.38414792524641	9.20012840364206	8.34994856453552	7.80773846737718	7.1784232755235	7.78225118367265	7.48648141851595	7.52248779867666	6.71767631308173
MMP15	na	34.3136362530397	36.0986980672785	37.7470288824326	35.1780240450339	40.3982487864292	34.1176746690611	32.6932763293987	33.8061426554861	37.3723595955532	32.3816133654539
[truncated: 13,077 more rows]
