# Supplementary material for: FOXO1 links KRAS G12D and G12V alleles to glutamine and nitrogen metabolism in colorectal cancer
Source: EMBO Rep. 2025 Nov 20;27(1):142–62. doi: 10.1038/s44319-025-00641-z (PMC12795846; doi:10.1038/s44319-025-00641-z)
Supplement: Supplementary file 6 — Source data Fig. 4 [file 44319_2025_641_MOESM6_ESM.zip › Fig4/Fig 4C-D/data/sw_gsea_G12G_LN_iFOXO1___G12G_LN_DMSO.gct]

#1.2
15130	10
NAME	Desctiption	Parental_Low_Nutrient_Foxo1inh_1	Parental_Low_Nutrient_Foxo1inh_2	Parental_Low_Nutrient_Foxo1inh_3	Parental_Low_Nutrient_Foxo1inh_4	Parental_Low_Nutrient_Foxo1inh_5	Parental_Low_Nutrient_DMSO_1	Parental_Low_Nutrient_DMSO_2	Parental_Low_Nutrient_DMSO_3	Parental_Low_Nutrient_DMSO_4	Parental_Low_Nutrient_DMSO_5
TSPAN6	na	14.931787882081	15.1509629129294	12.3887906436924	28.100264693443	27.0700771755765	29.3141199302526	26.5980915968302	25.9659343410018	28.9957333924478	30.0708577268151
DPM1	na	31.9508149304745	28.2980887954392	30.2419973625487	23.4631265141301	26.2785544511444	16.9048473615525	15.6351160838905	15.1161459123962	14.9679661351417	14.902371970811
SCYL3	na	18.1429250610232	18.08340734769	17.3526495211314	12.5638701097622	13.8120715413395	14.3041016136214	16.9227138790344	14.7115775303126	14.2158070328732	14.0279981051767
C1ORF112	na	10.3559174020885	10.1658073738365	9.67743915601557	12.048632534283	10.4876760987248	10.6630575665178	10.116839818988	11.4750304736438	11.0191308482324	10.7205839177773
FUCA2	na	55.071002618858	57.6225331430445	60.4422816252869	72.2125278863937	78.8356633534332	53.7611299608055	57.0589765790922	55.1316367948465	62.8805009496403	67.5929014390358
GCLC	na	59.8877083872712	56.645051664791	60.9428388230119	45.2220056632136	48.5599191439069	90.691719581428	87.9981121709791	83.9663287542593	95.7122457636571	91.8092558916038
NFYA	na	20.9526700925976	18.2789036433407	19.4800176114624	21.362542552561	23.1520396896378	30.7631068469571	31.9324253195693	30.4529654877471	30.0487561356236	32.6559630686905
STPG1	na	5.218097915781	5.03402961300558	5.13071127668067	4.00299962487693	3.9180374859387	5.90740819887221	6.62193151788304	6.1788625627313	4.62577847895082	4.44790183822677
NIPAL3	na	21.0730877368079	19.6473777128956	20.147427208429	20.3320674016026	18.4820556154886	40.2372520715635	41.3134949699037	37.2938490393425	35.3138698515026	37.7121249873586
LAS1L	na	34.8809776062592	36.606681360594	35.3309955394189	48.9475696705248	54.3776111684826	33.8840017444745	34.4708324014245	34.9399966344925	39.90204037534	41.4757342350889
ENPP4	na	12.9248271452422	12.805007365121	12.555643042934	15.3382262854195	12.5060590460266	12.7436541648627	11.51480313943	11.622146248947	11.9217217709545	11.5569415283841
SEMA3F	na	10.2756389726149	12.6095110694703	11.6379548471049	18.7070873558605	17.6905328910566	10.7373645878872	11.9930537490548	13.4978723840618	15.3064377311625	16.4990546819694
ANKIB1	na	76.4652040735601	72.3336293907598	74.3327438621541	53.6639751691422	51.5677054967488	71.1861264719443	68.6841452438202	63.7379096500794	65.8139214484872	64.4375522717468
CYP51A1	na	266.524385852199	278.191228710949	289.822617482742	195.076872808359	193.329425442531	255.913381596426	261.639871973246	247.191281453078	169.122974145055	182.782154172601
KRIT1	na	22.7187955410158	20.184992525935	21.3571071029309	22.5119186824762	25.8827930889284	28.6825102486122	32.8521380303864	31.5195548586948	32.7189209486765	28.5121912706844
RAD52	na	12.0016252062963	12.7561332912083	10.7202666512759	9.9876822323662	9.77530564673595	9.65991277803002	8.90281904070942	10.776230540954	9.74046037437611	9.00985244153627
BAD	na	17.0591662631302	17.5457925346505	15.892691027767	27.8624627355295	28.9697317142134	21.9948783253607	25.347282310119	26.5176184983885	26.0623128936009	27.2576548547743
LAP3	na	66.1895651009452	63.4385479386529	67.7003609922986	79.7429232203206	83.545223563804	45.141515481948	49.2230242829306	45.6794482316207	48.2133984554061	51.9302043676732
CD99	na	38.7744814357265	37.7796591344982	37.7086422286124	43.5573919578192	47.451787329702	51.0117701701355	54.5205694972371	52.7777843899965	55.0204383309353	57.2904963265619
CD99	na	38.7744814357265	37.7796591344982	37.7503553284228	43.5573919578192	47.451787329702	51.0117701701355	54.5205694972371	52.7777843899965	55.0204383309353	57.2904963265619
HS3ST1	na	1.60556858947108	1.66171851303097	1.91880259127895	2.57618787739604	2.5724488544042	1.18891234191139	1.28759779514393	1.28726303390235	2.10604548635159	1.52065020110317
WNT16	na	1.72598623368141	1.51509629129294	1.83537639165813	0.99084149130617	0.514489770880839	9.80852682076894	6.47477748415231	7.1718940460274	5.75401713235345	5.17021068375077
MAD1L1	na	59.0046456630621	53.8592294517685	58.5651921338184	45.3805403018226	51.0927918620895	28.9797383340901	30.6816160328581	30.6736391507018	37.4199153378542	34.4047107999592
LASP1	na	34.1584717409972	38.4638961692757	36.6241016335417	70.3497458827381	74.7988974588297	147.945279546598	144.431684106716	145.497501774792	134.711695216275	144.385736594746
SNX11	na	13.1255232189261	11.0944147781774	14.0990277359192	8.99684074106002	9.02335905852549	12.2235050152764	10.116839818988	12.3209461816368	9.10112513744795	11.0627302130255
M6PR	na	122.585161806117	126.681599581655	116.713253269533	143.870184537656	138.714357456719	90.9889476669058	96.6434116526598	92.7197173847953	98.2695867113698	107.129806667718
CYP26B1	na	16.2563819683947	16.421688834659	15.1418552311795	19.2619585909919	15.157660172874	11.7033558656902	12.8024009345739	12.4312830131142	14.3286308982135	12.6974291792115
ICA1	na	35.2823697536269	32.989999891056	36.1652575356272	28.9325715461402	30.1965919370831	34.5899184474844	39.7683776157309	42.1118906805199	33.659119826512	34.062564504711
DBNDD1	na	53.3048771704398	57.9157775865205	56.1458323448145	62.8986178681157	59.1663236512965	52.9809062364262	60.4067308464664	60.3910257619333	54.456319004234	61.5863331446783
ALS2	na	34.8408383915224	32.4523850780166	31.5768165564819	24.5332353247408	22.8354305998649	27.9394400349176	23.1031832957253	25.1567975768346	22.2639094271454	24.6345332578713
CFLAR	na	5.78004692209588	5.57164442604501	5.42270297535355	7.37186069531791	7.00497611122374	20.1372027911241	21.043026823495	18.9779350141033	17.1868354868335	15.8907946015281
NDUFAF7	na	12.7642702862951	11.2410369999154	9.80257845544681	10.8992564043679	10.2897954176168	9.36268469255217	10.0432628021226	10.9233463162571	9.43959673346874	10.4164538775567
RBM5	na	149.518574894494	140.610710646768	135.150443385735	99.0048818113125	95.1806076129553	103.844062363823	100.506205038092	103.128158487491	105.001410676672	103.17611614485
SLC7A2	na	8.38909587998638	8.30859256515485	8.17576756284074	10.3443851692364	9.1816636034119	6.39040383777371	5.48148775646985	4.63414692204848	7.14551147155004	6.69086088485394
ARF5	na	77.6693805156634	80.0068589950499	89.0991811950399	118.147939423348	120.073997296344	117.33078674238	129.385184157748	132.808766154897	127.904655340746	145.906386795849
SARM1	na	70.4844610777803	70.7207849516415	69.4105980845255	69.5174390300409	71.6328065611015	57.4021740079092	56.9486110537942	58.6256364582958	53.478512171285	57.366528836617
POLDIP2	na	83.3691490082857	83.2814219471992	86.0124118090694	116.760761335519	130.442944986404	74.5299424335701	72.7308811714154	74.9554875169428	76.4569727455854	82.8374197050951
PLXND1	na	57.2385202146439	61.4835849821459	58.3566266347663	74.669814784833	68.9020531618109	76.6848460532845	77.9180608604238	83.1204130462663	84.7307228705381	89.6803456100593
AK2	na	287.998865736375	275.845273163141	286.652421897151	250.4847290022	258.511321799511	192.269417793482	179.711863693659	186.616360972016	176.719781077967	183.808593058345
FKBP4	na	120.216948136647	116.369169986081	128.142642617586	181.125824610768	198.553475423782	92.9209302225119	101.205186698313	97.7584326889274	111.846058507315	123.59084509466
KDM1A	na	128.325069513476	119.985851455619	122.636513442611	164.677855855085	161.47063578414	140.774651984445	140.605679229717	138.656618223196	149.002718159375	156.170775653295
RBM6	na	64.6241357262109	60.7993479473684	61.568535320168	54.4170147025349	56.0398088897899	48.1881033580959	47.1260793022677	48.658542681509	56.4871485803587	54.2872121793831
CAMKK1	na	31.3487267094228	33.7719850736588	30.7008414604632	35.9477293045879	34.2333578316866	25.8588434365727	25.0529742426575	24.1269871497127	33.8847675571926	34.3666945449316
RECQL	na	26.6925777999567	24.7791554737265	21.4822464023622	24.8106709423065	28.6531226244406	21.9577248146759	21.7052199752833	19.7502928344447	19.2176650629583	20.6428264799755
VPS50	na	10.797448764193	12.5117629216449	10.636840451655	17.1613746294229	18.1258703894942	22.3292599215232	23.3239143463214	22.5087136213783	21.5869662351038	23.1518993117957
HSPB6	na	3.37169403788926	4.3986666521408	3.92103138217872	0.673772214088196	0.91025113309687	1.41183340601977	1.25080928671124	0.845915707992976	0.451295461361055	0.228097530165475
ARHGAP33	na	10.5566134757723	10.9477925564393	9.30202125772187	12.7620384080235	13.9703760862259	13.9325665067741	13.2070745273334	14.6380196426611	15.8329491027504	14.902371970811
NDUFAB1	na	51.5387517220216	50.8290368691826	54.3104559531564	55.9230937693202	64.8257111309858	32.9551639773563	32.0427908448674	33.9469651511964	38.0968585298957	39.9170677789582
ZMYND10	na	0.762645079998762	0.43986666521408	0.291991698672884	0.634138554435949	1.3060124953129	0.668763192325155	0.551827626490254	0.95625253947032	1.01541478806237	0.912390120661901
SLC25A13	na	35.4830658273108	30.3019258258588	34.0378894452962	41.5757089752069	42.7422271193313	34.924300043647	32.4842529460596	33.5791757129386	40.2781199264742	42.3501081007232
ST7	na	24.3243641304868	26.3431258389321	24.4855895887118	31.7465613814497	32.0962464757201	34.515611426115	33.9925817917996	31.9976811284299	41.33114266965	41.2476367049234
CDC27	na	118.129708970335	115.049569990438	114.836163778064	88.5415956631194	84.4950508331225	101.46623768	95.8340644671407	93.8598646433945	91.9138422972016	90.0985244153627
HCCS	na	18.0225074168129	17.5457925346505	18.6457556152541	21.362542552561	23.5082249156322	10.8488251199414	12.2137847996509	12.7622935075462	12.8995286039035	13.3817217697079
DVL2	na	82.5663647135502	82.548310838509	77.7949311464183	78.2764778131874	72.780514511528	60.3373013520029	62.0254252175045	60.7955941440169	65.5130578075798	67.4788526739531
PRSS22	na	8.87076645682771	9.72594070862244	9.59401295639475	1.82314834400335	1.86007840241534	3.19520191888685	2.42804155655712	2.94231550606252	2.10604548635159	1.78676398629622
UPF1	na	155.29862181659	151.363006907556	139.69717126507	129.284997785629	124.031610918504	138.396827300622	133.358343068478	138.583060335545	130.988507660046	137.200664394533
SKAP2	na	8.26867823577605	7.37998516081401	7.09122696777003	12.1675335132398	13.8912238137827	26.1560715220505	28.4375170184644	23.3914082731971	19.5185287038656	19.7684526143412
SLC25A5	na	433.623936801401	428.772250435903	454.63107483368	467.320480959642	432.646321174564	361.763733537224	375.095631979642	377.351963652519	339.22375512306	355.756114548086
MCUB	na	14.3296996610294	14.9554666172787	13.3064788395214	21.362542552561	21.3711135596656	19.6170536415379	20.344045163274	18.4998087443681	22.7152048885064	21.8213303858305
HOXA11	na	15.5740153178695	14.4178518042393	12.8476347416069	10.0273158920184	10.36894769006	7.83939075447821	7.46806721183477	8.09136764167194	8.38657399029294	10.568518897667
POLR2J	na	152.328319926069	180.247584589947	176.15442049937	165.787598325348	185.335045925767	151.289095508224	163.672074017009	160.172300361279	152.237002299129	159.972401156053
DHX33	na	116.885393313494	110.944147781774	103.657053028874	98.2122086182676	95.6950973838361	73.5639511557671	67.1758163980802	63.0391097173896	74.4261431694607	73.9416160286415
LIG3	na	49.0902596230782	47.9943405822474	48.5957612791299	53.307272232272	51.2906725431975	52.7208316616331	49.8852174347189	49.1734478950699	51.6357223707274	54.8574560047968
RPAP3	na	34.5197246736282	29.22669619978	34.1630287447274	32.6581355534514	33.3626828348114	29.1655058875137	29.9826343726371	28.9082498470643	34.2608471083268	32.5038980485802
ACSM3	na	0.361252932630993	0.244370369563378	0.125139299431236	0.11890097895674	0.474913634659236	1.4489869167045	1.65548287947076	2.09639979806955	1.65475002499054	1.8247802413238
REXO5	na	6.14129985472687	7.33111108690133	7.17465316739086	10.9388900640201	11.6353840491513	10.9974391626803	11.6619571731607	11.2543568106892	9.81567628460295	9.39001499181206
CIAPIN1	na	63.0988455662134	56.2051849995769	62.77821521467	56.6364996430607	56.2376895708979	35.2586816398096	32.4842529460596	35.3813439604018	33.9599834674194	38.6245151080205
SPPL2B	na	48.6487282609737	49.6560590952784	49.3883101755278	44.5878671087777	43.9295112059794	34.4413044047455	33.6614852159055	34.1308598703253	33.4710800509449	36.7617186116691
FAM214B	na	2.89002346104794	3.37231109997461	3.8376051825579	4.16153426348591	4.82828861903557	6.46471085914317	7.13697063594061	7.06155721455006	4.32491483804345	4.21980430806129
PRKAR2B	na	4.6962881242029	4.05654813475207	3.54561348388502	9.47244465688699	11.2791988231569	11.9262769297986	12.1034192743529	12.3945040692884	15.4944775067296	15.0164207358938
MSL3	na	9.71368996630002	11.4854073694788	11.3459631484321	17.2802756083796	17.1364669839541	18.7996764064738	19.9761600789472	19.3089455085353	20.9476309981756	22.5436392313545
CREBBP	na	86.9415391198589	98.0902663427399	94.0213269726685	63.0967861663769	56.9896361591084	108.599711731468	106.944194013811	107.431294915108	100.939751524423	94.3943612334792
TSPOAP1	na	8.14826059156572	8.35746663906752	6.54895667023468	2.37801957913481	2.84948180795542	8.47100043611863	8.13026036362307	10.0774306082641	7.03268760620978	6.5768121197712
GCFC2	na	16.8183309747095	14.3689777303266	15.5172731294732	18.5485527172515	18.7986647052614	16.6447727867594	16.9595023874671	15.6310511259572	19.2928809731851	16.6511197020797
WDR54	na	5.41879398946489	7.37998516081401	6.92437456852838	12.3260681518488	12.3873306373617	16.1246236371732	17.9160036067169	17.0286509913369	16.5098922947919	16.0048433666108
CROT	na	4.81670576841323	4.49641479996615	4.96385887743902	8.1249002287106	11.5958079129297	7.83939075447821	8.86603053227674	6.39953622568599	6.95747169598293	7.45118598540552
KMT2E	na	72.6921178883031	77.4654071515908	79.0046110409202	71.459488353001	68.5458679358164	78.0223724379348	82.4798359060766	79.0747292254303	77.4723875336478	72.0788195322902
RHBDD2	na	131.295371403997	134.501451407683	132.188813299195	131.900819322677	138.714357456719	110.791768861867	114.412261225646	118.906325388752	102.744933369867	111.80580603611
SOX8	na	38.8948990799369	40.076740608394	41.5045343113599	33.886779002671	30.4340487544127	27.4935979067008	25.0529742426575	27.6577657569877	31.7411141157275	29.4625976463739
IBTK	na	69.4408414946241	67.641718295143	66.2821155987446	51.5633912075731	49.351441868339	47.2221120802929	48.1929460468155	46.5989218272652	42.6098131435063	42.5782056308887
ZNF195	na	50.1740184209712	45.5995109605263	46.8020979872822	34.9965214729339	35.0644566923403	35.4444491932332	36.6781429073855	32.0712390160815	37.0062278316065	32.1237354983044
MYCBP2	na	87.4232096967002	80.2512293646133	78.0034966454704	78.5142797711009	67.7147690751628	61.4519066725448	55.0356086152946	52.0054265696551	61.0001031939693	61.8904631848989
FBXL3	na	23.2807445473306	22.9219406650448	18.8543211143062	21.0454732753431	21.9647556029897	34.2555368513218	34.9122945026167	31.3356601395659	38.2848983054628	35.8873447460348
PDK2	na	1.32459408631364	1.22185184781689	2.46107288881431	6.69808848122971	7.71734656321259	24.5584705626071	27.4074387823493	29.6806076674057	26.4007844896217	27.4097198748846
ITGA3	na	18.2232034904967	21.3579702998392	19.8554355097561	21.6003445104745	21.6877226494385	43.6925285652435	45.1027113384701	43.2520379391191	46.8971200264363	49.8393103411563
ZFX	na	20.5914171599666	18.2789036433407	19.6051569108936	16.05163215916	15.2368124453172	20.5087378979714	20.1968911295433	18.3894719128908	20.3082957612475	18.703997473569
LAMP2	na	54.4689143978063	53.1261183430783	52.7670712601711	54.6151830007961	49.9055077754414	56.9563318796924	55.10918563216	50.4974898727981	53.2152564854911	51.588058072425
GDE1	na	50.6155497830757	51.2689035343967	53.3510546575169	51.9597278040956	53.6652407164937	58.3681652857122	62.2093677596679	61.2737204137521	58.8564497525043	58.4690002324168
REX1BD	na	18.18306427576	18.6698962346421	21.3988202027413	21.7588791490835	21.7272987856601	20.1000492804394	24.0964730234077	23.060397778765	27.7546708737049	25.4708908684781
OSBPL7	na	31.6297012125802	34.2607258127856	31.4516772570506	26.5149183073531	21.8856033305465	18.2052202355181	19.6818520114857	21.3317874189533	17.8637786788751	19.0841600238448
TMEM98	na	6.98422336419919	9.38382219123371	9.92771775487805	26.4356509880486	27.8615999000085	23.5553257741194	27.3706502739166	26.0762711724791	32.944568679357	36.1914747862554
YBX2	na	10.1953605431413	10.0191851520985	9.01002955904898	13.9906818572431	15.355540853982	12.0748909725375	11.9930537490548	12.2106093501595	14.7423184044611	16.3089734068315
MAP3K14	na	26.5320209410096	27.0273628737096	24.9444336866264	15.4967609240285	15.6721499437548	22.8494090711095	19.645063503053	22.5822715090299	26.7392560856425	27.9419474452707
TMEM132A	na	56.1949006314877	59.2353775821628	61.6936746195993	77.08746802362	76.8964326785747	57.142099433116	55.808167292381	55.9407735590137	57.5401713235345	61.3962518695404
AP2B1	na	376.425555801494	380.435791336267	379.255503476266	347.468294171248	345.341364669708	308.708520279429	305.859659109331	301.182770989325	261.300072128051	281.966563539555
ZNF263	na	85.6972234630188	87.826710821078	73.3733425665146	65.5540730648162	69.1790861153621	58.3310117750274	54.0791073960449	56.3453419410973	66.0395691791677	67.4028201638979
SPATA20	na	80.3587079030275	80.3978515863513	79.2548896397827	81.5660715643239	73.7699179170681	100.240171827404	101.021244156149	105.445231948516	98.0063310255758	101.541417178664
TNFRSF12A	na	143.778667187135	160.600206877052	152.753371505729	95.1207831653923	94.7848462507393	91.0632546882753	75.2324997448379	87.6074441930116	100.638887883515	113.250423727158
MAP3K9	na	25.6088190020637	28.1514665737011	25.111286085868	22.8289879596942	19.9859487919095	24.6699310946613	25.347282310119	21.9938084078174	21.4741423697635	19.5023388291481
RALA	na	49.8930439178137	46.1371257735657	48.0534909815946	44.5085997894732	46.462383924162	55.21011687751	53.9687418707468	50.0561425468887	50.2066200764174	49.0789852406048
BAIAP2L1	na	95.9327232208969	99.7519848557708	103.531913729442	80.2185271361475	74.9176258674945	89.1312721326693	96.9009312116885	91.6163490700218	88.5667342921071	82.9514684701778
KDM7A	na	27.3348052357451	32.5012591519292	35.0807169405565	76.5722304481408	78.5190542636604	130.185901439297	126.699623042162	124.570282737922	144.489763545765	141.990712528008
ETV1	na	0.160556858947108	0.146622221738027	0.20856549905206	0.317069277217974	0.514489770880839	1.70906149149762	1.58190586260539	2.09639979806955	1.09063069828922	1.21652016088253
ALDH3B1	na	3.33155482315249	3.42118517388729	3.1284824857809	6.34138554435949	5.89684429701885	7.24493458352252	7.10018212750793	7.20867298985318	6.16770463860109	7.71729977059858
TTC22	na	43.3904911304559	45.5995109605263	45.0918608950553	38.8409864592019	41.0404532618023	33.1409315307799	33.4407541653094	34.1308598703253	34.4112789287805	36.9898161418346
PHTF2	na	29.0607914694265	24.1437925128617	25.7786956828346	40.7037684628575	39.6552884940462	22.9237160924789	22.1098935680428	24.752229194751	28.7324777066538	27.9799637002983
FARP2	na	19.8689112947046	19.5985036389829	19.1880259127895	21.2832752332565	21.9251794667681	17.2392289577151	16.4076747609769	16.9918720475111	18.8415855118241	17.1073147624106
USH1C	na	1.96682152210207	1.90608888259435	2.04394189071019	3.56702936870221	2.41414430951779	3.26950894025631	4.59856355408545	3.64111543875237	5.03946598519845	5.62640574408172
GGCT	na	83.7705411556535	79.3226219602724	81.9245280276491	72.0936269074369	69.0207815704757	57.4021740079092	55.9921098345444	54.3960579183309	69.7627567353965	65.6540724326293
DBF4	na	66.5508180335762	55.5209479647994	58.9406100321121	64.9595681700325	68.7437486169245	47.9651822939875	44.881980287874	40.0890487701019	55.8478133434306	52.4624319380593
IFRD1	na	101.672630928256	99.0677478209934	101.112553940439	85.0538336137217	80.1020997125245	67.0620867859392	60.2963653211684	63.0023307735638	70.8909953887991	72.6110471026763
COX10	na	42.3468715472997	42.1294517127263	40.3782806164788	39.7921942908558	40.3676589460351	19.1340580026364	20.1233141126779	20.9639979806955	21.5869662351038	20.6808427350031
GTF2IRD1	na	120.778897142962	123.798029220807	118.757195160243	86.2032097436368	75.3529633659322	82.2578726559941	83.9513762433839	80.6930027537647	79.3527852893189	77.9713390615649
PAF1	na	58.6433927304311	64.8558960821205	65.0307226044322	63.7309247208129	61.5804679608143	54.1698185783376	55.5506477333522	55.1316367948465	60.5488077326082	59.6855203932993
VPS41	na	43.5109087746662	41.5918368996869	40.0445758179955	47.8378272002619	49.6284748218902	48.3738709115196	52.4236245165741	55.1684157386723	52.7263530690166	50.4855866766252
ARHGAP44	na	17.3401407662876	18.3277777172533	19.1463128129791	25.8411460932649	22.1230601478761	19.2455185346906	20.0129485873799	20.8904400930439	23.7682276316822	23.8361919022922
ELAC2	na	130.532726323999	130.689273642494	137.027532877203	164.638222195433	169.900352799342	125.021563454119	133.100823509449	129.719334873532	132.831297460604	140.39402981685
SCIN	na	0.240835288420662	0.0488740739126756	0.0834261996208239	0.554871235131455	0.751946588210458	0.705916703009886	0.772558677086355	0.551684157386723	1.46671024942343	1.67271522121348
ARSD	na	8.38909587998638	7.52660738255204	8.0089151635991	9.07610806036452	9.41912042074152	15.047171827316	16.5548287947076	15.4103774630025	12.3354092772022	13.457754279763
PNPLA4	na	8.58979195367027	7.96647404776612	7.59178416549498	6.46028652331623	7.47988974588297	7.72793022242402	8.46135693951722	9.26829384409695	6.95747169598293	7.83134853568132
ADIPOR2	na	72.2907257409353	71.8448886516331	73.7904735646188	65.038835489337	62.1345338679168	65.6874068906041	62.7244068777255	63.9953622568599	57.1640917724003	60.4458454938509
CDKL3	na	0.682366650525208	0.635362960864782	0.667409596966591	0.554871235131455	0.593642043324045	0.631609681640424	1.14044376141319	1.21370514625079	0.639335236928162	0.874373865634322
MARK4	na	45.9594008736096	48.8740739126756	45.3421394939178	37.5330756906777	36.2121646427668	50.9003096380813	56.6543029863327	53.5501422103379	45.8440972832605	45.9236360733157
PROM1	na	69.3204238504138	67.8372145907937	65.7398453012092	69.2400034124752	67.2398554405035	48.039489315357	47.7146954371906	47.2241638723035	58.4427622462566	61.8904631848989
CCDC124	na	59.7271515283241	55.129955373498	63.3204855122054	81.2886359467582	91.5791792167894	49.5256297427462	55.5874362417849	56.3821208849231	65.5506657626933	71.4705594518489
PAFAH1B1	na	71.1668277283055	68.4725775516585	66.5741072974175	55.1700542359276	52.6758373109536	68.6596877453826	62.4668873186967	63.9585833130341	60.0222963610203	59.0012278028029
NOS2	na	16.8183309747095	16.568311056397	16.0595434270086	35.0757887922384	33.4814112434762	9.21407064981325	10.9997640213724	11.7324830804243	17.7509548135348	18.5139161984311
KIAA0100	na	227.468929913315	241.780043646006	224.291337680585	275.929538498942	268.642812672241	238.82276668145	229.376350077782	227.477767562459	258.366651629204	260.145233153724
TRAPPC6A	na	3.05058031999505	2.88357036084786	4.37987548009326	3.17069277217974	3.12651476150664	5.83310117750274	6.91623958534451	7.35578876515631	5.03946598519845	4.63798311336466
SCN4A	na	1.28445487157686	1.27072592172956	1.45995849336442	0.158534638608987	0.158304544886412	0.482995638901501	0.478250609624886	0.257452606780471	0.225647730680528	0.114048765082738
ST7L	na	9.27215860419548	10.6545481129633	10.0528570543093	8.52123682523306	10.4480999625032	8.76822852159648	10.1536283274207	9.63608328235477	8.42418194540636	9.27596622672933
RPUSD1	na	182.07147804602	174.480443868252	171.774545019276	167.967449606222	183.831152749346	104.252750981355	100.653359071822	106.144031881206	114.252967634574	122.48837369886
RHBDF1	na	12.6839918568215	12.5606369955576	13.1813395400902	9.67061295514822	9.37954428451992	29.537040994361	28.4375170184644	29.5702708359284	26.8144719958694	29.0064025860429
LUC7L	na	59.0046456630621	53.174992416991	53.3093415577065	35.0361551325862	34.6291191939027	38.6768046228048	36.972450974847	39.9787119386245	42.5722051883929	41.2096204498959
BAIAP3	na	5.41879398946489	6.89124442168725	6.42381737080344	5.98468260748927	5.77811588835404	4.42126777148297	4.63535206251813	6.14208361890552	6.28052850394135	6.5768121197712
TSR3	na	53.1844595262295	46.3814961431291	49.4300232753382	62.4230139522887	64.0737645427753	31.0231814217503	34.2133128423957	37.9926489720323	38.8866255872776	39.0046776582963
PIGQ	na	39.5371265157253	42.9114368953291	42.5056487068098	55.2096878955798	56.5147225244491	41.5376249455291	44.7716147625759	43.0313642761644	47.4612393531376	49.9913753612666
CRAMP1	na	57.760330006222	59.1865035082501	60.4839947250973	45.1427383439091	41.4362146240184	59.5199241169388	54.2630499382083	56.4924577164005	52.8391769343569	50.40955416657
TEAD3	na	3.61252932630993	4.5941629477915	4.25473618066202	8.87793976210328	8.23183633409343	18.1680667248334	19.3139669271589	19.4560612838384	22.0758696515783	22.7337205064924
DNAJC11	na	122.504883376643	118.470755164326	120.967989450195	126.312473311711	122.329837060975	74.2327143480922	73.3194973063384	71.9396141232287	77.3219557131941	82.2671758796814
MYLIP	na	7.34547629683018	5.52277035213234	6.75752216928674	6.10358358644601	5.58023520724603	6.72478543393628	5.84937284079669	5.48006263004145	7.0702955613232	6.34871458960573
E2F2	na	31.669840427317	34.7005924779996	31.4516772570506	32.3410662762334	29.2863408039862	22.1063388574149	20.6383532307355	21.3685663627791	24.5203867339507	23.1138830567682
PSMB1	na	68.1563866230473	71.7960145777204	78.3789145437641	88.4623283438149	100.562962139093	75.7931617968509	74.055267474992	78.11847668596	81.0451432694228	89.1861342947008
JARID2	na	20.9526700925976	19.1097628998561	20.3142796076706	12.7224047483712	13.258005634237	19.31982555606	19.4611209608896	20.1180822727025	18.9168014220509	19.7304363593136
CDKL5	na	2.97030189052149	2.73694813910983	2.54449908843513	2.73472251600503	2.41414430951779	6.87339947667521	6.91623958534451	6.10530467507974	5.97966486303398	6.04458454938509
CDK11A	na	48.407892972553	45.1596442953122	48.5123350795091	45.6976095790406	48.4807668714637	34.7756860009081	39.878743141029	39.8683751071472	45.6560575076934	45.4674410129847
NADK	na	120.939454001909	113.485599625233	115.169868576547	113.272999286121	113.504358683557	78.6539821195752	74.2392100171555	80.2884343716811	95.6746378085437	98.3100355013198
CYTH3	na	28.2178679599542	27.271733243273	29.6997270650133	34.9965214729339	36.093436234102	58.5167793284511	63.4601770463792	57.1176997614387	64.0463475581564	64.7416823119674
ADAM22	na	25.2475660694327	28.8357036084786	25.2781384851096	42.7250851051221	40.6051157633647	34.2926903620066	37.5242786013372	34.7928808591893	41.9328699514647	40.8294578996201
SYPL1	na	74.1772688335638	77.8563997428922	78.8377586416786	97.6177037234839	91.6583314892326	99.942943741926	95.0247172816217	89.8509597663843	91.5753707011808	104.810815111036
CYB561	na	68.7986140588357	75.1194516037823	70.1614338811129	77.08746802362	72.5034815579768	67.5822359355254	69.64064646307	72.6384140559186	80.5938478080618	83.1415497453157
SPAG9	na	119.494442271385	112.459244073066	107.744936810294	98.0933076393109	96.407467835825	85.6388421283046	84.5032038698742	82.0906026191444	82.8127171597536	77.6291927663167
CELSR3	na	43.6313264188765	44.2310368909714	38.3343387257686	15.8138302012465	14.0099522224475	28.7939707806664	29.2100756955508	33.2849441623323	22.3015173822588	20.2626639296997
AASS	na	5.37865477472811	5.32727405648164	3.8376051825579	5.27127673374883	4.74913634659236	9.73421979939948	7.8359522961616	9.19473595644539	9.66524446414926	7.71729977059858
PLEKHG6	na	2.40835288420662	2.24820739998308	1.50167159317483	4.55787086000838	4.78871248281397	5.4244125599707	6.07010389139279	5.92140995595083	6.46856827950846	7.60325100551584
SS18L2	na	8.75034881261737	9.72594070862244	7.96720206378868	8.99684074106002	11.2396226869353	7.57931617968509	7.8359522961616	7.68679925958834	6.99507965109636	7.10903969015731
MPND	na	22.1568465347009	23.5084295519969	28.3231947712697	39.3562240346811	40.1302021287055	26.3046855647894	28.253574476301	29.0185866785416	27.8674947390452	27.8659149352156
MGST1	na	37.4097481346761	40.516607273608	40.7536985147725	49.8591438425265	49.2327134596742	26.4161460968436	27.0763422064551	27.106081599601	28.5444379310867	34.4807433100143
CRY1	na	13.6473330105042	16.0795703172703	14.2658801351609	12.2468008325443	12.4269067735834	18.5396018316807	17.4009644886593	15.6310511259572	18.1270343646691	18.0197048830725
NFIX	na	79.3953667493448	77.9052738168049	79.4634551388348	77.9197748763172	80.1416758487461	91.9177854340241	93.0381378262568	92.2415911150601	95.9002855392242	95.040637568948
ST3GAL1	na	2.32807445473306	2.24820739998308	2.00222879089977	4.95420745653085	3.44312385127946	2.93512734409374	2.64877260715322	3.01587339371409	2.89581254373344	2.54708908684781
MMP25	na	1.32459408631364	1.46622221738027	1.83537639165813	0.634138554435949	0.554065907102442	1.67190798081289	1.06686674454782	1.36082092155392	1.35388638408317	1.25453641591011
IL32	na	143.21671818082	162.652917981384	152.92022390497	185.644061811124	196.77254929381	103.58398778903	111.984219669089	111.476978735944	116.96074040274	122.564406208915
PKD1	na	331.590052940514	319.831939684549	309.80319229193	135.626383329989	118.372223438815	189.371443960073	159.331030021953	176.281477756971	150.845507959933	139.861802246464
MAPK8IP2	na	0.441531362104546	0.977481478253511	0.583983397345767	1.50607906678538	1.42474090397771	1.04029829917246	1.10365525298051	1.06658937094766	0.864982967608689	1.40660143602043
MED24	na	71.2872453725159	77.5142812255034	72.6642198697376	110.577910429769	111.763008689807	75.1987056258952	76.4097320146838	76.4634242137998	82.135773967712	93.8241174080655
RHOBTB2	na	9.91438603998391	11.2410369999154	10.636840451655	19.0637902927307	20.9753521974496	8.35953990406444	8.79245351541137	9.52574645087742	11.3576024442532	13.19164049457
HEATR5B	na	26.4918817262728	26.9784887997969	27.1135148767678	23.5423938334346	23.9039862778482	38.3052695159575	38.480779820587	40.3832803207081	35.9908130435442	33.3782719142145
SEC62	na	65.0656670883154	65.3446368212472	59.8165851281307	61.1547368434168	52.438380493624	55.0986563454559	52.8650866177663	51.4537424122684	61.0001031939693	56.7582687561757
RPS20	na	469.709090849764	456.728220713953	492.423143261913	552.849918489191	569.144415002873	520.37207065034	598.512243691329	575.296239322875	593.716787375581	597.615529033545
CSDE1	na	636.527667295809	584.582798069512	611.347190821398	570.803966311659	533.882077629425	597.799986917319	595.23806644082	590.33882734762	551.407837872983	530.858985205116
UBE3C	na	231.76382589015	236.403895515612	223.415362584566	213.823593823872	207.972595844524	170.943302660447	156.27758382204	156.4944059787	157.314076239441	162.747587773067
REV3L	na	72.9329531767237	63.7806664560416	64.3215999076552	49.5024409056563	48.6390714163501	59.3341565635152	53.711222311718	49.1366689512441	51.7109382809542	45.6955385431502
FAM76A	na	8.38909587998638	7.52660738255204	8.80146405999692	9.86878125340946	8.58802156008786	9.28837767118271	9.01318456600748	9.93031483296102	8.76265354142715	8.28754359601227
POMT2	na	46.5614890946613	49.9004294648417	49.0546053770445	44.8653027263434	45.1563714288491	46.3304278238594	45.5809619480949	44.7967535798019	44.4526029440639	46.6079286638121
VTA1	na	45.3974518672947	41.7873331953376	46.8438110870926	42.6458177858176	43.2962930264337	41.4261644134749	40.688090326548	40.3097224330566	42.9858926946405	43.6046445166333
MLXIPL	na	44.8756420757166	50.9756590909206	42.6725011060514	25.6033441353514	22.6771260549785	55.6559590057268	51.0256611961321	56.8970260984841	37.4575232929676	40.1451653091236
BAZ1B	na	316.738543487907	298.718339754273	298.373802943877	252.228610026899	246.044838889706	222.475221980168	214.219484603516	200.077454412252	214.590991877182	197.304363593136
RANBP9	na	130.091194961894	117.737644055635	126.5992579246	64.6424988928145	65.4193531743098	78.2824470127279	70.7810902244832	74.8083717416397	71.0414272092528	67.5548851840082
ETV7	na	15.1324839557649	16.3728147607463	15.5172731294732	21.1643742542998	22.0439078754329	19.0225974705822	19.5714864861877	20.2651980480056	24.2195230930433	23.037850546713
SPRTN	na	13.2860800778732	11.4365332955661	12.2219382444507	11.9693652149785	11.3583510956001	7.31924160489198	6.58514300945036	7.28223087750475	10.0789319703969	11.2147952331359
EEF1AKNMT	na	29.1410698989001	30.5951702693349	30.075144963307	34.3227492588457	33.798020333249	22.9237160924789	22.5145671608023	24.8257870824025	23.2793242152078	25.3948583584229
DYRK4	na	37.1287736315187	34.5539702562616	37.9172077276645	31.8258287007542	35.4997941907779	57.7365556040717	62.1725792512352	61.2369414699263	56.599972445699	54.8954722598244
ZNF207	na	210.931573441763	204.098132659333	204.894746268744	179.461210905374	169.267134619796	170.200232446752	163.41455445798	161.937689664916	171.642707137655	172.061570254823
UQCRC1	na	198.488416873362	207.274947463657	210.150596844855	282.706894299476	294.050692126511	139.882967728012	150.023537388484	152.816511596122	164.12111611497	182.668105407518
STARD3NL	na	13.3262192926099	15.7863258737942	15.6006993290941	20.4113347209071	23.4686487794106	21.400422154405	20.4911991970048	23.2442924978939	21.7750060106709	22.7337205064924
CD9	na	76.4250648588233	77.4654071515908	85.1781498128612	76.2947948305751	76.7777042699099	272.075158744284	252.185225306046	274.959384041543	221.999759034526	243.380064686562
NCAPD2	na	88.1055763472254	98.0902663427399	91.2682623851814	160.754123549513	164.122236910988	215.267440907331	223.637342762283	219.496736752264	242.082407065093	247.561852739596
GIPR	na	1.52529015999752	0.977481478253511	1.50167159317483	1.78351468435111	1.58304544886412	2.82366681203954	3.23738874207615	2.75842078693362	2.44451708237238	2.47105657679265
PHF7	na	5.29837634525456	6.54912590429853	5.00557197724943	7.01515775844768	8.11310792542862	5.61018011339436	5.99652687452742	5.55362051769301	4.92664211985819	4.79004813347498
SEMA3G	na	1.64570780420786	1.17297777390421	1.54338469298524	3.40849473009323	4.23464657571152	3.4924300043647	3.16381172521079	3.31010494432034	5.03946598519845	5.43632446894383
NISCH	na	113.834812993499	117.004532946945	106.36840451655	113.471167584383	114.770795042649	107.299338857503	102.529573001889	108.976010555791	106.73137661189	110.24713957998
IDS	na	54.4287751830695	54.5434664865459	52.2665140624462	52.7524009971405	54.140154351153	96.1904391627682	90.4261537275362	96.6918433179797	100.826927659082	100.438945782864
ZNF200	na	13.0853840041893	14.4178518042393	13.6401836380047	12.8809393869802	13.060124953129	11.4432812908971	9.16033859973821	9.81997800148367	10.6806592522116	9.88422630717059
LRRC23	na	3.21113717894216	3.90992591301405	4.12959688123078	3.36886107044098	3.00778635284183	4.16119319668986	4.63535206251813	4.52381009057113	3.30950004998107	3.15534916728907
BTK	na	1.24431565684009	1.07522962607886	1.33481919393318	1.07010881061066	1.10813181420488	0.371535106847309	0.662193151788304	0.809136764167194	0.676943192041583	0.722308845524005
HFE	na	0.561949006314877	0.733111108690133	0.834261996208239	2.93289081426626	2.6516011268474	4.38411426079824	5.18717968900838	6.65698883246646	5.75401713235345	5.89251952927478
SCMH1	na	68.0359689788369	80.2023552907006	74.2910307623437	59.3315884994135	52.5966850385104	45.6616646315342	47.199656319133	48.3643111309027	45.1671540912189	45.9236360733157
FYN	na	126.15755191769	124.237895886021	124.305037435028	57.9840440712371	51.1719441345327	149.13419188851	138.508734249054	146.416975370436	129.484189455509	132.030453710783
HIVEP2	na	17.3802799810244	14.759970321628	17.1023709222689	10.7803554254111	10.2106431451736	16.6076192760747	15.8190586260539	14.7483564741384	13.2756081550377	12.1652016088253
ELOA	na	58.2420005830634	58.8443849908614	60.4422816252869	64.0876276576831	64.0737645427753	62.12066986487	61.2528665404182	56.566015604052	54.907614465595	55.4276998302105
LYPLA2	na	28.4587032483749	32.843377669318	34.329881143969	80.61486373267	78.3211735825524	61.9720558221311	63.2762345042158	64.7309411333755	69.4242851393757	83.6737773157018
CLCN6	na	29.2213483283736	33.2343702606194	33.2870536487087	21.7985128087357	20.1838294730175	35.2215281291248	35.3537566038089	34.4618703647573	24.7836424197446	22.2014929361063
NME1-NME2	na	446.829738449801	481.70287248333	518.744109242283	610.199824005992	603.061163744787	402.038139119473	434.545861606858	443.848294089532	443.43539874235	462.657823685639
TSPAN9	na	3.61252932630993	4.05654813475207	4.12959688123078	6.34138554435949	5.58023520724603	9.0283030963896	9.60180070093041	10.6291147656509	9.10112513744795	11.024713957998
BTBD7	na	58.8842280188518	53.3704887126417	53.8933249550523	52.7127673374883	44.8793384752978	59.0369284780373	57.7579582393132	56.6395734917036	55.5845576576366	53.2227570386109
APBA3	na	15.8951290357637	18.1811554955153	17.1440840220793	16.4083350960302	14.1286806311123	12.149197993907	13.0967090020354	13.9024407661454	13.9149433919659	13.8379168300388
MKS1	na	5.78004692209588	6.30475553473515	6.13182567213056	10.1462168709752	9.69615337429274	11.5547418229513	13.5013825947949	13.130082945804	12.4482331425424	11.290827743191
ABHD5	na	24.9665915662753	25.1701480650279	24.9861467864368	26.4752846477009	28.3365135346678	18.5396018316807	18.2471001826111	18.6469245196712	18.2022502748959	19.1601925338999
AKAP8L	na	54.9505849746476	57.9157775865205	51.5573913656692	43.993362213994	40.2489305373703	37.5621993022629	39.5476465651348	38.4339962979417	43.3619722457747	44.4790183822677
MBTD1	na	12.242460494717	9.92143700427314	11.0122583499488	11.4541276394993	8.70674996875267	17.536457043193	14.7889803899388	15.1161459123962	15.983380923204	15.1304695009765
UTP18	na	29.2213483283736	29.373318421518	28.5734733701322	34.5605512167592	32.7294646552657	29.4998874836763	32.2267333870308	30.0116181618377	33.3582561856047	33.1121581290215
RNF216	na	135.309292877675	138.020384729396	139.73888436488	106.931613741762	109.62589733384	105.181588748473	104.442575440389	100.259400869081	103.045797010774	106.483530332249
TTC19	na	92.681446827218	87.973333042816	86.1375511085007	76.8892997253588	74.9572020037161	56.9563318796924	55.0723971237273	53.88115270477	59.3077452138653	56.9863662863412
PTBP1	na	418.250617557216	409.075998649094	421.761152183075	438.942780648633	447.724829074995	431.129337985617	421.191633045794	432.777831997971	486.534115302331	506.756679517631
DPF1	na	1.5654293747343	1.56397036520562	1.37653229374359	2.89325715461402	3.00778635284183	2.08059659834493	2.61198409872053	3.42044177579768	3.30950004998107	4.0297230329234
SYT7	na	23.1201876883835	21.7978369650533	23.6096144926932	19.4204932296009	18.7986647052614	17.7222245966166	22.1466820764755	20.3019769918314	25.1221140157654	28.3601262505741
LARS2	na	30.3452463410034	31.035036934549	29.0740305678571	45.7372432386928	47.8475486919181	29.2769664195679	32.0060023364347	31.8873442969526	36.7429721458126	39.7269865038203
PIK3C2A	na	89.5104488630126	85.4318811993569	83.2593472215823	63.3345881242904	61.3430111434847	80.474504143127	76.4097320146838	69.2915301677724	70.0260124211904	61.5483168896507
PLAUR	na	14.7712310231339	16.568311056397	17.0606578224585	12.7620384080235	12.7830919995778	14.1554875708825	13.7589021538237	13.3139776649329	9.96610810505664	8.21151108595711
ANLN	na	117.888873681914	113.485599625233	109.246608403469	146.208570457138	149.953980143654	159.351407326811	151.642231759522	144.136680853238	174.200048085367	170.997115114051
WIZ	na	120.417644210331	127.414710690345	127.60037232005	132.891660813984	129.532693853307	95.9675180986598	97.3056048044481	98.2733379024883	100.563671973288	108.270294318546
RABGAP1	na	64.5839965114741	61.8257034995346	61.6936746195993	43.7555602560805	41.5153668964616	48.039489315357	53.3801257358239	50.5710477604496	48.9279496025611	45.0492622076814
QPCTL	na	14.1691428020823	16.275066612921	14.3910194345921	19.5790278682099	20.3817101541256	13.7096454426657	13.9060561875544	14.82191436179	12.5610570078827	16.080875876666
PPP5C	na	98.0601016019461	96.9661626427483	104.533028124892	138.519640484603	138.99139041027	72.6722668993335	79.1320816387024	81.1711290234999	92.8540411750371	96.1811252197754
CEP68	na	14.2494212315558	13.4403703259858	11.8882334459674	14.3473847941133	15.5138453988684	19.6913606629073	18.0999461488803	21.3685663627791	19.8570002998864	20.6048102249479
MAP4K3	na	23.8025543389087	22.5309480737434	22.27479529876	22.5515523421284	23.3499203707458	26.5276066288978	25.6048018691478	25.4878080712666	24.9340742401983	26.4593134991951
TMEM159	na	15.4937368883959	14.4178518042393	13.6401836380047	12.52423645011	9.77530564673595	18.2795272568876	18.0631576404476	17.8377877555041	14.7423184044611	13.2676730046251
BRCA1	na	24.8461739220649	23.6061776998223	23.5261882930723	21.4814435315178	21.7668749218817	22.366413432208	23.1767603125907	19.6767349467931	22.6399889782796	19.1982087889275
ERCC1	na	45.0763381494005	41.8362072692503	46.885524186903	45.4201739614748	41.1196055342456	41.9463135630611	44.5140952035471	46.2679113328332	48.9655575576745	52.0822693877835
SEMA3B	na	18.3034819199703	16.3728147607463	15.9761172273878	11.9693652149785	11.7936885940377	44.9929014392091	40.7984558518461	43.6933852650285	35.6147334924099	36.3055235513381
MBTPS2	na	26.1306287936418	25.1701480650279	25.5284170839721	19.3808595699487	18.6007840241534	19.6542071522226	18.0999461488803	18.0584614184587	14.6294945391209	19.0461437688172
PRICKLE3	na	16.3366603978682	13.9291110651125	19.438304511652	20.9662059560386	19.8672203832447	18.5767553423654	19.2771784187262	18.021682474633	18.8415855118241	16.6891359571073
EXTL3	na	43.189795056772	46.1371257735657	41.1708295128766	42.4476494875563	38.1909714538469	51.3089982556133	50.4002565527765	48.6953216253348	49.5296768843758	55.9979436556242
CALCOCO1	na	0.321113717894216	0.733111108690133	0.917688195829063	0.594504894783702	1.18728408664809	38.379576537327	36.0159497555972	37.1099543202136	21.6245741902172	19.692420104286
UBR7	na	49.3310949114989	50.5846664996192	50.5979900700297	80.5752300730178	79.7063383503085	55.2472703881948	55.4034936996215	56.2717840534458	59.3077452138653	60.6359267689888
MAP4K5	na	85.1352744567039	76.976666412464	75.5841368564665	70.0326766055201	66.6857895334011	70.4802097689344	70.4132051401564	66.8273409314451	70.702955613232	65.9962187278775
PSMC4	na	112.871471839817	112.850236664368	119.382891657399	130.474007575196	140.139098360696	81.8120305277773	87.0416109517293	86.871865316496	102.707325414753	106.749644117442
MAN2B2	na	47.8459439662381	52.3930072343882	47.7197861831113	57.5084401554101	57.2666691126596	40.6459406890955	45.2498653722008	44.0979536471121	49.0407734679013	49.8393103411563
SLC25A39	na	283.744108974276	302.970384184676	309.260921994394	376.717934994606	380.405821362048	224.072822939612	227.536924656148	237.775871833678	256.749509559327	270.029459460895
MVP	na	6.06102142525332	5.71826664778304	6.25696497156179	7.09442507775218	5.73853975213244	21.5861897078286	23.7285879390809	24.6786713070994	17.1868354868335	17.2973960375485
NUB1	na	33.3155482315249	35.9224443258165	32.5779309519317	40.9812040804232	44.0086634784226	63.9411918884218	66.4400462294265	66.0182041672779	68.0327908001791	63.6392109161676
PGM3	na	33.5965227346823	27.271733243273	27.8226375735448	25.5637104756992	23.231191962081	20.1743563018088	19.3507554355916	18.6101455758455	20.1202559856804	20.2626639296997
RWDD2A	na	3.81322539999381	3.17681480432391	3.37876108464337	1.74388102469886	2.13711135596656	3.23235542957158	4.12031294446056	3.45722071962347	3.34710800509449	2.77518661701328
CLK1	na	40.661024528355	33.3321184084447	35.8732658369543	21.0058396156908	18.7590885690398	43.2466864370267	39.7683776157309	45.5323324563176	47.6868870838182	46.7599936839224
POLR3B	na	34.6802815325753	33.7719850736588	35.039003840746	32.1428979779722	33.9563248781354	27.4192908853314	26.5245145799649	29.2024813976705	29.8983243151699	29.9568089617324
ANGEL1	na	50.3747144946551	54.3968442648079	52.7253581603607	52.6335000181838	47.6496680108101	45.1786689926327	41.4238604952017	45.3116587933629	46.4082166099618	50.2194728914321
RNF14	na	18.3034819199703	19.2075110476815	18.8543211143062	20.0546317840369	22.8354305998649	24.5213170519224	21.3005463825238	23.8327555991064	20.3459037163609	23.7221431372094
DNASE1L1	na	7.22505865261985	7.67322960429006	8.13405446303033	9.78951393410496	9.81488178295755	12.0005839511681	11.6987456815934	14.2334512605775	11.3199944891398	11.2147952331359
DDX11	na	61.8946691241101	64.9536442299458	62.8616414142908	59.8468260748927	59.4433566048478	53.426748364643	51.4671232973243	55.903994615188	62.2035577575988	58.3169352123065
HEBP1	na	30.586081629424	30.8395406388983	33.4539060479504	32.4203335955379	31.6213328410608	28.9425848234053	28.0328434257049	28.3565656896776	26.7392560856425	27.9799637002983
GPRC5A	na	24.0835288420662	26.8807406519716	24.9861467864368	9.71024661480047	9.06293519474709	115.844646314991	103.191766153677	102.907484824537	80.3305921222678	86.2588826575772
MAMLD1	na	18.18306427576	16.7638073520477	16.0178303271982	19.4204932296009	16.2262158508572	16.4590052333358	17.327387471794	17.2125457104658	17.2620513970604	19.8444851243963
TACC3	na	83.8106803703903	80.593347882002	77.3778001483142	117.434533549607	125.218895005152	68.0652315744269	67.3229704318109	65.2458463469365	88.6795581574473	84.472118671281
UFL1	na	53.1041810967559	44.6709035561855	47.2192289853863	37.8501449678957	39.4574078129382	49.4884762320615	44.7348262541432	44.0611747032863	40.0900801509071	40.4873116043718
POLA2	na	41.4236696083538	41.6407109735996	39.2520269215977	45.4598076211271	48.9952566423446	28.4967426951886	28.253574476301	27.3635342063815	29.4470288538088	29.0824350960981
ZC3H3	na	33.7570795936294	41.0542220866475	34.4967335432107	34.4020165781502	33.8771726056922	29.0911988661443	28.6582480690605	28.1358920267229	28.5820458862002	29.5766464114566
CAPN1	na	108.696993507192	115.44056258174	123.303923039578	157.821232735247	161.905973282578	151.066174444116	163.856016559173	166.755731306094	155.20803075309	161.873213907432
MDH1	na	109.941309164032	110.259910746996	107.744936810294	138.678175123212	153.159647177604	89.168425643354	93.4428114190163	89.5199492719523	97.5174276091013	98.9563118367887
SLC30A9	na	36.0450148336257	35.5314517345151	30.4922759614111	30.7953535497958	30.5132010268559	37.7851203663713	34.875505994184	32.7700389487714	32.8693527691302	30.2989552569806
MTMR11	na	2.56890974315372	2.24820739998308	2.62792528805595	4.20116792313816	3.8784613497171	14.1554875708825	13.9428446959871	16.8079773283822	11.9969376811814	12.735445434239
COX15	na	33.6768011641559	31.6703998954138	34.9972907409356	35.4324917291086	34.3125101041298	41.3890109027902	40.1362627000578	41.8544380737394	30.9513470583457	31.6675404379735
CCDC88C	na	97.4981525956312	98.1880144905652	96.0235557635683	81.090467648497	72.9388190564144	69.439911469762	64.8581403668211	62.0828571779193	71.9440181319749	70.9383318814628
YAF2	na	5.579350848412	5.47389627821966	6.46553047061385	4.87494013722636	5.46150679858122	9.36268469255217	8.38777992265186	7.46612559663365	9.70285241926269	8.74373865634322
ZMYND11	na	91.597688029325	88.3154515602047	87.5975096018651	81.090467648497	81.2893837991726	102.692303532596	105.14155710061	93.6391909804398	100.338024242608	98.5761492865129
WAS	na	1.24431565684009	1.51509629129294	1.37653229374359	2.14021762122133	2.09753521974496	1.07745180985719	0.846135693951722	1.17692620242501	0.977806832948953	0.45619506033095
BID	na	20.149885797862	19.2563851215942	19.5634438110832	27.7435617565728	29.6425260299807	28.3481286524496	28.8054021027912	28.2094499143744	31.2146027441397	32.1997680083596
MATR3	na	239.831808052242	233.960191819978	232.300252844184	285.005646559307	290.013926231907	249.337210205229	242.657001621981	231.560230327121	280.367305370556	270.333589501116
XYLT2	na	14.57053494945	15.2975851346675	15.2669945306108	17.8351468435111	17.2947715288405	14.3412551243061	14.4578838140446	14.9690301370931	16.697932070359	15.7387295814178
RGPD5	na	67.7951336904163	61.3369627604078	61.4433960207368	57.3895391764534	55.6440475275739	58.1080907109191	64.3431012487636	59.9496784360239	72.0944499524286	63.4491296410297
NUDCD3	na	104.843628892461	107.425214460061	104.032470927167	90.0080410702525	92.4894303498863	98.8283384213841	93.0749263346894	97.1331906438891	84.0537796784965	84.5101349263086
CHDH	na	34.1183325262604	31.2305332301997	33.4539060479504	37.8897786275479	37.1619919120852	26.7505276930062	26.156629495638	25.3039133521377	30.4248356867578	32.7319955787457
IL20RA	na	14.8515094526075	14.0268592129379	13.3064788395214	13.5943452607207	14.0495283586691	16.7190798081289	17.1434449296305	16.3666300024728	14.5166706737806	15.1304695009765
GLT8D1	na	12.0417644210331	12.2673925520816	13.264765739711	21.52107719117	21.0545044698928	17.3135359790846	17.6584840476881	15.7781669012603	19.2552730180717	19.1601925338999
ATP2C1	na	108.014626856667	109.331303342655	108.245494008019	109.983405534985	113.148173457563	100.946088530414	102.860669577783	95.6988118346836	100.638887883515	101.655465943747
SLC38A5	na	31.669840427317	36.6555554345067	35.3309955394189	45.2220056632136	38.3096998625117	26.9362952464299	25.6783788860131	26.0394922286533	29.4094208986954	33.5303369343249
RALBP1	na	48.7290066904472	49.558310947453	50.3477114711672	67.2186867702106	71.5536542886583	112.575137374734	121.402077827856	118.8327675011	121.887382522598	115.11322022351
RUFY3	na	10.7171703347194	10.3613036694872	9.7608653556364	11.1766920219336	10.8438613247192	11.8148163977444	12.2873618165163	13.7553249908423	14.4038468084403	14.1420468702595
WWTR1	na	1.36473330105042	1.85721480868167	1.83537639165813	1.07010881061066	0.712370451988855	3.93827213258147	4.00994741916251	4.48703114674535	4.28730688293002	4.21980430806129
AGPS	na	48.2874753283427	42.5693183779404	40.7954116145829	35.8288283256311	37.6369055467445	34.0326157872135	32.6314069797903	30.6000812630502	30.3872277316444	30.260939001953
CXORF56	na	13.0452447894525	13.7336147694618	13.4316181389527	15.0607906678538	15.6325738075332	16.9420008722373	17.9160036067169	15.0793669685704	15.7953411476369	15.2825345210868
TTC27	na	30.1846894820563	30.1064295302081	30.2837104623591	33.1733731289306	30.1570158008615	27.5679049280703	28.6950365774932	27.2531973749041	31.4778584299336	29.6146626664842
PHLDB1	na	14.4501173052397	12.8538814390337	13.3064788395214	17.0028399908139	18.2050226619374	9.06545660707433	10.9997640213724	10.3348832150446	11.696074040274	13.6858518099285
MARCO	na	0.481670576841323	0.781985182602809	0.834261996208239	0.673772214088196	1.22686022286969	4.04973266463566	4.12031294446056	3.93534698935863	2.21886935169185	2.50907283182023
PRDM11	na	9.99466446945746	11.3387851477407	10.2197094535509	9.07610806036452	10.171067008952	14.1926410815672	13.7956906622563	13.6817671031907	12.4482331425424	13.4197380247355
SYT13	na	8.7102095978806	7.52660738255204	7.6752103651158	12.4449691308055	11.1604704144921	12.6321936328085	13.9060561875544	11.4750304736438	13.7645115715122	14.9403882258386
ZRANB1	na	28.6995385367955	23.0196888128702	25.7369825830242	21.6003445104745	22.0439078754329	32.1377867422922	32.7785610135211	32.8068178925971	32.6813129935631	30.1849064918979
NCDN	na	74.137129618827	82.0106960254696	74.6664486606374	70.825349798565	74.4822883690569	70.0715211514024	68.3898371763588	72.4177403929639	69.6499328700562	71.6226244719592
ADGRA2	na	11.1988409115608	12.951629586859	9.26030815791145	12.207167172892	11.5958079129297	11.4432812908971	12.2137847996509	11.9163777995532	10.9063069828922	13.6098192998734
ZFP64	na	22.7589347557525	22.7753184433068	23.4844751932619	22.6308196614329	22.3209408289841	28.4595891845038	29.5779607798776	28.614018296458	29.8983243151699	29.272516371236
MNAT1	na	22.1568465347009	22.9219406650448	23.5261882930723	21.1247405946475	22.0834840116545	24.0754749237056	22.9560292619946	23.5017451046744	26.2127447140546	26.1171672039469
SAMD4A	na	39.0955951536207	40.4188591257827	39.0017483227352	14.6644540713313	13.4954624515666	13.8954129960893	15.7086931007559	15.2264827438736	17.5629150379677	16.537070936997
MRE11	na	12.603713427348	11.14328885209	10.1362832539301	9.82914759375721	9.41912042074152	22.8122555604247	21.3005463825238	22.0305873516431	25.0468981055386	20.9849727752237
SERPINB1	na	659.447158910509	584.827168439076	609.178109631256	217.390623192574	203.381764042818	313.278402093651	284.080862117183	290.369761504545	249.340742401983	270.219540736033
SPAST	na	13.2058016483996	11.6320295912168	13.264765739711	12.2468008325443	13.0997010893506	23.741093327543	21.043026823495	20.8536611492181	21.248494639083	18.4378836883759
OSBPL5	na	27.535501309429	27.0273628737096	29.36602226653	28.6155022689222	28.613546488219	28.2738216310802	33.1832346062806	31.3724390833917	32.3804493526557	34.4427270549868
AQR	na	92.5208899682709	85.1386367558808	83.7181913194968	78.3953787921442	74.3635599603921	73.3410300916587	68.941664802849	68.8501828418631	73.3355124711715	71.4325431968213
CPS1	na	34.9211168209959	35.0915850693011	34.9138645413148	48.8683023512203	50.6574543636519	42.8751513301794	42.9321893409417	44.5393009730215	44.5278188542908	46.2277661135363
RTF2	na	50.1740184209712	53.9081035256811	54.8944393505021	53.148737593663	56.7917554780004	56.7705643262687	59.0455560344571	58.7359732897731	54.5691428695743	55.3896835751829
SLC45A4	na	9.99466446945746	10.5079258912252	9.09345575866981	13.1583750045459	11.9519931389241	14.1183340601977	14.5682493393427	13.2771987211071	15.6825172822967	15.5486483062799
RNF10	na	98.5819113935242	96.5262959775342	100.403431243662	76.3740621498796	73.4533088272952	103.398220235606	105.325499642773	104.783210959652	89.7701888557366	95.496832629279
ZNF839	na	20.9928093073343	19.9894962302843	16.9355185230273	17.99368148212	19.8276442470231	21.6604967291981	20.7487187560335	21.1846716436502	16.0585968334309	17.2973960375485
ZDHHC6	na	25.006730781012	18.3277777172533	21.1485416038789	20.7284039981251	20.3817101541256	27.5307514173856	25.347282310119	25.1567975768346	23.5049719458883	22.581655486382
RNH1	na	141.450592732402	134.45257733377	143.74334194668	114.263840777428	105.826588256567	127.956690798213	127.398604702383	141.047249571872	115.870109704451	125.339592825929
NDUFS1	na	61.4932769767423	63.0475553473515	64.8221571053802	72.4899635039594	78.7169349447684	66.3190165722446	60.7378274223606	59.9496784360239	66.6412964609825	63.6772271711952
RB1CC1	na	16.5373564715521	15.6885777259689	14.2658801351609	11.3748603201948	11.9124170027025	50.4173139991798	45.9120585239891	44.2450694224152	42.8730688293002	37.4460112021655
ERP44	na	65.4670592356832	65.7356294125486	69.7860159828192	64.8406671910758	63.1239372734568	54.9128887920322	61.1425010151201	60.2071310428044	58.3299383809164	58.9251952927478
ALAS1	na	89.1491959303816	94.3269626514638	98.8183334508659	81.4868042450194	89.4420678608229	66.8020122111461	66.7711428053207	62.634541335306	57.4649554133077	59.3433740980511
BIRC3	na	3.1308587494686	2.88357036084786	2.75306458748719	1.58534638608987	2.45372044573939	1.04029829917246	1.17723226984587	1.47115775303126	1.16584660851606	1.06445514077222
AKAP11	na	77.749658945137	73.1156145733626	71.0374089771316	60.1242616924584	62.21368614036	59.1483890100915	54.0423188876122	54.6535105251114	60.1351202263606	52.2343344078938
GLRX2	na	16.8584701894463	17.6435406824759	15.0167159317483	12.365701811501	13.1392772255722	13.0408822503405	12.1402077827856	11.5118094174696	13.4636479306048	12.735445434239
SNAPC1	na	8.99118410103804	9.18832589558301	11.5128155476737	5.94504894783702	6.05514884190526	6.0188687309264	5.44469924803717	6.69376777629224	5.67880122212661	5.17021068375077
DERA	na	10.9580056231401	9.57931848688441	11.4711024478633	16.6461370539437	17.0573147115109	15.604474487587	14.9729229321022	14.9690301370931	14.2158070328732	14.636258185618
STRAP	na	213.179369467022	203.85376228977	210.442588543528	205.777960914465	233.657508252344	145.381687309352	142.70262421038	133.544345031413	146.520593121889	154.003849116723
DEF6	na	48.2071968988691	49.3139405778896	51.4322520662379	49.3439062670473	53.5069361716073	34.366997383376	37.8921636856641	39.7948172194956	40.9550631185158	44.2889371071298
GCLM	na	23.6018582652248	25.1701480650279	22.3999345981912	20.3320674016026	19.3527306123639	16.6076192760747	17.0330794043325	16.8079773283822	18.0518184544422	17.0312822523555
UBR2	na	39.6575441599356	42.0805776388137	38.7514697238727	33.886779002671	32.9273453363737	46.9248839948151	45.5073849312296	45.2013219618855	42.76024496396	41.8939130403923
EHD2	na	10.2354997578781	11.6320295912168	13.2230526399006	18.7467210155127	16.9781624390677	33.9954622765287	38.0761062278275	38.9121225676769	31.8915459361812	33.1501743840491
DEPDC1	na	40.9821382462493	36.5089332127686	34.4133073435899	28.5758686092699	29.8008305748671	31.2832559965434	26.0830524787727	24.3476608126674	30.1615800009639	29.9187927067048
CCDC28A	na	0.321113717894216	0.390992591301405	0.625696497156179	0.594504894783702	0.593642043324045	4.56988181422189	5.44469924803717	5.00193636030629	3.91122733179581	4.18178805303371
HSF2	na	26.4918817262728	22.6775702954815	25.2781384851096	22.5515523421284	23.7852578691834	20.434430876602	20.5279877054374	20.3387559356572	21.1732787288562	21.9733954059408
PHF20	na	49.3310949114989	47.2123553996446	49.9722935728735	43.1610553612968	44.364848704417	40.9431687745734	42.5643042566149	41.5602065231331	39.8268244651131	39.8790515239306
NR1H3	na	4.65614890946613	3.95879998692672	4.33816238028284	5.03347477583534	6.37175793167809	8.21092586132552	8.60851097324796	9.81997800148367	6.76943192041583	6.38673084463331
TYMP	na	5.33851555999133	5.13177776083093	5.17242437649108	7.41149435497015	7.16328065611015	4.19834670737459	4.41462101192203	5.70073629299614	6.65660805507556	7.52721849546068
NCAPH2	na	66.3501219598923	65.5401331168979	67.0746644951424	84.4593287189379	78.0045644927796	54.7642747492933	57.3532846465537	57.8532786379544	70.1388362865307	67.6309176940634
TOMM34	na	96.2538369387911	93.6427256166864	101.404545639111	133.644700347376	139.822489270924	81.8120305277773	83.3995486168937	86.5776337658898	97.8935071602355	107.966164278325
SEC63	na	111.426460109293	101.511451516627	98.4012024527618	70.3101122230858	62.2532622765816	73.303876580974	68.8680877859836	68.0410460776959	64.008739603043	60.4458454938509
KPNA6	na	69.5612591388345	75.1194516037823	68.4094836890756	71.0235180968263	62.7281759112408	79.9915085042255	75.453230795434	71.9028351794029	68.7097339922206	69.1515678951666
RTEL1-TNFRSF6B	na	41.5039480378274	39.3925035736165	40.7119854149621	44.9445700456479	38.0722430451821	36.5219010030904	35.2801795869435	35.1238913536214	45.4304097770129	44.7451321674607
FAS	na	7.82714687367151	6.7934962738619	6.79923526909715	5.42981137235781	6.29260565923488	7.24493458352252	7.10018212750793	6.76732566394381	7.59680693291109	5.70243825413688
RNASET2	na	48.9698419788679	48.9229479865882	50.7648424692714	73.6789732935268	76.7777042699099	42.9494583515489	53.4169142442566	49.9825846592371	62.2411657127122	59.6475041382718
CD44	na	104.964046536672	106.349984833982	104.991872222807	97.4195354252226	91.5396030805678	149.542880506042	158.117009243674	153.588869416464	164.835667262125	164.192205464115
KCNG1	na	1.28445487157686	1.71059258694364	1.96051569108936	0.0396336596522468	0.0791522724432061	0.148614042738923	0.147154033730734	0.183894719128908	0.150431820453685	0.0760325100551584
AGPAT4	na	3.93364304420414	5.13177776083093	4.96385887743902	1.22864344921965	1.66219772130733	4.4584212821677	4.7089290793835	5.44328368621567	4.13687506247634	3.19336542231665
BTN3A1	na	2.24779602525951	1.51509629129294	1.62681089260607	5.31091039340107	5.58023520724603	11.9634304404833	12.8391894430066	12.2106093501595	13.8021195266256	13.5337867898182
MIPEP	na	45.4375910820315	48.8251998387629	46.3432538893677	88.5415956631194	99.9297439595477	42.243541648539	42.3803617144515	44.0611747032863	52.5383132934495	53.5268870788315
IFNGR1	na	33.5965227346823	29.7154369389067	31.7853820555339	29.6856110795329	27.8220237637869	28.3481286524496	28.6582480690605	26.7382921613432	31.9667618464081	31.3634103977528
B4GALT7	na	9.19188017472192	9.62819256079709	9.7608653556364	14.9815233485493	14.7618988106579	12.2235050152764	11.8458997153241	11.9163777995532	12.4858410976559	12.6213966691563
SH2D2A	na	16.4972172568153	20.0872443781097	17.7697805192355	14.2681174748089	14.0495283586691	12.0748909725375	13.3174400526315	12.7622935075462	10.8310910726653	10.6445514077222
VRK2	na	20.9526700925976	19.5985036389829	21.6490988016038	23.8198294510003	31.1464192064016	27.2335233319077	28.1799974594356	27.9152183637682	27.228159502117	26.649394774333
TNFRSF1B	na	7.10464100840952	6.45137775647317	5.96497327288891	10.6218207868021	10.4480999625032	4.4584212821677	4.67214057095081	4.30313642761644	6.61900009996214	6.91895841501941
VEZT	na	58.8039495893782	63.3407997908275	57.2720860396956	47.8378272002619	44.7210339304114	56.9934853903771	53.6744338032853	53.2559106597317	56.2991088047916	53.4128383137488
POU2F2	na	0.682366650525208	0.781985182602809	0.959401295639475	0.99084149130617	1.02897954176168	3.45527649367997	3.09023470834542	3.31010494432034	1.99322162101133	2.16692653657201
BRD9	na	74.0167119746167	78.491762703757	71.1625482765628	60.2035290117629	60.3931838741662	37.413585259524	36.4942003652221	37.3674069269941	44.5654268094042	42.2740755906681
SNX1	na	67.2331846841014	70.3786664342528	66.6158203972279	72.7673991215251	74.9967781399377	76.1646969036982	77.6237527929623	79.5160765513397	85.3700581074663	82.6853546849848
TBPL1	na	19.3069622883897	19.4518814172449	18.1869115173396	10.5029198078454	10.0523386002872	12.4835795900696	13.6853251369583	14.4173459797064	15.532085461843	14.636258185618
ARNTL2	na	35.2823697536269	35.2870813649518	35.0807169405565	41.8927782524249	36.489197596318	32.0634797209227	33.3303886400113	30.4529654877471	34.6745346145744	34.6708245851522
BCLAF1	na	269.815801460615	246.520828815536	247.608960474605	259.243767785346	268.919845625793	183.984184910787	175.88585881666	173.706951689166	211.16866796186	199.015095069377
SLC39A9	na	110.543397385084	108.549318160052	113.543057683941	87.9074571086834	82.3975156133775	83.6697060620139	77.7709068266931	78.633381899521	74.3133193041204	77.4010952361512
TFB1M	na	10.1953605431413	11.3387851477407	10.8454059507071	10.4236524885409	10.8834374609408	9.36268469255217	8.20383738048844	10.4084411026962	7.86006261870504	6.91895841501941
RABEP1	na	122.42460494717	109.917792229607	117.297236666878	91.9500903932126	86.9091951426403	86.827754470216	86.0115327156142	79.5896344389913	87.5513195040447	79.7581030478612
HMGB3	na	28.0171718862703	28.4447110171772	26.9049493777157	54.8529849587096	63.0447850010136	58.2195512429732	58.0890548152074	57.4854891996966	56.9384440417198	66.5284462982636
NUP160	na	126.880057782952	123.064918112117	122.51137414318	119.336949212915	109.309288244068	90.8403336241669	82.0383738048844	84.4076760801687	84.0537796784965	86.3349151676324
BAK1	na	44.1531362104546	46.8213628083432	49.5551625747694	36.8989371362418	36.3308930514316	23.9640143916514	25.7151673944458	25.2303554644861	23.3545401254346	27.0675735796364
GRN	na	19.9090505094414	22.3354517780927	23.693040692314	66.9808848122971	69.5352713413565	110.903229393922	124.639466569932	124.459945906445	127.002064418024	148.415459627669
FAM13B	na	85.5768058188085	80.7888441776527	78.5457669430057	32.1825316376244	29.4446453488727	42.5407697340168	38.0761062278275	39.8683751071472	37.6455630685347	38.2443525577447
ARHGAP31	na	10.7573095494562	9.57931848688441	9.96943085468846	10.6218207868021	9.06293519474709	9.43699171392164	8.2774143973538	9.23151490027117	8.12331830449899	8.62968989126048
CENPQ	na	3.29141560841571	3.03019258258588	2.83649078710801	3.24996009148424	3.12651476150664	3.60389053641889	3.45811979267226	3.53077860727503	4.70099438917766	3.99170677789582
SARS1	na	386.821612418319	379.849302449315	399.653209283557	269.944855891453	243.709846852631	317.959744439927	327.528090576182	327.737168431539	279.163850806926	270.143508225978
RANBP3	na	86.0986156103866	86.9469774906498	92.1025243813896	90.087308389557	91.5000269443462	90.9146406455364	92.1552136238724	88.8211493392624	95.3737741676363	98.5761492865129
ARID4A	na	10.436195831562	9.72594070862244	7.84206276435745	12.1278998535875	10.764709052276	22.77510204974	23.5814339053502	21.1846716436502	21.1732787288562	17.981688628045
EIPR1	na	35.0816736799431	37.5841628388475	35.9149789367647	27.5453934583115	28.0594805811165	31.5061770606518	32.4474644376269	35.1606702974472	30.8385231930054	33.8724832295731
PNPLA6	na	27.535501309429	28.1514665737011	26.8215231780949	53.5450741901854	53.5860884440505	53.0923667684804	61.3632320657162	57.5222681435223	64.8361146155383	69.0375191300838
IFT88	na	6.66310964630497	6.15813331299712	5.75640777383685	8.75903878314654	7.67777042699099	8.02515830790186	7.68879826243087	6.91444143924693	8.57461376586005	7.37515347535037
ALG1	na	49.5719301999195	47.6522220648587	52.8087843599815	65.2766374472505	64.1529168152185	42.652230266071	42.8218238156437	46.3782481643105	48.6270859616537	56.1119924207069
ZCCHC8	na	86.5000077577543	80.300103438526	83.3010603213927	42.2891148489473	39.7344407664894	46.0703532490663	40.9823983940095	42.0383327928683	42.0080858616916	41.7798642753095
ABCF2	na	325.649449159471	302.628265667287	320.606885142826	281.398983530952	280.476077402501	191.897882686635	191.999225510176	183.416592859173	198.720434819318	208.177012531024
CHPF2	na	133.824141932414	129.174177351202	120.217153653607	111.84618753864	114.533338225319	95.4845224597583	92.4863101997665	93.5656330927883	95.1857343920692	113.820667552572
FUT8	na	16.1359643241843	16.4705629085717	17.3943626209418	29.7648783988374	29.1280362590998	27.7908259921787	28.5110940353298	25.8923764533502	28.2059663350659	27.4097198748846
UBA6	na	38.332950073622	34.4562221084363	35.4144217390398	34.4020165781502	32.2941271568281	44.4727522896228	40.2098397169231	36.0433649492659	40.353335836701	38.5104663429377
GAB2	na	14.4501173052397	15.5908295781435	12.4722168433132	7.37186069531791	7.28200906477496	29.3884269516221	26.7820341389936	27.6209868131619	23.5049719458883	20.148615164617
ATP6V0A1	na	62.3763397009514	67.788340516881	60.8176995235806	71.4991220126532	72.8992429201928	80.1029690362797	88.3292087468733	85.4374865072905	89.544541125056	95.1166700790032
PIAS1	na	25.8496542904844	28.1025924997885	26.9883755773365	30.3197496339688	29.5633737575375	43.9526031400366	41.7181685626632	41.2659749725269	42.0833017719184	41.4757342350889
SLC4A7	na	61.8545299093733	57.2804146256558	54.2270297535355	41.7342436138159	38.9033419058358	34.1812298299524	30.1665769148005	29.2024813976705	29.7855004498296	31.3634103977528
MAP2K3	na	122.504883376643	117.982014425199	127.308380621377	113.312632945774	109.309288244068	66.3190165722446	62.8347724030235	67.6732566394381	74.6893988552546	82.8374197050951
TMSB10	na	312.202812222651	308.248784167245	348.554662015802	317.980851389976	364.060877102526	716.876988661882	795.735437398946	800.751164974916	637.868526678738	649.621765911273
ASTE1	na	10.9981448378769	10.7522962607886	9.96943085468846	7.68892997253588	7.24243292855336	6.16748277366532	7.32091317810403	6.65698883246646	8.19853421472584	6.7668933949091
RNF19A	na	15.5740153178695	13.7824888433745	13.0144871408485	11.3748603201948	10.4480999625032	18.1309132141487	19.3139669271589	18.2055771937619	17.7885627686483	18.2858186682656
PEX3	na	11.2791193410343	9.43269626514638	11.0122583499488	14.7040877309836	14.2869851759987	9.77137331008421	10.926187004507	9.01084123731648	11.3199944891398	12.735445434239
GABARAPL2	na	9.39257624840581	10.6545481129633	12.1385120448299	10.4632861481932	11.8332647302593	14.4155621456756	16.5548287947076	15.6310511259572	17.1492275317201	17.9056561179898
SH3YL1	na	47.7255263220278	46.7236146605178	46.5935324882302	48.6305003933068	43.6920543886498	48.1881033580959	52.1293164491126	48.2907532432512	47.2355916224571	44.2129045970746
FAM136A	na	100.669150559837	89.4395552601963	92.3528029802521	96.507961253221	97.1198382878138	64.2012664632149	60.7746159307933	61.3472783014036	63.7830918723625	68.0871127543944
VCL	na	134.62692622715	145.546992111948	140.156015362984	158.772440566901	160.283351697492	184.764408635167	196.119538454636	189.521897534252	211.732787288562	231.78510690315
DEPDC1B	na	13.6473330105042	13.6847406955492	14.2658801351609	24.1368987282183	27.5449908102357	20.285816833863	19.7554290283511	20.1180822727025	24.369954913497	25.5089071235056
DAPK2	na	1.48515094526075	0.977481478253511	0.625696497156179	2.37801957913481	1.86007840241534	2.48928521587697	2.61198409872053	2.86875761841096	3.0086364090737	2.69915410695812
NSMAF	na	69.0795885619931	70.7207849516415	68.2843443896444	67.8528253246465	71.3557736075503	57.142099433116	54.2262614297756	57.6693839188255	68.9353817229012	68.0110802443392
ADSS2	na	67.5542984019956	65.0025183038585	63.6959034104991	60.4413309696764	58.2956486544213	68.9569158308605	65.4835450101768	66.496330437013	65.6258816729201	60.7499755340716
TIMP2	na	3.61252932630993	5.18065183474361	4.00445758179955	13.6339789203729	12.2290260924753	28.0880540776565	33.2568116231459	30.4897444315729	34.7873584799147	36.4575885714485
RFC1	na	143.899084831345	143.640903229353	140.156015362984	133.605066687724	122.290260924753	103.100992150128	107.679964182465	104.231526802265	111.620410776634	100.362913272809
TBC1D23	na	14.3698388757661	12.4628888477323	13.3481919393318	14.5851867520268	14.8410510831011	22.5521809856316	23.6917994306482	22.1041452392947	22.5647730680528	22.4295904662717
CUL3	na	73.6153198272489	72.1870071690218	73.5819080655667	67.8131916649943	71.4349258799935	67.2850078500476	68.3162601594934	63.3333412679958	68.4840862615401	65.2358936273259
MYOM2	na	2.52877052841695	1.808340734769	2.62792528805595	1.58534638608987	2.6516011268474	5.83310117750274	5.92294985766206	5.00193636030629	3.57275573577502	3.57352797259245
CYP46A1	na	1.52529015999752	1.36847406955492	1.25139299431236	1.50607906678538	1.06855567798328	0.482995638901501	1.14044376141319	0.809136764167194	1.0530227431758	0.418178805303371
ZZZ3	na	72.6921178883031	61.6790812777966	68.1592050902131	42.6061841261653	42.9796839366609	49.2284016572684	43.8151135433261	40.567175039837	46.2577847895082	42.9203519261369
USP2	na	0.321113717894216	0.390992591301405	0.333704798483296	0.99084149130617	1.18728408664809	1.85767553423654	1.47154033730734	1.87572613511486	1.84278980055764	2.50907283182023
TUBG2	na	32.3522070778422	33.7719850736588	32.8699226506046	36.0269966238923	36.0142839616588	28.6825102486122	34.5444094182899	33.2113862746807	30.8385231930054	35.1650359005108
RPL26L1	na	8.26867823577605	8.74845923036893	9.46887365696351	13.3169096431549	16.1866397146356	9.73421979939948	9.96968578525725	9.34185173174851	10.3045797010774	9.96025881722575
NSUN2	na	160.837833450265	157.961006885767	146.204414835494	147.952451481837	144.611201753737	100.83462799836	95.8340644671407	97.4642011383211	109.439149380056	117.432211780192
FBXO42	na	69.1197277767299	68.7169479212218	65.0724357042427	30.7953535497958	29.9591351197535	36.1132123855584	34.9858715194821	36.7789438257815	29.8607163600565	29.6146626664842
MFAP3	na	12.5635742126112	12.2673925520816	10.5534142520342	8.60050414453756	8.15268406165023	9.91998735282314	7.43127870340208	7.46612559663365	7.55919897779767	7.71729977059858
MRI1	na	16.8183309747095	15.5908295781435	14.0990277359192	19.6979288471667	19.6693397021367	12.4835795900696	11.8091112068914	14.7851354179642	14.2158070328732	15.8147620914729
METTL1	na	11.3192585557711	12.3651406999069	11.8882334459674	14.0699491765476	13.0205488169074	12.0377374618528	11.4412261225646	10.4819989903477	17.1492275317201	16.0048433666108
HOXC8	na	0.561949006314877	1.02635555216619	0.709122696777003	0.951207831653923	0.672794315767252	0.817377235064079	1.10365525298051	1.17692620242501	0.940198877835532	0.798341355579163
AGA	na	13.7677506547145	11.9252740346928	13.0144871408485	7.49076167427465	9.1420874671903	16.6076192760747	14.6786148646407	13.2036408334556	12.7114888283364	14.4841931655077
PI4K2B	na	27.9368934567968	27.0273628737096	27.1969410763886	32.0239969990154	30.9881146615152	22.4778739642622	21.6684314668506	21.8099136886885	25.1597219708788	26.5353460092503
BOD1L1	na	27.0136915178509	28.0537184258758	25.3615646847305	19.5790278682099	17.1760431201757	41.6119319668986	39.6948005988656	37.9926489720323	44.0389154378163	36.7617186116691
MAT2B	na	16.6577741157624	14.3689777303266	16.3515351256815	24.6521363036975	22.7958544636433	40.9431687745734	39.7683776157309	40.6039539836628	42.7978529190734	42.0459780605026
EDC4	na	102.435276008255	106.545481129633	101.905102836836	112.083989496554	112.514955278017	79.099824247792	77.8076953351258	81.2446869111514	88.5291263369937	90.0985244153627
TRIO	na	85.1352744567039	82.7926812080724	80.2560040352326	64.0083603383786	60.6306406914958	76.0160828609593	68.5737797185222	76.8679925958834	73.561160201852	70.8242831163801
CLEC16A	na	32.8338776546835	35.7269480301658	34.2047418445378	30.7557198901435	30.9881146615152	35.8531378107653	35.0594485363474	37.1467332640394	36.1788528191113	33.1501743840491
CDH1	na	261.868236942733	262.209406541504	258.579505724744	121.952770749963	105.470403030572	249.522977758652	246.666949041143	246.308586801259	194.169872250594	187.876332346296
MTREX	na	73.8962943304064	70.5252886559908	70.7454172784587	69.6759736686499	73.2950042824088	62.4178979503478	61.3264435572835	58.919868008902	60.2855520468143	58.2789189572789
DNAH5	na	0.602088221051654	0.390992591301405	0.41713099810412	0.317069277217974	0.356185225994427	0.297228085477847	1.65548287947076	1.14014725859923	1.20345456362948	0.798341355579163
ZFYVE16	na	18.0626466315496	17.5946666085632	16.3515351256815	16.8046716925526	17.6905328910566	19.3941325774295	21.0798153319277	19.2353876208837	22.0382616964649	19.2362250439551
RIPOR1	na	85.1754136714407	113.387851477407	100.570283642903	78.5142797711009	74.0865270068409	50.6030815526034	49.7380634009882	51.2330687493137	50.3194439417576	49.9913753612666
RAI14	na	75.1004707725097	69.0101923646979	75.9178416549498	75.1850523603122	68.5062917995948	48.9683270824753	43.2264974084032	41.41309074783	52.1622337423153	49.3450990257978
PNKP	na	42.106036258879	45.9905035518277	46.5935324882302	52.3164307409658	54.1005782149313	32.5093218491395	35.1698140616455	35.1238913536214	43.2491483804345	42.3120918456957
PHLPP2	na	18.9457093557587	17.3502962389998	17.5612150201834	16.4083350960302	14.8806272193227	15.7902420410106	15.7822701176213	15.4471564068283	15.4568695516161	16.8792172322452
SPDL1	na	9.87424682524713	8.4063407129802	9.01002955904898	10.4236524885409	11.0417420058272	12.5207331007543	10.8526099876417	11.0336831477345	12.7867047385632	10.9866977029704
STAU2	na	26.5320209410096	26.1476295432814	26.3626790801804	20.8473049770818	18.8778169777046	25.7473829045185	24.2804155655712	24.9729028577057	18.4278980055764	19.1221762788723
SLC66A1	na	22.9997700441732	22.8730665911322	22.8587786961058	16.6065033942914	17.848837435943	19.5055931094837	16.6651943200057	19.8238507220963	18.0518184544422	17.9436723730174
CTNS	na	26.2911856525889	26.3431258389321	28.1980554718385	28.100264693443	26.1994021787012	26.8248347143757	27.9592664088395	25.1935765206604	24.2947390032701	25.3568421033953
RTN4R	na	56.5561535641187	65.3446368212472	65.4478536025364	90.5232786457317	87.8194462757371	66.393323593614	69.0152418197144	70.5052353140232	73.4859442916251	80.1002493431094
PHF23	na	21.7153151725963	20.2338665998477	20.6479844061539	31.1916901463182	30.5132010268559	30.3544182294251	31.8220597942713	29.7173866112315	33.8847675571926	34.7088408401798
INPP4A	na	34.9612560357327	33.8697332214842	33.4539060479504	29.4874427812716	26.8326203582469	36.8191290885683	33.6982737243382	37.7719753090777	33.207824365151	33.9485157396282
RAB27B	na	2.24779602525951	2.54145184345913	3.00334318634966	3.52739570904997	3.56185225994427	6.57617139119736	6.21725792512352	6.28919939420865	6.73182396530241	5.32227570386109
PSMA4	na	67.4338807577853	65.3935108951599	65.9484108002613	79.0295173465801	88.4526644552828	56.9563318796924	53.8583763454488	55.0212999633692	65.5506657626933	69.2276004052217
LSG1	na	83.6902627261799	87.1913478602132	84.343887816653	66.9016174929926	69.9706088397942	51.2346912342438	52.901875126199	52.8145633338223	61.4890066104438	61.7764144198162
PARP3	na	14.9719270968178	16.3239406868336	17.6863543196147	21.362542552561	21.6481465132169	21.2146546009813	23.7285879390809	23.1707346102424	21.3613185044233	23.5320618620715
TNC	na	295.304202818468	279.266458337028	301.085154431554	60.1638953521107	60.7493691001607	18.2423737462028	14.6050378477754	15.9252826765634	12.0345456362948	14.636258185618
THAP3	na	16.6577741157624	18.08340734769	17.1023709222689	14.7833550502881	14.2078329035555	15.8645490623801	15.3775965248617	16.8079773283822	16.0209888783175	16.9552497423003
TDP1	na	17.9422289873393	15.5419555042308	16.5183875249231	22.8289879596942	22.8750067360866	20.7316589620798	18.7989278091013	18.9411560702775	19.7441764345462	20.8329077551134
AIFM2	na	98.2206584608932	93.6427256166864	98.0674976542785	82.3983784170211	85.2074212851113	77.9480654165653	83.2523945831629	81.3918026864546	78.2245466359162	76.8688676657652
SPATA7	na	12.8445487157686	10.0680592260112	10.7619797510863	8.99684074106002	8.98378292230389	10.7373645878872	12.2873618165163	10.8130094847798	9.10112513744795	9.46604750186722
MED17	na	29.5826012610046	27.1739850954476	25.5701301837825	28.417333970661	29.6425260299807	24.1497819450751	23.838953464379	21.2950084751275	26.3255685793949	25.0146958081471
RETSAT	na	118.771936406123	119.350488494754	120.50914535228	83.349586248675	76.1049099541426	96.0046716093445	92.9277723009587	97.5377590259727	79.4280011995457	80.1762818531645
CAPG	na	9.51299389261614	8.55296293471822	10.7619797510863	12.048632534283	13.0205488169074	22.0320318360454	23.0663947872926	24.2005450373643	22.7528128436199	24.9006470430644
AP2S1	na	63.9819082904225	59.5286220256388	65.4895667023468	84.5385960382424	90.3127428576981	51.8291474051995	53.60085678642	60.7220362563653	59.6086088547727	70.6342018412422
DCUN1D1	na	17.3000015515509	18.6698962346421	18.5623294156333	17.0424736504661	19.3131544761423	25.6359223724643	21.2269693656584	21.9202505201658	22.5271651129393	21.3271190704719
JADE2	na	9.07146253051159	9.53044441297173	10.9705452501383	20.1735327629936	19.1944260674775	39.7914099433467	38.2600487699909	36.9996174887362	43.6252279315687	44.2129045970746
ZIC2	na	45.4375910820315	49.6071850213657	45.258713294297	33.4508087464963	31.4234521599528	52.2749895334163	50.7681416371033	52.3364370640871	48.4766541412	45.9996685833708
TRIT1	na	41.5842264673009	41.5918368996869	35.2892824396085	36.4233332204148	33.5605635159194	27.7908259921787	27.7385353582434	28.5036814649807	29.4470288538088	32.161751753332
CUL7	na	47.3642733893968	46.1371257735657	48.8460398779924	61.3925388013303	59.8786941032854	60.6716829481655	64.9317173836865	66.9376777629224	58.0666826951224	65.3119261373811
CTNNA1	na	321.635527685794	320.662798941064	316.810993060079	158.019401033508	149.874827871211	318.182665504035	308.434854699619	308.097212428572	266.226714247909	253.416356013843
PHKA2	na	31.9508149304745	30.2530517519462	30.7008414604632	31.7861950411019	28.8510033055486	36.1875194069278	38.4439913121543	38.213322634987	35.2762618963891	34.8989221153177
CNTLN	na	3.53225089683637	3.32343702606194	3.42047418445378	4.00299962487693	3.68058066860908	4.12403968600512	4.63535206251813	4.00890487701019	4.58817052383739	3.80162550275792
HSPA5	na	3418.49636227235	3273.9275891884	3503.10783517821	1988.77740769009	2023.4091166019	2429.91390580277	2614.74323685298	2474.70801426154	2381.7870132432	2263.44980808704
DSG2	na	252.114407761696	244.95685845033	260.706873815075	252.228610026899	249.527538877207	291.803672917876	293.09404668319	281.395699211055	255.884526591718	242.201560780707
GEMIN8	na	10.7171703347194	9.53044441297173	9.34373435753228	7.21332605670892	7.59861815454778	8.87968905365067	8.38777992265186	9.74642011383211	7.55919897779767	6.65284462982636
OFD1	na	20.7118348041769	20.038370304197	18.3954770163917	15.4967609240285	17.6113806186133	24.298395987814	23.1031832957253	25.3774712397893	21.4741423697635	22.6957042514648
WDR37	na	16.8986094041831	16.6660592042224	17.2275102217001	15.8534638608987	17.848837435943	16.7190798081289	17.2538104549286	15.7413879574345	13.9525513470793	19.2742412989827
YTHDC2	na	42.1863146883526	38.561644317101	36.5823885337313	24.0972650685661	21.3711135596656	32.3607078064006	28.4743055268971	31.9241232407784	29.3342049884686	29.8807764516773
CTPS2	na	12.4030173536641	11.6320295912168	11.8048072463466	13.8717808782864	16.147063578414	16.9048473615525	17.0698679127652	17.0286509913369	14.7799263595746	16.6511197020797
ATP6V1H	na	33.5563835199455	32.5990072997546	35.4144217390398	23.6612948123913	23.1916158258594	26.5647601395826	26.156629495638	25.6349238465697	18.8039775567106	19.8444851243963
POLR2B	na	123.468224530326	106.838725573109	111.957959891146	114.144939798471	116.432992763956	108.079562581882	101.389129240476	104.525758352871	103.271444741455	116.101642854227
FAM214A	na	1.5654293747343	1.31959999564224	0.875975096018651	1.74388102469886	1.3060124953129	9.54845224597583	9.41785815876699	9.9670937767868	9.552420598809	7.22308845524005
ARAP2	na	16.8986094041831	15.1509629129294	17.0189447226481	11.5730286184561	11.0417420058272	14.9357112952618	13.4278055779295	13.7185460470165	16.246636608998	14.8643557157835
TPR	na	164.771476494469	151.411880981469	152.544806006677	134.912977456248	141.880448354447	163.549754034185	168.307426079527	147.888133123468	178.148883372277	147.427036996952
KIAA0556	na	15.2127623852385	17.1547999433491	17.1440840220793	13.0791076852414	12.664363590913	21.8834177933065	21.4109119078218	21.8099136886885	19.7441764345462	21.0610052852789
DTNBP1	na	15.3331800294488	15.1509629129294	16.7269530239752	18.2314834400335	18.244598798159	15.4930139555328	17.0698679127652	16.660861553079	16.3970684294517	16.9932659973279
XK	na	17.8619505578657	19.7939999346336	18.1034853177188	17.2010082890751	17.1364669839541	16.7933868294983	16.4444632694096	15.998840564215	15.1560059107088	15.3205507761144
C12ORF4	na	16.2965211831314	13.2937481042478	14.4744456342129	13.1980086641982	14.4848658571067	14.5641761884145	13.9796332044198	12.9094092828493	12.1473695016351	11.7850390585496
SCML1	na	42.828542124141	40.6143554214334	43.9238941003638	41.3379070172934	34.1146294230218	21.2889616223508	21.1901808572257	21.88347157634	24.2947390032701	22.2395091911338
WWC3	na	15.8951290357637	14.1734814346759	15.8509779279565	12.7224047483712	11.5166556404865	34.5527649367997	33.8086392496362	33.3952809938096	29.1837731680149	28.6262400357671
MAP4	na	412.390292205646	430.091850431545	426.057601463548	302.285922167686	277.626595594545	357.305312255057	366.487121006394	361.684133582736	308.911743301642	298.009423161193
GOPC	na	54.1879398946489	50.9756590909206	49.0963184768549	32.3806999358856	33.3626828348114	33.8468482337898	36.2366808061933	34.6089861400604	30.0487561356236	31.1733291226149
USP28	na	14.6508133789236	14.2712295825013	15.2669945306108	19.6979288471667	18.1258703894942	21.1775010902966	20.932661298197	18.7572613511486	22.4143412475991	18.3998674333483
TSPAN17	na	14.2895604462926	13.9779851390252	13.1813395400902	22.0759484263015	25.2891510456043	30.1686506760014	30.9023470834542	33.6159546567643	35.088222120822	40.2592140742064
NOP16	na	49.6522086293931	44.133288743146	53.3927677573273	57.7066084536714	61.8970770505871	26.1560715220505	27.2970732570512	26.6647342736916	32.3052334424289	31.6675404379735
CC2D2A	na	1.36473330105042	1.31959999564224	1.7519501920373	1.82314834400335	1.62262158508572	2.34067117313804	2.31767603125907	1.65505247216017	2.21886935169185	1.78676398629622
RRM2B	na	21.6751759578596	24.1437925128617	22.3165083985704	13.1187413448937	12.0707215475889	22.77510204974	21.043026823495	20.0813033288767	18.1646423197825	17.3354122925761
ZNF800	na	69.0394493472564	63.0475553473515	60.7342733239598	40.9019367611187	43.0192600728825	38.3424230266422	35.1698140616455	32.7332600049456	36.3668925946784	32.161751753332
SNX29	na	5.98074299577977	5.96263701734642	5.46441607516397	8.75903878314654	10.2897954176168	9.95714086350787	10.6318789370456	11.5853673051212	13.125176334584	10.5305026426394
MRPS10	na	46.4812106651877	42.5693183779404	41.3376819121182	31.3898584445795	35.2227612372267	37.6365063236324	32.668195488223	31.3356601395659	31.778722070841	29.8807764516773
RSF1	na	39.3765696567782	37.2420443214588	38.376051825579	33.2130067885828	29.0884601228782	61.5262136939143	63.9016391475714	55.720099896059	58.9692736178445	47.1401562341982
VPS13D	na	41.2631127494067	40.4677331996954	38.1257732267165	36.8989371362418	37.8347862278525	43.7668355866129	43.59438249273	42.7003537817324	41.5567904003305	45.1252947177365
FAM120A	na	450.241571702427	457.559079970469	454.172230735765	353.571877757694	369.878569127102	343.001210641435	343.862188320293	342.411967018026	312.634930857871	316.979534419955
R3HDM1	na	96.7355075156324	104.150651507912	99.9445871457471	102.532277520362	106.459806436112	87.0878290450091	93.2956573852855	85.9523917208515	87.8521831449521	92.0753696767968
KITLG	na	255.80721551748	256.10014730242	251.07114775887	308.984010648916	341.700360137321	318.777121674991	269.10793918508	264.771616601801	294.959191954563	286.376449122754
ERCC8	na	22.3976818231215	17.1059258694364	17.9366329184771	17.8351468435111	17.1760431201757	13.672491931981	13.133497510468	11.1807989230376	12.0345456362948	13.7238680649561
H6PD	na	40.7814421725654	43.1558072648925	40.2531413170475	32.0239969990154	28.6926987606622	64.1269594418454	66.2561036872631	62.2299729532224	51.2972507747066	45.3914085029296
VAMP3	na	70.36404343357	67.0552294081909	67.9506395911611	74.7887157637897	76.3819429076939	73.6011046664518	70.0085315473968	71.7557194040998	63.294188455888	67.5168689289807
PER3	na	14.1691428020823	13.6358666216365	14.2241670353505	14.5059194327223	13.8120715413395	18.8368299171585	15.7822701176213	16.1091773956923	12.0721535914082	12.5453641591011
EPN3	na	11.5600938441918	12.2673925520816	9.80257845544681	14.3077511344611	14.1286806311123	8.13661883995606	10.0064742936899	9.81997800148367	11.4704263095935	12.013136588715
LTBP1	na	12.964966359979	13.1471258825097	13.5984705381943	12.7620384080235	13.653766996453	20.5458914086562	20.7855072644662	20.375534879483	17.2620513970604	16.6891359571073
RCN1	na	165.895374507099	163.043910572686	167.269530239752	150.409738380277	153.040918768939	199.737273441113	207.855072644662	196.215665310545	193.079241552305	185.443292024531
ELN	na	1.0436195831562	0.781985182602809	1.20967989450195	0.277435617565728	0.0791522724432061	0.44584212821677	0.257519559028785	0.441347325909379	0.0376079551134213	0.114048765082738
RFC2	na	98.7424682524713	98.5301330079539	99.4857430478325	126.035037694145	127.118549543789	60.4487618840571	61.1057125066874	64.8044990210271	70.439699927438	74.169713558807
ARID1B	na	56.5561535641187	59.3331257299881	54.9361524503125	58.8956182432388	55.0504054842498	87.0135220236397	90.3525767106709	85.1432549566843	93.7942400528726	86.182850147522
CLPTM1L	na	107.292120991405	106.154488538331	109.455173902521	146.644540713313	144.888234707289	84.9329254252947	95.1718713153524	93.0139489354015	107.822007310179	122.070194893557
NEDD4L	na	73.3343453240915	61.4347109082332	76.752103651158	24.9692055809155	25.6849124078204	62.6036655037715	62.9819264367543	61.0898256946232	54.907614465595	48.7368389453565
FOXP3	na	3.41183325262604	3.86105183910137	3.87931828236831	3.28959375113649	4.11591816704672	5.57302660270963	5.18717968900838	4.96515741648051	5.3027216709924	5.17021068375077
PPP1R3F	na	7.38561551156696	6.64687405212388	7.42493176625333	6.69808848122971	5.61981134346763	4.71849585696082	4.85608311311423	4.89159952882895	3.98644324202265	4.21980430806129
HEXB	na	110.503258170347	104.688266320951	98.8600465506763	101.303634071143	105.866164392788	65.6130998692347	67.1758163980802	70.0271090442881	76.3817568353586	74.6639248741655
PTCD2	na	25.4884013578534	25.7077628780673	23.5679013928828	14.8626223695926	17.848837435943	25.5987688617796	21.8155855005814	21.8466926325142	17.2244434419469	17.981688628045
JKAMP	na	33.1549913725778	33.8208591475715	33.1619143492775	48.9872033301771	47.2934827848156	35.89029132145	34.7283519604533	38.1397647473355	37.4575232929676	42.464156865806
ARHGEF5	na	53.3450163851766	55.7653183343628	59.0657493315433	62.304112973332	60.9076736450471	96.5991277803002	105.987692794561	107.357737027456	103.722740202816	102.111661004078
NFE2L3	na	79.1946706756609	71.1117775429429	75.2504320579832	82.8343486731958	73.7303417808464	48.4110244222043	51.4671232973243	49.2837847265473	67.0925919223435	71.1664294116283
MCUR1	na	33.837358023103	31.7192739693264	35.1641431401773	40.1092635680738	37.4390248656365	39.0483397296521	42.5275157481822	40.4936171521855	41.9704779065781	40.563344114427
LIMA1	na	35.5633442567844	34.1629776649602	35.8315527371439	35.1154224518907	36.3308930514316	32.6579358918784	32.8521380303864	31.7402285216495	38.5105460361434	39.2327751884617
LETMD1	na	142.494212315558	150.972014316255	136.443549479857	116.166256440735	107.686666658982	97.453658526049	95.9076414840061	94.963232958168	82.2109898779389	87.0572240131564
LAMC3	na	0.682366650525208	1.12410369999154	0.709122696777003	0.634138554435949	0.633218179545649	0.780223724379348	1.06686674454782	1.14014725859923	0.90259092272211	0.722308845524005
MAPK9	na	56.5160143493819	60.6038516517177	58.1897742355247	53.6639751691422	51.9238907227432	39.4570283471842	38.5543568374524	38.5075541855933	38.6985858117105	37.5220437122207
BCAR1	na	116.203026662969	124.433392181672	133.64877179256	153.976767748979	155.019725580019	103.621141299714	106.024481302994	109.049568443442	114.478615365254	124.617283980405
FAM160A2	na	45.6382871557154	45.6972591083517	42.1302308085161	34.04531364128	31.10684307018	34.9986070650165	32.668195488223	38.5811120732448	34.636926659461	33.9485157396282
HERPUD1	na	192.467534662845	177.119643859536	184.663892860694	146.644540713313	151.972363090956	197.842444396192	196.892097131722	198.017833558008	179.954065217721	186.887909715579
HOMER3	na	15.4535976736591	15.2487110607548	16.101256526819	25.04847290022	28.9697317142134	23.8154003489125	26.8923996642917	23.7224187676291	28.2435742901794	31.7055566930011
RAD51	na	13.8881682989248	13.2448740303351	12.5139299431236	11.8108305763695	12.1894499562537	10.5887505451483	9.45464666719968	9.23151490027117	9.96610810505664	10.0743075823085
POLQ	na	28.7396777515323	23.0685628867829	23.0256310953474	24.6917699633498	26.3577067235876	15.3072464021091	13.5013825947949	14.0495565414486	16.1338127436577	12.7734616892666
PIK3CB	na	38.2125324294117	34.1141035910475	35.3727086392293	33.3319077675396	30.3548964819695	51.3833052769828	48.0090035046521	49.7619109962824	43.0235006497539	42.2740755906681
CYBA	na	74.9800531282993	76.2435553037739	76.3349726530539	111.291316303509	117.26409162461	66.3190165722446	69.1623958534451	74.6612559663365	82.5494614739597	91.0489307910522
THOC3	na	38.694203006253	40.4188591257827	43.3816238028284	80.773398371279	90.2731667214765	50.2686999564408	56.1392638682751	57.4854891996966	70.6653476581185	73.8275672635588
HEBP2	na	17.6211152694451	17.6924147563886	18.1034853177188	22.9875225983031	23.033311280973	31.7290981247601	36.4574118567894	33.3217231061581	31.3274266094799	35.3931334306762
MPHOSPH9	na	55.4723947662257	52.4418813083009	51.5991044654796	46.0543125159108	46.6998407414916	41.4633179241596	38.480779820587	40.2729434892308	41.7448301758976	37.5980762222758
PLEKHA5	na	5.82018613683266	5.62051849995769	4.8804326778182	5.50907869166231	5.50108293480282	10.7002110772025	10.4479363948821	8.27526236080085	10.0789319703969	9.39001499181206
PRSS8	na	25.8897935052211	29.2755702736927	28.1146292722177	25.9204134125694	27.8220237637869	48.1137963367265	45.5073849312296	46.3782481643105	37.2318755622871	42.9583681811645
SIKE1	na	48.769145905184	41.7873331953376	41.6296736107911	27.6642944372683	26.9117726306901	23.741093327543	25.5312248522824	22.0673662954689	19.2928809731851	17.981688628045
RRP12	na	170.912776349196	169.397540181334	166.560407542975	130.513641234849	139.030966546491	80.2887365897034	78.9849276049716	80.2884343716811	96.4644048659255	100.591010802975
FNIP2	na	20.5914171599666	19.4518814172449	21.3153940031205	16.7254043732482	15.751302216198	16.2732376799121	13.9428446959871	15.9620616203892	14.554278628894	13.9519655951216
MSMO1	na	58.9645064483253	68.7169479212218	73.415055666325	44.6671344280822	42.3860418933368	84.3756227650238	92.890983792526	87.8648967997921	44.9415063605384	47.5963512945292
TTC17	na	121.702099081908	111.286266299162	126.056987627065	106.02003956976	91.7770598978974	109.268474923793	106.539520421052	104.636095184349	96.3139730454719	95.9530276896099
FSTL4	na	12.0016252062963	12.4628888477323	10.6785535514655	5.90541528818477	8.07353178920702	5.20149149586232	4.78250609624886	5.51684157386723	7.33355124711715	7.52721849546068
FOXN3	na	9.07146253051159	9.97031107818582	9.67743915601557	13.5150779414162	13.1788533617938	52.9437527257415	51.0992382129975	47.5551743667355	43.5124040662284	43.452579496523
AKR7A2	na	35.8443187599418	38.6593924649264	40.5451330157204	72.8070327811774	80.458284938519	43.0609188836031	50.694564620238	49.504458389502	54.0802394530998	56.3020736958448
MRTO4	na	106.690032770353	97.8947700470892	110.748279996644	105.385901015324	107.013872343215	61.1175250763822	63.4969655548119	58.58885751447	70.6653476581185	68.5052915596977
USE1	na	16.1359643241843	15.2487110607548	15.7675517283357	16.2101667977689	18.838240841483	14.489869167045	16.3708862525442	14.5644617550095	15.6825172822967	15.2445182660593
MCF2L2	na	4.0139214736777	3.17681480432391	3.96274448198914	2.33838591948256	2.96821021662023	1.85767553423654	2.86950365774932	2.7951997307594	2.82059663350659	2.31899155668233
LAMA3	na	42.3067323325629	38.1217776518869	39.5857317200809	9.19500903932126	8.66717383253106	69.1798368949688	68.9784533112817	67.2319093135287	38.3601142156897	43.2624982213851
AP5M1	na	68.557778770415	65.0025183038585	66.8243858962799	56.200529386886	54.1797304873745	41.4261644134749	39.878743141029	37.7719753090777	40.5037676571547	39.118726423379
ANAPC4	na	19.1865446441794	20.7714814128871	19.3548783120311	22.5119186824762	24.7350851385019	19.2083650240059	19.1668128934281	19.2353876208837	21.511750324877	21.4411678355547
KCNQ1	na	9.27215860419548	9.87256293036046	10.3448487529822	12.6431374290667	13.2975817704586	15.0100183166313	16.628405811573	15.3000406315251	16.9987957112664	15.5486483062799
TRAPPC3	na	24.3645033452236	24.8280295476392	26.1124004813179	24.572868984393	26.8721964944685	22.8122555604247	21.3005463825238	24.4579976441447	20.4211196265877	23.2279318218509
THRAP3	na	201.779832481778	195.740666020266	198.554355097561	211.960811820216	214.621386729753	146.682060183317	147.669072848792	139.723207594144	172.921377611511	164.838481799583
PHPT1	na	50.9366635009699	45.6972591083517	44.3827381982783	50.255480439049	49.747203230555	38.0080414304797	40.6513018181153	43.5094905458996	43.3619722457747	43.452579496523
ENTPD2	na	19.9491897241781	24.3392888085124	25.8621218824554	31.5880267428407	31.2651476150664	25.8959969472574	28.6950365774932	30.8943128136565	31.064170923686	34.7468570952074
ARID4B	na	69.4809807093609	62.9498071995261	66.323828698555	57.0328362395832	57.622854338654	68.0280780637422	68.4634141932241	64.2895938074661	69.988404466077	62.1185607150644
OPN3	na	3.25127639367893	3.17681480432391	3.25362178521213	5.03347477583534	4.07634203082511	5.01572394243866	5.5918532817679	5.36972579856411	5.07707394031187	5.58838948905414
SDCCAG8	na	14.4099780905029	15.0043406911914	14.1824539355401	10.4632861481932	8.86505451363908	12.1120444832223	11.7723226984587	10.0406516644384	10.8686990277787	8.89580367645353
HHAT	na	1.08375879789298	0.87973333042816	1.12625369488112	2.25911860017807	2.09753521974496	4.4584212821677	5.00323714684497	4.33991537144222	3.23428413975423	3.11733291226149
KIF1B	na	86.9415391198589	83.9656589819766	84.8027319145675	83.508120887284	77.4504985856771	101.020395551783	99.5129153104091	94.8896750705164	90.973643419366	95.4208001192238
FOXC1	na	20.7921132336505	23.6061776998223	19.6885831105144	15.1400579871583	12.8226681357994	16.3475447012816	15.4879620501598	14.5276828111837	17.9013866339885	15.8907946015281
TBC1D22A	na	35.2422305388902	34.651718404087	39.3354531212185	27.8228290758773	28.1386328535598	39.5313353685536	48.1193690299501	43.8405010403316	39.8268244651131	36.7237023566415
SYNE2	na	63.9417690756857	60.5061035038923	57.8977825368518	73.7582406128313	73.8490701895113	143.709779328539	153.923119282348	142.334512605775	143.060661251454	120.549544692454
PLEKHH1	na	37.5301657788864	40.3211109779573	38.0423470270957	32.2617989569289	33.402258971033	30.0571901439473	30.9391355918869	30.0116181618377	29.9359322702833	31.6295241829459
ATP9A	na	7.58631158525084	7.52660738255204	7.04951386795962	8.24380120766734	7.67777042699099	36.1132123855584	34.2133128423957	38.2501015788128	28.6196538413136	26.9915410695812
FAM168A	na	41.6243656820377	43.4979257822812	43.8821810005534	47.6000252423484	45.9874702895027	62.2692839076089	66.2928921956958	59.3612153348114	63.8583077825893	63.9053247013606
RELT	na	19.1865446441794	21.2602221520139	18.8960342141166	22.2344830649105	21.3711135596656	10.2915224596704	9.6385892093631	10.0406516644384	13.1627842896974	14.1040306152319
NOP58	na	196.441316921786	192.759347511592	185.581581056523	115.333949588038	121.617466608986	85.453074574881	79.5735437398946	79.5896344389913	111.620410776634	96.2571577298305
SZRD1	na	163.366603978682	171.450251285666	178.19836239008	190.479368288698	179.913115263407	161.877846053372	167.277347843412	164.144426294463	177.885627686483	192.134152909385
KCNH2	na	27.1341091620612	26.6852443563209	24.8610074870055	23.3838591948256	20.342134017904	34.4041508940608	32.0427908448674	35.7859123424854	30.800915237892	28.3221099955465
CUL1	na	112.068687545081	104.101777433999	105.117011522238	113.708969542296	113.108597321341	105.181588748473	104.18505588136	103.974074195484	119.217217709545	115.379334008703
FAM114A2	na	7.30533708209341	5.76714072169572	6.25696497156179	7.17369239705667	8.39014087897984	9.5112987352911	10.8893984960743	9.04762018114226	9.28916491301505	9.54208001192238
CYFIP2	na	68.6781964146254	71.4538960603317	66.6158203972279	70.1515775844769	67.1211270318387	100.871781509044	107.422444623436	102.429358554802	89.7701888557366	93.7480848980103
TAB2	na	41.5039480378274	45.2573924431376	38.2926256259582	28.7344032478789	28.1782089897814	45.7359716529037	44.1094216107876	44.6496378044988	42.1961256372587	42.5782056308887
GINM1	na	14.4501173052397	12.3651406999069	11.4711024478633	14.9815233485493	13.5746147240098	15.1957858700549	15.0832884574003	14.5276828111837	16.7355400254725	16.80318472219
EIF2AK2	na	49.0902596230782	46.5769924387798	49.7637280738215	57.4688064957579	55.3670145740226	45.5130505887953	45.2130768637681	42.6267958940808	49.9809723457369	45.9996685833708
USP36	na	254.68331750485	257.321999150237	245.273026885222	139.70865027417	139.505880181151	105.850351940798	100.027954428467	101.436327071506	100.149984467041	98.6141655415404
KMT2C	na	133.784002717678	122.234058855602	113.876762482425	94.3281099723474	86.038520145765	112.983825992267	107.385656115003	102.282242779498	109.363933469829	98.8802793267335
MCOLN3	na	24.0433896273294	26.3919999128448	20.0222879089977	17.5577112259453	15.2763885815388	15.604474487587	12.8391894430066	14.7483564741384	20.4963355368146	16.4230221719142
PUM2	na	108.175183715614	108.989184825267	106.243265217119	98.5689115551378	86.632162189089	108.339637156675	98.70356812489	98.2733379024883	98.1943708011429	93.4439548577897
MRPL43	na	28.1777287452174	28.7868295345659	25.9038349822658	38.4050162030272	41.7528237137912	37.1906641954156	39.9155316494617	39.9419329947988	42.3841654128258	41.7038317652544
ITIH4	na	1.48515094526075	1.41734814346759	0.583983397345767	0.792673193044936	1.18728408664809	1.00314478848773	1.06686674454782	1.21370514625079	1.54192615965027	1.02643888574464
HPF1	na	7.74686844419795	6.89124442168725	6.46553047061385	12.5638701097622	12.0707215475889	7.43070213694617	9.04997307444016	8.23848341697507	11.0191308482324	10.1123238373361
ZFR	na	225.341551532266	233.960191819978	230.965433650251	168.363786202744	173.383052786843	166.187653292801	150.281056947512	139.833544425621	143.474348757702	145.41217548049
ZNF280C	na	16.738052545236	14.6622221738027	16.7686661237856	13.3961769624594	11.9519931389241	12.0377374618528	10.7054559539109	10.7026726533024	11.5832501749337	10.568518897667
TRAF1	na	2.20765681052273	2.5903259173718	2.21079428995183	2.02131664226459	2.92863408039862	2.97228085477847	3.38454277580689	3.08943128136565	2.70777276816633	2.54708908684781
RC3H2	na	68.5176395556783	65.2468886734219	67.1580906947632	49.304272607395	45.4729805186219	50.528774531234	46.6846172010755	45.458774568666	43.4371881560016	41.1716041948683
IL17RB	na	22.1167073199641	22.3354517780927	21.8993774004663	30.7557198901435	29.3654930764294	11.8148163977444	10.6686674454782	11.2543568106892	17.2996593521738	16.80318472219
TRAF3IP2	na	28.9403738252162	28.4935850910899	28.3231947712697	27.0301558828323	26.713891949582	47.4450331444013	51.7246428563531	51.52730029992	44.5654268094042	43.4145632414955
DCBLD2	na	137.476810473461	142.614547677187	137.236098376255	105.584069313585	104.639304169918	91.5834038378615	82.9580865157015	79.1482871130819	77.9236829950089	88.8439879994526
SOAT1	na	22.9194916146996	24.4859110302505	23.1090572949682	28.100264693443	27.6637192189005	23.2580976886415	20.7487187560335	20.3019769918314	21.1356707737427	23.1518993117957
PKP2	na	36.7675206988877	37.6330369127602	36.9160933322146	33.4508087464963	34.2333578316866	40.5716336677261	41.6445915457978	41.0085223657464	41.6696142656708	41.2476367049234
MSH4	na	1.88654309262852	1.90608888259435	1.58509779279565	1.42681174748089	1.82050226619374	0.668763192325155	0.846135693951722	0.845915707992976	0.526511371587898	0.418178805303371
GDI2	na	392.762216199362	359.517687701641	390.434614225456	346.239650722028	330.302432905499	347.348171391549	359.607669929482	346.641545557991	305.677459161888	303.977975200523
PRDM1	na	7.62645079998762	7.13561479125063	9.80257845544681	3.84446498626794	3.9576136221603	22.9980231138484	23.3239143463214	20.5594295986119	19.4433127936388	18.970111258762
ATG5	na	20.872391663124	18.4255258650787	20.1057141086186	19.1430576120352	19.1944260674775	25.7845364152032	23.3974913631868	27.4003131502073	26.7016481305291	28.2840937405189
PITHD1	na	61.7341122651629	59.3331257299881	65.5312798021572	64.0083603383786	66.9232463507307	44.8814409071549	45.8752700155564	45.127764074234	48.1381825451792	52.2343344078938
MTA3	na	23.2807445473306	22.9219406650448	24.0684585906077	23.6216611527391	24.8538135471667	41.6490854775833	40.6513018181153	40.0890487701019	37.5327392031944	36.7617186116691
USP13	na	52.5823713051778	52.7351257517769	53.6847594560002	64.9992018296848	58.2956486544213	51.7919938945148	54.7045120394005	52.6674475585192	59.1197054382982	59.1532928229132
ATP11B	na	58.6835319451679	54.3968442648079	52.5585057611191	38.0483132661569	33.8771726056922	48.1509498474112	48.0090035046521	46.966711265523	49.90575643551	45.5434735230399
LAMC2	na	35.9245971894154	34.3584739606109	35.2892824396085	27.9020963951818	29.0488839866566	105.664584387375	91.2722894214879	97.2435274753664	67.4310635183643	70.0639580158285
CDK14	na	0.642227435788431	0.684237034777458	1.0428274952603	0.832306852697183	0.118728408664809	1.33752638465031	1.03007823611514	0.845915707992976	0.413687506247634	0.874373865634322
SEC61A1	na	541.11675386649	584.973790660814	537.598430356589	491.140310410642	474.51787329702	336.016350632706	333.230309383248	354.512239536708	318.576987765792	352.410684105659
PPP1R12A	na	60.5700750377964	55.7653183343628	56.9383812412123	42.9232534033833	41.6340953051264	52.7951386830025	53.1961831936604	47.6287322543871	50.2818359866442	48.5467576702186
CROCC	na	16.2965211831314	17.7412888303012	16.5601006247335	18.8259883348172	21.7668749218817	26.9362952464299	30.2033654232332	29.6438287235799	38.47293808103	36.4575885714485
POLR3E	na	81.2016314124998	83.3791700950245	79.4634551388348	71.2613200547398	68.7833247531461	63.9783453991065	60.8481929476586	61.9725203464419	73.8244158876459	73.7515347535036
ATP2B4	na	14.4099780905029	12.4140147738196	15.8092648281461	15.3778599450718	16.9385863028461	31.9148656781838	30.2033654232332	30.6000812630502	30.7633072827786	28.8923538209602
ZC3H11A	na	153.131104220804	140.708458794593	136.026418481753	117.434533549607	114.493762089098	119.337076319355	111.101295466704	110.189715702042	115.569246063544	111.235562210697
RIOK2	na	35.8443187599418	33.7719850736588	33.5790453473816	27.4264924793548	27.0700771755765	21.1031940689271	21.6684314668506	19.198608677058	22.9784605743004	20.9089402651686
YIPF1	na	2.6090489578905	2.5903259173718	2.33593358938307	3.48776204939772	3.75973294105229	9.95714086350787	8.13026036362307	8.38559919227819	8.49939785563321	8.55365738120532
NDC1	na	114.918571791392	111.481762594813	111.999672990956	125.2423645011	111.763008689807	103.175299171498	93.0013493178241	93.1610647107047	100.450848107948	109.790944519649
DGKG	na	6.90394493472564	6.10925923908445	7.29979246682209	2.93289081426626	2.29541590085298	4.82995638901501	3.64206233483567	3.23654705666878	3.34710800509449	3.68757673767518
FLYWCH1	na	28.2178679599542	28.2003406476138	29.1157436676675	25.04847290022	25.2099987731611	29.9457296118931	30.6448275244254	31.6666706339979	31.1017788787994	31.0212641025046
UNKL	na	21.0730877368079	20.2338665998477	21.1068285040684	27.3868588197025	28.0594805811165	13.5981849106115	15.4143850332944	16.8815352160337	15.8705570578638	18.703997473569
TBXAS1	na	1.44501173052397	1.36847406955492	1.12625369488112	1.74388102469886	2.01838294730175	1.67190798081289	1.65548287947076	1.28726303390235	1.42910229431001	1.44461769104801
PARP12	na	38.8948990799369	41.3474665301235	39.7108710195122	47.045154007217	50.0638123203278	38.5653440907506	41.5710145289324	41.5602065231331	51.8613701014079	52.3863994280041
ALDH18A1	na	187.690968109169	186.845584568159	187.416957448181	198.207931920886	196.178907250486	131.226199738469	132.69614991669	131.631839952472	137.080996388421	147.845215802256
TARBP1	na	44.2334146399282	40.8098517170841	39.5440186202705	32.1825316376244	33.5209873796978	55.9160335805199	50.7313531286706	51.7847529067004	52.7263530690166	48.242627629998
GATB	na	13.3262192926099	13.1471258825097	13.5150443385735	27.1886905214413	29.3654930764294	21.5861897078286	22.3674131270716	24.2741029250158	25.9118810731472	24.7105657679265
MXD1	na	13.4867761515571	13.8802369911999	13.0562002406589	6.30175188470724	7.71734656321259	14.9357112952618	13.6117481200929	11.5485883612954	10.1917558357372	12.2032178638529
CDK17	na	22.5582386820686	19.6473777128956	20.9816892046372	10.9785237236724	11.2000465507137	18.5767553423654	16.4812517778422	17.4332193734205	18.3526820953496	17.3734285476037
DNAJC25	na	17.5006976252347	15.5419555042308	15.1001421313691	18.6674536962082	18.8778169777046	9.58560575666056	9.89610876839188	9.26829384409695	12.1097615465216	11.1007464680531
PSD	na	3.33155482315249	2.3948296217211	2.21079428995183	2.5365542177438	3.12651476150664	3.38096947231051	3.49490830110494	3.42044177579768	2.14365344146501	2.62312159690297
CTDP1	na	15.6944329620798	16.0306962433576	17.6446412198043	15.8138302012465	18.046718117051	23.183790667272	26.8188226474263	26.0762711724791	24.6332105992909	27.9799637002983
YBX3	na	293.41765972584	283.909495358732	301.293719930606	256.112708672819	267.099343359599	186.436316615979	208.222957728989	191.98608677058	220.758696515783	211.902605523726
STYK1	na	0.321113717894216	0.390992591301405	0.333704798483296	0.634138554435949	0.91025113309687	1.33752638465031	1.58190586260539	1.54471564068283	1.31627842896974	1.86279649635138
WNK1	na	163.326464763945	171.352503137841	158.593205479186	108.992564043679	109.784201878727	184.207105974896	174.414318479353	172.382909711438	169.912741202437	154.612109197165
CCAR1	na	147.230639654498	140.268592129379	128.434634316258	108.675494766461	101.117028046196	88.7968905365067	82.774143973538	84.1502234733882	86.8367683568897	86.2968989126048
OGFR	na	59.2454809514828	57.3292886995684	72.2470888716335	87.6300214911177	86.830042870197	69.7371395552398	68.7577222606856	72.3809614491381	91.6505866114076	88.0456466438734
PIGV	na	7.98770373261861	9.72594070862244	8.67632476056569	8.36270218662408	7.59861815454778	9.5112987352911	10.9629755129397	10.0406516644384	7.55919897779767	7.4892022404331
PTPRU	na	48.046640039922	56.0096887039262	56.3126847440561	91.9104567335604	89.4816439970445	86.1961447885756	87.3727075276235	88.048791518921	94.6216150653679	97.3976453806579
SNRNP40	na	40.3800500251976	40.9564739388221	40.0028627181851	52.1578961023568	54.4171873047042	33.401006105573	34.9490830110494	31.9609021846042	35.8779891782039	38.4344338328826
QSER1	na	75.1406099872464	67.7394664429683	68.2843443896444	56.6761333027129	52.9132941282833	49.9343183602783	46.6110401842101	42.8106906132097	49.0031655127879	46.3798311336466
MPC1	na	13.0853840041893	13.2937481042478	14.4327325344025	15.258958966115	14.4057135846635	7.28208809420725	8.01989483832502	7.576462428111	7.22072738177688	7.45118598540552
ACAA1	na	48.3677537578162	48.5319553952868	46.676958687851	54.8133512990573	54.6942202582554	48.8940200611058	52.9386636346317	53.6972579856411	52.6887451139032	56.8723175212585
HDAC7	na	36.7675206988877	37.7307850605855	37.9589208274749	42.3683821682518	41.0008771255807	60.7831434802197	63.6809080969753	64.142478032163	66.0395691791677	69.6837954655527
SPAG4	na	1.36473330105042	0.830859256515485	1.08454059507071	0.713405873740443	0.831098860653664	0.668763192325155	0.882924202384406	0.47812626973516	0.488903416474476	0.45619506033095
NCKAP1	na	186.92832302917	177.950503116052	175.069879904299	160.5163215916	151.141264230302	185.916167466393	175.959435833526	168.852131104163	175.290678783657	167.195489611293
MRPS35	na	49.5317909851828	45.8927554040024	50.3059983713568	47.0847876668692	46.0666225619459	43.3953004797656	41.0191869024422	39.9419329947988	42.4217733679392	43.6046445166333
SFSWAP	na	78.0707726630312	68.7658219951345	72.9562115684105	62.1059446750707	59.6016611497342	56.0646476232588	59.1191330513225	58.0371733570833	56.1486769843379	52.8045782333075
TNK2	na	35.442926612574	36.1179406214672	34.9972907409356	31.7069277217974	29.6425260299807	39.4941818578689	39.0326074470773	41.8912170175652	42.7978529190734	42.0839943155302
MON2	na	31.5494227831067	28.2980887954392	28.4066209708905	28.1795320127475	22.2022124203193	27.8279795028634	27.1131307148878	29.2392603414963	28.0555345146123	27.9799637002983
CDH3	na	121.902795155592	125.606369955576	131.437977502608	159.882183037164	156.484042620218	137.35652900145	149.361344236695	145.42394388714	150.544644319025	152.445182660593
GPBP1	na	77.9503550188208	75.1194516037823	77.7532180466079	59.4901231380225	63.0447850010136	66.5047841256682	66.7711428053207	59.8761205483724	67.4686714734777	65.1978773722983
DGAT2	na	19.2266838589162	19.1586369737688	19.3965914118416	23.2253245562166	24.1810192313995	23.5924792848041	23.7285879390809	26.0027132848276	23.2793242152078	25.0527120631747
CS	na	438.239946496131	464.89019105737	446.371881071218	420.116792313816	409.57343375737	315.024617095833	309.906395036926	305.191675866335	285.820458862002	298.465618221524
MRPS24	na	66.9120709662072	65.3446368212472	71.7465316739086	86.559912680507	88.531816727726	67.8423105103185	76.2993664893857	78.4862661242178	76.6450125211525	84.1679886310604
ELMO2	na	22.7990739704893	21.700088817228	21.4405333025517	19.6979288471667	21.0940806061144	28.0509005669718	27.4442272907819	27.4738710378588	25.7238412975801	28.3601262505741
WAPL	na	86.1387548251233	74.0930960516162	77.461226347935	56.8743016009742	57.424973657546	49.1169411252142	50.4370450612092	46.7828165463941	50.4698757622113	48.7748552003841
VMP1	na	61.0918848293745	58.7955109169487	61.7771008192201	47.7981935406097	52.7154134471752	54.801428259978	56.1760523767078	55.903994615188	48.7023018718805	53.6029195888867
APPBP2	na	35.4830658273108	34.798340625825	34.7470121420732	22.7497206403897	22.6771260549785	33.2895455735188	29.5043837630122	28.3197867458518	24.4075628686104	25.9651021838366
POLD1	na	48.2071968988691	52.4418813083009	50.222572171736	76.8496660657066	76.1049099541426	43.5067610118198	48.597619639575	46.6724797149168	51.8237621462945	52.8045782333075
EIF4B	na	1098.28919362769	1074.15439645278	1110.65299555203	1031.42635879007	940.606029578839	996.531463585851	1029.82071655611	981.519673878632	926.54719012936	908.512462649088
BICRA	na	8.38909587998638	9.48157033905906	9.4271605571531	10.3443851692364	9.49827269318473	20.8802730048187	18.7989278091013	18.7204824073228	18.2774661851227	19.1982087889275
SPHK2	na	14.6106741641868	17.3014221650871	14.683011133265	21.1247405946475	22.1230601478761	16.7190798081289	15.230442491131	15.8517247889118	17.2996593521738	17.7535910978795
RPL18	na	849.3457838302	861.210056415256	870.468966843677	1047.67615924749	1053.87293144507	887.820291322328	984.313331624882	1012.48754457994	1000.6348617028	1039.4784612191
CA11	na	1.40487251578719	1.95496295650702	2.0856549905206	3.52739570904997	3.48269998750107	7.54216266900036	7.94631782145965	9.67286222618055	8.46178990051978	9.16191746164659
ISOC2	na	46.0396793030832	52.9306220474276	50.3894245709776	73.0448347390909	81.2893837991726	67.2478543393628	73.5770168653671	74.6612559663365	83.7905239927026	100.324897017782
U2AF2	na	150.642472907124	160.453584655314	152.419666707245	194.482367913575	205.202266309012	138.6940553861	140.201005636957	137.737144627552	169.987957112664	170.921082603996
EPN1	na	155.057786528169	154.002206898841	163.0565071589	152.629223320802	156.404890347775	137.245068469396	144.725992174177	148.329480449377	138.886178233865	142.104761293091
MED29	na	40.7413029578286	42.8625628214165	44.2575988988471	37.4934420310255	38.9033419058358	43.8039890972977	49.5909093672575	48.4746479623801	44.0389154378163	45.3153759928744
AHRR	na	7.26519786735663	8.25971849124217	9.13516885848022	4.87494013722636	4.70956021037076	9.8828338421384	9.23391561660358	9.81997800148367	6.80703987552925	5.6644219991093
ZNF275	na	47.3642733893968	50.6824146474446	47.59464688368	36.4629668800671	37.5181771380797	31.1346419538045	28.7318250859259	27.5106499816846	30.4624436418712	31.2873778876977
MTMR1	na	25.006730781012	26.8318665780589	27.8226375735448	32.1032643183199	28.415665807111	29.4255804623068	28.0696319341376	28.2462288582002	31.9667618464081	32.2758005184147
GPC1	na	102.716250511412	100.387347816636	104.991872222807	183.384943210946	189.807149318808	123.312501962622	134.645940863622	132.036408334556	159.119258084885	184.644950668952
ADCK1	na	13.4466369368203	15.4442073564055	13.6401836380047	16.6857707135959	17.7696851634998	11.4061277802124	11.8091112068914	13.4978723840618	14.8927502249148	15.4345995411972
HAGH	na	6.30185671367398	6.54912590429853	6.17353877194097	12.2468008325443	11.4375033680433	11.8519699084291	12.9127664598719	12.8358513951978	14.102983167533	15.8907946015281
RNF4	na	187.088879888117	178.243747559528	184.914171459556	119.733285809438	120.746791612111	116.327641953892	104.332209915091	109.454136825526	99.6610810505664	106.711627862415
CASP8	na	14.57053494945	14.3201036564139	13.9321753366776	13.9510481975909	13.6141908602314	16.979154382922	15.8190586260539	16.8815352160337	18.4655059606898	15.0164207358938
LIMCH1	na	29.7030189052149	31.6215258215011	34.2881680441586	40.307431866335	42.2277373484504	24.5584705626071	27.9592664088395	25.6717027903955	29.9735402253967	27.2956711098019
INTS13	na	71.2471061577791	66.4198664473261	69.9528683820609	95.3982187829581	105.509979166794	33.3266990842036	32.9992920641172	32.1447969037331	35.9155971333173	34.6328083301247
TM7SF3	na	77.8299373746105	78.3940145559316	76.8355298507788	92.7427635862575	92.6477348947727	74.3813283908312	78.3963114700487	77.1990030903155	71.868802221748	73.5614534783657
SPA17	na	0.441531362104546	0.488740739126756	0.375417898293708	1.98168298261234	2.77032953551221	2.26636415176858	1.61869437103808	2.28029451719846	1.80518184544422	1.93882900640654
ATP2C2	na	35.5633442567844	32.843377669318	30.8259807598944	11.4144939798471	7.99437951676381	16.0874701264885	17.5113300139574	17.1022088789884	15.1560059107088	12.8875104543493
CDON	na	24.0835288420662	25.6588888041547	24.7775812873847	16.8046716925526	14.0495283586691	19.0969044919517	18.3942542163418	17.6906719802009	17.1868354868335	16.8412009772176
TAF2	na	53.4252948146501	54.7878368561093	51.2236865671859	49.0664706494815	49.5888986856686	36.3732869603515	38.4439913121543	37.2570700955167	40.9174551634023	43.6806770266885
HIPK2	na	94.2468762019523	99.9963552253342	89.1408942948504	79.3069529641459	76.8568565423531	100.500246402197	88.8074593564981	93.602412036614	94.1703196040068	90.1365406703903
TNPO3	na	175.207672326031	165.292117972669	156.298984989614	139.3519473373	133.609035884132	132.712340165859	126.993931109624	128.910198109364	119.367649529999	118.154520625716
BORCS8-MEF2B	na	10.436195831562	10.4101777433999	11.9299465457778	11.2163256815858	10.962589733384	9.25122416049798	9.82253175152651	10.3348832150446	8.01049443915873	10.1123238373361
RFXANK	na	21.594897528386	24.5836591780758	24.1518847902285	23.9783640896093	23.9435624140698	28.4224356738191	29.5043837630122	31.5563338025206	30.9513470583457	30.5650690421737
TMEM161A	na	52.6225105199146	65.2468886734219	58.5651921338184	75.8588245744004	76.3819429076939	49.7857043175393	48.2297345552482	52.4835528393903	56.9760519968332	63.4111133860021
LPAR2	na	30.6663600588976	33.3809924823574	31.8270951553443	35.1946897711952	35.6580987356643	32.8065499346173	30.57125050756	34.1308598703253	32.8693527691302	34.9749546253729
CTSA	na	78.0306334482944	92.2253774732188	85.261576012482	155.562114135069	173.3039005144	76.9820741387623	79.2424471640004	82.495171001228	89.3941093046023	93.4439548577897
SUGP2	na	103.559174020885	93.544977468861	91.9773850819584	78.5935470904054	74.6010167777217	70.5545167903039	62.8715609114562	68.4088355159537	80.1801603018141	77.4771277462064
SLC12A2	na	51.458473292548	48.5319553952868	49.0128922772341	57.8651430922803	55.0108293480282	63.7554243349981	58.015477798342	54.2489421430278	68.6721260371072	68.2391777745047
SNX24	na	11.6002330589285	9.62819256079709	11.5545286474841	8.1249002287106	8.66717383253106	14.2669481029366	15.2672309995637	15.9620616203892	13.5764717959451	12.5453641591011
CNN2	na	59.2454809514828	67.8372145907937	68.6180491881277	109.269999661244	111.565128008699	145.307380287982	149.618863795724	148.072027842597	132.191962223676	143.397313964029
ABCA7	na	11.1988409115608	11.2410369999154	9.84429155525722	15.3382262854195	14.7618988106579	10.7002110772025	10.7422444623436	11.4382515298181	14.3662388533269	15.8147620914729
DDX20	na	50.8965242862332	43.3513035605432	46.676958687851	38.5635508416361	38.586732816063	31.5061770606518	27.2970732570512	29.3863761167995	33.5462959611718	32.884060598856
BTBD1	na	134.586787012413	122.038562559951	125.222725630857	118.980246276045	122.21110865231	100.611706934251	97.8206439225056	93.0507278792273	102.970581100547	102.833969849602
FAR2	na	17.5408368399715	16.421688834659	16.0178303271982	18.7467210155127	19.5506112934719	21.2146546009813	20.6015647223028	22.3615978460752	22.7152048885064	23.0758668017406
SBNO2	na	83.8106803703903	86.5071108254357	83.8850437187384	83.3099525890228	75.9466054092562	49.7113972961699	48.8183506901711	49.1366689512441	57.9914667848956	61.0160893192646
PMS1	na	37.61044420836	32.1591406345405	33.7041846468129	19.5393942085577	18.3633272068238	16.4590052333358	15.5247505585925	16.2195142271697	14.9303581800282	12.2412341188805
HMG20B	na	39.055455938884	40.516607273608	40.8371247143933	66.7430828543836	74.1261031430625	81.1804208461369	90.1686341685074	86.5040758782382	107.295495938591	112.60414739169
TAF11	na	12.7642702862951	13.5381184738111	11.0122583499488	13.0791076852414	11.9124170027025	8.87968905365067	9.74895473466115	10.1142095520899	10.0413240152835	9.12390120661901
ANKS1A	na	57.03782414096	52.0508887169995	55.0195786499334	51.5237575479209	49.3118657321174	45.1786689926327	44.3669411698164	43.2152589952933	41.6320063105573	44.7451321674607
AP3D1	na	304.6165006374	304.387732328143	301.585711629278	263.127866431267	257.482342257749	194.795856520044	207.340033526605	205.263285491687	198.532395043751	205.40182591401
ZNF76	na	19.6682152210207	20.038370304197	19.7302962103249	18.1918497803813	18.9569692501479	23.5181722634346	23.1031832957253	24.8257870824025	22.5647730680528	22.5436392313545
SLC9A3R2	na	51.3380556483377	45.8927554040024	50.2642852715464	60.3620636503719	66.5274849885147	41.3890109027902	46.1327895745852	43.950837871809	51.9741939667482	54.7814234947416
NTHL1	na	18.2232034904967	20.7226073389744	23.0673441951578	35.1154224518907	38.4680044073981	16.0503166158037	20.1233141126779	16.7711983845564	24.0314833174762	25.8510534187539
UHRF1BP1	na	143.377275039767	136.016547698976	134.941877886683	76.4136958095318	68.4271395271516	87.3479036198022	83.8042222096532	81.2814658549772	67.2806316979106	63.60119466114
GNAI3	na	62.0150867683204	66.3221182995007	65.9484108002613	64.8406671910758	63.8363077254457	72.3007317924862	68.3898371763588	62.4138676723513	68.1832226206327	71.1284131566007
IPO5	na	336.366619494191	343.340369236546	335.832166573627	368.275965488677	346.330768075248	243.875644134573	241.111884267808	239.835492687921	250.73223674118	246.725495128989
OAT	na	52.7429281641249	53.2727405648164	55.5618489474687	71.9747259284802	73.2950042824088	47.8165682512486	48.3768885889789	47.2241638723035	59.4205690792056	64.323503506664
WDR3	na	119.454303056648	112.312621851328	113.125926685837	110.300474812203	107.132600751879	64.8328761448553	61.3632320657162	59.6186679415919	69.9507965109636	74.5498761090828
PKN2	na	44.7953636462431	41.7384591214249	40.9205509140141	35.7495610063266	35.0644566923403	40.9060152638887	39.6212235820002	36.3008175560464	41.2183188043097	38.1303037926619
WDR18	na	36.165432477836	39.3925035736165	41.2542557124974	55.724925471059	66.0129952176339	32.9551639773563	31.7116942689732	33.7998493758932	41.2935347145365	48.2046113749704
TRAM2	na	31.0276129915286	33.4298665562701	32.0773737542068	35.6306600273699	32.4920078379361	44.7328268644159	40.2834167337885	41.1188591972238	41.5567904003305	46.1137173484536
NTN1	na	4.21461754736158	5.27839998256896	4.37987548009326	10.3443851692364	9.41912042074152	9.9942943741926	10.4479363948821	10.6658937094766	12.5234490527693	14.636258185618
MCM10	na	50.5352713536022	44.5731554083601	47.9283516821633	58.0633113905416	56.0398088897899	22.7007950283705	25.4944363438497	24.1269871497127	29.2589890782417	29.0444188410705
DGKA	na	30.9874737767918	30.8395406388983	31.7436689557235	24.4936016650885	25.2495749093827	30.4658787614793	32.668195488223	33.3952809938096	29.4470288538088	30.2229227469255
ERBB3	na	29.9037149788988	29.4710665693434	28.5734733701322	33.0544721499738	34.8665760112323	88.0909738334968	87.4094960360562	84.6283497431233	76.4569727455854	76.5267213705169
ANKRD44	na	1.20417644210331	1.17297777390421	1.50167159317483	2.65545519670054	2.13711135596656	3.82681160052728	5.1503911805757	3.56755755110081	4.09926710736292	4.67599936839224
KARS1	na	270.056636749035	245.592221411195	277.642392338102	283.063597236347	291.399090999663	175.99618011357	181.404135081563	185.991118926977	192.402298360263	189.206901272262
ADAT1	na	29.0206522546897	28.7379554606532	30.9094069595153	29.2496408233581	29.8404067110887	23.5924792848041	23.5078568884848	22.5087136213783	23.0160685294138	21.7452978757753
PDIA5	na	38.4132285030955	40.9564739388221	40.8788378142037	49.5024409056563	49.3910180045606	21.7719572612523	24.7954546836287	24.4947765879705	29.7855004498296	31.1353128675874
TBC1D22B	na	18.7450132820748	17.5946666085632	17.9366329184771	13.1980086641982	12.5852113184698	13.0037287396558	11.9562652406222	15.7781669012603	13.2756081550377	12.6594129241839
NDUFB4	na	41.2631127494067	40.1744887562193	45.4255656935386	68.3680629001257	65.498505446753	52.3864500654705	55.3667051911888	57.0441418737872	56.2615008496782	58.6590815075547
SPEN	na	118.250126614545	121.549821820824	114.335606580339	127.065512845103	115.601893903302	110.271619712281	112.425681770281	99.9651693184743	112.485393744243	110.475237110145
ZC3H15	na	126.398387206111	115.587184803478	125.181012531046	100.629861857055	97.3968712413651	82.3693331880483	80.2725254001156	73.41077187626	89.5821490801694	82.7613871950399
MAP2K4	na	28.4988424631116	26.0010073215434	29.1157436676675	30.2404823146643	29.4050692126511	30.6887998255877	27.0395536980224	28.5772393526323	29.635068629376	36.3055235513381
PACC1	na	25.6489582168005	23.0685628867829	25.4449908843513	25.1277402195245	23.2707680983026	15.047171827316	16.1133666935154	14.3437880920548	16.3970684294517	17.9056561179898
SLK	na	128.124373439792	114.854073694788	116.254409171618	101.145099432534	101.117028046196	118.03670344539	111.763488618493	110.300052533519	124.632763245878	118.382618155882
CYB5R4	na	9.63341153682647	8.94395552601963	8.59289856094486	11.9297315553263	11.4375033680433	12.3721190580154	11.3676491056992	11.8795988557274	11.4704263095935	11.1387627230807
COL17A1	na	91.3969919556411	99.2143700427314	96.1069819631891	115.452850566995	100.088048504434	472.07250676019	506.94564620238	507.402309020482	341.405016519638	338.876897315841
GSTO2	na	61.4531377620055	66.1754960777627	61.6102484199785	61.5510734399393	66.5274849885147	56.733410815584	52.6075670587375	52.9249001652996	49.6801087048295	49.8773265961839
SEC61A2	na	7.10464100840952	7.37998516081401	6.79923526909715	6.97552409879544	6.41133406789969	8.65676798954229	7.90952931302697	8.9740622934907	7.82245466359162	7.86936479070889
PRKCQ	na	2.48863131368017	1.808340734769	1.79366329184771	6.10358358644601	6.25302952301328	5.57302660270963	7.57843273713282	5.55362051769301	7.2583353368903	7.33713722032279
TLE2	na	14.8113702378707	14.8088443955407	17.0189447226481	33.569709725453	30.1570158008615	26.7505276930062	31.1966551509157	28.797913015587	38.3225062605763	37.9022062624965
ASB1	na	18.2633427052335	18.7187703085547	18.1869115173396	13.1187413448937	12.3873306373617	14.9728648059465	14.6786148646407	14.7115775303126	13.125176334584	16.6131034470521
FAM107B	na	53.3851555999133	50.6335405735319	53.3510546575169	28.6947695882267	29.4446453488727	40.2744055822482	37.1563935170104	37.6248595337745	34.2232391532133	32.9981093639387
ME1	na	73.0132316061973	71.0140293951176	72.1636626720127	44.7860354070389	41.2383339429104	47.2221120802929	42.8218238156437	40.0522698262761	39.6763926446594	37.7501412423861
TBC1D1	na	79.1143922461874	79.0782515907091	82.425085225374	80.4959627537133	75.9861815454778	79.1741312691614	84.5032038698742	82.2009394506218	84.0913876336099	81.2407369939367
CDK13	na	184.720666218648	169.348666107421	170.648291324395	82.5965467152823	72.780514511528	124.464260793848	122.432156063971	116.699588759205	103.459484517022	95.3067513541411
MTHFD2	na	672.171289982067	667.717597794974	670.037522254647	413.101634555368	351.713122601386	477.162537723998	444.110873799356	433.550189818313	385.932835373929	372.407234250166
SLC9A7	na	25.4081229283798	24.9257776954645	25.4032777845409	31.5087594235362	28.1782089897814	23.5924792848041	26.5613030883975	24.1637660935385	25.3853697015594	23.5700781170991
FOXJ2	na	26.5320209410096	30.6440443432476	25.9038349822658	24.3350670264795	25.3287271818259	30.6144928042182	32.9257150472518	29.4231550606252	30.6128754623249	28.094012465381
YBX1	na	842.12072517758	813.997701015611	911.180952258639	1204.70471878969	1321.60549298421	817.414388574763	904.77657639342	852.352023162487	935.460275491241	925.27763111625
PPP2R5A	na	52.4218144462307	51.0245331648333	51.64081756529	49.145737968786	47.451787329702	54.4298931531307	52.4236245165741	52.5203317832161	49.454460974149	51.6260743274526
ELAVL1	na	102.716250511412	94.8645774645033	101.362832539301	97.3402681059182	97.5947519224731	80.4001971217576	79.867851807356	78.3391503489147	87.9650070102923	86.6010289528254
DIP2B	na	43.6313264188765	43.4001776344559	46.4266800889885	47.7981935406097	43.5733259799849	48.6710989969974	42.2699961891534	44.281848366241	43.2491483804345	43.3005144764127
SMARCD1	na	72.0498904525146	72.7734960559739	74.9584403593103	81.9624081608464	81.051926981843	76.7219995639692	80.2357368916829	77.9345819668311	85.1444103767857	85.0043462416671
KDM4A	na	110.262422881926	113.338977403495	113.459631484321	71.935092268828	66.0525713538555	75.9046223289051	79.2056586555677	79.9206449334233	66.5660805507556	67.0986901236773
NFYC	na	55.3921163367522	58.1112738821712	55.5618489474687	51.4048565689641	50.4991498187655	63.6811173136287	65.336390976446	67.9307092462185	62.9557168598672	60.978073064237
ZMYND12	na	1.24431565684009	1.27072592172956	1.58509779279565	1.22864344921965	1.06855567798328	1.59760095944343	1.98657945536491	2.31707346102424	1.65475002499054	1.17850390585496
SLC9A3	na	32.9141560841571	32.8922517432307	33.8710370460545	38.1672142451137	39.4178316767166	36.0389053641889	38.0025292109621	38.1765436911612	39.6011767344326	39.9550840339857
NGEF	na	19.5076583620736	21.5534665954899	19.7302962103249	14.5059194327223	11.7541124578161	29.4998874836763	25.8255329197439	26.775071105169	24.106699227703	21.2891028154444
ASPM	na	25.5686797873269	21.2602221520139	21.1485416038789	45.8165105579973	47.3330589210372	64.2384199738996	66.0721611450997	64.1792569759888	92.3651377585626	84.4341024162534
ELOVL1	na	208.121828410188	238.603228841682	215.406447420967	184.653220319818	183.316662978465	215.861897078286	199.835177806337	221.004673449121	198.19392344773	216.996783697422
ZNRD1	na	13.8078898694513	13.9779851390252	11.5128155476737	14.1888501555044	13.5350385877882	13.3009568251336	14.1267872381505	12.8726303390235	11.1319547135727	12.8114779442942
ZBTB11	na	63.7410730020018	60.2128590604163	60.0668637269932	44.5482334491254	40.9217248531375	40.9803222852581	38.8118763964812	36.4479333313495	40.9926710736292	38.9286451482411
ATXN3	na	4.5357312652558	3.56780739562532	4.25473618066202	6.65845482157746	6.80709543011572	23.4438652420652	24.7954546836287	23.2810714417197	24.6332105992909	21.3651353254995
GOLGA5	na	54.9104457599109	47.2123553996446	50.5562769702193	36.3836995607626	41.9507043948992	41.2403968600512	43.9990560854896	40.6407329274886	41.33114266965	39.6129377387375
FGFR2	na	17.4204191957612	19.9406221563716	19.3965914118416	20.1735327629936	18.3633272068238	19.2083650240059	21.5580659415526	20.9272190368697	22.2639094271454	24.0262731774301
LRRC40	na	29.0607914694265	27.0273628737096	27.1552279765782	26.4356509880486	27.5449908102357	18.5396018316807	17.7688495729862	18.0584614184587	20.7595912226085	18.6279649635138
ISOC1	na	18.6245956378645	18.8165184563801	19.1045997131687	22.1948494052582	20.3817101541256	16.1246236371732	15.3775965248617	15.4471564068283	16.5475002499054	19.2742412989827
TRMT11	na	18.4640387789174	17.4480443868252	18.1869115173396	15.8534638608987	15.0785079004308	13.0408822503405	12.324150324949	12.5048409007657	15.6449093271832	15.0924532459489
THUMPD1	na	60.9313279704274	56.6939257387037	54.8527262506917	46.9658866879125	47.7683964194749	48.4110244222043	46.8317712348062	43.6933852650285	54.8323985553682	47.5963512945292
MSANTD3	na	10.9178664084033	11.4365332955661	10.9705452501383	16.05163215916	16.6615533492949	13.3009568251336	14.6786148646407	13.9392197099712	15.0055740902551	17.2973960375485
KIF26A	na	6.74338807577853	5.13177776083093	5.75640777383685	5.82614796888028	6.76751929389412	12.2978120366459	11.4044376141319	11.8060409680759	9.92850014994321	8.93381993148111
ATG2B	na	23.5215798357513	20.331614747673	19.6051569108936	16.2894341170734	15.8700306248628	49.9343183602783	45.3970194059315	46.4518060519621	42.1585176821452	41.2096204498959
ARFGEF1	na	27.4953620946922	25.1701480650279	24.9444336866264	23.3045918755211	22.5188215100921	33.1037780200952	34.7283519604533	31.4459969710432	30.086364090737	27.5617848949949
ZFAT	na	8.42923509472316	8.16197034341682	8.13405446303033	8.00599924975385	7.04455224744534	10.4029829917246	9.08676158287284	10.4819989903477	11.3199944891398	9.54208001192238
MTFR1	na	34.0781933115236	36.8510517301574	34.6635859424523	29.6063437602284	31.5817567048392	33.7353877017356	33.9925817917996	30.7471970383534	31.7411141157275	32.6939793237181
STAG3	na	3.97378225894092	3.56780739562532	4.67186717876614	3.09142545287525	3.40354771505786	2.30351766245331	2.09694498066296	2.28029451719846	2.78298867839317	3.23138167734423
FECH	na	55.3118379072786	57.8180294386952	55.3115703486063	50.4536487373102	47.8871248281397	50.5659280419187	51.4303347888916	53.5133632665122	52.8391769343569	58.088837682141
MYO9A	na	34.6000031031017	33.7231109997461	30.5339890612216	24.6917699633498	22.4792453738705	31.5433305713365	31.6013287436752	30.4897444315729	32.7189209486765	30.717134062284
PFKP	na	262.911856525889	270.615747254485	282.564538115731	275.057597986593	280.911414900938	196.616378543596	211.717866030094	210.706569177902	211.16866796186	221.406669280621
IDI1	na	72.6118394588295	73.2622367951007	83.5513389202551	49.5420745653085	52.0821952676296	66.950626253885	75.6003848291647	67.4525829764834	43.211540425321	45.6575222881226
SP100	na	4.49559205051902	3.86105183910137	4.92214577762861	9.71024661480047	10.5272522349464	23.8154003489125	29.5043837630122	27.0693026557752	31.2898186543665	28.7022725458223
KLF6	na	62.5368965598985	61.3369627604078	59.8165851281307	30.0423140164031	28.8905794417702	70.8517448757817	66.5136232462919	71.8660562355771	54.6443587798011	50.7517004618182
PLPP1	na	10.1552213284046	10.0680592260112	9.67743915601557	10.3047515095842	8.66717383253106	11.6662023550055	10.5215134117475	11.5485883612954	11.0943467584593	14.4461769104801
NEO1	na	39.0153167241472	41.9828294909883	40.50341991591	60.4016973100241	64.3112213601049	119.411383340725	122.174636504942	120.377483141783	112.297353968676	111.615724760973
TRAM1	na	111.58701696824	118.128636646937	111.957959891146	131.821552003373	121.775771153873	134.012713039824	135.344922523843	128.468850783455	136.629700927059	138.911395870774
PHKA1	na	26.5320209410096	26.7829925041462	26.7380969784741	19.3808595699487	18.8778169777046	24.2240889664445	22.9192407535619	23.9798713744096	27.9051026941586	26.8014597944433
TNFRSF1A	na	98.7023290377345	103.661910768785	108.537485706692	64.3254296155966	52.636261174732	85.8989167030977	80.566833467577	90.7336544182031	78.4501943665968	75.7663962699654
CACNB1	na	15.4937368883959	16.6171851303097	15.392133830042	19.5393942085577	18.2050226619374	20.6573519407104	23.6550109222155	22.6558293966814	21.5869662351038	21.0610052852789
EVI5	na	4.25475676209836	4.05654813475207	4.33816238028284	3.84446498626794	3.68058066860908	5.4244125599707	5.95973836609474	5.5903994615188	6.5437841897353	5.51235697899898
STOML1	na	2.64918817262728	2.83469628693518	2.66963838786637	2.41765323878706	2.77032953551221	2.71220627998535	3.64206233483567	2.83197867458518	1.88039775567106	2.39502406673749
PKM	na	1494.14212936179	1575.11365405771	1666.77204222444	1777.45073442431	1927.79317149051	1281.46173702705	1247.4983209523	1268.80000410181	1304.73278674992	1477.00754033151
DHX29	na	36.8477991283612	37.3397924692841	37.2915112305083	28.6155022689222	29.1676123953214	22.5150274749469	23.2135488210233	20.6329874862634	26.8144719958694	24.482468237761
DNTTIP2	na	79.4756451788184	71.7471405038077	75.5841368564665	70.7857161389128	73.7699179170681	46.1818137811204	46.0224240492872	40.9717434219206	51.6357223707274	44.3649696171849
METTL22	na	23.1201876883835	23.1663110346082	21.8576643006559	15.8138302012465	16.8594340304029	16.979154382922	12.8759779514393	14.7851354179642	14.6671024942343	15.0164207358938
TP53BP1	na	21.956150461017	19.0608888259435	18.7708949146854	20.1338991033414	21.6481465132169	23.5924792848041	24.7954546836287	23.3914082731971	26.8144719958694	26.6874110293606
RRP15	na	42.1863146883526	39.6857480170926	38.5011911250102	24.3350670264795	26.2389783149228	15.0843253380007	16.738771336871	14.3437880920548	16.2090286538846	15.7387295814178
RHOA	na	345.59863888365	364.698339536385	358.524092870491	355.553560740306	363.585963467867	357.119544701633	348.939002484004	348.590829580758	303.345765944856	315.839046769128
DHX8	na	12.4832957831376	14.0757332868506	13.4316181389527	31.5483930831885	30.8298101166288	45.6616646315342	48.0090035046521	50.0193636030629	49.9809723457369	50.1054241263494
PMS2P4	na	1.40487251578719	1.85721480868167	1.79366329184771	2.4572868984393	2.33499203707458	2.34067117313804	2.42804155655712	1.9860629665922	1.54192615965027	2.12891028154444
PRKCZ	na	53.625990888334	56.2540590734896	56.1458323448145	60.3224299907196	66.2900281711851	62.4178979503478	72.9516122220115	67.342246145006	66.5660805507556	69.6457792105251
IARS2	na	92.7215860419548	87.8755848949907	93.1036387768395	115.413216907343	116.551721172621	104.698593109572	102.603150018754	100.70074819499	100.601279928402	107.433936707939
SYT1	na	1.36473330105042	1.27072592172956	1.54338469298524	2.02131664226459	1.54346931264252	5.20149149586232	5.29754521430643	5.25938896708676	4.85142620963134	3.80162550275792
NAV3	na	1.32459408631364	1.66171851303097	1.37653229374359	0.792673193044936	0.39576136221603	1.15175883122666	0.882924202384406	1.10336831477345	0.752159102268425	0.912390120661901
IDH3G	na	47.4445518188704	51.8553924213488	51.0151210681338	49.3439062670473	51.646857769192	29.4627339729916	33.6246967074728	34.0940809264995	29.7478924947162	36.0394097661451
ROGDI	na	8.06798216209217	9.23719996949568	11.2625369488112	8.79867244279879	10.5272522349464	13.0408822503405	15.7822701176213	15.3735985191767	15.0431820453685	18.1717699031829
ROCK1	na	107.011146488247	97.4549033818751	100.862275341576	62.7797168891589	62.9656327285704	86.3076053206298	86.8208799011332	76.0220768878905	84.9939785563321	72.8011283778142
CBFB	na	67.4740199725221	69.6455553255627	66.2404024989342	66.8619838333404	69.0207815704757	64.2384199738996	54.9620315984293	54.3225000306794	59.006881572958	61.0160893192646
PDK3	na	10.3157781873517	10.7522962607886	11.846520346157	18.2314834400335	19.4714590210287	22.5150274749469	23.838953464379	21.221450587476	19.2176650629583	20.6428264799755
HYAL2	na	35.9647364041521	39.3436294997038	40.1280020176163	57.3102718571489	59.4037804686262	31.4318700392823	29.2836527124161	32.7700389487714	32.1924095770886	37.217913672
HDAC4	na	41.3032519641435	39.5391257953545	40.6702723151517	19.8960971454279	20.4212862903472	31.3575630179128	29.5411722714449	30.4161865439213	23.0536764845272	22.7337205064924
RASSF1	na	14.1290035873455	15.2975851346675	15.892691027767	10.8596227447156	11.5958079129297	10.0314478848773	10.0800513105553	11.107241035386	10.0413240152835	9.6941450320327
FGFR3	na	17.6612544841819	19.891748082459	18.8126080144958	28.6947695882267	29.7612544386455	29.0168918447748	30.4976734906947	32.0344600722557	40.7294153878352	40.4492953493443
IFI35	na	0.883062724209093	0.390992591301405	0.667409596966591	0.951207831653923	0.870674996875267	2.00628957697547	2.42804155655712	1.8021682474633	3.23428413975423	3.57352797259245
HEATR6	na	44.634806787296	47.5055998431206	47.9700647819737	44.1518968526029	40.8029964444727	38.3052695159575	37.3771245676065	40.0154908824503	47.8373189042718	48.5467576702186
COASY	na	193.430875816528	194.323317876798	201.307419685048	132.098987620939	121.934075698759	104.104136938616	90.6468847781323	95.1471276772969	83.5648762620221	90.6307519857488
PLEKHH3	na	39.3765696567782	43.1069331909798	43.7987548009326	29.1703735040537	30.8298101166288	23.4438652420652	22.8456637366965	24.5683344756221	26.0247049384875	25.8890696737814
MEF2A	na	72.2104473114617	67.4462219994923	70.2448600807337	45.3012729825181	41.9111282586776	55.0243493240864	51.6142773310551	52.5203317832161	52.7263530690166	49.7252615760736
OTUD5	na	45.357312652558	50.1936739083178	46.5518193884197	49.304272607395	51.3302486794191	70.814591365097	74.3127870340208	79.0747292254303	77.4723875336478	79.415956752613
TFE3	na	35.0415344652063	35.6291998823405	34.329881143969	23.2253245562166	26.7534680858037	42.3550021805932	43.2264974084032	43.5462694897254	36.2916766844515	39.5369052286824
TBC1D25	na	11.881207562086	12.7072592172956	10.6785535514655	14.7040877309836	13.0997010893506	18.5396018316807	17.1434449296305	19.9709664973994	17.1492275317201	17.7916073529071
ACSL4	na	66.3099827451555	68.6191997733965	66.4489679979862	61.3132714820258	54.3776111684826	50.7888491060271	49.5173323503921	45.9001218945754	43.6628358866821	44.631083402378
INPP5A	na	17.7013936989186	19.3541332694195	18.22862461715	21.2436415736043	20.8961999250064	15.3443999127938	15.0464999489676	16.660861553079	18.0518184544422	17.7916073529071
GPKOW	na	7.58631158525084	8.06422219559147	9.71915225582599	11.4144939798471	12.466482909805	12.2606585259612	13.3910170694968	13.0197461143267	15.0807900004819	14.9784044808662
GRIPAP1	na	34.3190285999443	30.9372887867236	30.7425545602736	25.9204134125694	28.2573612622246	36.8934361099377	40.1730512084905	38.6178910170706	37.5703471583078	32.3138167734423
FTSJ1	na	57.6800515767485	55.1788294474107	56.3126847440561	58.459647987064	64.3903736325481	49.0426341038447	46.9421367601042	50.8285003672301	49.4920689292624	55.1235697899898
PRR11	na	41.7046441115113	41.9339554170756	42.5473618066202	64.721766212119	71.3161974713287	75.644547754112	75.4900193038667	73.6682244830404	82.850325114867	75.9564775451032
REEP1	na	2.32807445473306	2.5903259173718	3.00334318634966	4.24080158279041	5.14489770880839	3.64104404710362	3.23738874207615	3.7882312140555	3.87361937668239	3.61154422762002
ATP11A	na	102.716250511412	96.2330515340582	95.2310068671705	86.3617443822458	72.7013622390848	79.6942804187477	82.3326818723458	81.3550237426288	83.113580800661	83.9779073559225
POLR1A	na	199.090505094414	208.643421533212	204.102197372346	185.208091554949	175.28270732548	153.778380724101	144.542049632014	146.269859595133	147.573615865065	152.33113389551
LAPTM4A	na	45.0763381494005	46.4792442909545	45.8844097914532	58.2218460291506	64.8652872672074	75.5702407327425	71.14897530881	69.4018669992498	67.2430237427972	72.458982082566
TTC7A	na	21.1935053810182	19.7939999346336	20.856549905206	28.3380666513565	25.3683033180475	26.3789925861589	27.0395536980224	27.0325237119494	25.9118810731472	29.0824350960981
IP6K2	na	61.4129985472687	66.3709923734134	68.7014753877485	54.4170147025349	55.4461668464659	87.4593641518564	85.570070614422	86.3937390467609	78.6382341421639	81.3547857590195
SRBD1	na	12.0417644210331	10.1169332999238	10.9705452501383	14.3870184537656	15.7117260799764	12.0005839511681	12.6920354092758	11.8060409680759	12.1473695016351	12.1652016088253
KIF2A	na	58.2420005830634	54.2013479691572	57.0635205406436	47.2433223054782	49.549322549447	51.3089982556133	48.0457920130847	47.7390690858645	46.4458245650753	45.6575222881226
RASGRP2	na	0.561949006314877	0.195496295650702	0.41713099810412	0.435970256174715	0.751946588210458	0.743070213694617	0.625404643355621	0.882694651818757	1.31627842896974	1.40660143602043
PSME4	na	59.4060378104299	54.1524738952445	49.4300232753382	65.0784691489893	69.2186622515837	65.7245604012889	61.6575401331777	60.0600152675013	74.1628874836667	71.9267545121799
IFT80	na	7.94756451788184	6.89124442168725	5.5895553745952	10.7803554254111	11.1208942782705	12.4835795900696	12.7656124261412	13.2036408334556	13.2756081550377	12.2412341188805
SIRT2	na	36.1252932630993	40.1744887562193	39.1268876221664	51.1670546110506	47.6496680108101	39.9400239860857	43.7415365264608	45.3484377371886	43.3243642906613	45.1633109727641
ERLEC1	na	25.729236646274	21.5534665954899	25.0278598862472	25.1277402195245	23.429072643189	22.7379485390553	23.7285879390809	23.0236188349392	23.392148080548	21.6312491106926
PPP2R5B	na	20.9526700925976	17.6435406824759	19.5217307112728	10.0669495516707	9.85445791917916	10.2543689489857	10.3007823611514	12.5416198445915	11.3952103993666	10.4544701325843
PYGM	na	1.44501173052397	1.31959999564224	1.54338469298524	1.10974247026291	0.672794315767252	0.89168425643354	1.39796332044198	1.28726303390235	0.676943192041583	0.45619506033095
PITX1	na	70.5246002925171	69.743303473388	68.5346229885068	69.5967063493454	75.3133872297106	58.3310117750274	56.9853995622269	55.1684157386723	59.4957849894324	60.6359267689888
MAST4	na	1.92668230736529	1.85721480868167	1.96051569108936	1.90241566330785	2.6516011268474	8.84253554296594	9.12355009130553	8.90050440583913	7.63441488802452	7.33713722032279
NUP133	na	70.2837650040964	66.2732442255881	68.3260574894548	66.9016174929926	57.8603111559836	76.3133109464372	71.5168603931369	70.6155721455006	66.6036885058691	62.3846745002575
NUCKS1	na	209.526700925976	206.883954872356	206.980401259264	189.369625818435	193.646034532304	236.110560401465	226.617211945331	210.522674458774	207.671128136312	190.157307647951
VPS35	na	166.738298016571	153.708962455365	163.473638157004	149.696332506536	156.721499437548	159.50002136955	154.070273316079	150.720111798053	148.889894294035	144.879947910104
DNAJA2	na	72.2505865261985	69.2056886603486	76.3349726530539	62.2248456540275	58.2560725181997	59.074081988722	57.9051122730439	54.9477420757176	54.9452224207085	55.5417485952932
BCL3	na	6.50255278735787	5.13177776083093	6.71580906947633	4.59750451966063	3.83888521349549	5.12718447449286	4.78250609624886	5.99496784360239	3.91122733179581	3.49749546253729
KCNAB2	na	92.9222821156386	97.3571552340497	95.6064247654642	81.4471705853672	77.0547372234611	57.290713475855	58.7512479669957	58.6624154021216	55.7725974332037	56.4541387159551
CLEC2D	na	3.45197246736282	3.61668146953799	4.04617068160996	3.09142545287525	3.72015680483069	3.41812298299524	3.49490830110494	3.67789438257815	3.34710800509449	3.19336542231665
FUNDC1	na	5.98074299577977	4.93628146518023	5.67298157421603	6.42065286366398	6.60921474900771	6.57617139119736	7.13697063594061	5.95818889977661	7.44637511245741	6.80490964993668
MAOB	na	10.6770311199827	12.2673925520816	13.0979133404694	12.0882661939353	11.3979272318217	22.217799389469	20.3808336717067	20.2284191041799	20.8348071328354	21.0990215403065
RORA	na	3.33155482315249	2.5903259173718	3.04505628616007	0.911574172001677	1.2664363590913	5.31295202791651	5.44469924803717	4.89159952882895	2.67016481305291	2.85121912706844
TGFBR3	na	3.21113717894216	2.98131850867321	1.62681089260607	4.87494013722636	4.55125566548435	5.38725904928597	6.29083494198889	6.36275728186021	6.24292054882793	6.23466582452299
HES2	na	3.77308618525703	4.44754072605348	5.08899817687026	7.21332605670892	7.67777042699099	8.24807937201025	8.86603053227674	8.67983074288445	9.28916491301505	9.42803124683964
ATP1B3	na	90.5540684461688	93.251733025385	96.4406867616724	115.056513970472	115.681046175746	73.8240257305602	70.5235706654544	70.211003763417	84.7683308256515	96.6753365351339
NEDD4	na	17.5809760547083	16.7638073520477	19.5217307112728	10.8992564043679	9.02335905852549	12.1120444832223	9.82253175152651	9.04762018114226	10.4174035664177	9.5040637568948
PIGB	na	4.09419990315125	5.18065183474361	3.71246588312666	5.23164307409658	6.17387725057007	7.31924160489198	8.16704887205575	9.04762018114226	9.96610810505664	10.5305026426394
MAPK6	na	161.841313818685	152.144992090159	156.048706390751	83.8648238241542	77.2526179045691	73.1924160489198	69.2727613787432	69.4386459430756	67.6191032939314	69.113551640139
GNB5	na	18.8252917115484	20.3804888215857	19.1045997131687	20.6887703384728	18.4820556154886	21.5861897078286	21.9995280427448	21.2582295313017	22.9032446640736	20.9089402651686
RAB27A	na	11.9614859915595	12.3651406999069	11.7213810467258	9.27427635862575	8.90463064986068	6.83624596599048	8.42456843108454	7.31900982133053	6.58139214484872	5.55037323402656
HDHD5	na	40.5406068841447	42.2271998605517	44.0907464996054	53.0298366147062	60.9076736450471	41.7233924989527	42.9321893409417	45.4955535124918	48.5142620963134	50.8277329718734
UFD1	na	52.7429281641249	53.028370195253	58.0646349360934	55.6060244921023	57.8998872922052	49.6742437854851	49.9587944515843	52.0789844573067	49.3792450639221	55.1615860450174
LRP6	na	43.551047989403	38.0729035779743	39.0017483227352	35.0757887922384	36.6475021412044	45.2529760140022	40.3937822590866	40.751069758966	41.1431028940829	39.8030190138754
PHRF1	na	117.888873681914	112.70361444263	116.754966369343	111.053514345596	112.910716640233	83.1867104231124	80.0885828579521	79.1482871130819	87.7393592796118	82.0770946045435
ELP1	na	79.1545314609241	76.7322960429006	70.2865731805442	72.7673991215251	71.078740653999	58.4053187963969	58.015477798342	58.0003944132575	63.4446202763417	66.5284462982636
NUCB2	na	28.2178679599542	26.5386221345828	30.075144963307	46.7677183896512	50.9740634534247	26.639067160952	32.8889265388191	29.5334918921026	41.4439665349902	34.4807433100143
PFN2	na	80.4791255472378	77.8563997428922	82.2999459259428	108.120623531329	119.163746163247	128.513993458484	117.833592509885	115.485883612954	111.056291449933	121.043756007812
PTPN3	na	30.5459424146873	26.0498813954561	26.1541135811283	30.993521848057	29.1280362590998	29.0911988661443	28.9157676280893	30.8575338698307	27.0777276816633	29.1964838611808
SPTB	na	3.37169403788926	4.34979257822812	4.92214577762861	10.6614544464544	10.6064045073896	17.5736105538777	21.5948544499853	19.7870717782705	24.821250374858	23.7981756472646
SLC44A1	na	60.4095181788493	57.8669035126079	58.3566266347663	75.9380918937049	76.1444860903642	83.372477976536	83.3259716000283	77.5300135847475	86.4982967608689	83.4076635305088
TMEM260	na	25.4482621431166	26.2942517650195	23.2759096942099	22.9082552789987	19.3527306123639	28.8682778020359	32.8521380303864	30.7104180945276	23.3545401254346	23.8361919022922
SMG6	na	31.7099796420538	32.9411258171433	35.4144217390398	28.3777003110087	30.6715055717424	41.7976995203222	42.1596306638554	42.7739116693839	39.4507449139789	38.8906288932135
EXOC5	na	91.9990801766928	84.4543997211034	86.7215345058465	77.2063690025768	70.5246747468966	75.7188547754815	66.4400462294265	63.1494465488669	60.6616315979485	58.7731302726374
CLTCL1	na	4.65614890946613	4.78965924344221	4.21302308085161	6.53955384262072	7.28200906477496	5.75879415613328	5.66543029863327	6.03174678742817	6.58139214484872	6.84292590496426
FSTL3	na	28.2178679599542	30.5951702693349	25.9038349822658	31.627660402493	27.5449908102357	17.4621500218235	18.4310427247745	20.8168822053924	23.5049719458883	20.5667939699203
DGCR2	na	80.2382902588171	81.9618219515569	83.2593472215823	74.4716464865718	73.2158520099656	81.5519559529842	79.9414288242214	81.9434868438413	71.7183704012944	74.9300386593586
RNF126	na	153.010686576594	160.942325394441	164.349613253023	135.230046733466	136.973007462968	89.0941186219846	84.981454479499	93.3449594298336	102.707325414753	106.255432802084
MNT	na	51.9401438693894	52.5885035300389	50.0974328723048	50.3347477583534	49.1139850510094	61.3404461404906	59.5973836609474	63.29656232417	60.5111997774948	62.3086419902023
ZXDC	na	43.1095166272984	42.8625628214165	38.8348959234935	33.3319077675396	27.4262624015709	33.6239271696814	29.4308067461469	29.128923510019	27.6418470083646	25.6989883986435
JMJD6	na	11.6805114884021	10.4590518173126	12.0133727453986	17.4784439066408	15.5138453988684	6.9848600087294	9.19712710817089	9.19473595644539	8.72504558631373	9.39001499181206
POLB	na	26.8531346589038	26.1476295432814	29.5745877655821	23.1064235772599	22.2417885565409	18.2795272568876	20.4544106885721	18.7204824073228	18.8039775567106	18.247802413238
WIPI1	na	22.317403393648	21.5534665954899	19.2714521124103	7.53039533392689	7.44031360966137	22.0320318360454	26.0094754619073	24.9361239138799	12.2978013220888	10.9486814479428
GBA2	na	73.414623753565	77.0255404863767	74.7915879600686	74.5905474655285	61.7783486419223	45.2158225033174	42.8586123240764	43.104922163816	50.6579155377784	49.9913753612666
NDST1	na	67.6345768314692	63.6340442343036	64.8638702051906	73.4411713356133	72.1472963319823	71.6319686001611	68.0219520920319	65.3929621222396	70.702955613232	72.458982082566
ASNS	na	751.767352805095	730.178664255373	732.732311269696	344.456136037677	279.249217179631	502.872767117832	453.786251517152	475.220733172923	407.482193653919	405.025181063829
AP3M2	na	21.9160112462802	19.891748082459	19.7720093101353	23.9387304299571	22.2417885565409	17.4621500218235	16.738771336871	18.5365876881939	18.4278980055764	19.0461437688172
ST6GALNAC2	na	0.120417644210331	0.0977481478253511	0.250278598862472	0.277435617565728	0.277032953551221	0.631609681640424	0.956501219249773	0.551684157386723	1.01541478806237	0.45619506033095
PABPC1	na	2444.95984804656	2508.60846578981	2419.15122350484	2332.36160321542	2261.41999983862	2008.18440602039	2115.81748548893	2055.64872831058	1897.39655138233	1832.83968738965
TESK2	na	3.37169403788926	2.83469628693518	3.00334318634966	3.28959375113649	3.08693862528504	15.1957858700549	15.6351160838905	16.9550931036853	13.5388638408317	16.0048433666108
CFAP20	na	51.1373595746538	48.7274516909375	52.8087843599815	53.2280049129675	48.5203430076853	37.6736598343171	35.8687957218665	36.9260596010847	39.638784689546	37.9782387725516
CSNK2A2	na	178.3385310755	188.311806785539	199.305190894148	121.35826585518	113.504358683557	132.860954208598	138.87661933338	136.44988159365	120.195024542494	112.680179901745
PTPN21	na	17.4204191957612	20.038370304197	17.1023709222689	14.7437213906358	13.1788533617938	22.0320318360454	20.8958727897643	24.4212187003189	20.9100230430622	19.2742412989827
EIF2B3	na	25.0870092104856	23.2151851085209	27.5723589746823	30.4386506129255	33.1648021537033	11.4061277802124	13.4278055779295	12.0634935748563	16.2842445641114	17.981688628045
TCOF1	na	225.702804464897	250.723999172026	242.227970599062	296.816477135676	314.986468187739	150.917560401377	154.401369891973	147.924912067293	185.068747113146	181.147455206415
CDC42	na	99.1438603998391	93.7893478384244	103.740479228495	100.510960878098	110.179963240943	115.547418229513	102.455995985024	108.387547454578	114.177751724347	117.77435807544
OSBPL3	na	97.538291810368	88.1688293384667	92.6030815791145	63.7309247208129	58.1373441095349	102.729457043281	93.5163884358817	97.2067485315406	78.5254102768236	77.7052252763719
RAD18	na	37.6505834230968	33.6742369258335	37.0412326316458	34.1642146202367	33.6397157883626	24.4098565198682	21.6684314668506	22.5454925652041	25.3477617464459	24.7865982779816
ATP2B1	na	214.945494915441	189.729154929007	202.266820980688	103.483485352016	93.518409891648	79.5456663760088	72.3997845955213	68.3720565721279	73.9748477080996	69.8738767406906
NCK2	na	29.8234365494253	28.0537184258758	27.4889327750615	27.6642944372683	26.0410976338148	38.9740327082827	43.8151135433261	38.6546699608964	36.9310119213797	36.0394097661451
MAP4K4	na	106.971007273511	111.775007038289	114.627598279012	114.422375416037	121.775771153873	137.802371129667	135.492076557574	129.940008536486	132.79368950549	128.000730677859
MGAT4A	na	27.3348052357451	26.2942517650195	24.6524419879535	10.6218207868021	8.31098860653664	20.1743563018088	18.2103116741784	16.5137457777759	11.5456422198203	9.54208001192238
RPL31	na	376.425555801494	353.212932166906	403.073683468011	462.009570566241	454.888109731105	412.70119668599	470.708965396186	453.557935259538	537.492894481017	502.498858954542
WDR1	na	226.866841692263	219.591214089651	250.987721559249	228.488047895203	247.825765019678	226.859336240967	234.158856174031	230.089072574089	238.396827463977	268.774923044985
SNX13	na	46.4410714504509	39.8323702388306	39.6274448198914	43.04215438234	38.7054612247278	50.0457788923325	48.9287162154692	47.2241638723035	54.9452224207085	52.3863994280041
ARHGAP10	na	26.6925777999567	28.2492147215265	27.9894899727864	27.624660777616	25.9619453613716	20.3601238552325	21.1901808572257	20.7801032615666	23.8810514970225	24.216354452568
RPS6KA2	na	57.4793555030646	58.7955109169487	59.9000113277516	31.1916901463182	28.2969373984462	57.1792529438008	52.313258991276	55.2419736263239	42.5722051883929	41.1335879398407
ING3	na	43.8721617072972	42.2271998605517	39.8777234187538	32.0239969990154	29.207188531543	35.6673702573416	36.4574118567894	34.0940809264995	36.8557960111528	29.8427601966497
LMCD1	na	4.29489597683513	5.76714072169572	4.8804326778182	8.20416754801509	9.06293519474709	5.68448713476382	5.99652687452742	5.14905213560942	5.67880122212661	8.17349483092953
BUD23	na	90.6343468756424	91.8832589558301	91.3934016846126	108.080989871677	118.411799575036	57.290713475855	69.5670694462046	61.5679519643583	76.1561091046781	80.2903306182473
SEL1L	na	225.702804464897	224.038754815705	212.403104234618	147.12014462914	136.735550645638	292.843971217049	279.040836461905	262.086753702519	203.459037163609	187.34410477591
TRIP13	na	50.575410568339	48.7274516909375	50.5979900700297	64.880300850728	68.3479872547084	32.5093218491395	29.8722688473391	31.5195548586948	35.7275573577502	42.3120918456957
ATP6AP1	na	101.712770142993	98.3835107862159	102.989643431907	135.507482351032	129.37438930842	88.9455045792457	92.192002132305	92.5726016094922	101.24061516533	108.536408103739
TCF3	na	316.69840427317	316.410754510662	331.410577993723	322.182019313114	330.342009041721	314.021472307345	311.120415815205	320.969842767596	350.355709836633	357.314781004217
TRIB2	na	11.8009291326124	10.9477925564393	11.8048072463466	9.03647440071227	8.62759769630946	12.149197993907	10.2639938527187	11.0336831477345	11.2823865340264	10.302405112474
DAZAP1	na	226.906980907	226.629080733077	225.83472237357	240.774482387399	232.905561664134	186.101935019817	187.694970023552	198.422401940091	206.956576989157	212.32078432903
MBD3	na	101.070542707204	100.973836703588	101.195980140059	116.641860356562	117.778581395491	127.176467073834	129.017299073421	135.971755323914	136.366445241265	141.49650121265
FAM50A	na	45.9192616588728	46.8213628083432	47.4695075842488	43.5573919578192	48.9161043699013	27.7536724814939	30.0194228810698	26.8854079366463	28.920517482221	31.4014266527804
FAM3A	na	17.460558410498	18.8653925302928	18.729181814875	18.4296517382948	23.1124635534162	20.4715843872867	24.9793972257921	21.552461081908	21.2861025941964	20.870924010141
CPSF1	na	119.534581486122	114.70745147305	121.051415649815	128.888661189107	116.630873445064	120.377374618528	123.020772198894	136.670555256604	141.706774867371	134.919689092879
PDCD2	na	91.958940961956	93.398355247123	94.1047531722894	85.5294375295486	90.2731667214765	62.12066986487	63.0922919620523	65.2090674031107	62.8052850394135	65.4259749024638
RDH11	na	155.499317890274	165.243243898756	166.05985034525	105.227366376715	99.1382212351156	114.655733973079	112.977509396771	110.226494645867	107.897223220406	107.700050493132
PRKACA	na	51.0169419304435	50.0470516865798	58.8571838324913	89.2946351965121	92.0540928514487	65.2415647623874	68.6841452438202	71.8660562355771	72.3200976831091	75.4622662297447
ADGRL1	na	168.986094041831	170.863762398714	172.14996291757	185.56479449182	193.210697033866	155.413135194229	153.334503147425	154.83935350654	175.253070828543	169.894643718251
ACTN1	na	232.76730625857	237.576873289516	235.261882930723	234.987968078171	228.789643497087	205.347453554507	208.701208338614	210.596232346425	231.364139857768	225.322343548462
ZFYVE26	na	39.055455938884	41.6895850475123	42.0885177087057	57.4291728361056	54.733796394477	66.2447095508751	63.5705425716772	62.3403097846997	59.9846884059069	57.8987564070031
EPN2	na	33.7570795936294	33.7231109997461	32.5779309519317	29.7648783988374	27.9803283086733	28.9797383340901	30.2401539316659	27.8048815322908	30.3120118214175	30.3369715120082
PTPN18	na	42.0658970441422	49.1673183561516	45.467278793349	57.2310045378444	61.4617395521495	44.2869847361992	50.2531025190458	53.2559106597317	58.2547224706895	55.5797648503208
SPEG	na	6.66310964630497	6.25588146082247	6.00668637269932	11.6919295974128	11.1208942782705	13.0037287396558	13.832479170689	16.1091773956923	16.2090286538846	17.1073147624106
ALDH3A2	na	63.9819082904225	61.8257034995346	60.2337161262349	81.4471705853672	78.8356633534332	63.5696567815745	67.5069129739744	67.1583514258771	82.4742455637328	82.0010620944883
TFRC	na	744.622572581949	745.329627168302	731.314065876142	734.411713356133	723.056008768687	388.811489315708	368.21618090273	368.046890864596	393.153562755706	396.20540989743
SREBF1	na	345.397942809966	361.814769175537	354.39449598926	179.461210905374	175.915925505025	348.462776712091	308.066969615292	327.148705330327	201.841895093732	200.611777780535
AFF4	na	149.679131753441	144.66725878152	136.318410180426	83.508120887284	79.3105769880925	108.451097688729	98.6667796164573	93.7127488680914	92.8916491301505	84.8902974765844
UBE2D1	na	14.7310918083971	12.9027555129463	11.0956845495696	14.941889688897	16.5032488044085	20.0628957697547	21.043026823495	19.1250507894064	21.6245741902172	20.148615164617
MPP5	na	32.2719286483687	31.7192739693264	31.1179724585673	33.2130067885828	31.0672669339584	40.8688617532039	39.878743141029	38.8385646800253	40.3157278815876	38.0542712826068
RHOBTB1	na	3.69280775578348	3.17681480432391	3.71246588312666	3.76519766696345	3.8784613497171	5.72164064544855	5.70221880706595	5.81107312447348	4.81381825451792	4.90409689855772
SMC1A	na	148.314398452391	140.708458794593	153.170502503833	173.872864894407	182.564716390255	161.803539032003	159.367818530385	150.094869753015	168.032343446766	163.241799088425
HSD17B10	na	42.8686813388778	38.8548887605771	41.0874033132558	59.5297567976747	75.2342349572674	28.0137470562871	31.969213828002	30.9310917574823	35.3890857617294	38.4724500879102
MARK2	na	86.3394508988072	92.0298811775681	92.5196553794937	78.8313490483189	82.0017542511615	71.1489729612596	69.4934924293393	71.3511510220162	76.1937170597915	75.8044125249929
HMMR	na	9.11160174524837	9.57931848688441	8.88489025961775	11.8504642360218	18.6007840241534	32.43501482777	30.57125050756	27.8784394199424	23.9938753623628	20.8329077551134
CHFR	na	1.28445487157686	0.684237034777458	0.959401295639475	0.911574172001677	0.474913634659236	1.00314478848773	0.809347185519039	0.845915707992976	1.20345456362948	1.14048765082738
P4HA2	na	73.6153198272489	69.8899256951261	71.4962530750461	39.6336596522468	37.082839639642	80.6974252072354	83.362760108461	84.7386865746007	50.5450916724382	50.3335216565149
NFATC3	na	56.7969888525394	55.4231998169741	54.6858738514501	50.1365794600922	48.1641577816909	41.4261644134749	37.781798160366	37.1835122078651	40.4661597020413	39.57492148371
TRNT1	na	39.6976833746724	33.3809924823574	32.3693654528797	33.3319077675396	32.6898885190441	17.4249965111388	16.9227138790344	16.4034089462986	22.677596933393	22.5436392313545
ACADVL	na	122.223908873486	128.147821799035	125.431291129909	132.970928133288	134.717167698337	134.53286218941	141.488603432101	136.780892088082	161.074871750783	161.91123016246
STK10	na	15.4134584589223	15.1020888390167	17.9783460182876	21.5607108508223	21.5294181045521	22.2549529001538	25.7887444113112	24.6786713070994	24.7836424197446	24.7865982779816
FBXW11	na	50.9768027157067	51.220029460484	47.0523765861447	39.3958576943333	37.9535146365173	44.6956733537312	41.6445915457978	39.905154050973	36.517324415132	38.1303037926619
DERL2	na	32.3120678631054	33.6253628519208	29.4077353663404	30.51791793223	31.3442998875096	27.1592163105383	28.8789791196566	28.283007802026	24.7460344646312	27.2956711098019
NDE1	na	46.6417675241348	47.3101035474699	46.5518193884197	31.627660402493	30.9881146615152	46.516195377283	42.8218238156437	43.1417011076418	46.7466882059826	45.3914085029296
TMEM38A	na	12.7241310715583	15.3464592085801	16.5601006247335	19.0241566330785	19.0756976588127	4.60703532490662	5.22396819744107	5.11227319178364	7.40876715734399	6.42474709966088
AP1M1	na	15.0120663115546	15.5908295781435	17.3526495211314	27.7039280969205	25.2099987731611	18.9482904492127	21.1533923487931	21.0007769245213	23.3169321703212	24.8246145330092
PVR	na	180.385631027076	181.909303102978	178.448640988942	105.148099057411	97.3968712413651	84.0040876581764	82.0383738048844	81.2079079673257	70.7781715234588	65.3499423924086
XRCC1	na	38.1723932146749	42.0805776388137	44.2993119986575	49.4231735863518	53.3882077629425	37.6736598343171	45.3970194059315	44.0611747032863	45.3175859116726	45.4294247579571
SCARB1	na	150.883308195545	150.776518020604	155.506436093216	174.824072726061	176.747024365679	94.1841495857927	93.6635424696124	96.2504959920703	111.01868349482	122.678454973998
MCM2	na	156.904190406061	160.795703172703	162.138818963071	196.384783576883	192.181717492104	146.38483209784	145.940012952456	142.555186268729	155.057598932636	148.985703453083
PANX2	na	3.69280775578348	3.81217776518869	5.29756367592232	4.63713817931288	4.15549430326832	16.0503166158037	18.8725048259667	17.3964404295947	15.532085461843	14.0660143602043
SELENOO	na	34.4394462441546	31.0839110084617	32.4527916525005	44.7464017473866	43.5733259799849	26.4904531182131	26.2302065125034	26.5911763860401	30.800915237892	32.0096867332217
ALPK1	na	13.4466369368203	13.3426221781604	13.0562002406589	3.92373230557243	3.83888521349549	19.6542071522226	19.1300243849955	20.7433243177408	10.530227431758	9.23794997170175
LLGL2	na	89.3498920040655	95.4021922775427	92.4362291798729	102.373742881754	99.1382212351156	73.0438020061809	79.9414288242214	74.0360139212983	78.2245466359162	87.0572240131564
PDE8A	na	34.7605599620488	36.7044295084194	34.8721514415044	37.4538083713732	37.5181771380797	29.2769664195679	28.1064204425703	30.5633023192245	31.4778584299336	32.617946813663
NLE1	na	119.534581486122	124.335644033847	123.929619536734	110.815712387682	100.523386002872	86.7534474488465	93.2220803684202	91.9473595644539	87.0248081324568	89.0340692745905
SDHA	na	117.648038393493	124.335644033847	137.945221073032	247.036600612454	255.543111582891	137.542296554874	162.200533679702	147.814575235816	175.253070828543	174.988821891947
SMARCE1	na	98.8227466819448	95.5976885731934	100.778849141955	104.43469318367	112.07961777958	101.689158744108	109.077927502907	108.828894780488	108.38612663688	104.012473755457
GSDMB	na	1.28445487157686	1.36847406955492	1.0428274952603	1.14937612991516	0.91025113309687	2.22921064108385	1.76584840476881	2.61130501163049	1.7675738903308	1.52065020110317
KDM5A	na	24.6053386336443	26.1965036171941	23.9850323909869	22.5119186824762	20.2234056092392	42.0949276058001	42.2699961891534	42.3325643434746	37.9840346645555	39.0426939133238
ADAM11	na	5.78004692209588	6.2070073869098	5.04728507705985	4.95420745653085	5.89684429701885	2.97228085477847	3.01665769148005	3.53077860727503	3.61036369088844	5.36029195888867
PPP2R3A	na	1.36473330105042	1.56397036520562	1.50167159317483	1.62498004574212	1.82050226619374	2.60074574793116	3.34775426737421	3.45722071962347	3.79840346645555	3.95369052286824
IGF2BP2	na	41.3032519641435	43.3513035605432	41.4628212115495	31.152056486666	27.9011760362301	44.6956733537312	46.0960010661525	48.989553175941	41.5191824452171	43.18646571133
MAP3K13	na	16.6979133304992	14.6622221738027	18.1034853177188	13.5943452607207	15.0785079004308	15.455860444848	18.7621393006686	14.8954722494415	18.7663696015972	16.2709571518039
VDAC1P1	na	1.64570780420786	1.61284443911829	1.45995849336442	0.951207831653923	1.06855567798328	0.668763192325155	0.882924202384406	0.882694651818757	0.90259092272211	1.17850390585496
FRY	na	17.6211152694451	16.421688834659	18.1034853177188	7.57002899357914	6.33218179545648	11.5175883122666	9.78574324309383	10.6658937094766	7.0702955613232	6.23466582452299
PICALM	na	121.059871646119	113.387851477407	116.588113970101	85.1727345926784	81.6851451613887	95.2987549063346	89.984691626344	87.0557600356249	79.540825064886	81.0506557187989
NSF	na	49.6522086293931	47.9454665083347	50.931694868513	66.6638155350791	73.8490701895113	64.0898059311607	70.2292625979929	66.4595514931873	71.9816260870883	73.2573234381451
GLI2	na	10.6368919052459	10.0680592260112	10.8036928508967	13.9906818572431	12.7039397271346	17.4249965111388	19.4979094693223	16.4769668339501	17.7509548135348	20.8329077551134
CLASP1	na	103.11764265878	103.124295955745	97.2749487578807	59.1730538608045	54.6546441220338	84.0412411688612	82.0015852964517	81.4285816302803	78.826273917731	77.515144001234
MRPS34	na	63.6607945725282	53.321614638729	64.905583305001	77.404537300838	86.5134337804242	46.8134234627609	48.5608311311423	46.9299323216973	56.4119326701319	55.5037323402656
NOTCH3	na	6.7835272905153	8.16197034341682	8.25919376246157	5.70724698992354	4.86786475525717	6.20463628435005	6.32762345042157	6.28919939420865	5.79162508746687	6.46276335468846
CLNS1A	na	79.355227534608	75.7059404907344	76.2098333536226	75.2643196796167	69.8518804311294	91.8434784126547	96.385892093631	92.3887068903633	89.5821490801694	91.1249633011073
EED	na	11.519954629455	11.0944147781774	10.5951273518446	16.5668697346392	15.9096067610844	12.4092725687001	11.8826882237568	11.8428199119017	12.7490967834498	14.1420468702595
TSG101	na	26.4116032967992	24.4859110302505	30.7425545602736	25.7618787739604	27.1888055842413	38.9368791975979	41.0191869024422	42.9210274446871	40.3909437918144	39.6509539937651
NCBP3	na	59.927847602008	59.6752442473769	56.7298157421603	60.3620636503719	51.8447384503	68.9940693415452	63.717696605408	65.1722884592849	65.9267453138275	62.4607070103126
MGLL	na	15.4937368883959	17.6924147563886	17.2275102217001	18.2711170996858	18.046718117051	15.9017025730648	17.1434449296305	15.8885037327376	16.9987957112664	17.6775585878243
BCS1L	na	32.5930423662629	35.2870813649518	31.2431117579986	42.0116792313816	44.2856964319738	19.31982555606	20.1601026211106	19.8974086097478	22.226301472032	21.8213303858305
NUAK1	na	13.0051055747157	12.0718962564309	13.7653229374359	8.16453388836284	8.58802156008786	9.28837767118271	10.1536283274207	9.37863067557429	11.3576024442532	8.5916736362329
DPP8	na	23.8828327683823	22.0422073346167	22.27479529876	17.3199092680319	14.9993556279875	16.3846982119663	16.4076747609769	15.5574932383056	16.4346763845651	14.6742744406456
SLC24A1	na	4.61600969472935	5.47389627821966	5.54784227478479	5.66761333027129	6.37175793167809	10.2915224596704	11.2940720888339	12.8358513951978	7.40876715734399	8.02142981081921
SCARF1	na	1.5654293747343	1.51509629129294	1.08454059507071	1.66461370539437	1.50389317642092	1.00314478848773	1.36117481200929	1.72861035981173	1.12823865340264	1.59668271115833
LMAN1	na	211.413244018604	216.903140024454	203.726779474052	183.345309551294	176.628295957014	137.28222198008	146.418263562081	128.211398176674	145.129098782693	138.911395870774
HACD3	na	117.166367816652	115.538310729565	112.583656388302	115.37358324769	105.509979166794	86.419065852684	84.5399923783068	80.141318596378	89.544541125056	90.7828170058591
ZZEF1	na	73.4547629683018	69.9387997690387	71.9133840731502	62.7797168891589	59.1663236512965	70.9260518971512	70.5603591738871	69.9903301004623	62.6548532189598	57.4805776016997
ENO1	na	1072.7606530551	1059.54104835289	1058.51162078901	1241.68292324524	1341.11652814146	737.237112517114	760.5656233373	786.738387377293	835.799194440674	902.733991884896
MYDGF	na	48.3677537578162	50.6335405735319	49.4300232753382	53.307272232272	54.1005782149313	35.2215281291248	41.4974375120671	38.5075541855933	41.4439665349902	44.9352134425986
ANO8	na	17.1795839073405	21.4068443737519	18.7708949146854	18.5881863769038	20.3817101541256	19.5427466201684	18.3942542163418	19.9709664973994	17.4500911726275	18.4378836883759
TUBE1	na	130.051055747157	116.222547764342	111.165410994748	50.8896189934849	40.5655396271431	54.4298931531307	45.3970194059315	46.7460376025684	43.8508756622492	39.3848402085721
ARHGEF10L	na	13.7677506547145	12.3162666259942	14.8915766323171	14.1095828361999	16.4636726681869	21.0288870475577	20.6383532307355	21.1478926998244	20.797199177722	21.7072816207477
ACTR6	na	17.2598623368141	18.376651791166	17.8114936190459	17.4388102469886	16.8594340304029	28.3852821631344	28.7686135943586	27.5474289255104	23.8058355867957	22.7337205064924
TIPIN	na	20.2301642273356	17.3014221650871	21.1902547036893	21.4418098718655	20.3025578816824	12.1863515045917	10.815821479209	10.3348832150446	15.6073013720698	13.3817217697079
SRI	na	23.0800484736467	23.2640591824336	21.2319678034997	29.0118388654447	30.0382873921967	28.571049716558	32.7785610135211	31.9241232407784	33.9975914225328	34.8609058602901
EIF4G3	na	94.8891036377407	88.9996885949822	92.3528029802521	62.5419149312455	60.314031601723	79.0255172264225	74.4599410677516	74.6244770225108	70.5149158376649	68.3532265395874
NUP37	na	15.3331800294488	16.0306962433576	14.2241670353505	17.8747805031633	19.3131544761423	15.6787815089564	16.9227138790344	14.1598933729259	15.532085461843	17.1073147624106
SEMA3A	na	0.240835288420662	0.830859256515485	0.750835796587415	0.911574172001677	1.02897954176168	0.780223724379348	1.47154033730734	0.882694651818757	1.12823865340264	0.836357610606742
GTSE1	na	18.5844564231277	18.376651791166	18.729181814875	37.2952737327642	40.8029964444727	34.7013789795386	33.1832346062806	33.1010494432034	43.2491483804345	46.341814878619
SEMA3C	na	9.11160174524837	9.33494811732103	10.0945701541197	12.4846027904577	12.4269067735834	12.4464260793848	11.1469180551031	10.445220046522	14.102983167533	15.2445182660593
TTC38	na	17.5006976252347	19.5496295650702	19.2297390125999	35.1550561115429	33.8771726056922	22.8494090711095	26.9659766811571	24.9729028577057	30.6880913725518	32.5799305586354
ACAT1	na	51.7394477957055	54.5434664865459	55.3949965482271	67.5753897070808	69.2582383878053	50.0829324030172	49.3701783166614	49.3573426141988	61.0001031939693	60.9020405541819
GRAMD4	na	28.9403738252162	26.8318665780589	27.947776872976	38.5635508416361	40.0906259924839	47.0363445268693	42.1964191722881	41.8544380737394	39.7892165099997	43.6806770266885
CELSR1	na	47.0832988862394	47.3589776213826	46.0929752905052	43.3195899999058	39.6157123578246	66.3190165722446	66.9550853474841	63.7746885939052	62.316381622939	61.7764144198162
ZNF638	na	90.3935115872217	76.2924293776866	74.833301059879	47.1244213265214	45.3542521099571	77.4279162669791	67.3597589402436	63.2597833803443	63.5574441416819	50.8277329718734
SLC25A40	na	25.4081229283798	26.7829925041462	27.238654176199	27.783195416225	25.5661839991556	31.6547911033907	29.6147492883103	29.6438287235799	33.6967277816255	29.0064025860429
TIMM21	na	29.3016267578472	25.9521332476307	27.6974982741135	32.2617989569289	34.1542055592434	16.8305403401831	19.0196588596974	15.6678300697829	21.8878298760112	19.9965501445067
RASAL2	na	22.5983778968054	21.700088817228	20.5645582065331	20.0149981243846	17.8884135721646	26.4904531182131	24.3907810908692	24.6051134194479	28.920517482221	27.7138499151052
VPS9D1	na	8.7102095978806	10.1169332999238	9.38544745734269	4.59750451966063	5.10532157258679	12.4092725687001	12.4713043586797	12.9461882266751	11.8465058607277	8.81977116639838
ZNF37A	na	70.7654355809378	61.8257034995346	62.4445104161867	39.990362589117	36.7266544136476	45.6988181422189	49.5909093672575	40.4936171521855	49.9809723457369	43.3005144764127
MARK3	na	205.392361808088	179.074606816043	183.829630864485	102.413376541406	98.7424598728996	116.141874400469	115.69985902079	110.005820982913	106.430512970982	101.883563473912
SLC25A3	na	405.446208056184	429.99410228372	425.640470465444	424.119791938693	395.128144036485	400.9978408203	391.466518232186	426.746085210543	375.327392031944	401.603718111347
FNDC3B	na	57.8807476504324	55.129955373498	54.6024476518293	41.9720455717294	37.2807203207501	35.1843746184401	36.9356624664143	33.4320599376354	32.3804493526557	37.4079949471379
FOSL2	na	62.5770357746353	70.5252886559908	70.2031469809233	64.880300850728	65.6172338554178	129.962980375189	129.569126699912	140.274891751531	146.106905615642	145.678289265684
FRYL	na	40.9419990315125	38.4638961692757	35.8732658369543	39.6336596522468	38.5075805436198	48.039489315357	43.59438249273	42.3325643434746	46.8971200264363	43.7947257917712
TMEM131	na	146.427855359762	150.483273577128	147.330668530375	92.9012982248665	90.5897758112493	117.850935891966	124.308369994038	117.986851793107	110.793035764139	105.951302761863
FSCN1	na	309.312788761603	334.494161858352	346.594146324713	419.12595082251	445.548141582807	365.702005669806	341.397358255304	353.62954488489	352.424147367871	388.754223912025
ACTB	na	842.602395754422	927.923167306058	942.215498517585	1671.3117938756	1938.67660895145	1545.40027693138	1605.78160457821	1596.3164988704	1808.4913454942	2095.68407465033
MOCOS	na	141.089339799771	144.325140264131	143.868481246111	76.4929631288363	63.5592747718945	80.9574997820285	79.8310632989234	81.0975711358483	59.3829611240922	52.2723506629214
PLD1	na	11.3995369852447	11.0944147781774	12.2636513442611	6.89625677949094	6.29260565923488	7.72793022242402	8.79245351541137	9.89353588913524	8.04810239427215	7.90738104573647
WDR62	na	37.2090520609922	40.0278665344813	37.4166505299395	62.7004495698544	59.0475952426317	33.5867736589967	32.0427908448674	32.8435968364229	45.7688813730337	45.2013272277917
DLG1	na	53.1041810967559	44.3287850387967	46.2598276897469	48.0359954985231	43.0192600728825	50.1200859137019	53.711222311718	49.6147952209793	54.0802394530998	53.4128383137488
RAB7A	na	149.960106256599	174.529317942164	161.846827264398	179.897181161548	187.63046182662	129.294217182863	146.013589969321	130.565250581525	144.941059007126	149.441898513414
BCAP29	na	21.594897528386	20.6737332650618	20.4394189071019	25.2862748581335	26.6743158133604	24.0383214130209	26.0094754619073	22.9500609472877	25.799057207807	23.8742081573197
SEC31B	na	11.8410683473492	11.4854073694788	10.3865618527926	6.57918750227297	5.50108293480282	7.91369777584767	6.73229704318109	8.01780975402038	6.95747169598293	4.21980430806129
SART3	na	147.391196513445	147.990695807582	147.414094729996	104.553594162627	93.3996814829832	121.529133449755	114.044376141319	119.972914759699	107.558751624385	98.5381330314853
EXOSC7	na	22.5983778968054	22.5798221476561	23.1507703947786	24.1368987282183	23.1124635534162	16.4961587440205	15.6351160838905	16.4401878901244	16.8107559356993	18.3238349232932
KIFAP3	na	18.8654309262852	18.7187703085547	18.8126080144958	17.1613746294229	17.3343476650621	45.6988181422189	46.500674658912	46.5621428834394	37.0438357867199	33.4162881692421
MKRN2	na	59.8877083872712	57.8669035126079	58.022921836283	50.3743814180057	50.8553350447599	48.7454060183669	48.4504656058443	45.5691114001433	43.5876199764552	44.9352134425986
MCM6	na	146.227159286078	130.05391068163	131.396264402798	108.556593787504	111.565128008699	83.8926271261223	82.7005669566727	76.095634775542	82.3238137432791	85.6126063221084
REXO2	na	26.451742511536	26.0498813954561	27.238654176199	24.2161660475228	26.5951635409172	31.617637592706	34.3604668761265	34.5354282524089	30.6504834174383	33.5683531893524
RBM7	na	20.5512779452298	20.2827406737604	22.9422048957266	20.7284039981251	21.2128090147792	24.0754749237056	26.156629495638	23.3546293293713	23.7682276316822	25.7750209086987
RBMS2	na	7.18491943788307	9.77481478253511	9.09345575866981	8.99684074106002	9.89403405540076	27.2706768425924	28.8421906112239	28.0991130828971	22.4143412475991	22.0494279159959
BAZ2A	na	108.696993507192	109.722295933957	115.044729277116	110.300474812203	101.591941680855	131.486274313262	131.33497510468	126.298893097734	124.369507560084	127.848665657749
PTPN23	na	102.154301505097	108.256073716576	110.33114899854	103.800554629234	98.7820360091212	76.7591530746539	82.0015852964517	78.7437187309983	81.0451432694228	84.3580699061983
UNG	na	29.4220444020575	29.373318421518	31.7019558559131	51.5633912075731	49.9846600478846	53.0180597471109	52.2396819744107	54.3960579183309	55.8102053883172	61.0921218293198
FMO4	na	0.321113717894216	0.488740739126756	0.458844097914532	0.198168298261234	0.593642043324045	1.07745180985719	0.956501219249773	0.772357820341413	0.940198877835532	0.912390120661901
KLHL20	na	10.8375879789298	10.8011703347013	11.2208238490008	11.9693652149785	10.8042851884976	10.7373645878872	11.3676491056992	9.63608328235477	10.3797956113043	10.5305026426394
SLC46A1	na	17.7816721283922	18.08340734769	17.8532067188563	15.6949292222897	16.7802817579597	14.6013296990992	13.2438630357661	13.9392197099712	14.6294945391209	14.9784044808662
PLXNA2	na	9.03132331577481	11.2899110738281	9.21859505810104	10.1065832113229	9.1816636034119	6.0188687309264	6.40120046728694	6.47309411333755	7.74723875336478	8.21151108595711
SPAG5	na	49.0501204083414	47.4078516952953	45.8426966916427	81.6453388836284	87.7007178670723	48.9311735717905	51.1728152298628	49.1734478950699	65.0241543911054	67.21273888876
ANKRD13A	na	9.31229781893225	9.43269626514638	9.96943085468846	14.7833550502881	15.55342153509	25.2272337549322	25.8623214281766	26.3705027230854	28.2435742901794	28.1320287204086
TPD52	na	42.3468715472997	42.2760739344644	44.758156096572	42.9628870630355	43.2171407539905	38.5653440907506	38.1128947362602	35.5652386795308	39.1498812730715	36.1534585312278
ACACB	na	16.8986094041831	18.8653925302928	19.9388617093769	17.0821073101184	15.8304544886412	21.8834177933065	21.8891625174467	23.5017451046744	21.5493582799904	18.3998674333483
TRAF4	na	43.1095166272984	44.9641479996615	45.0084346954345	56.359064025495	50.7366066360951	34.4784579154302	33.8454277580689	36.9996174887362	36.7053641906992	34.9369383703453
PAG1	na	1.40487251578719	1.17297777390421	1.00111439544989	1.10974247026291	1.46431704019931	2.26636415176858	1.72905989633613	2.46418923632736	2.40690912725896	1.78676398629622
GPATCH1	na	12.7241310715583	10.7034221868759	12.5973561427444	13.5150779414162	13.258005634237	10.625904055833	13.2070745273334	13.3507566087587	14.3662388533269	12.1652016088253
ICAM3	na	3.33155482315249	4.25204443040277	4.04617068160996	6.46028652331623	7.67777042699099	1.70906149149762	1.65548287947076	2.24351557337267	2.63255685793949	2.47105657679265
NT5C2	na	37.1689128462555	35.2382072910391	33.9127501458649	21.996681106997	23.7852578691834	38.6768046228048	37.3035475507411	41.0453013095722	36.1036369088844	32.617946813663
GPC4	na	13.6874722252409	13.9291110651125	14.5161587340234	20.1735327629936	20.6587431076768	16.7190798081289	19.4979094693223	18.0584614184587	17.6381309481946	16.1569083867212
MBNL3	na	29.9438541936356	30.5951702693349	29.866579464255	27.5057597986593	28.0594805811165	33.4381596162578	32.0795793533001	29.974839218012	32.2676254873154	29.7287114315669
CAMSAP3	na	34.7204207473121	34.4073480345236	37.5835029291812	35.5513927080654	34.0354771505786	47.7422612298791	49.0390817407672	47.6287322543871	48.4390461860866	50.0674078713218
RAP1GAP	na	9.03132331577481	13.0005036607717	11.5128155476737	20.8869386367341	21.5294181045521	18.9482904492127	20.0865256042452	23.5017451046744	24.2195230930433	25.3188258483677
XAB2	na	66.9923493956807	67.2995997777543	64.1547475084136	70.0723102651723	70.089337248459	64.1641129525302	68.1691061257627	68.9972986171662	65.2498021217859	68.657356579808
ARHGEF1	na	123.628781389273	116.564666281731	121.677112146972	85.8861404664188	89.9565576317037	105.62743087669	97.3791818213134	103.900516307833	99.3978253647724	107.738066748159
STXBP2	na	44.3939714988753	47.6522220648587	48.6374743789403	48.5908667336546	50.6574543636519	53.278134321904	56.7278800031981	56.6027945478778	54.7947906002548	58.5830489974996
MAP2K7	na	39.8582402336195	43.4001776344559	44.3827381982783	53.5847078498377	55.5253191189091	57.290713475855	58.8984020007264	58.919868008902	65.3250180320127	62.422690755285
DGKD	na	97.899544742999	93.4961033949483	96.398973661862	59.8864597345449	54.2588827598178	51.494765809037	48.4136770974116	48.143637467948	50.620307582665	47.0261074691155
TOP2B	na	112.470079692449	109.477925564393	103.990757827357	101.264000411491	114.098000726882	161.060468818308	162.494841747163	152.007374831955	179.803633397267	162.785604028094
TM9SF3	na	145.544792635553	138.704621764173	136.860680477962	160.397420612643	154.505235809138	128.551146969169	123.756542367548	120.046472647351	137.908371400916	141.64856623276
NFKB2	na	106.449197481932	112.361495925241	114.043614881666	79.7429232203206	69.7331520224645	62.2692839076089	68.5002027016568	66.0182041672779	57.2016997275137	54.0591146492176
UBE2T	na	24.9665915662753	26.5386221345828	26.3209659803699	38.2068479047659	43.5337498437633	20.3229703445478	20.1233141126779	19.3825033961869	20.4587275817012	23.1518993117957
PPP1R12B	na	16.6577741157624	16.1284443911829	13.7653229374359	13.9114145379386	11.4770795042649	10.8488251199414	11.0365525298051	12.1002725186821	10.9439149380056	11.7850390585496
DNAJC10	na	96.7355075156324	84.2589034254527	81.6742494287866	90.3647440071227	100.127624640656	69.6628325338703	66.2561036872631	66.5698883246646	78.111722770576	81.6208995442125
GTF3C1	na	132.178434128207	128.734310685987	132.480804997868	147.47684756601	143.384341530868	128.291072394376	130.452050902296	130.969818963608	136.592092971946	137.656859454864
IL4R	na	13.4867761515571	11.2899110738281	11.4711024478633	16.4083350960302	17.2551953926189	14.3041016136214	17.1434449296305	12.9461882266751	16.2842445641114	18.8560624936793
USP33	na	24.9264523515385	25.0723999172026	26.7380969784741	23.6216611527391	23.3894965069674	38.0451949411644	36.7517199242509	39.0224593991542	34.7497505248013	30.1468902368703
SNRPA	na	158.670315854479	152.047243942334	155.339583693974	150.409738380277	150.151860824762	126.953546009725	125.044140162691	130.418134806221	111.432371001067	110.24713957998
EXOSC5	na	14.8515094526075	13.6358666216365	16.8520923234064	18.5881863769038	20.8170476525632	21.2889616223508	22.3674131270716	23.2810714417197	23.4297560356614	25.2808095933402
DYNC1I2	na	45.8389832293993	45.501762812701	50.8065555690818	33.8075116833665	34.0750532868002	55.8417265591505	51.8350083816512	55.1684157386723	48.3638302758597	47.6723838045843
LRCH4	na	40.3399108104608	44.8663998518362	44.0073202999846	48.3926984353933	52.4779566298456	62.12066986487	69.1256073450124	66.4595514931873	70.439699927438	72.3449333174832
FAM76B	na	13.8881682989248	14.8577184694534	15.18356833099	7.88709827079711	9.89403405540076	11.8891234191139	8.42456843108454	10.3348832150446	11.9217217709545	8.13547857590195
SIRT6	na	16.015546679974	16.421688834659	18.1451984175292	17.0028399908139	18.6007840241534	17.3506894897693	18.4310427247745	19.8238507220963	20.2706878061341	21.4411678355547
POLD3	na	38.2125324294117	33.9186072953968	34.8721514415044	36.0269966238923	34.8665760112323	25.8588434365727	26.3773605462341	25.4510291274408	25.1221140157654	23.9122244123473
CAPZB	na	60.289100534639	68.6680738473092	61.7353877194097	82.8343486731958	91.9749405790054	73.3410300916587	76.6672515737126	78.964392393953	79.0143136932981	85.4225250469705
GPR137B	na	15.5740153178695	16.714933278135	14.5161587340234	16.8046716925526	15.0785079004308	27.2706768425924	27.7385353582434	27.4003131502073	25.8742731180338	27.371703619857
JADE1	na	32.1916502188951	32.0613924867152	31.9105213549651	31.7861950411019	30.1965919370831	27.8279795028634	27.8121123751088	26.9589658242979	30.1239720458504	29.7287114315669
SLC25A43	na	18.0225074168129	19.1586369737688	18.3954770163917	16.8046716925526	19.4318828848071	13.8582594854046	14.3475182887466	14.82191436179	15.0431820453685	17.2213635274934
UBE2A	na	11.0784232673504	12.1207703303435	11.6796679469153	17.0028399908139	21.331537423444	24.9671591801391	24.3172040740038	23.1707346102424	26.4007844896217	25.660972143616
CST7	na	1.88654309262852	2.34595554780843	1.50167159317483	0.792673193044936	0.356185225994427	1.63475447012816	1.39796332044198	1.9860629665922	1.2410625187429	1.25453641591011
PIAS2	na	51.9802830841261	48.5319553952868	50.222572171736	47.3622232844349	42.2277373484504	43.6553750545587	42.2332076807207	41.3763118040042	43.4371881560016	41.8558967853647
ARAF	na	14.2494212315558	14.5155999520646	14.0573146361088	10.7010881061066	10.764709052276	11.7033558656902	12.3977273418144	12.2473882939853	14.4414547635538	14.0660143602043
MCCC1	na	28.5791208925852	28.2980887954392	28.6986126695634	33.8471453430188	34.9853044198971	28.6825102486122	30.460884982262	30.1955128809666	33.6967277816255	37.5600599672483
LAMP3	na	204.830412801773	238.065614028643	207.939802554904	58.6974499449775	40.4468112184783	123.498269516045	127.656124261412	116.736367703031	72.132057907542	53.1087082735281
NEBL	na	15.4937368883959	15.6397036520562	16.0595434270086	11.8504642360218	13.9307999500043	34.2555368513218	33.9557932833669	29.7909444988831	25.9118810731472	24.4444519827334
ACER3	na	20.0294681536517	17.5946666085632	18.6874687150646	20.8076713174296	21.7668749218817	23.0723301352179	20.8222957728989	20.0813033288767	20.4963355368146	20.3006801847273
UBE2K	na	58.5631143009576	56.9871701821797	61.6102484199785	57.5877074747146	64.1529168152185	55.3215774095642	52.7179325840356	51.4169634684426	51.2972507747066	57.5566101117549
PIK3C3	na	19.7484936504943	20.8203554867998	18.5206163158229	15.734562881942	15.8304544886412	27.5679049280703	27.4810157992146	27.437092094033	24.3323469583836	25.927085928809
N4BP2	na	6.90394493472564	6.45137775647317	6.04839947250973	7.41149435497015	6.64879088522931	17.0163078936067	16.1869437103808	15.6310511259572	18.8415855118241	15.7007133263902
TIGAR	na	23.5617190504881	23.6061776998223	24.0684585906077	15.100424327506	16.5824010768517	14.2669481029366	14.5682493393427	12.5048409007657	12.4482331425424	12.013136588715
TULP3	na	53.7865477472811	52.4418813083009	51.3488258666171	34.1642146202367	29.3654930764294	44.3984452682534	49.0022932323345	46.1575745013558	36.9310119213797	36.1154422762002
SYNJ2	na	35.7640403304683	34.1629776649602	35.1224300403669	34.4812838974547	34.6686953301243	37.3764317488392	34.7283519604533	33.0274915555518	37.1190516969468	36.7237023566415
PPP2R5C	na	133.141775281889	123.993525516458	130.395150007348	122.190572707877	119.48035525302	173.87843000454	178.608208440679	174.847098947765	164.309155890538	170.654968818803
PMS2P1	na	33.3155482315249	28.3958369432645	30.6174152608424	24.9295719212632	28.6531226244406	27.0477557784841	28.7318250859259	28.9450287908901	25.2349378811057	27.105589834664
GNB1	na	331.38935686683	313.576058223726	326.780423914767	325.788682341469	336.832495382063	333.638525948883	346.731691978043	346.12664034443	320.833465072597	321.921647573541
HOXA9	na	51.6591693662319	46.7236146605178	48.6791874787508	70.983884437174	73.9677985981761	92.215013519502	99.2553957513803	99.0824746666555	103.835564068156	100.210848252699
EDN1	na	0.200696073683885	0.0977481478253511	0.333704798483296	0.11890097895674	0.197880681108015	1.00314478848773	1.17723226984587	0.919473595644539	1.72996593521738	1.93882900640654
MLLT10	na	68.7986140588357	63.6340442343036	66.6992465968487	53.3865395515764	51.646857769192	55.3958844309337	54.2630499382083	55.9775525028395	57.8410349644419	59.7235366483269
ZCWPW1	na	1.80626466315496	2.1993333260704	2.29422048957266	2.69508885635278	4.11591816704672	2.82366681203954	3.23738874207615	4.00890487701019	3.64797164600186	3.30741418739939
FGF20	na	0.5218097915781	0.537614813039431	0.959401295639475	2.77435617565728	2.69117726306901	3.04658787614793	3.05344619991274	2.72164184310783	5.8292330425803	5.32227570386109
NRDC	na	131.656624336628	118.568503312151	128.017503318154	119.455850191872	124.743981370493	124.464260793848	121.512443353154	121.62796723186	112.334961923789	108.346326828601
VDAC3	na	84.7740215240729	77.6609034472415	85.8872725096382	107.843187913764	111.446399600034	77.5393767990333	71.2225523256754	76.7576557644061	82.5118535188463	82.6853546849848
PCM1	na	140.768226081877	129.51629586859	127.808937819102	115.37358324769	112.396226869353	162.806683820491	155.173928569059	146.82154375252	151.071155690613	133.361022636748
TNRC6C	na	49.852904703077	48.8740739126756	49.1797446764757	42.8439860840788	38.8637657696142	43.0980723942878	43.7783250348935	41.5234275793074	44.0765233929297	41.5137504901165
CBFA2T2	na	26.4116032967992	29.519940643256	27.9060637731656	23.1856908965644	21.8856033305465	32.026326210238	30.8655585750215	30.4161865439213	27.228159502117	28.3221099955465
ITCH	na	104.683072033514	97.9436441210018	97.9840714546577	99.559753046444	103.6894769006	107.968102049828	103.154977645245	101.215653408551	102.218421998279	102.833969849602
TP53INP2	na	15.2529015999752	18.3277777172533	17.1857971218897	11.4937612991516	10.36894769006	12.5950401221238	12.9863434767373	12.7255145637204	8.72504558631373	8.17349483092953
SDF4	na	88.0252979177519	88.2665774862921	96.2738343624308	139.510481975909	143.344765394646	89.9858028784181	98.3356830405632	99.3767062172617	109.852836886304	117.47022803522
TP73	na	25.8095150757476	27.9070962041377	28.9488912684259	27.3868588197025	24.8538135471667	23.4438652420652	24.2804155655712	23.0236188349392	25.0468981055386	22.1254604260511
TOLLIP	na	59.6067338841138	60.1639849865036	60.150289926614	63.4931227628994	62.015805459252	55.1729633668253	54.5205694972371	57.3383734243934	51.8989780565213	58.3549514673341
UBE2D4	na	22.3575426083848	24.4859110302505	22.7753524964849	29.6459774198806	26.1994021787012	30.651646314903	31.8956368111367	28.6875761841096	32.944568679357	37.1038649069173
THOC1	na	42.3067323325629	37.5841628388475	35.3727086392293	34.4812838974547	35.6185225994427	23.7039398168583	23.3239143463214	21.1478926998244	30.5376595520981	29.3485488812911
FKBP7	na	4.49559205051902	4.05654813475207	5.33927677573273	6.30175188470724	9.1420874671903	4.79280287833028	4.78250609624886	5.03871530413207	4.21209097270318	4.10575554297855
OSBPL6	na	44.9157812904534	46.9679850300812	47.2192289853863	23.0271562579554	21.4898419683304	23.8154003489125	20.9694498066296	22.4351557337267	18.7663696015972	19.1982087889275
XRCC5	na	361.252932630993	347.005924779997	361.110305058736	445.244532533341	450.099397248291	330.071788923149	329.588247048412	333.070115286278	356.523414475234	358.645349930182
MKNK1	na	13.848029084188	13.1471258825097	13.8070360372464	17.2802756083796	17.0968908477325	21.4375756650897	22.6617211945331	22.8029451719846	21.248494639083	21.6312491106926
TNS1	na	12.3227389241905	13.9291110651125	13.0979133404694	25.3259085177857	26.0015214975932	24.5584705626071	26.4877260715322	27.4738710378588	32.4556652628825	33.3022394041594
REXO1	na	67.5141591872588	66.9086071864528	69.7025897831984	69.0418351142139	70.6434031555614	53.6496694287513	54.8148775646985	56.3453419410973	59.6086088547727	59.0392440578305
SAR1A	na	116.403722736653	109.96666630352	113.125926685837	101.541436029056	104.006085990373	83.4467849979055	77.8076953351258	78.0816977421342	75.7424215984304	84.2060048860879
CDC14A	na	17.6612544841819	18.08340734769	15.1418552311795	12.6431374290667	10.3293715538384	13.9325665067741	12.8759779514393	13.7921039346681	12.8995286039035	13.7618843199837
RAPGEF3	na	0.5218097915781	0.43986666521408	0.625696497156179	0.554871235131455	0.831098860653664	0.928837767118271	1.03007823611514	1.17692620242501	1.09063069828922	1.17850390585496
SENP1	na	24.0835288420662	23.801673995473	23.3593358938307	24.6125026440453	26.2389783149228	26.5276066288978	25.8623214281766	26.7382921613432	25.084506060652	25.3568421033953
CIC	na	93.3236742630064	94.8157033905906	105.617568719963	126.272839652058	119.876116615236	89.168425643354	93.0381378262568	95.9562644414641	88.5291263369937	85.9927688723841
LIPE	na	3.33155482315249	4.3986666521408	4.50501477952449	6.22248456540275	6.84667156633732	11.1460532054193	10.4479363948821	12.0267146310306	14.2158070328732	13.6858518099285
FDFT1	na	93.4842311219535	106.105614464419	120.550858452091	84.14225944172	90.0357099041469	163.809828608978	190.086223071676	187.756508230615	109.58958120051	117.432211780192
PAFAH1B3	na	48.8092851199208	47.4078516952953	46.676958687851	78.9502500272756	90.1148621765901	63.6068102922592	66.1089496535324	65.9814252234521	72.9970408751507	76.7548189006824
OPHN1	na	6.58283121683142	7.08674071733796	6.54895667023468	6.97552409879544	6.64879088522931	8.54530745748809	7.90952931302697	8.82694651818757	7.52159102268425	7.37515347535037
KIF22	na	76.304647214613	74.9728293820443	72.2053757718231	108.754762085765	113.148173457563	102.766610553966	97.7838554140729	101.620221790634	124.707979156105	124.123072665046
CARMIL1	na	61.372859332532	52.8328738996023	56.1041192450041	53.6243415094899	51.3302486794191	42.5779232447016	42.3067846975861	39.1327962306316	49.2288132434684	48.2046113749704
PGM1	na	33.2754090167881	33.7719850736588	36.9160933322146	39.0787884171154	36.6079260049828	31.617637592706	34.3972553845591	34.4618703647573	32.0043698015215	34.8609058602901
DDX1	na	122.825997094537	117.884266277373	120.050301254366	116.919295974128	123.556697283845	74.4184819015159	72.6573041545501	70.2845616510685	82.135773967712	85.4985575570256
DNM2	na	179.342011443919	178.634740150829	180.2840173806	158.05903469316	150.5871983232	219.019945486488	224.593843981533	224.425115224919	196.952860928987	196.582054747612
EPB41L2	na	99.7459486208907	95.060073760154	101.487971838732	93.4165358003457	100.008896231991	53.9468975142292	55.5138592249195	54.8741841880661	60.7744554632888	53.2607732936385
STX7	na	11.6403722736653	10.4101777433999	11.0122583499488	9.35354367793025	7.47988974588297	16.7933868294983	16.3340977441115	16.5137457777759	14.8927502249148	16.1188921316936
RABL2B	na	17.0190270483934	16.1284443911829	14.5995849336442	15.2193253064628	15.1972363090956	13.2266498037642	13.4278055779295	14.1231144291001	12.2978013220888	12.8114779442942
KEAP1	na	62.978427922003	65.0025183038585	71.6631054742877	75.9380918937049	73.9282224619545	85.453074574881	85.9379556987488	88.0120125750952	81.2707910001034	88.3117604290665
PTPRH	na	2.20765681052273	1.31959999564224	2.04394189071019	0.515237575479208	0.316609089772824	0.668763192325155	1.10365525298051	0.735578876515631	0.30086364090737	0.152065020110317
SLC35C2	na	20.149885797862	22.5309480737434	20.2308534080498	21.9570474473447	23.7852578691834	39.5684888792384	35.7952187050011	41.0085223657464	33.8847675571926	38.5104663429377
CRYBG3	na	28.4587032483749	25.8055110258927	26.9883755773365	34.7190858553682	29.6425260299807	35.332988661179	35.7584301965684	30.0116181618377	36.5925403253589	33.7204182094627
RFX3	na	10.5967526905091	10.6545481129633	12.3053644440715	9.19500903932126	8.11310792542862	23.4067117313804	23.250337329456	21.221450587476	17.5253070828543	15.5866645613075
RIF1	na	101.110681921941	91.1501478471399	91.5602540838542	86.2032097436368	81.8434497062751	77.2049952028707	67.9115865667339	63.5907938747763	82.0229501023718	75.9184612900757
RAB21	na	44.3939714988753	42.2760739344644	41.0874033132558	29.7648783988374	32.1358226119417	27.8651330135481	26.4877260715322	25.7820396218729	25.084506060652	22.5436392313545
SLC4A4	na	2.16751759578596	1.75946666085632	1.7519501920373	2.41765323878706	2.33499203707458	1.37467989533504	1.87621393006686	1.54471564068283	1.65475002499054	2.0148615164617
SMARCA2	na	139.925302572404	134.794695851159	119.007473759105	75.2643196796167	74.5218645052785	103.918369385192	101.573071782639	98.9721378351781	92.0266661625418	87.2853215433218
SESN1	na	7.26519786735663	6.45137775647317	5.54784227478479	5.35054405305332	6.96539997500213	11.591895333636	12.1034192743529	9.67286222618055	10.0789319703969	9.99827507225333
SRCAP	na	208.523220557556	225.40722888526	212.236251835376	194.601268892532	187.907494780171	178.968460968348	171.728757363767	171.353099284316	181.872070928505	186.203617125083
PUM3	na	135.670545810306	129.711792164241	125.723282828582	106.416376166283	113.425206411114	50.7516955953423	51.0256611961321	47.5183954229098	61.3009668348767	56.2260411857896
KCNN2	na	3.61252932630993	4.69191109561685	5.25585057611191	2.37801957913481	2.5724488544042	2.34067117313804	3.71563935170104	3.31010494432034	3.15906822952739	3.57352797259245
CNOT4	na	47.32413417466	56.6939257387037	53.6430463561898	36.1855312625013	36.9641112309772	39.5313353685536	37.4139130760392	34.7561019153636	36.066028953771	32.9981093639387
PSEN1	na	36.8076599136245	36.0690665475546	38.376051825579	29.7252447391851	28.3760896708894	72.6351133886488	68.5369912100895	66.4227725493615	54.3058871837803	55.7698461254587
CPOX	na	249.665915662753	254.682799158952	238.265226117073	318.93205922163	339.444520372689	305.290397296433	328.19028372797	312.878475125924	356.48580652012	360.127983876258
CLDND1	na	127.000475427162	125.508621807751	115.128155476737	111.251682643857	111.050638237818	116.179027911153	110.990929941406	110.11615781439	107.295495938591	105.837253996781
MOK	na	3.09071953473183	2.54145184345913	3.33704798483296	5.54871235131455	6.29260565923488	6.0188687309264	8.46135693951722	6.95122038307271	9.06351718233453	9.84621005214301
HSP90AA1	na	1113.46181679819	1185.39178867803	1154.28489795372	2145.64743259369	2427.48146742447	1019.86386829586	1067.30820664902	989.684599407956	1367.425247924	1411.46751666396
RBL1	na	26.4116032967992	25.1701480650279	23.3176227940203	26.1978490301351	25.6849124078204	19.5799001308532	20.1233141126779	19.8974086097478	21.6621821453306	20.5287777148928
DLGAP4	na	35.2823697536269	34.798340625825	36.9160933322146	32.5788682341469	35.6185225994427	49.8971648495935	52.901875126199	49.6147952209793	40.2405119713608	45.3914085029296
IGSF9B	na	195.357558123893	184.988369759477	165.309014548663	99.876822323662	93.0039201207671	109.78862407338	99.8072233778705	105.66590561147	91.7634104767479	92.0753696767968
CROCCP3	na	3.41183325262604	2.63919999128448	2.41935978900389	3.1310591125275	2.09753521974496	5.72164064544855	5.99652687452742	6.39953622568599	5.34032962610582	5.32227570386109
NDC80	na	30.3853855557402	26.2453776911068	25.2781384851096	22.7893543000419	27.5845669464573	39.5313353685536	36.273469314626	35.6020176233565	39.1122733179581	36.5716373365312
AP4E1	na	20.7118348041769	21.0158517824505	17.1857971218897	14.6248204116791	13.8120715413395	15.5301674662175	11.8826882237568	12.3209461816368	12.1849774567485	12.8875104543493
RSBN1	na	14.5303957347133	13.6847406955492	15.2669945306108	14.8626223695926	13.4163101791234	19.1712115133211	18.3942542163418	19.6767349467931	18.2022502748959	18.3238349232932
MAGI3	na	14.9719270968178	11.9252740346928	14.3910194345921	15.100424327506	14.9202033555443	17.7593781073013	17.5849070308227	16.8079773283822	17.5253070828543	14.4461769104801
TCF7	na	111.787713041924	117.297777390421	128.100929517775	119.059513595349	129.493117717085	78.6539821195752	83.0316635325668	85.1064760128585	110.228916437438	114.086781337765
OSTM1	na	9.71368996630002	8.01534812167879	8.75975096018651	6.262118225055	6.01557270568366	5.46156607065543	5.11360267214302	4.81804164117738	4.40013074827029	4.10575554297855
PCNP	na	83.2085921493386	80.9354663993907	81.3405446303033	72.1332605670892	74.0073747343977	102.135000872325	94.3257356214007	95.6620328908578	95.0353025716155	90.3266219455282
EXD2	na	44.7150852167695	49.1184442822389	43.0479190043451	48.8286686915681	46.3832316517188	53.9840510249139	50.2531025190458	52.7410054461707	46.2953927446216	47.5583350395016
ARG2	na	39.0955951536207	33.8697332214842	34.1630287447274	38.7617191398974	35.6976748718859	26.5276066288978	24.7218776667634	25.598144902744	23.8810514970225	24.1403219425128
MEF2C	na	75.9835334967188	76.5367997472499	81.3822577301137	81.9227745011942	86.434281507981	111.609146096931	112.094585194387	103.31205320662	100.187592422154	87.2853215433218
PTPRC	na	90.5942076609056	90.4170367384498	89.6414514925753	61.2340041627213	58.3352247906429	154.038455298894	144.063799022389	143.5114388082	113.764064218099	94.5844425086171
UBA5	na	54.5893320420167	49.4605627996277	50.1391459721152	43.8744612350372	47.7683964194749	31.7662516354449	33.9557932833669	32.4022495105135	39.1498812730715	38.1303037926619
STK17B	na	19.2266838589162	16.7638073520477	17.9366329184771	16.6065033942914	15.355540853982	19.468439598799	17.437752997092	18.9779350141033	18.0894264095556	17.525493567714
CDC14B	na	29.1009306841633	29.4710665693434	26.3626790801804	32.5392345744946	34.2333578316866	37.822273877056	41.0927639193076	41.2291960287011	38.3977221708031	41.0955716848131
ZNF510	na	12.6438526420847	10.8011703347013	11.5545286474841	11.1766920219336	10.0523386002872	15.3072464021091	16.9227138790344	15.4103774630025	16.7355400254725	15.358567031142
JMJD4	na	19.6682152210207	20.331614747673	18.6874687150646	15.893097520551	20.1442533367959	16.7190798081289	13.7589021538237	16.1827352833439	15.1936138658222	17.4494610576589
DUSP12	na	28.5791208925852	26.9784887997969	25.6952694832138	26.1978490301351	24.2601715038427	24.1126284343903	25.9358984450419	24.5683344756221	25.6486253873533	27.2956711098019
AACS	na	64.1424651493696	65.4423849690726	64.2798868078448	51.6426585268776	50.142964592771	48.5224849542585	50.3266795359111	46.966711265523	44.0013074827029	49.4971640459081
DELE1	na	58.121582938853	58.5022664734727	57.0218074408331	59.0145192221955	54.931677075585	61.3775996511754	63.2394459957831	66.9744567067482	67.2430237427972	64.2474709966089
CADPS2	na	7.70672922946117	8.30859256515485	9.01002955904898	13.2376423238504	12.1894499562537	13.5981849106115	16.6651943200057	14.0495565414486	16.3970684294517	18.7800299836241
PCDHA6	na	1.00348036841942	0.87973333042816	1.12625369488112	2.14021762122133	2.17668749218817	5.09003096380813	4.81929460468155	4.00890487701019	4.47534665849713	5.39830821391625
PCDHGA2	na	1.00348036841942	0.781985182602809	0.542270297535355	0.317069277217974	0.593642043324045	1.18891234191139	1.94979094693223	1.76538930363751	0.752159102268425	0.912390120661901
HSPB11	na	6.86380571998886	7.18448886516331	7.6752103651158	12.0089988746308	13.4163101791234	7.39354862626144	8.57172246481527	8.01780975402038	9.28916491301505	8.81977116639838
PHLPP1	na	15.4535976736591	17.5946666085632	16.6435268243544	22.3533840438672	21.6085703769953	29.0168918447748	31.1966551509157	29.0553656223674	32.5684891282228	30.3749877670358
ATP8B1	na	10.3157781873517	8.11309626950414	8.46775926151363	7.92673193044936	9.65657723807114	9.54845224597583	11.625168664728	8.9740622934907	9.32677286812847	8.97183618650869
SMARCD3	na	41.744783326248	47.2612294735573	45.5507049929699	71.300953714392	73.8886463257329	49.5999367641157	60.9585584729567	58.5152996268184	74.3133193041204	76.8688676657652
WDR70	na	11.2389801262975	10.1169332999238	11.9299465457778	13.1583750045459	13.4163101791234	21.0660405582424	21.3741233993892	19.7870717782705	21.8126139657843	19.2742412989827
STRADB	na	13.5670545810306	11.9741481086055	12.8476347416069	12.2468008325443	12.2686022286969	12.2606585259612	10.7054559539109	13.1668618896298	10.0413240152835	10.6825676627498
BZW1	na	126.880057782952	120.474592194745	120.217153653607	112.797395370294	116.749601853729	104.104136938616	96.8273541948232	94.0069804186976	104.136427709063	104.924863876119
C1QTNF3	na	2.40835288420662	2.29708147389575	2.41935978900389	1.82314834400335	1.62262158508572	3.45527649367997	3.53169680953762	3.01587339371409	3.68557960111528	3.38344669745455
ME2	na	121.902795155592	110.650903338297	119.841735755314	111.212048984205	103.412443947049	84.1155481902306	82.2958933639132	84.4444550239944	78.4125864114833	78.0473715716201
C5ORF22	na	46.6819067388716	45.8927554040024	44.5078774977096	36.9782044555463	37.5577532743013	24.2240889664445	22.6985097029658	20.8168822053924	23.6177958112286	24.0262731774301
CCNT2	na	63.1791239956869	59.3331257299881	58.8988969323017	38.2068479047659	38.1909714538469	41.1660898386818	32.4474644376269	32.7332600049456	36.2164607742247	33.6443856994076
FAM135A	na	71.7689159493572	70.3786664342528	66.7826727964695	29.0514725250969	25.0516942282747	41.5004714348444	32.3003104038962	33.3217231061581	29.2589890782417	26.0411346938918
COBLL1	na	5.69976849262233	5.66939257387037	4.8804326778182	6.10358358644601	4.63040793792756	4.79280287833028	5.66543029863327	6.1788625627313	6.5437841897353	5.96855203932993
DLG3	na	42.7482636946675	39.0992591301405	38.5011911250102	38.9598874381586	37.5973294105229	56.5847967728451	54.8148775646985	52.4835528393903	45.4680177321263	43.4145632414955
SERTAD4	na	0.280974503157439	0.87973333042816	0.792548896397827	0.951207831653923	1.2664363590913	1.00314478848773	0.846135693951722	0.735578876515631	1.01541478806237	1.33056892596527
TRAF5	na	25.8095150757476	23.0685628867829	23.192483494589	20.8869386367341	19.3131544761423	17.6850710859319	15.0832884574003	16.6976404969048	21.3237105493099	19.0081275137896
MRPL22	na	18.18306427576	15.5419555042308	17.2692233215105	19.8960971454279	21.2128090147792	13.8582594854046	15.1200769658329	16.1827352833439	17.1116195766067	16.80318472219
GEMIN5	na	101.471934854572	94.6202070949399	91.3099754849918	123.458849816749	119.084593890804	54.6528142172391	53.2329717020931	55.2051946824981	62.6172452638464	65.9962187278775
NFE2L1	na	340.661515471026	322.666635971484	338.126387063199	160.635222570556	140.416131314248	328.697109027814	311.157204323638	316.151801126418	226.512713648136	207.378671175445
GSK3B	na	73.0132316061973	81.3753330646048	76.1264071540018	55.8438264500157	52.3988043574024	72.0406572176931	67.1390278896475	70.542014257849	61.0377111490827	54.7053909846865
ITGB5	na	7.38561551156696	8.94395552601963	8.63461166075527	17.5973448855976	18.7590885690398	25.673075883149	30.9759241003196	31.7402285216495	35.9155971333173	37.8261737524413
ERC1	na	45.1164773641373	45.4040146648756	46.9689503865239	40.0299962487693	37.9930907727389	44.2498312255144	47.2732333359984	42.4429011749519	41.3687506247634	37.3319624370828
XPO1	na	220.083314401748	200.823569707184	195.300733312349	231.738007986687	219.48925148501	205.124532490399	196.119538454636	189.485118590427	214.139696415821	200.839875310701
RNF13	na	20.9928093073343	15.6397036520562	17.9783460182876	16.0119984995077	15.751302216198	28.571049716558	26.3773605462341	26.3705027230854	23.8058355867957	25.7750209086987
PALB2	na	32.2317894336319	27.0273628737096	28.5317602703218	27.0697895424846	28.811427169327	17.6850710859319	17.8424265898515	18.2055771937619	16.5475002499054	15.1304695009765
DOP1A	na	11.881207562086	9.67706663470976	10.3448487529822	9.63097929549597	9.49827269318473	15.3443999127938	15.8190586260539	16.4769668339501	14.6671024942343	13.7999005750113
LYRM2	na	29.5826012610046	27.1739850954476	30.075144963307	27.2283241810936	28.3760896708894	24.9300056694544	27.2970732570512	27.5106499816846	26.1375288038278	27.105589834664
BCKDHB	na	11.2389801262975	9.18832589558301	10.5534142520342	15.417493604724	16.5824010768517	14.0068735281435	15.7454816091886	16.1827352833439	15.0807900004819	14.9403882258386
KAT6A	na	96.093280079844	93.251733025385	94.6887365696351	69.7552409879544	66.1712997625203	85.7874561710435	80.9715070603365	86.4672969344124	85.1068024216723	80.9746232087437
TUT7	na	14.0085859431352	12.951629586859	12.5973561427444	16.1705331381167	14.3661374484419	19.31982555606	18.2838886910437	18.4998087443681	18.2398582300093	19.5403550841757
GRHL2	na	26.3714640820625	26.2453776911068	24.7775812873847	24.8106709423065	23.429072643189	47.7051077191944	47.9722149962194	45.6794482316207	39.6011767344326	40.9435066647028
TNPO1	na	381.924628220433	353.555050684295	356.855568878074	252.188976367246	233.776236661009	244.95309594443	214.145907586651	211.51570594207	208.648934969261	205.09769587379
PLOD1	na	86.5802861872279	100.338473742723	97.9840714546577	163.647380704127	178.290493678322	107.745180985719	120.335211083308	120.267146310306	126.024257585075	134.121347737299
ITGAE	na	6.86380571998886	7.37998516081401	6.04839947250973	5.82614796888028	5.58023520724603	5.5358730920249	4.19388996132593	5.07549424795785	4.70099438917766	5.43632446894383
DIS3	na	99.0234427556287	95.4510663514554	92.1859505810104	75.6606562761392	70.2080656571238	68.8083017881215	69.5670694462046	67.1215724820513	70.9286033439125	69.1515678951666
PIBF1	na	11.519954629455	8.65071108254357	9.55229985658434	6.06394992679376	6.05514884190526	7.61646969036982	7.79916378772892	7.9810308101946	7.89767057381847	6.7668933949091
TDRD3	na	24.5250602041707	23.5084295519969	23.7347537921244	23.6612948123913	24.4184760487291	24.1497819450751	27.1499192233205	22.729387284333	26.2879606242815	25.0527120631747
NUFIP1	na	18.2633427052335	19.9406221563716	18.4789032160125	15.7741965415942	13.653766996453	7.50500915831563	8.86603053227674	8.34882024845241	9.77806832948953	9.16191746164659
PDS5B	na	19.0259877852323	17.0570517955238	17.310936421321	25.7618787739604	22.8354305998649	21.6233432185134	20.2704681464086	19.7502928344447	24.4451708237238	24.6725495128989
OXCT1	na	36.2858501220464	33.7231109997461	33.5790453473816	52.5542326988793	56.2772657071195	30.6144928042182	34.0293703002323	31.2988811957401	36.2164607742247	35.6212309608417
RRAGB	na	4.37517440630869	5.22952590865629	4.46330167971408	6.97552409879544	6.5300624765645	7.13347405146832	7.68879826243087	8.64305179905866	10.4550115215311	10.0743075823085
CYLD	na	0.92320193894587	1.36847406955492	1.20967989450195	2.37801957913481	2.25583976463137	14.5270226777298	15.8926356429193	13.5714302717134	12.5234490527693	13.4197380247355
SLC27A5	na	16.7781917599728	18.0345332737773	15.0167159317483	17.5180775662931	16.1866397146356	12.4464260793848	12.5448813755451	12.4680619569399	11.7336819953874	12.6213966691563
ZNF324	na	14.7712310231339	14.906592543366	13.7236098376255	18.152216120729	19.7089158383583	20.285816833863	17.2170219464959	20.5962085424377	18.5031139158033	21.2130703053892
ZNF416	na	2.84988424631116	4.34979257822812	2.37764668919348	2.49692055809155	2.92863408039862	4.30980723942878	5.07681416371033	5.1858310794352	4.66338643406424	4.90409689855772
ZNF586	na	5.94060378104299	5.08290368691826	5.00557197724943	5.27127673374883	4.15549430326832	5.23864500654705	5.95973836609474	5.11227319178364	5.67880122212661	6.31069833457815
ZNF446	na	4.97726262736034	4.98515553909291	5.00557197724943	6.61882116192522	6.17387725057007	11.5175883122666	13.2070745273334	11.622146248947	13.2756081550377	12.8494941993218
RPS5	na	777.657146310317	839.216723154552	800.808090160289	923.424636237698	872.337194596574	699.712066725536	746.806721183476	808.180511627724	807.329972419814	830.769221117688
FAT1	na	143.256857395557	149.505792098875	133.189927694645	174.784439066408	174.372456192383	158.199648495584	155.983275754578	146.527312201914	160.623576289422	161.645116377267
YTHDC1	na	56.2751790609613	50.0470516865798	50.7231293694609	44.7067680877344	42.6234987106665	55.3958844309337	56.507148952602	53.88115270477	53.9674155877595	48.0145300998325
CHMP2B	na	29.1812091136368	28.0048443519631	30.4088497617903	28.6155022689222	33.2043782899249	36.3361334496668	33.8454277580689	32.8435968364229	35.088222120822	38.7005476180756
SMAP2	na	47.5248302483439	43.4979257822812	45.7592704920219	50.8103516741804	48.8369520974581	34.4413044047455	36.8252969411163	36.0065860054401	38.7738017219373	41.8939130403923
PPIE	na	24.0835288420662	26.6363702824082	25.2781384851096	28.4966012899655	28.4948180795542	17.387843000454	18.7989278091013	19.52961917149	19.368096883412	23.4180130969888
ZMPSTE24	na	39.8582402336195	40.4188591257827	39.6274448198914	52.514599039227	51.4094009518623	33.401006105573	27.2970732570512	29.4231550606252	34.1104152878731	40.2592140742064
STARD7	na	165.614400003942	165.585362416145	163.807342955488	185.56479449182	176.786600501901	150.843253380007	134.829883405785	137.148681526339	140.202456662834	149.784044808662
NOA1	na	144.260337763976	143.885273598917	144.953021841182	113.669335882644	105.589131439237	118.445392062922	118.790093729135	121.407293568905	103.797956113043	106.749644117442
REST	na	44.3939714988753	40.9075998649095	44.54959059752	34.6001848764115	32.8086169277089	56.8820248583229	55.2563396658907	52.1157634011325	55.4341258371829	48.2806438850256
SSH1	na	57.1181025704336	55.7653183343628	53.9767511546731	48.1152628178276	46.0666225619459	50.6773885739729	49.9220059431516	48.989553175941	41.8576540412379	44.5550508923228
GSTP1	na	282.098401170068	286.988562015231	320.773737542068	468.192421471992	527.985233332406	365.330470562958	384.403124613111	404.274150532991	437.418125924203	480.981658608932
APLP2	na	200.977048187042	206.688458576705	209.483187247889	254.448094967425	258.194712709738	226.079112516587	237.396244916107	231.780903990075	255.658878861038	252.541982148209
FAM234B	na	10.8777271936666	12.4140147738196	11.5128155476737	15.1400579871583	15.4742692626468	16.2732376799121	16.7755598453037	15.0425880247447	17.4500911726275	18.3238349232932
WBP11	na	151.405117987123	184.695125316001	160.929139068569	157.107826861506	162.776648279453	103.844062363823	101.094821173014	98.4572326216172	106.693768656776	110.741350895338
EIF3I	na	342.548058563654	363.427613614656	367.742687928592	350.440818645166	352.939982824256	215.787590056917	231.988334176503	235.973703586214	227.227264795291	242.011479505569
NKAIN1	na	13.4867761515571	14.3689777303266	13.6401836380047	14.1492164958521	14.4057135846635	12.6321936328085	10.9629755129397	10.9601252600829	13.2003922448109	13.2676730046251
TXLNA	na	146.548273003973	151.06976246408	148.164930526583	146.129303137834	139.98079381581	112.760904928158	110.402313806483	110.152936758216	112.711041474924	115.531399028813
NCOA1	na	30.4255247704769	32.843377669318	29.1157436676675	28.2984329917042	29.3654930764294	37.1906641954156	36.7149314158182	36.3375964998722	35.6899494026368	33.7584344644903
AGBL5	na	17.9020897726025	18.1322814216026	18.8960342141166	33.0544721499738	37.0036873671988	37.7479668556865	41.3502834783363	39.7948172194956	40.1652960611339	43.8327420467988
EFR3B	na	2.64918817262728	4.15429628257742	3.5039003840746	12.1278998535875	10.4876760987248	6.20463628435005	6.25404643355621	7.20867298985318	8.98830127210768	8.66770614628806
KIF3C	na	4.89698419788679	6.98899256951261	6.38210427099303	10.9785237236724	10.3293715538384	30.2801112080556	36.8620854495489	35.3813439604018	27.3409833674573	27.5617848949949
RAB10	na	121.461263793487	111.23739222525	121.259981148868	90.8007142632974	95.4180644302849	100.463092891512	86.4529948168064	88.3062441257015	80.7818875836289	85.6126063221084
HADHA	na	141.410453517665	141.490443977196	141.157129758434	167.174776413177	171.522974384428	154.224222852318	159.993223173741	156.420848091049	163.331349057589	168.526058537259
MAPRE3	na	6.90394493472564	5.91376294343374	7.96720206378868	8.83830610245104	8.07353178920702	10.1429084169315	10.4847249033148	11.2175778668634	11.3199944891398	11.1387627230807
CAD	na	243.645033452236	253.314325089397	247.817525973657	286.987329541919	269.59263994156	201.074799825763	200.791679025587	197.981054614182	212.672986166397	217.262897482615
CD59	na	29.4621836167943	30.8395406388983	31.7436689557235	43.9537285543417	43.0588362091041	60.3001478413182	58.824824983861	58.6256364582958	61.9026941166914	67.7449664591461
CD82	na	2.40835288420662	3.12794073041124	3.21190868540172	5.66761333027129	7.8360749718774	6.57617139119736	5.95973836609474	7.20867298985318	7.93527852893189	9.19993371667417
BCORL1	na	18.6647348526013	18.4743999389914	18.9794604137374	24.6521363036975	22.7562783274217	30.8374138683266	33.0360805725498	31.9241232407784	27.9051026941586	29.6906951765394
ATRX	na	96.9362035893163	88.8530663732442	90.8094182872668	73.5997059742223	61.9762293230303	85.1930000000878	82.1487393301824	75.0290454045944	89.3565013494889	69.8738767406906
AK6	na	39.7378225894092	36.3623109910306	36.4989623341105	27.7435617565728	28.811427169327	20.5458914086562	21.3741233993892	20.3019769918314	23.9186594521359	22.3535579562166
MYNN	na	22.5983778968054	19.7939999346336	22.6919262968641	19.6186615278622	18.6007840241534	17.8708386393555	16.738771336871	17.7642298678525	20.5715514470414	19.4643225741206
MECOM	na	1.44501173052397	2.15045925215772	1.00111439544989	2.57618787739604	2.88905794417702	1.82052202355181	2.86950365774932	2.09639979806955	2.97102845396028	3.00328414717876
SCAMP1	na	23.8426935536455	22.2865777041801	24.5273026885222	31.7861950411019	31.0672669339584	55.0615028347711	52.2764704828434	48.4746479623801	46.9723359366632	42.3120918456957
PREP	na	58.6835319451679	62.9986812734388	62.9033545141012	73.0448347390909	70.7621315642262	61.1918320977517	61.9150596922065	63.5172359871247	66.2276089547348	67.2507551437876
HACE1	na	10.3157781873517	10.8011703347013	10.3448487529822	11.1370583622814	12.0707215475889	15.4187069341633	14.6050378477754	15.1161459123962	14.7423184044611	13.4957705347906
SEH1L	na	121.100010860856	124.091273664283	128.851765314363	130.71180953311	123.160935921629	96.8220488444086	87.8141696288157	83.3778656530468	100.488456063062	109.14466818418
WDR47	na	9.99466446945746	11.2899110738281	10.636840451655	12.6431374290667	12.2290260924753	10.8116716092567	11.8091112068914	10.9233463162571	11.4328183544801	10.6065351526946
WDFY1	na	36.8076599136245	36.606681360594	36.3321099348688	33.0148384903216	30.3944726181911	41.6490854775833	39.6212235820002	38.2501015788128	36.1788528191113	37.1418811619449
OVGP1	na	2.36821366946984	2.1993333260704	1.83537639165813	0.99084149130617	0.593642043324045	0.148614042738923	0.331096575894152	0.441347325909379	0.488903416474476	0.304130040220634
SLC25A24	na	18.6245956378645	15.6885777259689	13.8904622368672	20.2131664226459	25.4078794542691	31.0974884431197	30.6816160328581	28.6507972402838	28.9957333924478	27.6378174050501
MAP3K4	na	41.4638088230906	35.7269480301658	36.7075278331625	35.2343234308474	36.093436234102	30.1314971653167	30.460884982262	30.7104180945276	37.1566596520602	37.0278323968621
PILRA	na	9.83410761051035	11.0944147781774	9.21859505810104	8.16453388836284	7.63819429076938	6.42755734845844	4.81929460468155	6.47309411333755	7.97288648404531	10.302405112474
IGSF9	na	11.7607899178756	13.0982518085971	14.5995849336442	24.8503046019587	23.033311280973	28.1995146097107	29.2836527124161	31.9609021846042	27.3033754123438	30.4130040220634
ZNF213	na	61.3327201177952	76.5367997472499	71.788244773719	23.8594631106526	25.4078794542691	57.9966301788649	55.2563396658907	58.6991943459474	42.76024496396	39.3088076985169
CPNE3	na	113.353142416658	108.69594038179	110.37286209835	113.193731966817	118.134766621485	107.930948539143	102.088110900697	102.723590105408	94.6968309755947	92.417515972045
RRN3	na	140.928782940824	135.478932885937	132.939649095783	100.074990621923	88.2943599103964	79.9915085042255	69.6038579546373	70.7259089769779	64.1591714234967	70.2540392909664
CTTN	na	130.693283182946	124.384518107759	132.772796696541	130.989245150676	128.780747265096	97.6765795901574	103.412497204274	103.05460059984	113.124728981171	110.171107069925
WNT11	na	3.25127639367893	2.78582221302251	2.62792528805595	3.80483132661569	3.60142839616588	1.89482904492127	2.31767603125907	2.57452606780471	3.87361937668239	3.19336542231665
MTIF2	na	74.4181041219845	68.9124442168725	68.4929098886964	60.8376675661988	68.2688349822652	54.0212045355987	56.8014570200634	54.4328368621567	56.1486769843379	48.5087414151911
DDHD2	na	60.65035346727	58.5022664734727	57.5223646385581	50.9292526531371	50.6970304998735	54.9128887920322	52.7915096009009	53.6604790418153	51.1844269093663	49.5731965559633
TTC39A	na	5.78004692209588	6.2070073869098	5.67298157421603	5.39017771270557	4.55125566548435	3.60389053641889	3.93637040229714	3.82501015788128	4.2496989278166	4.67599936839224
EPS15	na	55.8737869135935	59.3819998039008	56.396110943677	31.2313238059705	23.033311280973	61.4147531618601	59.3030755934859	58.2946259638638	53.1024326201508	45.9236360733157
ORC1	na	52.9436242378088	54.3479701908952	51.5573913656692	56.2797967061905	49.5097464132254	36.6333615351446	37.2667590423085	39.6477014441925	38.6985858117105	34.5567758200695
MGST2	na	5.61949006314877	5.86488886952107	6.25696497156179	8.87793976210328	10.36894769006	10.7002110772025	9.78574324309383	11.0336831477345	9.59002855392242	12.013136588715
CHERP	na	172.317648864983	173.307466094348	179.783460182876	189.409259478087	183.43539138713	120.451681639897	125.743121822912	120.377483141783	132.79368950549	136.478355549009
ATG16L1	na	40.2596323809873	37.7307850605855	41.7965260100328	30.6368189111868	28.3365135346678	20.285816833863	18.9828703512647	20.7801032615666	19.1424491527314	20.3767126947825
USP40	na	8.91090567156448	8.55296293471822	8.80146405999692	7.33222703566566	8.31098860653664	16.2732376799121	15.3040195079964	16.329851058647	11.9217217709545	11.8230553135771
POMGNT1	na	43.6714656336133	50.8779109430953	48.7626136783716	71.2613200547398	71.1974690626639	58.1452442216038	62.1725792512352	63.1494465488669	66.9045521467764	73.5234372233382
RAD54L	na	40.4201892399344	44.5731554083601	39.7108710195122	46.4902827720855	45.3542521099571	25.0043126908239	25.7519559028785	26.4440606107369	31.1393868339128	29.1584676061532
MAST2	na	122.464744161906	133.572844003342	123.178783740147	126.550275269624	112.277498460688	113.392514609799	110.586256348647	116.442136152424	123.391700727135	123.666877604715
DNAJA1	na	82.0445549219721	79.3714960341851	78.7126193422474	127.025879185451	138.437324503167	72.0406572176931	79.058504621837	72.2706246176607	84.1289955887234	89.7183618650869
B4GALT1	na	13.6874722252409	13.3426221781604	15.8509779279565	22.8289879596942	22.0834840116545	36.9305896206225	36.8620854495489	35.9330281177886	38.209682395236	38.8526126381859
CHMP5	na	12.7241310715583	11.4365332955661	14.0156015362984	13.5547116010684	16.3449442595221	26.639067160952	25.7887444113112	24.4947765879705	23.4673639907749	23.8361919022922
NFX1	na	81.4826059156572	76.8789182646387	75.9595547547602	57.9840440712371	58.9684429701885	45.5873576101648	44.7716147625759	45.4219956248402	47.6492791287047	42.9963844361921
DIMT1	na	40.2194931662505	36.1179406214672	41.2959688123078	41.7342436138159	47.9662771005829	28.8682778020359	26.6716686136956	26.260165891608	34.373670973667	36.0774260211727
IPO11	na	38.2526716441484	36.5089332127686	38.5846173246311	41.2982733576412	39.576136221603	28.0137470562871	28.1064204425703	25.4878080712666	32.4556652628825	32.6939793237181
EIF2AK1	na	119.173328553491	114.756325546962	121.760538346592	134.278838901812	147.14407447192	175.253109899875	185.855544601917	184.740634836901	182.097718659186	184.720983179007
SNX10	na	14.4099780905029	13.7336147694618	11.7630941465362	18.3900180786425	18.9569692501479	18.911136938528	19.6818520114857	19.1250507894064	19.8946082549998	17.259379782521
SEPHS1	na	72.170308096725	69.8899256951261	72.1219495722023	83.9440911434587	89.0858826348284	68.9197623201757	66.734354296888	74.2199086404272	72.8842170098104	75.6903637599102
MRPL28	na	42.7482636946675	41.4940887518616	47.1775158855759	64.2065286366398	70.5642508831182	44.0269101614061	49.296601299796	46.1575745013558	54.0802394530998	59.0772603128581
ITPKC	na	16.015546679974	17.2525480911745	15.7675517283357	14.6248204116791	15.6325738075332	18.0194526820945	16.9962908958998	15.998840564215	16.961187756153	15.4726157962247
RBM22	na	83.2085921493386	78.4428886298443	80.7565612329576	66.7430828543836	67.7543452113844	78.1709864806737	77.4030217423662	73.8888981459951	78.5254102768236	78.3515016118407
TMED2	na	234.332735633304	239.629584393848	231.424277748166	271.173499340673	273.114916065283	167.859561273614	160.545050800231	167.822320677041	183.489212998382	195.213469566619
ERO1B	na	8.38909587998638	8.06422219559147	8.59289856094486	9.03647440071227	9.97318632784396	14.5270226777298	13.7956906622563	15.2264827438736	13.8021195266256	14.2560956353422
ZFAND6	na	13.4466369368203	13.6847406955492	14.0156015362984	12.1278998535875	13.0205488169074	29.9828831225778	26.0830524787727	27.2164184310783	23.655403766342	26.0791509489193
TXLNG	na	63.2192632104237	58.3067701778219	59.7748720283203	49.938411161831	49.4305941407822	42.6893837767557	38.1128947362602	38.1397647473355	47.5740632184779	40.9435066647028
LAT2	na	1.0436195831562	1.22185184781689	1.08454059507071	0.554871235131455	0.554065907102442	0.482995638901501	0.404673592759519	0.809136764167194	0.413687506247634	0.45619506033095
HUWE1	na	464.77196743714	501.692368713615	447.623274065531	344.892106293852	334.53707948121	414.075876581325	390.142131928609	382.390678956651	353.702817841727	343.476864174178
ZW10	na	36.9682167725716	36.606681360594	37.3749374301291	36.5026005397193	37.3994487294149	34.4041508940608	35.0594485363474	36.70538593813	36.1412448639978	37.940222517524
ALG9	na	32.3120678631054	34.6028443301743	31.284824857809	33.569709725453	32.2149748843849	31.5804840820212	29.5411722714449	29.7541655550573	31.9667618464081	34.1385970147661
ACOX3	na	11.5600938441918	14.5155999520646	14.8081504326962	17.2010082890751	15.0389317642092	12.0377374618528	10.6686674454782	13.4243144964103	14.7423184044611	13.457754279763
MTMR2	na	43.9925793515075	42.6181924518531	45.0084346954345	45.1031046842569	49.7076270943334	37.7108133450018	41.5710145289324	38.3236594664644	39.3379210486386	37.6360924773034
PPP1R15A	na	100.267758412469	116.711288503469	105.826134219015	35.8288283256311	34.7874237387891	68.7711482774368	72.9148237135788	78.3391503489147	74.0876715734399	61.8144306748438
HSD17B14	na	1.12389801262975	1.12410369999154	1.37653229374359	1.78351468435111	2.09753521974496	2.74935979067008	3.64206233483567	4.00890487701019	3.23428413975423	3.61154422762002
TRIP6	na	320.511629673164	316.313006362836	322.400548434674	279.179498590427	291.636547816993	272.409540340447	287.833289977316	301.440223596106	285.444379310867	295.690431604511
FTL	na	123.267528456642	138.851243985911	131.271125103366	223.454573119367	210.58462083515	382.792620584782	396.984794497088	416.300865164021	408.347176621528	417.532528967902
SRRT	na	97.6587094545783	97.7481478253511	96.3155474622412	135.46784869138	153.040918768939	74.6042494549395	80.0150058410868	76.9047715397092	108.1604789062	113.8586838076
BAX	na	26.2510464378521	26.6852443563209	25.3615646847305	38.2464815644182	40.0906259924839	33.4753131269425	34.066158808665	35.528459735705	34.3360630185536	34.5947920750971
NLK	na	11.4396761999814	12.805007365121	11.0956845495696	10.8199890850634	11.0417420058272	14.6013296990992	14.53146083091	12.9461882266751	13.6516877061719	12.735445434239
PIGS	na	37.1287736315187	35.4825776606025	32.8282095507942	47.1640549861737	49.9846600478846	42.1692346271695	46.500674658912	45.5691114001433	42.4217733679392	49.0029527305496
ATXN7L3	na	42.9890989830881	41.4940887518616	43.5901893018805	54.8133512990573	58.0977679733133	58.4424723070816	58.7880364754283	56.7131313793551	55.4717337922964	50.2574891464597
PGS1	na	26.6925777999567	25.5611406563293	23.901606191366	16.3687014363779	17.0968908477325	19.7285141735921	17.0330794043325	18.4262508567166	15.8329491027504	16.2329408967763
PSMC5	na	73.0132316061973	73.9953479037908	75.0418665589311	109.230366001592	115.79977458441	62.3807444396631	69.6774349715027	66.7170040999677	82.135773967712	81.3167695039919
UIMC1	na	24.8461739220649	27.271733243273	24.9861467864368	17.99368148212	14.0495283586691	20.2486633231783	21.7787969921487	17.9481245869814	18.3526820953496	17.5635098227416
LPCAT2	na	0.842923509472316	0.733111108690133	0.792548896397827	2.14021762122133	2.21626362840977	2.26636415176858	2.2440990143937	2.02284191041799	2.97102845396028	2.77518661701328
OGFOD1	na	131.496067477681	128.538814390337	120.258866753418	80.297794455452	78.4003258549956	70.8517448757817	62.7611953861582	64.9148358525044	62.1283418473719	66.1102674929602
SH3BP2	na	167.661499955517	169.593036476984	168.562636333875	100.273158920184	93.0830723932103	93.1438512866202	83.5834911590571	89.5199492719523	84.8435467358784	80.0242168330542
NOP14	na	170.310688128145	165.047747603105	169.438611429893	185.326992533906	181.971074346931	114.321352376917	121.365289319423	121.113062018299	130.725251974252	134.463494032548
ADD1	na	79.716480467239	80.8377182515654	82.8422162234781	92.1878923511261	90.2335905852549	129.10844962944	131.73964869744	129.940008536486	125.159274617466	128.45692573819
L2HGDH	na	45.6784263704522	44.9152739257488	46.5518193884197	57.2706381974966	56.0002327535683	32.2864007850311	34.066158808665	31.482775914869	39.4883528690923	35.5832147058141
TXNDC16	na	10.0348036841942	9.57931848688441	11.3876762482425	14.0699491765476	14.4057135846635	13.1894962930795	15.3775965248617	13.0565250581525	17.2620513970604	17.259379782521
RTRAF	na	166.37704508394	155.028562451007	165.309014548663	165.906499304305	174.926522099485	153.704073702732	153.334503147425	156.23695337192	163.444172922929	160.694710001577
GMCL1	na	24.9264523515385	22.7753184433068	20.9399761048268	24.6521363036975	24.6559328660587	24.2612424771292	24.2068385487058	24.0166503182354	23.8434435419091	23.5700781170991
SF3B2	na	552.877543784366	569.38296108267	571.928311500558	548.292047629182	557.113269591506	347.942627562504	358.724745727098	352.599734457768	356.335374699666	350.50987135428
KLHL42	na	82.1248333514456	79.0293775167964	77.5029394477454	71.8558249495235	70.089337248459	57.9966301788649	50.5841990949399	53.4030264350348	54.456319004234	56.2260411857896
GNAS	na	390.353863315156	381.168902444957	400.195479581092	501.365794600922	511.838169753992	451.526615351534	469.347790584177	479.119301218456	502.630320090875	545.457227135706
DNM1L	na	66.9923493956807	58.3556442517346	61.8188139190305	71.3405873740442	71.2766213351071	70.5545167903039	71.9583224943291	67.4158040326576	79.6536489302262	81.6589157992401
ERGIC2	na	21.9160112462802	23.7527999215603	21.1068285040684	27.7039280969205	22.7562783274217	22.3292599215232	22.2570476017736	21.9570294639916	24.4075628686104	24.6725495128989
TFAP2C	na	1.08375879789298	0.87973333042816	1.45995849336442	1.78351468435111	2.13711135596656	3.0094343654632	2.79592664088395	2.68486289928205	3.19667618464081	3.57352797259245
AURKA	na	35.1218128946798	29.8131850867321	29.7414401648237	49.8987775021787	55.6836236637955	42.8379978194947	38.5911453458851	36.1169228369175	43.3995802008881	46.8360261939776
PIR	na	20.511138730493	21.5534665954899	20.7314106057747	20.6491366788206	21.331537423444	20.7316589620798	21.3741233993892	22.1409241831205	19.6313525692059	19.9965501445067
AAMDC	na	0.040139214736777	0.0488740739126756	0.125139299431236	0.435970256174715	0.633218179545649	1.26321936328085	1.65548287947076	0.95625253947032	0.977806832948953	1.14048765082738
RFX2	na	8.95104488630126	9.82368885644779	9.38544745734269	6.53955384262072	5.77811588835404	13.4124173571878	14.0899987297178	15.0793669685704	13.7269036163988	11.4428927633013
METTL2A	na	37.249191275729	37.3886665431968	36.5823885337313	41.0208377400754	38.586732816063	31.060334932435	27.7017468498107	28.0623341390713	28.9581254373344	32.5799305586354
SULT2B1	na	3.09071953473183	3.42118517388729	3.8376051825579	2.41765323878706	2.77032953551221	5.90740819887221	5.62864179020059	5.62717840534458	4.73860234429108	5.13219442872319
ALG6	na	6.06102142525332	5.62051849995769	6.88266146871797	11.3352266605426	11.9915692751457	8.95399607502013	8.16704887205575	8.31204130462663	8.64982967608689	10.568518897667
CNOT3	na	109.539917016664	104.737140394864	119.674883356072	99.242683769226	97.3177189689219	89.317039686093	94.8407747394583	95.4045802840773	100.338024242608	99.830685702423
GP6	na	1.44501173052397	0.586488886952107	1.16796679469153	0.435970256174715	0.435337498437633	0.631609681640424	0.625404643355621	0.809136764167194	0.526511371587898	0.304130040220634
PTPN4	na	37.5703049936232	35.1404591432137	33.8293239462441	23.0271562579554	19.5506112934719	27.9765935456023	27.2602847486185	27.6577657569877	25.7614492526936	21.8213303858305
DDX18	na	179.944099664971	175.115806829117	166.268415844302	137.647699972253	136.933431326747	87.8680527693885	86.1954752577776	81.8699289561897	92.0266661625418	97.3216128706028
KHSRP	na	380.319059630962	399.692176457861	405.618182556446	438.110473795936	455.837937000424	359.720290449564	356.738166271733	355.909839402088	360.923545223504	354.083399326873
GNA11	na	102.274719149308	102.733303364444	103.823905428115	97.5780700638316	94.5473894334096	105.218742259158	105.178345609042	101.031758689422	99.6234730954529	100.514978292919
ASAP3	na	4.45545283578224	3.42118517388729	4.1713099810412	7.17369239705667	7.875651108099	8.35953990406444	11.2572835804012	11.2543568106892	10.266971745964	10.7586001728049
EDEM2	na	38.8146206504633	38.6593924649264	40.4617068160996	35.5910263677176	34.391662376573	25.1529267335628	26.6716686136956	28.5036814649807	26.964903816323	26.6113785193054
DNMT3B	na	10.074942898931	8.84620737819428	10.8454059507071	10.9388900640201	12.1894499562537	8.47100043611863	7.57843273713282	6.98799932689849	9.59002855392242	8.97183618650869
TPX2	na	139.042239848195	129.32079957294	132.564231197489	137.092828737122	158.858610793515	150.100183166313	151.163981149897	141.929944223691	166.415201376889	169.932659973279
PDRG1	na	24.8461739220649	27.6627258345744	24.8610074870055	15.100424327506	15.6721499437548	15.9760095944343	14.1635757465832	16.5873036654275	15.6073013720698	13.913949340094
EPB41L1	na	36.8076599136245	37.9262813562362	35.2892824396085	43.7555602560805	43.6524782524281	42.7636907981252	41.3134949699037	42.9210274446871	48.4014382309732	50.8277329718734
DOCK9	na	31.0276129915286	27.4672295389237	31.5768165564819	36.1062639431968	30.5527771630775	36.3732869603515	37.5610671097699	34.7193229715378	34.1856311980999	35.2410684105659
ANKRD10	na	48.2473361136059	48.9718220605009	42.7976404054827	39.2373230557243	35.5789464632211	34.4784579154302	32.4842529460596	36.2272596683948	31.6282902503873	29.7667276865945
TGDS	na	24.6053386336443	17.6435406824759	19.1463128129791	13.3961769624594	15.949182897306	8.9168425643354	8.90281904070942	10.0774306082641	9.96610810505664	11.3288439982186
DOCK3	na	1.24431565684009	1.46622221738027	1.00111439544989	0.0792673193044936	0.158304544886412	0.817377235064079	0.919712710817089	0.662020988864068	0.714551147155004	0.684292590496426
C3ORF18	na	1.12389801262975	1.22185184781689	1.33481919393318	1.98168298261234	2.17668749218817	3.45527649367997	4.78250609624886	4.74448375352582	4.66338643406424	5.01814566364045
COQ9	na	85.4965273893349	87.973333042816	88.2232060990213	84.5385960382424	88.4130883190612	48.5596384649432	54.1894729213429	53.0720159406028	54.5691428695743	54.2491959243555
KIF9	na	3.97378225894092	4.54528887387883	4.58844097914532	5.39017771270557	5.69896361591084	4.60703532490662	5.00323714684497	4.85482058500316	4.58817052383739	4.79004813347498
CRLS1	na	40.661024528355	42.7648146735911	41.003977113635	38.3653825433749	36.5683498687612	27.4192908853314	28.6582480690605	24.752229194751	28.7324777066538	32.884060598856
PPP1R13B	na	35.2823697536269	37.3397924692841	35.2892824396085	35.5513927080654	35.4602180545563	48.0766428260417	50.0691599768823	51.0859529740106	50.0561882559637	51.2839280322043
SMOX	na	34.1183325262604	30.5462961954222	34.830438341694	17.4784439066408	15.8700306248628	32.3978613170853	28.5846710521951	31.1885443642628	23.9938753623628	22.5436392313545
SIGLEC1	na	1.24431565684009	0.293244443476053	1.0428274952603	0.237801957913481	0.0791522724432061	1.07745180985719	0.551827626490254	0.514905213560942	0.488903416474476	0.380162550275792
FKBP1A	na	167.099550949202	181.518310511677	181.577123474723	239.070235022353	250.08160478431	128.588300479853	129.495549683046	135.603965885657	140.992223720216	159.972401156053
NSFL1C	na	50.2542968504447	51.0245331648333	49.5551625747694	53.8225098077512	59.8786941032854	50.5659280419187	50.6209876033726	48.4746479623801	52.2374496525421	52.5384644481145
SLC4A11	na	36.6471030546774	40.076740608394	38.9183221231144	41.6549762945114	40.9217248531375	39.1598002617063	37.082816500145	36.8525017134331	39.5259608242057	45.5434735230399
ZNF343	na	14.8113702378707	14.0757332868506	16.7686661237856	13.6339789203729	14.8410510831011	11.3318207588429	11.5515916478626	12.5416198445915	11.8841138158411	12.7734616892666
EBF4	na	5.13781948630745	6.2070073869098	4.29644928047243	4.04263328452917	4.43252725681954	5.23864500654705	5.95973836609474	7.02477827072428	5.41554553633266	5.81648701921962
MAVS	na	100.348036841942	106.398858907895	99.1520382493492	94.4866446109564	85.840639464657	110.42023375502	110.806987399243	107.615189634237	89.2060695290352	89.98447565028
LZTS3	na	5.94060378104299	5.66939257387037	5.17242437649108	6.53955384262072	8.07353178920702	6.13032926298059	7.65200975399818	8.01780975402038	8.42418194540636	8.47762487115016
XRN2	na	155.499317890274	152.487110607548	161.095991467811	151.915817447062	143.265613122203	147.01644177948	149.324555728263	152.890069483774	149.679661351417	148.225378352531
KIZ	na	18.9055701410219	17.9367851259519	20.5228451067227	23.8198294510003	26.0015214975932	27.3821373746466	28.7686135943586	28.2094499143744	32.0795857117483	29.6146626664842
DYNLL1	na	65.0656670883154	63.5362960864782	65.1975750036739	78.2764778131874	81.2893837991726	72.9323414741267	77.8076953351258	77.5300135847475	76.419364790472	86.4489639327151
TESC	na	3.05058031999505	3.12794073041124	4.04617068160996	2.49692055809155	1.93923067485855	0.668763192325155	0.662193151788304	1.17692620242501	1.09063069828922	1.48263394607559
SNX5	na	243.72531188171	235.670784406922	233.301367239634	178.549636733372	155.455063078457	190.708970344723	186.29700670311	178.230761779737	171.304235541634	167.385570886431
RPL6	na	1028.96876977728	979.28981898828	1029.97986051869	1169.90636561502	1170.30592420902	995.676932840102	1143.9386697143	1069.4949075099	1216.05322859248	1136.41991153943
MAPKAPK5	na	45.9995400883464	47.749970212684	46.5935324882302	45.935411536954	44.6814577941898	38.7511116441743	32.2267333870308	36.4111543875237	31.3274266094799	32.884060598856
ESF1	na	36.0450148336257	31.7681480432391	34.7887252418836	30.7160862304913	32.5315839741577	18.8739834278433	19.1668128934281	16.2930721148212	23.6930117214554	20.7188589900307
RBBP9	na	16.4570780420785	16.1773184650956	17.6029281199938	28.8533042268357	33.3231066985898	28.6082032272428	27.8489008835415	29.7541655550573	30.3120118214175	32.5038980485802
ANAPC5	na	98.6621898229977	99.6053626340328	100.19486574461	112.321791454467	111.802584826029	108.339637156675	95.5029678912466	104.01085313931	105.753569778941	110.779367150366
SLC23A2	na	46.9227420272923	49.411688725715	43.0479190043451	39.990362589117	35.7372510081075	35.8159843000805	33.367177148444	32.6229231734682	36.8557960111528	36.7997348666967
SLC8B1	na	15.2127623852385	17.8390369781266	16.5183875249231	19.6186615278622	22.8354305998649	19.5055931094837	21.7052199752833	20.3019769918314	22.8656367089601	23.7221431372094
TMEM230	na	27.174248376798	27.9559702780504	28.6986126695634	34.7587195150205	37.3994487294149	30.0200366332625	28.952556136522	29.5334918921026	29.5598527191491	30.2229227469255
DZANK1	na	0.92320193894587	0.830859256515485	0.41713099810412	1.10974247026291	1.18728408664809	1.67190798081289	1.50832884574003	1.25048409007657	1.42910229431001	1.55866645613075
KDM2B	na	56.8371280672762	54.5923405604586	57.9812087364726	69.6363400089976	69.4561190689133	59.6685381596777	57.7579582393132	58.7359732897731	67.7319271592717	67.21273888876
TASP1	na	8.26867823577605	8.7973333042816	9.34373435753228	8.40233584627632	7.67777042699099	5.68448713476382	5.11360267214302	5.62717840534458	6.5437841897353	5.28425944883351
GCN1	na	257.412784106951	271.935347250127	260.498308316023	285.996488050613	272.56085015818	190.969044919517	184.641523823639	184.703855893075	211.732787288562	219.315775254104
RPLP0	na	3440.45251273336	3548.94200309502	3702.53816537179	3890.91563538037	3727.24093321435	3513.90473354047	3724.79969030078	3911.36711798422	3826.5718248355	3900.12561953438
PXN	na	69.3605630651506	77.1721627081147	80.089151635991	85.2520019119829	87.0279235513051	104.84720715231	111.101295466704	113.646936421665	109.288717559602	113.478521257324
KIF16B	na	10.3157781873517	8.25971849124217	9.80257845544681	11.3748603201948	12.7435158633562	15.6787815089564	15.1568654742656	14.4541249235321	13.4636479306048	15.8907946015281
TRMT6	na	34.0380540967869	32.3057628562785	32.8699226506046	31.3898584445795	32.2149748843849	16.0874701264885	17.4745415055247	16.9183141598595	20.6843753123817	19.5783713392033
PEBP1	na	162.724376542894	152.975851346675	157.174960085632	222.542998947366	235.794619608311	148.874117313717	162.126956662837	155.317479776275	171.830746913222	193.730835620544
BRAP	na	24.2440857010133	22.2865777041801	22.3999345981912	20.2924337419504	18.442479479267	24.4841635412376	23.1767603125907	23.7959766552807	23.655403766342	22.8477692715751
ERP29	na	136.513469319778	135.869925477238	141.991391754642	114.937612991516	109.428016652732	129.517138246972	137.000405403314	131.668618896298	119.330041574886	114.352895122958
FUS	na	110.864511102978	95.8909330166695	100.23657884442	112.083989496554	144.729930162402	111.088996947345	108.746830927013	108.01975801632	109.326325514716	120.169382142178
IGBP1	na	59.6870123135873	60.9459701691064	64.9890095046218	49.462807246004	50.3804214101007	64.3127269952691	66.0721611450997	66.9008988190966	60.0599043161338	61.1301380843474
FXYD5	na	225.702804464897	254.976043602428	239.850323909869	250.405461682895	248.023645700786	181.977895333812	201.159564109914	195.663981153158	196.388741602286	200.649794035563
ZNF302	na	11.1185624820872	9.92143700427314	8.84317715980733	8.08526656905835	9.33996814829831	12.7436541648627	11.51480313943	11.4382515298181	13.0123524692438	12.0511528437426
GRAMD1A	na	139.042239848195	149.505792098875	138.654343769809	124.964928883534	116.393416627735	89.9114958570486	90.9411928455938	90.7336544182031	93.380552546625	91.8472721466314
CMTM1	na	5.25823713051778	4.64303702170418	3.79589208274749	4.20116792313816	4.07634203082511	3.45527649367997	3.93637040229714	3.56755755110081	4.73860234429108	4.14377179800613
GANAB	na	461.841804761356	515.377109409164	462.181145899364	534.340999431591	524.067195846467	436.479443524218	430.572702696129	427.444885143233	464.796717246773	472.047838677451
GMIP	na	12.4431565684009	14.2712295825013	12.6390692425548	18.627820036556	18.3237510706022	21.1403475796119	19.3139669271589	19.3457244523611	17.9013866339885	18.0197048830725
RBM41	na	14.7712310231339	12.805007365121	12.9727740410381	8.7194051234943	8.07353178920702	11.591895333636	10.227205344286	9.04762018114226	10.7934831175519	7.37515347535037
BIRC5	na	65.2663631619993	70.3786664342528	62.6947890150492	93.297634821389	107.409633705431	72.746573920703	68.4634141932241	74.2566875842529	79.2023534688652	86.6010289528254
MLF2	na	215.065912559651	239.189717728634	229.588901356507	232.015443604253	257.403189985306	187.476614915152	177.430976170833	182.717792926483	188.19020738756	196.62007100264
OTUB2	na	6.38213514314754	7.67322960429006	6.13182567213056	8.48160316558082	10.4480999625032	10.4401365024094	12.6552469008431	11.8428199119017	12.6362729181095	13.5718030448458
DDX24	na	242.240160936449	258.29948062849	249.944894063988	270.578994445889	281.109295582046	182.795272568876	183.721811112822	172.566804430567	174.651343546728	183.884625568401
ZBTB25	na	28.1375895304806	27.8582221302251	23.6096144926932	19.7375625068189	18.4820556154886	20.9917335368729	18.8725048259667	20.9272190368697	18.1646423197825	17.1833472724658
NECAP1	na	59.566594669377	60.408355356067	56.8549550415915	47.0055203475647	44.958490747741	34.515611426115	30.1665769148005	32.1447969037331	32.6437050384497	34.2906620348764
ARHGAP4	na	93.40395269248	94.2292145036385	98.317776253141	111.291316303509	115.126980268643	80.5116576538118	75.7107503544628	81.7595921247124	83.3016205762281	86.639045207853
ANKRD24	na	0.963341153682647	0.977481478253511	0.917688195829063	0.594504894783702	1.50389317642092	1.85767553423654	1.69227138790344	2.05962085424377	0.827375012495268	0.95040637568948
DHX32	na	26.2911856525889	25.5122665824166	25.2781384851096	22.8289879596942	22.7562783274217	29.3884269516221	28.7318250859259	27.951997307594	27.4538072327975	29.8807764516773
RCOR1	na	127.803259721898	130.396029199018	124.847307732563	95.7549217198283	93.0039201207671	128.551146969169	114.890511835271	117.692620242501	113.011905115831	114.542976398096
GPATCH2L	na	55.7533692693832	59.6263701734642	53.4344808571377	42.3683821682518	36.29131691521	31.7662516354449	29.2100756955508	29.2760392853221	30.3872277316444	29.99482521676
LTBP4	na	53.9471046062282	65.1002664516839	56.9383812412123	73.6789732935268	66.6462133971795	87.9795133014427	99.4393382935437	102.870705880711	112.372569878903	110.513253365173
BLVRB	na	24.7658954925914	24.8280295476392	27.3637934756302	26.5545519670054	28.5739703519974	22.4778739642622	22.5881441776677	24.6418923632736	21.511750324877	21.0990215403065
SLC9A1	na	167.621360740781	183.815391985573	176.029281199938	74.2734781883105	72.58263383042	78.1709864806737	77.9916378772892	79.5896344389913	72.3953135933359	69.7598279756078
SPTLC1	na	63.7812122167386	58.7955109169487	58.8154707326809	64.880300850728	66.9232463507307	54.1698185783376	50.0323714684497	52.189321288784	52.2750576076556	57.2904963265619
PAPOLA	na	176.371709553398	166.807214263962	169.688890028756	189.488526797392	198.632627696226	166.96787701718	167.682021436172	162.857163260561	173.410281027985	168.526058537259
CCNK	na	114.155926711394	132.350992155525	123.637627838061	108.952930384026	107.567938250317	99.942943741926	98.8875106670534	98.7146852283977	99.3226094545456	97.0935153404373
PCBP4	na	59.4461770251667	58.8932590647741	55.6452751470895	48.5908667336546	48.3224623265773	43.5067610118198	42.1596306638554	45.3484377371886	41.4439665349902	45.8856198182881
YPEL3	na	0.240835288420662	0.0488740739126756	0	0.198168298261234	0.158304544886412	10.0686013955621	13.3174400526315	13.0197461143267	8.68743763120031	9.96025881722575
MRPS33	na	10.7573095494562	11.8275258868675	9.63572605620516	10.1065832113229	11.5562317767081	10.3286759703552	11.5883801562953	11.2175778668634	11.5456422198203	11.3668602532462
NDUFB2	na	38.6540637915162	38.1217776518869	42.8393535052931	50.3347477583534	57.0687884315516	30.6144928042182	33.4407541653094	32.7332600049456	36.9686198764931	42.8443194160818
NUDC	na	90.9554605935366	92.0787552514808	88.6820501969358	136.775759459904	156.009128985559	52.9437527257415	65.4835450101768	58.5152996268184	73.7115920223057	72.1928682973729
MAEA	na	58.4025574420105	58.3067701778219	64.4050261072761	81.8831408415419	80.0229474400813	57.7737091147565	59.0087675260244	58.9934258965536	72.3577056382225	77.0969651959306
STRN4	na	140.326694719772	141.734814346759	144.535890843077	152.827391619064	148.766696057006	103.026685128759	102.639938527187	110.189715702042	116.095757435131	122.260276168695
MUL1	na	37.4900265641497	41.0053480127348	39.5857317200809	36.1062639431968	37.3994487294149	22.9237160924789	23.6917994306482	22.1777031269463	21.6245741902172	23.4180130969888
TFAP4	na	37.249191275729	36.6555554345067	37.3332243303187	44.2311641719074	39.1012225869438	46.9991910161845	48.5240426227096	46.1207955575301	55.3589099269561	49.3450990257978
PDCD7	na	51.3380556483377	52.7839998256896	47.6363599834905	42.9232534033833	42.6630748468881	43.4324539904504	44.8084032710086	44.7967535798019	44.18934725827	41.1716041948683
SPG21	na	72.3710041704088	75.8036886385598	73.7487604648083	77.2856363218813	75.5904201832618	93.9612285216843	86.6737258674025	88.048791518921	80.969927359196	86.2968989126048
DNAJB11	na	118.611379547176	106.203362612244	112.917361186785	130.989245150676	136.418941555866	86.3076053206298	100.027954428467	89.5567282157781	120.458280228288	112.452082371579
CHRD	na	0.92320193894587	1.17297777390421	1.58509779279565	1.66461370539437	1.38516476775611	1.33752638465031	1.8026369132015	1.72861035981173	2.21886935169185	3.72559299270276
FLT3LG	na	0.200696073683885	0.0977481478253511	0.834261996208239	0.515237575479208	0.593642043324045	0.965991277803002	1.28759779514393	0.588463101212505	1.35388638408317	1.40660143602043
RAB11FIP3	na	41.8250617557216	43.1069331909798	44.7998691963824	45.7768768983451	46.7394168777132	43.7668355866129	46.0960010661525	46.5253639396137	52.2750576076556	50.40955416657
GNPTG	na	27.0939699473244	28.8357036084786	28.3649078710801	38.9995210978109	40.0510498562623	28.6082032272428	32.557829962925	30.1587339371409	36.8557960111528	36.229491041283
GOLGA3	na	73.0935100356708	70.1342960646894	64.5301654067073	54.7737176394051	52.7549895833968	59.2598495421457	64.6741978246577	63.3701202118216	61.1129270593096	57.7466913868928
PABPC4	na	201.298161904936	212.846591889702	213.988202027413	185.683695470776	175.520164142809	188.814141299802	198.36363746903	196.142107422893	173.861576489347	166.967392081128
MCOLN1	na	15.9352682505004	16.2261925390083	17.1023709222689	21.8777801280402	21.6877226494385	12.6693471434932	14.0164217128524	15.3000406315251	18.3150741402362	16.8792172322452
USP48	na	66.590957248313	63.4385479386529	66.1569762993134	56.6364996430607	53.6256645802721	56.9191783690077	55.9553213261117	54.9109631318919	55.7349894780903	52.9946595084454
EFNB1	na	13.9283075136616	12.9027555129463	16.3932482254919	19.7375625068189	22.8750067360866	19.2083650240059	20.2704681464086	18.7572613511486	19.7817843896596	20.1866314196446
PDPR	na	111.787713041924	113.681095920883	107.411232011811	103.166416074798	105.509979166794	129.219910161494	120.482365117039	126.225335210082	119.254825664659	117.888406840523
AARS1	na	325.248057012104	317.534858210653	334.038503281779	230.509364537467	216.995954903049	363.881483646254	365.052369177519	364.736785920276	323.089942379402	316.219209319404
GLG1	na	166.25662743973	161.088947616179	163.431925057194	169.275360374746	170.85018006866	197.619523332083	202.557527430356	196.657012636454	191.838179033562	192.286217929496
KIF4A	na	32.9141560841571	34.8472146997377	31.7019558559131	53.8621434674034	57.5832782024324	38.8625721762285	36.2366808061933	38.8385646800253	44.3021711236103	45.0492622076814
TNRC6A	na	42.0257578294055	39.7834961649179	39.9611496183747	27.3472251600503	33.995901014357	36.1503658962431	34.9490830110494	37.9558700282066	40.1652960611339	35.5451984507866
PLEKHG2	na	6.2617174989372	6.5979999782112	7.42493176625333	8.48160316558082	9.57742496562793	11.3318207588429	11.6619571731607	10.5187779341735	13.8773354368524	13.8379168300388
NAT14	na	20.3907210862827	21.2113480781012	19.5634438110832	20.7284039981251	22.0439078754329	14.2669481029366	14.0164217128524	15.2632616876993	16.7355400254725	16.3850059168866
PITPNM2	na	21.1935053810182	23.3129332563462	20.2308534080498	25.7222451143082	24.6559328660587	19.2455185346906	20.4544106885721	21.2582295313017	26.3631765345083	26.1551834589745
EXOC1	na	22.2371249641744	20.9669777085378	18.7708949146854	16.2498004574212	15.3159647177604	28.3481286524496	26.04626397034	27.0693026557752	19.8570002998864	19.9205176344515
RBM27	na	92.8018644714283	93.8382219123371	91.5185409840438	73.9167752514403	70.287217929567	70.1458281727718	68.3162601594934	63.8850254253826	64.4976430195175	66.6424950633463
OSBPL8	na	70.5246002925171	65.6378812647233	62.4862235159971	53.8621434674034	52.5175327660672	58.4424723070816	51.9453739069492	50.9388371987074	56.6375804008124	49.2310502607151
DTX2	na	18.1429250610232	18.4255258650787	22.483360797812	19.0241566330785	18.5612078879318	26.4904531182131	26.6348801052629	27.951997307594	26.6640401754157	25.927085928809
PUS7	na	30.8670561325815	27.6138517606617	27.4472196752511	31.8258287007542	31.1859953426232	23.5181722634346	20.1233141126779	20.6329874862634	26.2879606242815	27.2576548547743
LAMB1	na	342.869172281549	340.261302580047	333.12081508595	241.012284345313	210.228435609155	241.312051897327	247.807392802557	240.571071564437	208.949798610169	198.292786223853
DLD	na	152.288180711332	148.088443955407	149.166044922033	154.809074601676	157.235989208429	118.371085041552	119.26834433876	119.163777995532	129.897876961757	131.992437455755
WDR7	na	17.9823682020761	16.9593036476984	16.1846827264398	14.7040877309836	13.9307999500043	14.7870972525229	14.421095305612	15.0425880247447	15.3064377311625	15.8147620914729
TXNL1	na	123.026693168221	114.70745147305	121.718825246782	97.8158720217451	96.0908587460522	98.3081892717978	107.459233131869	104.341863633742	93.6062002773055	91.2009958111625
CMTM6	na	17.821811343129	19.2075110476815	18.937747313927	25.5240768160469	26.318130587366	37.1906641954156	31.7116942689732	32.4022495105135	35.9908130435442	39.7650027588478
ITGA6	na	158.79073349869	137.385021768531	146.996963731892	93.3769021406935	90.629351947471	290.837681640073	251.706974696421	258.482417207593	208.799366789715	219.429824019187
MAP3K20	na	113.192585557711	105.567999651379	103.531913729442	73.0844683987431	63.5196986356729	81.997798081201	82.774143973538	75.9117400564131	71.0790351643662	65.8061374527396
FH	na	52.1408399430733	50.4869183517939	53.1007760586544	69.6363400089976	77.4900747218987	42.4664627126474	44.7348262541432	40.8246276466175	46.3706086548484	49.7632778311012
SEL1L3	na	209.045030349134	216.756517802716	193.131652122207	154.571272643763	150.428893778313	151.80924465781	157.418027583453	157.266763799042	140.992223720216	137.200664394533
CDV3	na	271.782622982717	250.577376950288	248.526648670434	177.360626943804	177.973884588549	167.227951591974	163.157034898952	151.897038000478	166.716065017796	167.651684671624
ALKBH5	na	137.276114399777	147.208710624979	147.87293882791	117.870503805782	120.548910931003	101.057549062468	95.68691043341	97.4274221944953	84.3170353642905	82.7613871950399
PITPNM3	na	12.7241310715583	14.2223555085886	14.5578718338338	11.2559593412381	8.46929315142305	17.6479175752472	18.2103116741784	17.5803351487236	17.3748752624006	15.0544369909214
SPAG7	na	48.407892972553	45.1107702213995	44.6747298969512	24.255799707175	23.9831385502914	27.6422119494398	29.5411722714449	30.3426286562698	30.7256993276652	31.6675404379735
ORC6	na	32.2317894336319	31.9636443388898	33.1202012494671	31.6672940621452	30.9881146615152	19.1340580026364	17.2170219464959	15.8885037327376	19.5937446140925	18.5139161984311
ZC3HC1	na	15.7747113915533	17.2525480911745	16.0178303271982	21.4814435315178	20.5004385627904	19.31982555606	19.645063503053	18.3894719128908	19.7065684794327	22.315541701189
TMEM101	na	29.1410698989001	28.5913332389152	30.5339890612216	30.0819476760553	27.9803283086733	26.5647601395826	25.6415903775804	26.5543974422143	26.4007844896217	25.8890696737814
PSME1	na	27.89675424206	29.0311999041293	35.9566920365751	58.1029450501938	65.300624765645	41.4633179241596	47.3100218444311	45.9001218945754	52.0118019218616	58.7731302726374
PPP2R3C	na	14.209282016819	13.9291110651125	14.1407408357297	11.0577910429769	11.1604704144921	12.5207331007543	13.2438630357661	15.2264827438736	14.1781990777598	13.1536242395424
HAUS4	na	27.2946660210083	28.8845776823913	27.4055065754407	32.6977692131036	36.4100453238748	33.6982341910509	36.4942003652221	38.7650067923738	34.3360630185536	35.9253610010623
SLC7A8	na	139.443631995563	149.896784690176	148.331782925825	164.04371730065	187.670037962842	292.398129088832	283.676188524423	285.110372537459	291.461652129015	301.925097429034
OSGEP	na	30.8269169178447	32.4035110041039	30.3671366619799	28.0209973741385	32.5315839741577	26.3789925861589	25.457647835417	25.7452606780471	31.064170923686	31.7435729480286
RNF31	na	83.0078960756547	83.8190367602386	82.7587900238573	77.2063690025768	69.4561190689133	57.2535599651702	55.219551157458	61.2369414699263	58.7812338422774	60.1417154536303
SCFD1	na	82.6466431430237	72.2847553168472	76.4183988526747	62.8193505488112	65.7755384003042	63.4210427388356	63.3498115210811	59.5451100539403	61.4890066104438	61.6623656547335
G2E3	na	18.3837603494438	16.9104295737857	16.101256526819	17.1613746294229	14.8014749468795	23.3695582206957	20.3072566548413	17.2125457104658	22.0758696515783	20.9089402651686
HECTD1	na	180.184934953392	158.351999477069	157.300099385063	145.574431902703	136.854279054303	164.590052333358	156.719045923232	151.713143281349	152.57547389515	144.119622809553
HNRNPC	na	565.922788573818	577.887049943476	593.41055790292	533.627593557851	555.411495733977	463.267124727909	434.030822488801	443.480504651274	443.698654428144	469.120587040327
SUPT16H	na	260.102111494315	265.532843567566	272.094550063317	309.419980905091	302.203376188161	260.223188835855	246.593372024278	244.212187003189	259.53249823772	244.82468237761
TOX4	na	70.36404343357	77.9541478907175	76.2515464534331	57.7858757729758	62.4907190939112	85.8246096817283	85.68043613972	89.7038439910812	72.3577056382225	75.9564775451032
GEMIN2	na	11.8009291326124	11.9252740346928	13.9321753366776	9.35354367793025	10.0919147365088	9.13976362844379	8.16704887205575	8.60627285523288	8.837869451654	8.70572240131564
TGM1	na	1.84640387789174	1.46622221738027	1.16796679469153	0.911574172001677	1.10813181420488	1.30037287396558	1.25080928671124	1.43437880920548	1.31627842896974	0.988422630717059
TINF2	na	12.7241310715583	14.8088443955407	13.6818967378151	15.8534638608987	15.3159647177604	17.6107640645624	19.6818520114857	16.8447562722079	19.6689605243193	20.2246476746721
TRPM7	na	86.740843046175	81.8151997298189	84.9278712139987	78.1575768342307	65.0235918120938	82.0721051025704	79.0952931302697	73.9256770898209	79.4280011995457	72.5350145926211
TYRO3	na	42.2264539030894	47.2123553996446	45.3004263941074	69.2796370721274	64.2716452238833	40.5716336677261	42.3803617144515	45.127764074234	50.5450916724382	51.3979767972871
WDR76	na	31.9508149304745	31.7681480432391	32.911635750415	38.5635508416361	38.9429180420574	25.0786197121933	26.6716686136956	27.2164184310783	31.8539379810678	28.9683863310154
SNAP23	na	7.1447802231463	6.54912590429853	8.05062826340951	10.7803554254111	9.81488178295755	16.9048473615525	15.7822701176213	14.4909038673579	15.0431820453685	14.2560956353422
PHGDH	na	171.555003784985	181.958177176891	177.113821795009	133.446532049115	121.023824565662	163.066758395284	162.86272683149	168.594678497383	153.101985266738	152.673280190758
EZR	na	254.362203786956	235.377539963446	255.868154237067	215.408940209961	219.845436711005	580.114915831388	545.242483480803	521.415086618105	483.863950489278	492.386535117206
MYL6	na	47.6051086778175	50.9756590909206	50.8065555690818	110.498643110464	123.240088194072	87.236443087748	95.7236989418427	90.4762018114226	115.606854018657	131.9164049457
AGO1	na	68.2366650525208	77.0744145602894	73.0813508678417	93.8128723968682	88.927578089942	105.293049280527	96.5330461273617	97.5377590259727	91.3873309256137	98.8422630717059
CLSPN	na	28.0171718862703	32.1102665606278	30.1168580631174	48.1548964774799	44.8001862028546	21.9205713039912	20.7487187560335	20.0445243850509	24.7460344646312	23.6461106271543
RFFL	na	28.4185640336381	29.4710665693434	29.0740305678571	19.6979288471667	20.0651010643527	33.2895455735188	33.9190047749343	31.5563338025206	24.8964662850849	24.2923869626231
UNC13D	na	1.0436195831562	1.41734814346759	0.959401295639475	0.634138554435949	0.474913634659236	2.0434430876602	1.39796332044198	1.83894719128908	1.54192615965027	1.52065020110317
MFSD11	na	22.5983778968054	24.8769036215519	23.4844751932619	16.0912658188122	17.0573147115109	18.6882158744196	18.3574657079091	18.1687982499361	15.3440456862759	16.4230221719142
DPYSL2	na	80.5192647619746	95.8420589427568	100.19486574461	94.6451792495654	91.3417223994598	241.237744875957	227.42655913085	222.953957471888	143.662388533269	143.131200178836
TGFB2	na	38.694203006253	36.6555554345067	36.8743802324042	28.0606310337907	23.3103442345242	36.5962080244599	32.5210414544923	34.0940809264995	26.1375288038278	25.7750209086987
GPATCH2	na	7.90742530314506	7.42885923472669	9.30202125772187	6.81698946018645	6.80709543011572	8.02515830790186	6.47477748415231	7.20867298985318	7.93527852893189	7.10903969015731
NUP50	na	138.119037909249	129.369673646852	130.186584508296	108.754762085765	113.385630274893	137.022147405287	121.806751420615	120.855609411518	137.908371400916	143.777476514305
CDC45	na	38.2928108588852	38.9526369084024	42.7559273056723	43.0817880419923	44.9189146115194	25.264387265617	25.7151673944458	28.1358920267229	29.7855004498296	31.4774591628356
COMT	na	60.0884044609551	64.4160294169064	69.8277290826296	61.7492417382005	67.4377361216116	54.5413536851849	57.206130612823	54.4696158059825	58.029074740009	62.4607070103126
AC016026.1	na	52.1007007283365	52.7839998256896	52.0996616632045	47.7189262213052	44.3252725681954	40.162945050194	39.9523201578944	39.9787119386245	43.1363245150942	41.4757342350889
ECHDC1	na	30.1445502673195	29.4221924954307	30.575702161032	29.4874427812716	29.6821021662023	20.7316589620798	20.344045163274	19.3089455085353	22.4895571578259	20.9849727752237
LRRFIP2	na	36.0851540483625	34.0652295171349	34.6635859424523	29.0911061847492	31.10684307018	31.0231814217503	33.1096575894152	34.2044177579768	29.7478924947162	29.0444188410705
SEC22C	na	28.5791208925852	33.0388739649687	32.3693654528797	31.2709574656227	30.6715055717424	26.8991417357451	24.5747236330326	25.5245870150924	23.4673639907749	25.5089071235056
XYLB	na	26.1306287936418	25.8543850998054	26.1958266809387	28.1398983530952	29.207188531543	21.0288870475577	21.5948544499853	21.1111137559986	22.226301472032	21.9733954059408
HDAC6	na	17.821811343129	21.8955851128787	19.3965914118416	22.5515523421284	23.8644101416266	26.4532996075284	28.1799974594356	27.4003131502073	26.2127447140546	26.0411346938918
CDC6	na	137.396532043987	125.410873659925	125.055873231615	95.0811495057401	96.2491632909386	41.8720065416917	41.9388996132593	39.7212593318441	44.5654268094042	40.7914416445925
UPRT	na	3.17099796420538	3.32343702606194	3.96274448198914	4.51823720035614	5.18447384503	6.13032926298059	5.04002565527765	6.50987305716333	5.64119326701319	5.39830821391625
CDC23	na	30.3853855557402	31.035036934549	30.2837104623591	40.5452338242485	31.4234521599528	32.026326210238	33.4407541653094	32.7700389487714	33.5462959611718	34.1766132697937
AAAS	na	59.6067338841138	63.2430516430022	58.1480611357143	60.4809646293286	61.2638588710415	42.8751513301794	45.8016929986911	50.3503740974949	51.0716030440261	49.9153428512115
CBX5	na	71.6886375198836	79.9091108472246	72.0385233725815	92.5842289476485	93.5975621640912	74.6414029656243	74.2024215087228	73.9256770898209	56.7127963110393	54.4392771994934
SUCO	na	29.7030189052149	27.418355465011	23.901606191366	24.0576314089138	25.0912703644963	24.8556986480849	24.2068385487058	21.221450587476	25.1221140157654	21.5552166006374
MSH2	na	52.9837634525456	50.2425479822305	50.1808590719256	72.0936269074369	68.7437486169245	66.950626253885	69.3463383956085	61.3104993575778	79.3527852893189	71.5846082169316
MAP3K1	na	11.4798154147182	12.805007365121	12.2636513442611	10.9785237236724	11.0417420058272	15.6787815089564	15.1568654742656	13.8288828784939	15.268829776049	13.0395754744597
DHPS	na	34.7204207473121	36.4111850649433	39.0434614225456	39.8714616101603	39.5365600853814	51.346151766298	55.8817443092464	56.6395734917036	54.7195746900279	57.9747889170583
HOOK2	na	52.6225105199146	54.1035998213318	55.7704144465208	46.6488174106945	46.858145286378	44.6585198430465	48.8919277070365	48.7688795129863	47.6116711735913	43.452579496523
ARCN1	na	259.981693850104	243.832754750338	237.722955819538	207.601109258469	188.659441368382	155.26452115149	148.662362576474	145.644617550095	133.470632697532	137.428761924699
EPB41L4B	na	13.1255232189261	12.2185184781689	12.2636513442611	12.5638701097622	11.2000465507137	12.2978120366459	11.9194767321895	10.9233463162571	13.7645115715122	13.457754279763
TMEM38B	na	30.2649679115298	29.2755702736927	29.0323174680467	33.9264126623233	35.6185225994427	21.6976502398828	20.2704681464086	19.8974086097478	22.6399889782796	22.3915742112442
PSMD5	na	40.4603284546712	39.7346220910052	41.5462474111703	37.2952737327642	37.8347862278525	29.1655058875137	28.8789791196566	26.2233869477822	29.1837731680149	29.3485488812911
NUP188	na	339.818591961554	357.758221040785	366.115877035986	400.181061508736	395.959242897138	256.173456171219	235.188934410146	243.917955452583	278.862987166019	284.057457566072
CRAT	na	37.1287736315187	40.36998505187	42.5056487068098	53.1091039340107	50.2616930014359	40.0143310074551	43.8151135433261	42.5532380064293	43.5500120213418	44.6690996574056
NANS	na	70.2034865746229	63.1941775690895	67.8255002917298	67.2583204298628	73.6907656446248	43.1352259049725	48.0825805215174	48.8792163444637	51.4476825951603	56.8343012662309
TBC1D2	na	15.3331800294488	14.8088443955407	17.0189447226481	12.0882661939353	11.9124170027025	13.4867243785573	15.1568654742656	16.4034089462986	12.6362729181095	12.4313153940184
WHRN	na	5.218097915781	6.06038516517177	6.42381737080344	5.86578162853253	8.03395565298542	8.47100043611863	8.68208799011332	8.64305179905866	7.59680693291109	7.64126726054342
CWF19L1	na	41.022277460986	37.5841628388475	38.0423470270957	28.8929378864879	28.8510033055486	28.8682778020359	27.2234962401858	29.3863761167995	23.2417162600943	25.5469233785332
SEMA4G	na	5.65962927788555	7.13561479125063	5.21413747630149	6.69808848122971	6.29260565923488	11.2946672481582	9.93289727682457	12.0634935748563	9.40198877835532	10.9866977029704
BTAF1	na	134.787483086097	122.429555151252	108.954616704796	86.9958829366817	77.7275315392284	76.5362320105455	68.13231761733	67.4525829764834	74.1628874836667	70.0259417608009
IKZF5	na	10.6368919052459	12.6095110694703	9.59401295639475	10.7010881061066	11.4375033680433	15.9760095944343	14.6786148646407	15.7413879574345	17.1492275317201	16.6131034470521
TLL2	na	4.25475676209836	4.0076740608394	4.79700647819737	7.29259337601341	8.35056474275824	4.38411426079824	4.81929460468155	4.33991537144222	5.79162508746687	6.31069833457815
SORBS1	na	3.09071953473183	3.12794073041124	2.91991698672884	4.04263328452917	4.74913634659236	8.80538203228121	8.16704887205575	7.87069397871725	11.5832501749337	9.19993371667417
BAMBI	na	450.843659923479	423.444976379421	449.291798057947	342.593354034021	351.752698737608	642.64427431379	619.297750955795	646.720948232543	658.026390619532	703.148652990105
IL11	na	1.64570780420786	1.71059258694364	1.37653229374359	0.634138554435949	0.672794315767252	0.408688617532039	0.588616134922937	0.551684157386723	0.376079551134213	0.418178805303371
WAC	na	256.690278241689	263.919999128448	252.072262154319	144.345788453483	138.081139277173	160.949008286254	158.668836870164	146.564091145739	149.416405665623	145.336142970435
CREM	na	8.1883998063025	8.25971849124217	8.63461166075527	7.09442507775218	7.55904201832618	7.83939075447821	7.06339361907525	7.46612559663365	7.33355124711715	6.72887713988152
NUBP2	na	51.458473292548	48.9718220605009	46.6352455880406	57.2706381974966	62.7281759112408	48.8940200611058	49.3333898082287	50.4974898727981	55.9230292536574	61.6243493997059
HIVEP1	na	8.58979195367027	8.9928295999323	10.1362832539301	8.00599924975385	6.88624770255893	10.1800619276163	10.6318789370456	10.8130094847798	12.2225854118619	11.747022803522
FKBP5	na	32.8338776546835	33.6742369258335	33.7041846468129	41.7342436138159	37.3202964569717	33.5867736589967	32.6314069797903	32.1815758475589	33.6215118713986	31.6675404379735
SRPK1	na	151.043865054492	145.302621742384	144.369038443836	149.0621939521	146.035942657715	119.597150894149	109.66654363783	108.939231611965	111.469978956181	112.90827743191
BRPF3	na	46.9227420272923	49.411688725715	50.0140066726839	54.4962820218394	52.042619131408	53.5753624073819	57.1325535959576	53.9179316485957	54.3058871837803	57.7086751318652
MRPS18A	na	63.9417690756857	58.9910072125994	65.0307226044322	60.2035290117629	61.0659781899335	48.7825595290516	50.3634680443438	54.8006263004145	50.3946598519845	52.310366917949
TMEM14A	na	6.98422336419919	5.52277035213234	5.21413747630149	11.3748603201948	11.1208942782705	6.79909245530575	6.98981660220988	6.84088355159537	8.68743763120031	8.47762487115016
EFHC1	na	3.69280775578348	4.3986666521408	4.50501477952449	6.65845482157746	6.45091020412129	9.39983820323691	8.46135693951722	9.81997800148367	9.66524446414926	8.401592361095
HSP90AB1	na	2579.58677427371	2685.87473187109	2668.51213417148	2702.02474679193	2807.88728878651	2158.50751025081	2270.40279792307	2280.25773825463	2140.83284483151	2152.97457097689
CDC5L	na	84.8542999535465	77.0255404863767	83.3010603213927	75.9380918937049	72.4243292855335	75.7931617968509	76.7040400821453	73.1900982133053	76.4945807006988	76.3746563504066
ITPR3	na	435.109087746662	449.299361479226	442.242284189988	369.544242597549	331.80632608192	306.51646314903	294.749529562661	293.64308750504	276.493685993873	266.379898978247
ZNF184	na	21.1533661662815	17.0570517955238	20.2308534080498	16.1308994784644	13.1788533617938	20.3972773659172	19.8290060452164	19.0514929017548	21.0604548635159	18.1337536481553
DSP	na	403.318829675135	373.00693210154	365.782172237502	283.697735790783	273.154492201504	597.799986917319	571.031227892114	551.978388937329	560.960258471792	527.81768480291
SIRT1	na	49.2508164820253	43.2535554127179	45.1335739948657	42.3287485085996	41.9111282586776	44.0269101614061	43.1897088999705	45.3852166810144	46.0321370588276	44.897197187571
HNRNPH3	na	70.1633473598861	64.9047701560332	60.1085768268036	66.2278452789044	79.5480338054221	73.1924160489198	73.6505938822325	68.7766249542115	71.6807624461809	72.8771608878693
IFT74	na	8.06798216209217	7.52660738255204	8.21748066265116	5.90541528818477	8.66717383253106	13.4124173571878	15.230442491131	11.4750304736438	13.9149433919659	12.2412341188805
JAK2	na	17.6612544841819	15.0043406911914	15.3504207302316	11.6522959377606	10.171067008952	16.57046576539	16.628405811573	16.1459563395181	15.3816536413893	14.3701444004249
ABL1	na	98.2206584608932	99.6053626340328	97.9423583548473	102.532277520362	102.343888269065	101.020395551783	97.1584507707173	95.5149171155547	103.346660651682	100.020766977561
ACOT7	na	83.4494274377593	85.2363849037062	91.5185409840438	101.026198453577	111.050638237818	116.62487003937	119.26834433876	121.88541983864	121.887382522598	128.418909483163
SH3GLB1	na	31.5895619978435	31.5237776736757	33.0784881496567	28.0209973741385	27.8220237637869	40.9803222852581	39.5844350735675	41.3763118040042	35.1634380310489	34.8989221153177
CDC7	na	22.1969857494377	19.5496295650702	19.0211735135479	24.9295719212632	23.1916158258594	15.6416279982717	15.0832884574003	15.0793669685704	17.3372673072872	18.247802413238
SYDE2	na	9.15174095998514	9.23719996949568	7.21636626720127	5.78651430922803	6.13430111434847	6.09317575229586	4.96644863841228	5.07549424795785	6.0172728181474	5.01814566364045
PCSK5	na	2.56890974315372	2.24820739998308	2.16908119014142	2.89325715461402	2.69117726306901	2.26636415176858	2.42804155655712	2.83197867458518	3.19667618464081	3.68757673767518
SCD	na	3167.58613095275	3302.03018168819	3386.97856530602	1181.51902789313	1179.72504462976	4442.14804448779	4229.68518003093	4329.69082505866	2128.1965719134	2205.74113295517
TMED1	na	8.75034881261737	9.82368885644779	8.34261996208239	14.4662857730701	14.4848658571067	14.4155621456756	13.9796332044198	14.7851354179642	16.3594604743382	16.2329408967763
ABLIM1	na	76.4652040735601	79.4203701080978	76.9189560503996	45.4994412807793	44.2856964319738	96.5619742696155	87.1519764770274	91.4324543508929	67.5438873837046	64.1714384865537
ERMP1	na	72.1301688819882	74.1419701255288	73.91561286405	77.3252699815335	78.0045644927796	57.7737091147565	58.4201513911015	57.4487102558708	58.4051542911432	60.5979105139612
RAB18	na	51.6591693662319	45.5995109605263	45.2170001944866	36.9782044555463	36.0142839616588	36.7076685565141	34.3604668761265	32.2551337352104	34.4864948390073	33.9485157396282
HSD17B7P2	na	3.29141560841571	4.30091850431545	5.08899817687026	1.74388102469886	2.49329658196099	5.35010553860124	4.37783250348935	5.44328368621567	3.68557960111528	2.69915410695812
PRTFDC1	na	25.4884013578534	26.1965036171941	27.5723589746823	30.6368189111868	32.2941271568281	30.0571901439473	27.4810157992146	28.797913015587	28.5820458862002	26.3072484790848
TSPAN15	na	10.3559174020885	10.2635555216619	11.9716596455882	10.4632861481932	10.8834374609408	15.7159350196411	16.9962908958998	17.3596614857689	14.6294945391209	17.3354122925761
WASHC2A	na	56.1949006314877	59.2842516560755	59.4828803296475	66.5052808964701	72.58263383042	57.8108626254412	62.7244068777255	59.5451100539403	56.9384440417198	54.2491959243555
MAST3	na	16.4570780420785	17.9367851259519	18.6457556152541	24.8106709423065	23.1916158258594	19.468439598799	21.3373348909565	24.23732398119	21.9254378311246	21.8973628958856
MZF1	na	16.6577741157624	15.6397036520562	15.8092648281461	11.3352266605426	9.61700110184954	15.9017025730648	17.9527921151496	18.021682474633	19.104841197618	18.8180462386517
OCEL1	na	5.218097915781	5.27839998256896	5.00557197724943	8.79867244279879	8.19226019787183	10.1057549062468	9.6385892093631	9.70964117000633	9.96610810505664	10.5305026426394
MYO9B	na	74.0568511893535	76.1946812298612	74.8750141596895	101.977406285231	107.172176888101	99.4227945923398	113.63970254856	102.833926936885	111.13150736016	108.726489378877
KCNK6	na	34.3190285999443	36.0690665475546	33.2870536487087	31.3502247849272	32.2545510206065	28.2738216310802	28.253574476301	26.7382921613432	26.8144719958694	26.4593134991951
CATSPERG	na	2.0872391663124	2.05271110433237	1.54338469298524	1.82314834400335	2.01838294730175	2.97228085477847	2.86950365774932	2.86875761841096	2.18126139657843	2.66113785193054
PSMD8	na	238.86846689856	229.463777020012	243.02051949546	226.308196614329	239.316895732034	158.348262538323	161.280820968885	164.916784114804	170.890548035386	191.944071634247
FBXL19	na	26.9334130883773	26.1965036171941	26.1541135811283	36.3440659011103	41.6340953051264	38.0451949411644	37.0460279917124	38.2501015788128	39.4507449139789	41.6658155102268
HSD3B7	na	78.1911903072415	84.7476441645794	79.588594438266	117.593068188216	117.105787079723	56.2504151766825	58.0890548152074	59.3612153348114	68.5216942166535	80.138265598137
SETD1A	na	88.908360641961	92.3231256210441	85.3450022121029	89.6513381333823	84.7325076504521	72.189271260432	74.5335180846169	73.0062034941764	85.5957058381468	85.1183950067498
BCL7C	na	30.3853855557402	30.8395406388983	32.0773737542068	65.5937067244685	73.8886463257329	44.9557479285243	55.5138592249195	52.6674475585192	64.4976430195175	70.0639580158285
EFNA2	na	2.89002346104794	3.12794073041124	3.5039003840746	7.88709827079711	7.28200906477496	6.76193894462101	7.65200975399818	6.47309411333755	8.98830127210768	8.70572240131564
CIRBP	na	202.50233834704	199.161851194153	194.132766517657	141.611065937478	133.767340429018	172.578057130575	160.839358867693	173.044930700302	143.399132847475	141.80063125287
ATP5F1D	na	199.01022666494	223.501140002665	238.014947518211	237.524522295915	242.44341049354	136.056156127484	139.6859665189	146.82154375252	154.380655740594	156.550938203571
CBARP	na	53.4252948146501	58.0135257343459	55.3532834484167	51.7219258461821	54.1797304873745	34.366997383376	30.9759241003196	38.3604384102902	47.8373189042718	52.3863994280041
HNRNPM	na	99.6255309766804	102.831051512269	102.530799333993	147.080510969488	184.147761839119	110.160159180227	120.923827218231	113.757273253142	138.735746413411	138.645282085581
MARCHF2	na	2.52877052841695	2.98131850867321	3.04505628616007	5.94504894783702	5.34277838991641	8.95399607502013	8.75566500697869	10.9233463162571	7.7848467084782	8.13547857590195
NDUFB7	na	36.2055716925728	43.693422077932	41.2959688123078	61.828509057505	69.2582383878053	36.6333615351446	38.8118763964812	36.2640386122206	41.4439665349902	48.5087414151911
TECR	na	76.6257609325072	86.0672441602217	82.3416590257532	105.385901015324	112.000465507137	93.2181583079897	101.241975206745	98.2365589586625	102.331245863619	108.308310573573
TIMM13	na	63.0587063514766	61.9723257212726	61.2765436214952	62.5815485908977	69.2978145240269	41.8720065416917	36.5677773820875	41.2659749725269	51.2220348644798	53.298789548666
CDC34	na	64.3030220083167	63.6340442343036	67.6586478924882	69.2400034124752	72.8992429201928	62.0835163541852	71.1857638172427	65.9446462796263	61.7522622962377	63.0689670907539
MTAP	na	108.817411151402	108.989184825267	108.537485706692	112.36142511412	117.778581395491	97.5651190581032	91.3090779299206	84.4812339678202	95.6370298534303	101.047205863306
MISP	na	18.7450132820748	17.7412888303012	21.774238101035	10.9785237236724	12.0707215475889	37.7479668556865	37.781798160366	38.9489015115027	39.6011767344326	39.2327751884617
CEP170B	na	444.862916927699	440.893020766246	442.325710389608	355.157224143784	356.343530539314	393.492831661984	373.844822692931	391.658972800748	382.247255772814	389.894711562852
POLR2E	na	78.8334177430299	84.5521478689287	85.3032891122924	112.083989496554	126.208298410692	84.5613903184474	86.7105143758352	91.0278859688093	95.52420598809	103.100083634795
POLRMT	na	169.507903833409	170.961510546539	189.043768340787	191.708011737918	190.123758408581	113.912663759385	112.940720888339	117.839736017804	131.665450852088	141.192371172429
HCN2	na	4.05406068841447	3.51893332171264	3.67075278331625	6.38101920401174	5.38235452613801	7.72793022242402	8.20383738048844	8.38559919227819	8.38657399029294	8.7817549113708
IZUMO4	na	1.52529015999752	1.71059258694364	2.0856549905206	1.10974247026291	1.3060124953129	1.41183340601977	1.69227138790344	2.05962085424377	2.21886935169185	2.66113785193054
RASSF7	na	14.1290035873455	14.8577184694534	12.7224954421756	19.3015922506442	18.5612078879318	21.9948783253607	21.9995280427448	22.398376789901	23.9562674072493	26.4212972441675
GADD45B	na	42.2665931178261	42.5204443040277	42.5056487068098	31.7069277217974	34.7082714663459	57.0306389010619	55.0723971237273	60.5013625934106	65.0993703013322	70.9383318814628
MADCAM1	na	0.883062724209093	1.41734814346759	1.00111439544989	0.673772214088196	0.949827269318473	0.89168425643354	1.14044376141319	0.882694651818757	0.714551147155004	0.570243825413688
MKNK2	na	235.697468934354	241.535673276443	236.179571126553	157.424896138724	153.436680131155	288.162628870772	283.823342558154	283.418541121473	203.835116714743	198.97707881435
ARVCF	na	15.8951290357637	15.2487110607548	15.9344041275774	17.6766122049021	17.3739238012837	17.7593781073013	18.4310427247745	20.3387559356572	20.1578639407938	22.581655486382
TRMT2A	na	42.3067323325629	40.1744887562193	43.131345203966	53.148737593663	53.6652407164937	38.6024976014354	39.2165499892407	40.236164545405	46.7466882059826	47.1021399791706
RANBP1	na	176.050595835504	162.506295759646	170.981996122879	237.326353997654	265.595450183178	106.779189707916	113.2350289558	105.886579274425	135.614286138997	135.147786623044
ZDHHC8	na	90.7547645198527	98.0413922688272	93.6459090743748	92.3464269897351	88.531816727726	54.5413536851849	52.2764704828434	56.3453419410973	64.4600350644041	73.2193071831175
KLHL22	na	19.3069622883897	18.0345332737773	18.3120508167708	22.1948494052582	21.6085703769953	13.672491931981	15.8190586260539	16.329851058647	14.4414547635538	16.8412009772176
MED15	na	118.771936406123	123.749155146895	126.5992579246	114.184573458123	102.779225767503	100.165864806034	109.151504519772	107.615189634237	103.572308382362	102.111661004078
SNAP29	na	34.8006991767856	32.4523850780166	30.2837104623591	30.0423140164031	29.9987112559751	28.6825102486122	32.5946184713576	30.8943128136565	28.0179265594988	27.105589834664
CRKL	na	95.3306349998453	92.1276293253934	100.23657884442	72.2917952056982	64.0341884065537	77.6879908417722	71.737591443733	72.7487508873959	64.4600350644041	65.9962187278775
LZTR1	na	66.1494258862084	67.0063553342782	64.6135916063281	69.0022014545617	68.8229008893677	53.1295202791651	53.4169142442566	55.9775525028395	66.3028248649617	75.1201199344965
MMP11	na	13.3663585073467	13.6358666216365	12.0550858452091	25.5240768160469	24.4580521849507	13.5981849106115	12.5080928671124	14.1231144291001	12.1849774567485	16.0048433666108
SMARCB1	na	91.236435096694	94.0825922819005	97.9423583548473	124.489324967707	128.820323401318	115.99326035773	129.238030124017	122.804893434285	134.711695216275	138.911395870774
BCL2L13	na	50.4549929241286	52.0508887169995	49.6803018742006	39.1580557364198	37.2807203207501	45.4015900567411	45.6545389649603	46.5253639396137	35.6899494026368	38.5484825979653
DDTL	na	26.5721601557463	26.0010073215434	30.8259807598944	44.3104314912119	47.8871248281397	23.5181722634346	26.156629495638	27.0325237119494	30.3120118214175	30.6791178072564
DDT	na	41.4236696083538	41.7384591214249	47.3443682848176	71.1027854161308	76.6193997250235	37.9337344091102	43.9622675770569	44.8703114674535	47.1603757122303	49.421131535853
GSTT2	na	2.84988424631116	3.61668146953799	3.21190868540172	3.051791793223	2.77032953551221	2.93512734409374	3.38454277580689	3.05265233753987	3.94883528690923	4.0297230329234
CABIN1	na	97.3375957366841	107.913955199188	106.36840451655	121.120463897266	110.971485965375	100.983242041098	102.455995985024	105.776242442948	109.777620976077	104.696766345953
TBC1D10A	na	10.6770311199827	10.2146814477492	10.0111439544989	15.2985926257673	14.9597794917659	14.1926410815672	14.0164217128524	15.8517247889118	14.5166706737806	16.4610384269418
SF3A1	na	230.158257300679	254.340680641564	267.756387683034	277.950855141207	268.009594492696	199.960194505221	218.52374009014	211.037579672335	217.110724869781	216.578604892119
RNF215	na	9.11160174524837	9.62819256079709	10.6785535514655	11.2955930008903	12.6247874546914	16.3475447012816	14.53146083091	15.4103774630025	14.3662388533269	13.3437055146803
SEC14L2	na	11.8410683473492	11.14328885209	12.2219382444507	14.8229887099403	14.1286806311123	9.17691713912852	10.4479363948821	10.0406516644384	9.552420598809	10.3404213675015
SPECC1L	na	88.7076645682771	84.1611552776273	88.0146405999692	55.1304205762753	56.6334509331139	72.3007317924862	66.2561036872631	66.3124357178841	63.6326600519088	62.2706257351747
PPIL2	na	59.9679868167448	59.2842516560755	57.6892170377997	65.038835489337	61.5804679608143	64.7214156128011	63.3130230126484	67.1215724820513	65.5506657626933	69.5697467004699
YPEL1	na	0.120417644210331	0.195496295650702	0.166852399241648	0.396336596522468	0.712370451988855	10.7373645878872	10.1904168358534	10.2981042712188	8.57461376586005	7.75531602562616
SNRPD3	na	96.1334192945808	92.6652441384329	102.23880763532	129.760601701456	135.152505196774	79.4713593546393	83.5467026506244	81.2814658549772	85.8965694790542	98.3100355013198
PES1	na	231.88424353436	228.095302950457	236.763554523898	224.445414610674	226.296346915126	145.158766245243	145.71928190186	145.350385999489	163.556996788269	163.431880363563
MAPK1	na	164.490501991312	167.393703150914	161.679974865157	153.184094555934	142.157481307998	159.871556476397	148.441631525878	150.205206584492	152.161786388902	151.038581224572
GGT1	na	2.84988424631116	2.83469628693518	2.29422048957266	1.07010881061066	0.870674996875267	1.04029829917246	0.846135693951722	1.32404197772814	1.0530227431758	0.646276335468846
PRODH	na	10.9178664084033	13.0982518085971	11.8882334459674	8.95720708140778	6.76751929389412	11.1088996947345	11.4412261225646	13.1668618896298	10.981522893119	8.7817549113708
PPM1F	na	44.7953636462431	43.4979257822812	44.8415822961929	41.1397387190322	35.6580987356643	27.9394400349176	26.4877260715322	26.8486289928205	28.9581254373344	27.827898680188
SLC35E4	na	46.7621851683451	51.4155257561347	50.6397031698401	29.3685418023149	31.7400612497256	21.1403475796119	19.7922175367838	20.0813033288767	23.6177958112286	24.938663298092
TOP3B	na	33.9176364525765	33.4787406301828	36.2903968350584	26.5941856266576	27.5845669464573	23.2952511993262	21.5948544499853	22.5454925652041	20.8724150879488	23.8742081573197
ESS2	na	26.7327170146934	26.9296147258842	29.9082925640654	33.728244364062	33.6397157883626	33.4753131269425	35.7216416881357	33.9469651511964	36.8557960111528	36.5716373365312
CRYBB2P1	na	21.3942014547021	21.6512147433153	24.1935978900389	19.2223249313397	20.342134017904	22.7379485390553	23.5078568884848	21.3317874189533	22.5647730680528	21.859346640858
CARD10	na	23.0800484736467	23.6061776998223	23.0673441951578	26.3167500090919	26.5555874046956	24.9671591801391	25.457647835417	25.5245870150924	29.8607163600565	34.1766132697937
LRP5L	na	9.11160174524837	9.48157033905906	9.4271605571531	7.53039533392689	7.8360749718774	7.54216266900036	6.73229704318109	6.84088355159537	7.2583353368903	6.42474709966088
SLC25A1	na	76.8264570061911	87.7289626732526	94.5635972702039	133.050195452593	138.556052911832	97.1192769298864	112.388893261848	111.955105005679	104.174035664177	110.171107069925
GRK3	na	2.24779602525951	1.90608888259435	2.00222879089977	1.07010881061066	0.712370451988855	0.482995638901501	0.698981660220988	0.514905213560942	0.60172728181474	0.836357610606742
GGA1	na	60.2088221051654	58.6977627691234	59.0240362317329	62.8986178681157	58.4143770630861	46.6648094200219	49.1494472660653	49.2102268388957	51.1092109991395	52.576480703142
HIRA	na	100.548732915626	106.007866316593	106.076412817878	113.233365626469	111.288095055148	88.0909738334968	86.968033934864	84.2605603048655	88.3034786063131	91.1249633011073
SH3BP1	na	14.7310918083971	13.4892443998985	13.5150443385735	25.8411460932649	26.1598260424796	15.4930139555328	16.5916173031403	17.5803351487236	21.2861025941964	23.2279318218509
HPS4	na	62.8580102777927	60.5061035038923	60.9011257232015	47.9567281792186	46.3040793792755	49.414169210692	47.4203873697291	49.5780162771535	46.1073529690545	44.5930671473504
Z83844.1	na	13.2058016483996	13.9291110651125	14.3075932349713	15.893097520551	13.8120715413395	10.2543689489857	9.89610876839188	10.1142095520899	12.2978013220888	12.0891690987702
SRRD	na	19.788632865231	22.139955482442	21.9410905002767	26.0789480511784	26.0410976338148	21.6604967291981	21.043026823495	21.4053453066049	24.6332105992909	27.3336873648294
PATZ1	na	65.9888690272613	63.9272886777796	61.0262650226327	61.3529051416781	58.3748009268645	73.4896441343976	66.1825266703977	70.3948984825459	69.2362453638085	70.3680880560491
TRIOBP	na	31.4691443536331	33.1854961867067	32.2859392532589	36.8196698169373	38.5471566798414	36.5590545137752	40.4305707675192	35.4181229042276	34.9377903003684	30.8311828273667
TFIP11	na	28.980513039953	32.7945035954053	32.0773737542068	30.2404823146643	34.9853044198971	31.3204095072281	34.0293703002323	32.0344600722557	30.6880913725518	32.5419143036078
GCAT	na	30.947334562055	35.1404591432137	32.1607999538276	44.1915305122552	43.0984123453257	23.5181722634346	24.6850891583307	25.1935765206604	24.4451708237238	26.4973297542227
ANKRD54	na	22.8392131852261	22.8241925172195	21.774238101035	20.0546317840369	20.935776061228	17.945145660725	17.7320610645535	17.8377877555041	18.1646423197825	17.8676398629622
EIF3L	na	519.802830841262	512.004798309189	535.471062266258	522.411267876265	475.269819885231	469.39745399089	479.464630403165	490.005868590888	519.929979443049	517.781393475629
SNU13	na	121.822516726118	123.260414407768	135.776139882891	133.406898389463	127.276854088675	97.9366541649505	94.1050045708046	101.620221790634	94.358359379574	107.89013176827
MICALL1	na	109.459638587191	107.571836681799	107.536371311242	65.9107760016864	67.5168883940548	76.7963065853387	79.9782173326541	81.0607921920225	78.1493307256894	78.6176153970338
POLR2F	na	27.8164758125864	25.7077628780673	31.1179724585673	38.3653825433749	46.7789930139348	21.251808111666	23.838953464379	22.0305873516431	23.5801878561151	26.2692322240572
CCDC134	na	6.58283121683142	8.30859256515485	7.80034966454704	11.2559593412381	9.69615337429274	5.75879415613328	5.812584332364	7.1718940460274	6.91986374086951	6.50077960971604
DEPDC5	na	41.3433911788803	46.4792442909545	43.7570417011221	37.4934420310255	35.4206419183347	21.5861897078286	24.9058202089268	25.4878080712666	24.2195230930433	26.0031184388642
PICK1	na	38.9751775094104	36.1179406214672	38.0423470270957	40.3866991856395	40.3676589460351	25.0414662015086	25.4944363438497	24.6418923632736	29.4094208986954	30.0328414717876
CENPM	na	22.6385171115422	24.6814073259012	24.7358681875743	29.1703735040537	27.7032953551221	15.7159350196411	15.1568654742656	17.8377877555041	17.9766025442154	17.0312822523555
SEPTIN3	na	92.320193894587	97.6992737514385	87.180378603761	134.001403284246	123.20051205785	68.4367666812742	68.8680877859836	68.4456144597795	72.7713931444701	75.0821036794689
KDELR3	na	126.478665635584	113.338977403495	119.633170256261	147.833550502881	149.835251734989	177.891009158491	162.163745171269	167.74876278939	150.206172723005	157.007133263902
CYP2D6	na	2.32807445473306	1.51509629129294	1.91880259127895	0.99084149130617	1.93923067485855	2.37782468382277	1.69227138790344	2.05962085424377	2.18126139657843	2.28097530165475
DDX17	na	274.752924873238	265.190725050178	267.506109084172	229.359988407552	193.646034532304	398.694323157847	357.584301965684	369.591606505279	326.437050384497	315.420867963825
TCF20	na	85.657084248282	81.7174515819935	83.6764782196864	74.1149435497015	66.4879088522931	83.6325525513291	81.8912197711536	79.4057397198624	89.1684615739218	82.9134522151502
HSCB	na	3.33155482315249	3.56780739562532	3.71246588312666	3.36886107044098	3.72015680483069	4.68134234627609	4.4881980287874	5.44328368621567	4.66338643406424	3.11733291226149
CBY1	na	18.9858485704955	18.3277777172533	17.6029281199938	16.2498004574212	15.751302216198	9.91998735282314	8.82924202384406	8.53271496758132	8.49939785563321	8.32555985103984
TOMM22	na	101.271238780888	109.526799638306	112.124812290387	146.4067387554	155.5342153509	74.5670959442548	74.8646146605111	76.8679925958834	83.5648762620221	90.3266219455282
XBP1	na	312.604204370019	317.779228580217	313.974502272971	177.99476549824	164.874183499198	217.756726123207	203.182932073711	218.099136886885	188.566286938694	192.514315459661
RTCB	na	78.5123040251357	79.2737478863598	76.5435381521059	80.297794455452	82.1204826598263	73.8983327519297	74.0920559834247	74.2566875842529	79.3527852893189	78.1994365917304
JOSD1	na	91.7983841030089	87.5334663776019	87.180378603761	64.0083603383786	57.5832782024324	72.0035037070084	68.6105682269549	69.6593196060303	61.4137907002169	60.4838617488785
FBXO7	na	91.3167135261676	97.5526515297004	89.8917300914378	78.1575768342307	79.2314247156493	97.4165050153643	97.084873753852	102.576474330105	86.7615524466629	96.5612877700512
GTPBP1	na	51.3781948630745	51.9042664952614	47.7614992829217	48.2737974564366	45.2355237012923	61.154678587067	60.8114044392259	63.9218043692083	63.3317964110014	59.3813903530787
POLDIP3	na	92.4004723240605	88.1688293384667	92.6865077787354	93.2580011617367	80.4187088022974	98.2338822504284	102.014533883832	99.4502641049133	101.804734492031	111.50167599589
RAB36	na	3.09071953473183	3.56780739562532	3.25362178521213	6.262118225055	8.35056474275824	4.71849585696082	4.23067846975861	3.7882312140555	5.52836940167293	5.17021068375077
PPP6R2	na	76.1842295704026	77.9541478907175	76.5435381521059	78.7520817290144	80.2208281211893	66.5790911470377	66.1089496535324	71.6821615164482	68.9353817229012	71.5846082169316
SBF1	na	146.187020071342	137.629392138094	139.446892666207	132.65385885607	115.562317767081	151.512016572332	145.756070410292	155.648490270708	132.229570178789	138.303135790333
SUN2	na	65.1860847325258	70.8674071733796	64.9890095046218	106.218207868021	109.507168925176	144.341389010179	148.551997051176	156.678300697829	197.216116614781	206.276199779645
CYB5R3	na	101.953605431413	100.82721448185	103.23992203077	158.812074226553	169.504591437126	127.882383776844	139.943486077928	140.973691684221	147.573615865065	153.73773533153
DNAL4	na	7.70672922946117	5.52277035213234	6.54895667023468	7.60966265323139	8.86505451363908	8.65676798954229	10.4111478864495	10.5187779341735	8.837869451654	8.17349483092953
MIOX	na	2.16751759578596	1.31959999564224	2.16908119014142	0.277435617565728	0.237456817329618	0.817377235064079	0.882924202384406	1.3975998653797	0.676943192041583	0.228097530165475
LMF2	na	89.0689175009081	88.4131997080301	95.0224413681184	138.519640484603	121.498738200321	70.4802097689344	73.0619777473096	81.2446869111514	89.6197570352829	95.0026213139204
RHBDD3	na	24.2440857010133	27.1739850954476	25.4449908843513	27.4264924793548	28.9301555779918	19.0597509812669	20.1601026211106	21.037555868347	20.4587275817012	22.0114116609684
PACSIN2	na	53.0640418820191	51.073407238746	49.7220149740111	57.1517372185399	56.1189611622331	54.801428259978	56.8750340369288	58.2210680762122	64.9489384808785	63.6392109161676
TTLL1	na	12.3227389241905	10.6056740390506	11.3459631484321	7.49076167427465	7.63819429076938	11.4061277802124	11.8091112068914	13.0565250581525	8.76265354142715	8.81977116639838
AP1B1	na	127.040614641899	127.707955133821	130.436863107158	149.577431527579	154.188626719365	98.7168778893299	101.940956866966	99.7444956555196	115.982933569791	127.468503107473
HMGXB4	na	37.2893304904658	36.5578072866813	34.9555776411252	38.7617191398974	39.5365600853814	34.366997383376	33.5879081990401	35.5652386795308	38.47293808103	33.6443856994076
TOM1	na	12.4030173536641	12.3651406999069	13.264765739711	18.786354675165	16.0283351697492	20.434430876602	22.1098935680428	23.7959766552807	22.1886935169185	21.2510865604168
CHKB	na	17.1795839073405	14.2712295825013	16.3515351256815	16.1705331381167	13.6141908602314	16.2360841692274	16.7019828284383	15.8885037327376	19.4433127936388	17.5635098227416
BIK	na	3.77308618525703	2.88357036084786	4.37987548009326	3.21032643183199	3.9576136221603	3.90111862189674	4.12031294446056	5.22261002326098	3.30950004998107	3.6495604826476
HMOX1	na	4.21461754736158	3.95879998692672	5.33927677573273	5.50907869166231	4.15549430326832	6.5018643698279	7.1737591443733	7.72357820341413	6.99507965109636	7.18507220021247
MCAT	na	32.9944345136307	35.2382072910391	35.3309955394189	41.6946099541636	42.7026509831097	29.1655058875137	29.4308067461469	31.8505653531268	30.1239720458504	34.8609058602901
THOC5	na	92.2800546798502	103.466414473134	99.736021646695	97.6573373831361	107.963699612533	110.457387265705	112.168162211252	115.927230938863	104.625331125538	110.741350895338
MCM5	na	123.829477462957	130.347155125106	137.528090074928	156.47368830707	151.141264230302	118.519699084291	112.057796685954	119.458009546138	139.751161201473	133.969282717189
ARSA	na	11.1988409115608	9.72594070862244	11.4711024478633	14.9022560292448	16.3449442595221	15.9017025730648	16.738771336871	20.8904400930439	18.6159377811435	18.0957373931277
TSPO	na	76.7461785767175	80.73997010374	81.9245280276491	107.922455233068	113.385630274893	76.3133109464372	74.3863640508862	85.0329181252069	86.5359047159823	101.883563473912
RASD2	na	2.68932738736406	3.47005924779996	3.25362178521213	7.80783095149262	6.5696386127861	7.09632054078359	6.91623958534451	5.73751523682192	6.65660805507556	7.45118598540552
TTLL12	na	221.367769273325	229.659273315662	219.035487104473	228.567315214507	232.153615075923	166.039039250062	164.849306286855	172.346130767612	172.808553746171	181.185471461442
CBX7	na	4.93712341262357	4.49641479996615	4.83871957800779	11.8504642360218	12.7435158633562	25.0786197121933	27.2602847486185	29.7173866112315	27.5666310981378	29.3865651363187
PDGFB	na	152.368459140805	155.370680968396	153.420781102695	58.6578162853253	55.0899816204714	78.0223724379348	68.7945107691183	74.2199086404272	61.5266145655572	54.4012609444658
RPL3	na	3059.00955508977	2940.70415325178	2963.46546293091	2838.48343697461	2670.55809609755	2750.99454514021	3050.57669625499	3005.72240521817	2969.29848802506	2929.98880748558
ZMAT5	na	9.91438603998391	9.18832589558301	10.3448487529822	10.9388900640201	12.3081783649185	9.84568033145367	9.78574324309383	9.52574645087742	9.40198877835532	8.74373865634322
RBFOX2	na	88.908360641961	90.7102811819259	87.5140834022443	75.6606562761392	71.3557736075503	104.029829917246	102.823881069351	105.003884622606	88.9428138432413	92.0753696767968
TAB1	na	22.5983778968054	22.7753184433068	24.2770240896598	29.4081754619671	27.3471101291277	30.4287252507946	31.8220597942713	34.9767755783183	33.6215118713986	33.9485157396282
ASCC2	na	75.22088841672	78.3940145559316	77.5029394477454	74.194210869006	74.4427122328353	54.3184326210765	58.8616134922937	60.6484783687138	58.7812338422774	62.0425282050093
MTMR3	na	19.1865446441794	19.0120147520308	19.4800176114624	17.99368148212	16.6219772130733	37.5621993022629	37.2299705338758	37.4041858708198	34.8625743901415	36.9898161418346
MIEF1	na	257.613480180634	262.795895428457	255.409310139152	136.419056523034	127.316430224897	108.934093327631	98.4460485658612	103.569505813401	86.2726490301884	88.1596954089562
PNPLA3	na	13.848029084188	14.0757332868506	14.9750028319379	13.5547116010684	15.4742692626468	10.9231321413109	12.324150324949	12.7255145637204	11.1319547135727	11.024713957998
MYH9	na	706.891710729379	724.900264272804	730.771795578607	661.882116192522	680.036748695805	733.484607937956	729.957584321307	711.120878871486	704.321783364153	664.638186647167
SAMM50	na	64.423439652527	62.8520590517008	71.7048185740982	69.8345083072589	74.5614406415001	50.3058534671256	54.4837809888044	55.6833209522333	51.7109382809542	52.310366917949
TXN2	na	128.365208728213	130.102784755542	136.026418481753	157.781599075595	163.568171003885	103.063838639443	107.348867606571	113.095252264278	108.950245963581	114.657025163179
FOXRED2	na	119.293746197701	135.332310664199	122.970218241094	194.244565955662	196.693397021367	111.869220671725	113.161451938935	109.086347387268	123.090837086228	123.932991389908
EIF3D	na	464.490992933983	461.371257735657	478.073836927131	451.427383439091	431.221580270587	391.41223506364	413.649988817094	417.257117703492	393.830505947747	401.907848151567
TNRC6B	na	26.8531346589038	32.5012591519292	30.9928331591361	37.57270935033	36.7266544136476	55.0986563454559	58.8616134922937	61.8254045711388	55.5093417474098	51.6260743274526
SGSM3	na	28.0974503157439	28.9334517563039	28.1563423720281	39.5543923329423	35.9747078254372	30.2801112080556	31.969213828002	34.6089861400604	39.4883528690923	40.0691327990685
IFT27	na	8.10812137682894	6.50025183038585	8.7180378603761	7.53039533392689	8.82547837741748	12.6693471434932	14.421095305612	15.1897038000478	14.7423184044611	15.5486483062799
KIAA0930	na	46.240375376767	47.4078516952953	43.131345203966	60.5205982889809	58.7309861528589	70.1086746620871	71.847956969031	71.2040352467131	79.0519216484115	86.2588826575772
SLC25A17	na	32.5127639367893	34.0163554432222	34.1630287447274	38.8013527995496	38.4680044073981	20.843119494134	19.4979094693223	19.9341875535736	21.2861025941964	25.0527120631747
FAM118A	na	37.4097481346761	34.798340625825	34.3715942437795	32.7770365324081	32.2149748843849	36.0017518535042	35.8320072134338	37.9558700282066	39.5259608242057	40.2592140742064
KCTD17	na	11.8410683473492	12.9027555129463	11.0956845495696	13.6736125800251	14.9202033555443	17.6479175752472	17.4745415055247	19.4192823400127	20.6843753123817	20.9089402651686
ST13	na	219.200251677539	213.090962259265	226.168427172054	230.231928919902	231.837005986151	218.834177933065	249.389298665162	221.041452392947	243.398685494062	224.752099723048
RBX1	na	9.47285467787936	14.2223555085886	12.7224954421756	18.2711170996858	19.4318828848071	18.2795272568876	16.7019828284383	18.2791350814134	17.5629150379677	20.3767126947825
EP300	na	101.110681921941	106.007866316593	97.4000880573119	72.4503298443072	73.9282224619545	103.769755342453	101.058032664582	101.142095520899	95.8250696289974	86.2588826575772
L3MBTL2	na	52.0204222988629	55.7164442604501	51.8076699645316	58.8956182432388	58.1373441095349	37.6736598343171	39.1061844639426	35.8226912863112	37.1566596520602	40.4112790943167
RANGAP1	na	127.642702862951	126.290606990354	125.848422128013	134.080670603551	133.727764292797	155.561749236968	151.163981149897	157.671332181126	164.233939980311	171.49132642941
ZC3H7B	na	109.299081728244	113.827718142621	108.245494008019	105.267000036368	101.433637135969	111.646299607616	109.556178112532	109.343799994049	114.704263095935	118.116504370689
PHF5A	na	39.4568480862517	39.6368739431799	38.3343387257686	40.7037684628575	40.4863873546999	29.4627339729916	26.2302065125034	29.4967129482768	31.7411141157275	29.7287114315669
ACO2	na	247.739233355387	245.738843632933	282.105694017816	314.096752744056	292.190613724095	167.413719145397	182.949252435735	185.770445264023	192.402298360263	193.616786855461
POLR3H	na	83.8106803703903	84.063407129802	84.1353223176009	85.6879721681576	87.3841087772995	90.6174125600585	85.6068591228547	90.4394228675968	90.4095240926647	92.0373534217693
TRMU	na	40.5807460988815	39.1970072779658	40.1280020176163	40.307431866335	39.8135930389327	24.1497819450751	24.9426087173595	24.5683344756221	26.513608354962	26.8394760494709
PMM1	na	9.91438603998391	10.6545481129633	9.7608653556364	5.31091039340107	6.68836702145091	12.0005839511681	11.9930537490548	12.3577251254626	8.837869451654	10.7966164278325
DESI1	na	84.573325450389	82.6460589863344	86.0541249088799	63.2553208049859	63.9946122703321	46.6276559093372	42.4907272397495	45.4219956248402	37.758386933875	44.1368720870195
CERK	na	72.3308649556721	74.4840886429176	78.4206276435745	86.4410117015503	77.5692269943419	57.8108626254412	64.3063127403309	60.7588152001911	58.7060179320506	59.6855203932993
BRD1	na	49.9733223472873	49.9493035387544	44.9667215956241	36.938570795894	34.9457282836755	41.4633179241596	43.9254790686242	42.6267958940808	40.9550631185158	42.2740755906681
ZBED4	na	71.4879414461998	69.4989331038247	67.032951395332	56.8346679413219	53.5465123078289	52.6836781509483	46.0592125577198	45.8265640069238	44.7158586298579	45.0112459526538
HDAC10	na	30.1044110525827	32.5012591519292	36.7492409329729	36.9782044555463	36.1725885065452	24.5956240732918	25.2737052932536	27.5842078693362	29.1461652129015	31.2493616326701
ABHD4	na	15.2127623852385	19.4030073433322	17.310936421321	7.72856363218813	10.171067008952	38.5653440907506	36.5677773820875	42.3693432873003	28.6196538413136	25.2427933383126
KHNYN	na	35.804179545205	36.3623109910306	36.1652575356272	23.5820274930869	24.6559328660587	46.9248839948151	46.3535206251813	44.5025220291957	35.5771255372965	39.57492148371
FKBP3	na	20.0696073683885	18.1811554955153	19.3965914118416	34.1245809605845	42.6630748468881	24.8185451374002	28.6214595606278	24.8993449700541	30.3120118214175	32.1237354983044
SDR39U1	na	13.9283075136616	13.0005036607717	13.3481919393318	17.99368148212	17.7696851634998	15.0843253380007	16.0030011682174	17.1022088789884	19.1424491527314	19.426306319093
RBM23	na	37.9315579262542	45.3551405909629	41.921665309464	49.938411161831	43.2171407539905	52.2006825120468	53.8583763454488	54.1753842553762	49.3416371088087	52.0442531327559
PRMT5	na	131.977738054523	149.456918024962	139.73888436488	186.357467684864	185.453774334432	141.44341517677	141.488603432101	146.564091145739	161.563775167258	175.939228267637
AP4S1	na	4.73642733893968	3.76330369127602	5.04728507705985	5.5883460109668	4.78871248281397	6.94770649804467	5.812584332364	7.1718940460274	8.19853421472584	8.66770614628806
POLE2	na	14.1290035873455	11.3876592216534	14.0156015362984	24.8503046019587	23.626953324297	13.523877889242	12.7656124261412	14.6012406988353	17.2244434419469	16.3089734068315
VCPKMT	na	14.4902565199765	13.2448740303351	12.3887906436924	10.3443851692364	10.8438613247192	7.87654426516294	7.50485572026745	9.15795701261961	8.61222172097347	8.401592361095
SOS2	na	36.9682167725716	32.2568887823659	35.4561348388502	18.0729488014245	16.0679113059708	54.5042001745002	56.9853995622269	53.1087948844286	40.2029040162473	36.8757673767518
CDKL1	na	7.78700765893473	8.69958515645625	6.92437456852838	9.63097929549597	8.62759769630946	4.34696075011351	4.04673592759519	3.97212593318441	6.35574441416819	5.36029195888867
NIN	na	83.1684529346018	85.3830071254442	78.6291931426265	93.3769021406935	89.0463064986068	102.80376406465	103.964324830764	101.951232285066	110.379348257891	96.0670764546926
PYGL	na	220.243871260695	219.346843720088	224.416476980016	203.55847597394	211.890633330463	141.071880069923	150.281056947512	143.658554583503	149.190757934942	170.578936308748
PSMC6	na	89.2294743598552	87.9244589689033	83.843330618928	96.2701592953075	94.0724757987504	78.1709864806737	76.6304630652799	79.810308101946	85.1820183318992	86.6010289528254
GNPNAT1	na	186.567070096539	198.086621568074	181.660549674344	149.775599825841	151.972363090956	123.163887919883	114.449049734079	110.962073522383	126.061865540188	130.66186852979
DDHD1	na	48.769145905184	50.5846664996192	48.5540481793195	49.8195101828742	46.3040793792755	43.3581469690809	42.9689778493744	40.7878487027917	42.4217733679392	40.4873116043718
CDKN3	na	27.4150836652187	22.4820739998308	25.2781384851096	36.1458976028491	43.3754452988769	37.264971216785	34.8387174857513	38.7650067923738	45.4680177321263	48.3566763950807
CNIH1	na	271.581926909033	272.815080580555	277.892670936964	178.192933796502	162.024701691243	212.220853031183	188.504317209071	194.781286501339	174.764167412069	174.874773126864
CGRRF1	na	11.9614859915595	10.8989184825267	12.6390692425548	6.89625677949094	8.42971701520145	12.6321936328085	10.9997640213724	12.6519566760689	11.0567388033459	12.013136588715
ATP6V1D	na	25.5285405725901	27.3206073171856	28.2814816714593	28.6947695882267	30.3153203457479	27.2335233319077	25.4944363438497	28.6875761841096	27.4914151879109	28.3221099955465
PLEK2	na	44.2334146399282	43.84004429967	49.9722935728735	73.4411713356133	76.3819429076939	39.5313353685536	44.992345813172	41.4866486354816	53.7041599019656	53.3748220587212
PIGH	na	24.8863131368017	24.1437925128617	26.1958266809387	26.1185817108306	22.1230601478761	19.6170536415379	21.0062383150623	19.6767349467931	20.0074321203401	21.3271190704719
PSMA3	na	79.6362020377655	72.0892590211965	78.7126193422474	96.7853968707867	96.8428053342626	63.495349760205	62.0254252175045	59.6554468854177	71.2670749399333	77.8192740414546
VTI1B	na	69.280284635677	62.6076886821374	70.4534255797858	71.8954586091757	75.867453136813	77.9109119058806	79.3528126892985	83.010076214789	76.7578363864928	78.3895178668683
TIMM9	na	82.8874784314444	67.641718295143	76.8772429505892	48.4323320950456	43.0192600728825	44.2869847361992	44.9187687963066	41.41309074783	37.9840346645555	39.4608727186272
GSTZ1	na	13.4064977220835	15.0043406911914	14.2658801351609	14.1888501555044	15.355540853982	30.0200366332625	33.7350622327708	32.7332600049456	25.9870969833741	22.9238017816303
KIAA0586	na	18.3034819199703	17.3502962389998	18.22862461715	13.8321472186341	15.7117260799764	41.8720065416917	38.0025292109621	39.9787119386245	33.3582561856047	29.3485488812911
TMED8	na	105.646413187197	103.56416262096	102.572512433803	91.5933874563424	82.5558201582639	58.9626214566679	57.0221880706595	52.1157634011325	55.1332621962756	53.4508545687764
SAMD15	na	0.802784294735539	0.488740739126756	0.917688195829063	1.82314834400335	2.05795908352336	2.30351766245331	2.42804155655712	2.3906313486758	2.93342049884686	2.66113785193054
AHSA1	na	121.019732431383	114.16983666001	126.223840026307	169.592429651964	182.287683436704	82.8523288269498	88.8442478649308	84.6283497431233	97.0285241926269	103.974457500429
DAAM1	na	17.0190270483934	18.0345332737773	16.2263958262503	12.2864344921965	13.7329192688963	39.2341072830758	42.4539387313168	37.1099543202136	32.6060970833362	32.1237354983044
SPTLC2	na	73.8160159009328	75.9503108602978	74.2910307623437	89.3739025158166	90.5106235388061	82.1464121239399	77.4398102507989	77.9345819668311	76.3817568353586	76.3746563504066
RIN3	na	39.4568480862517	44.1821628170587	39.1686007219768	50.8103516741804	49.9055077754414	53.0180597471109	53.6744338032853	57.8164996941286	59.5710008996593	63.2590483658918
LGMN	na	38.9751775094104	42.1294517127263	44.2575988988471	86.401378041898	97.7134803311379	53.3152878325888	57.0221880706595	56.0878893343169	77.0210920722867	79.7961193028887
ALKBH1	na	14.6106741641868	13.8313629172872	15.1001421313691	15.100424327506	15.2368124453172	16.0503166158037	14.0532102212851	14.4541249235321	12.7490967834498	12.9635429644045
SNW1	na	115.400242368234	108.353821864402	119.549744056641	111.608385580727	107.330481432987	99.9057902312413	99.4761268019764	101.178874464725	103.121012921001	99.5645719172299
ITPK1	na	294.100026376365	303.605747145541	320.106327945101	251.475570493506	249.131777514991	336.685113825031	320.575062482405	339.285756792835	287.851288438126	294.473911443628
DHRS7	na	41.022277460986	38.6105183910137	37.8337815280436	39.7921942908558	43.2567168902121	36.298979938982	40.8352443602788	40.6775118713144	44.1517393031566	41.8558967853647
PPM1A	na	30.5058031999505	29.8620591606448	31.284824857809	26.1582153704829	27.5054146740141	48.9683270824753	46.5374631673447	44.9438693551051	43.2491483804345	41.1716041948683
CEP128	na	11.7206507031389	10.4590518173126	11.1791107491904	11.4937612991516	13.3371579066802	9.36268469255217	10.116839818988	9.45218856322586	11.6584660851606	9.3139824817569
ERH	na	95.370774214582	91.6877626601794	100.403431243662	91.0385162212109	102.858378039946	69.4027579590772	62.7244068777255	68.0778250215216	70.0636203763038	75.9184612900757
HIF1A	na	299.63923801004	266.461450971907	274.639049151752	186.119665726951	178.567526631873	191.489194069103	183.022829452601	185.402655825765	173.711144668893	172.479749060127
SUSD6	na	15.8549898210269	17.7901629042139	17.7280674194251	17.0424736504661	14.3661374484419	22.5150274749469	20.932661298197	20.8536611492181	18.6911536913704	17.4494610576589
SRSF5	na	73.2942061093547	68.7658219951345	64.6970178059489	75.6606562761392	82.1600587960479	75.7188547754815	74.3495755424535	74.6244770225108	94.6592230204813	95.6108813943617
EIF5	na	530.03833059914	507.703879804874	492.08943846343	319.843633393632	358.559794167723	364.884628434742	365.420254261846	351.055018817085	359.644874749648	346.936343381688
DICER1	na	118.129708970335	105.470251503554	103.32334823039	89.0568332385986	87.1070758237483	77.6879908417722	70.1188970726949	73.741782370692	79.6912568853397	75.1581361895241
ZFYVE21	na	28.258007174691	25.1701480650279	24.6941550877639	27.783195416225	25.2891510456043	22.77510204974	22.6985097029658	23.2075135540682	21.0604548635159	22.9998342916854
MTHFD1	na	358.403048384681	367.53303582332	385.887886346121	432.720296083231	431.854798450132	244.32148626279	254.245381778276	255.172312263272	274.124384821728	280.864092143755
ZC3H14	na	162.603958898683	157.130147629252	158.384639980134	151.440213531235	150.5871983232	150.025876144943	155.505025144953	143.879228246457	154.192615965027	154.68814170722
TELO2	na	64.9853886588419	65.833377560374	64.3215999076552	88.7793976210328	80.854046300735	45.8474321849579	45.2498653722008	46.1207955575301	59.0444895280714	63.2970646209194
PCNX1	na	94.3271546314258	94.2780885775512	93.6459090743748	72.0936269074369	63.9946122703321	84.5242368077627	79.4999667230292	76.095634775542	75.7424215984304	71.6986569820144
GSKIP	na	42.3468715472997	36.9976739518954	40.294854416858	29.4874427812716	29.8404067110887	28.6453567379275	25.2001282763882	24.5315555317963	25.9118810731472	27.5998011500225
VRK1	na	35.5232050420476	31.0839110084617	31.1596855583777	33.3715414271918	37.9139385002957	20.6573519407104	19.1300243849955	18.3159140252392	23.7306196765688	23.7981756472646
PSMC1	na	114.517179644025	116.515792207819	110.915132395885	139.946452232083	155.138453988684	102.989531618074	105.987692794561	103.532726869575	109.92805279653	112.60414739169
RPS6KA5	na	7.78700765893473	5.76714072169572	7.3415055666325	7.17369239705667	7.04455224744534	19.5799001308532	19.1668128934281	19.52961917149	21.7373980555575	21.5552166006374
PPP4R3A	na	110.22228366719	104.4927700253	99.9445871457471	86.3221107225935	83.5056474275824	82.8151753162651	82.8845094988361	78.7804976748241	89.2812854392621	87.9315978787907
C14ORF93	na	4.33503519157191	3.42118517388729	5.08899817687026	6.89625677949094	6.80709543011572	10.9602856519956	12.6552469008431	11.0704620915602	11.4328183544801	11.0627302130255
PSMB5	na	64.9452494441051	66.5176145951514	64.9890095046218	76.0569928726616	79.1918485794277	59.222696031461	63.0922919620523	60.0232363236755	65.3626259871262	72.8011283778142
YY1	na	86.6605646167014	85.2363849037062	90.7677051874564	90.9592489019064	93.914171253864	143.635472307169	141.856488516428	130.896261075957	148.28816701222	151.608825049986
ACIN1	na	175.047115467084	172.62322905957	171.691118819656	202.567634482633	192.617054990542	168.008175316353	176.84236003591	169.698046812156	198.494787088637	198.825013794239
CCNB1IP1	na	192.628091521793	181.371688289939	175.570437102024	128.571591911889	113.939696181995	129.071296118755	133.763016661237	136.96478680721	108.649382322674	107.966164278325
TRIP11	na	84.5331862356523	68.0815849603571	67.1580906947632	60.5602319486331	61.5013156883711	63.3838892281508	62.6508298608601	53.2191317159059	57.1264838172869	46.0376848383984
APEX1	na	254.603039075376	256.540013967634	257.202973431	261.899222982047	247.509155929905	305.401857828488	300.929998979352	319.020558744829	292.853146468211	294.930106503959
PABPN1	na	102.074023075624	96.5751700514469	95.8567033643267	117.117464272389	124.625252961828	101.169009594522	103.706805271735	108.939231611965	103.497092472135	105.495107701532
ARHGAP5	na	65.9888690272613	64.6115257125571	68.6180491881277	61.3529051416781	59.7995418308422	77.7251443524569	69.0888188365797	68.4088355159537	70.7405635683454	65.6160561776017
CINP	na	40.9018598167757	39.4413776475292	38.0006339272853	41.3379070172934	43.4941737075417	34.8128395115928	35.6480646712704	34.7928808591893	34.3360630185536	36.4575885714485
DHRS2	na	84.2522117324948	72.7246219820612	66.7409596966591	18.7070873558605	24.4184760487291	44.4355987789381	35.7216416881357	38.4707752417675	27.3033754123438	29.6906951765394
SRP54	na	78.3517471661886	70.0854219907768	71.6631054742877	63.4138554435949	61.6200440970359	44.2869847361992	46.8685597432389	44.2082904785894	49.4168530190355	47.8244488246946
CHD8	na	65.7078945241039	64.6603997864698	62.77821521467	69.7156073283021	68.38756339093	63.7182708243134	64.0120046728694	62.0460782340935	63.0685407252075	64.4755685267743
PCK2	na	146.187020071342	141.734814346759	144.535890843077	87.9867244279879	86.1572485544298	134.384248146671	129.532338191479	130.969818963608	94.3207514244605	92.1894184418796
PRORP	na	22.4779602525951	20.5271110433237	21.065115404258	30.993521848057	31.3838760237312	23.0723301352179	21.2269693656584	23.1339556664166	23.655403766342	26.4212972441675
DCAF11	na	44.634806787296	44.5731554083601	47.1358027857655	54.4170147025349	56.1585372984547	98.5682638465909	103.154977645245	104.488979409045	97.1789560130806	100.629027058002
PSMA6	na	91.3568527409043	85.6762515689203	96.6492522607245	111.291316303509	122.844326831856	82.2578726559941	80.6404104844424	82.495171001228	91.5001547909539	99.4885394071748
NFKBIA	na	49.0501204083414	50.3891702039685	47.9700647819737	45.8561442176496	46.1061986981675	25.8959969472574	29.6147492883103	32.1815758475589	37.758386933875	36.0394097661451
EMC9	na	13.7677506547145	14.0757332868506	14.0990277359192	15.6552955626375	15.2763885815388	14.6013296990992	14.0532102212851	15.152924856222	14.6671024942343	14.7883232057283
PSME2	na	21.3942014547021	24.2904147345998	21.8159512008455	49.5024409056563	58.2560725181997	23.6296327954888	26.4141490546668	28.3565656896776	38.6609778565971	45.3153759928744
BRMS1L	na	6.38213514314754	5.32727405648164	7.63349726530539	8.28343486731958	10.36894769006	7.83939075447821	7.46806721183477	6.25242045038286	8.64982967608689	9.65612877700512
TM9SF1	na	26.9334130883773	31.9636443388898	24.5690157883326	44.2311641719074	42.5443464382233	28.7568172699817	29.761903322041	30.0851760494893	32.944568679357	36.5336210815036
SEC23A	na	62.4164789156882	56.938296108267	60.3588554256661	62.1852119943752	61.9366531868087	45.2901295246869	46.2431550998833	44.2082904785894	50.3194439417576	56.2640574408172
GMPR2	na	27.535501309429	27.7604739823997	28.1980554718385	30.0026803567508	26.8326203582469	34.7013789795386	34.2133128423957	37.4409648146456	32.4180573077691	30.1849064918979
PNN	na	178.3385310755	160.0137179901	165.517580047715	144.583590411396	139.782913134702	81.5519559529842	77.550175776097	76.8312136520577	99.5482571852261	89.8324106301696
RABGGTA	na	24.4447817746972	27.8582221302251	26.6963838786637	35.7099273466744	32.1358226119417	27.6793654601245	28.2167859678683	29.0553656223674	31.8915459361812	34.0245482496834
NFATC4	na	0.040139214736777	0.0977481478253511	0	0.0396336596522468	0	1.15175883122666	1.10365525298051	0.735578876515631	0.827375012495268	0.684292590496426
PLTP	na	1.08375879789298	1.41734814346759	1.50167159317483	0.317069277217974	0	1.37467989533504	1.25080928671124	1.8021682474633	0.827375012495268	0.874373865634322
PCIF1	na	33.6366619494191	32.989999891056	33.3704798483296	31.9843633393632	29.1676123953214	35.5930632359722	34.4708324014245	35.2342281850987	38.0592505747823	39.9931002890133
GSS	na	52.2612575872836	51.4643998300474	56.1875454446249	63.5327564225516	63.7175793167809	42.2063881378542	46.8317712348062	49.0631110635926	45.3928018218995	47.976513844805
TRPC4AP	na	74.0167119746167	74.875081234219	76.2932595532435	79.1484183255369	71.7515349697663	80.9203462713438	78.2859459447507	86.025949608503	79.9545125711336	82.3432083897365
PYGB	na	418.652009704584	407.512028283889	405.659895656256	198.049397282277	184.701827746221	378.111278238506	352.286756751378	366.207943673307	267.091697215518	263.338598576041
ABHD12	na	68.5176395556783	70.0365479168641	75.333858257604	83.3892199083273	78.4003258549956	61.8234417793921	63.0922919620523	64.5838253580724	64.7608987053114	66.490430043236
PROCR	na	69.9225120714654	71.8937627255458	71.9550971729606	88.4623283438149	86.7508905977539	48.6339454863127	53.7847993285834	56.7866892670067	60.5111997774948	64.7036660569398
GINS1	na	13.5670545810306	13.0493777346844	14.9750028319379	21.1643742542998	18.8778169777046	12.2606585259612	12.434515850247	11.0336831477345	12.8243126936767	13.3437055146803
NINL	na	1.84640387789174	2.05271110433237	1.45995849336442	1.50607906678538	1.78092612997214	1.41183340601977	1.83942542163418	1.43437880920548	1.27867047385632	1.63469896618591
UQCC1	na	34.2387501704707	36.3134369171179	33.7876108464337	37.6916103292867	35.4206419183347	22.7007950283705	23.3974913631868	25.5245870150924	25.3477617464459	26.0031184388642
ZMYND8	na	39.777961804146	38.9526369084024	35.9984051363855	31.8258287007542	32.8877692001521	60.4487618840571	60.8114044392259	58.1842891323864	50.8459553133455	45.6575222881226
IFT52	na	17.4204191957612	16.8615554998731	19.6885831105144	18.7070873558605	20.4212862903472	19.8028211949615	22.0731050596101	23.3546293293713	21.6621821453306	21.137037795334
MYBL2	na	43.8320224925604	47.0168591039939	43.9238941003638	57.7462421133236	58.1373441095349	27.1220627998535	26.8923996642917	25.8555975095244	31.6658982055007	29.0824350960981
HNF4A	na	27.2946660210083	28.7379554606532	31.493390356861	19.5790278682099	18.6007840241534	47.9280287833028	46.9789252685369	46.2679113328332	38.6233699014836	45.353392247902
NDRG3	na	34.2387501704707	37.9262813562362	35.2058562399877	39.5147586732901	42.069432803564	36.447593981721	40.0994741916251	38.3972173541159	40.3157278815876	43.8707583018264
RAB5IF	na	53.0640418820191	53.6148590822051	53.8516118552418	56.9932025799309	55.6044713913523	30.2429576973709	31.0862896256176	32.8435968364229	34.6745346145744	37.9022062624965
NFATC2	na	2.52877052841695	2.88357036084786	2.96163008653925	1.50607906678538	1.54346931264252	3.30666245094105	3.23738874207615	3.23654705666878	3.15906822952739	3.23138167734423
PABPC1L	na	146.427855359762	147.501955068455	125.973561427444	59.0937865415	47.6892441470317	102.840917575335	85.4964935975566	98.2365589586625	83.9033478580428	73.447404713283
STK4	na	84.4930470209155	78.638384925495	79.0880372405411	60.7980339065466	56.3168418433411	42.5036162233321	42.4171502228842	39.9787119386245	38.8866255872776	41.285652959951
ADNP	na	140.808365296614	132.693110672914	131.479690602418	95.2396841443491	95.2597598853985	134.941550806942	125.15450568799	129.608998042054	119.029177933978	114.390911377986
PFDN4	na	4.93712341262357	5.03402961300558	6.67409596966591	5.86578162853253	5.89684429701885	9.65991277803002	11.2940720888339	9.93031483296102	10.530227431758	9.61811252197754
CSTF1	na	46.3607930209774	46.6258665126925	44.3827381982783	42.3683821682518	42.2277373484504	37.9337344091102	36.8620854495489	39.3166909497605	36.2540687293381	41.3997017250338
BMP7	na	163.286325549209	160.600206877052	164.975309750179	145.693332881659	138.199867685838	151.066174444116	150.39142247281	152.448722157865	136.291229331039	141.876663762926
RAE1	na	64.6241357262109	64.9536442299458	60.6091340245286	49.1061043091338	52.636261174732	43.2838399477114	42.2699961891534	41.3027539163527	40.5413756122681	41.5137504901165
TPD52L2	na	151.204421913439	144.12964396848	148.665487724308	139.589749295213	131.3531961195	134.681476232149	135.8599616419	134.794829121489	134.034752024233	137.542810689782
DNAJC5	na	84.6134646651258	90.7591552558385	82.6336507244261	89.6909717930345	87.3049565048563	89.2055791540388	90.3893652191035	86.7247495411929	85.971785389281	85.194427516805
NELFCD	na	52.3816752314939	50.3891702039685	49.0546053770445	62.2644793136797	63.4801224994513	55.6931125164115	56.4335719357366	54.6167315812856	66.2276089547348	66.8705925935118
CTSZ	na	23.03990925891	27.711599908487	22.6919262968641	37.414174711721	43.8503589335362	29.537040994361	33.6982737243382	31.5563338025206	38.3225062605763	39.3088076985169
PRPF6	na	83.1283137198651	76.2435553037739	80.6731350333367	94.0506743547817	88.927578089942	89.7628818143097	101.389129240476	95.625253947032	98.2695867113698	95.3827838641962
PRELID3B	na	205.994450029139	180.29645866386	182.786803369225	139.70865027417	133.846492701461	118.333931530868	108.746830927013	100.296179812906	102.820149280094	102.491823554354
MTG2	na	57.2385202146439	57.4759109213065	60.650847124339	60.3620636503719	63.0843611372352	37.1535106847308	40.7984558518461	37.9190910843808	40.2781199264742	42.4261406107784
PSMA7	na	94.6081291345833	94.0337182079878	96.6909653605349	123.696651774662	128.187105221772	85.7503026603588	89.2489214576903	88.894707226914	86.3102569853018	101.161254628388
SLCO4A1	na	159.151986431321	167.100458707438	156.215558789993	151.598748169844	145.91721424905	111.349071522138	92.4495216913338	94.9264540143422	117.186388133421	130.737901039845
NTSR1	na	502.462690074974	524.663183452572	504.019385009208	294.24028925828	288.193423965713	373.169861317437	336.320544091593	355.321376300876	283.82723724099	303.331698865054
MRGBP	na	27.174248376798	28.1514665737011	30.3671366619799	31.5880267428407	32.5315839741577	24.8185451374002	27.2970732570512	29.7173866112315	27.4161992776841	28.6262400357671
TCFL5	na	14.8113702378707	13.8313629172872	15.4338469298524	17.0424736504661	16.9781624390677	19.8028211949615	20.0865256042452	20.8904400930439	17.3748752624006	17.7916073529071
DIDO1	na	83.9712372293374	81.7174515819935	79.0463241407307	75.2643196796167	73.0971236013008	97.1935839512559	91.4194434552187	88.8579282830882	92.2147059381089	88.5018417042044
GID8	na	80.6396824061849	89.5861774819343	84.6358795153259	92.663496266953	85.3261496937761	86.7534474488465	86.1218982409122	84.3708971363429	89.093245663695	86.7911102279633
SLC17A9	na	20.3505818715459	16.0306962433576	20.2308534080498	18.5881863769038	17.7696851634998	7.20778107283778	7.94631782145965	7.94425186636881	11.7712899505009	12.8114779442942
ARFGAP1	na	81.4023274861837	80.4955997341767	73.6236211653771	69.2003697528229	71.6328065611015	60.1515337985792	56.3967834273039	63.5172359871247	67.6943192041583	73.3713722032279
PTK6	na	5.98074299577977	7.67322960429006	7.80034966454704	4.75603915826962	4.15549430326832	5.61018011339436	5.62864179020059	5.66395734917036	4.51295461361055	4.79004813347498
GMEB2	na	49.2508164820253	49.6071850213657	44.8832953960033	38.8409864592019	34.589543057681	35.5187562146027	33.6614852159055	33.2849441623323	38.1720744401226	37.7501412423861
C20ORF27	na	102.194440719834	98.0413922688272	102.530799333993	142.324471811218	149.399914236551	72.7837274313877	79.7206977736253	81.0975711358483	90.5599559131184	97.20756410552
CDC25B	na	137.757784976618	128.832058833813	135.108730285924	119.733285809438	129.453541580864	199.885887483852	175.150088648006	183.674045465953	134.749303171388	143.701444004249
RNF24	na	10.5164742610356	10.3124295955745	12.0550858452091	10.5029198078454	8.90463064986068	20.0257422590699	17.8056380814188	18.9779350141033	17.4500911726275	18.3238349232932
ARFRP1	na	30.7064992736344	30.6929184171603	34.2881680441586	26.1185817108306	24.5372044573939	23.4067117313804	22.440990143937	23.1707346102424	20.9852389532891	23.1138830567682
NDUFAF5	na	15.4937368883959	16.0795703172703	16.810379223596	13.5547116010684	13.8912238137827	8.47100043611863	8.53493395638259	8.49593602375554	9.43959673346874	9.92224256219817
TRIB3	na	357.720681734156	413.37691715341	379.589208274749	221.948494052582	190.875704996791	329.700253816302	320.759005024568	331.598957533246	274.951759834223	268.242695474599
CSNK2A1	na	306.382626085818	288.992399045651	299.208064940085	215.646742167875	204.41074358458	231.243450501765	215.543870907093	216.039516032641	188.829542624488	183.960658078456
SLC52A3	na	3.73294697052026	3.90992591301405	3.58732658369543	7.09442507775218	7.8360749718774	11.7033558656902	10.8893984960743	13.2036408334556	10.5678353868714	10.3404213675015
CDS2	na	33.4359658757352	36.0690665475546	36.6241016335417	36.4233332204148	34.0354771505786	47.2221120802929	49.3701783166614	47.481616479084	42.1209097270318	41.9319292954199
HM13	na	239.791668837506	253.118828793747	248.318083171382	211.524841564041	204.41074358458	161.617771478579	170.183640009594	168.484341665905	178.336923147844	188.028397366407
SNPH	na	10.9178664084033	10.3124295955745	12.2636513442611	9.71024661480047	10.8438613247192	13.4867243785573	15.8190586260539	15.5942721821314	13.8773354368524	15.5486483062799
SEC23B	na	168.103031317622	160.355836507489	161.513122465915	141.848867895391	143.542646075754	71.5205080681069	69.5302809377719	70.3581195387201	67.3558476081375	67.2887713988152
FERMT1	na	164.610919635522	165.145495750931	165.183875249231	107.684653275155	109.428016652732	200.963339293709	173.053143667344	175.104551554546	122.4515018493	128.647007013328
PLCB4	na	2.97030189052149	3.12794073041124	3.21190868540172	3.96336596522468	3.68058066860908	3.9754256432662	4.9296601299796	4.41347325909379	6.39335236928162	6.65284462982636
MYL9	na	0.040139214736777	0.293244443476053	0.125139299431236	0.792673193044936	0.831098860653664	1.41183340601977	1.72905989633613	1.3975998653797	2.78298867839317	2.62312159690297
TM9SF4	na	95.0496604966878	102.244562625317	103.073069631528	97.8158720217451	89.4420678608229	84.3756227650238	87.4462845444889	89.4831703281265	80.3682000773812	78.5795991420062
CRNKL1	na	11.3192585557711	10.2635555216619	11.3876762482425	17.8351468435111	18.9173931139262	26.9734487571146	27.55459281608	26.2233869477822	27.4161992776841	28.7402888008499
POFUT1	na	106.73017198509	109.23355519483	107.536371311242	106.693811783848	103.92693371793	77.2793022242402	77.1822906917701	75.6542874496326	75.253518181956	83.1415497453157
SAMHD1	na	22.1167073199641	22.7264443693941	19.0628866133583	39.5543923329423	35.4602180545563	17.8336851286708	21.3373348909565	19.2353876208837	25.6486253873533	24.3684194726783
KIF3B	na	33.7169403788926	36.2645628432053	37.7503553284228	35.4721253887609	35.2227612372267	33.2895455735188	34.8019289773187	33.0274915555518	33.6215118713986	34.062564504711
MROH8	na	2.0872391663124	1.51509629129294	1.91880259127895	1.34754442817639	1.66219772130733	1.33752638465031	1.58190586260539	1.3975998653797	1.09063069828922	1.40660143602043
NOP56	na	377.188200881493	375.157391353698	364.113648245086	412.42786234128	440.957309781101	218.425489315533	209.768075083162	219.496736752264	265.060867639393	267.178240333827
MANBAL	na	37.3696089199393	40.7609776431714	40.9622640138245	34.7587195150205	36.0538600978804	31.0974884431197	29.9458458642044	30.9310917574823	27.6794549634781	31.1733291226149
IDH3B	na	130.251751820841	132.2532440077	135.233869585356	149.181094931057	155.692519895786	53.0552132577956	57.0221880706595	54.9109631318919	62.2411657127122	69.6837954655527
MAPRE1	na	118.129708970335	115.293940360002	113.209352885458	106.337108846978	105.509979166794	85.304460532142	79.3896011977312	76.7944347082319	85.2196262870126	84.2820373961431
JAG1	na	76.2645079998762	76.5856738211626	79.5051682386452	42.4872831472086	35.3414896458915	31.1346419538045	28.5110940353298	27.7313236446393	26.3631765345083	27.9799637002983
CDK5RAP1	na	36.5668246252038	31.6215258215011	32.6613571515526	29.3289081426626	30.5132010268559	23.8897073702819	19.6082749946203	21.2950084751275	24.7836424197446	21.4411678355547
SNTA1	na	13.8881682989248	13.1471258825097	13.0144871408485	20.2131664226459	19.8672203832447	17.387843000454	21.0062383150623	20.1548612165283	17.8637786788751	20.7568752450582
TTI1	na	38.8948990799369	40.9075998649095	38.2509125261478	41.1001050593799	41.0008771255807	25.0786197121933	26.156629495638	27.3267552625557	25.3853697015594	25.927085928809
E2F1	na	59.205341736746	61.0925923908445	59.7748720283203	71.3802210336965	60.511912282831	36.3732869603515	36.1998922977606	36.70538593813	42.1209097270318	39.6129377387375
RPRD1B	na	50.7761066420228	45.6972591083517	48.0117778817842	38.7220854802451	38.9033419058358	37.2278177061003	35.9055842302992	34.4250914209315	35.351477806616	36.229491041283
PXMP4	na	4.97726262736034	4.05654813475207	5.96497327288891	8.83830610245104	9.85445791917916	9.43699171392164	9.41785815876699	9.30507278792273	8.16092625961242	8.51564112617774
CHMP4B	na	26.0503503641682	26.6363702824082	27.1552279765782	33.728244364062	39.6948646302678	35.5559097252874	40.7984558518461	37.5145227022972	44.6782506747445	42.9963844361921
CST3	na	48.1670576841323	50.0959257604925	52.349940262067	73.9167752514403	76.5402474525803	67.4336218927865	75.3796537785686	74.1463507527756	73.7868079325325	82.4192408997917
ACTR5	na	23.6018582652248	21.700088817228	21.6908119014142	19.2619585909919	18.6007840241534	17.9822991714097	17.6216955392554	17.6171140925494	16.9987957112664	20.0345663995342
AHCY	na	375.060822500444	378.822946897148	374.375070798447	393.007369111679	373.321692978381	310.120353685448	336.541275142189	329.465778791351	301.202112503391	301.0507235634
FAM83D	na	27.7361973831129	28.3469628693518	26.9883755773365	42.3287485085996	51.2906725431975	40.5716336677261	36.5309888736548	33.1378283870292	44.5654268094042	49.7632778311012
DHX35	na	23.4814406210145	20.5759851172364	20.2725665078602	20.4509683805594	17.848837435943	12.8179611862321	13.02313198517	13.3139776649329	15.3816536413893	15.7387295814178
DNTTIP1	na	15.0923447410281	18.523274012904	18.22862461715	19.2223249313397	20.7774715163416	18.7625228957891	20.0497370958125	20.9272190368697	25.0092901504251	22.0114116609684
PIGU	na	23.2004661178571	22.9219406650448	25.2781384851096	30.0423140164031	23.626953324297	21.5118826864592	18.835716317534	20.0813033288767	22.0758696515783	23.8361919022922
ACOT8	na	8.1883998063025	7.33111108690133	8.96831645923857	7.29259337601341	6.92582383878053	10.625904055833	11.625168664728	10.5923358218251	9.21394900278821	10.7966164278325
APMAP	na	96.4946722272118	95.060073760154	101.321119439491	131.781918343721	134.954624515666	92.9209302225119	92.081636607007	93.1978436545304	100.187592422154	106.93972539258
ZNF516	na	43.0292381978249	43.3513035605432	41.1708295128766	24.2161660475228	21.1732328785576	35.5930632359722	33.6982737243382	31.0414285889596	28.1683583799525	27.105589834664
ADNP2	na	101.712770142993	109.526799638306	101.23769323987	64.6424988928145	61.6596202332575	71.2975870039985	63.3498115210811	66.5331093808388	72.6585692791299	68.657356579808
RBFA	na	26.5320209410096	27.711599908487	30.075144963307	40.4263328452917	39.6948646302678	36.4104404710362	38.0761062278275	39.4638067250636	45.2047620463324	47.9384975897774
USP14	na	133.543167429257	131.324636603359	136.485262579668	115.809553503865	118.25349503015	103.769755342453	89.6903835588826	91.3221175194156	94.0198877835532	93.3299060927069
VAPA	na	111.225764035609	103.466414473134	104.825019823565	89.2946351965121	96.7240769255978	97.8995006542658	87.8509581372484	84.0398866419108	93.2301207261713	90.8588495159143
METTL4	na	9.67355075156325	9.62819256079709	10.3865618527926	4.59750451966063	3.9576136221603	6.16748277366532	5.92294985766206	6.10530467507974	3.98644324202265	4.14377179800613
LPIN2	na	18.9858485704955	18.2789036433407	18.8126080144958	19.0637902927307	17.5718044823917	19.6913606629073	16.5916173031403	18.7204824073228	19.9698241652267	19.8064688693688
SMCHD1	na	107.894209212456	94.2780885775512	94.8973020686872	88.4623283438149	85.8802156008786	85.7131491496741	80.8979300434712	76.1691926631936	86.7615524466629	78.8457129271993
MYL12A	na	58.8039495893782	52.6373776039516	57.8977825368518	56.7950342816697	66.1317236262987	63.0495076319882	63.6441195885426	58.9934258965536	56.5247565354722	59.6094878832442
CEP76	na	9.71368996630002	10.3613036694872	8.75975096018651	9.9084149130617	11.3583510956001	15.0100183166313	15.230442491131	14.6380196426611	14.1405911226464	15.0924532459489
CEP192	na	64.062186719896	60.554977577805	58.5651921338184	58.9748855625432	53.5465123078289	58.2938582643427	54.4837809888044	55.4258683454528	58.4803702013701	60.0276666885476
RNMT	na	40.8617206020389	40.2722369040447	42.5056487068098	29.5270764409239	26.5555874046956	52.7208316616331	46.8685597432389	49.1734478950699	45.2423700014458	43.1104332012748
SMAD7	na	32.2317894336319	37.0465480258081	40.50341991591	45.3805403018226	49.549322549447	66.0589419974515	61.4368090825816	63.8482464815568	64.8737225706517	71.2044456666558
LIPG	na	53.3048771704398	65.2957627473345	68.1174919904027	31.7465613814497	30.2361680733047	46.6276559093372	44.6244607288452	41.41309074783	27.0025117714365	30.1088739818427
RNF125	na	37.8914187115174	38.9037628344897	39.0017483227352	17.5973448855976	15.1180840366524	30.7631068469571	26.3405720378014	26.9957447681237	22.3015173822588	22.1254604260511
ANKRD12	na	29.4621836167943	30.6440443432476	29.6580139652029	35.1550561115429	33.9563248781354	44.6956733537312	49.3701783166614	41.7073222984363	48.9279496025611	42.3501081007232
POLI	na	9.99466446945746	8.45521478689287	7.63349726530539	9.11574172001677	7.91522724432061	7.05916703009886	6.51156599258499	6.80410460776959	6.50617623462188	7.26110471026763
MIB1	na	45.4777302967683	48.8251998387629	48.8877529778028	34.6398185360637	33.9167487419138	41.7976995203222	40.5041477843846	37.6248595337745	37.0438357867199	33.3782719142145
RBBP8	na	158.268923707112	141.490443977196	155.881853991509	119.971087767351	117.145363215945	82.963789359004	80.1989483832502	80.6562238099389	88.3034786063131	84.2060048860879
RIOK3	na	55.7533692693832	50.1936739083178	54.8944393505021	36.7404024976328	36.3308930514316	42.1320811164848	42.1228421554227	38.2868805226386	32.6060970833362	29.1584676061532
CSTF2	na	32.5529031515261	28.1025924997885	28.6986126695634	34.4416502378025	37.2807203207501	20.4715843872867	19.7554290283511	20.3387559356572	22.5271651129393	26.0791509489193
PSMD10	na	10.797448764193	11.4854073694788	14.0156015362984	14.3473847941133	13.258005634237	17.8336851286708	17.6216955392554	19.6399560029673	18.3150741402362	20.7948915000858
ATG4A	na	4.57587047999257	5.03402961300558	4.58844097914532	4.3993362213994	5.77811588835404	4.16119319668986	4.85608311311423	3.93534698935863	5.4907614465595	4.71401562341982
TBL1X	na	45.3974518672947	51.6110220517854	47.8449254825425	30.6368189111868	26.713891949582	59.2598495421457	56.3967834273039	54.9845210195434	50.0561882559637	43.7186932817161
PGRMC1	na	36.7273814841509	37.7796591344982	38.5429042248206	59.6090241169792	65.8546906727475	53.7611299608055	53.5272797695546	53.7340369294668	58.8188417973909	61.0921218293198
POLA1	na	34.2788893852075	30.5951702693349	29.36602226653	48.9872033301771	48.0058532368045	28.2366681203954	29.5779607798776	28.0991130828971	33.5462959611718	35.6212309608417
MID1	na	8.26867823577605	7.91759997385344	9.34373435753228	8.95720708140778	8.74632610497427	9.95714086350787	9.45464666719968	8.49593602375554	10.4550115215311	10.7966164278325
NKAP	na	10.3960566168252	11.9252740346928	10.428274952603	8.67977146384205	11.1208942782705	11.6662023550055	13.4278055779295	12.3945040692884	12.2978013220888	10.8726489378877
NXT2	na	0.682366650525208	0.87973333042816	1.41824539355401	3.21032643183199	2.6516011268474	4.30980723942878	3.75242786013372	3.16298916901721	4.28730688293002	4.52393434828192
MCTS2P	na	5.01740184209712	3.47005924779996	4.37987548009326	4.47860354070389	4.15549430326832	4.4584212821677	4.59856355408545	4.7812626973516	5.45315349144608	5.47434072397141
ALG13	na	22.5582386820686	20.0872443781097	23.1507703947786	17.7162458645543	17.0968908477325	22.366413432208	22.9560292619946	20.2284191041799	21.248494639083	21.1750540503616
PRPS2	na	77.5489628714531	76.7811701168133	77.3778001483142	101.739604327318	91.8957883065622	69.439911469762	66.035372636667	64.988393740156	79.4656091546591	75.9184612900757
MOSPD1	na	29.1009306841633	27.3694813910983	26.5712445792324	14.7040877309836	16.3053681233005	24.7813916267155	21.7787969921487	22.6190504528557	20.0450400754535	22.5056229763269
AMMECR1	na	11.5600938441918	12.805007365121	10.0528570543093	11.3748603201948	12.3873306373617	11.0345926733651	9.52822368406505	10.4819989903477	9.66524446414926	8.32555985103984
WDR13	na	21.5146190989124	22.9708147389575	22.0245166998975	25.7618787739604	23.9039862778482	37.264971216785	38.2600487699909	37.4777437584714	34.9377903003684	36.1914747862554
SUV39H1	na	23.2004661178571	23.7039258476476	23.5261882930723	25.207007538829	25.8036408164852	20.0628957697547	19.3139669271589	20.5594295986119	22.5647730680528	23.2659480768785
XIAP	na	43.2299342715088	37.4864146910222	39.0434614225456	28.2191656723997	28.0594805811165	34.5899184474844	32.668195488223	29.9380602741862	28.1307504248391	26.7254272843882
STAG2	na	60.2088221051654	57.7691553647825	54.268742853346	58.618182625673	57.424973657546	120.005839511681	109.298658553503	105.371674060864	108.49895050222	97.7017754208785
ATP11C	na	23.762415124172	21.3579702998392	22.0662297997079	28.1398983530952	28.3760896708894	33.4381596162578	29.06292166182	29.3495971729737	32.0795857117483	29.9568089617324
ABCD1	na	4.05406068841447	4.30091850431545	4.67186717876614	4.43896988105164	5.02616930014358	6.57617139119736	5.77579582393132	6.43631516951177	5.37793758121924	4.63798311336466
CCDC22	na	18.2633427052335	19.6473777128956	20.4394189071019	23.1460572369121	23.1124635534162	20.7688124727645	22.1098935680428	21.4421242504306	22.1134776066917	22.4676067212993
SYP	na	0.883062724209093	1.07522962607886	1.66852399241648	1.58534638608987	2.13711135596656	1.37467989533504	1.87621393006686	1.65505247216017	1.80518184544422	1.71073147624106
PLP2	na	199.411618812308	203.609391920206	211.401989839168	144.306154793831	143.107308577317	176.664943305895	175.370819698603	171.794446610226	155.734542124677	166.967392081128
PLS3	na	14.1290035873455	13.7824888433745	14.0573146361088	19.0241566330785	21.133656742336	21.2889616223508	21.5580659415526	19.0882718455806	20.1578639407938	20.9849727752237
NAA10	na	75.1807492019832	75.4126960472584	82.216519726322	88.5019620034671	90.4314712663629	49.5256297427462	47.4571758781618	50.5342688166239	52.1622337423153	55.3896835751829
ELF4	na	91.9990801766928	96.0375552384075	93.7710483738061	76.5722304481408	68.9416292980325	65.5016393371805	68.1691061257627	68.9972986171662	61.9403020718048	61.1301380843474
MTMR8	na	0.361252932630993	0.390992591301405	0.709122696777003	0.99084149130617	0.870674996875267	0.817377235064079	0.846135693951722	1.10336831477345	1.35388638408317	1.78676398629622
RBBP7	na	79.4756451788184	75.4126960472584	83.5096258204447	98.9652481516603	104.718456442362	83.0009428696887	89.3960754914211	90.8807701935062	96.9533082824	100.857124588168
KCND1	na	1.00348036841942	0.830859256515485	0.458844097914532	1.14937612991516	1.3455886315345	1.07745180985719	1.21402077827856	1.25048409007657	1.80518184544422	1.25453641591011
SLC25A14	na	3.93364304420414	4.05654813475207	4.33816238028284	4.35970256174715	5.18447384503	6.31609681640424	6.03331538296011	6.62020988864068	5.11468189542529	5.58838948905414
FMR1	na	15.4134584589223	15.0532147651041	15.3087076304212	16.8443053522049	20.8566237887848	28.3481286524496	27.7017468498107	26.8854079366463	29.1837731680149	26.649394774333
PIM2	na	15.0923447410281	17.4480443868252	15.2669945306108	30.676452570839	29.4842214850943	19.9885887483852	21.3741233993892	21.1478926998244	23.4673639907749	24.4444519827334
SCML2	na	10.2756389726149	10.7034221868759	11.4293893480529	11.6126622781083	10.6855567798328	7.72793022242402	8.75566500697869	7.53968348428522	9.62763650903584	9.46604750186722
SLC35A2	na	36.4464069809935	39.4413776475292	35.748126537523	33.6886107044098	34.9853044198971	26.0817645006811	23.5814339053502	25.5613659589182	21.4741423697635	22.3915742112442
PQBP1	na	28.258007174691	31.7681480432391	31.4099641572402	34.679452195716	29.6821021662023	29.6856550370999	35.1698140616455	34.4986493085831	32.6060970833362	32.884060598856
EMD	na	56.3955967051716	62.1189479430106	55.4784227478479	64.0083603383786	65.4193531743098	35.4444491932332	38.7750878880485	39.2431330621089	38.0216426196689	40.9435066647028
TAZ	na	16.6176349010257	17.0570517955238	18.5623294156333	13.1187413448937	13.2184294980154	12.8922682076016	12.1769962912183	15.2264827438736	12.1473695016351	12.1271853537978
PGK1	na	265.280070195359	272.863954654468	289.989469881984	292.892744830104	298.047881884892	193.532637156763	191.37382086682	195.075518051945	167.092144568931	187.952364856352
MAGT1	na	56.7568496378026	61.0437183169318	57.0635205406436	81.2886359467582	82.9120053842584	68.1766921064811	68.5002027016568	68.4088355159537	75.5919897779767	80.6704931685231
SMS	na	56.2350398462245	55.2277035213234	54.6024476518293	61.0754695241123	69.2978145240269	48.3367174008348	53.0858176683624	49.9458057154113	54.0802394530998	50.7897167168458
UBL4A	na	49.8127654883402	48.4342072474615	48.6374743789403	57.7066084536714	59.3642043324045	40.7945547318345	38.370414295289	40.7142908151402	42.76024496396	43.7567095367437
CD99L2	na	28.0573111010071	29.6176887910814	28.9071781686155	27.783195416225	26.4368589960308	33.4753131269425	33.6982737243382	37.5145227022972	31.3274266094799	30.1088739818427
EEA1	na	34.9211168209959	28.8357036084786	30.9928331591361	23.8198294510003	21.2523851510008	27.8651330135481	25.457647835417	23.7591977114549	27.3033754123438	20.7188589900307
RP2	na	2.93016267578472	2.0038370304197	2.96163008653925	3.36886107044098	3.28481930639305	4.27265372874405	3.75242786013372	3.42044177579768	3.49753982554818	2.85121912706844
JADE3	na	21.7955936020699	22.139955482442	22.3999345981912	21.7192454894313	22.0439078754329	23.3695582206957	28.2903629847337	25.598144902744	25.084506060652	27.2196385997467
CDK16	na	189.256397483903	188.996043820316	197.261249003438	190.201932671132	182.920901616249	159.871556476397	153.076983588396	157.046090136087	143.549564667929	147.655134527118
USP11	na	38.8547598652001	43.84004429967	44.9250084958137	49.779876523222	55.6440475275739	79.6199733973782	82.5166244145093	86.3569601029351	76.9834841171733	76.1465588202411
HTATSF1	na	42.106036258879	43.5467998561939	40.7954116145829	52.2371634216613	57.424973657546	48.1137963367265	45.8752700155564	44.612858860673	53.4032962610582	51.9682206227008
TIMP1	na	77.9503550188208	81.6197034341682	93.4790566751332	141.254363000608	148.766696057006	103.138145660813	112.572835804012	104.709653072	126.701200777116	152.673280190758
GABRE	na	1.20417644210331	0.586488886952107	1.00111439544989	1.10974247026291	0.91025113309687	1.07745180985719	0.846135693951722	0.809136764167194	1.46671024942343	1.25453641591011
FGD1	na	27.174248376798	28.8357036084786	27.4889327750615	30.51791793223	28.5739703519974	26.5647601395826	28.2167859678683	29.6438287235799	26.2879606242815	27.6758336600777
PIN4	na	3.41183325262604	3.86105183910137	4.12959688123078	7.25295971636117	7.47988974588297	7.02201351941413	8.42456843108454	6.87766249542115	7.55919897779767	8.24952734098469
PORCN	na	9.43271546314258	10.8989184825267	9.96943085468846	13.4358106221117	15.0785079004308	11.3689742695276	12.324150324949	14.6012406988353	13.839727481739	16.8412009772176
MAGED2	na	20.5914171599666	20.184992525935	22.983917995537	28.9325715461402	31.7400612497256	30.2058041866862	32.4106759291942	33.2481652185065	36.1036369088844	38.5104663429377
RBM3	na	213.540622399653	194.421066024623	199.43033019358	197.613427026103	231.797429849929	192.975334496492	192.072802527041	196.362781085848	219.51763399704	213.689369510023
KLF8	na	0.361252932630993	0.244370369563378	0.291991698672884	0.435970256174715	0.356185225994427	1.22606585259612	1.28759779514393	1.36082092155392	0.714551147155004	0.608260080441267
SYTL4	na	2.32807445473306	1.90608888259435	2.00222879089977	2.93289081426626	2.80990567173382	3.82681160052728	5.00323714684497	4.52381009057113	5.86684099769372	5.47434072397141
CENPI	na	6.42227435788431	5.03402961300558	5.17242437649108	8.44196950592857	9.26081587585511	8.35953990406444	7.90952931302697	8.31204130462663	7.40876715734399	8.09746232087437
PBDC1	na	9.2320193894587	11.2899110738281	9.80257845544681	11.8504642360218	12.5456351822482	11.6290488443208	11.0365525298051	11.4014725859923	14.102983167533	17.4494610576589
GLA	na	9.87424682524713	11.2899110738281	12.7642085419861	20.8869386367341	20.5004385627904	6.24178979503478	7.43127870340208	6.69376777629224	9.62763650903584	11.1387627230807
ARMCX3	na	44.1932754251914	38.9037628344897	37.2080850308875	28.8136705671834	29.3259169402078	21.9948783253607	26.0094754619073	24.0534292620611	23.4673639907749	24.3684194726783
NDFIP2	na	36.0851540483625	34.651718404087	37.5000767295603	30.4386506129255	34.9457282836755	31.6547911033907	29.2100756955508	29.0185866785416	28.8453015719941	30.2229227469255
FNDC3A	na	94.5278507051097	87.6312145254273	85.5118546113445	75.1057850410077	68.38756339093	75.1987056258952	76.0050584219243	71.4247089096678	68.3336544410864	60.3698129837958
CDADC1	na	12.0819036357699	12.6095110694703	14.8081504326962	8.75903878314654	7.20285679233175	7.31924160489198	6.47477748415231	6.76732566394381	7.2583353368903	6.80490964993668
CAB39L	na	5.86032535156943	4.5941629477915	6.04839947250973	4.24080158279041	4.35337498437633	6.68763192325155	5.84937284079669	5.48006263004145	4.51295461361055	4.59996685833708
KLF5	na	711.748555712529	770.646397455068	704.951386795962	127.620384080235	118.807560937252	345.379035325258	333.156732366382	335.460746634954	258.705123225225	227.793400125255
STK24	na	309.593763264761	276.138517606617	289.989469881984	149.379263229318	140.376555178026	201.855023550143	185.965910127215	182.82812975796	153.929360279233	151.418743774848
DNAJC3	na	80.4791255472378	73.0178664255373	76.9189560503996	94.4073772916519	99.8505916871045	77.8366048845111	83.5467026506244	77.8978030230053	83.6400921722489	79.6440542827784
UGGT2	na	55.4723947662257	48.7763257648502	46.7603848874718	38.9995210978109	33.4814112434762	26.1560715220505	24.4275695993019	24.6418923632736	27.6418470083646	23.5320618620715
ARHGEF7	na	60.4897966083229	55.3743257430614	59.1074624313537	51.5633912075731	46.4228077879404	54.7271212386085	54.6309350225351	52.0789844573067	54.1178474082132	51.1698792671216
FGF9	na	69.9225120714654	68.5214516255711	67.0746644951424	32.9355711710171	31.1859953426232	19.9514352377005	18.5046197416398	19.52961917149	18.5031139158033	19.426306319093
PARP4	na	57.1983809999072	60.1639849865036	57.0218074408331	66.9808848122971	69.4956952051349	96.7848953337239	93.6267539611797	95.625253947032	88.9428138432413	89.8324106301696
SUPT20H	na	24.9665915662753	24.0949184389491	24.8192943871951	15.9723648398555	17.7696851634998	23.1094836459026	22.4042016355043	22.8765030596361	18.5031139158033	16.7271522121349
MRPS31	na	14.57053494945	12.6095110694703	16.7269530239752	13.6736125800251	15.2368124453172	12.1863515045917	13.5381711032276	12.1370514625079	13.2756081550377	15.0164207358938
SLC25A15	na	40.8617206020389	46.2837479953038	44.0907464996054	46.9658866879125	45.8291657446163	24.4470100305529	23.0296062788599	22.5822715090299	25.4229776566728	27.6758336600777
KPNA3	na	64.8248317998948	64.6603997864698	60.0668637269932	69.7948746476066	68.7437486169245	64.2384199738996	58.7880364754283	52.7777843899965	65.4754498524664	60.1417154536303
RGCC	na	1.76612544841819	2.10158517824505	1.50167159317483	2.61582153704829	4.27422271193313	1.5604474487587	1.69227138790344	1.76538930363751	3.15906822952739	3.07931665723392
VWA8	na	108.937828795613	106.105614464419	107.32780581219	91.7915557546036	91.222993990795	70.1458281727718	68.5369912100895	63.1126676050411	64.7608987053114	64.1714384865537
DGKH	na	27.0939699473244	25.463392508504	28.7403257693738	17.99368148212	18.6799362965966	15.6416279982717	15.6719045923232	15.3000406315251	11.959329726068	12.013136588715
KATNAL1	na	3.49211168209959	3.71442961736334	3.37876108464337	6.8566231198387	6.64879088522931	5.5358730920249	6.07010389139279	6.28919939420865	6.05488077326082	4.10575554297855
INTS6	na	23.1201876883835	22.5309480737434	23.0673441951578	23.3045918755211	22.2022124203193	24.0754749237056	23.2871258378887	21.6995768572111	22.4519492027125	20.870924010141
DHRS12	na	4.13433911788803	3.37231109997461	3.42047418445378	2.29875225983031	3.04736248906343	2.30351766245331	2.72234962401858	2.46418923632736	2.2940852619187	1.97684526143412
TSC22D1	na	307.345967239501	305.023095289008	311.221437685484	253.457253476118	287.36232510506	295.630484518403	278.452220326982	288.972161639166	247.497952601425	269.421199380454
CLN5	na	4.65614890946613	5.03402961300558	4.58844097914532	7.68892997253588	8.07353178920702	7.65362320105455	7.6152212455655	7.20867298985318	6.80703987552925	7.29912096529521
MSLN	na	33.5162443052088	36.6555554345067	35.4561348388502	52.990202955054	46.1457748343891	39.8657169647162	43.2632859168359	43.7301642088543	56.863228131493	59.6855203932993
MGRN1	na	66.3099827451555	75.5104441950837	72.1636626720127	69.2400034124752	68.8624770255893	72.2635782818015	72.1790535449252	73.7050034268662	71.3798988052736	72.7631121227866
ZNF629	na	101.070542707204	97.015036716661	92.7699339783562	86.8373482980728	88.6901212726124	60.188687309264	62.5404643355621	62.9287728859122	62.7300691291867	62.0045119499817
TRADD	na	3.93364304420414	3.51893332171264	4.25473618066202	5.15237575479208	6.05514884190526	6.0188687309264	5.48148775646985	5.48006263004145	5.56597735678635	6.19664956949541
HSF4	na	4.09419990315125	4.30091850431545	3.29533488502254	7.21332605670892	6.4904863403429	5.12718447449286	4.96644863841228	5.5903994615188	6.43096032439504	6.46276335468846
CORO1A	na	4.29489597683513	4.69191109561685	5.08899817687026	13.6339789203729	15.8700306248628	5.31295202791651	6.10689239982547	5.33294685473832	7.52159102268425	9.16191746164659
MAPK3	na	32.031093359948	33.0877480388814	30.8259807598944	52.673133677836	52.7549895833968	60.4487618840571	66.6607772800226	70.7259089769779	72.4329215484494	71.4705594518489
ELMO3	na	30.7867777031079	29.2755702736927	28.4900471705114	32.5788682341469	35.6580987356643	34.8128395115928	38.0393177193948	38.0662068596839	39.0746653628447	39.3468239535445
PHKB	na	44.3939714988753	43.0091850431545	45.1752870946762	56.1608957272337	57.7811588835404	43.4324539904504	44.9555573047393	43.1784800514675	41.782438131011	40.7154091345373
LYRM1	na	55.5125339809625	46.4792442909545	52.0579485633941	34.4812838974547	37.1619919120852	54.801428259978	57.3900731549864	57.4854891996966	37.758386933875	36.951799886807
NUTF2	na	83.8106803703903	99.9963552253342	99.4440299480221	139.589749295213	146.15467106638	88.6482764937678	92.0448480985743	96.802180149457	109.326325514716	118.838813216213
NUP93	na	68.5979179851518	72.6757479081486	74.6664486606374	79.7032895606683	80.1416758487461	54.6156607065544	52.8282981093336	55.3523104578012	63.7830918723625	65.502007412519
CENPT	na	22.9997700441732	25.8543850998054	21.4405333025517	28.9325715461402	27.6637192189005	16.6447727867594	16.1501552019481	17.2125457104658	21.0228469084025	21.3271190704719
NFAT5	na	79.7566196819758	72.8223701298866	75.9178416549498	38.0483132661569	29.5237976213159	86.7534474488465	73.3930743232037	73.7050034268662	62.9557168598672	55.1615860450174
LONP2	na	99.5051133324701	95.35331820363	97.6503666561744	90.9988825615587	84.6929315142305	74.121253816038	72.5101501208193	70.8362458084553	71.6431544910675	72.3449333174832
N4BP1	na	45.1164773641373	45.941629477915	46.0512621906948	33.2922741078873	29.5237976213159	33.7353877017356	31.7116942689732	31.1149864766112	30.0111481805102	30.4890365321185
[truncated: 13,133 more rows]
