# Supplementary material for: FOXO1 links KRAS G12D and G12V alleles to glutamine and nitrogen metabolism in colorectal cancer
Source: EMBO Rep. 2025 Nov 20;27(1):142–62. doi: 10.1038/s44319-025-00641-z (PMC12795846; doi:10.1038/s44319-025-00641-z)
Supplement: Supplementary file 6 — Source data Fig. 4 [file 44319_2025_641_MOESM6_ESM.zip › Fig4/Fig 4C-D/data/sw_gsea_G12V_LN_DMSO___G12G_LN_DMSO.gct]

#1.2
15273	10
NAME	Desctiption	G12V_Low_Nutrient_DMSO_1	G12V_Low_Nutrient_DMSO_2	G12V_Low_Nutrient_DMSO_3	G12V_Low_Nutrient_DMSO_4	G12V_Low_Nutrient_DMSO_5	Parental_Low_Nutrient_DMSO_1	Parental_Low_Nutrient_DMSO_2	Parental_Low_Nutrient_DMSO_3	Parental_Low_Nutrient_DMSO_4	Parental_Low_Nutrient_DMSO_5
TSPAN6	na	32.9178149226898	34.5173241820474	36.2413132105685	39.4319438464941	35.7834054432046	30.3162829247682	27.4179669918235	26.8340285426373	29.6331747031763	30.5040210628087
DPM1	na	14.0795433002663	13.6737186600846	14.5367934100169	12.3250848770457	13.2706669193342	17.4827740567421	16.1170622012794	15.6215095340282	15.2970214421066	15.1170369868787
SCYL3	na	11.7591716390493	13.0468433060406	12.3623146173828	11.5339476721002	10.782416871959	14.793116509551	17.4443496766789	15.2034156048936	14.5283268972771	14.2300679799955
C1ORF112	na	8.29827831384413	7.87512163517766	7.57040764842986	8.49431525309905	9.24207160453628	11.0275959434835	10.4286873067102	11.858664171817	11.2613750817518	10.8750113017852
FUCA2	na	57.5766798647763	56.3404224447039	53.9592885579575	60.5011767782006	56.7952947321503	55.5990638683645	58.8177964098455	56.9747999793389	64.2628639477442	68.5665606190568
GCLC	na	72.7967448290307	66.644686076802	65.3551681563918	67.1217460195866	73.34413234882	93.792201038478	90.7106183187301	86.7734945649304	97.8163808295508	93.1317457227346
NFYA	na	35.3561715836297	31.8922836369882	35.0735375626724	29.2720765829835	31.7943061609047	31.8148064153461	32.9167293899071	31.4710703021298	30.7093470659376	33.1263642135938
STPG1	na	5.38798165401254	6.22957383081218	5.83887823948048	5.16321123227589	5.6084366147186	6.10936500004834	6.82604987348304	6.38543455405533	4.72747145070128	4.5119727741449
NIPAL3	na	42.0026599013532	41.5304922054145	44.5768152489992	42.0551882628924	42.4977309678677	41.6128446229708	42.5869667106747	38.5406585584054	36.0902088797439	38.2553589055705
LAS1L	na	37.0472899129913	39.2972487566328	35.1943419400409	37.0585322316576	37.0077824506432	35.0423954719754	35.5333818414089	36.1081120616224	40.7792456032037	42.0731820221546
ENPP4	na	11.7984999722902	13.5561795312014	13.6106265168579	12.1585296760045	11.4143533919273	13.1793219812364	11.8697422800011	12.010698327866	12.1838085355472	11.7234164388039
SEMA3F	na	13.5682749681338	13.2819215638071	13.8925033973846	14.7817740924028	14.5345399592707	11.1044433019747	12.3627347708637	13.9491338174899	15.6429339872798	16.7367195211871
ANKIB1	na	69.1392098376208	70.1316802336717	77.1134608869318	62.1250899883519	64.3390369392718	73.6197694345448	70.8013061877379	65.8687981082017	67.2607726725791	65.3657594203044
CYP51A1	na	159.476391292123	157.73751096132	157.770516843341	126.498675190759	131.758764413389	264.662302643604	269.704815001174	255.455390701225	172.840968404908	185.41508630845
KRIT1	na	33.6650532542681	37.0248255982233	39.7446401542568	33.3110402082316	33.6506196883116	29.6630803775932	33.8647918723353	32.5733179334846	33.4382127000822	28.9229023983648
RAD52	na	11.3658883066396	11.8322723075804	11.75829273054	12.2418072765251	11.2563692619352	9.99015660385263	9.17724482990497	11.1365019305846	9.95459435554171	9.13963715788327
BAD	na	25.0128199412553	26.5246634179865	26.1742817631883	23.8173937488856	29.2270640485335	22.7468181133875	26.1286020157212	27.4041566278208	26.6352659783413	27.6502946928367
LAP3	na	41.9240032348713	41.60885162467	44.0130614879459	42.429937465235	41.4313380904212	46.6847702833883	50.7403040595572	47.2066054531947	49.2733203235694	52.6782462348884
CD99	na	54.1551148728122	57.2807354757699	58.7511955269105	64.5401404034487	61.9692749893907	52.755711604191	56.2011439583437	54.5422534825559	56.2300059542762	58.115751885781
CD99	na	54.1551148728122	57.2807354757699	58.7511955269105	64.5401404034487	61.9692749893907	52.755711604191	56.2011439583437	54.5422534825559	56.2300059542762	58.115751885781
HS3ST1	na	3.34290832548223	3.05601735096447	3.90600820158349	3.33110402082316	3.63363498981768	1.22955773585879	1.32728747539948	1.33029886542819	2.15234472552253	1.54255479457945
WNT16	na	21.3159566166044	19.6682142331303	21.7045198005516	18.4043497150479	18.4446471765745	10.143851320835	6.67435987629453	7.41166510738565	5.88051326794549	5.24468630157015
MAD1L1	na	34.8449032514972	34.3606053435364	33.1003993989859	33.6025118100536	35.6649173457105	29.9704698115579	31.6273644138047	31.6991215362032	38.2425536052664	34.9003022273602
LASP1	na	169.741086268015	170.980252815499	172.065701498621	180.087811125752	171.649757236388	153.003090755928	148.883732240524	150.361780332398	137.673192978959	146.465577745319
SNX11	na	10.9726049742299	9.05051292401015	10.0267633215906	10.9093656681958	9.87400812450458	12.6413904717981	10.4286873067102	12.7328605690984	9.30120399243666	11.2220861305655
M6PR	na	89.1966597905142	87.292393050626	93.5428562090562	93.7289393859116	94.1585414752756	94.0995904724427	99.6224056535552	95.8195268498421	100.429942281971	108.672985278123
CYP26B1	na	7.66902498198865	7.48332453890017	7.00665388737657	8.61923165387992	8.92610334455214	12.1034589623599	13.1970297554005	12.8468861861351	14.6436310790015	12.8803325347384
ICA1	na	30.0861749293401	30.6385329289002	30.6843118516146	27.4399693715308	31.0833775759404	35.7724453776415	40.9942217401954	43.519777169008	34.399080881119	34.5532273985798
DBNDD1	na	53.8404882068844	50.2675674524027	52.7109766584824	51.5488347222384	52.4902271898663	54.7921666042071	62.2687438458842	62.4100210580884	55.6534850456541	62.4734691804679
ALS2	na	23.7936416107853	23.2727475188832	25.7313323795036	23.9423101496664	23.8950996613011	28.8946067926815	23.8153295585964	25.9978406843681	22.7533585269525	24.9893876721872
CFLAR	na	18.0517049576041	18.9629794598308	17.7582434731786	18.5292661158288	19.511040054021	20.8256341511082	21.6916695979572	19.6124061303128	17.5646703493535	16.1196976033553
NDUFAF7	na	10.3433516423744	10.6177013091201	11.7180246047505	9.493646459346	11.2958652944332	9.68276716988793	10.3528423081159	11.2885360866335	9.64711653760992	10.5665003428693
RBM5	na	121.524549714589	113.307720243452	108.965548386443	109.843155086644	106.125839322175	107.394183491416	103.604268079754	106.575943390304	107.309758458195	104.662342812216
SLC7A2	na	6.6464883177235	8.03184047368866	7.32879889369274	5.66287683539937	6.27986916718491	6.60887283024097	5.65045239527207	4.78907591554149	7.30259817588002	6.7872410961496
ARF5	na	142.132596332856	141.517111175431	145.931687861222	164.598177428924	152.889141799829	121.341979057564	133.373430027999	137.248834373177	130.716507348252	148.008132539899
SARM1	na	47.15467155592	49.6406920983587	50.2546209853216	53.4225807339514	52.5297232223643	59.364584434432	58.7040289119541	60.5856111855011	54.6541821373757	58.1928796255099
POLDIP2	na	83.4153948040919	87.3315727602538	88.7106811143137	88.7322833546769	84.7189897082493	77.0779005666476	74.972781110422	77.4614025069331	78.1378004819162	84.0306724347158
PLXND1	na	88.7247197916225	92.2682161733503	85.6100354285207	86.3588717398404	88.7870810555452	79.3064739628917	80.3198535113171	85.899298167649	86.5934404750405	90.9721690103233
AK2	na	172.100786262474	167.767516626024	167.918084542301	166.347007039856	165.646360296689	198.842540095913	185.25140906647	192.855326948076	180.604783307685	186.456310794792
FKBP4	na	109.096796410444	105.706856575668	104.616590801174	97.1849598075156	99.6089939600022	96.0976217932132	104.324795566399	101.026696694518	114.304878816143	125.371140929445
KDM1A	na	127.030516368325	133.916247507648	131.475430702785	136.533626053489	138.552082003048	145.587320661529	144.939792313623	143.292192076122	152.278389330719	158.42037740331
RBM6	na	54.0371298730893	51.9131152567682	49.8922078532159	49.050506706621	52.8456914823485	49.8355119815264	48.5787215996209	50.2852971131857	57.7289603166936	55.0692061664865
CAMKK1	na	29.8108765966533	25.349272129154	26.3756223921359	24.4836145530502	27.1732703586366	26.7428807549286	25.8252220213442	24.9336015920256	34.6296892445679	34.8617383574957
RECQL	na	17.8943916246402	18.1793852672758	19.0870916242327	19.1122093194729	16.6278296816657	22.7083944341419	22.3742745853055	20.4105854495697	19.6401456203931	20.9401813364161
VPS50	na	22.6531199467972	22.4891533263283	22.0266648068677	22.7764237423783	21.2488654839338	23.0926312265978	24.0428645543791	23.2612258754873	22.061533436606	23.4853967474722
HSPB6	na	0.432611665650642	0.509336225160745	0.563753761053287	0.7911372049455	0.829416682458384	1.46009981133231	1.28936497610235	0.874196397281384	0.461216726897686	0.231383219186918
ARHGAP33	na	15.8099899628689	15.3192664644501	12.6039233721199	22.9846177436798	20.2219686389854	14.4088797170951	13.6141772476689	15.1273985268692	16.1810201686605	15.1170369868787
NDUFAB1	na	30.2828165955449	32.8325966680541	29.6373405810871	30.5212405907922	33.6901157208096	34.0818034908357	33.0304968877985	35.0818815082921	38.934378695613	40.4920633577107
ZMYND10	na	0.432611665650642	1.05785215994924	0.845630641579931	1.24916400780868	1.06639287744649	0.691626226420567	0.56883748945692	0.988222014318086	1.03773763551979	0.925532876747673
SLC25A13	na	31.2266965933281	32.8717763776819	32.7379862668802	36.0592010254107	33.7296117533076	36.1182584908518	33.485566879364	34.7017961181697	41.1635928756184	42.9601510290378
ST7	na	34.4122915858465	37.7692400811506	36.1607769589894	44.303683476948	42.1422666753855	35.6955980191504	35.0403893505463	33.0674289406437	42.2397652383797	41.8417988029677
CDC27	na	78.3027114827662	79.1821931576819	80.3349109500935	87.0667313442653	87.9181683405887	104.935068019698	98.7881106690184	96.9977915592214	93.934473378162	91.3963715788327
HCCS	na	11.9951416384951	14.0263360467343	14.5770615358064	12.4916400780868	13.6261312118163	11.2197143397114	12.5902697666465	13.1889630372452	13.1831114438255	13.5744821922992
DVL2	na	66.1502565113072	63.2360513391878	63.1806893637577	63.0411435940783	64.1020607442837	62.4000550948334	63.9373338149578	62.8281149872229	66.9532948546474	68.4508690094633
PRSS22	na	8.80954664597671	6.30793325006768	7.04692201316609	5.62123803513908	5.09498819224436	3.30443641512049	2.50288495361045	3.04068312097873	2.15234472552253	1.81250188363086
UPF1	na	148.307144651688	145.121644461184	143.878013445957	130.496000015747	138.236113743064	143.128205189812	137.469059952089	143.216174998098	133.868154982053	139.177006340931
SKAP2	na	15.6133482966641	16.2595794955161	17.7582434731786	14.8650516929233	18.5236392415706	27.0502701888933	29.3140919566799	24.1734308117809	19.9476234383249	20.0532123295329
SLC25A5	na	267.668636038024	278.606915162927	275.715857280847	292.262739026972	309.92536701195	374.131364814281	386.657802833517	389.967610265522	346.681239718094	360.880694191863
MCUB	na	17.9730482911221	17.7484084613706	20.657548530024	21.6521761353505	21.9202980364002	20.28770264167	20.9711421113118	19.1182951231537	23.2145752538502	22.1356613022152
HOXA11	na	6.92178665041027	6.34711295969543	6.80531325842897	7.74481684841384	7.30676601213339	8.10739632081887	7.69826735731698	8.3618785826915	8.57094417484866	10.7207558223272
POLR2J	na	168.836534603473	151.429577711252	156.20005993755	186.208714764015	187.013713878117	156.46122188803	168.717199372922	165.527187398279	155.583775873486	162.276764389759
DHX33	na	71.8921931644885	70.249219362555	71.4356551506094	66.6220804164632	69.7499933915003	76.0788849062623	69.2464837165557	65.1466358669692	76.0623252108766	75.006726886426
LIG3	na	48.9637748850045	44.1947124601015	46.3486127837381	50.2580319141694	50.0809692074872	54.523200849488	51.4229090469056	50.817416659357	52.7708805025435	55.6476642144538
RPAP3	na	33.2717699218585	31.1086894444332	32.6977181410907	28.0645513754351	29.3850481785256	30.1625882077858	30.9068369271593	29.874711663616	35.0140365169826	32.9721087341358
ACSM3	na	1.29783499695193	1.88062606213198	2.17447879263411	0.957692405986658	1.69832939741479	1.49852349057789	1.70651246837076	2.16648672369734	1.69112799862485	1.85106575349535
REXO5	na	9.83208331024186	9.52066943954315	9.34220518316876	12.5332788783471	12.1647780093896	11.3734090566938	12.0214322771896	11.6306129377436	10.0314638100247	9.52527585652813
CIAPIN1	na	26.8612516035808	26.0936866120812	28.3084924300329	25.8993337619001	29.8984966009999	36.4640716040621	33.485566879364	36.5642145297692	34.7065586990508	39.1808917823181
SPPL2B	na	44.5983298952571	41.6872110439256	40.9526839279424	45.0948206818935	46.0128778601913	35.6187506606592	34.6990868568721	35.2719242033532	34.2069072449117	37.2912621589583
FAM214B	na	5.66327998669931	5.99449557304569	6.68450888106041	5.16321123227589	6.55634139467104	6.68572018873215	7.35696486364283	7.29763949034894	4.41999363276949	4.28058955495799
PRKAR2B	na	14.0795433002663	13.7520780793401	14.9394746679121	12.7831116799089	15.166476479239	12.3340010378334	12.4765022687551	12.8088776471229	15.8351076234872	15.2327285964721
MSL3	na	21.0799866171585	22.214895358934	19.6105772594965	23.734116148365	20.5379368989695	19.442381698267	20.5919171183405	19.9544829814229	21.4081430735009	22.8683748296404
CREBBP	na	125.378726372204	122.005615780812	117.220514173294	122.876099568114	112.20822832687	112.312414434851	110.240705456751	111.022942454736	103.158807916116	95.7540888735196
TSPOAP1	na	6.01723498586802	6.15121441155668	5.6778057363224	5.99598723748168	5.6084366147186	8.76059886799385	8.38087234466528	10.4143396893521	7.1872939941556	6.67154948655614
GCFC2	na	13.1356633024831	13.9087969178511	13.3690177621208	11.1591984697576	13.5471391468203	17.213808302023	17.482272175976	16.1536290801995	19.7170150748761	16.890975000645
WDR54	na	20.2540916190982	19.9424722005245	20.9796935363402	21.4439821340491	22.1177781988903	16.6758767925848	18.4682571577013	17.5979535626644	16.872845259007	16.2353892129488
CROT	na	11.2085749736757	10.8919592765144	11.5166839758029	12.0336132752237	9.59753589701845	8.10739632081887	9.13932233060785	6.61348578812873	7.11042453967265	7.55851849343933
KMT2E	na	83.33673813761	78.9471148999154	85.8113760574683	91.8135545739383	79.1105530935307	80.6897264157328	85.0222434241609	81.7183588763033	79.175538117436	73.1170972630661
RHBDD2	na	132.615139688542	154.093797965939	141.663266527533	157.269748583113	141.830252700384	114.579411510341	117.938972814068	122.881606626553	105.003674823706	113.416341271454
SOX8	na	32.3278899240752	29.4239619304399	26.4158905179255	29.1055213819423	28.121175138589	28.4335226417344	25.8252220213442	28.5824213372	32.4389097918039	29.8869991449769
IBTK	na	44.637658228498	48.2694022613875	46.3486127837381	44.7617102798112	45.4204373727211	48.8364963211411	49.6784740792377	48.1568189285006	43.5465459645898	43.1915342482247
ZNF195	na	34.8055749182562	34.2822459242809	30.482971222667	33.2694014079713	33.9665879482957	36.65619000029	37.8087317992366	33.1434460186681	37.8197716056102	32.586470035491
MYCBP2	na	83.0221114716823	85.7643843751438	87.7845142211548	74.2419808640961	73.6995966413022	63.552765472201	56.7320589485035	53.744074163299	62.3411275856705	62.7819801393838
FBXL3	na	39.9575865728229	40.3942806262098	40.147321412152	38.5991678412883	40.878393635449	35.4266322644313	35.9884518329745	32.3832752384234	39.1265523318203	36.4042931520751
PDK2	na	34.8449032514972	40.4334603358376	39.7849082800463	46.7187338920448	43.05067542284	25.398051981333	28.2522619763604	30.6728909828729	26.9811785235146	27.8045501722947
ITGA3	na	69.3751798370666	67.6633585271235	69.623589490081	65.7060268107368	68.6836005140538	45.1862467928104	46.4929841382789	44.6980418783873	47.9281048701178	50.5572333923416
ZFX	na	20.490061618544	19.6290345235025	20.2951353979184	19.9866241249389	21.2093694514358	21.209870943564	20.8194521141233	19.004269506117	20.7547527103958	18.9734239733273
LAMP2	na	55.570934869487	56.6930398313536	52.7109766584824	57.8362935615421	59.8364892344977	58.9035002834849	56.8079039470977	52.1857240637974	54.3851390466854	52.331171406108
GDE1	na	57.6946648644992	63.9021064028596	61.2075512000712	66.2889700143808	63.3911321593194	60.3636000948173	64.1269463114434	63.322225994382	60.1503481329065	59.31123185158
REX1BD	na	23.9902832769901	24.095521421066	25.7313323795036	25.7744173611192	29.5035362760197	20.7872104718626	24.8392370396188	23.8313539606708	28.3648287042077	25.8377928092059
OSBPL7	na	21.5125982828092	24.095521421066	22.8320273226581	22.9846177436798	21.2488654839338	18.8276028303377	20.2885371239635	22.0449526270958	18.2564954397001	19.3590626719722
TMEM98	na	27.5298332686772	29.5023213496954	33.7044212858287	40.4312750527411	33.4926355583195	24.3606126417022	28.2143394770632	26.948054159674	33.668821063531	36.712804110991
YBX2	na	9.36014331135025	10.3042636320981	7.93282078053555	14.531941290841	12.6782264318639	12.4876957548158	12.3627347708637	12.6188349520617	15.0664130786577	16.5439001718646
MAP3K14	na	22.7711049465201	24.8399359039932	18.7649466179166	22.443313340296	21.1303773864398	23.630562736036	20.2506146246663	23.3372429535117	27.3270910686879	28.3444443503975
TMEM132A	na	78.7353231484168	86.9397756639763	75.8248808616672	79.9464964997558	78.0441602160842	59.0956186797129	57.5284314337432	57.810987837608	58.8051326794549	62.2806498311455
AP2B1	na	244.189621093167	253.610260420423	250.950959920292	239.797850699007	238.832508515517	319.262350851583	315.287659156322	311.251925971185	267.04448487376	286.028222784895
ZNF263	na	57.1440681991257	56.5755007024704	51.4223966332177	47.5098710969903	54.5440208797633	60.3251764155717	55.7460739667781	58.2290817667426	67.491381036028	68.3737412697343
SPATA20	na	137.452524677181	144.886566203418	136.146533294369	150.232791339124	141.869748732882	103.667086604594	104.135183069913	108.970481348075	100.160899191281	103.004096408043
TNFRSF12A	na	113.540898066673	102.925097192098	97.8918137943244	112.591315903823	110.233426701969	94.1764378309338	77.5515110626267	90.5363399271416	102.851330098184	114.881768326305
MAP3K9	na	28.1590866005327	27.3082576105415	26.4158905179255	26.6904709668456	26.1068774811901	25.5133230190698	26.1286020157212	22.729106329316	21.9462292548815	19.7832652404815
RALA	na	37.5978865783649	38.4744748544501	38.1741832484655	37.5165590345208	36.8892943531491	57.0975873589423	55.6323064688868	51.7296215956506	51.3103608673675	49.7859559950519
BAIAP2L1	na	82.7468131389955	79.1038337384264	79.0060627990393	75.4078672713842	75.516414136211	92.1784065101633	99.8878631486351	94.6792706794751	90.5137826536708	84.1463640443093
KDM7A	na	137.570509676904	130.194175093012	139.730396489636	153.355701358646	151.980733052374	134.636572076537	130.605087579309	128.734921634437	147.666222061742	144.036053943857
ETV1	na	0.707909998337414	1.25375070808799	1.93287003789699	2.24849521405563	2.52774607987317	1.767489245297	1.6306674697765	2.16648672369734	1.11460709000274	1.23404383566356
ALDH3B1	na	0.511268332132577	0.90113332143824	0.926166893158972	0.83277600520579	0.908408747454421	7.49261745288947	7.3190423643457	7.44967364639788	6.3032952676017	7.82846558249073
TTC22	na	33.6257249210272	35.0658401168359	35.3956825689885	34.6434818165608	33.0976752333393	34.2739218870636	34.4715518610893	35.2719242033532	35.1677754259485	37.5226453781452
PHTF2	na	25.8780432725566	25.662709806176	26.9393761531892	27.0235813689279	28.2396632360831	23.7074100945272	22.7914220775739	25.5797467552335	29.364131612486	28.383008220262
FARP2	na	19.2315549548331	20.9219649412183	20.3756716494974	19.9033465244184	18.5236392415706	17.8285871699524	16.9134346865191	17.5599450236521	19.2557983479784	17.3537414390189
USH1C	na	3.81484832437384	3.33027531835871	4.18788508211014	4.78846202993329	4.50254770477409	3.38128377361166	4.740312412141	3.76284536221117	5.15025345035749	5.70745273994398
GGCT	na	38.1091549104975	38.5528342737056	41.7177783179433	38.9322782433707	42.4187389028717	59.364584434432	57.7180439302288	56.2146291990942	71.2964190329339	66.599803255968
DBF4	na	44.9129565611848	44.5473298467513	43.2882352237346	48.2593695016755	44.3935405277726	49.6049699060529	46.2654491424961	41.4293075233351	57.0755699535886	53.2181404129912
IFRD1	na	55.4922782030051	52.8142485782064	55.8921585958545	54.6717447417601	57.3087431546246	69.3547410382846	62.1549763479928	65.108627327957	72.4494608501781	73.656991441169
COX10	na	18.4843166232547	18.6495417828088	18.5233378631794	20.278095726761	18.3261590790805	19.7881948114773	20.743607115529	21.6648672369734	22.061533436606	20.9787452062806
GTF2IRD1	na	69.0998815043798	65.5084744975973	67.690719452184	73.1593720573286	81.4803150434118	85.0700258497297	86.5391433960461	83.3907345928416	81.0972744795097	79.0944970920615
PAF1	na	50.772878214089	50.1108486138917	55.4894773379593	57.253350357898	54.7020050097554	56.0217243400659	57.2629739386633	56.9747999793389	61.8799108587728	60.5452756872436
VPS41	na	61.4701848556321	62.8050745332826	66.8048206848146	60.0015111750771	58.4541280970671	50.0276303777543	54.0395614984074	57.0128085183511	53.8854875925463	51.2128191800379
ARHGAP44	na	20.8440166177127	21.117863489357	17.1542215863357	19.8617077241581	19.7875122815072	19.9034658492141	20.6298396176376	21.588850158949	24.2907476166114	24.179546405033
ELAC2	na	126.794546368879	130.7426910278	127.730495004359	120.502687953278	131.916748543381	129.2956806614	137.203602457009	134.05611709615	135.751456616885	142.416371409548
SCIN	na	2.51701332742192	2.66422025468697	2.41608754737123	3.66421442290547	3.00169846984939	0.730049905666154	0.796372485239688	0.570128085183511	1.49895436241748	1.6968102740374
ARSD	na	16.3212582950015	17.8659475902538	17.8790478505471	16.8637141054172	17.299262234132	15.5615900944628	17.0651246837076	15.9255778461261	12.6065905352034	13.6516099320282
PNPLA4	na	8.14096498088026	11.0094984053976	9.54354581211637	9.95167326220918	9.2815676370343	7.99212528308211	8.72217483833944	9.57815183108299	7.11042453967265	7.94415719208419
ADIPOR2	na	55.0989948705954	57.7117122816751	54.5230423190108	55.8792699493085	53.6356121323089	67.9330649061979	64.6578613016032	66.1348578812873	58.4207854070402	61.3165530845333
CDKL3	na	1.02253666426515	1.44964925622673	0.805362515790411	0.957692405986658	0.789920649960366	0.65320254717498	1.17559747821097	1.25428178740372	0.653390363105054	0.886969006883186
MARK4	na	53.2112348750289	51.4821384508629	48.2412146958456	51.5488347222384	50.7129057274555	52.6404405664543	58.4006489175771	55.3404328018128	46.8519325073566	46.5851547962995
PROM1	na	52.9752648755831	52.8142485782064	56.6975211116449	48.6757575042784	52.4507311573683	49.6818172645441	49.185481588375	48.8029640917086	59.7275661332503	62.7819801393838
CCDC124	na	60.8016031905357	53.9896398670389	59.0733405332266	58.7523471672684	61.7322987944026	51.2187644343675	57.3008964379604	58.2670903057548	66.9917295818888	72.5000753452344
PAFAH1B1	na	58.2452615298728	60.6110107941286	66.2410669237613	59.0021799688302	59.0860646170354	71.0069592458449	64.3924038065233	66.0968493422751	61.3418246773922	59.8511260296828
NOS2	na	10.3826799756154	11.2445766631641	10.6307852084334	11.9919744749634	11.6118335544174	9.52907245290559	11.3388272898413	12.1247239449027	18.1411912579756	18.7806046240049
KIAA0100	na	164.077806281316	162.08645873	156.441668692287	151.815065749015	158.181610154563	246.987410190634	236.446783117593	235.082813790668	264.046576148925	263.89256148268
TRAPPC6A	na	7.78700998171155	6.93480860411167	8.65764704474691	8.11956605075645	7.82021443460762	6.03251764155717	7.12942986786006	7.60170780244682	5.15025345035749	4.70479212346734
ST7L	na	10.4220083088564	10.0691853743316	9.30193705737924	8.24448245153732	9.32106366953232	9.06798830195854	10.4666098060073	9.95823722120533	8.60937890209013	9.40958424693467
RPUSD1	na	116.765821392432	123.298546198528	116.334615405925	119.170246344948	114.341014081763	107.816843963117	103.755958076942	109.692643589308	116.764701359597	124.252788703375
RHBDF1	na	42.7105698996906	43.9988139119628	40.5097345442577	45.3030146831949	43.0111793903419	30.5468250002417	29.3140919566799	30.5588653658362	27.4039605231708	29.4242327066031
LUC7L	na	43.2611665650642	40.2375617876988	37.3688207326751	38.7240842420692	38.1136713605877	39.9990500946561	38.1121117936136	41.3152819062984	43.5081112373483	41.8032349331032
BAIAP3	na	7.15775664985607	7.44414482927242	7.8522845289565	5.74615443591995	6.35886123218095	4.57241783022486	4.77823491143813	6.34742601504309	6.41859944932612	6.67154948655614
TSR3	na	39.3676615742084	40.7468980128596	42.2815320789966	37.8080306363428	39.7330086930064	32.0837721700652	35.267924346329	39.2628207996378	39.7415079676839	39.566530480963
PIGQ	na	40.9407949038471	43.802915363824	43.6909164816298	50.2163931139091	47.7901993226021	42.9576733965663	46.1516816446048	44.4699906443139	48.5046257787399	50.7114888717996
CRAMP1	na	65.4423465129698	63.1968716295601	61.0867468227027	68.0794384255733	63.1936519968293	61.5547341514304	55.9356864632638	58.3811159227916	54.0007917742707	51.1356914403089
TEAD3	na	24.5408799423637	24.1738808403215	23.3555129579219	27.1068589694484	25.988389383696	18.7891791510921	19.9093121309922	20.1065171374718	22.5611848907451	23.0611941789628
DNAJC11	na	81.5276348085255	84.5106336670558	76.7107796290366	76.0740880755489	74.9239736487407	76.7705111326829	75.5795410991761	74.3447023079299	79.0217992084701	83.4522143867485
MYLIP	na	7.19708498309704	6.11203470192893	6.64424075527089	7.03695724398892	6.16138106969086	6.95468594345126	6.02967738824335	5.66327231282288	7.22572872139707	6.44016626736922
E2F2	na	18.9955849553873	19.3155968464805	15.704569057913	17.7797677111436	18.0891828840924	22.8620891511243	21.2745221056888	22.082961166108	25.0594421614409	23.4468328776077
PSMB1	na	63.2399598514756	65.9786310131303	62.737739980073	73.8255928614932	71.3298346914211	78.3843056609976	76.3379910851186	80.7301368619852	82.826837205376	90.470838702085
JARID2	na	30.5581149282317	27.4257967394247	24.2011435995018	26.6488321665853	25.0404846037436	19.9803132077053	20.0610021281807	20.790670839692	19.3326678024613	20.0146484596684
CDKL5	na	7.07909998337414	9.4031303106599	8.09389328369363	7.4949840468521	6.71432552466311	7.1083806604336	7.12942986786006	6.30941747603086	6.11112163139433	6.13165530845333
CDK11A	na	47.9019098874983	43.8812747830795	42.5634089595232	44.5118774782494	44.8674929177488	35.9645637738695	41.1079892380867	41.2012562892617	46.6597588711492	46.1223883579257
NADK	na	90.0618831218154	88.2718857913198	87.34156483747	97.0184046064745	97.7526804325953	81.3429289629078	76.5276035816043	82.972640663707	97.7779461023093	99.7261674695617
CYTH3	na	79.5612181464771	79.2997322865651	82.4288534911485	81.3205769083453	77.4122236961159	60.5172948117996	65.4163112875458	59.0272610859995	65.4543404922299	65.6742703792203
ADAM22	na	39.4069899074494	35.1441995360914	40.1875895379415	39.5152214470147	40.0489769529906	35.4650559436768	38.6809492830705	35.9560779055734	42.8547208742433	41.4175962344584
SYPL1	na	92.6182247824783	93.1301697851607	100.388437593275	116.047336325427	104.506501989756	103.359697170629	97.9538156844816	92.8548608068879	93.5885608329887	106.320589216389
CYB561	na	72.6787598293078	76.5571526126227	73.1671845595588	78.4058608901251	77.2937355986218	69.8926725477228	71.7872911694633	75.0668645491623	82.3656204784783	84.3391833936317
SPAG9	na	76.8868914860913	76.8705902896447	70.54975638324	63.6240867977223	71.6458029514052	88.5665806610781	87.107980885503	84.8350590753065	84.6332693857253	78.7474222632812
CELSR3	na	22.7317766132792	23.6645446151607	22.7917591968686	17.8630453116642	22.5127385238704	29.77835141533	30.1104644419196	34.3977278060718	22.791793254194	20.5545426377712
AASS	na	13.1356633024831	12.1848896942301	10.3086402021173	13.0745832817309	11.2563692619352	10.0670039623438	8.07749235028826	9.50213475305852	9.87772490105877	7.82846558249073
PLEKHG6	na	12.034469971736	11.0094984053976	14.0535759005427	14.2821084892793	13.1916748543381	5.60985716985571	6.25721238402612	6.11937478096969	6.61077308553349	7.71277397289727
SS18L2	na	6.68581665096446	7.01316802336717	7.40933514527178	8.95234205596224	8.68912714956403	7.83843056609976	8.07749235028826	7.94378465355692	7.14885926691413	7.21144366465895
MPND	na	30.9513982606414	29.1105242534179	29.9192174616138	33.0195686064095	34.1245720782878	27.2039649058756	29.1244794601943	29.9887372806527	28.4801328859321	28.2673166106685
MGST1	na	19.8608082866886	21.5488402952623	22.7514910710791	22.4016745400357	20.3009607039814	27.3192359436124	27.9109594826862	28.0122932520165	29.1719579762786	34.9774299670891
CRY1	na	15.8099899628689	16.4946577532826	17.556902844231	18.4876273155685	18.9975916315468	19.1734159435479	17.9373421675415	16.1536290801995	18.5255385303904	18.2792743157665
NFIX	na	117.552388057252	123.181007069645	113.39504222329	124.250179976704	114.341014081763	95.0601824535824	95.9060007224367	95.3254158426831	98.0085544657582	96.4096746612159
ST3GAL1	na	2.24171499473514	2.97765793170897	2.13421066684459	2.70652201691882	3.19917863233948	3.03547066040138	2.73041994939322	3.11670019900319	2.95947399759348	2.58377928092059
MMP25	na	1.29783499695193	1.64554780436548	0.926166893158972	0.999331206246947	1.26387303993659	1.72906556605142	1.09975247961671	1.40631594345266	1.38365018069306	1.27260770552805
IL32	na	150.548859646423	150.450084970558	148.951797295436	143.945332499821	148.702562355039	107.125217736697	115.436087860458	115.203881746082	119.532001720984	124.329916443104
PKD1	na	184.56786789986	181.441235286108	170.052295209145	140.239479276655	157.470681569599	195.845493114757	164.242344455861	182.174927485638	154.161690965551	141.876477231445
MAPK8IP2	na	0.629253331855479	0.509336225160745	1.12750752210657	0.957692405986658	0.71092858496433	1.07586301887644	1.13767497891384	1.10224763135479	0.883998726553897	1.426863184986
MED24	na	85.5784531323451	90.740207497868	89.6771161332622	92.8545245804455	89.4190175755135	77.7695267930682	78.7650310401348	79.0197526064347	83.9414442953788	95.1756308255523
RHOBTB2	na	12.8210366365554	12.7334056290186	14.697865913175	16.4056873025541	14.0210915367965	8.64532783025709	9.06347733201359	9.84421160416863	11.6072876269251	13.3816628429768
HEATR5B	na	41.019451570329	41.8439298824365	40.7916114247843	43.3876298712216	37.3237507106273	39.6148133022002	39.6669342647959	41.733375835433	36.7820339700904	33.859077741019
SEC62	na	50.6155648811251	50.6985442583079	53.8787523063785	50.9658915185943	55.1364613672336	56.9823163212056	54.4946314899729	53.1739460781155	62.3411275856705	57.5758577076781
RPS20	na	615.331101888177	561.484418675279	615.015085183347	565.663101536033	581.144622175841	538.162051513692	616.961141064975	594.529567229366	606.769038961147	606.224034269726
CSDE1	na	529.949290422036	545.224839179763	534.680174233254	494.668947092239	524.981263963659	618.236999061496	613.586038627531	610.075059685369	563.529970814489	538.505878787688
UBE3C	na	187.83211955886	181.637133834247	185.032038002847	179.671423123149	178.640554988537	176.787348208946	161.0947770142	161.726333497056	160.772464051085	165.091926889866
REV3L	na	56.2001882013425	57.6333528624196	54.0800929353261	50.7160587170326	52.7666994173525	61.3626157552025	55.3668489738069	50.7794081203447	52.8477499570265	46.3537715771126
FAM76A	na	8.88820331245864	8.81543466624365	10.6307852084334	10.0349508627298	11.2958652944332	9.60591981139676	9.29101232779636	10.2623055333032	8.95529144726339	8.40692363045803
POMT2	na	45.2275832271126	45.4876428778173	42.3620683305756	42.7630478673173	41.6288182529113	47.914328019247	46.9859766291416	46.2944005169011	45.429847599422	47.2793044538603
VTA1	na	43.4184798980281	42.3532661075973	42.6842133368918	42.3050210644541	40.8388976029509	42.8424023588296	41.9422842226236	41.6573587574086	43.9308932370045	44.2327587345659
MLXIPL	na	47.1939998891609	47.0156515532995	48.0801421926875	44.6367938790303	43.2876516178281	57.5586715098894	52.5985065251165	58.7992098519261	38.2809883325079	40.7234465768976
BAZ1B	na	238.447684439986	237.703298311557	231.662527667112	216.271928551944	214.463456464239	230.080991322575	220.822713407176	206.766452226553	219.308553639849	200.146484596684
RANBP9	na	74.3305498254285	72.3257439728257	70.2678795027133	75.0747568693019	73.0281640888359	80.9586921704519	72.9628886476742	77.3093683508841	72.603199759144	68.5279967491923
ETV7	na	14.3941699661941	14.6923911104061	15.2616196742283	16.2391321015129	16.9437979416499	19.6729237737406	20.1747696260721	20.942704995741	24.7519643435091	23.3697051378787
SPRTN	na	7.78700998171155	9.28559118177665	7.69121202579842	9.28545245804455	8.80761524705808	7.56946481138065	6.78812737418591	7.52569072442235	10.300506900715	11.3763416100235
EEF1AKNMT	na	23.4003582783756	27.229898191286	25.0870423668713	24.9416413559134	23.0261869463447	23.7074100945272	23.2085695698423	25.655763833258	23.7910961624723	25.7606650694769
DYRK4	na	48.2165365534261	49.131355873198	47.3553159284761	43.012880668879	49.7650009475031	59.7103975476423	64.0890238121463	63.2842174553697	57.8442644984181	55.6862280843183
ZNF207	na	184.96115123227	179.560609223976	185.5957917639	179.921255924711	177.021217656118	176.018874624034	168.451741877843	167.351597270867	175.416095130086	174.540075006665
UQCRC1	na	138.317748008482	142.300705367986	140.21361399911	152.939313356043	150.08492349247	144.665152359635	154.647952133688	157.925479595833	167.729149681792	185.299394698857
STARD3NL	na	19.3888682877969	20.2950895871743	18.6844103663375	20.861038930405	21.7228178739101	22.1320392454581	21.1228321085003	24.0213966557319	22.2537070728133	23.0611941789628
CD9	na	434.617410645931	413.032498895736	442.828579307357	355.26224382079	353.292010694774	281.376603115434	259.958732681812	284.151837655462	226.88019490642	246.885894872442
NCAPD2	na	218.586876153297	215.057426146717	218.33377803078	284.059895375695	289.545414242972	222.626797548931	230.530873227241	226.834960825013	247.404339253367	251.127920557535
GIPR	na	2.67432666038579	2.38996228729272	3.02010943421404	4.12224122576866	2.88321037235534	2.92019962266462	3.33717993814726	2.85064042591756	2.4982572706958	2.50665154119161
PHF7	na	3.81484832437384	4.5840260264467	3.78520382421493	4.66354562915242	5.29246835473445	5.80197556608364	6.18136738543186	5.73928939084735	5.03494926863307	4.85904760292528
SEMA3G	na	5.11268332132577	4.8974637034687	4.06708070474157	5.32976643331705	4.81851596475823	3.61182584908518	3.26133493955301	3.42076851110107	5.15025345035749	5.51463339062155
NISCH	na	144.059684661664	146.571293717411	139.931737118584	127.706200398308	134.562982720748	110.967585661255	105.690005541096	112.61930109325	109.077755911303	111.83522260701
IDS	na	119.676118052264	121.809717232673	120.683572991193	126.956701993623	115.841863316688	99.4789055668249	93.2135032723406	99.9244490631634	103.043503734391	101.885744181973
ZNF200	na	10.893948307748	9.75574769730964	9.90595894422205	8.91070325570195	8.8471112795561	11.8344932076408	9.44270232498487	10.1482799162665	10.9154625365786	10.0266061647665
LRRC23	na	4.16880332354255	5.17172167086294	4.18788508211014	4.746823229673	5.13448422474238	4.30345207550575	4.77823491143813	4.67505029850479	3.38225599724969	3.20080119875237
HFE	na	5.82059331966318	5.72023760565144	6.0804869942176	7.1202348445095	6.27986916718491	4.53399415097927	5.34707240089505	6.87954556121437	5.88051326794549	5.97739982899539
SCMH1	na	43.1431815653413	43.019321171269	40.5500026700472	48.2593695016755	44.5910206902627	47.2227017928265	48.6545665982152	49.9812288010878	46.16010741701	46.5851547962995
FYN	na	96.1971031074064	101.279549387733	91.7307905485278	91.2722501705545	91.1963390379243	154.232648491786	142.778209853687	151.311993807704	132.330765892394	133.932320039361
HIVEP2	na	11.0512616407119	11.0878578246531	10.9931983405391	8.61923165387992	8.80761524705808	17.1753846227774	16.306674697765	15.2414241439059	13.5674587162402	12.3404383566356
ELOA	na	65.5210031794518	64.2547237895093	68.697422596922	59.4602067716934	59.0860646170354	64.2443916986215	63.1409613297181	58.457133000816	56.1147017725517	56.2261222624211
LYPLA2	na	65.9929431783434	71.5421497802707	73.0463801821902	84.9431525309905	76.3063347861714	64.0906969816392	65.2266987910601	66.895028661532	70.9505064877606	84.8790775717345
CLCN6	na	25.7993866060746	22.998489551489	22.7917591968686	24.7334473546119	24.4875401487714	36.4256479248165	36.44352182454	35.6140010544633	25.3284852521312	22.52130000086
NME1-NME2	na	440.555988965317	432.426455161472	457.325104591585	422.050879438294	446.897607715077	415.782633116497	447.940561697676	458.687048799641	453.183868904217	469.322296250799
TSPAN9	na	13.2143199689651	12.8117650482741	14.5770615358064	13.6991652856352	13.9026034393024	9.33695405667765	9.89777231655041	10.9844677745357	9.30120399243666	11.183522260701
BTBD7	na	68.2739865063195	69.7398831373942	73.0061120564007	70.2862948393686	64.6155091667579	61.0552263212378	59.5383238964909	58.5331500788405	56.8065268628983	53.9894178102809
APBA3	na	15.2593932974954	15.1625476259391	15.1408152968597	14.1571920884984	15.2454685442351	12.564543113307	13.5004097497776	14.3672277466245	14.2208490793453	14.037248630673
MKS1	na	14.472826632676	14.3789534333841	14.4159890326484	13.5742488848544	14.2975637642826	11.9497642453776	13.917557242046	13.5690484273676	12.7218947169278	11.4534693497525
ABHD5	na	15.1020799645315	15.5543447222166	14.6575977873855	16.9469917059378	15.9169010967014	19.1734159435479	18.8095596513755	19.2703292792027	18.6024079848733	19.4361904117011
AKAP8L	na	48.334521553149	48.4261210998985	49.6908672242683	40.2230810514396	43.9985802027924	38.8463397172885	40.7666867444126	39.7189232677846	44.3152405094193	45.119727741449
MBTD1	na	16.9898399600979	18.4144635250423	18.724678492127	17.8214065114039	16.3908534866776	18.1359766039171	15.2448447174455	15.6215095340282	16.3347590776264	15.3484202060656
UTP18	na	32.3278899240752	30.7560720577834	29.9997537131928	26.6904709668456	29.4640402435217	30.5084013209961	33.2201093842841	31.014967833983	34.0916030631873	33.5891306519676
RNF216	na	103.826799756154	100.300056647039	104.455518298016	100.182953426256	101.504803519907	108.777435944257	107.661975504546	103.61127734735	105.311152641638	108.017399490426
TTC19	na	54.9023532043906	60.0233151497123	57.0599342437506	57.9195711620627	61.2583464044264	58.9035002834849	56.7699814478006	55.6825096529229	60.6115648598042	57.8072409268651
PTBP1	na	444.056210623763	427.137194361726	423.580415179967	467.270616520968	461.471643706846	445.868373965792	434.174694452818	447.246478556958	497.230066322946	514.056385293603
DPF1	na	2.98895332631353	2.31160286803722	3.50332694368829	3.49765922186432	3.51514689232363	2.15172603775287	2.69249745009609	3.53479412813777	3.38225599724969	4.08777020563555
SYT7	na	26.3893116046892	25.035834452132	24.9259698637132	23.3177281457621	22.5917305888665	18.328095000145	22.829344576871	20.9807135347532	25.6743977973045	28.7686469189068
LARS2	na	40.4295265717145	40.9036168513706	43.086894594787	41.2224122576866	38.6271197830619	30.2778592455226	32.9925743885013	32.9534033236069	37.5507285149199	40.2992440083882
PIK3C2A	na	68.3133148395604	65.8219121746193	71.0732420185037	66.4971640156823	69.2760410015241	83.2256892459415	78.7650310401348	71.608087499049	71.5654621236242	62.4349053106034
PLAUR	na	18.4449882900137	14.2614143045008	12.3623146173828	8.53595405335934	10.9009049694531	14.6394217925687	14.1830147371259	13.7590911224287	10.1852027189906	8.32979589072906
ANLN	na	123.530294709879	118.361902785431	125.797624966462	162.183127013828	171.570765171392	164.799160284323	156.316542102762	148.955464388945	178.029656582507	173.46028665046
WIZ	na	108.349558078865	105.628497156413	107.757504612757	108.760546279876	110.865363221937	99.2483634913513	100.305010640904	101.558816240689	102.774460643701	109.829901374057
RABGAP1	na	52.1886982107638	56.7713992506091	55.5700135895383	48.3010083019358	52.1347628973842	49.6818172645441	55.0255464801327	52.2617411418219	50.0035801411574	45.6981857894163
QPCTL	na	12.5457383038686	11.5580143401861	13.6106265168579	12.2001684762648	12.875706594354	14.1783376416216	14.3347047343144	15.3174412219303	12.8371988986522	16.3125169526777
PPP5C	na	85.8537514650319	81.7680539931134	80.4154472016725	91.5220829721163	87.5627040481066	75.1567166043683	81.5712959881223	83.8848456000006	94.8953415591988	97.5665907571505
CEP68	na	26.9399082700627	26.132866321709	28.1474199268749	26.7737485673661	25.6724211237119	20.3645500001611	18.657869654187	22.082961166108	20.2935359834982	20.9016174665516
MAP4K3	na	27.9231166010869	26.7205619661252	29.1138549458233	25.3580293585163	24.6060282462654	27.4345069813492	26.3940595108011	26.3399175354782	25.4822241610971	26.8404534256825
TMEM159	na	12.9783499695193	14.1830548852453	14.4965252842274	13.5742488848544	12.3622581718797	18.9044501888288	18.6199471548898	18.4341414209335	15.0664130786577	13.4587905827057
BRCA1	na	18.0517049576041	18.6495417828088	20.0937947689707	16.4056873025541	16.4303495191756	23.1310549058434	23.8911745571906	20.3345683715452	23.1377057993672	19.4747542815656
ERCC1	na	54.5090698719809	56.4187818639594	53.6371435516414	53.3809419336911	57.3877352196206	43.3803338682678	45.8862241495249	47.8147420773905	50.0420148683989	52.8325017143463
SEMA3B	na	73.5439831606091	62.9617933717936	62.5363993511254	55.9209087495688	57.9801757070909	46.5310755664059	42.0560517205149	45.1541443465341	36.3976866976757	36.8284957205845
MBTPS2	na	22.0631949481827	23.782083744044	24.0400710963438	22.6098685413372	21.9202980364002	20.3261263209155	18.657869654187	18.6621926550069	14.9511088969333	19.3204988021077
PRICKLE3	na	16.9898399600979	18.2577446865313	17.7582434731786	16.114215700732	16.7858138116578	19.2118396227935	19.8713896316951	18.6241841159947	19.2557983479784	16.9295388705095
EXTL3	na	47.9019098874983	51.0119819353299	49.972744104795	52.0485003253618	47.7901993226021	53.0631010381557	51.9538240370653	50.3233056521979	50.618535777021	56.8045803103884
CALCOCO1	na	39.4856465739313	40.6685385936041	45.2613733874211	42.3882986649747	40.8388976029509	39.6916606606914	37.1261268118883	38.3506158633442	22.0999681638474	19.9760845898039
UBR7	na	51.7954148783541	58.4561267646024	54.2814335642737	64.4568628029281	59.5995130395096	57.1360110381879	57.1112839414747	58.1530646887181	60.6115648598042	61.5093724338558
MAP4K5	na	75.2351014899707	72.4041033920812	75.7443446100881	66.8719132180249	64.2205488417778	72.8897195288786	72.583663654703	69.0615153852293	72.2572872139707	66.9468780847483
PSMC4	na	78.8139798148987	76.5963323222504	80.0933021953563	80.8625501054822	87.9576643730868	84.6089416987827	89.7246333370048	89.7761691468969	104.965240096465	108.287346579478
MAN2B2	na	54.351756539017	57.2023760565144	56.4961804826973	59.2103739701316	57.5062233171147	42.0355050946722	46.6446741354674	45.5722382756687	50.1188843228818	50.5572333923416
SLC25A39	na	244.30760609289	251.690454648663	248.937553630816	261.8247760367	258.146068407048	231.733209530135	234.550658152737	245.725204714093	262.393882877542	273.919167647447
MVP	na	28.2770716002556	30.1683764133672	32.2145006316164	23.9839489499267	27.7262148136089	22.3241576416861	24.4600120466476	25.5037296772091	17.5646703493535	17.5465607883413
NUB1	na	75.2744298232117	77.3799265148054	79.449012182724	71.5354588471773	70.8953783339429	66.1271519816553	68.4880337306131	68.2253275269602	69.5284215798261	64.5559181531502
PGM3	na	22.3778216141105	24.2914199692047	25.0870423668713	23.1095341444607	23.697619498811	20.8640578303538	19.9472346302893	19.2323207401904	20.5625790741885	20.5545426377712
RWDD2A	na	4.32611665650642	5.95531586341794	5.83887823948048	5.32976643331705	5.68742867971464	3.34286009436607	4.24731992127833	3.57280266715	3.42069072449117	2.8151625001075
CLK1	na	57.8913065307041	51.6388572893739	56.2545717279602	54.5884671412395	54.1095645222851	44.7251626418633	40.9942217401954	47.0545712971458	48.7352341421888	47.4335599333182
POLR3B	na	21.748568282255	21.7055591337733	24.3622161026599	23.2760893455018	25.1194766687396	28.3566752832432	27.3421219932293	30.1787799757139	30.5556081569717	30.3883294532153
ANGEL1	na	56.9867548661618	58.6912050223689	56.8988617405925	54.2553567391572	49.1725604600328	46.7231939626339	42.7007342085661	46.8265200630724	47.4284534159787	50.9428720909865
RNF14	na	22.8497616130021	21.3921214567513	21.4226429200249	23.1511729447209	23.2631631413328	25.3596283020875	21.9571270930371	24.6295332799277	20.7931874376373	24.0638547954395
DNASE1L1	na	16.2426016285196	17.3957910747208	18.6844103663375	17.7797677111436	17.180774136638	12.4108483963246	12.0593547764867	14.7093045977346	11.5688528996836	11.3763416100235
DDX11	na	53.8011598736435	55.5176485425211	53.2747304195357	58.0444875628435	55.7289018547038	55.2532507551542	53.0535765166821	57.7729792985958	63.5710388573977	59.1569763721221
HEBP1	na	26.4286399379301	25.8977880639425	28.0668836752958	29.0222437814218	27.6472227486128	29.9320461323123	28.8969444644115	29.3045835784325	27.3270910686879	28.383008220262
GPRC5A	na	193.534727878801	167.610797787513	181.689783562317	151.690149348235	128.520089748552	119.80503188774	106.372610528444	106.347892156231	82.096577387788	87.5014207225196
MAMLD1	na	19.4675249542789	17.4741504939763	18.6844103663375	19.1954869199934	17.3782542991281	17.0216899057951	17.8614971689473	17.7879962577255	17.6415398038365	20.1303400692619
TACC3	na	72.7967448290307	70.6410164588325	67.5296469490259	82.6946573169349	85.1534460657275	70.3921803779155	69.3981737137442	67.4271482077033	90.6290868353952	85.6889188388887
UFL1	na	47.6266115548116	51.2470601930964	51.0197153753225	50.5078647157311	50.9498819224436	51.1803407551219	46.1137591453076	45.5342297366564	40.9714192394111	41.070521405678
POLA2	na	26.4679682711711	26.3287648698477	29.7178768326662	27.7314409733528	27.2127663911346	29.4709619813653	29.1244794601943	28.2783530251022	30.094391430074	29.5013604463321
ZC3H3	na	30.4008015952678	35.3400980842301	29.2346593231919	30.3963241900113	30.7279132834582	30.0857408492947	29.5416269524627	29.0765323443591	29.2103927035201	30.0026907545704
CAPN1	na	186.888239561077	196.682142331303	189.501799965484	210.609051716544	198.862523627522	156.230679812557	168.906811869408	172.330715881469	158.620119325562	164.204957882983
MDH1	na	79.4039048135133	77.8892627399662	78.5631134153546	76.6986700794532	87.1282476906284	92.2168301894089	96.3231482147051	92.5127839557778	99.6612477371416	100.381753257258
SLC30A9	na	34.3336349193646	35.4576372131134	36.362117587937	35.6844518230681	35.1119728907383	39.076881792762	35.9505293336773	33.8656082599006	33.5919516090481	30.7354042819956
MTMR11	na	13.5289466348928	14.2614143045008	16.4696634479139	16.4056873025541	15.8774050642034	14.6394217925687	14.3726272336115	17.369902328591	12.2606779900301	12.9188964046029
COX15	na	40.5868399046784	43.489477686802	41.5969739405747	39.7650542485764	38.5876237505639	42.803978679584	41.3734467331666	43.2537173959224	31.6317805197329	32.1237035971171
CCDC88C	na	74.2912214921875	73.3444164231472	68.0934007100792	61.0008423813241	66.827286986647	71.8138565100022	66.8573662608366	64.1584138526511	73.5256332129394	71.9601811671316
YAF2	na	8.02297998115736	7.01316802336717	7.32879889369274	6.95367964346834	8.49164698707394	9.68276716988793	8.64632983974518	7.71573341948352	9.91615962830024	8.86969006883186
ZMYND11	na	99.2253847669609	105.15834064088	103.28774265012	96.6020166038716	100.556898739955	106.203049434803	108.382502991192	96.769740325148	102.543852280252	99.9961145586131
WAS	na	1.14052166398806	1.05785215994924	0.76509439000089	1.20752520754839	1.18488097494055	1.11428669812202	0.872217483833944	1.21627324839149	0.999302908278319	0.462766438373836
BID	na	26.9399082700627	27.2690779009137	30.6037756000356	26.7321097671058	28.081679106091	29.3172672643829	29.6933169496512	29.1525494223835	31.9008236104232	32.6635977752199
MATR3	na	232.11582278819	235.979391087936	238.50810905133	254.163236788807	255.381346132186	257.861311417135	250.136805363856	239.301761621026	286.530891585187	274.227678606363
XYLT2	na	18.7989432891824	17.0823533976988	17.4763665926519	14.9899680937042	17.220270169136	14.8315401887966	14.9035422237713	15.4694753779793	17.0650188952144	15.9654421238974
RGPD5	na	62.2174231872105	56.4579615735871	58.0666373884886	59.9598723748168	58.9280804870433	60.0946343400981	66.3264512706769	61.9539185899416	73.6793721219053	64.3630988038277
NUDCD3	na	101.742398094383	96.4996248131472	98.2944950522196	98.6423178166258	101.702283682397	102.206986793262	95.9439232217338	100.38055153131	85.9016153846939	85.7274827087532
CHDH	na	31.8559499251836	34.6740430205584	28.0266155495063	25.1914741574751	29.7405124710078	27.6650490568227	26.962897000258	26.149874840417	31.0936943383523	33.2034919533228
IL20RA	na	59.5430965268247	58.4561267646024	61.9726455900721	59.7516783735154	60.38943368947	17.2906556605142	17.6718846724616	16.9137998604442	14.8358047152089	15.3484202060656
GLT8D1	na	17.8550632913992	21.0786837797293	20.0535266431812	17.0302693064584	19.9060003790012	17.9054345284436	18.2027996626214	16.3056632362484	19.6785803476346	19.4361904117011
ATP2C1	na	93.3261347808157	90.1916915630795	90.3616742716841	82.7362961171952	85.9433667156878	104.39713651026	106.03130803477	98.8982185098331	102.851330098184	103.119788017637
SLC38A5	na	42.5532565667268	44.5081501371235	45.7445908968953	49.633449910265	44.8279968852508	27.8571674530506	26.4699045093953	26.9100456206617	30.0559567028325	34.013333220477
RALBP1	na	125.654024704891	124.317218648849	126.8043281112	124.250179976704	119.712474501493	116.423748114129	125.144247680522	122.805589548528	124.566950989617	116.771397949665
RUFY3	na	15.7706616296279	17.2390722362098	14.3354527810693	16.9053529056775	15.6009328367172	12.2187300000967	12.6661147652407	14.2151935905755	14.7205005334845	14.3457595895889
WWTR1	na	8.5735766465309	8.22773902182741	8.49657454158883	9.45200765908571	7.89920649960366	4.07291000003223	4.13355242338695	4.63704175949256	4.38155890552801	4.28058955495799
AGPS	na	30.7547565944365	28.1702112223519	29.0333186942443	28.6891333793394	28.3581513335771	35.1960901889577	33.6372568765525	31.6231044581788	31.0552596111108	30.6968404121311
CXORF56	na	15.1414082977725	16.2203997858883	16.3488590705453	15.6145500976086	16.9437979416499	17.5211977359877	18.4682571577013	15.583500995016	16.142585441419	15.5026756855235
TTC27	na	24.186924943195	28.9929851245347	26.4158905179255	27.8979961743939	25.3564528637278	28.5103700002256	29.5795494517598	28.1643274080655	32.1698667011136	30.0412546244349
PHLDB1	na	21.4339416163273	21.9406373915398	22.7112229452896	25.4413069590369	24.4875401487714	9.37537773592324	11.3388272898413	10.6803994624378	11.9532001720984	13.8829931512151
MARCO	na	4.05081832381965	4.3489477686802	3.66439944684637	3.58093682238489	3.2386746648375	4.18818103776899	4.24731992127833	4.06691367430905	2.26764890724695	2.5452154110561
CYP24A1	na	0.865223331301284	0.94031303106599	1.85233378631794	1.45735800911013	1.38236113743064	0	0.037922499297128	0	0	0
PRDM11	na	15.0234232980496	13.9871563371066	14.0938440263322	16.6971589043761	15.7194209342113	14.6778454718143	14.220937236423	14.1391765125511	12.7218947169278	13.6130460621637
SYT13	na	10.1860383094106	11.4796549209306	10.6710533342229	9.91003446194889	10.1109843194927	13.0640509434996	14.3347047343144	11.858664171817	14.0671101703794	15.1556008567431
ZRANB1	na	29.1422949315569	31.1870488636887	33.0601312731964	30.8543509928745	31.4388418684226	33.2364825474328	33.788946873741	33.9036167989128	33.3997779728407	30.6197126724022
NCDN	na	83.5727081370558	88.7420423068528	83.395288510097	85.5677345348949	79.821481678495	72.4670590571772	70.4979261933609	74.8388133150889	71.1811148512095	72.6543308246923
ADGRA2	na	16.3999149614834	16.4162983340271	16.4293953221244	17.3633797085407	16.2328693566855	11.8344932076408	12.5902697666465	12.3147666399638	11.1460709000274	13.8058654114861
ZFP64	na	27.4511766021953	25.5843503869205	24.8051654863446	28.2311065764763	30.3724489909761	29.4325383021197	30.4896894348909	29.5706433515181	30.5556081569717	29.6941797956545
MNAT1	na	20.2540916190982	18.5711823635533	18.4830697373899	19.0705705192126	19.353055924029	24.8985441511404	23.6636395614079	24.2874564288176	26.7890048873072	26.4933785969021
SAMD4A	na	22.0631949481827	18.2185649769036	17.7582434731786	16.4056873025541	18.6026313065666	14.3704560378496	16.1929071998737	15.7355351510649	17.9490176217683	16.7752833910516
MRE11	na	19.5461816207608	22.4107939070728	21.8253241779201	20.1115405257198	21.9202980364002	23.5921390567904	21.9571270930371	22.7671148683282	25.5975283428215	21.2872561651965
PLEKHB1	na	3.10693832603643	3.56535357612521	3.18118193737212	2.83143841769968	2.09328972239497	0.345813113210283	0.151689997188512	0.266059773085639	0.269043090690317	0.385638698644864
SERPINB1	na	140.874089669145	130.585972189289	137.153236439107	113.257536707987	114.025045821779	323.98846339879	292.837539572422	300.077415501588	254.822241610971	274.111986996769
SPAST	na	21.8665532819779	23.938802582555	21.7045198005516	19.6951525231169	22.3942504263764	24.5527310379301	21.6916695979572	21.5508416199367	21.7156208914327	18.7034768842759
OSBPL5	na	31.9346065916656	32.8717763776819	33.7044212858287	32.0202374001626	32.1497704533869	29.2404199058917	34.2060943660094	32.4212837774357	33.0923001549089	34.9388660972246
AQR	na	66.9368231761266	68.4469527196785	70.9121695153457	66.4971640156823	65.6029099792084	75.8483428307888	71.0667636828179	71.1519850309022	74.9477181208739	72.4615114753699
CPS1	na	37.9125132442926	38.7879125314721	39.0198138900454	42.2633822641938	39.9304888554965	44.3409258494074	44.2555566797484	46.0283407438155	45.506717053905	46.8936657552154
RTF2	na	52.5033248766915	53.5978427707614	52.9525854132195	53.3393031334308	50.7918977924515	58.711381887257	60.8656113718904	60.6996368025378	55.7687892273785	56.1875583925566
SLC45A4	na	15.692004963146	19.393956265736	18.8454828694956	18.4043497150479	15.5614368042192	14.6009981133231	15.0173097216627	13.7210825834165	16.0272812596946	15.7726227745749
RNF10	na	112.046421403516	106.882247864501	106.952142096967	109.926432687164	103.558597209804	106.933099340469	108.572115487677	108.286327645855	91.7436939253979	96.8724410995898
ZNF839	na	22.6924482800382	21.3921214567513	21.3823747942354	20.1948181262404	22.1572742313883	22.4010050001772	21.3882896035802	21.8929184710468	16.4116285321093	17.5465607883413
ZDHHC6	na	37.0079615797504	36.8289270500846	36.5634582168846	30.1048525881893	28.9110957885494	28.47194632098	26.1286020157212	25.9978406843681	24.0217045259211	22.9069386995049
RNH1	na	104.0627697556	103.747871094281	100.911923228538	104.305194652025	110.233426701969	132.331151321802	131.325615065954	145.762747111918	118.417394630981	127.145078943212
NDUFS1	na	75.4317431561756	73.7753932290525	82.9926072522018	78.9055264932486	81.1248507509296	68.5862674533729	62.6100463395583	61.9539185899416	68.1063366718916	64.5944820230147
RB1CC1	na	49.553699883619	47.3290892303215	47.0734390479495	46.4272622902228	45.1834611777329	52.1409327362616	47.3272791228157	45.7242724317176	43.8155890552801	37.9854118165191
ERP44	na	46.6434032237874	52.5008109011844	50.9391791237435	47.0518442941271	51.4633303449179	56.7901979249777	63.0271938318267	62.2199783630272	59.6122619515259	59.7739982899539
ALAS1	na	58.4812315293186	57.5549934431641	57.3418111242772	62.2500063891328	57.8221915770988	69.0857752835655	68.8293362242873	64.7285419378346	58.728263224972	60.1982008584632
BIRC3	na	0.511268332132577	0.94031303106599	0.72482626421137	1.04097000650724	1.10588890994451	1.07586301887644	1.2135199775081	1.52034156048936	1.19147654448569	1.07978835620562
AKAP11	na	68.4706281725243	65.2733962398308	63.663906873232	60.4595379779403	57.9406796745929	61.1704973589746	55.708151467481	56.4806889721798	61.4571288591166	52.9867571938043
GLRX2	na	10.3433516423744	10.9311389861421	11.0334664663286	9.70184046064745	13.1521788218401	13.4867114152011	12.5144247680522	11.8966727108293	13.7596323524476	12.9188964046029
SNAPC1	na	5.1913399878077	5.17172167086294	4.75163884316342	4.58026802863184	4.58153976977012	6.2246360377851	5.61252989597494	6.9175541002266	5.80364381346254	5.24468630157015
DERA	na	13.2143199689651	15.0841882066836	14.697865913175	12.5749176786074	12.7177224643619	16.1379452831466	15.4344572139311	15.4694753779793	14.5283268972771	14.8470898978273
STRAP	na	101.152473095768	95.75521033022	105.542757694333	97.80954181142	98.6215931475517	150.351856887982	147.101374773559	138.009005153422	149.741697332782	156.222236821034
DEF6	na	39.4463182406903	32.9109560873096	33.5836169084601	36.2673950267121	39.6935126605084	35.541903302168	39.0601742760418	41.1252392112373	41.855417965965	44.9269083921266
GCLM	na	13.292976635447	13.4386404023181	12.2415102400142	14.7817740924028	15.047988381745	17.1753846227774	17.5581171745703	17.369902328591	18.4486690759074	17.2766136992899
UBR2	na	42.317286567281	38.0434980485448	40.9124158021529	36.4339502277533	38.2321594580817	48.5291068871764	46.9101316305473	46.7124944460357	43.7002848735557	42.497384590664
EHD2	na	53.7225032071615	55.4784688328934	55.2478685832222	53.6724135355131	49.567520785013	35.1576665097122	39.2497867725275	40.2130342749437	32.5926487007698	33.6276945218321
DEPDC1	na	26.546624937653	26.603022837242	24.9259698637132	35.3513414209858	35.8623975082006	32.3527379247843	26.8870520016637	25.161652826099	30.824651247662	30.3497655833508
CCDC28A	na	5.66327998669931	5.09336225160745	4.42949383684726	4.78846202993329	6.20087710218887	4.72611254720721	5.61252989597494	5.16916130566384	3.99721163311327	4.2420256850935
HSF2	na	17.4224516257486	16.8472751399323	17.1542215863357	17.3633797085407	15.6799249017133	21.1330235850729	21.1607546077974	21.0187220737654	21.6387514369497	22.2899167816731
PHF20	na	39.8396015731	38.3177560159391	40.3083939153101	37.1001710319179	38.0346792955916	42.3428945286369	43.8763316867771	42.9496490838245	40.7023761487207	40.4534994878462
NR1H3	na	10.5793216418202	12.0673505653469	11.9596333594876	10.9093656681958	9.99249622199863	8.49163311327474	8.87386483552795	10.1482799162665	6.91825090346528	6.47873013723371
TYMP	na	5.82059331966318	5.79859702490694	4.95297947211103	5.49632163435821	6.24037313468689	4.34187575475134	4.55069991565536	5.89132354689628	6.80294672174086	7.6356462331683
NCAPH2	na	53.7618315404025	50.1108486138917	49.6908672242683	58.3359591646656	66.3928306291688	56.6365032079953	59.1211764042225	59.7874318662442	71.6807663053486	68.6051244889212
TOMM34	na	93.9160597794302	89.8782538860575	87.5429054664176	95.0613809942409	89.4585136080115	84.6089416987827	85.9703059065891	89.472100834799	100.045595009556	109.521390415141
SEC63	na	56.750784866716	54.3422572536887	53.5566073000623	51.4655571217178	52.8456914823485	75.8099191515432	70.9909186842236	70.3157971726331	65.4159057649884	61.3165530845333
KPNA6	na	72.4034614966211	72.5216425209645	74.0128152011387	69.2869636331217	69.5525132290102	82.7261814157489	77.7790460584095	74.3066937689176	70.2202466701726	70.1476792835007
RTEL1-TNFRSF6B	na	34.1763215864007	34.2430662146531	30.2413624679299	35.7677294235887	40.957385700445	37.7704766984121	36.3676768259457	36.2981547566836	46.4291505077003	45.3896748305005
FAS	na	9.28148664486832	9.3247708914044	8.57711079316787	8.41103765257847	8.76811921456006	7.49261745288947	7.3190423643457	6.99357117825107	7.76381490277771	5.78458047967295
RNASET2	na	59.9363798592344	53.2844050937394	53.4760710484833	48.1344531008946	52.6087152873604	44.4177732078986	55.0634689794298	51.6536045176261	63.6094735846391	60.5067118173791
CD44	na	149.133039649749	145.826879234484	145.086057219642	147.776102123767	137.406697060606	154.655308963488	162.990901979056	158.72365891509	168.45940949938	166.557353944717
AGPAT4	na	3.53954999168707	2.78175938357022	3.10064568579308	3.41438162134374	3.08069053484543	4.61084150947045	4.85407991003238	5.62526377381064	4.22781999656212	3.23936506861685
BTN3A1	na	22.4564782805924	20.4126287160575	19.570309133707	22.3183969395152	22.7892107513566	12.372424717079	13.2349522546977	12.6188349520617	14.1055448976209	13.7287376717571
MIPEP	na	97.4556097711173	101.945604451404	102.281039505382	108.843823880397	109.996450506981	43.6877233022325	43.6867191902914	45.5342297366564	53.6933139563389	54.2979287691968
IFNGR1	na	34.2943065861236	35.3792777938579	38.4560601289921	35.3929802212461	39.9304888554965	29.3172672643829	29.5416269524627	27.6322078618942	32.6695181552527	31.8151926382012
B4GALT7	na	15.6133482966641	14.9274693681726	14.4965252842274	15.4479948965674	17.180774136638	12.6413904717981	12.2110447736752	12.3147666399638	12.7603294441693	12.8032047950095
SH2D2A	na	11.5232016396035	11.1662172439086	12.5636552463304	13.8240816864161	12.7967145293579	12.4876957548158	13.7279447455603	13.1889630372452	11.0692014455445	10.7978835620562
VRK2	na	23.4790149448576	26.0153271928257	27.8655430463482	24.025587750187	22.9076988488506	28.1645568870153	29.0486344616	28.8484811102857	27.826742522827	27.0332727750049
TNFRSF1B	na	10.7366349747841	9.83410711656514	9.54354581211637	10.2431448640312	8.92610334455214	4.61084150947045	4.81615741073525	4.44699906443139	6.76451199449939	7.01862431533652
VEZT	na	44.7556432282209	41.0603356898816	45.3016415132106	44.0954894756466	43.05067542284	58.9419239627305	55.3289264745097	55.0363644897149	57.5367866804863	54.1822371596033
POU2F2	na	2.55634166066288	2.50750141617597	3.22145006316164	2.41505041509679	2.13278575489299	3.5734021698396	3.18548994095875	3.42076851110107	2.03704054379811	2.19814058227572
BRD9	na	39.5643032404132	38.0043183389171	37.4896251100436	37.1418098321782	41.4708341229192	38.6926450003062	37.619119302751	38.6166756364298	45.5451517811464	42.8830232893088
SNX1	na	84.2412898021523	80.9844598005584	83.1939478811494	86.1923165387992	83.2576365058226	78.7685424534534	80.0164735169401	82.1744613444501	87.2468308381455	83.8764169552578
TBPL1	na	12.7030516368325	12.2632491134856	11.6374883531714	9.86839566168861	11.6908256194134	12.9103562265172	14.1071697385316	14.8993472927958	15.8735423507287	14.8470898978273
ARNTL2	na	33.6650532542681	36.3195908249239	35.355414443199	32.3117090019846	32.0312823558928	33.1596351889416	34.357784363198	31.4710703021298	35.4368185166388	35.1702493164116
BCLAF1	na	193.377414545837	197.544095943113	198.19971513602	214.189988538929	200.205388732455	190.274059624147	181.307469139569	179.514329754782	215.810993460875	201.881858740586
SLC39A9	na	77.1228614855372	80.6710221235364	83.3550203843075	84.1936541263053	78.0046641835862	86.530125661062	80.1681635141286	81.2622564081565	75.9470210291522	78.5160390440942
TFB1M	na	10.815291641266	10.8527795668866	9.74488644106397	11.3257536707987	10.5849367094689	9.68276716988793	8.45671734325954	10.7564165404622	8.03285799346802	7.01862431533652
RABEP1	na	80.0724864786097	82.4732887664128	84.4825279064141	70.2862948393686	77.3332316311198	89.7961383969369	88.6628033566852	82.2504784224746	89.476045018151	80.9069989756924
HMGB3	na	53.0539215420651	54.8907731884772	57.1807386211192	70.5777664411907	69.039064806536	60.2099053778349	59.8796263901651	59.4073464761219	58.1901770435913	67.4867722628511
NUP160	na	67.4874198415001	72.129845424687	71.3953870248199	67.3715788211484	67.1432552466311	93.9458957554603	84.5671734325954	87.2295970330772	85.9016153846939	87.5785484622485
BAK1	na	25.8780432725566	26.3287648698477	27.9058111721377	28.1478289759557	30.09597676349	24.7832731134036	26.5078270086925	26.0738577623926	23.8679656169552	27.4574753435143
GRN	na	176.82018625139	205.771834964941	193.448076292857	241.5883191102	221.296270086397	114.694682548077	128.48142761867	128.6208960174	129.794073894457	150.553347950955
FAM13B	na	36.260723248172	35.3009183746024	34.6708563047772	36.0592010254107	34.519532403268	43.9951127361972	39.2497867725275	41.2012562892617	38.4731619687153	38.7952530836733
ARHGAP31	na	13.4502899684109	12.8901244675296	13.3287496363313	14.240469689019	15.9169010967014	9.75961452837911	8.5325623418538	9.54014329207076	8.30190108415834	8.7539984592384
CENPQ	na	4.56208665595222	4.03551009165821	3.18118193737212	3.91404722446721	3.59413895731967	3.72709688682194	3.56471493393003	3.64881974517447	4.80434090518422	4.04920633577107
SARS1	na	258.54446272612	245.931037333384	255.219381253981	221.310223383439	232.039190925858	328.829846983734	337.62401124233	338.694091138018	285.30098031346	274.03485925704
RANBP3	na	97.4556097711173	90.4659495304738	88.5898767369452	96.4354614028304	93.6055970203034	94.0227431139515	94.9958607393056	91.7906217145453	97.4704682843775	99.9961145586131
ARID4A	na	26.625281604135	24.4481388077157	24.0803392221333	23.9006713494062	22.1967702638863	23.5537153775449	24.308322049459	21.8929184710468	21.6387514369497	18.240710445902
EIPR1	na	28.0804299340508	26.7205619661252	31.5702106189841	26.3989993650235	29.1480719835375	32.5832800002578	33.4476443800669	36.3361632956958	31.5164763380085	34.3604080492574
PNPLA6	na	71.4989098320788	71.3070715225042	71.9188726600837	77.4481684841384	75.2399419087249	54.9074376419439	63.2547288276095	59.4453550151341	66.2614697643008	70.0319876739072
IFT88	na	9.36014331135025	8.18855931219966	6.60397262948137	9.82675686142832	10.0319922544967	8.2995147170468	7.92580235309975	7.14560533430001	8.76311781105603	7.48139075371035
ALG1	na	45.7781798924861	52.5008109011844	53.7579479290099	53.6724135355131	52.9246835473445	44.1103837739339	44.141789181857	47.9287676944272	49.6961023232256	56.9202719199819
ZCCHC8	na	38.3057965767023	35.7710748901354	33.5836169084601	38.1411410384252	35.2699570207303	47.6453622645279	42.2456642170006	43.4437600909836	42.9315903287262	42.3816929810705
ABCF2	na	176.977499584353	172.586620910237	166.871113271773	160.684130204457	170.385884196451	198.458303303457	197.917523831711	189.548584054011	203.089098743948	211.175751377927
CHPF2	na	108.664184744793	110.094984053976	105.78436644907	110.551014691069	108.298121109566	98.7488556611587	95.3371632329798	96.6937232471235	97.2782946481702	115.460226374272
FUT8	na	22.5351349470743	24.5264982269712	24.442752354239	27.4399693715308	29.1480719835375	28.7409120756991	29.3899369552742	26.7580114646128	28.8260454311053	27.8045501722947
UBA6	na	44.3230315625703	41.3737733669035	44.2546702426831	36.4755890280136	37.1657665806352	45.9931440569677	41.4492917317609	37.2483682319894	41.2404623301014	39.0652001727247
GAB2	na	17.1078249598208	16.4162983340271	17.1944897121253	15.9060216994306	16.1933733241875	30.3931302832594	27.6075794883092	28.5444127981878	24.0217045259211	20.4388510281778
ATP6V0A1	na	92.8935231151651	94.2272016547377	99.4622707001157	107.428104671547	95.5014065802083	82.8414524534857	91.0519208124043	88.2938361254198	91.5130855619491	96.4868024009449
PIAS1	na	42.4352715670039	42.862602332758	44.1338658653145	48.6757575042784	44.0775722677884	45.4552125475295	43.0041142029431	42.6455807717266	43.0084597832092	42.0731820221546
SLC4A7	na	42.7105698996906	35.4968169227411	38.6574007579397	37.7247530358223	37.4817348406194	35.3497849059401	31.0964494236449	30.1787799757139	30.4403039752472	31.8151926382012
MAP2K3	na	83.2187531378871	75.7735584200677	76.5497071258785	80.5294397033998	75.7138942987011	68.5862674533729	64.7716287994946	69.9357117825107	76.331368301567	84.0306724347158
TMSB10	na	863.768182971368	767.726410155753	772.463457020372	674.423647815909	726.095061443569	741.384891043602	820.263659796878	827.52191137436	651.891408742637	658.979408244343
ASTE1	na	6.01723498586802	7.13070715225042	6.92611763579753	7.07859604424921	7.5437422071215	6.37833075476745	7.54657736012847	6.87954556121437	8.37877053864129	6.86436883587857
RNF19A	na	17.9730482911221	17.6700490421151	16.3085909447558	17.3633797085407	17.7732146241082	18.7507554718465	19.9093121309922	18.8142268110559	18.1796259852171	18.5492214048179
PEX3	na	10.893948307748	11.4012955016751	11.4361477242238	11.2424760702782	11.1773771969392	10.1054276415894	11.262982291247	9.31209205799735	11.5688528996836	12.9188964046029
GABARAPL2	na	19.3888682877969	19.2764171368528	18.8052147437061	19.5702361223361	19.6690241840131	14.9083875472878	17.0651246837076	16.1536290801995	17.5262356221121	18.1635827061731
SH3YL1	na	54.9416815376315	49.5623326791032	54.845187325327	45.3862922837155	45.4599334052191	49.8355119815264	53.7361815040304	49.9052117230634	48.2740174152911	44.8497806523976
FAM136A	na	61.7848115215598	65.077497691692	65.7981175400765	57.3782667586789	56.123862179684	66.3961177363744	62.6479688388554	63.3982430724065	65.1852974015396	69.0678909272951
VCL	na	221.14321781396	214.743988469695	224.575337528156	216.022095750382	207.512154744588	191.080956888304	202.164843752989	195.858001530042	216.387514369497	235.123914563773
DEPDC1B	na	18.8775999556644	16.9256345591878	18.8454828694956	27.2317753702293	26.3438536761782	20.9793288680905	20.3643821225577	20.790670839692	24.905703252475	25.8763566790704
DAPK2	na	3.81484832437384	3.68289270500846	2.7382325536874	3.91404722446721	3.51514689232363	2.57438650945433	2.69249745009609	2.96466604295426	3.0747781793179	2.73803476037853
NSMAF	na	53.9191448733664	52.0306543856514	50.1740847337426	53.6307747352528	56.4793264721662	59.0956186797129	55.8977639639667	59.597389171183	70.4508550336215	68.9907631875661
ADSS2	na	67.9200315071508	61.3946049866836	66.7242844332355	63.6657255979826	64.4180290042679	71.3143486798096	67.5020487488878	68.7194385341192	67.0685990363718	61.6250640434492
TIMP2	na	74.6451764913562	72.913439617242	76.5497071258785	72.2016796513419	70.3029378464726	29.0483015096638	34.2819393646037	31.5090788411421	35.5521226983633	36.9827512000424
RFC1	na	93.4834481137796	94.1488422354822	99.1803938195891	93.1459961822676	94.987958157734	106.625709906504	110.999155442694	107.716199560671	114.074270452694	101.808616442244
TBC1D23	na	23.9116266105082	24.6440373558545	23.8789985931857	22.1934805387343	24.2110679212852	23.3231733020713	24.4220895473504	22.8431319463527	23.0608363448843	22.752683220047
CUL3	na	66.3075698442711	69.779062847022	70.2276113769238	62.7496719922562	64.0625647117857	69.5852831137581	70.4220811947667	65.4507041790671	69.9896383067238	66.1756006874586
MYOM2	na	7.43305498254285	5.75941731527919	5.59726948474335	5.95434843722139	5.13448422474238	6.03251764155717	6.10552238683761	5.16916130566384	3.65129908794001	3.62500376726172
CYP46A1	na	1.41581999667483	1.33211012734349	1.69126128315986	2.33177281457621	1.61933733241875	0.499507830192632	1.17559747821097	0.83618785826915	1.07617236276127	0.42420256850935
ZZZ3	na	42.317286567281	41.452132786159	42.5231408337337	40.847663055344	40.5229293429668	50.9113750004028	45.1656966628794	41.9234185304942	47.2747145070128	43.5386090770051
USP2	na	2.51701332742192	2.66422025468697	2.37581942158171	2.33177281457621	2.68573020986524	1.92118396227935	1.51689997188512	1.93843548962394	1.88330163483222	2.5452154110561
TUBG2	na	37.40124491216	38.0826777581726	38.3755238774131	40.9309406558646	42.5372270003657	29.6630803775932	35.6092268400032	34.3217107280474	31.5164763380085	35.6715796246499
RPL26L1	na	8.96685997894058	8.30609844108291	9.70461831527445	9.53528525960629	10.2689684494848	10.0670039623438	10.2769973095217	9.65416890910746	10.5311152641638	10.1037339044954
NSUN2	na	104.88866475366	97.9884537790017	102.723988889067	92.771246979925	91.7097874603985	104.281865472523	98.7881106690184	100.72262838242	111.845056272689	119.123794011398
FBXO42	na	32.4852032570391	31.5396662503384	27.9863474237168	28.6058557788189	28.5556314960672	37.3478162267106	36.0642968315687	38.0085390122341	30.5171734297302	30.0412546244349
MFAP3	na	7.82633831495252	8.9329737951269	9.26166893158972	9.82675686142832	8.4126549220779	10.2591223585717	7.66034485801985	7.71573341948352	7.72538017553623	7.82846558249073
MRI1	na	15.8493182961099	15.7502432703553	16.630735951072	16.9886305061981	15.205972511737	12.9103562265172	12.1731222743781	15.2794326829181	14.5283268972771	16.0425698636263
METTL1	na	12.1524549714589	11.8322723075804	10.1878358247487	11.7005028731413	12.7967145293579	12.4492720755702	11.7938972814068	10.8324336184867	17.5262356221121	16.2353892129488
HOXC8	na	1.10119333074709	1.25375070808799	1.08723939631705	1.29080280806897	1.06639287744649	0.845320943402915	1.13767497891384	1.21627324839149	0.960868181036845	0.809841267154214
AGA	na	14.7481249653628	17.3174316554653	14.3757209068588	15.1148844944851	15.6799249017133	17.1753846227774	15.1310772195541	13.645065505392	12.9909378076181	14.6928344183693
PI4K2B	na	20.2934199523392	23.5078257766497	22.9930998258162	20.0282629251992	23.8950996613011	23.2463259435802	22.3363520860084	22.5390636342548	25.712832524546	26.9175811654115
BOD1L1	na	48.4918348861129	50.7769036775634	50.4559616142692	46.0941518881404	46.3288461201755	43.0345207550575	40.9183767416011	39.2628207996378	45.0070655997658	37.2912621589583
MAT2B	na	40.8228099041242	40.4334603358376	44.8184240037364	40.6811078543028	45.5389254702151	42.3428945286369	40.9942217401954	41.9614270695064	43.7387196007972	42.6516400701219
EDC4	na	83.6513648035377	83.8837583130118	83.5160928874656	88.2742565518137	87.7601842105967	81.8040131138548	80.2060860134257	83.9608626780251	90.4753479264293	91.3963715788327
TRIO	na	69.9651048356811	68.995468654467	67.0061613137622	66.4138864151617	67.8541838315954	78.6148477364711	70.6875386898466	79.4378465355692	75.1783264843227	71.8444895575381
CLEC16A	na	37.5978865783649	42.1573675594585	39.0600820158349	37.0585322316576	38.2321594580817	37.0788504719915	36.140141830163	38.3886244023564	36.9742076062978	33.6276945218321
CDH1	na	238.565669439709	237.076422957513	229.528317000267	219.852865374328	207.47265871209	258.053429813363	254.270357787243	254.543185764932	198.438496747729	190.582644870292
MTREX	na	55.0596665373544	55.4392891232656	58.4290505205943	51.6321123227589	53.3986359373208	64.5517811325862	63.2168063283124	60.889679497599	61.6108677680825	59.1184125022576
DNAH5	na	0.511268332132577	0.626875354043993	0.72482626421137	0.541304403383763	1.02689684494848	0.307389433964696	1.70651246837076	1.17826470937926	1.22991127172716	0.809841267154214
ZFYVE16	na	25.2487899407011	23.3902866477665	23.9192667189752	23.734116148365	23.0261869463447	20.0571605661964	21.7295920972543	19.8784659033984	22.5227501635036	19.5133181514301
RIPOR1	na	56.4361582007883	54.9299528981049	58.2277098916467	56.5454907534731	48.8960882325467	52.3330511324896	51.271219049717	52.9458948440421	51.4256650490919	50.7114888717996
RAI14	na	40.8621382373652	40.7077183032318	40.3889301668891	39.8899706493573	39.4565364655203	50.6424092456837	44.5589366741254	42.7976149277756	53.3089666839242	50.0559030841033
PNKP	na	33.1144565888946	36.6330285019459	34.1876387953029	38.1411410384252	41.2338579279311	33.6207193398887	36.2539093280544	36.2981547566836	44.1999363276949	42.9215871591733
PHLPP2	na	17.2258099595437	15.1233679163113	15.9059096868606	13.6158876851147	15.126980446741	16.3300636793745	16.2687521984679	15.9635863851383	15.7966728962457	17.1223582198319
SPDL1	na	12.1917833046999	9.63820856842639	11.5166839758029	13.7408040858955	13.8631074068044	12.9487799057628	11.1871372926528	11.4025617036702	13.0678072621011	11.1449583908366
STAU2	na	26.9399082700627	26.446303998731	25.8118686310827	24.6501697540914	19.392551956527	26.6276097171918	25.0288495361045	25.8077979893069	18.8330163483222	19.3976265418366
SLC66A1	na	17.3437949592666	17.9051272998816	18.563605988969	18.0712393129656	20.6564249964636	20.1724316039332	17.178892181599	20.4866025275942	18.4486690759074	18.2021465760376
CTNS	na	25.7993866060746	27.8959532549577	27.1407167821368	26.2324441639824	24.6060282462654	27.7418964153138	28.8210994658173	26.0358492233803	24.8288337979921	25.7221011996124
RTN4R	na	75.8643548218262	72.4041033920812	75.1000545974558	76.3239208771106	74.1735490312784	68.663114811864	71.1426086814121	72.8623692864527	75.1014570298398	81.2540738044728
PHF23	na	35.080873250943	37.5733415330118	36.1607769589894	35.5178966220269	33.4531395258215	31.3921459436446	32.8029618920157	30.7108995218851	34.6296892445679	35.2088131862761
INPP4A	na	41.8453465683894	40.6293588839763	40.0265170347834	37.5165590345208	36.3758459306749	38.0778661323768	34.7370093561692	39.0347695655644	33.9378641542214	34.4375357889863
RAB27B	na	2.35969999445805	2.19406373915398	2.7382325536874	3.70585322316576	3.27817069733552	6.80099122646891	6.40890238121463	6.49946017109203	6.87981617622381	5.39894178102809
PSMA4	na	51.4414598791854	56.1053441869374	56.6169848600659	60.6260931789815	61.1793543394304	58.9035002834849	55.5185389709954	56.8607743623022	66.9917295818888	70.2248070232297
LSG1	na	67.644733174464	68.6036715581895	62.2142543448092	65.0398060065722	63.2331480293273	52.9862536796645	54.53255398927	54.5802620215681	62.8407790398097	62.6662885297903
PARP3	na	31.8952782584246	33.8904488280034	33.8654937889868	33.9772610123962	32.7027149083592	21.9399208492302	24.4600120466476	23.9453795777075	21.8309250731571	23.8710354461171
TNC	na	17.3437949592666	16.1812200762606	16.5501996994929	9.07725845674311	9.08408747454421	18.8660265095832	15.0552322209598	16.4576973922974	12.2991127172716	14.8470898978273
THAP3	na	16.2032732952786	14.2614143045008	14.0535759005427	15.6561888978688	16.3908534866776	16.4069110378657	15.8516047061995	17.369902328591	16.3731938048678	17.1994859595609
TDP1	na	17.4617799589895	17.9443070095093	19.5300410079175	22.2767581392549	22.0782821663922	21.4404130190376	19.3783971408324	19.5743975913006	20.1782318017737	21.1330006857385
AIFM2	na	68.7459265052111	64.8424194339255	60.5632611874389	66.7053580169837	69.9869695864884	80.6128790572416	85.8186159094006	84.112896834074	79.9442326622655	77.9761448659914
SPATA7	na	11.3658883066396	12.4983273712521	10.832125837381	9.82675686142832	11.4143533919273	11.1044433019747	12.6661147652407	11.1745104695968	9.30120399243666	9.6024035962571
MED17	na	22.8497616130021	25.662709806176	24.8454336121342	21.5688985348299	24.2110679212852	24.9753915096316	24.5737795445389	22.0069440880835	26.9043090690317	25.375026370832
RETSAT	na	77.8700998171155	90.6226683689848	83.9590422711503	81.4454933091262	85.3904222607156	99.2867871705969	95.7922332245453	100.798645460445	81.1741439339927	81.3312015442017
CAPG	na	29.8502049298943	25.7410692254315	28.2279561784539	26.607193366325	31.7548101284067	22.7852417926331	23.7774070592992	25.00961867005	23.2530099810916	25.2593347612386
AP2S1	na	45.93549322545	50.6201848390524	52.4290997779557	54.6301059414998	55.5314216922137	53.6010325475939	55.2530814759155	62.7520979091985	60.919042677736	71.6516702082157
DCUN1D1	na	23.5969999445805	21.8622779722843	25.2481148700294	21.6938149356108	23.4211472713249	26.5123386794551	21.8812820944428	22.6530892512915	23.0224016176428	21.6343309939768
JADE2	na	76.6115931534046	71.1503526839932	79.6100846858821	78.9055264932486	78.2811364110723	41.1517604720237	39.4393992690131	38.2365902463075	44.5842836001096	44.8497806523976
ZIC2	na	104.220083088564	99.9474392603892	99.4622707001157	102.015060637709	102.689684494848	54.062116698541	52.3330490300366	54.0861510144091	49.5423634142597	46.6622825360285
TRIT1	na	29.6535632636894	26.0153271928257	28.6709055621386	25.6495009603383	28.4371433985732	28.7409120756991	28.5935644700345	29.4566177344814	30.094391430074	32.6250339053555
CUL7	na	89.9045697888516	93.3260683332995	87.5026373406281	80.1546905010572	80.7693864584474	62.7458682080436	66.9332112594309	69.175541002266	59.3432188608355	66.2527284271876
CTNNA1	na	229.992092793178	224.93071297291	222.763271867628	204.779619680104	227.141682896103	329.060389059207	317.942234107121	318.397531305485	272.079434142393	257.066756516666
PHKA2	na	39.9575865728229	38.3177560159391	36.4829219653056	35.9759234248901	38.3901435880738	37.4246635852018	39.6290117654987	39.4908720337112	36.0517741525024	35.4016325355985
CNTLN	na	3.65753499140997	3.76125212426396	3.54359506947781	4.49699042811126	4.66053183476616	4.26502839626016	4.77823491143813	4.14293075233352	4.6890367234598	3.85638698644864
HSPA5	na	1902.19349386587	1934.302264322	1885.83686697483	1642.27592106608	1770.25167259368	2512.98547001988	2695.34163754337	2557.44255597718	2434.14814565702	2296.05424786165
DSG2	na	213.277551165766	206.124452351591	210.884174759719	192.74600640488	196.571753742637	301.779576794841	302.128551900219	290.803331982603	261.509884150988	245.690414906643
GEMIN8	na	7.35439831606091	8.03184047368866	7.36906701948226	7.61990044763297	9.99249622199863	9.1832593396953	8.64632983974518	10.072262838242	7.72538017553623	6.74867722628511
OFD1	na	26.3499832714482	29.1888836726734	27.2615211595054	25.8993337619001	27.3312544886287	25.1290862266139	23.8153295585964	26.2258919184415	21.9462292548815	23.0226303090984
WDR37	na	19.9787932864115	16.9648142688156	19.650845385286	17.3633797085407	19.0370876640448	17.2906556605142	17.785652170353	16.2676546972362	14.2592838065868	19.5518820212946
YTHDC2	na	33.9403515869549	32.2057213140101	32.1339643800374	31.2707389954774	31.3203537709285	33.4670246229063	29.3520144559771	32.9914118626192	29.9790872483496	30.3112017134863
CTPS2	na	16.1246166287967	17.8659475902538	16.7515403284405	18.4876273155685	16.5093415841717	17.4827740567421	17.5960396738674	17.5979535626644	15.1048478058992	16.890975000645
ATP6V1H	na	18.2876749570499	16.0636809473773	19.0468234984432	17.9879617124451	18.8791035340527	27.4729306605947	26.962897000258	26.4919516915272	19.2173636207369	20.1303400692619
POLR2B	na	105.871873084684	108.488615959239	118.468826072769	105.554358659834	106.165335354673	111.774482925413	104.514408062885	108.020267872769	105.541761005087	117.774058566141
FAM214A	na	8.06230831439833	7.48332453890017	8.25496578685171	7.57826164737268	9.00509540954817	9.87488556611587	9.70815982006476	10.3003140723154	9.76242071933434	7.32713527425241
ARAP2	na	21.5519266160502	18.8846200405753	20.2951353979184	17.9046841119245	16.7068217466617	15.446319056726	13.8417122434517	14.1771850515633	16.6038021683167	15.0784731170142
TPR	na	181.30361624086	170.157478913316	173.233477146517	168.678779854433	167.858138116578	169.141036039074	173.495434284361	152.832335368193	182.065302942861	149.550687334478
KIAA0556	na	32.0525915913885	30.1291967037394	29.7178768326662	26.4406381652838	27.1732703586366	22.6315470756508	22.0708945909285	22.5390636342548	20.1782318017737	21.3643839049254
DTNBP1	na	12.8210366365554	14.8099302392893	14.6575977873855	13.9906368874573	15.4824447392232	16.0226742454098	17.5960396738674	17.217868172542	16.7575410772826	17.2380498294254
XK	na	15.1020799645315	16.9256345591878	16.0267140642292	15.4479948965674	14.4950439267727	17.3675030190053	16.9513571858162	16.5337144703218	15.4891950783139	15.541239555388
C12ORF4	na	13.6076033013747	12.2632491134856	12.684459623699	10.7428104671547	12.0067938793976	15.0620822642701	14.4105497329086	13.3409971932942	12.414416898996	11.9547996579908
SCML1	na	19.5855099540018	19.5114953946193	18.1206566052842	19.8617077241581	19.1555757615389	22.0167682077214	21.8433595951457	22.6150807122793	24.8288337979921	22.5598638707245
WWC3	na	37.1652749127142	38.5136545640778	36.5231900910951	33.3943178087522	34.2825562082799	35.7340216983959	34.8507768540606	34.5117534231085	29.8253483393837	29.0385940079582
MAP4	na	290.203770985099	302.075561229949	279.66213360822	282.019594162941	278.368037046033	369.520523304811	377.783937997989	373.77597264631	315.702849561466	302.302175867709
GOPC	na	43.2218382318232	42.9801414616413	39.6641039026777	33.7690670110948	36.1388697356868	35.0039717927298	37.3536618076711	35.7660352105123	30.7093470659376	31.6223732888788
USP28	na	35.002216584461	34.9874806975804	35.1138056884619	29.5219093845452	30.135472795988	21.9014971699846	21.5779021000658	19.3843548962394	22.9070974359184	18.6649130144114
TSPAN17	na	35.9460965822442	37.5733415330118	36.5231900910951	42.6381314665364	39.8514967905005	31.2000275474167	31.8548994095875	34.7398046571819	35.8596005162951	40.8391381864911
NOP16	na	30.7547565944365	27.5825155779357	28.5903693105596	21.4023433337888	27.0152862286445	27.0502701888933	28.138494478469	27.5561907838697	33.015430700426	32.1237035971171
CC2D2A	na	5.62395165345834	5.32844050937394	5.43619698158527	4.83010083019358	5.01599612724833	2.42069179247198	2.38911745571906	1.71038425555053	2.26764890724695	1.81250188363086
RRM2B	na	20.1754349526163	21.5096605856345	21.4629110458144	21.860370136652	18.7606154365587	23.5537153775449	21.6916695979572	20.7526623006798	18.5639732576318	17.5851246582058
ZNF800	na	43.9297482301606	43.959634202335	42.6842133368918	40.1398034509191	39.7725047255044	39.6532369814458	36.2539093280544	33.8275997208883	37.1663812425052	32.6250339053555
SNX29	na	14.3155132997121	14.8099302392893	16.1072503158082	15.531272497088	14.9295002842509	10.2975460378173	10.95960229687	11.9726897888537	13.4137198072744	10.6821919524627
MRPS10	na	29.2602799312798	30.6777126385279	30.1608262163509	34.2270938139579	28.042183073593	38.9231870757797	33.6751793758497	32.3832752384234	32.4773445190454	30.3112017134863
RSF1	na	35.7887832492804	34.6348633109306	34.9527331853038	33.8107058113551	35.9018935406986	63.6296128306921	65.8713812791113	57.5829366035346	60.2656523146309	47.8191986319631
VPS13D	na	52.0313848777999	51.2078804834687	49.972744104795	49.9249215120871	49.4490326875189	45.2630941513015	44.9381616670967	44.1279137932038	42.4703736018285	45.7753135291453
CELF2	na	4.05081832381965	3.60453328575296	3.30198631474068	3.33110402082316	2.72522624236326	0.0768473584911741	0.37922499297128	0.19004269506117	0.192173636207369	0.269947089051405
FAM120A	na	312.109652600318	319.784789981692	303.661936578774	280.020931750447	279.078965630997	354.72740679526	354.461600930255	353.859498203899	319.507887558372	321.545546930087
R3HDM1	na	98.1241914362138	92.1114973348393	96.2408206369541	101.307201033284	97.2787280426191	90.065104151656	96.1714582175166	88.825955671591	89.7835228360828	93.401692811786
KITLG	na	664.530846772627	688.661756126954	689.591654145539	615.421467847078	630.988615188341	329.675167927137	277.403082358491	273.623472349073	301.443565754879	290.501631689176
ERCC8	na	13.8435733008205	14.1438751756176	15.5032284289654	13.1162220819912	13.2706669193342	14.139913962376	13.5383322490747	11.5545958597192	12.2991127172716	13.9215570210796
H6PD	na	74.9598031572839	75.9694569682064	76.7913158806157	66.3306088146411	75.7138942987011	66.3192703778832	68.2984212341275	64.3104480087001	52.4249679573703	46.0452606181967
VAMP3	na	80.3477848112965	81.0628192198139	82.388585365359	77.4481684841384	80.1769459709772	76.1173085855079	72.1665161624346	74.1546596128687	64.6856459474004	68.4894328793278
PER3	na	16.1639449620376	17.1607128169543	17.7582434731786	19.1122093194729	15.9169010967014	19.4808053775126	16.2687521984679	16.6477400873585	12.3375474445131	12.7260770552805
EPN3	na	9.79275497700089	9.2464114721489	10.1475676989592	12.2418072765251	12.2042740418877	8.41478575478356	10.3149198088188	10.1482799162665	11.7225918086495	12.1861828771777
LTBP1	na	12.7817083033144	12.5766867905076	12.5233871205409	16.3640485022938	15.4824447392232	21.2482946228096	21.4262121028773	21.0567306127777	17.6415398038365	16.9295388705095
RCN1	na	194.871891208994	199.463901714873	196.468185727071	167.721087448446	172.321189788854	206.565699624276	214.262121028773	202.775555630269	197.323889657726	188.114557198964
RFC2	na	53.9584732066073	59.1613615379019	57.4223473758563	48.6757575042784	53.4381319698188	62.5153261325701	62.9892713325296	66.9710457395565	71.9882441232804	75.2381101056129
ARID1B	na	99.4220264331657	104.335566738697	95.4757262469532	94.8948257931997	100.161938414974	89.9882567931649	93.1376582737463	87.9897678133219	95.8562097402356	87.4242929827906
CLPTM1L	na	100.365906430949	106.647169606734	106.911873971177	113.174259107467	104.901462314737	87.836530755412	98.1055056816701	96.12359516194	110.192363001305	123.828586134866
NEDD4L	na	35.6314699163165	35.3792777938579	38.0131107453074	30.7710733923539	32.9001950708493	64.7438995288142	64.9233187966831	63.1321832993208	56.1147017725517	49.4388811662715
FOXP3	na	5.38798165401254	5.68105789602369	3.78520382421493	4.49699042811126	5.37146041973049	5.76355188683806	5.34707240089505	5.1311527666516	5.4192965410478	5.24468630157015
PPP1R3F	na	6.09589165234995	6.54301150783418	5.75834198790144	5.95434843722139	5.72692471221265	4.87980726418956	5.00576990722089	5.05513568862713	4.07408108759622	4.28058955495799
HEXB	na	64.2231681824998	63.3535904680711	64.2679287600748	68.6623816292173	64.4575250367659	67.8562175477067	69.2464837165557	72.3682582792937	78.0609310274333	75.7394404138512
PTCD2	na	22.1811799479056	23.468646067022	22.9125635742372	20.2364569265007	19.8270083140052	26.4739150002095	22.4880420831969	22.577072173267	17.603105076595	18.240710445902
JKAMP	na	38.5024382429071	40.9427965609983	42.0399233242594	44.3869610774686	40.8388976029509	37.1172741512371	35.7988393364888	39.4148549556867	38.2809883325079	43.0758426386313
ARHGEF5	na	120.226714717637	124.238859229594	128.052640010675	134.035298037872	116.78976809664	99.9015660385263	109.254720475026	110.946925376711	106.002977731985	103.58255445601
NFE2L3	na	56.7114565334751	56.2620630254484	53.7176798032204	50.5911423162517	50.5549215974634	50.0660540569999	53.0535765166821	50.9314422763937	68.5675533987892	72.1915643863185
MCUR1	na	36.18206658169	36.2804111152961	38.7379370095188	42.5548538660158	38.5876237505639	40.383286887112	43.83840918748	41.8474014524697	42.8931556014848	41.147649145407
LIMA1	na	35.3954999168707	36.5938487923181	39.7043720284672	37.2250874326988	36.5338300606669	33.774414056871	33.8647918723353	32.801369167558	39.3571606952692	39.7979137001499
LETMD1	na	66.2682415110301	72.3257439728257	67.9725963327107	89.0237549564989	82.4282198233642	100.785310661175	98.8639556676127	98.1380477295884	84.0183137498617	88.3112619896738
SLC4A8	na	0.629253331855479	0.94031303106599	1.20804377368562	0.916053605726368	1.02689684494848	1.1911340566132	0.834294984536816	0.608136624195745	0.461216726897686	0.925532876747673
LAMC3	na	2.32037166121708	2.74257967394247	2.65769630210836	2.12357881327476	2.40925798237912	0.806897264157328	1.09975247961671	1.17826470937926	0.922433453795371	0.732713527425241
MAPK9	na	38.7777365755939	38.0434980485448	41.1942926826795	37.6414754353017	36.8892943531491	40.8059473588134	39.7427792633901	39.7949403458091	39.5493343314765	38.062539556248
BCAR1	na	94.8992681104544	82.5124684760406	86.9791517053644	86.1090389382786	82.4677158558622	107.163641415942	109.292642974323	112.695318171274	116.995309723046	126.412365415786
FAM160A2	na	42.238629900799	41.3345936572758	40.9929520537319	43.3459910709613	40.6809134729589	36.195105849343	33.6751793758497	39.8709574238336	35.3983837893974	34.4375357889863
HERPUD1	na	167.735341272726	175.054942616785	162.804032567032	161.766739011225	169.714451643985	204.606091982751	202.961216238229	204.637974041868	183.910169850452	189.579984253815
HOMER3	na	21.5125982828092	21.0395040701015	24.0400710963438	24.6918085543517	25.790909221206	24.6295783964213	27.7213469862006	24.515507662891	28.8644801583468	32.1622674669816
RAD51	na	8.455591646808	7.91430134480541	7.36906701948226	6.53729164086545	7.46475014212546	10.9507485849923	9.74608231936189	9.54014329207076	10.1852027189906	10.2194255140889
POLQ	na	16.6358849609292	13.0468433060406	14.0938440263322	13.8240816864161	16.6278296816657	15.8305558491819	13.917557242046	14.5192619026734	16.4884979865923	12.9574602744674
PIK3CB	na	51.5987732121493	49.131355873198	52.3888316521662	51.5071959219781	48.3431437775744	53.1399483966469	49.488861582752	51.4255532835527	43.969327964246	42.8830232893088
CYBA	na	99.9726230985392	96.1078277168697	94.8717043601104	97.6846254106391	103.716581339796	68.5862674533729	71.2942986786006	77.1573341948352	84.364226295035	92.3604683254448
THOC3	na	67.7233898409459	68.7212106870728	70.0665388737657	68.9122144307791	67.8146877990974	51.9872380192793	57.8697339274173	59.4073464761219	72.2188524867293	74.8910352768325
HEBP2	na	36.4966932476178	36.4371299538071	36.9661394747799	37.8496694366031	35.5069332157185	32.8138220757313	37.5811968034538	34.4357363450841	32.0161277921477	35.9029628438368
MPHOSPH9	na	31.1087115936052	30.6777126385279	33.1809356505649	36.3506726272327	40.0884729854886	42.8808260380751	39.6669342647959	41.6193502183963	42.6625472380359	38.139667295977
PLEKHA5	na	10.3826799756154	9.79492740693739	10.4294445794858	10.6178940663738	11.4933454569233	11.0660196227291	10.7699898003843	8.55192127775267	10.300506900715	9.52527585652813
PRSS8	na	60.3296631916441	63.5103093065821	61.5699643321769	53.9222463370749	52.6877073523564	49.7586646230352	46.9101316305473	47.9287676944272	38.0503799690591	43.5771729468696
SIKE1	na	21.2372999501224	23.0768489707445	22.509882316342	20.278095726761	20.6169289639656	24.5527310379301	26.3182145122068	22.8051234073404	19.7170150748761	18.240710445902
RRP12	na	75.4317431561756	77.3407468051777	73.0061120564007	75.949171674768	73.8970768037923	83.0335708497136	81.4196059909338	82.972640663707	98.5850753743803	102.039999661431
FNIP2	na	12.7817083033144	11.7147331786971	10.9931983405391	10.9510044684561	9.75552002701052	16.8295715095671	14.3726272336115	16.4957059313096	14.8742394424504	14.1529402402665
MSMO1	na	44.676986561739	41.7263907535533	43.2076989721555	33.1444850071904	31.2808577384305	87.2601755667282	95.7543107252482	90.8023997002272	45.9294990535612	48.2819650703369
TTC17	na	115.625299728444	115.42342456335	114.20040473908	96.3105450020496	91.8282755578926	113.004040661272	109.823557964483	108.134293489806	98.4313364654144	97.3352075379636
FSTL4	na	5.0733549880848	7.16988686187817	6.72477700684993	6.78712444242718	6.12188503719284	5.37931509438219	4.92992490862664	5.70128085183511	7.49477181208739	7.6356462331683
FOXN3	na	56.0035465351376	61.1987064385448	56.1337673505916	53.5474971347323	57.7826955446008	54.7537429249615	52.6743515237108	49.1450409428187	44.4689794183852	44.0785032551079
AKR7A2	na	55.4922782030051	56.9672977987479	60.3216524327018	59.5851231724742	64.3785329717698	44.5330442456354	52.2572040314424	51.1594935104671	55.2691377732393	57.1130912693043
MRTO4	na	60.7622748572947	53.7545616092724	52.1874910232186	52.3816107274442	60.428929721968	63.2069523589907	65.4542337868429	60.5476026464889	72.2188524867293	69.4920934958044
USE1	na	15.4167066304592	16.4554780436548	16.5501996994929	17.2384633077598	16.7463177791598	14.9852349057789	16.875512187222	15.0513814488447	16.0272812596946	15.464111815659
MCF2L2	na	2.39902832769901	2.11570431989848	3.46305881789877	3.28946522056287	2.72522624236326	1.92118396227935	2.95795494517598	2.88864896492979	2.88260454311053	2.35239606173367
LAMA3	na	118.024328056143	95.4809523628257	102.683720763277	54.6301059414998	60.2709455919759	71.5448907552831	71.104686182115	69.4796093143639	39.2034217863033	43.8856839057855
AP5M1	na	39.5249749071723	41.5696719150423	42.6036770853127	41.2224122576866	38.1926634255837	42.8424023588296	41.1079892380867	39.0347695655644	41.3942012390673	39.6822220905565
ANAPC4	na	23.0464032792069	21.744738843401	22.1474691842363	19.9449853246787	21.9992901013962	19.8650421699685	19.7576221338037	19.8784659033984	21.984663982123	21.7500226035703
KCNQ1	na	13.9615583005434	15.7110635607276	14.617329661596	14.1571920884984	15.6009328367172	15.5231664152172	17.1409696823019	15.8115522290894	17.3724967131462	15.7726227745749
TRAPPC3	na	23.3217016118937	23.15520839	24.0803392221333	26.4406381652838	23.3816512388268	23.5921390567904	21.9571270930371	25.2756784431357	20.8700568921203	23.5625244872012
THRAP3	na	157.706616296279	147.903403844755	149.837696062806	168.803696255214	167.068217466617	151.696685661578	152.220912178672	144.394439707477	176.722875856296	167.212939732413
PHPT1	na	53.6831748739206	49.131355873198	52.992853539009	51.2573631204163	51.8187946374	39.3074238682355	41.9043617233264	44.9641016514729	44.3152405094193	44.0785032551079
ENTPD2	na	44.637658228498	40.2767414973266	43.8519889847879	41.0974958569057	39.0220801080421	26.7813044341742	29.5795494517598	31.9271727702766	31.7470847014574	35.2473770561405
ARID4B	na	61.9814531877647	64.2547237895093	64.4692693890224	59.6267619727345	60.8238900469482	70.3537566986699	70.5737711919552	66.4389261933852	71.5270273963827	63.0133633585707
OPN3	na	7.43305498254285	8.03184047368866	10.1878358247487	7.24515124529037	7.42525410962744	5.18719669815425	5.76421989316345	5.54924669578618	5.18868817759896	5.6688888700795
SDCCAG8	na	10.1467099761696	11.8714520172081	12.3220464915933	10.4097000650724	10.4664486119749	12.5261194340614	12.135199775081	10.3763311503399	11.1076361727859	9.02394554828981
HHAT	na	2.94962499307256	3.09519706059222	3.90600820158349	3.74749202342605	3.51514689232363	4.61084150947045	5.15745990440941	4.48500760344362	3.30538654276675	3.16223732888788
KIF1B	na	85.8930797982729	86.1561814714213	86.0529848122054	85.734289735936	81.0458586859336	104.473983868751	102.580360598731	98.0620306515639	92.9736051971251	96.7953133598608
FOXC1	na	15.5740199634231	15.2017273355668	16.2683228189663	12.658195279128	14.7715161542588	16.9064188680583	15.9653722040909	15.0133729098325	18.2949301669415	16.1196976033553
TBC1D22A	na	33.1537849221356	34.7524024398139	34.9930013110933	36.0592010254107	36.0598776706907	40.8827947173046	49.6026290806434	45.306178502583	40.7023761487207	37.2526982890938
SYNE2	na	175.089739588787	167.571618077885	169.327468944934	172.176439076297	185.315384480702	148.622791321931	158.667737059184	147.093045977346	146.205702426566	122.286031340286
PLEKHH1	na	31.384009926292	28.7579068667682	30.2010943421404	29.5219093845452	27.0152862286445	31.0847565096799	31.8928219088846	31.014967833983	30.5940428842131	32.0851397272527
ATP9A	na	31.1480399268462	31.3045879925719	34.7513925563562	36.683783029315	35.8229014757026	37.3478162267106	35.267924346329	39.5288805727234	29.2488274307616	27.3803476037853
FAM168A	na	72.1674914971752	72.7959004883587	69.1403719806068	77.1983356825767	70.1054576839825	64.3980864156039	68.3363437334246	61.3457819657458	65.2621668560225	64.8258652422016
RELT	na	14.3155132997121	12.6942259193909	11.5569521015924	12.2418072765251	12.2437700743857	10.6433591510276	9.93569481584753	10.3763311503399	13.4521545345158	14.3071957197244
NOP58	na	74.7631614910791	73.2660570038917	71.9188726600837	69.9531844372863	72.2777394713735	88.3744622648502	82.0263659796878	82.2504784224746	114.074270452694	97.6437184968795
SZRD1	na	163.330567949738	157.149815316904	157.04569057913	169.71974986094	170.109411968965	167.411970473023	172.433604304041	169.632109611601	181.796259852171	194.901798295114
KCNH2	na	16.2426016285196	18.0226664287648	16.4293953221244	17.9463229121848	19.471544021523	35.5803269814136	33.0304968877985	36.9823084589038	31.478041610767	28.7300830490423
CUL1	na	111.731794737589	108.723694217005	115.89166602224	98.4757626155846	105.849367094689	108.777435944257	107.396518009466	107.450139787586	121.838085355472	117.041345038716
FAM114A2	na	9.43879997783219	9.4031303106599	8.45630641579931	9.78511806116803	10.1504803519907	9.83646188687028	11.2250597919499	9.35010059700958	9.49337762864403	9.67953133598608
CYFIP2	na	121.288579715144	127.373235999814	120.603036739614	114.839811117878	121.450299931406	104.320289151769	110.733697947614	105.853781149072	91.7436939253979	95.0985030858234
TAB2	na	47.2333282224019	50.9336225160745	51.1807878784806	55.671075948007	48.6196160050605	47.2995491513177	45.4690766572565	46.1423663608522	43.1237639649336	43.1915342482247
GINM1	na	17.5011082922305	17.3957910747208	17.2347578379148	17.8630453116642	16.7463177791598	15.7152848114451	15.5482247118225	15.0133729098325	17.1034536224558	17.045230480103
EIF2AK2	na	56.2395165345834	53.0493268359729	52.3485635263767	50.34130951469	49.567520785013	47.0690070758441	46.6067516361703	44.0518967151793	51.0797525039187	46.6622825360285
USP36	na	108.310229745624	103.042636320981	100.267633215906	97.2265986077759	93.7240851177974	109.469062170677	103.111275588891	104.827550595742	102.351678644045	100.034678428478
KMT2C	na	110.787914739805	106.568810187479	103.086402021173	102.056699437969	102.136740039875	116.84640858583	110.695775448317	105.701746993023	111.768186818206	100.304625517529
MCOLN3	na	18.0517049576041	16.7297360110491	16.2683228189663	19.6118749225963	15.3244606092311	16.1379452831466	13.2349522546977	15.2414241439059	20.9469263466032	16.6595917814581
PUM2	na	116.018583060854	108.488615959239	111.341367808024	111.675262298096	107.942656817084	112.043448680132	101.746065614194	101.558816240689	100.353072827488	94.7899921269075
MRPL43	na	42.7105698996906	45.8794399740948	44.0130614879459	45.5528474847567	47.6717112251081	38.4621029248326	41.1459117373839	41.2772733672862	43.315937601141	42.3045652413415
ITIH4	na	1.4551483299158	2.35078257766497	2.89930505684548	2.62324441639824	2.01429765739893	1.03743933963085	1.09975247961671	1.25428178740372	1.57582381690043	1.04122448634113
HPF1	na	8.29827831384413	8.81543466624365	9.0200601768526	10.4097000650724	8.72862318206205	7.68473584911741	9.32893482709349	8.51391273874043	11.2613750817518	10.2579893839534
ZFR	na	149.683636315122	155.425908093283	147.945094150698	152.273092551879	144.239510682763	171.869117265511	154.913409628768	144.508465324514	146.628484426223	147.50680223166
ZNF280C	na	14.3941699661941	13.5561795312014	12.5233871205409	11.1591984697576	10.9798970344491	12.4492720755702	11.0354472954642	11.0604848525601	11.8378959903739	10.7207558223272
TRAF1	na	4.68007165567513	4.77992457458545	5.55700135895383	5.70451563565966	5.48994851722455	3.07389433964696	3.48886993533577	3.19271727702766	2.76730036138611	2.58377928092059
RC3H2	na	46.6827315570284	50.541825419797	48.039874066898	42.7630478673173	43.5246278128162	52.2562037739984	48.1236516080554	46.9785542191213	44.3921099639022	41.7646710632387
IL17RB	na	14.6694682988809	14.4181331430118	13.0066046300151	13.948998087197	14.2185716992866	12.2187300000967	10.9975247961671	11.6306129377436	17.6799745310779	17.045230480103
TRAF3IP2	na	39.0923632415216	36.6722082115736	37.1272119779379	42.5548538660158	42.4187389028717	49.0670383966147	53.3190340117619	53.2499631561399	45.5451517811464	44.0399393852434
DCBLD2	na	193.810026211488	170.745174557733	180.401203537052	132.619578829022	135.589879565697	94.7143693403721	85.5152359150236	81.7943759543277	79.6367548443337	90.1237638733046
SOAT1	na	20.6080466182669	20.6085272641963	20.8588891589716	20.6528449291036	18.9975916315468	24.0532232077375	21.3882896035802	20.9807135347532	21.6003167097083	23.4853967474722
PKP2	na	35.8674399157623	37.7300603715228	40.9929520537319	38.3909738399869	34.9934847932442	41.9586577361811	42.9282692043489	42.379520998641	42.585677783553	41.8417988029677
MSH4	na	1.49447666315676	1.41046954659898	1.48992065421226	1.12424760702782	1.54034526742271	0.691626226420567	0.872217483833944	0.874196397281384	0.538086181380633	0.42420256850935
GDI2	na	228.536944463262	228.887863645313	231.78333204448	234.051696263087	254.630921514724	359.222977266993	370.692430629426	358.230480190306	312.397463018699	308.356703436433
PRDM1	na	33.6257249210272	33.9688082472589	31.4896743674051	29.1055213819423	26.1858695461861	23.7842574530184	24.0428645543791	21.2467733078389	19.870753983842	19.2433710623787
ATG5	na	24.8161782750505	23.938802582555	23.6373898384486	28.1478289759557	23.3816512388268	26.6660333964374	24.1187095529734	28.3163615641144	27.2886563414464	28.6915191791779
PITHD1	na	45.93549322545	46.153697941489	46.7915621674229	45.2613758829347	45.8548937301993	46.4158045286691	47.2893566235186	46.6364773680112	49.1964508690865	52.9867571938043
MTA3	na	36.7326632470636	37.1815444367343	37.4493569842541	34.5602042160403	35.7044133782085	43.0729444343031	41.9043617233264	41.4293075233351	38.3578577869908	37.2912621589583
USP13	na	51.952728211318	54.0679992862944	49.3284540921627	56.0041863500893	58.6516082595572	53.5626088683483	56.3907564548293	54.4282278655192	60.4193912235968	60.0053815091408
ATP11B	na	51.7954148783541	44.6648689756345	48.5633597021618	49.341978308443	51.6608105074079	49.7970883022808	49.488861582752	48.5369043186229	51.0028830494357	46.1995160976547
LAMC2	na	92.3822547830325	74.6765265504907	75.8248808616672	63.0827823943386	64.1415567767817	109.27694377445	94.0857207561745	100.494577148347	68.9134659439625	71.0732121602484
CDK14	na	1.29783499695193	1.48882896585448	1.48992065421226	1.37408040858955	1.14538494244253	1.38325245284113	1.06182998031958	0.874196397281384	0.422781999656212	0.886969006883186
SEC61A1	na	314.705322594221	328.012529003519	328.829515197225	372.833817530632	334.017946835741	347.503755097089	343.501998633385	366.364307538924	325.580574462525	357.487073643789
PPP1R12A	na	49.1604165512093	49.8757703561252	46.5096852868962	46.8436502928257	47.0792707376378	54.6000482079792	54.8359339836471	49.2210580208431	51.3872303218505	49.2460618169491
CROCC	na	39.4463182406903	35.2225589553469	37.6506976132017	35.5595354222872	41.7473063504054	27.8571674530506	31.1343719229421	30.6348824438607	39.3187259680277	36.9827512000424
POLR3E	na	57.969963197186	54.9299528981049	55.7713542184859	53.505858334472	60.349937656972	66.1655756609009	62.7238138374497	64.0443882356144	75.4473695750131	74.8139075371035
ATP2B4	na	26.0746849387614	25.3100924195262	25.9326730084512	24.3170593520091	26.0278854161941	33.0059404719593	31.1343719229421	31.6231044581788	31.4396068835256	29.3085410970096
ZC3H11A	na	144.806922993242	142.614143045008	144.965252842274	140.697506079518	134.010038265776	123.416857736826	114.525947877327	113.873582880653	118.109916813049	112.837883223487
RIOK2	na	18.2483466238089	17.3566113650931	20.0132585173917	16.4889649030746	17.1017820716419	21.8246498114934	22.3363520860084	19.8404573643862	23.4836183445405	21.2101284254675
YIPF1	na	11.9558133052541	12.1848896942301	12.2415102400142	13.1162220819912	11.5328414894213	10.2975460378173	8.38087234466528	8.66594689478937	8.68624835657308	8.67687071950943
NDC1	na	82.11755980714	79.8090685117259	82.7912666232542	97.80954181142	92.8946684353391	106.702557264995	95.8680782231395	96.2756293179889	102.659156461977	111.372456168637
DGKG	na	2.75298332686772	3.17355647984772	2.65769630210836	2.62324441639824	3.00169846984939	4.99507830192632	3.75432743041567	3.3447514330766	3.42069072449117	3.74069537685518
FLYWCH1	na	33.9796799201959	34.8307618590694	33.422544405302	29.8550197866276	33.8480998508017	30.9694854719432	31.5894419145076	32.7253520895335	31.7855194286988	31.4681178094209
UNKL	na	19.5855099540018	18.4928229442978	14.5770615358064	19.4869585218155	21.0908813539418	14.0630666038849	15.8895272054966	17.4459194066154	16.2194548959019	18.9734239733273
TBXAS1	na	1.9270883288074	1.52800867548223	1.73152940894938	1.29080280806897	1.85631352740686	1.72906556605142	1.70651246837076	1.33029886542819	1.460519635176	1.46542705485048
PARP12	na	51.913399878077	53.3627645129949	52.0264185200605	51.2990019206766	54.2675486522772	39.8837790569194	42.8524242057546	42.9496490838245	53.0014888659924	53.1410126732622
ALDH18A1	na	135.525436348374	139.087969178511	142.79077404964	133.493993634488	139.026034393024	135.712435095413	136.786454964741	136.032561124786	140.094580795172	149.974889902987
TARBP1	na	64.8130931811143	58.2210485068359	54.9659917026955	54.4635507404586	50.8313938249496	57.8276372646085	52.2951265307395	53.5160229292256	53.8854875925463	48.9375508580332
GATB	na	29.5749065972075	29.9332981556007	31.4494062416155	27.5648857723116	30.3724489909761	22.3241576416861	23.0568795726538	25.0856357480745	26.4815270693754	25.0665154119161
MXD1	na	9.63544164403702	9.28559118177665	9.66435018948493	11.1591984697576	11.2563692619352	15.446319056726	14.0313247399374	11.9346812498415	10.4158110824394	12.3790022265001
CDK17	na	19.4281966210379	18.8454403309475	19.4092366305489	17.5715737098422	17.220270169136	19.2118396227935	16.9892796851133	18.016047491799	18.7561468938392	17.6236885280703
DNAJC25	na	10.2253666426515	9.28559118177665	9.50327768632685	8.57759285361963	9.99249622199863	9.91330924536146	10.2011523109274	9.57815183108299	12.3759821717546	11.26065000043
PSD	na	4.68007165567513	4.77992457458545	4.06708070474157	4.24715762654953	4.54204373727211	3.49655481134842	3.60263743322716	3.53479412813777	2.19077945276401	2.66090702064956
CTDP1	na	30.9513982606414	28.1702112223519	28.0668836752958	27.8563573741337	28.081679106091	23.9763758492463	27.6455019876063	26.948054159674	25.1747463431653	28.383008220262
YBX3	na	226.373886135009	220.895202881252	213.30026230709	204.946174881145	211.85671831937	192.810022454356	214.641346021744	198.404573643862	225.611848907451	214.955010624647
STYK1	na	1.88775999556644	2.19406373915398	2.45635567316075	2.74816081717911	3.27817069733552	1.38325245284113	1.6306674697765	1.59635863851383	1.34521545345158	1.88962962335983
WNK1	na	155.740199634231	156.405400833976	157.488639962815	153.105868557084	147.08322502262	190.504601699621	179.790569167684	178.146022350341	173.648097676979	156.839258738866
CCAR1	na	101.939039760588	106.490450768223	108.401794625389	101.099007031983	98.2266328225715	91.832593396953	85.325623418538	86.9635372599916	88.745785200563	87.539984592384
OGFR	na	91.753001451177	76.8705902896447	85.0060135416778	65.0398060065722	74.5685093562586	72.1212459439669	70.8771511863322	74.8008047760767	93.6654302874716	89.3139226061504
PIGV	na	9.79275497700089	9.87328682619289	10.7918577115915	10.7428104671547	11.4538494244253	9.83646188687028	11.3009047905441	10.3763311503399	7.72538017553623	7.59708236330381
PTPRU	na	109.136124743685	108.018459443706	105.180344562228	107.261549470506	112.682180716846	89.1429358497619	90.065935830679	90.9924423952884	96.7017737395481	98.8006345928141
SNRNP40	na	36.9686332465094	38.7095531122166	35.3151463174095	35.7260906233284	40.0094809204925	34.5428876417828	36.0263743322716	33.0294204016314	36.666729788366	38.9880724329957
QSER1	na	57.3013815320896	53.4019442226227	54.6841148221689	53.0478315316088	51.8187946374	51.641424906069	48.0478066094612	44.2419394102405	50.0804495956404	47.0479212346734
MPC1	na	6.25320498531382	6.77808976560068	7.20799451632418	6.20418123878313	7.1092858496433	7.53104113213506	8.2671048467739	7.82975903652022	7.37946763036297	7.55851849343933
ACAA1	na	44.9916132276668	44.7040486852623	46.0667359032115	44.8866266805921	52.7666994173525	50.5655618871926	54.5704764885672	55.4924669578618	53.8470528653048	57.6915493172716
HDAC7	na	66.5828681769579	72.0514860054315	69.4625169869229	78.4474996903854	75.8323823961952	62.8611392457804	65.6438462833285	66.2868920373362	67.491381036028	70.6875734616035
NCKAP1	na	161.049524621762	161.028606570051	167.354330781247	164.681455029445	155.140415652216	192.272090944918	181.383314138163	174.497202605167	179.144263672509	169.603899664011
MRPS35	na	29.9681899296172	31.5788459599662	32.8185225184592	30.6045181913128	33.2161633308334	44.8788573588457	42.2835867162977	41.2772733672862	43.3543723283824	44.2327587345659
SFSWAP	na	67.684061507705	62.8834339525381	60.8451380679655	54.4219119401983	59.7574971695017	57.9813319815909	60.9414563704847	59.9774745613054	57.3830477715204	53.5652152417716
TNK2	na	47.7839248877754	43.7245559445685	43.2882352237346	44.8866266805921	46.1708619901834	40.844371038059	40.2357717542528	43.2917259349346	43.7387196007972	42.6902039399864
MON2	na	35.1202015841839	31.8922836369882	34.268175046882	31.0625449941759	32.7817069733552	28.7793357549447	27.9488819819833	30.2167885147261	28.6723065221395	28.383008220262
CDH3	na	120.855968049493	129.17550264269	124.347972438039	133.702187635789	132.548685063349	142.052342170935	153.96534714634	150.285763254374	153.85421314762	154.64111815659
GPBP1	na	66.6221965101988	65.5084744975973	62.4558630995463	62.6663943917357	66.1953504666787	68.7783858496008	68.8293362242873	61.8779015119171	68.951900671204	66.1370368175941
DGAT2	na	18.9955849553873	23.0376692611168	21.3018385426564	21.7770925361314	22.6707226538625	24.3990363209478	24.4600120466476	26.8720370816495	23.7910961624723	25.4135902406965
CS	na	296.535632636894	302.153920649205	296.091528930345	310.250700739417	286.109259415645	325.794376323333	319.459134079006	315.394856723518	292.103927035201	302.764942306082
MRPS24	na	61.7454831883189	68.9562889448393	64.9927550242861	71.0774320443141	72.5147156663616	70.1616383024419	78.6512635422434	81.1102222521075	78.3299741181236	85.3804078799728
ELMO2	na	34.3336349193646	30.9519706059222	30.8051162289832	30.8959897931348	30.6489212184622	29.0098778304182	28.2901844756575	28.3923786421389	26.2893534331681	28.7686469189068
WAPL	na	50.6155648811251	50.7377239679357	51.7445416395339	44.012211875126	49.1330644275348	50.7961039626661	51.9917465363625	48.3468616235618	51.5794039580578	49.477445036136
VMP1	na	71.223611499392	63.6278484354653	69.1001038548172	61.7503407860093	62.9566758018412	56.6749268872409	57.9076564267144	57.7729792985958	49.7729717777086	54.3750565089258
APPBP2	na	27.726474934882	30.4034546711337	29.5970724552976	25.9826113624206	27.6867187811108	34.427616604046	30.4138444362966	29.2665750394202	24.9441379797165	26.3391231174442
POLD1	na	48.5311632193538	45.7227211355838	42.8855539658394	46.0941518881404	52.0162747998901	44.9941283965824	50.0956215715061	48.232836006525	52.9630541387509	53.5652152417716
EIF4B	na	953.318797761051	899.291875085736	915.012622315275	820.117809926661	848.769738382413	1030.59992472514	1061.5645228245	1014.33388061949	946.91637504819	921.599362021495
BICRA	na	23.4790149448576	21.1570431989848	20.6978166558136	22.8180625426386	24.2505639537832	21.5941077360199	19.3783971408324	19.3463463572271	18.6792774393563	19.4747542815656
SPHK2	na	14.4334982994351	13.9871563371066	13.4495540136999	17.9463229121848	17.259766201634	17.2906556605142	15.699914709011	16.3816803142729	17.6799745310779	18.0093272267151
RPL18	na	1124.27906235954	996.653453510694	1076.20592985073	1045.00897013248	1066.82733380397	918.172239252548	1014.65439119396	1046.33707046779	1022.63278771389	1054.45189370465
CA11	na	12.3490966376638	13.7128983697124	14.7381340389645	14.6152188913616	13.8631074068044	7.80000688685417	8.19125984817964	9.99624576021756	8.6478136293316	9.29389263734121
ISOC2	na	72.3641331633801	80.5143032850254	80.8583965853572	88.2326177515534	84.6794936757512	69.5468594345126	75.844998594256	77.1573341948352	85.6325722940036	101.77005257238
U2AF2	na	185.079136231993	176.112794776734	174.481789045992	177.839315911696	175.836336681177	143.435594623776	144.522644821355	142.341978600817	173.724967131462	173.383158910731
EPN1	na	159.594376291846	157.345713865042	151.810834226492	157.727775385977	152.928637832327	141.937071133199	149.187112234901	153.28843783634	141.939447702763	144.15174555345
MED29	na	41.8060182351484	43.2935791386633	48.2412146958456	45.0115430813729	43.6826119428083	45.3015178305471	51.1195290525285	50.0952544181245	45.0070655997658	45.9681328784677
AHRR	na	9.20282997838638	9.20723176252115	7.32879889369274	7.86973324919471	8.61013508456799	10.2206986793262	9.51854732357912	10.1482799162665	6.95668563070676	5.74601660980847
ZNF275	na	33.3504265883404	33.8120894087479	33.7849575374077	34.1021774131771	36.691814190659	32.1990432078019	29.617471951057	28.4303871811511	31.1321290655938	31.7380648984723
MTMR1	na	31.5806515924969	33.3419328932149	34.6305881789877	32.5199030032861	31.4783379009206	30.4315539625049	28.9348669637087	29.1905579613958	32.6695181552527	32.7407255149489
GPC1	na	135.36812301541	142.966760431658	133.649909495419	156.103862175825	148.781554420035	127.528191416103	138.796347427488	136.45065505392	162.617330958676	187.30471593181
ADCK1	na	11.6018583060854	14.3789534333841	13.8925033973846	15.9892992999512	16.7463177791598	11.7960695283952	12.1731222743781	13.9491338174899	15.2201519876236	15.6569311649815
HAGH	na	14.9840949648086	14.4964925622673	15.3824240515968	16.8220753051569	17.5362384291201	12.2571536793423	13.3107972532919	13.2649801152697	14.4130227155527	16.1196976033553
RNF4	na	84.8705431340077	87.5666510180203	86.7778110764168	97.1849598075156	92.815676370343	120.304539717933	107.548208006655	113.113412100409	101.852027189906	108.248782709613
CASP8	na	18.7202866227005	20.2950895871743	18.4428016116004	16.4473261028143	16.6278296816657	17.5596214152333	16.306674697765	17.4459194066154	18.8714510755636	15.2327285964721
LIMCH1	na	22.5744632803153	24.1347011306937	23.9595348447647	21.6105373350902	23.0656829788427	25.398051981333	28.8210994658173	26.5299602305394	30.6324776114546	27.6888585627012
INTS13	na	36.9293049132684	38.6311936929611	38.7782051353083	29.5635481848055	29.9379926334979	34.4660402832916	34.0164818695238	33.2194630966926	36.7051645156075	35.1316854465471
TM7SF3	na	70.8696565002233	76.2828946452284	75.1000545974558	75.2413120703431	75.2794379412229	76.9242058496653	80.8128460021797	79.7799233866793	73.4487637584564	74.6210881877811
SPA17	na	3.77551999113287	3.21273618947547	2.81876880526644	3.53929802212461	3.47565085982561	2.34384443398081	1.66858996907363	2.35652941875851	1.84486690759074	1.9667573630888
ATP2C2	na	7.0004433168922	6.26875354043993	7.81201640316698	7.24515124529037	8.49164698707394	16.6374531133392	18.0511096654329	17.6739706406889	15.4891950783139	13.0731518840609
CDON	na	12.9390216362783	12.8117650482741	12.2012421142247	12.4500012778266	11.0193930669471	19.7497711322317	18.961249648564	18.2821072648846	17.5646703493535	17.0837943499675
TAF2	na	43.3004948983052	48.4653008095262	45.2613733874211	38.9322782433707	40.7994015704529	37.6167819814297	39.6290117654987	38.5026500193931	41.8169832387235	44.3098864742948
HIPK2	na	100.955831429563	108.64533479775	99.3011981969576	94.5617153911174	91.3148271354183	103.936052359313	91.544913303267	96.7317317861357	96.2405570126504	91.4349354486972
TNPO3	na	102.764934758648	100.339236356667	103.811228285384	106.595328666341	104.072045632278	137.249382265237	130.908467573686	133.21992923788	121.991824264438	119.856507538824
BORCS8-MEF2B	na	11.3265599733986	12.3024288231134	11.3556114726448	11.2424760702782	12.0462899118956	9.56749613215117	10.1253073123332	10.6803994624378	8.18659690243392	10.2579893839534
RFXANK	na	27.6084899351591	28.6795474475127	29.5568043295081	28.5225781782983	28.9900878535454	29.3941146228741	30.4138444362966	32.6113264724968	31.6317805197329	31.005351371047
TMEM161A	na	54.8630248711496	58.4953064742301	58.5095867721733	59.5018455719537	59.0465685845374	51.4877301890866	49.7163965785348	54.238185170458	58.2286117708328	64.3245349339633
LPAR2	na	33.2324415886175	33.8120894087479	32.3755731347745	33.4775954092727	32.426242680873	33.9281087738534	31.5135969159134	35.2719242033532	33.5919516090481	35.4787602753275
CTSA	na	107.012394748672	111.466273890948	121.448667381194	121.418741559004	109.325017954515	79.6138633968564	81.6850634860137	85.253153004441	91.3593466529832	94.7899921269075
SUGP2	na	80.7803964769471	71.4246106513875	73.7309383206121	72.2433184516022	77.4912157611119	72.9665668873698	64.8095512987917	70.6958825627554	81.9428384788221	78.5931667838232
SLC12A2	na	88.4100931256948	88.9771205646193	93.8650012153724	84.6516809291685	77.688695923602	65.9350335854274	59.8037813915708	56.0625950430453	70.1818119429311	69.222146406753
SNX24	na	9.36014331135025	10.3826230513536	10.1475676989592	9.41036885882542	9.9135041570026	14.7546928303054	15.7378372083081	16.4957059313096	13.874936534172	12.7260770552805
CNN2	na	137.334539677458	131.996441735888	134.092858879103	147.109881319603	151.151316369916	150.275009529491	154.23080464142	153.022378063254	135.09806625378	145.462917128843
ABCA7	na	17.5011082922305	15.9461418184941	14.778402164754	20.0282629251992	21.8018099389061	11.0660196227291	11.0733697947614	11.8206556328048	14.682065806243	16.0425698636263
DDX20	na	24.5015516091227	24.3697793884602	23.436049209501	24.3170593520091	25.3959488962258	32.5832800002578	28.138494478469	30.368822670775	34.2837766993946	33.3577474327807
BTBD1	na	107.877618079974	112.132328954619	115.207107883818	103.805529048902	106.560295679653	104.05132339705	100.835925631063	96.1616037009522	105.234283187155	104.315267983436
FAR2	na	18.4843166232547	17.4741504939763	19.7313816368651	18.3210721145274	19.313559891531	21.9399208492302	21.2365996063917	23.1091917194383	23.2145752538502	23.4082690077432
SBNO2	na	56.9474265329209	58.6128456031134	57.4223473758563	51.8819451243207	55.4129335947197	51.4108828305955	50.3231565672888	50.7794081203447	59.2663494063526	61.8950111325006
PMS1	na	16.7931982938931	14.6532114007783	16.630735951072	12.4083624775663	12.2437700743857	17.0216899057951	16.003294703388	16.7617657043952	15.2585867148651	12.4175660963646
HMG20B	na	91.4777031184903	92.0331379155838	92.133471806423	105.845830261656	109.601490182001	83.9557391516077	92.9480457772607	89.3960837567746	109.654276819925	114.226182538609
TAF11	na	8.5735766465309	9.79492740693739	11.2750752210657	9.07725845674311	8.68912714956403	9.1832593396953	10.0494623137389	10.4523482283644	10.2620721734735	9.25532876747673
ANKS1A	na	53.5258615409567	50.9728022257022	51.5029328847968	43.7207402733039	46.0918699251874	46.7231939626339	45.7345341523364	44.660033339375	42.5472430563115	45.3896748305005
AP3D1	na	220.395979482382	211.53125228022	206.897630306556	210.442496515503	216.161785861654	201.455350284613	213.731206038613	212.125656227278	202.89692510774	208.36058887782
ZNF76	na	25.9173716057975	24.0563417114382	27.0601805305578	27.1484977697087	26.6203259036643	24.3221889624566	23.8153295585964	25.655763833258	23.0608363448843	22.8683748296404
SLC9A3R2	na	84.1626331356703	80.0833264791201	83.1939478811494	75.8242552739871	77.8071840210961	42.803978679584	47.5548141185985	45.4202041196197	53.1167930477168	55.5705364747249
NTHL1	na	21.6305832825321	19.3547765561083	17.1542215863357	16.7387977046364	19.6690241840131	16.5990294340936	20.743607115529	17.3318937895787	24.5597907073018	26.2234315078507
UHRF1BP1	na	68.4706281725243	74.5198077119797	70.0262707479762	61.5837855849681	64.0625647117857	90.3340699063751	86.3874533988576	83.9988712170373	68.7597270349966	64.5173542832857
GNAI3	na	51.7560865451131	51.1687007738409	56.0532310990126	56.4205743526922	54.2675486522772	74.7724798119124	70.4979261933609	64.5004907037612	69.682160488792	72.153000516454
IPO5	na	161.128181288244	168.668649947462	169.850954580198	167.346338246103	178.798539118529	252.213030568033	248.544060393377	247.853682898778	256.244326518906	250.279515420517
OAT	na	51.7954148783541	51.6388572893739	58.7109274011209	59.5851231724742	57.3877352196206	49.4512751890705	49.8680865757233	48.8029640917086	60.7268690415286	65.2500678107109
WDR3	na	57.6160081980173	62.9226136621658	60.9256743195446	52.5898047287456	59.5600170070116	67.0493202835494	63.2547288276095	61.6118417388315	71.4885926691413	75.6237488042578
PKN2	na	42.0419882345942	43.7637356541963	47.113707173739	43.3043522707011	41.7868023829034	42.3044708493913	40.8425317430068	37.514428005075	42.1244610566553	38.6795614740798
WDR18	na	35.002216584461	32.2449010236379	35.8386319526733	36.8503382303562	38.6271197830619	34.0818034908357	32.6891943941243	34.9298473522431	42.2013305111382	48.8989869881687
TRAM2	na	36.18206658169	43.332758848291	39.3822270221511	39.556860247275	40.1674650504846	46.2621098116868	41.5251367303551	42.4935466156777	42.4703736018285	46.777974145622
NTN1	na	10.9726049742299	11.8714520172081	10.0670314473801	12.2834460767854	12.1647780093896	10.3359697170629	10.7699898003843	11.0224763135479	12.7987641714108	14.8470898978273
MCM10	na	22.7711049465201	25.7410692254315	22.5501504421315	20.5279285283227	22.7892107513566	23.4768680190537	26.2802920129097	24.9336015920256	29.9022177938666	29.4627965764676
DGKA	na	46.3681048911006	41.4913124957868	43.3285033495241	43.1794358699202	41.5498261879153	31.5074169813814	33.6751793758497	34.5117534231085	30.094391430074	30.6582765422667
ERBB3	na	104.45605308801	115.384244853722	112.791020336447	119.503356747031	113.511597399305	91.1025434912869	90.1038583299761	87.4576482671506	78.1378004819162	77.6290700372111
ANKRD44	na	4.91604165512093	3.83961154351946	3.62413132105685	4.49699042811126	4.02859531479787	3.95763896229547	5.30914990159792	3.68682828418671	4.18938526932064	4.74335599333182
KARS1	na	149.21169631623	149.705670487631	160.669821900187	144.528275703465	161.854741176879	182.012968586346	186.995844034138	192.209181784868	196.63206456738	191.932380315549
ADAT1	na	23.1250599456889	23.8212634536717	23.51658546108	23.1928117449812	25.6724211237119	24.3990363209478	24.2324770508648	23.2612258754873	23.522053071782	22.0585335624862
PDIA5	na	28.8669965988701	27.5825155779357	28.5903693105596	27.9812737749145	29.0690799185415	22.516276037914	25.5597645262643	25.3136869821479	30.4403039752472	31.5838094190143
TBC1D22B	na	13.3716333019289	12.6158665001354	11.7180246047505	12.94966688095	13.7051232768124	13.4482877359555	12.3248122715666	16.3056632362484	13.5674587162402	12.841768664874
NDUFB4	na	51.7167582118722	51.0119819353299	50.7378384947959	62.7913107925165	53.3986359373208	54.1773877362777	57.0733614421776	58.9512440079751	57.4983519532448	59.5040512009025
SPEN	na	135.486108015133	133.485270701743	131.676771331732	123.70887557332	122.279716613865	114.041480000902	115.891157852023	103.307209035252	114.958269179248	112.066605826197
ZC3H15	na	65.4423465129698	67.8592570752623	71.3953870248199	66.7053580169837	64.9314774267421	85.1852968874665	82.7468934663333	75.8650438684192	91.5515202891906	83.9535446949868
MAP2K4	na	30.8727415941594	33.2635734739594	31.4896743674051	31.8953209993817	33.2161633308334	31.7379590568549	27.8730369833891	29.5326348125059	30.2865650662814	36.8284957205845
PACC1	na	15.0627516312905	16.3771186243993	15.4629603031759	15.6145500976086	15.8379090317053	15.5615900944628	16.6100546921421	14.8233302147713	16.7575410772826	18.1635827061731
SLK	na	117.749029723457	108.057639153333	111.542708436972	114.381784315015	115.170430764221	122.07202896323	115.208552864675	113.98760849769	127.372686078244	120.087890758011
CYB5R4	na	10.7759633080251	11.1662172439086	10.3086402021173	11.4090312713193	12.0462899118956	12.7950851887805	11.7180522828125	12.2767581009516	11.7225918086495	11.2992138702945
COL17A1	na	693.319186705015	668.288307120524	668.370351854462	537.265439758515	555.86716137711	488.211268494429	522.572040314424	524.365804212781	348.910453898099	343.758335972031
GSTO2	na	49.5930282168599	48.6220196480372	52.91231728743	52.506527128225	50.2784493699773	58.6729582080114	54.229173994893	54.6942876386048	50.7722746859869	50.5957972622061
SEC61A2	na	8.455591646808	9.4031303106599	7.8522845289565	11.2008372700179	9.67652796201449	8.95271726422178	8.15333734888252	9.27408351898512	7.99442326622655	7.98272106194868
PRKCQ	na	2.43835666093998	2.62504054505922	2.57716005052931	3.164548819782	3.15968259984146	5.76355188683806	7.81203485520837	5.73928939084735	7.41790235760444	7.44282688384587
TLE2	na	41.9240032348713	42.3140863979695	43.0466264689975	48.3842859024564	43.5641238453142	27.6650490568227	32.1582794039645	29.7606860465793	39.1649870590618	38.4481782548929
ASB1	na	18.3663316235318	16.8472751399323	15.3824240515968	16.2391321015129	17.6152304941162	15.4847427359716	15.1310772195541	15.2034156048936	13.4137198072744	16.8524111307805
FAM107B	na	37.5192299118829	38.7879125314721	36.8856032232008	34.8516758178623	35.4279411507224	41.6512683022164	38.3017242900993	38.8827354095155	34.9756017897412	33.4734390423742
ME1	na	29.8108765966533	33.3027531835871	29.7178768326662	32.3533478022449	32.8606990383512	48.8364963211411	44.141789181857	41.3912989843229	40.5486372397549	38.293922775435
TBC1D1	na	67.4874198415001	67.428280269357	66.1202625463927	73.7423152609727	80.1374499384792	81.880860472346	87.107980885503	84.9490846923432	85.9400501119354	82.4109899004074
CDK13	na	105.989858084407	105.275879769763	100.630046348012	90.2312801640473	90.68289061545	128.719325472717	126.206077660842	120.601094285819	105.733934641294	96.6796217502673
MTHFD2	na	285.877654328592	286.011880282572	288.03790377244	288.307053002244	301.078255732394	493.475312551074	457.800411514929	448.044657876215	394.417170952004	377.771669192508
SLC9A7	na	26.0746849387614	24.095521421066	25.3689192473979	25.6495009603383	25.6724211237119	24.3990363209478	27.3800444925264	24.9716101310378	25.9434408879948	23.9095993159815
FOXJ2	na	33.5077399213043	30.7560720577834	34.0265662921448	36.8503382303562	32.307754583379	31.6611116983637	33.9406368709296	30.4068312097873	31.2858679745597	28.4986998298554
YBX1	na	831.794248046461	778.853447690034	814.342307841474	724.306930527735	773.806268701175	845.359367082161	932.665947713566	880.847891608525	956.025405404419	938.606028631734
PDE4A	na	1.37649166343386	1.21457099846024	0.644290012632329	1.04097000650724	1.02689684494848	0.730049905666154	0.872217483833944	0.494111007159043	0.730259817588002	0.925532876747673
PPP2R5A	na	40.7048249044013	48.0735037132487	47.9996059411085	46.4689010904831	48.0666715500883	56.290690094785	54.0395614984074	54.2761937094703	50.541666322538	52.3697352759725
ELAVL1	na	81.0556948096339	80.2008656080034	77.435605893248	78.0311116877825	71.7247950164012	83.1488418874504	82.3297459740649	80.9581880960586	89.8988270178072	87.8484955512999
DIP2B	na	41.4520632359797	41.0211559802538	45.4224458905792	42.721409067057	44.4330365602706	50.335019811719	43.5729516924001	45.7622809707298	44.1999363276949	43.92424777565
SMARCD1	na	82.9434548052003	91.8764190770728	82.30804911378	98.5174014158449	92.855172402841	79.3448976421373	82.7089709670361	80.540094166924	87.0162224746967	86.2288130169915
KDM4A	na	62.3354081869334	70.0141411047885	63.0598849863892	57.7530159610215	61.1793543394304	78.4995766987343	81.6471409867166	82.5925552735847	68.0294672174086	68.0652303108184
NFYC	na	57.0260831994028	58.6128456031134	56.0532310990126	62.3332839896533	60.38943368947	65.8581862269362	67.3503587516993	70.2017715555964	64.3397334022271	61.8564472626361
ZMYND12	na	1.96641666204837	2.11570431989848	2.7382325536874	2.62324441639824	2.96220243735137	1.65221820756024	2.04781496204491	2.39453795777075	1.69112799862485	1.19547996579908
SLC9A3	na	43.3398232315461	39.8457646914213	43.4493077268927	40.5561914535219	43.9985802027924	37.2709688682194	39.1739417739332	39.452863494699	40.4717677852719	40.5306272275752
NGEF	na	23.2430449454118	22.6066924552115	21.8253241779201	22.1934805387343	21.4068496139259	30.5084013209961	26.6215945065838	27.6702164009064	24.6366601617847	21.5957671241124
ASPM	na	68.7065981719701	70.562657039577	68.6571544711325	109.468405884301	104.42750992476	66.43454141562	68.1088087376419	66.3249005763485	94.3956901050596	85.6503549690242
ELOVL1	na	161.521464620653	173.213496264281	171.099266479673	179.463229121848	176.547265266142	223.241576416861	205.995016181999	228.393310924515	202.551012562567	220.122569186488
ZNRD1	na	10.5399933085793	10.2650839224704	10.7918577115915	9.493646459346	11.2958652944332	13.7556771699202	14.5622397300971	13.3029886542819	11.3766792634762	12.9960241443319
ZBTB11	na	38.9743782417987	36.1236922767851	37.2480163553065	32.936291005889	33.6506196883116	42.3813182078825	40.00823675847	37.666462161124	41.8938526932064	39.489402741234
ATXN3	na	24.6588649420866	24.4873185173435	24.7246292347656	25.4413069590369	23.0261869463447	24.2453416039654	25.5597645262643	24.0594051947442	25.1747463431653	21.6728948638413
GOLGA5	na	42.9072115658955	42.7842429135025	47.7982653121609	43.3043522707011	45.0649730802389	42.6502839626016	45.3553091593651	41.9994356085187	42.2397652383797	40.1835523987948
FGFR2	na	18.5236449564957	17.9443070095093	18.0401203537052	18.69582131687	17.6942225591122	19.8650421699685	22.222584588117	21.6268586979612	22.7533585269525	24.3723657543554
LRRC40	na	17.2258099595437	15.7502432703553	16.8320765800196	16.1974933012526	16.3908534866776	19.1734159435479	18.3165671605128	18.6621926550069	21.2159694372935	18.8962962335983
ISOC1	na	14.8661099650857	13.8304374985956	15.704569057913	15.2814396955262	13.2706669193342	16.6758767925848	15.8516047061995	15.9635863851383	16.9112799862485	19.5518820212946
TRMT11	na	12.6637233035915	11.7930925979526	12.4025827431723	11.5339476721002	11.6513295869154	13.4867114152011	12.7040372645379	12.9229032641596	15.9888465324531	15.3098563362011
THUMPD1	na	47.5479548883296	43.6853762349408	48.120410318477	42.1384658634129	47.6717112251081	50.0660540569999	48.2753416052439	45.1541443465341	56.0378323180688	48.2819650703369
MSANTD3	na	13.1356633024831	11.3229360824196	11.1945389694867	12.8663892804294	11.6908256194134	13.7556771699202	15.1310772195541	14.4052362856367	15.335456169348	17.5465607883413
KIF26A	na	4.40477332298835	3.83961154351946	4.87244322053198	4.53862922837155	4.66053183476616	12.7182378302893	11.7559747821097	12.2007410229271	10.1467679917491	9.0625094181543
ATG2B	na	53.093249875306	53.0885065456007	53.3552666711147	47.3849546962094	51.6608105074079	51.641424906069	46.7963641326559	48.0047847724516	43.0853292376921	41.8032349331032
ARFGEF1	na	32.9178149226898	33.0676749258206	32.8185225184592	27.3566917710102	30.4514410559721	34.2354982078181	35.7988393364888	32.4973008554601	30.747781793179	27.9588056517526
ZFAT	na	9.91073997672379	10.1475447935871	10.2683720763277	11.7421416734016	10.703424806963	10.7586301887644	9.36685732639061	10.8324336184867	11.5688528996836	9.67953133598608
MTFR1	na	29.2209515980388	28.6011880282572	28.9527824426653	29.0222437814218	28.5556314960672	34.888700754993	35.0403893505463	31.7751386142277	32.4389097918039	33.1649280834583
STAG3	na	3.30357999224127	2.78175938357022	3.02010943421404	2.95635481848055	1.9353055924029	2.3822681132264	2.1615824599363	2.35652941875851	2.84416981586906	3.27792893848134
FECH	na	47.15467155592	54.1071789959222	47.8788015637399	55.7959923487879	57.1112629921345	52.294627453244	53.0156540173849	55.3024242628006	54.0007917742707	58.9255931529352
MYO9A	na	36.6540065805817	37.1031850174789	34.3889794242505	30.5628793910525	33.8875958832997	32.6217036795034	32.5754268962329	31.5090788411421	33.4382127000822	31.159606850505
PFKP	na	226.885154467141	198.954565489712	202.750013350236	169.594833460159	180.457372483446	203.338110567647	218.243983454972	217.750920001089	215.810993460875	224.595978090769
IDI1	na	37.1652749127142	35.5751763419966	36.9661394747799	27.3150529707499	26.1858695461861	69.2394700005479	77.930736055598	69.7076605484373	44.1615016004534	46.3152077072481
SP100	na	31.1873682600872	31.5396662503384	31.2883337384575	29.6468257853261	33.3346514283275	24.6295783964213	30.4138444362966	27.9742847130043	31.9776930649062	29.1157217476872
KLF6	na	64.3411531822227	56.0661644773096	59.2746811621742	57.0035175563363	54.6230129447593	73.2739563213345	68.5638787292074	74.2686852299054	55.8456586818614	51.4827662690893
PLPP1	na	10.6186499750612	11.9106317268359	12.2415102400142	11.2008372700179	10.1504803519907	12.0650352831143	10.8458347989786	11.9346812498415	11.3382445362348	14.6542705485048
NEO1	na	124.78880137359	130.311714221895	127.931835633307	128.997003206377	128.204121488567	123.493705095317	125.940620165762	124.401948187042	114.766095543041	113.223521922132
TRAM1	na	117.47373139077	117.147331786971	122.173493645405	135.700850048283	129.428498496006	138.594211038832	139.516874914134	132.763826769734	139.633364068274	140.912380484833
PHKA1	na	47.5479548883296	46.8589327147885	45.5029821421582	37.683114235562	37.8766951655996	25.0522388681228	23.6257170621107	24.7815674359766	28.5185676131736	27.1875282544629
TNFRSF1A	na	89.7472564558877	93.0126306562775	88.5898767369452	93.7289393859116	93.1316446303272	88.8355464157973	83.0502734607103	93.7670657431815	80.1748410257143	76.8577926399213
CACNB1	na	21.709239949014	21.3921214567513	21.6239835489725	21.4856209343094	19.5900321190171	21.3635656605464	24.3841670480533	23.4132600315362	22.061533436606	21.3643839049254
EVI5	na	7.31506998281994	6.81726947522843	6.2818276231652	5.45468283409792	6.0428929721968	5.60985716985571	6.14344488613473	5.77729792985958	6.68764254001644	5.59176113035052
STOML1	na	2.59566999390385	3.52617386649746	3.66439944684637	2.3734116148365	3.2386746648375	2.80492858492785	3.75432743041567	2.92665750394202	1.92173636207369	2.42952380146264
PKM	na	1732.6883775973	1743.26200017709	1782.54912432471	2068.2824865291	1883.76326999298	1325.27112085954	1285.95195116561	1311.21857884405	1333.41599218845	1498.28347197502
DHX29	na	22.967746612725	21.9798171011675	19.8119178884441	23.6508385478444	21.9202980364002	23.2847496228257	23.9290970564878	21.3227903858633	27.4039605231708	24.8351321927292
DNTTIP2	na	44.9916132276668	46.3887761992555	47.6371928090028	37.5581978347811	39.1010721730381	47.7606333022647	47.4410466207071	42.3415124596288	52.7708805025435	45.0040361318556
METTL22	na	13.3716333019289	14.7315708200338	13.8925033973846	17.0719081067187	17.5362384291201	17.5596214152333	13.2728747539948	15.2794326829181	14.9895436241748	15.2327285964721
TP53BP1	na	33.3110982550994	31.4221271214552	29.1943911974024	28.6891333793394	30.214464860984	24.3990363209478	25.5597645262643	24.1734308117809	27.4039605231708	27.0718366448694
RRP15	na	17.3044666260257	15.3584461740778	14.697865913175	14.2821084892793	16.1538772916895	15.6000137737083	17.2547371801932	14.8233302147713	16.5653674410752	15.9654421238974
RHOA	na	287.922727657123	301.840482972183	289.125143168757	324.074782425833	298.708493782512	369.328404908583	359.694905833259	360.244932757955	310.014509929728	320.388630834153
DHX8	na	50.0256398825106	50.1892080331472	53.999556683747	55.8792699493085	55.9658780496919	47.2227017928265	49.488861582752	51.6916130566384	51.0797525039187	50.827180481393
PMS2P4	na	2.67432666038579	1.91980577175973	3.38252256631972	2.87307721795997	3.39665879482957	2.42069179247198	2.50288495361045	2.05246110666064	1.57582381690043	2.15957671241124
PRKCZ	na	69.5718215032714	68.055155623401	69.3417126095544	64.290307601887	66.5903107916589	64.5517811325862	75.2003161062048	69.5936349314006	68.0294672174086	70.649009591739
IARS2	na	115.310673062517	115.77604195	120.321159859087	110.80084749263	111.773771969392	108.277928114064	105.76585053969	104.067379815497	102.812895370942	108.981496237038
SYT1	na	3.89350499085578	4.70156515532995	5.99995074263856	3.99732482498779	5.64793264721662	5.37931509438219	5.46083989878643	5.43522107874947	4.95807981415012	3.85638698644864
NAV3	na	0	0	0	0	0	1.1911340566132	0.910139983131072	1.14025617036702	0.768694544829476	0.925532876747673
IDH3G	na	29.5355782639665	28.3661097704907	28.0266155495063	27.1484977697087	29.3060561135296	30.4699776417505	34.661164357575	35.233915664341	30.4018692480058	36.5585486315331
ROGDI	na	16.3605866282425	17.2782519458376	16.8320765800196	21.5688985348299	20.8539051589537	13.4867114152011	16.2687521984679	15.8875693071138	15.3738908965895	18.4335297952245
ROCK1	na	77.5554731511878	73.8929323579357	77.6772146479851	72.9095392557669	71.6063069189072	89.2582068874987	89.4970983412221	78.5636501382879	86.8624835657308	73.8498107904914
CBFB	na	65.0490631805601	63.5103093065821	61.6102324579664	61.7503407860093	63.8650845492956	66.43454141562	56.6562139499092	56.1386121210697	60.3040870418724	61.8950111325006
PDK3	na	40.1148999057868	42.079008140203	43.5701121042612	39.0155558438912	35.9808856056947	23.2847496228257	24.5737795445389	21.9309270100591	19.6401456203931	20.9401813364161
HYAL2	na	38.5417665761481	40.6293588839763	40.5500026700472	42.1384658634129	37.9951832630936	32.5064326417666	30.1863094405139	33.8656082599006	32.9001265187016	37.7540285973322
HDAC4	na	23.3610299451347	20.4126287160575	19.2884322531803	24.8167249551325	23.1051790113407	32.4295852832755	30.4517669355938	31.4330617631176	23.5604877990234	23.0611941789628
RASSF1	na	9.24215831162735	8.65871582773266	8.77845142211548	10.2015060637709	9.20257557203827	10.3743933963085	10.3907648074131	11.4785787816947	10.2620721734735	9.83378681544402
FGFR3	na	48.1772082201851	49.0529964539425	48.4022871990037	44.9282654808523	44.7885008527528	30.0088934908035	31.4377519173191	33.1054374796559	41.6248096025161	41.0319575358135
IFI35	na	6.33186165179576	7.52250424852792	8.17442953527267	7.70317804815355	8.4126549220779	2.0748786792617	2.50288495361045	1.86241841159947	3.30538654276675	3.62500376726172
HEATR6	na	39.6822882401361	38.0826777581726	40.9124158021529	40.5978302537822	38.86409597805	39.6148133022002	38.529259285882	41.3532904453107	48.8889730511547	49.2460618169491
COASY	na	79.5612181464771	78.4769583843824	79.9322296921983	79.0304428940294	76.1088546236813	107.663149246135	93.4410382681234	98.3280904246496	85.4019639305548	91.9362657569355
PLEKHH3	na	25.406103273665	24.72239677511	23.3957810837114	26.1908053637221	27.4497425861227	24.2453416039654	23.5498720635165	25.3897040601724	26.5968312510999	26.2619953777152
MEF2A	na	53.6438465406796	53.8329210285279	53.0733897905881	51.5071959219781	51.5818184424119	56.9054689627144	53.2052665138706	54.2761937094703	53.8854875925463	50.4415417827482
OTUD5	na	82.5108431395497	86.3520800195601	88.4690723595766	86.9418149434844	89.6164977380035	73.2355326420889	76.6034485801985	81.7183588763033	79.175538117436	80.559924146912
TFE3	na	44.2443748960884	46.31041678	46.1472721547905	52.3816107274442	50.3574414349733	43.8029943399692	44.5589366741254	45.0021101904852	37.0895117880222	40.1064246590658
TBC1D25	na	20.2934199523392	20.02083161978	21.1004979137088	20.1531793259801	19.8270083140052	19.1734159435479	17.6718846724616	20.6386366836431	17.5262356221121	18.0478910965796
ACSL4	na	45.9748215586909	44.8607675237733	44.8184240037364	42.2633822641938	40.5229293429668	52.5251695287175	51.0436840539343	47.4346566872681	44.6227183273511	45.273983220907
INPP5A	na	16.0066316290737	19.1980577175973	18.563605988969	18.6541825166097	17.299262234132	15.8689795284275	15.5103022125253	17.217868172542	18.4486690759074	18.0478910965796
GPKOW	na	13.9615583005434	12.8901244675296	13.4495540136999	13.6158876851147	15.9563971291994	12.6798141510437	13.8037897441546	13.4550228103309	15.412325623831	15.1941647266076
GRIPAP1	na	38.4631099096662	35.0658401168359	31.5299424931946	30.2714077892304	35.6254213132125	38.1547134908679	41.4113692324638	39.9089659628458	38.3962925142323	32.7792893848134
FTSJ1	na	51.7167582118722	52.8534282878342	51.5432010105863	53.0061927313485	53.1616597423326	50.7192566041749	48.3891091031353	52.5278009149075	50.5801010497795	55.9176113035052
PRR11	na	64.5771231816685	69.1913672026057	63.5431024958634	95.935795799707	94.829974027742	78.2306109440152	77.8169685577066	76.1311036415049	84.6717041129668	77.0506119892438
REEP1	na	5.1913399878077	5.01500283235195	4.14761695632061	5.49632163435821	5.25297232223643	3.76552056606753	3.33717993814726	3.91487951826011	3.9587769058718	3.6635676371262
ATP11A	na	110.709258073323	115.540963692233	113.3547740975	104.346833452285	102.334220202365	82.4187919817842	84.8705534269724	84.0748882950618	84.9407472036571	85.1875885306504
POLR1A	na	159.633704625087	164.437241307665	158.817488113869	142.946001293574	144.121022585269	159.035608397485	148.997499738416	151.159959651655	150.817869695543	154.525426546997
LAPTM4A	na	79.7971881459229	83.7270394745008	86.0529848122054	106.678606266862	88.8660731205412	78.153763585524	73.3421136406455	71.7221131160857	68.7212923077551	73.502735961711
TTC7A	na	34.2549782528826	36.3587705345516	38.4963282547816	37.0585322316576	41.9842825453935	27.2808122643668	27.8730369833891	27.9362761739921	26.4815270693754	29.5013604463321
IP6K2	na	92.3035981165506	89.799894466802	87.5429054664176	100.432786227818	99.0165534725319	90.4493409441119	88.2077333651197	89.2820581397379	80.3670146619217	82.5266815100008
SRBD1	na	11.9951416384951	12.6550462097631	12.4025827431723	12.1585296760045	13.9026034393024	12.4108483963246	13.0832622575092	12.2007410229271	12.414416898996	12.3404383566356
KIF2A	na	47.5479548883296	47.407448649577	48.120410318477	43.3876298712216	45.4204373727211	53.0631010381557	49.5267840820492	49.3350836378798	47.4668881432201	46.3152077072481
RASGRP2	na	1.06186499750612	1.21457099846024	0.845630641579931	1.83210721145274	1.57984129992073	0.768473584911741	0.644682488051176	0.912204936293618	1.34521545345158	1.426863184986
PSME4	na	65.9929431783434	67.6633585271235	69.1806401063963	68.2043548263542	66.866783019145	67.9714885854435	63.5581088219865	62.0679442069783	75.7932821201863	72.9628417836082
IFT80	na	16.2426016285196	16.0636809473773	16.3488590705453	17.113546906979	16.7463177791598	12.9103562265172	13.1591072561034	13.645065505392	13.5674587162402	12.4175660963646
SIRT2	na	41.6487049021845	39.1797096277496	41.7580464437328	43.3876298712216	40.3649452129747	41.3054551890061	45.0898516642852	46.8645286020846	44.2768057821778	45.8138773990098
ERLEC1	na	26.3106549382072	30.2075561229949	28.2682243042434	28.6474945790792	29.1875680160355	23.5152916982993	24.4600120466476	23.7933454216585	23.9064003441967	21.9428419528927
PPP2R5B	na	11.7591716390493	10.7744201476311	11.6374883531714	10.9926432687164	10.742920839461	10.604935471782	10.6182998031958	12.9609118031718	11.6457223541666	10.6050642127338
PYGM	na	1.17984999722902	0.861953611810491	0.523485635263767	0.624582003904342	0.908408747454421	0.922168301894089	1.44105497329086	1.33029886542819	0.691825090346528	0.462766438373836
PITX1	na	60.2116781919212	63.3144107584433	59.4357536653323	56.7120459545143	61.1398583069323	60.3251764155717	58.7419514112513	57.0128085183511	60.8037384960115	61.5093724338558
MAST4	na	12.6637233035915	12.9684838867851	14.3757209068588	18.2794333142671	16.6278296816657	9.14483566044972	9.40477982568774	9.19806644096065	7.80224963001918	7.44282688384587
NUP133	na	62.8860048523069	66.8405846249408	63.2209574895472	59.8765947742963	58.4541280970671	78.9222371704358	73.7213386336168	72.9763949034894	68.0679019446501	63.2833104476221
NUCKS1	na	202.501587857741	200.796011842217	200.213121425496	251.290159570847	241.597230790378	244.182481605706	233.602595670308	217.560877306028	212.236563827418	192.896477062161
VPS35	na	133.677004686048	148.451919779543	143.958549697536	136.61690365401	136.498288313151	164.952855001305	158.819427056372	155.758992872135	152.163085148995	146.966908053558
DNAJA2	na	50.1436248822335	48.4653008095262	47.2345115511076	42.9296030683584	47.8296953551002	61.0936500004834	59.6900138936794	56.7847572842777	56.1531364997932	56.3418138720146
BCL3	na	5.50596665373544	6.46465208857868	6.20129137158616	5.87107083670082	5.64793264721662	5.30246773589101	4.92992490862664	6.19539185899416	3.99721163311327	3.54787602753275
KCNAB2	na	61.1948865229453	58.8871035705076	55.2478685832222	44.1371282759068	48.2246556800804	59.2493133966952	60.5622313775134	60.6236197245134	56.9987004991056	57.2673467487623
CLEC2D	na	4.44410165622932	3.48699415686971	3.18118193737212	4.08060242550837	3.43615482732759	3.53497849059401	3.60263743322716	3.80085390122341	3.42069072449117	3.23936506861685
FUNDC1	na	7.27574164957898	5.91613615379019	7.89255265474602	6.7454856421669	7.22777394713735	6.80099122646891	7.35696486364283	6.15738331998192	7.61007599381181	6.90293270574306
MAOB	na	50.1042965489925	44.116353040846	44.174133991104	34.6851206168211	34.519532403268	22.9773601888611	21.0090646106089	20.9046964567287	21.2928388917765	21.4029477747899
RORA	na	1.9270883288074	1.88062606213198	1.3691162768437	1.41571920884984	1.9353055924029	5.49458613211895	5.61252989597494	5.05513568862713	2.72886563414464	2.89229023983648
TGFBR3	na	6.68581665096446	5.05418254197969	5.87914636527	6.62056924138603	5.72692471221265	5.57143349061012	6.48474737980889	6.5754772491165	6.38016472208465	6.32447465777576
HES2	na	7.15775664985607	6.34711295969543	6.36236387474424	8.36939885231818	7.62273427211753	8.53005679252033	9.13932233060785	8.97001520688724	9.49337762864403	9.56383972639262
ATP1B3	na	71.0662981664282	71.8555874572927	72.9658439306112	82.6946573169349	78.0046641835862	76.3478506609815	72.6974311525943	72.5583009743549	86.6318752022819	98.0679210653888
NEDD4	na	9.08484497866348	8.97215350475465	8.85898767369452	9.41036885882542	9.67652796201449	12.5261194340614	10.1253073123332	9.35010059700958	10.6464194458882	9.64096746612159
PIGB	na	7.11842831661511	8.14937960257191	8.89925579948404	9.24381365778426	8.64963111706601	7.56946481138065	8.41879484396241	9.35010059700958	10.1852027189906	10.6821919524627
MAPK6	na	54.7057115381857	53.9504601574112	53.0331216647985	50.9658915185943	53.833092294799	75.6946481138065	71.408066176492	71.7601216550979	69.1056395801699	70.1091154136362
GNB5	na	26.1140132720024	19.9424722005245	24.6440929831866	24.2754205517488	24.5665322137674	22.3241576416861	22.6776545796825	21.9689355490713	23.4067488900575	21.2101284254675
RAB27A	na	7.03977165013317	7.95348105443316	7.12745826474513	6.07926483800226	6.20087710218887	7.06995698118802	8.68425233904231	7.56369926343458	6.72607726725791	5.63032500021501
HDHD5	na	40.1935565722687	42.1181878498308	40.6305389216262	43.4292686714819	45.1044691127369	43.1497917927943	44.2555566797484	47.0165627581336	49.5807981415012	51.5598940088183
UFD1	na	45.1882548938716	44.74322839489	46.107004029001	49.9665603123474	50.3969374674714	51.3724591513499	51.4987540454998	53.8200912413235	50.4647968680551	55.9561751733697
LRP6	na	38.5810949093891	43.1368603001523	39.0600820158349	39.8899706493573	39.1010721730381	46.800041321125	41.6389042282465	42.1134612255554	42.0475916021723	40.3763717481172
PHRF1	na	148.189159651965	140.028282209577	137.797526451739	128.830448005336	141.869748732882	86.0306178308694	82.5572809698476	81.7943759543277	89.6682186543584	83.2593950374261
ELP1	na	62.0994381874876	57.9467905394416	60.8451380679655	56.5454907534731	59.2440487470275	60.4020237740628	59.8037813915708	59.9394660222931	64.8393848563663	67.4867722628511
NUCB2	na	26.7039382706169	28.5620083186294	25.8924048826617	31.354016595998	34.559028435766	27.5497780190859	33.9027143716324	30.520856826824	42.3550694201041	34.9774299670891
PFN2	na	107.798961413492	111.583813019831	117.824536060137	127.456367596746	112.60318865185	132.907506510486	121.465765248701	119.346812498415	113.497749544072	122.787361648525
PTPN3	na	29.6535632636894	30.0508372844839	31.6104787447736	28.2311065764763	25.5934290587159	30.0857408492947	29.8070844475426	31.8891642312644	27.6730036138611	29.6170520559255
SPTB	na	23.3610299451347	23.468646067022	23.7984623416066	25.024918956434	25.1194766687396	18.1744002831627	22.2605070874141	20.4485939885819	25.3669199793727	24.1409825351685
SLC44A1	na	75.2744298232117	80.5143032850254	74.8181777169292	84.6933197294288	81.8357793358939	86.2227362270973	85.8944609079949	80.1220002377895	88.3998726553897	84.6091304826831
TMEM260	na	32.0525915913885	32.1665416043824	32.335305008985	26.3157217645029	27.2522624236326	29.8551987738211	33.8647918723353	31.7371300752155	23.8679656169552	24.179546405033
SMG6	na	46.3287765578596	46.2712370703722	46.9123665447914	44.303683476948	40.917889667947	43.2266391512854	43.4591841945087	44.2039308712282	40.318028876306	39.4508388713695
EXOC5	na	61.3915281891502	63.3927701776988	63.7847112506005	59.2520127703919	55.8868859846959	78.3074583025064	68.4880337306131	65.2606614840059	61.9952150404972	59.6197428104959
CLTCL1	na	8.92753164569961	8.18855931219966	8.77845142211548	8.11956605075645	9.83451209200656	5.95567028306599	5.84006489175771	6.23340039800639	6.72607726725791	6.94149657560755
FGF22	na	1.29783499695193	1.41046954659898	0.885898767369452	0.957692405986658	1.38236113743064	0.38423679245587	0.455069991565536	0.646145163207979	0.730259817588002	0.578458047967295
FSTL3	na	16.911183293616	14.4964925622673	15.785105309492	14.2821084892793	16.4303495191756	18.0591292454259	18.9991721478611	21.5128330809245	24.0217045259211	20.8630535966871
DGCR2	na	88.6460631251406	90.9752857556345	88.8314854916823	90.9391397684722	94.7509819627459	84.3399759440636	82.4055909726591	84.6830249192575	73.2950248494905	76.0093875029026
RNF126	na	99.7366530990934	90.0349727245685	91.3281092906326	101.473756234325	101.623291617401	92.1399828309177	87.6009733763656	96.4656720130501	104.965240096465	107.786016271239
MNT	na	74.6845048245972	65.6651933361083	61.9323774642826	61.6670631854887	57.5457193496127	63.4374944344642	61.4344488613473	65.4126956400548	61.8414761315313	63.2061827078932
ZXDC	na	30.204159929063	29.5806807689509	28.5501011847701	31.6871269980803	32.0312823558928	34.7734297172563	30.3379994377024	30.1027628976894	28.2495245224832	26.0691760283928
JMJD6	na	8.41626331356703	7.44414482927242	7.08719013895561	7.20351244503008	6.24037313468689	7.22365169817036	9.480624824282	9.50213475305852	8.91685672002192	9.52527585652813
POLB	na	20.8440166177127	17.1998925265821	19.0870916242327	18.4459885153082	17.9706947865983	18.9044501888288	21.0849096092032	19.3463463572271	19.2173636207369	18.5106575349535
WIPI1	na	12.2704399711818	13.0076635964129	14.0535759005427	11.075920869237	13.6656272443143	22.7852417926331	26.8112070030695	25.7697894502947	12.5681558079619	11.1063945209721
GBA2	na	54.9810098708725	50.2675674524027	49.9324759790055	49.8832827118268	48.5406239400645	46.7616176418794	44.1797116811541	44.5460077223383	51.7715775942652	50.7114888717996
NDST1	na	81.9209181409352	85.3725872788663	85.0865497932569	83.2359617203187	75.8718784286932	74.0808535854918	70.1187012003897	67.5791823637522	72.2572872139707	73.502735961711
ASNS	na	353.640372502779	383.726076094179	365.634582168846	338.773278917715	352.739066239802	520.064498589021	467.774028830074	491.108332577077	416.440269661369	410.859469536238
AP3M2	na	18.2090182905679	19.707393942758	18.4025334858109	18.9456541184317	18.9580955990488	18.0591292454259	17.2547371801932	19.156303662166	18.8330163483222	19.3204988021077
ST6GALNAC2	na	0.983208331024186	0.94031303106599	1.69126128315986	1.16588640728811	1.57984129992073	0.65320254717498	0.985984981725328	0.570128085183511	1.03773763551979	0.462766438373836
PABPC1	na	1960.08480039658	2010.70269809611	1985.33940580073	1957.48163903647	1926.53747318834	2076.83828690323	2181.03670207572	2124.37326247179	1939.10885878684	1859.24129390662
TESK2	na	15.8099899628689	15.7110635607276	17.8387797247576	18.6125437163494	19.2740638590329	15.7152848114451	16.1170622012794	17.5219364846399	13.8365018069306	16.2353892129488
CFAP20	na	37.479901578642	35.4576372131134	34.5500519274086	38.7240842420692	37.5607269056154	38.9616107550253	36.9744368146998	38.160573168283	40.5102025125134	38.5253059946219
CSNK2A2	na	102.646949758925	99.7907204218782	103.32801077591	97.9344582122008	110.549394961953	137.403076982219	143.157434846658	141.011679735388	122.83738826375	114.303310278338
PTPN21	na	22.4564782805924	22.0189968107953	20.3756716494974	19.5702361223361	20.7354170614596	22.7852417926331	21.5399796007687	25.2376699041234	21.3697083462594	19.5518820212946
EIF2B3	na	12.034469971736	10.6568810187479	10.6710533342229	10.5762552661135	11.6118335544174	11.7960695283952	13.8417122434517	12.4668007960128	16.6422368955582	18.240710445902
TCOF1	na	178.157349581583	172.234003523587	159.502046252291	155.937306974784	167.463177791598	156.076985095575	159.160729550046	152.870343907205	189.137292755293	183.756839904278
CDC42	na	99.6579964326115	99.8299001315059	108.240722122231	117.171583932455	106.362815517163	119.497642453776	105.614160542501	112.011164469054	116.687831905114	119.470868840179
OSBPL3	na	80.3477848112965	80.6318424139086	77.2745333900899	72.2016796513419	74.4105252262665	106.241473114048	96.3989932132993	100.456568609335	80.2517104801973	78.8245500030101
RAD18	na	19.9787932864115	21.2354026182403	21.503179171604	21.9852865374328	21.9202980364002	25.2443572643507	22.3363520860084	23.2992344144995	25.9050061607533	25.1436431516451
ATP2B1	na	67.9593598403917	59.8665963112013	62.9793487348101	60.0431499753374	63.1146599318333	82.2650972648019	74.6314786167479	70.6578740237432	75.6011084839789	70.8803928109259
NCK2	na	44.8342998947029	44.9391269430288	46.1472721547905	39.9732482498779	43.6036198778122	40.3064395286208	45.1656966628794	39.946974501858	37.7429021511273	36.5585486315331
MAP4K4	na	113.186943067504	121.535459265279	113.717187229606	120.336132752237	123.148629328821	142.513426321882	139.668564911322	134.284168330223	135.713021889644	129.844549833726
MGAT4A	na	8.3376066470851	8.73707524698816	8.89925579948404	7.1202348445095	6.67482949216509	20.8640578303538	18.7716371520784	17.0658340164931	11.7994612631325	9.67953133598608
RPL31	na	537.775628736989	494.683013759966	525.74065030798	468.103392526174	537.146041973049	426.810229059981	485.218378506753	468.721303098871	549.309121735143	509.737231868781
WDR1	na	229.087541128635	220.346686946464	216.68278487341	216.438483752985	224.495448718736	234.614985473554	241.37670802622	237.781420060536	243.637735983702	272.646559941919
SNX13	na	50.772878214089	47.7992457458545	49.6103309726893	50.924252718334	48.8960882325467	51.7566959438058	50.4369240651802	48.8029640917086	56.1531364997932	53.1410126732622
ARHGAP10	na	22.8890899462431	21.744738843401	20.5367441526555	22.6931461418578	22.5522345563685	21.0561762265817	21.8433595951457	21.4748245419123	24.4060517983359	24.5651851036778
RPS6KA2	na	51.952728211318	51.9131152567682	52.992853539009	45.6361250852773	46.6448143801596	59.1340423589585	53.925794000516	57.0888255963756	43.5081112373483	41.7261071933742
ING3	na	22.4958066138334	23.311927228511	22.3488098131839	22.9013401431592	27.2127663911346	36.8867320757636	37.5811968034538	35.233915664341	37.6660326966443	30.2726378436218
LMCD1	na	3.06760999279546	3.40863473761421	2.89930505684548	4.08060242550837	4.22607547728796	5.87882292457482	6.18136738543186	5.32119546171277	5.80364381346254	8.29123202086457
BUD23	na	67.4087631750182	61.5905035348223	63.6236387474424	63.4991703969414	69.3945290990182	59.2493133966952	71.711446170869	63.6262943064799	77.8303226639844	81.4468931537952
SEL1L	na	219.806054483767	223.324344878173	213.864016068144	200.532462053554	190.52886077044	302.855439813717	287.642157168716	270.84884900118	207.931874376373	190.042750692189
TRIP13	na	30.9120699274004	30.9911503155499	29.5568043295081	33.7690670110948	31.7548101284067	33.6207193398887	30.7930694292679	32.5733179334846	36.5129908794001	42.9215871591733
ATP6AP1	na	98.7534447680692	100.300056647039	102.723988889067	108.135964275972	102.768676559844	91.9862881139354	95.0337832386027	95.6674926937932	103.466285734047	110.099848463109
TCF3	na	308.412789275667	314.808966858968	295.809652049818	328.280301252122	332.003649178342	324.756936983702	320.710576555811	331.700519959767	358.05791898157	362.461812856307
TRIB2	na	12.7030516368325	11.3621157920474	12.1609739884352	14.0322756877176	14.0210915367965	12.564543113307	10.5803773038987	11.4025617036702	11.5304181724421	10.4508087332758
DAZAP1	na	176.151604586293	163.888725372876	161.918133799662	178.797008317683	189.73894012048	192.464209341146	193.480591413947	205.056067971003	211.50630400983	215.379213193156
MBD3	na	139.615583005434	138.774531501489	143.475332188062	142.904362493313	135.392399403207	131.524254057644	132.994205035028	140.517568728229	139.364320977584	143.534723635618
FAM50A	na	30.3221449287859	25.4668112580372	26.8991080273997	28.5642169785586	28.3581513335771	28.7024883964535	30.9447594264564	27.7842420179431	29.5563052486933	31.8537565080657
FAM3A	na	26.1533416052433	26.6813822564975	26.0534773858198	23.4842833468033	25.0799806362416	21.1714472643185	25.7493770227499	22.2730038611692	21.7540556186742	21.171564555603
CPSF1	na	142.132596332856	145.317543009323	134.696880765946	137.990984062599	142.422693187854	124.492720755702	126.812837649596	141.239730969462	144.822052245873	136.863174149062
PDCD2	na	57.6946648644992	57.0456572180034	56.858593614803	56.1707415511305	56.4003344071701	64.2443916986215	65.0370862945745	67.389139668691	64.1859944932612	66.368420036781
RDH11	na	76.2576381542359	73.540314971286	78.8852584216707	77.5730848849193	82.3492277583682	118.575474151882	116.45999534148	113.911591419666	110.269232455788	109.25144332609
PRKACA	na	79.2859198137904	79.2605525769374	83.9187741453608	91.3971665713354	81.8357793358939	67.4719807552509	70.8013061877379	74.2686852299054	73.9099804853541	76.5492816810054
ADGRL1	na	164.62840294669	164.476421017293	160.42821314545	166.721756242199	168.648058766538	160.726250284291	158.060977070429	160.015949241505	179.105828945268	172.34193442439
ACTN1	na	209.738001174079	199.189643747479	196.025236343386	206.236977689214	203.562551494786	212.36767519036	215.134338512607	217.636894384052	236.450441989547	228.568056686811
ZFYVE26	na	65.9536148451024	65.0383179820643	61.7713049611245	66.2056924138603	66.787790954149	68.5094200948817	65.5300787854372	64.4244736257368	61.3033899501507	58.7327738036127
EPN2	na	35.8281115825213	35.7318951805076	32.6171818895116	35.3929802212461	31.0043855109444	29.9704698115579	31.1722944222392	28.734455493249	30.9783901566279	30.7739681518601
PTPN18	na	52.7392948761373	50.3067471620305	47.5566565574238	55.9625475498291	52.4507311573683	45.8010256607398	51.8021340398768	55.0363644897149	59.5353924970429	56.3803777418791
SPEG	na	24.6588649420866	25.349272129154	22.9930998258162	27.0235813689279	26.1068774811901	13.4482877359555	14.2588597357201	16.6477400873585	16.5653674410752	17.3537414390189
ALDH3A2	na	71.1449548329101	74.5981671312352	74.0530833269283	70.4944888406701	74.8054855512467	65.7429151891994	69.5877862102299	69.4035922363394	84.287356840552	83.1822672976971
TFRC	na	283.478626000893	298.627746782707	295.447238917712	252.789156380217	263.043576436802	402.103803305068	379.566295464954	380.351449895426	401.796638582367	401.912651727677
SREBF1	na	151.060127978556	147.707505296616	138.039135206476	157.477942584415	151.4672846299	360.375687644361	317.56300911415	338.085954513822	206.27918110499	203.501541274895
AFF4	na	101.585084761419	99.7907204218782	105.01927205907	102.556365041093	97.7526804325953	112.158719717869	101.708143114897	96.8457574031724	94.9337762864403	86.1131214073981
UBE2D1	na	21.0799866171585	19.707393942758	21.4629110458144	18.6541825166097	19.8665043465032	20.748786792617	21.6916695979572	19.7644402863617	22.0999681638474	20.4388510281778
MPP5	na	39.7609449066181	38.7095531122166	37.5298932358331	38.0162246376443	37.8371991331015	42.2660471701458	41.1079892380867	40.1370171969192	41.2020276028599	38.6024337343509
RHOBTB1	na	4.36544498974739	5.09336225160745	4.59056634000534	3.74749202342605	3.55464292482165	5.9172466038204	5.87798739105484	6.00534916393299	4.91964508690865	4.97473921251874
SMC1A	na	154.049081304869	148.961256004704	145.045789093853	156.436972577908	148.149617900067	167.335123114532	164.280266955158	155.112847708927	171.726361314905	165.593257198104
HSD17B10	na	26.9399082700627	29.3456025111844	28.0266155495063	32.0202374001626	31.1623696409364	28.9714541511726	32.9546518892042	31.9651813092889	36.1670783342268	39.0266363028602
MARK2	na	82.7468131389955	81.4546163160914	74.8987139685082	83.1526841197981	79.821481678495	73.5813457552992	71.6356011722748	73.7365656837341	77.8687573912259	76.8963565097858
HMMR	na	28.945653265352	25.9369677735702	26.4964267695045	39.9316094496176	45.262453242729	33.5438719813975	31.5135969159134	28.8104725712734	24.5213559800603	21.1330006857385
CHFR	na	0.865223331301284	1.05785215994924	0.805362515790411	1.08260880676753	0.750424617462348	1.03743933963085	0.834294984536816	0.874196397281384	1.22991127172716	1.15691609593459
P4HA2	na	48.295193219908	44.899947233401	43.7714527332088	35.101508619424	40.1279690179866	83.4562313214151	85.932383407292	87.5716738841873	51.6562734125408	51.0585637005799
NFATC3	na	43.1431815653413	41.4129530765313	44.2949383684726	47.3016770956888	43.6431159103102	42.8424023588296	38.9464067781504	38.4266329413687	41.3557665118258	40.1449885289303
TRNT1	na	22.2205082811466	22.4499736167005	21.5434472973935	20.0282629251992	19.2345678265349	18.0207055661803	17.4443496766789	16.9518083994564	23.1761405266087	22.8683748296404
ACADVL	na	193.416742879078	187.474910568782	192.199764393382	177.839315911696	179.469971670995	139.132142548271	145.849932296754	141.353756586499	164.615936775232	164.243521752847
STK10	na	29.4569215974846	27.1515387720305	29.0735868200338	27.5648857723116	26.1068774811901	23.0157838681066	26.5836720072867	25.5037296772091	25.3284852521312	25.1436431516451
FBXW11	na	44.7949715614619	45.2917443296785	45.4224458905792	42.5964926662761	42.3792428703736	46.2236861324412	42.9282692043489	41.239264828274	37.3201201514711	38.6795614740798
DERL2	na	26.6646099373759	27.4257967394247	28.389028681612	27.4399693715308	25.1589727012377	28.0877095285241	29.7691619482455	29.228566500408	25.2900505248898	27.6888585627012
NDE1	na	38.3451249099433	38.5528342737056	38.8587413868873	53.4225807339514	53.951580392293	48.106446415475	44.141789181857	44.5840162613506	47.7743659611519	46.0452606181967
TMEM38A	na	7.23641331633801	6.54301150783418	7.28853076790322	6.41237524008458	5.01599612724833	4.76453622645279	5.38499490019217	5.28318692270054	7.57164126657034	6.5172940070982
AP1M1	na	24.8161782750505	24.879115613621	23.436049209501	26.5655545660647	28.4371433985732	19.5960764152494	21.8054370958486	21.7028757759857	23.8295308897138	25.1822070215096
PVR	na	65.6783165124156	62.4916368562606	60.6437974390179	48.0095367001138	50.9103858899456	86.8759387742723	84.5671734325954	83.9228541390129	72.3341566684537	66.2912922970521
XRCC1	na	38.7777365755939	41.0211559802538	40.5902707958367	46.4272622902228	47.5927191601121	38.9616107550253	46.7963641326559	45.5342297366564	46.3138463259759	46.0838244880612
SCARB1	na	105.71455975172	108.2927174111	106.348120210124	97.2682374080362	96.1333431001766	97.4040268875632	96.5506832104879	99.4683465950166	113.459314816831	124.445608052697
MCM2	na	137.41319634394	134.112146055787	136.468678300685	115.04800511918	125.281415083714	151.389296227613	150.438554711707	147.321097211419	158.466380416596	151.131805998922
PANX2	na	19.2315549548331	21.274582327868	19.8924541400231	23.3177281457621	21.604329776416	16.5990294340936	19.4542421394267	17.9780389527867	15.8735423507287	14.26863184986
SELENOO	na	33.2717699218585	36.2020516960406	33.0198631474068	32.936291005889	32.9001950708493	27.3960833021036	27.0387419988523	27.4801737058452	31.478041610767	32.4707784258975
ALPK1	na	17.2651382927847	18.5711823635533	17.717975347389	15.1148844944851	17.0622860391439	20.3261263209155	19.7196996345066	21.4368160029	10.7617236276127	9.37102037707019
LLGL2	na	78.6566664819349	82.7083670241794	78.5631134153546	77.0317804815355	80.9273705884395	75.5409533968241	82.4055909726591	76.5111890316272	79.9442326622655	88.3112619896738
PDE8A	na	32.0132632581475	31.7747445081049	34.268175046882	32.7280970045875	32.268258550881	30.2778592455226	28.9727894630058	31.5850959191665	32.1698667011136	33.0878003437293
NLE1	na	65.7176448456566	65.234216530203	67.9323282069211	65.2063612076133	72.7516918613497	89.7192910384457	96.0956132189223	95.0213475305852	88.9379588367704	90.3165832226271
SDHA	na	178.118021248342	169.021267334112	163.045641321769	166.721756242199	178.838035151027	142.244460567163	167.200299401037	152.756318290169	179.105828945268	177.509492986231
SMARCE1	na	105.242619752829	98.8895871004399	106.549460839071	112.424760702782	105.651886932199	105.165610095172	112.440210415984	112.467266937201	110.768883909927	105.510747949235
GSDMB	na	3.22492332575933	2.62504054505922	3.54359506947781	2.33177281457621	2.21177781988903	2.30542075473522	1.82027996626214	2.69860626986862	1.80643218034927	1.54255479457945
KDM5A	na	44.9916132276668	47.4858080688325	47.0734390479495	44.5535162785097	45.5784215027131	43.5340285852501	43.5729516924001	43.7478284030814	38.8190745138885	39.6050943508275
ADAM11	na	3.89350499085578	6.19039412118443	4.38922571105774	5.95434843722139	4.02859531479787	3.07389433964696	3.1096449423645	3.64881974517447	3.68973381518148	5.43750565089258
PPP2R3A	na	3.69686332465094	4.3489477686802	5.43619698158527	4.83010083019358	3.79161911980976	2.68965754719109	3.45094743603865	3.57280266715	3.88190745138885	4.01064246590658
IGF2BP2	na	31.2266965933281	31.8531039273604	29.7178768326662	23.734116148365	23.2236671088348	46.2236861324412	47.5168916193014	50.6273739642958	42.4319388745871	43.8085561660565
MAP3K13	na	16.7538699606521	17.0039939784433	16.5501996994929	16.0309381002114	16.3118614216816	15.9842505661642	19.3404746415353	15.3934582999548	19.1789288934954	16.5053363020002
VDAC1P1	na	1.14052166398806	1.29293041771574	1.00670314473801	0.916053605726368	1.42185716992866	0.691626226420567	0.910139983131072	0.912204936293618	0.922433453795371	1.19547996579908
FRY	na	4.24745999002448	5.68105789602369	4.14761695632061	4.746823229673	4.38405960728003	11.911340566132	10.087384813036	11.0224763135479	7.22572872139707	6.32447465777576
PICALM	na	82.6288281392726	76.4004337741117	79.2879396795659	77.1566968823164	72.0802593088834	98.5567372649308	92.7584332807751	89.9662118419581	81.2894481157171	82.2181705510849
NSF	na	76.0216681547901	84.6281727959391	85.4892310511521	83.8189049239627	77.9651681510881	66.2808466986377	72.3940511582173	68.681429995107	73.5640679401808	74.3125772288652
GLI2	na	14.3155132997121	14.9666490778003	13.8119671458055	14.1988308887587	14.7715161542588	18.0207055661803	20.0989246274778	17.0278254774809	18.1411912579756	21.1330006857385
CLASP1	na	72.9933864952356	71.0719932647377	70.1470751253448	69.6617128354643	71.4483227889151	86.9143624535179	84.5292509332983	84.1509053730863	80.5591882981291	78.6317306536877
MRPS34	na	47.6266115548116	46.1145182318612	50.8586428721644	44.0538506753863	47.355742965124	48.4138358494397	50.0576990722089	48.4988957796107	57.6520908622107	56.3032500021501
NOTCH3	na	6.48917498475963	6.42547237895093	5.75834198790144	6.78712444242718	6.63533345966708	6.41675443401304	6.52266987910601	6.49946017109203	5.91894799518696	6.55585787696268
CLNS1A	na	81.0556948096339	82.8259061530626	81.7442953527267	80.8209113052219	85.2719341632215	94.9833350950912	99.3569481584753	95.477449998732	91.5515202891906	92.4375960651738
EED	na	13.2143199689651	13.0860230156684	12.2012421142247	13.4493324840735	12.3227621393817	12.8335088680261	12.2489672729723	12.2387495619394	13.0293725348596	14.3457595895889
TSG101	na	40.3901982384736	41.6872110439256	41.4761695632061	43.3876298712216	41.8262984154014	40.2680158493752	42.2835867162977	44.3559650272772	41.2788970573429	40.2221162686593
NCBP3	na	73.3473414944043	69.1913672026057	68.0934007100792	68.2876324268747	67.8146877990974	71.3527723590551	65.6817687826257	67.3511311296788	67.3760768543036	63.3604381873511
ATP2A3	na	6.56783165124156	7.75758250629442	7.20799451632418	8.86906445544166	9.00509540954817	0.499507830192632	0.75844998594256	0.760170780244682	0.922433453795371	0.771277397289727
MGLL	na	16.7931982938931	16.9648142688156	15.4629603031759	15.1981620950057	14.2580677317846	16.4453347171113	17.6718846724616	16.4196888532851	17.3724967131462	17.9321994869862
BCS1L	na	21.3159566166044	18.8454403309475	17.3152940894938	20.4862897280624	18.9185995665508	19.9803132077053	20.7815296148261	20.5626196056186	22.714923799711	22.1356613022152
NUAK1	na	10.1467099761696	9.75574769730964	10.1072995731697	10.5346164658532	10.2689684494848	9.60591981139676	10.4666098060073	9.69217744811969	11.6072876269251	8.71543458937392
DPP8	na	18.8775999556644	19.1196982983418	20.8588891589716	18.7790989173906	15.9958931616974	16.9448425473039	16.9134346865191	16.077612002175	16.795975804524	14.8856537676917
SLC24A1	na	14.2368566332302	14.5748519815228	15.624032806334	16.5306037033349	15.3639566417291	10.6433591510276	11.6422072842183	13.2649801152697	7.57164126657034	8.13697654140662
SCARF1	na	3.06760999279546	2.86011880282572	2.97984130842452	2.29013401431592	2.44875401487714	1.03743933963085	1.40313247399374	1.786401333575	1.15304181724421	1.61968253430843
LMAN1	na	147.677891319833	145.317543009323	139.529055860689	134.534963640995	137.090728800622	141.975494812444	150.931547202569	132.497766996648	148.319612424847	140.912380484833
HACD3	na	76.8868914860913	74.4806280023519	76.0262214906148	71.5770976474376	69.6710013265043	89.3734779252355	87.1459033848001	82.8206065076581	91.5130855619491	92.0905212363934
ZZEF1	na	65.9536148451024	66.5663266575465	65.596776911129	64.2070300013664	65.2079496542282	73.3508036798257	72.7353536518915	72.3302497402815	64.0322555842953	58.3085712351034
ENO1	na	825.108431395497	746.843624924162	797.228354380927	727.138368945435	738.338831517954	762.441067270184	784.009750468824	813.040658010699	854.173378214514	915.737653802093
MYDGF	na	36.6933349138226	37.6125212426396	35.9191682042523	38.3076962394663	40.4044412454727	36.4256479248165	42.7765792071604	39.7949403458091	42.3550694201041	45.5824941798229
ANO8	na	25.5634166066288	23.15520839	22.9930998258162	22.9013401431592	22.7102186863605	20.2108552831788	18.961249648564	20.6386366836431	17.8337134400438	18.7034768842759
TUBE1	na	39.2103482412445	43.2935791386633	44.0533296137355	37.0585322316576	40.957385700445	56.290690094785	46.7963641326559	48.3088530845495	44.8148919635584	39.9521691796079
ARHGEF10L	na	26.8612516035808	27.5041561586802	23.9595348447647	24.6918085543517	23.2236671088348	21.7478024530023	21.2745221056888	21.8549099320346	21.254404164535	22.0199696926217
TXK	na	1.41581999667483	1.29293041771574	1.04697127052753	0.874414805466079	1.10588890994451	0.691626226420567	0.834294984536816	0.874196397281384	0.80712927207095	0.809841267154214
TACR2	na	0.865223331301284	1.29293041771574	1.85233378631794	1.83210721145274	1.61933733241875	0.730049905666154	0.985984981725328	0.83618785826915	0.80712927207095	0.886969006883186
ACTR6	na	20.2934199523392	18.923799750203	20.5367441526555	18.9456541184317	18.1681749490884	29.3556909436285	29.6553944503541	28.4683957201633	24.3291823438529	23.0611941789628
TIPIN	na	10.2646949758925	9.3247708914044	10.832125837381	7.99464964997558	9.9135041570026	12.6029667925526	11.1492147933556	10.6803994624378	15.9504118052116	13.5744821922992
SRI	na	30.1255032625811	30.2859155422504	31.4896743674051	33.227762607711	34.519532403268	29.5478093398564	33.788946873741	32.9914118626192	34.7449934262923	35.363068665734
EIF4G3	na	84.4379314683571	80.2008656080034	83.5160928874656	67.5797728224498	67.9331758965915	81.7271657553636	76.755138577387	77.1193256558229	72.0651135777634	69.3378380163465
NUP37	na	12.5064099706276	14.3397737237563	16.3891271963349	17.0302693064584	16.7463177791598	16.2147926416377	17.4443496766789	14.6332875197101	15.8735423507287	17.3537414390189
SEMA3A	na	0.550596665373544	0.274257967394247	0.281876880526644	0.166555201041158	0.631936519968293	0.806897264157328	1.51689997188512	0.912204936293618	1.15304181724421	0.8484051370187
GTSE1	na	36.7719915803046	35.8494343093909	34.1071025437239	57.9195711620627	55.8078939196999	35.8877164153783	34.2060943660094	34.2076851110107	44.1999363276949	47.0093573648089
SEMA3C	na	8.84887497921767	8.26691873145516	8.05362515790411	10.2015060637709	9.79501605950854	12.8719325472717	11.4905172870298	10.7944250794745	14.4130227155527	15.464111815659
TTC38	na	35.8674399157623	36.7113879212014	39.5030313995196	39.4735826467544	36.8103022881531	23.630562736036	27.7971919847948	25.8077979893069	31.3627374290426	33.0492364738648
ACAT1	na	49.8683265495467	48.347761680643	50.0935484821635	49.341978308443	53.0431716448386	51.7951196230513	50.8919940567458	51.0074593544181	62.3411275856705	61.7793195229072
GRAMD4	na	43.5757932309919	41.5696719150423	39.8251764058358	35.7260906233284	39.4565364655203	48.6443779249132	43.4971066938058	43.2537173959224	40.6639414214793	44.3098864742948
CELSR1	na	71.3415964991149	77.7717236110829	71.7980682827151	67.5797728224498	71.8037870813973	68.5862674533729	69.0189487207729	65.9068066472139	63.6863430391221	62.6662885297903
ZNF638	na	64.5771231816685	65.5868339168528	64.8719506469176	59.7516783735154	63.0751638993352	80.0749475478034	69.4360962130413	65.3746871010426	64.9546890380907	51.5598940088183
SLC25A40	na	25.6420732731108	27.0339996431472	23.9998029705542	27.1068589694484	26.3438536761782	32.7369747172402	30.527611934188	30.6348824438607	34.4375156083605	29.4242327066031
TIMM21	na	18.4449882900137	17.0823533976988	16.1072503158082	15.1565232947454	16.1143812591915	17.4059266982509	19.6059321366152	16.1916376192117	22.3690112545377	20.2845955487198
RASAL2	na	28.1984149337737	26.28958516022	23.9998029705542	23.2760893455018	23.816107596305	27.3960833021036	25.1426170339959	25.4277125991846	29.5563052486933	28.1130611312106
VPS9D1	na	12.3490966376638	13.6737186600846	12.7247277494885	13.5742488848544	12.0462899118956	12.8335088680261	12.8557272617264	13.3790057323064	12.1069390810642	8.94681780856084
ZNF37A	na	46.3681048911006	43.5678371060575	47.7579971863714	39.4735826467544	40.2069610829826	47.2611254720721	51.1195290525285	41.8474014524697	51.0797525039187	43.92424777565
MARK3	na	101.152473095768	93.6395060103215	90.8046236553688	86.2755941393198	90.3274263229679	120.112421321705	119.266260289468	113.683540185592	108.770278093371	103.351171236823
SLC25A3	na	336.965159208609	351.637893909052	356.292376985678	373.708232336098	381.492177898359	414.706770097621	403.533315020739	441.013078158952	383.578577869908	407.388721248434
FNDC3B	na	33.9796799201959	31.9314633466159	35.1943419400409	33.1444850071904	29.9379926334979	36.3872242455709	38.0741892943165	34.5497619621208	33.0923001549089	37.9468479466546
FOSL2	na	63.4759298509214	67.8200773656345	68.4558138421849	72.9511780560272	62.2457472168769	134.406030001063	133.563042524485	144.964567792661	149.318915333126	147.776749320712
FRYL	na	54.0764582063302	48.4653008095262	50.053280356374	47.759703898552	51.5818184424119	49.6818172645441	44.9381616670967	43.7478284030814	47.9281048701178	44.4255780838883
TMEM131	na	99.9726230985392	107.234865251151	98.7777125616939	101.681950235627	99.9644582524843	121.879910567002	128.140125124995	121.931393151247	113.228706453382	107.477505312324
FSCN1	na	379.518415775336	373.97032839687	378.278773666756	393.903050462338	383.111515230778	378.204274814313	351.920793477348	365.452102602631	360.171828979851	394.354133234238
ACTB	na	1598.22480624643	1574.78924877777	1546.13495781443	1728.09348840253	1677.87045258081	1598.23293822019	1655.27917182034	1649.684618748	1848.24916358799	2125.87189014968
MOCOS	na	39.2103482412445	43.7637356541963	39.7849082800463	31.8536821991214	39.3380483680262	83.7251970761342	82.2918234747677	83.8088285219762	60.6884343142871	53.0253210636687
PLD1	na	6.68581665096446	6.03367528267343	7.04692201316609	6.57893044112574	6.31936519968293	7.99212528308211	9.06347733201359	10.224296994291	8.22503162967539	8.02128493181316
WDR62	na	30.5974432614727	28.2877503512352	24.5635567316075	42.5132150657556	43.6431159103102	34.7350060380107	33.0304968877985	33.941625337925	46.7750630528736	45.8524412688743
DLG1	na	57.2620531988486	54.5773355114552	57.4626155016458	49.633449910265	48.1061675825863	51.8335433022969	55.3668489738069	51.2735191275038	55.2691377732393	54.1822371596033
RAB7A	na	134.817526350036	136.031951827547	146.898122880171	150.066236138083	141.830252700384	133.714403774643	150.514399710301	134.930313493431	148.12743878864	151.594572437296
BCAP29	na	27.5298332686772	27.8567735453299	29.3554637005605	28.0645513754351	27.0152862286445	24.8601204718948	26.8112070030695	23.7173283436341	26.366222887651	24.2181102748974
SEC31B	na	6.8824583171693	7.36578541001692	6.20129137158616	7.03695724398892	5.92440487470275	8.18424367931004	6.93981737137442	8.28586150466703	7.11042453967265	4.28058955495799
SART3	na	98.5568031018644	95.128334976176	90.3214061458946	80.4461621028793	81.7962833033959	125.683854812315	117.559747821097	123.983854257908	109.923319910615	99.9575506887487
EXOSC7	na	21.0406582839176	17.9443070095093	20.5367441526555	21.3607045335285	17.6547265266142	17.0601135850407	16.1170622012794	16.9898169384686	17.1803230769388	18.5877852746824
KIFAP3	na	23.8722982772672	25.2709127098985	27.6239342916111	21.9436477371726	23.0656829788427	47.2611254720721	47.9340391115698	48.1188103894883	37.8582063328517	33.8976416108835
MKRN2	na	44.1657182296064	42.1181878498308	44.4157427458412	39.7234154483162	43.8800921052983	50.4118671702102	49.9439315743176	47.092579836158	44.5458488728681	45.5824941798229
MCM6	na	80.977038143152	82.5124684760406	87.4623692148386	64.4568628029281	63.9835726467897	86.7606677365356	85.2497784199437	78.6396672163123	84.1336179315861	86.8458349348233
REXO2	na	26.4286399379301	25.2317330002707	29.2749274489814	25.4829457592972	28.121175138589	32.6985510379946	35.4196143435175	35.6900181324878	31.3243027018011	34.0518970903415
RBM7	na	22.1418516146647	21.8230982626565	21.4226429200249	20.6944837293639	23.737115531309	24.8985441511404	26.962897000258	24.1354222727686	24.2907476166114	26.1463037681218
RBMS2	na	33.3897549215814	32.7150575391709	36.7245307200427	34.9349534183829	32.8606990383512	28.2029805662609	29.7312394489483	29.0385238053468	22.9070974359184	22.3670445214021
BAZ2A	na	137.924464676073	136.50210834308	135.623047659105	142.196502888889	130.692371535943	135.981400850133	135.383322490747	130.521322968012	127.103642987554	129.690294354268
PTPN23	na	99.8939664320573	87.9584481142978	91.207304913264	107.428104671547	95.1459422877261	79.3833213213828	84.5292509332983	81.3762820251932	82.826837205376	85.5732272292952
UNG	na	72.5607748295849	74.3630888734687	72.3618220437684	62.0418123878313	59.5600170070116	54.8305902834527	53.8499490019217	56.2146291990942	57.0371352263471	61.9721388722296
FMO4	na	0.707909998337414	0.979492740693739	1.24831189947514	1.20752520754839	0.987400812450458	1.11428669812202	0.985984981725328	0.798179319256916	0.960868181036845	0.925532876747673
KLHL20	na	11.7984999722902	12.6550462097631	11.7180246047505	11.4923088718399	10.782416871959	11.1044433019747	11.7180522828125	9.95823722120533	10.6079847186468	10.6821919524627
SLC46A1	na	14.9840949648086	14.9274693681726	15.4629603031759	15.7394664983894	12.7572184968599	15.1005059435157	13.6520997469661	14.4052362856367	14.9511088969333	15.1941647266076
PLXNA2	na	1.21917833046999	1.09703186957699	0.966435018948493	0.83277600520579	0.987400812450458	6.2246360377851	6.59851487770027	6.6895028661532	7.9175538117436	8.32979589072906
SPAG5	na	45.3455682268355	42.8234226231303	45.6237865195268	62.4998391906945	60.1524574944819	50.6039855664381	52.750196522305	50.817416659357	66.4536434005082	68.1809219204119
ANKRD13A	na	22.6531199467972	23.5078257766497	25.4091873731875	29.9382973871481	27.8841989436009	26.0896782077536	26.659517005881	27.2521224717718	28.8644801583468	28.5372636997199
TPD52	na	40.4688549049555	37.7300603715228	38.2547195000445	35.2680638204652	35.0329808257422	39.8837790569194	39.2877092718246	36.7542572248304	40.0105510583742	36.6742402411265
ACACB	na	17.4617799589895	15.8677823992386	14.697865913175	17.3217409082804	18.2866630465825	22.6315470756508	22.5638870817912	24.2874564288176	22.0230987093645	18.6649130144114
TRAF4	na	35.3561715836297	36.3195908249239	35.27487819162	36.1841174261916	37.3237507106273	35.6571743399048	34.8886993533578	38.2365902463075	37.5122937876784	35.440196405463
PAG1	na	1.5731333296387	1.33211012734349	1.32884815105418	0.666220804164632	0.592440487470275	2.34384443398081	1.78235746696502	2.54657211381968	2.45982254345432	1.81250188363086
GPATCH1	na	13.7649166343386	12.8509447579019	12.684459623699	11.9503356747031	13.9420994718005	10.9891722642379	13.6141772476689	13.797099661441	14.682065806243	12.3404383566356
ICAM3	na	2.83163999334966	1.44964925622673	2.61742817631883	2.45668921535708	2.72522624236326	1.767489245297	1.70651246837076	2.31852087974628	2.69043090690317	2.50665154119161
NT5C2	na	38.5810949093891	40.5118197550931	40.6305389216262	39.0988334444118	36.9287903856471	39.9990500946561	38.4534142872878	42.4175295376532	36.8973381518148	33.0878003437293
GPC4	na	20.529389951785	18.8062606213198	21.0602297879192	19.7784301236375	19.5900321190171	17.2906556605142	20.0989246274778	18.6621926550069	18.0258870762512	16.3896446924067
MBNL3	na	35.5921415830755	34.7524024398139	37.2480163553065	34.7267594170814	35.0329808257422	34.5813113210283	33.0684193870956	30.9769592949708	32.9769959731845	30.1569462340283
CAMSAP3	na	53.0539215420651	51.4821384508629	47.6774609347923	43.6791014730437	47.355742965124	49.3744278305794	50.5506915630716	49.2210580208431	49.5039286870182	50.7886166115285
RAP1GAP	na	24.2655816096769	21.58802000489	21.4226429200249	23.7757549486253	25.1984687337357	19.5960764152494	20.7056846162319	24.2874564288176	24.7519643435091	25.6835373297479
XAB2	na	60.8409315237766	62.8442542429103	61.3686237032293	67.6630504229704	74.5290133237606	66.3576940571288	70.2703911975782	71.3040191869511	66.684251763957	69.6463489752624
ARHGEF1	na	136.312003013193	128.274369321252	127.207009369095	112.008372700179	115.525895056704	109.238520095204	100.380855639498	107.374122709561	101.582984099215	109.290007195954
STXBP2	na	57.0260831994028	61.9039412118443	59.3149492879637	60.8759259805432	60.2709455919759	55.0995560381718	58.4764939161714	58.4951415398283	55.9993975908273	59.4269234611735
MAP2K7	na	71.1842831661511	70.1708599432995	64.2276606342853	68.329271227135	66.3928306291688	59.2493133966952	60.7139213747019	60.889679497599	66.76112121844	63.3218743174866
DGKD	na	44.5196732287751	41.8439298824365	41.234560808469	37.4749202342605	45.262453242729	53.2552194343836	49.9060090750204	49.7531775670144	51.7331428670237	47.7035070223696
TOP2B	na	146.616026322327	151.899734226785	152.092711107019	140.239479276655	145.937840080178	166.56664952962	167.503679395414	157.089291737563	183.756430941486	165.130490759731
TM9SF3	na	142.919162997676	140.811876402132	145.609542854906	144.986302506328	140.171419335467	132.945930189731	127.571287635539	124.059871335932	140.940144794484	143.688979115076
NFKB2	na	59.189141527656	58.6128456031134	54.4022379416422	51.5904735224987	53.0431716448386	64.3980864156039	70.6116936912523	68.2253275269602	58.4592201342816	54.8378229472996
UBE2T	na	19.4281966210379	17.0431736880711	16.1475184415977	21.4856209343094	20.7749130939576	21.0177525473361	20.743607115529	20.0305000594474	20.9084916193617	23.4853967474722
PPP1R12B	na	12.7030516368325	13.3994606926904	13.0066046300151	11.4923088718399	12.4807462693738	11.2197143397114	11.3767497891384	12.504809335025	11.1845056272689	11.9547996579908
DNAJC10	na	80.6230831439833	79.1821931576819	81.4221503464105	75.4911448719048	81.4013229784157	72.0443985854757	68.2984212341275	68.7954556121437	79.8289284805411	82.7966285990522
GTF3C1	na	134.778198016795	134.699841700203	138.884765848056	131.120582019652	135.313407338211	132.676964435012	134.473182507616	135.348407422566	139.594929341033	139.639772779305
IL4R	na	15.4560349637002	14.0655157563621	13.2079452589627	13.5326100845941	13.8631074068044	14.793116509551	17.6718846724616	13.3790057323064	16.6422368955582	19.1276794527852
USP33	na	40.0362432393049	40.5118197550931	38.4560601289921	37.1418098321782	37.8766951655996	39.3458475474811	37.8845767978309	40.3270598919804	35.5136879711218	30.5811488025377
SNRPA	na	87.8594964603213	88.0368075335533	88.2274636048395	105.137970657231	111.6157878394	131.293711982171	128.898575110938	134.778279337382	113.882096816487	111.83522260701
EXOSC5	na	25.6420732731108	24.095521421066	23.9998029705542	21.1108717319668	24.6060282462654	22.0167682077214	23.0568795726538	24.0594051947442	23.9448350714382	25.6449734598834
DYNC1I2	na	40.7441532376423	43.019321171269	41.4761695632061	45.5528474847567	45.1044691127369	57.7507899061173	53.4328015096533	57.0128085183511	49.4270592325353	48.3590928100659
LRCH4	na	64.065854849536	60.3759325363621	60.9256743195446	73.9921480625344	69.1575529040301	64.2443916986215	71.2563761793035	68.681429995107	71.9882441232804	73.3870443521176
FAM76B	na	10.893948307748	9.5598491491709	9.54354581211637	10.2847836642915	10.861408936955	12.2955773585879	8.68425233904231	10.6803994624378	12.1838085355472	8.25266815100008
SIRT6	na	20.6867032847489	18.5711823635533	19.8924541400231	16.7804365048967	20.8934011914517	17.9438582076891	18.9991721478611	20.4866025275942	20.7163179831544	21.7500226035703
POLD3	na	25.406103273665	27.1907184816582	25.6105280021351	25.1914741574751	26.5413338386683	26.7428807549286	27.1904319960408	26.301908996466	25.6743977973045	24.2566741447619
CAPZB	na	78.46002481573	78.1635207073604	80.1738384469354	82.3199081145923	76.5433109811595	75.8483428307888	79.0304885352147	81.6043332592666	80.7513619343364	86.6530155855009
GPR137B	na	27.6871466016411	28.7187271571404	28.2279561784539	32.644819404067	31.5178339334186	28.2029805662609	28.5935644700345	28.3163615641144	26.443092342134	27.7659863024302
JADE1	na	26.3893116046892	27.543335868308	25.0065061152923	29.2720765829835	28.9900878535454	28.7793357549447	28.6694094686288	27.8602590959676	30.7862165204205	30.1569462340283
SLC25A43	na	20.529389951785	17.8659475902538	19.1273597500223	17.4882961093216	16.9832939741479	14.332032358604	14.7897747258799	15.3174412219303	15.3738908965895	17.4694330486123
UBE2A	na	25.8780432725566	27.5825155779357	27.9058111721377	31.6871269980803	26.4228457411742	25.8207124530345	25.0667720354016	23.9453795777075	26.9811785235146	26.0306121585283
CST7	na	0.0393283332409674	0	0.0402681257895205	0	0.0789920649960366	1.69064188680583	1.44105497329086	2.05246110666064	1.26834599896864	1.27260770552805
PIAS2	na	44.9129565611848	44.0771733312183	45.8251271484744	42.3882986649747	41.8262984154014	45.1478231135648	43.5350291931029	42.7596063887633	44.3921099639022	42.4588207207995
ARAF	na	11.8771566387722	12.2632491134856	12.5233871205409	15.9476604996909	12.5992343668678	12.1034589623599	12.7798822631321	12.6568434910739	14.7589352607259	14.26863184986
MCCC1	na	31.8952782584246	31.0695097348054	35.4762188205676	32.6031806038067	32.268258550881	29.6630803775932	31.399829418022	31.2050105290442	34.4375156083605	38.1011034261125
LAMP3	na	61.7061548550779	66.174529561269	59.4357536653323	53.0478315316088	57.8221915770988	127.720309812331	131.591072561034	120.639102824831	73.7178068491467	53.8737262006875
NEBL	na	21.4732699495682	23.7037243247885	23.597121712659	26.3989993650235	23.5001393363209	35.4266322644313	35.0024668512491	30.7869165999096	26.4815270693754	24.7965683228647
ACER3	na	18.8382716224234	20.804425812335	22.1072010584468	19.8200689238978	20.1034805414913	23.8611048115096	21.4641346021744	20.7526623006798	20.9469263466032	20.5931065076357
UBE2K	na	55.0989948705954	53.4411239322504	55.5297454637488	54.7133835420204	50.6339136624595	57.2128583966791	54.3429414927844	53.1359375391032	52.4249679573703	58.3856989748324
PIK3C3	na	15.8886466293508	18.4928229442978	18.3219972342318	17.2384633077598	17.5362384291201	28.5103700002256	28.3281069749546	28.3543701031266	24.8672685252335	26.3005592475797
N4BP2	na	18.6809582894595	19.080518588714	18.8857509952851	21.8187313363917	19.511040054021	17.5980450944789	16.6858996907363	16.1536290801995	19.2557983479784	15.9268782540329
TIGAR	na	11.4838733063625	12.8901244675296	12.2817783658038	12.6998340793883	11.8488097494055	14.7546928303054	15.0173097216627	12.9229032641596	12.7218947169278	12.1861828771777
TULP3	na	44.1657182296064	46.937292134044	43.6909164816298	40.0981646506588	37.8766951655996	45.9162966984765	50.5127690637745	47.7007164603538	37.7429021511273	36.635676371262
SYNJ2	na	57.4980231982944	53.9504601574112	56.0532310990126	53.5891359349926	50.4364334999694	38.6542213210606	35.7988393364888	34.1316680329862	37.9350757873346	37.2526982890938
PPP2R5C	na	166.240864609569	171.293690492521	171.260338982831	182.960888343712	175.599360486189	179.822818869347	184.113734087556	180.692594464161	167.921323317999	173.113211821679
PMS2P1	na	26.8612516035808	28.1310315127242	28.389028681612	28.3560229772571	26.1858695461861	27.9724384907874	29.617471951057	29.9127202026282	25.7897019790289	27.4960392133788
GNB1	na	310.57584760392	310.42083938066	314.494062416155	308.418593527964	309.411918589475	345.044639625372	357.419555875431	357.698360644135	327.886658097013	326.558850012471
HOXA9	na	68.6279415054882	74.6373468408629	75.7846127358776	88.1493401510328	83.6525968308028	95.367571887547	102.314903103651	102.395004098959	106.118281913709	101.654360962786
EDN1	na	1.96641666204837	1.99816519101523	2.81876880526644	2.41505041509679	2.09328972239497	1.03743933963085	1.2135199775081	0.950213475305852	1.76799745310779	1.9667573630888
MLLT10	na	51.4807882124264	51.8739355471404	51.2613241300596	53.7556911360337	52.6087152873604	57.2897057551703	55.9356864632638	57.8489963766203	59.1126104973867	60.5838395571081
ZCWPW1	na	2.39902832769901	3.68289270500846	3.54359506947781	5.07993363175532	4.305067542284	2.92019962266462	3.33717993814726	4.14293075233352	3.72816854242296	3.35505667821031
FGF20	na	0.117984999722902	0.235078257766497	0.0805362515790411	0.166555201041158	0.355464292482165	3.15074169813814	3.14756744166162	2.81263188690532	5.95738272242844	5.39894178102809
NRDC	na	117.552388057252	128.705346127157	122.092957393826	125.332788783471	123.899053946283	128.719325472717	125.258015178414	125.694238513458	114.804530270282	109.907029113786
VDAC3	na	62.2567515204515	61.6296832444501	69.7846619932391	67.6630504229704	68.8415846440459	80.1902185855402	73.4179586392398	79.3238209185325	84.3257915677935	83.8764169552578
PCM1	na	149.21169631623	149.235513972098	150.240377320701	148.275767726891	146.68826469764	168.372562454162	159.957102035286	151.730087736838	154.392299329	135.282055484618
TNRC6C	na	44.676986561739	41.5696719150423	43.6103802300507	46.3023458894419	41.4313380904212	44.571467924881	45.1277741635823	42.9116405448123	45.0455003270073	42.1117458920191
CBFA2T2	na	32.7211732564849	32.2057213140101	31.6910149963527	31.4789329967788	29.8984966009999	33.121211509696	31.8169769102904	31.4330617631176	27.826742522827	28.7300830490423
ITCH	na	111.967764737034	113.85623617824	115.408448512766	120.919075955881	107.508200459606	111.659211887676	106.334688029147	104.599499361668	104.465588642326	104.315267983436
TP53INP2	na	10.6973066415431	10.5393418898646	11.3556114726448	15.4063560963071	11.0983851319431	13.025627264254	13.3866422518862	13.150954498233	8.91685672002192	8.29123202086457
SDF4	na	109.922691408504	113.738697049357	114.20040473908	112.882787505645	115.881359349186	93.0621511328118	101.366840621223	102.699072411056	112.267838272345	119.162357881263
TP73	na	26.9792366033037	27.2690779009137	26.2950861405569	26.0242501626809	25.3169568312297	24.2453416039654	25.0288495361045	23.7933454216585	25.5975283428215	22.4441722611311
TOLLIP	na	56.6721282002341	55.0866717366159	55.851890470065	54.3802731399381	58.0986638045849	57.0591636796968	56.2011439583437	59.2553123200729	53.0399235932338	59.1955402419866
UBE2D4	na	23.5183432780985	23.7037243247885	27.6239342916111	31.0209061939157	26.6993179686604	31.6995353776093	32.87880689061	29.6466604295426	33.668821063531	37.6383369877387
THOC1	na	27.6478182684001	25.1141938713875	24.8454336121342	23.2344505452415	26.0278854161941	24.5143073586845	24.0428645543791	21.8549099320346	31.2089985200767	29.7713075353835
FKBP7	na	5.11268332132577	5.32844050937394	4.34895758526822	4.45535162785097	4.42355563977805	4.95665462268073	4.92992490862664	5.20716984467607	4.30468945104507	4.16489794536453
OSBPL6	na	13.8435733008205	14.7315708200338	14.3354527810693	13.8240816864161	13.4681470818242	24.6295783964213	21.615824599363	23.1852087974628	19.1789288934954	19.4747542815656
XRCC5	na	295.198469306702	306.502868417885	320.131600026688	317.329296783666	333.346514283275	341.355966417795	339.74767120297	344.205329294792	364.361214249172	363.811548301564
SP140	na	0.943879997783219	1.05785215994924	0.966435018948493	1.20752520754839	1.06639287744649	0.845320943402915	0.682604987348304	0.722162241232448	0.614955635863581	0.886969006883186
MKNK1	na	24.4228949426408	26.0153271928257	26.6977673984521	26.8570261678867	24.6060282462654	22.1704629247037	23.3602595670308	23.5652941875851	21.7156208914327	21.9428419528927
TNS1	na	46.9973582229561	53.5194833515059	47.8788015637399	52.215055526403	51.5423224099139	25.398051981333	27.3041994939322	28.3923786421389	33.1691696093919	33.7819500012901
REXO1	na	67.1727931755724	65.7435527553638	60.2411161811227	65.6227492102162	67.2617433441252	55.4837928306277	56.5045239527207	58.2290817667426	60.919042677736	59.8896898995473
SAR1A	na	76.139653154513	80.5926627042809	76.8718521321947	74.075425663055	76.7802871761476	86.2995835855885	80.2060860134257	80.692128322973	77.4075406643282	85.4189717498373
CDC14A	na	16.871854960375	18.4928229442978	16.5099315737034	17.6132125101024	16.5488376166697	14.4088797170951	13.2728747539948	14.2532021295878	13.1831114438255	13.9601208909441
RAPGEF3	na	1.21917833046999	1.68472751399323	1.40938440263322	1.20752520754839	1.54034526742271	0.960591981139676	1.06182998031958	1.21627324839149	1.11460709000274	1.19547996579908
SENP1	na	25.4454316069059	27.543335868308	27.0199124047683	32.0202374001626	29.5430323085177	27.4345069813492	26.659517005881	27.6322078618942	25.635963070063	25.7221011996124
CIC	na	94.230686445358	91.05364517489	89.3952392527356	102.09833823823	92.2232358828727	92.2168301894089	95.9060007224367	99.1642782829187	90.4753479264293	87.2314736334682
LIPE	na	10.4220083088564	10.1867245032149	9.94622707001157	11.7837804736619	12.4807462693738	11.5271037736761	10.7699898003843	12.4287922570005	14.5283268972771	13.8829931512151
FDFT1	na	99.9726230985392	103.434433417259	97.9320819201139	89.2735877580606	86.1013508456799	169.410001793793	195.94555386826	194.033591657455	111.998795181655	119.123794011398
PAFAH1B3	na	60.0150365257163	63.2752310488156	59.4760217911218	69.7866292362452	69.078560839034	65.781338868445	68.146731236939	68.1873189879479	74.6018055757006	77.860453256398
OPHN1	na	8.77021831273574	8.81543466624365	8.49657454158883	8.78578685492108	9.43955176702637	8.83744622648502	8.15333734888252	9.12204936293618	7.68694544829476	7.48139075371035
KIF22	na	98.6354597683463	92.5424741407445	94.9522406116894	124.874761980608	126.821760351137	106.279896793294	100.798003131766	105.017593290803	127.449555532727	125.911035107548
CARMIL1	na	40.7441532376423	44.0379936215905	39.9862489089939	40.847663055344	40.3254491804767	44.0335364154428	43.6108741916972	40.4410855090171	50.3110579590892	48.8989869881687
PGM1	na	30.9120699274004	30.9127908962944	32.1339643800374	29.3969929837644	28.7136156260593	32.6985510379946	35.4575368428147	35.6140010544633	32.7079528824942	35.363068665734
DDX1	na	65.1277198470421	67.428280269357	70.1470751253448	64.6650568042296	70.9743703989389	76.9626295289109	74.8969361118278	72.6343180523793	83.9414442953788	86.7301433252298
DNM2	na	248.161782750505	231.747982448139	230.816897025532	222.434470990466	232.078686958356	226.507589152736	231.516858208966	231.928105052652	201.282666563598	199.413771069259
EPB41L2	na	75.8643548218262	67.9376164945178	67.9323282069211	65.3729164086545	66.5113187266628	55.7911822645924	57.2250514393661	56.7087402062533	62.1105192222217	54.0279816801454
STX7	na	15.2987216307363	14.3789534333841	17.5971709700205	14.240469689019	15.047988381745	17.3675030190053	16.8375896879248	17.0658340164931	15.2201519876236	16.3510808225422
RABL2B	na	15.5740199634231	15.5935244318443	16.2683228189663	18.3627109147877	14.9689963167489	13.678829811429	13.8417122434517	14.5952789806979	12.5681558079619	12.9960241443319
KEAP1	na	90.2191964547793	86.9005959543486	84.9657454158883	91.7302769734177	98.3846169525636	88.3744622648502	88.586958358091	90.9544338562762	83.0574455688249	89.5838696952018
SLC35C2	na	36.1034099152081	36.8289270500846	37.207748229517	38.1411410384252	36.8103022881531	40.9212183965502	36.8985918161055	42.379520998641	34.6296892445679	39.0652001727247
CRYBG3	na	42.6319132332087	39.8065849817936	39.221154518993	39.5984990475353	38.2716554905797	36.5409189625533	36.8606693168084	31.014967833983	37.396989605954	34.2061525697994
RFX3	na	17.1864816263028	16.7297360110491	17.8387797247576	16.5306037033349	20.8934011914517	24.2069179247198	23.9670195557849	21.9309270100591	17.9105828945268	15.8111866444394
RIF1	na	102.253666426515	98.3802508752792	100.227365090117	92.1883037762809	92.0257557203827	79.8444054723299	70.0049337024983	65.7167639521527	83.8261401136543	77.0120481193793
RAB21	na	25.5634166066288	23.15520839	22.0669329326573	21.7770925361314	21.2488654839338	28.8177594341903	27.3041994939322	26.6439858475761	25.635963070063	22.8683748296404
SLC4A4	na	1.41581999667483	2.23324344878173	1.93287003789699	2.04030121275418	2.17228178739101	1.42167613208672	1.93404746415353	1.59635863851383	1.69112799862485	2.04388510281778
SMARCA2	na	80.3871131445375	80.7493815427919	78.6033815411441	77.7812788862207	80.2954340684712	107.471030849907	104.70402055937	102.280978481922	94.0497775598864	88.5426452088607
SESN1	na	10.9332766409889	10.9311389861421	10.6307852084334	9.86839566168861	9.7160239945125	11.9881879246232	12.4765022687551	9.99624576021756	10.300506900715	10.1422977743599
SRCAP	na	211.311134503718	213.333518923096	203.676180243395	229.513067034716	203.207087202304	185.086862925993	177.022226718993	177.081783257999	185.870340939767	188.885834596254
PUM3	na	25.7600582728337	27.0339996431472	23.7984623416066	21.860370136652	24.7640123762575	52.4867458494719	52.5985065251165	49.1070324038064	62.6486054036023	57.0359635295753
KCNN2	na	2.67432666038579	2.54668112580372	3.18118193737212	2.16521761353505	2.40925798237912	2.42069179247198	3.83017242900993	3.42076851110107	3.2285170882838	3.62500376726172
CNOT4	na	38.8563932420758	39.3756081758883	38.4963282547816	44.0538506753863	36.9682864181451	40.8827947173046	38.5671817851792	35.9180693665612	36.8589034245734	33.4734390423742
PSEN1	na	62.7286915193431	66.487967238291	65.6370450369185	65.164722407353	64.0625647117857	75.1182929251227	70.6496161905494	68.6434214560948	55.4997461366882	56.5731970912015
CPOX	na	470.996118893826	470.665851758156	459.982800893693	431.794358699202	465.618727119138	315.727372360989	338.306616229679	323.338641377075	364.32277952193	365.315539226279
CLDND1	na	149.015054650026	149.313873391354	143.193455307535	146.860048518041	141.237812212913	120.150845000951	114.412180379435	113.797565802629	109.654276819925	107.36181370273
MOK	na	11.0119333074709	10.7744201476311	9.70461831527445	13.3660548835529	12.5992343668678	6.2246360377851	8.72217483833944	7.18361387331224	9.26276926519518	9.98804229490197
HSP90AA1	na	1331.53937853943	1265.50462097631	1333.11657238787	1182.91667659456	1195.54490371501	1054.72999529136	1100.20754960828	1022.77177628021	1397.48668249999	1431.79936032865
RBL1	na	16.7145416274112	15.9461418184941	16.4696634479139	18.7790989173906	18.4446471765745	20.2492789624244	20.743607115529	20.5626196056186	22.1384028910889	20.8244897268226
DLGAP4	na	47.7839248877754	50.1500283235195	48.4828234505827	48.3842859024564	46.5263262826656	51.6030012268234	54.53255398927	51.2735191275038	41.125158148377	46.0452606181967
IGSF9B	na	180.045109577149	167.14064127198	152.374587987546	152.023259750317	148.939538550027	113.54197217071	102.883740593108	109.198532582149	93.7807344691961	93.401692811786
CROCCP3	na	6.96111498365124	7.16988686187817	8.09389328369363	7.99464964997558	8.05719062959573	5.9172466038204	6.18136738543186	6.61348578812873	5.45773126828928	5.39894178102809
NDC80	na	27.3331916024724	28.9146257052792	25.6910642537141	37.7247530358223	40.996881732943	40.8827947173046	37.3915843069682	36.7922657638426	39.9721163311327	37.0984428096359
AP4E1	na	12.6637233035915	13.7520780793401	13.0871408815942	11.8254192739222	14.4950439267727	16.0610979246554	12.2489672729723	12.7328605690984	12.4528516262375	13.0731518840609
RSBN1	na	20.3327482855802	19.550675104247	18.4830697373899	21.1108717319668	18.3656551115785	19.8266184907229	18.961249648564	20.3345683715452	18.6024079848733	18.5877852746824
MAGI3	na	18.6023016229776	17.6308693324873	17.6777072215995	17.696490110623	15.8379090317053	18.3665186793906	18.1269546640272	17.369902328591	17.9105828945268	14.6542705485048
TCF7	na	136.429988012916	142.104806819848	139.40825148332	139.906368874573	134.207518428266	81.3429289629078	85.5910809136179	87.9517592743097	112.65218554476	115.730173463324
OSTM1	na	5.3093249875306	5.09336225160745	5.31539260421671	4.70518442941271	4.38405960728003	5.6482808491013	5.27122740230079	4.97911861060267	4.49686308725243	4.16489794536453
PCNP	na	89.2753164569961	88.232706081692	88.3482679822081	88.024423750252	87.7206881780987	105.626694246119	97.2332881978362	98.8602099708208	97.1245557392043	91.6277547980196
EXD2	na	56.4754865340292	56.1837036061929	61.5699643321769	55.7959923487879	54.6625089772573	55.829605943838	51.8021340398768	54.5042449435437	47.3131492342542	48.2434012004724
ARG2	na	12.5457383038686	13.1643824349239	12.2817783658038	16.5722425035952	17.180774136638	27.4345069813492	25.48391952767	26.4539431525149	24.4060517983359	24.4880573639488
MEF2C	na	16.2819299617605	18.6887214924365	19.8924541400231	18.4876273155685	17.8127106566063	115.424732453743	115.549855358349	106.765986085366	102.390113371286	88.5426452088607
PTPRC	na	3.18559499251836	3.17355647984772	3.86574007579397	3.58093682238489	3.75212308731174	159.304574152204	148.504507247553	148.309319225737	116.265049905458	95.9469082228421
UBA5	na	32.3672182573162	27.5825155779357	32.0534281284583	28.77241097986	32.307754583379	32.8522457549769	35.0024668512491	33.4855228697782	40.0105510583742	38.6795614740798
STK17B	na	17.1078249598208	15.9069621088663	18.7649466179166	16.7387977046364	16.1143812591915	20.1340079246876	17.9752646668387	19.6124061303128	18.4871038031489	17.7779440075282
CDC14B	na	46.9580298897151	48.2302225517597	50.5767659916378	49.9665603123474	46.2103580226814	39.1153054720076	42.359431714892	42.6075722327144	39.2418565135447	41.6875433235098
ZNF510	na	20.7653599512308	21.0003243604738	19.4092366305489	18.69582131687	21.4068496139259	15.8305558491819	17.4443496766789	15.9255778461261	17.1034536224558	15.5798034252525
JMJD4	na	16.5965566276883	16.4554780436548	15.4629603031759	17.113546906979	17.6942225591122	17.2906556605142	14.1830147371259	16.723757165383	15.5276298055554	17.7008162677992
DUSP12	na	21.5912549492911	20.8827852315905	22.4696141905525	23.3593669460224	22.8682028163526	24.936967830386	26.7353620044752	25.3897040601724	26.2124839786851	27.6888585627012
AACS	na	41.7666899019074	40.3159212069543	40.8318795505738	41.9719106623718	44.6305167227607	50.1813250947367	51.8779790384711	48.5369043186229	44.9686308725243	50.2101585635613
DELE1	na	68.824583171693	69.8966019759052	68.1336688358687	71.493820046917	76.6223030461555	63.4759181137098	65.188776291763	69.2135495412783	68.7212923077551	65.172940070982
CADPS2	na	17.2258099595437	19.1980577175973	15.624032806334	19.4453197215552	18.4841432090726	14.0630666038849	17.178892181599	14.5192619026734	16.7575410772826	19.0505517130563
PCDHA6	na	10.7759633080251	10.8527795668866	11.3556114726448	11.0342820689767	10.1504803519907	5.26404405664543	4.96784740792377	4.14293075233352	4.57373254173538	5.47606952075706
PCDHGA2	na	2.63499832714482	3.21273618947547	3.26171818895116	3.12291001952171	3.04119450234741	1.22955773585879	2.00989246274778	1.82440987258724	0.768694544829476	0.925532876747673
HSPB11	na	11.9951416384951	11.5188346305584	11.1945389694867	8.24448245153732	9.95300018950061	7.64631216987182	8.83594233623082	8.28586150466703	9.49337762864403	8.94681780856084
PHLPP1	na	36.18206658169	35.6143560516244	34.5097838016191	37.3083650332194	33.8875958832997	30.0088934908035	32.1582794039645	30.0267458196649	33.2844737911163	30.8125320217246
ATP8B1	na	11.0512616407119	9.79492740693739	9.2214008058002	9.493646459346	8.68912714956403	9.87488556611587	11.9835097778924	9.27408351898512	9.5318123558855	9.10107328801878
SMARCD3	na	73.8979381597778	74.1671903253299	76.1067577421938	68.9122144307791	73.0676601213339	51.2956117928587	62.8375813353411	60.4715855684644	75.9470210291522	77.9761448659914
WDR70	na	23.0857316124479	24.5264982269712	23.3555129579219	23.5675609473238	23.1841710763367	21.7862261322479	22.0329720916314	20.4485939885819	22.2921418000548	19.5518820212946
STRADB	na	9.55678497755509	10.6568810187479	11.3153433468553	7.99464964997558	8.57063905206997	12.6798141510437	11.0354472954642	13.6070569663798	10.2620721734735	10.8364474319207
BZW1	na	94.8206114439725	94.658178460643	100.710582599591	96.4354614028304	96.4098153276627	107.663149246135	99.8120181500409	97.1498257152703	106.425759731641	106.436280825982
C1QTNF3	na	3.46089332520513	3.25191589910321	3.06037756000356	3.12291001952171	2.84371433985732	3.5734021698396	3.64055993252429	3.11670019900319	3.76660326966443	3.43218441793929
ME2	na	57.2227248656076	57.5941731527919	61.2880874516503	55.0464939441027	57.7431995121028	86.9912098120091	84.8326309276753	87.2676055720895	80.1364062984729	79.1716248317905
C5ORF22	na	21.5519266160502	25.2709127098985	24.3622161026599	25.3580293585163	23.3421552063288	25.0522388681228	23.398182066328	21.5128330809245	24.1370087076455	24.3723657543554
CCNT2	na	39.0530349082807	35.1050198264636	36.0802407074104	35.101508619424	33.9665879482957	42.5734366041104	33.4476443800669	33.8275997208883	37.0126423335393	34.1290248300704
FAM135A	na	31.1087115936052	29.6590401882064	29.9594855874033	23.2760893455018	22.9471948813486	42.9192497173207	33.2959543828784	34.4357363450841	29.9022177938666	26.4162508571732
COBLL1	na	2.87096832659062	3.09519706059222	1.89260191210747	3.70585322316576	1.81681749490884	4.95665462268073	5.84006489175771	6.38543455405533	6.68764254001644	6.05452756872436
DLG3	na	40.6261682379194	43.1368603001523	40.3486620410996	40.0981646506588	41.8262984154014	58.5192634910291	56.5045239527207	54.238185170458	46.4675852349418	44.0399393852434
SERTAD4	na	2.00574499528934	2.27242315840948	2.17447879263411	2.12357881327476	3.12018656734345	1.03743933963085	0.872217483833944	0.760170780244682	1.03773763551979	1.34973544525702
TRAF5	na	21.2372999501224	19.9424722005245	18.644142240548	18.1128781132259	19.6690241840131	18.2896713208994	15.5482247118225	17.2558767115543	21.7924903459156	19.2819349322432
MRPL22	na	13.253648302206	12.1065302749746	13.2482133847523	15.7394664983894	15.6009328367172	14.332032358604	15.5861472111196	16.723757165383	17.4878008948706	17.045230480103
GEMIN5	na	65.285033180006	64.8424194339255	63.744443124811	58.4192367651861	58.177655869581	56.5212321702585	54.8738564829442	57.0508170573634	63.9938208570539	66.9468780847483
NFE2L1	na	211.704417836128	210.199142152876	200.575534557602	176.506874303367	185.275888448204	339.934290285709	320.748499055109	326.721401349164	231.492362175397	210.365910110773
GSK3B	na	56.7114565334751	59.1613615379019	60.1605799295437	56.2956579519114	55.3339415297236	74.5035140571933	69.2085612172586	72.900377825465	62.379562312912	55.4934087349959
ITGB5	na	55.4922782030051	54.7340543499662	58.1069055142781	51.1324467196355	53.3196438723247	26.5507623587006	31.9307444081818	32.801369167558	36.7051645156075	38.3710505151639
ERC1	na	52.6213098764144	53.3235848033672	49.2479178405836	47.46823229673	44.9069889502468	45.7626019814942	48.7304115968095	43.8618540201181	42.2781999656212	37.8697202069256
XPO1	na	223.778216141105	215.410043533367	217.286806760253	197.950856437416	198.428067270044	212.137133114886	202.164843752989	195.81999299103	218.847336912952	203.732924494081
RNF13	na	27.8837882678459	26.8772808046362	27.6239342916111	28.2311065764763	29.4245442110236	29.5478093398564	27.1904319960408	27.2521224717718	24.3291823438529	26.1463037681218
PALB2	na	20.9620016174356	21.274582327868	21.8253241779201	18.8207377176508	19.1160797290409	18.2896713208994	18.3924121591071	18.8142268110559	16.9112799862485	15.3484202060656
DOP1A	na	16.871854960375	17.0823533976988	17.63743909581	17.405018508801	17.5757344616181	15.8689795284275	16.306674697765	17.0278254774809	14.9895436241748	13.9986847608086
LYRM2	na	28.3163999334966	28.0526720934687	28.1474199268749	25.6911397605986	30.0169846984939	25.7822887737889	28.138494478469	28.4303871811511	26.7121354328243	27.4960392133788
BCKDHB	na	17.2258099595437	15.7894229799831	16.2280546931768	17.9046841119245	17.33875826663	14.4857270755863	16.2308296991708	16.723757165383	15.412325623831	15.1556008567431
KAT6A	na	91.792329784418	88.0368075335533	89.8784567622098	88.6490057541563	87.2862318206205	88.7202753780605	83.4674209529787	89.3580752177623	86.9777877474552	82.141042811356
TUT7	na	21.8665532819779	24.879115613621	21.4226429200249	21.4023433337888	20.9723932564477	19.9803132077053	18.8474821506726	19.1182951231537	18.6408427121148	19.821829110346
GRHL2	na	37.9911699107745	41.60885162467	42.8452858400498	40.0981646506588	39.2195602705322	49.3360041513338	49.4509390834549	47.2066054531947	40.4717677852719	41.5332878440518
TNPO1	na	196.877636204283	199.738159682267	199.568831412864	179.088479919505	186.065809098164	253.327317266155	220.746868408582	218.587107859358	213.235866735697	208.052077918904
PLOD1	na	124.041563042011	123.024288231134	130.267386929099	128.205866001431	127.216720676117	111.428669812202	124.044495200906	124.287922570005	128.794770986179	136.053332881908
ITGAE	na	5.15201165456673	5.05418254197969	4.75163884316342	4.16388002602895	5.56894058222058	5.72512820759247	4.32316491987259	5.2451783836883	4.80434090518422	5.51463339062155
DIS3	na	69.6898065029943	72.286564263198	72.4423582953474	62.9578659935577	64.3390369392718	71.1606539628272	71.711446170869	69.3655836973272	72.4878955774196	70.1476792835007
PIBF1	na	8.80954664597671	7.67922308703892	8.69791517053643	7.45334524659182	6.63533345966708	7.87685424534534	8.03956985099113	8.2478529656548	8.0712927207095	6.86436883587857
TDRD3	na	22.2991649476285	21.431301166379	22.2682735616049	21.1108717319668	21.0118892889457	24.9753915096316	27.9868044812805	23.4892771095607	26.8658743417902	25.4135902406965
NUFIP1	na	9.43879997783219	8.61953611810491	9.78515456685349	9.32709125830484	8.88660731205412	7.76158320760858	9.13932233060785	8.62793835577714	9.99302908278319	9.29389263734121
PDS5B	na	19.7034949537247	18.8846200405753	20.3756716494974	18.4043497150479	19.7480162490092	22.3625813209317	20.8952971127175	20.4105854495697	24.982572706958	25.0279515420516
OXCT1	na	26.8612516035808	26.759741675753	27.6239342916111	27.7730797736131	31.5178339334186	31.6611116983637	35.0783118498434	32.3452666994112	37.0126423335393	36.1343460630237
RRAGB	na	11.1299183071938	10.8919592765144	11.5166839758029	11.7421416734016	11.2168732294372	7.37734641515271	7.92580235309975	8.93200666787501	10.6848541731297	10.2194255140889
CYLD	na	16.6752132941702	17.1215331073266	15.3018878000178	18.7374601171303	17.6547265266142	15.0236585850245	16.3825196963593	14.0251508955144	12.7987641714108	13.6130460621637
SLC27A5	na	9.47812831107315	10.4609824706091	8.01335703211459	9.24381365778426	10.0714882869947	12.8719325472717	12.9315722603206	12.8848947251474	11.9916348993398	12.8032047950095
ZNF324	na	20.9226732841947	20.7652461027073	20.2548672721288	22.0685641379534	20.2614646714834	20.9793288680905	17.7477296710559	21.2847818468511	18.9098858028051	21.5186393843834
ZNF416	na	3.618206658169	4.03551009165821	4.59056634000534	4.28879642680982	4.7395238997622	4.4571467924881	5.23330490300366	5.35920400072501	4.76590617794275	4.97473921251874
ZNF586	na	5.0733549880848	3.99633038203046	4.26842133368918	4.83010083019358	4.305067542284	5.41773877362777	6.14344488613473	5.28318692270054	5.80364381346254	6.40160239750474
ZNF446	na	13.8042449675796	15.0841882066836	14.9394746679121	14.9899680937042	18.6026313065666	11.911340566132	13.6141772476689	12.010698327866	13.5674587162402	13.0345880141964
RPS5	na	698.589183359305	710.563213808866	722.007495406103	722.433184516022	762.194435146757	723.633151232141	769.826735731698	835.199636254832	825.078289692718	842.736248148621
FAT1	na	456.483963927909	466.121005441337	457.083495836848	436.832653530697	436.628639265592	163.60802622771	160.791397019823	151.426019424741	164.154720048335	163.973574663796
YTHDC1	na	54.4304132054989	52.3440920626734	55.3284048348012	52.3399719271839	52.2137549623802	57.2897057551703	58.2489589203886	55.6825096529229	55.1538335915149	48.7061676388463
CHMP2B	na	38.4631099096662	36.5154893730626	38.9392776384664	39.265388645453	38.86409597805	37.5783583021841	34.8886993533578	33.941625337925	35.8596005162951	39.2580195220471
SMAP2	na	38.0698265772565	36.7113879212014	38.1339151226759	38.0995022381649	34.6775165332601	35.6187506606592	37.9604217964251	37.2103596929772	39.6262037859595	42.497384590664
PPIE	na	17.6584216251944	18.767080911692	18.644142240548	16.9886305061981	18.0496868515944	17.9822818869347	19.3783971408324	20.1825342154963	19.793884529359	23.7553438365236
ZMPSTE24	na	33.5863965877862	33.9296285376311	34.9124650595143	36.683783029315	34.9539887607462	34.5428876417828	28.138494478469	30.4068312097873	34.8602976080167	40.8391381864911
STARD7	na	156.92004963146	160.950247150795	156.24032806334	155.437641371661	157.312697439607	156.000137737083	138.985959923974	141.733841976621	143.284663156214	151.941647266076
NOA1	na	98.3208331024186	105.51095802753	99.3414663227472	100.974090631202	111.971252131882	122.494689434932	122.451750230426	125.466187279385	106.079847186468	108.287346579478
REST	na	58.7565298620054	62.8050745332826	59.9995074263856	56.2123803513908	53.5961160998108	58.8266529249938	56.9595939442862	53.8580997803357	56.6527879539324	48.9761147278977
SSH1	na	62.3354081869334	59.0438224090186	61.2075512000712	61.2090363826255	55.3339415297236	52.4098984909807	51.4608315462027	50.6273739642958	42.7778514197603	45.196855481178
GSTP1	na	328.352254228837	346.97550846335	343.084431726715	399.85739889956	417.473063504054	377.820038021857	396.25219515569	417.789860822477	447.034312545582	487.910081525481
APLP2	na	246.313351088179	243.932872142369	251.474445555556	257.41106320911	263.043576436802	233.808088209397	244.713887964367	239.529812855099	261.279275787539	256.179787509783
FAM234B	na	14.9054382983267	15.3976258837056	15.2616196742283	15.9060216994306	15.3244606092311	16.8295715095671	17.2926596794904	15.5454924560037	17.8337134400438	18.5877852746824
WBP11	na	97.1016547719486	101.553807355127	106.62999709065	107.344827071026	103.953557534784	107.394183491416	104.211028068508	101.748858935751	109.039321184061	112.336552915249
EIF3I	na	189.798536220909	186.45623811846	178.428065373365	172.5928270789	192.266686200353	223.16472905837	239.139280567689	243.862786302494	232.222621992985	245.49759555732
NKAIN1	na	9.08484497866348	8.73707524698816	7.36906701948226	9.07725845674311	8.13618269459177	13.0640509434996	11.3009047905441	11.3265446256458	13.4905892617573	13.4587905827057
TXLNA	na	123.923578042288	125.570969356937	127.166741243306	122.667905566813	121.687276126394	116.615866510357	113.805420390681	113.835574341641	115.188877542697	117.195600518174
NCOA1	na	43.2218382318232	38.8662719507276	40.3889301668891	39.8066930488367	39.7725047255044	38.4621029248326	37.8466542985337	37.5524365440873	36.4745561521586	34.2447164396639
AGBL5	na	40.0755715725458	44.8215878141455	44.4962789974202	51.923583924581	52.5692192548624	39.0384581135164	42.6248892099719	41.1252392112373	41.048288693894	44.4641419537528
EFR3B	na	8.37693498032606	7.60086366778342	7.4496032710613	10.7011716668944	9.47904779952439	6.41675443401304	6.44682488051176	7.44967364639788	9.18589981071224	8.79256232910289
KIF3C	na	32.8784865894488	36.5154893730626	34.268175046882	37.1834486324385	33.8875958832997	31.3152985851534	37.9983442957222	36.5642145297692	27.9420467045514	27.9588056517526
RAB10	na	84.4772598015981	81.0236395101861	82.9926072522018	79.3635532961117	75.8718784286932	103.897628680067	89.1178733482508	91.258502168374	82.5577941146857	86.8458349348233
HADHA	na	171.314219597654	164.672319565431	172.589187133885	169.71974986094	180.022916125967	159.496692548432	164.92494944321	161.650316419032	166.922020409721	170.953635109268
MAPRE3	na	12.4670816373867	12.8901244675296	12.845532126857	12.8247504801692	12.7572184968599	10.4896644340453	10.8079122996815	11.5926043987314	11.5688528996836	11.2992138702945
CAD	na	221.929784478779	226.106104261743	221.555228093942	228.055709025605	233.303063965794	207.948952077117	206.981001163725	204.599965502856	217.348382550534	220.39251627554
CD59	na	72.2461481636572	72.3649236824535	73.8114745721911	83.2776005205789	78.7550888010485	62.3616314155878	60.6380763761077	60.5856111855011	63.2635610394659	68.7208160985147
CD82	na	9.95006830996476	8.58035640847716	9.70461831527445	11.4506700715796	10.6244327419669	6.80099122646891	6.14344488613473	7.44967364639788	8.10972744795097	9.3324565072057
BCORL1	na	36.3393799146539	33.1852140547039	36.6037263426742	37.2250874326988	30.214464860984	31.8916537738372	34.0544043688209	32.9914118626192	28.5185676131736	30.1183823641638
ATRX	na	85.4604681326223	83.8053988937563	80.0127659437773	78.4058608901251	78.0046641835862	88.1054965101311	84.6809409304868	77.5374195849575	91.3209119257417	70.8803928109259
AK6	na	16.7145416274112	15.6718838510998	17.9998522279157	14.3237472895396	18.6816233715627	21.2482946228096	22.0329720916314	20.9807135347532	24.4444865255773	22.675555480318
MYNN	na	15.7706616296279	16.8472751399323	15.9059096868606	16.6555201041158	14.8110121867569	18.4817897171274	17.2547371801932	18.3581243429091	21.0237958010862	19.744701370617
MECOM	na	1.10119333074709	1.37128983697124	1.20804377368562	1.79046841119245	1.69832939741479	1.88276028303377	2.95795494517598	2.16648672369734	3.03634345207643	3.04654571929442
SCAMP1	na	54.312428205776	53.5194833515059	56.3351079795392	45.6361250852773	49.567520785013	56.94389264196	53.8878715012189	50.0952544181245	48.0049743246008	42.9215871591733
PREP	na	59.6217531933066	59.5923383438071	59.9995074263856	58.252681564145	62.482723411865	63.2837997174819	63.8235663170664	65.6407468741283	67.6835546722353	68.2194857902764
HACE1	na	16.5178999612063	16.8864548495601	15.4629603031759	16.4056873025541	16.2328693566855	15.9458268869186	15.0552322209598	15.6215095340282	15.0664130786577	13.6901738018927
SEH1L	na	93.7980747797073	89.799894466802	87.34156483747	88.7322833546769	91.9862596878846	100.132108114	90.5210058222445	86.1653579407347	102.697591189218	110.71687038094
WDR47	na	10.3433516423744	11.6363737594416	11.5972202273819	11.4923088718399	12.915202626852	11.1812906604658	12.1731222743781	11.2885360866335	11.684157081408	10.7593196921917
WDFY1	na	40.3508699052326	40.7860777224873	42.9258220916289	42.2633822641938	40.5229293429668	43.0729444343031	40.8425317430068	39.5288805727234	36.9742076062978	37.6769008576032
OVGP1	na	1.10119333074709	0.822773902182741	0.845630641579931	1.49899680937042	1.18488097494055	0.153694716982348	0.341302493674152	0.456102468146809	0.499651454139159	0.308510958915891
SLC25A24	na	28.0411016008098	28.2093909319797	30.2816305937194	29.6468257853261	29.6220243735137	32.1606195285564	31.6273644138047	29.6086518905303	29.6331747031763	28.0359333914816
MAP3K4	na	31.8559499251836	32.9501357969374	33.3017400279335	30.6877957918333	29.2665600810316	31.1616038681711	31.399829418022	31.7371300752155	37.9735105145761	37.5612092480097
PILRA	na	8.18029331412123	9.63820856842639	8.49657454158883	7.82809444893442	9.99249622199863	6.64729650948656	4.96784740792377	6.6895028661532	8.14816217519244	10.4508087332758
IGSF9	na	25.2487899407011	28.2485706416074	25.4091873731875	24.2754205517488	24.1320758562892	29.1635725474006	30.1863094405139	33.0294204016314	27.90361197731	30.8510958915891
ZNF213	na	43.3398232315461	47.250729811066	42.4828727079442	49.341978308443	42.9321873253459	59.9793633023614	56.9595939442862	60.6616282635256	43.7002848735557	39.8750414398789
CPNE3	na	106.029186417648	108.410256539983	104.294445794858	107.761215073629	104.309021827266	111.62078820843	105.23493554953	106.15784946117	96.778643194031	93.7487676405664
RRN3	na	71.302268165874	73.540314971286	74.6973733395606	64.290307601887	66.5508147591608	82.7261814157489	71.7493686701661	73.0904205205261	65.5696446739543	71.2660315095708
CTTN	na	126.991188035084	117.108152077343	121.77081238751	114.756533517358	117.026744291628	101.015852736648	106.600145524227	106.49992631228	115.611659542353	111.758094867281
WNT11	na	0.747238331578381	0.666055063671743	1.00670314473801	0.582943203644053	1.38236113743064	1.95960764152494	2.38911745571906	2.66059773085639	3.9587769058718	3.23936506861685
MTIF2	na	46.8793732232332	47.3682689399492	48.8855047084779	44.8033490800715	48.1061675825863	55.8680296230836	58.5523389147656	56.2526377381064	57.3830477715204	49.2074979470846
DDHD2	na	44.3230315625703	41.1386951091371	40.5902707958367	42.3050210644541	42.3397468378756	56.7901979249777	54.4187864913787	55.4544584188495	52.3096637756458	50.2872863032902
TTC39A	na	3.42156499196417	3.56535357612521	3.94627632737301	3.28946522056287	3.55464292482165	3.72709688682194	4.05770742479269	3.95288805727234	4.34312417828654	4.74335599333182
EPS15	na	51.3628032127035	50.9336225160745	48.4828234505827	48.3842859024564	48.6196160050605	63.5143417929554	61.1310688669703	60.243534334391	54.269834864961	46.5851547962995
ORC1	na	23.9116266105082	21.7839185530288	23.9192667189752	27.0235813689279	30.4119450234741	37.8857477361488	38.4154917879907	40.9732050551883	39.5493343314765	35.0545577068181
MGST2	na	13.1749916357241	14.3397737237563	15.9461778126501	15.1148844944851	14.7320201217608	11.0660196227291	10.087384813036	11.4025617036702	9.80085544657582	12.1861828771777
CHERP	na	138.042449675796	140.772696692504	137.596185822792	145.27777410815	137.959641515578	124.569568114193	129.619102597583	124.401948187042	135.713021889644	138.444292813506
ATG16L1	na	25.2094616074601	22.058176520423	24.1608754737123	24.7334473546119	22.4337464588744	20.9793288680905	19.568009637318	21.4748245419123	19.5632761659102	20.6702342473647
USP40	na	21.9845382817008	23.8604431632995	20.6978166558136	21.2357881327476	20.2219686389854	16.8295715095671	15.7757597076052	16.8757913214319	12.1838085355472	11.9933635278553
POMGNT1	na	69.0212248378979	72.0123062958037	72.8853076790322	70.2862948393686	75.595406201207	60.1330580193437	64.0890238121463	65.2606614840059	68.3753797625819	74.5825243179166
RAD54L	na	25.0914766077372	25.2317330002707	24.6440929831866	27.6065245725719	28.6741195935613	25.8591361322801	26.5457495079896	27.3281395497963	31.8239541559403	29.578488186061
MAST2	na	136.58730134588	127.020618613164	127.368081872253	133.202522032666	126.347807961161	117.269069057532	113.995032887167	120.335034512733	126.104340079276	125.448268669174
DNAJA1	na	95.3318797761051	84.4714539574281	93.5428562090562	75.3662284711239	84.6005016107552	74.5035140571933	81.495450989528	74.68677915904	85.9784848391769	91.0107328801878
B4GALT1	na	37.0472899129913	39.4147878855161	38.4157920032026	44.1371282759068	43.0111793903419	38.1931371701135	37.9983442957222	37.1343426149527	39.0496828773374	39.4122750015051
CHMP5	na	25.8780432725566	24.095521421066	25.0467742410818	23.0262565439401	24.7640123762575	27.5497780190859	26.5836720072867	25.3136869821479	23.9832697986796	24.179546405033
NFX1	na	43.1431815653413	40.5901791743486	40.5902707958367	39.1821110449324	40.7204095054569	47.1458544343353	46.1516816446048	46.9405456801091	48.6967994149473	43.6157368167341
DIMT1	na	28.5130415997014	26.8772808046362	25.6910642537141	30.0215749876687	26.5018378061703	29.8551987738211	27.4938119904178	27.1380968547351	35.129340698707	36.5971125013976
IPO11	na	27.4118482689543	26.132866321709	27.7044705431901	25.4829457592972	29.3850481785256	28.9714541511726	28.9727894630058	26.3399175354782	33.1691696093919	33.1649280834583
EIF2AK1	na	202.658901190705	209.141289992927	205.327173400765	230.429120640442	207.433162679592	181.244495001434	191.584466449091	190.916891458452	186.100949303216	187.381843671539
SNX10	na	13.6076033013747	13.1252027252961	14.1341121521217	13.3660548835529	16.4698455516736	19.5576527360038	20.2885371239635	19.7644402863617	20.3319707107396	17.5079969184768
SEPHS1	na	55.3349648700412	57.4766340239086	55.7713542184859	61.9585347873107	68.5651124165598	71.275925000564	68.7914137249902	76.7012317266884	74.4865013939762	76.7806649001923
MRPL28	na	53.3685482079928	50.2675674524027	52.7915129100614	50.7576975172929	53.7935962623009	45.5320599060206	50.8161490581515	47.7007164603538	55.2691377732393	59.9282537694118
ITPKC	na	17.1078249598208	16.3771186243993	17.9595841021262	17.8214065114039	17.6152304941162	18.6354844341097	17.5201946752731	16.5337144703218	17.3340619859047	15.695495034846
RBM22	na	67.644733174464	70.3275787818105	68.4960819679744	73.9921480625344	76.4643189161634	80.8434211327152	79.7889385211573	76.3591548755783	80.2517104801973	79.4801357907064
TMED2	na	174.8144412561	173.252675973909	175.367687813362	189.456541184317	191.081805225413	173.598182831562	165.493786932667	173.432963512824	187.523034211151	198.025471754137
ERO1B	na	14.9447666315676	18.4928229442978	16.1475184415977	17.6132125101024	19.353055924029	15.0236585850245	14.220937236423	15.7355351510649	14.1055448976209	14.4614511991824
ZFAND6	na	25.6420732731108	26.759741675753	28.9125143168757	27.4816081717911	24.8035084087555	31.0079091511887	26.8870520016637	28.1263188690532	24.175443434887	26.4548147270376
TXLNG	na	45.7388515592451	44.429790717868	43.2076989721555	38.8906394431104	39.1010721730381	44.1488074531795	39.2877092718246	39.4148549556867	48.6199299604643	41.5332878440518
HUWE1	na	413.970035694423	416.0885162467	420.238160739436	413.140176182592	409.218392711968	428.231905192068	402.168105046042	395.174780110198	361.478609706061	348.424564225634
ZW10	na	27.4905049354362	27.9351329645854	27.8252749205587	31.1041837944362	33.8480998508017	35.5803269814136	36.140141830163	37.9325219342096	36.9357728790563	38.4867421247574
ALG9	na	26.2319982717253	27.1907184816582	28.1071518010853	31.1458225946965	30.4909370884701	32.660127358749	30.4517669355938	30.7489080608974	32.6695181552527	34.6303551383088
ACOX3	na	13.2143199689651	13.6737186600846	12.5636552463304	10.9510044684561	12.1252819768916	12.4492720755702	10.9975247961671	13.8731167394654	15.0664130786577	13.6516099320282
MTMR2	na	30.5581149282317	29.8941184459729	34.1071025437239	33.1861238074507	32.8606990383512	39.0000344342709	42.8524242057546	39.6048976507479	40.2027246945816	38.1782311658415
PPP1R15A	na	65.3636898464879	59.6706977630626	56.6572529858554	65.872582011778	63.9440766142916	71.1222302835816	75.1623936069077	80.9581880960586	75.7164126657034	62.7048523996548
HSD17B14	na	5.58462332021738	6.26875354043993	6.68450888106041	7.45334524659182	6.35886123218095	2.84335226417344	3.75432743041567	4.14293075233352	3.30538654276675	3.6635676371262
TRIP6	na	252.173272741083	256.62709806176	255.138845002402	266.613238066634	284.134457790744	281.722416228644	296.705634500729	311.517985744271	291.719579762786	299.949779805975
FTL	na	440.24136229939	483.751874773824	502.747550482164	541.970624187928	504.877783422168	395.879167267283	409.221689915308	430.218653079478	417.324268387922	423.546982721654
SRRT	na	133.637676352807	129.018783804179	133.045887608576	130.995665618871	126.387303993659	77.1547479251388	82.4814359712534	79.4758550745815	110.538275546479	115.498790244137
BAX	na	43.5757932309919	40.0808429491878	41.0734883053109	45.885957886839	43.3271476503261	34.6197350002739	35.1162343491405	36.7162486858181	35.0909059714656	35.0931215766826
NLK	na	13.0963349692422	13.1252027252961	12.7247277494885	14.2821084892793	12.4807462693738	15.1005059435157	14.9793872223656	13.3790057323064	13.951805988655	12.9188964046029
PIGS	na	45.93549322545	50.3459268716582	46.5499534126857	53.0061927313485	47.6322151926101	43.6108759437413	47.9340391115698	47.092579836158	43.3543723283824	49.7088282553229
ATXN7L3	na	62.4927215198973	61.9039412118443	66.6437481816565	62.7080331919959	60.6659059169561	60.4404474533084	60.6001538768105	58.609167156865	56.6912226811738	50.981435960851
PGS1	na	19.1135699551102	19.393956265736	18.1609247310738	17.3217409082804	18.8791035340527	20.4029736794067	17.5581171745703	19.0422780451293	16.1810201686605	16.4667724321357
PSMC5	na	63.5545865174034	63.3927701776988	62.5766674769149	66.9135520182852	73.9760688687883	64.5133574533406	71.8252136687604	68.9474897681926	83.9414442953788	82.4881176401363
UIMC1	na	17.6584216251944	14.6923911104061	13.2482133847523	16.1974933012526	15.126980446741	20.9409051888449	22.4501195838998	18.5481670379702	18.7561468938392	17.8165078773927
LPCAT2	na	2.55634166066288	2.15488402952623	4.3086894594787	2.58160561613795	3.08069053484543	2.34384443398081	2.31327245712481	2.09046964567287	3.03634345207643	2.8151625001075
OGFOD1	na	54.7843682046676	55.5176485425211	56.7377892374344	54.8799387430615	51.739802572404	73.2739563213345	64.6957838009003	67.0850713565932	63.4941694029147	67.0625696943418
SH3BP2	na	78.6566664819349	85.0591496018443	81.1805415916734	84.152015326045	83.7315888957988	96.3281638686867	86.1599184030748	92.5127839557778	86.7087446567649	81.1769460647438
NOP14	na	116.451194726505	114.679010080423	111.945389694867	112.508038303302	114.814966471739	118.229661038671	125.106325181225	125.162118967287	133.599111891363	136.400407710688
ADD1	na	144.885579659724	155.739345770305	146.253832867539	152.564564153701	149.847947297481	133.522285378415	135.800469983015	134.284168330223	127.910772259625	130.307316272099
L2HGDH	na	31.8559499251836	31.3045879925719	31.5299424931946	30.4796017905319	32.2287625183829	33.3901772644151	35.1162343491405	32.5353093944724	40.3564636035475	36.0957821931592
TXNDC16	na	17.3831232925076	16.2987592051438	18.4025334858109	16.1974933012526	18.7211194040607	13.6404061321834	15.8516047061995	13.4930313493431	17.6415398038365	17.5079969184768
RTRAF	na	137.845808009591	142.731682173892	147.421608515435	133.535632434748	138.236113743064	158.958761038994	158.060977070429	161.46027372397	167.037324591445	163.009477917184
GMCL1	na	24.2655816096769	22.4891533263283	22.9125635742372	20.4030121275418	21.2488654839338	25.0906625473683	24.9530045375102	24.8195759749889	24.3676170710944	23.9095993159815
SF3B2	na	304.322642618606	295.610909141371	291.058013206654	309.043175531868	319.87836720145	359.837756134923	369.782290646295	364.387863510288	364.169040612964	355.558880150564
KLHL42	na	76.3756231539588	76.9097699992724	76.8718521321947	79.4884696968926	76.8197832086456	59.9793633023614	52.143436533551	55.1883986457639	55.6534850456541	57.0359635295753
GNAS	na	494.632447171648	508.630990387445	513.579676319545	538.264770964762	538.488907077982	466.962973871619	483.815246032759	495.137237712373	513.680129582297	553.31440481565
DNM1L	na	72.7967448290307	71.4246106513875	75.4624677295615	69.2036860326011	69.7499933915003	72.9665668873698	74.1764086251823	69.6696520094251	81.4047522974415	82.8351924689167
ERGIC2	na	18.9562566221463	22.7242315840948	22.6709548195001	18.6125437163494	18.1286789165904	23.0926312265978	22.9431120747624	22.6910977903037	24.9441379797165	25.0279515420516
TFAP2C	na	3.57887832492804	3.76125212426396	4.10734883053109	5.78779323618024	4.70002786726418	3.11231801889255	2.88210994658173	2.77462334789309	3.26695181552527	3.62500376726172
AURKA	na	32.9964715891717	30.5601735096447	34.1473706695134	50.34130951469	46.4473342176695	44.3025021701619	39.7807017626873	37.3243853100139	44.3536752366608	47.5106876730472
PIR	na	16.5178999612063	18.2577446865313	18.563605988969	19.1122093194729	20.0244884764953	21.4404130190376	22.0329720916314	22.8811404853649	20.0629276200493	20.2845955487198
AAMDC	na	1.84843166232547	1.44964925622673	1.69126128315986	1.04097000650724	2.48825004737515	1.30640509434996	1.70651246837076	0.988222014318086	0.999302908278319	1.15691609593459
RFX2	na	10.1860383094106	9.95164624544839	10.9126620889601	9.95167326220918	9.40005573452836	13.8709482076569	14.5243172308	15.583500995016	14.0286754431379	11.6077248292104
METTL2A	na	25.5634166066288	25.6235300965482	24.8857017379237	23.3177281457621	26.2648616111822	32.1221958493108	28.5556419707374	29.0005152663346	29.5947399759348	33.0492364738648
SULT2B1	na	7.07909998337414	4.30976805905245	5.27512447842719	5.62123803513908	4.26557150978598	6.10936500004834	5.80214239246058	5.81530646887181	4.8427756324257	5.20612243170566
ALG6	na	8.61290497977187	9.44231002028765	8.21469766106219	8.16120485101674	9.36055970203034	9.26010669818648	8.41879484396241	8.5899298167649	8.83998726553897	10.7207558223272
CNOT3	na	99.9726230985392	92.2682161733503	89.6771161332622	103.347502246038	102.926660689836	92.3705249063913	97.7642031879959	98.5941501977352	102.543852280252	101.268722264141
PTPN4	na	24.6981932753276	24.7615764847377	25.529991750556	22.4016745400357	21.564833743918	28.933030471927	28.1005719791718	28.5824213372	26.3277881604096	22.1356613022152
DDX18	na	82.7861414722365	83.6486800552453	77.8382871511432	78.1560280885633	86.0618548131819	90.8720014158134	88.8524158531709	84.6070078412331	94.0497775598864	98.7235068530851
KHSRP	na	359.303652489479	370.757592207394	367.768792835691	363.381809871546	354.16092340973	372.018062455774	367.73447568425	367.808632021389	368.858077336424	359.183883917826
GNA11	na	114.130823065288	109.742366667327	102.200503253803	98.4341238153243	106.994752037132	108.815859623503	108.420425490489	104.409456666607	101.813592462664	101.962871921702
ASAP3	na	15.9279749625918	17.4741504939763	19.4495047563384	19.4453197215552	19.511040054021	8.64532783025709	11.6042847849212	11.6306129377436	10.4926805369223	10.9135751716496
EDEM2	na	22.4171499473514	25.2317330002707	23.6373898384486	22.6098685413372	23.0656829788427	26.0128308492624	27.4938119904178	29.4566177344814	27.5576994321367	26.9947089051405
DNMT3B	na	5.93857831938608	6.66055063671743	6.40263200053376	7.1202348445095	7.85971046710564	8.76059886799385	7.81203485520837	7.22162241232448	9.80085544657582	9.10107328801878
TPX2	na	133.637676352807	131.056128704822	124.146631809092	191.996508000195	188.475067080543	155.231664152172	155.823549611899	146.674952048211	170.073668043522	172.380498294254
FER1L4	na	1.14052166398806	1.52800867548223	1.73152940894938	1.37408040858955	1.42185716992866	0.307389433964696	0.606759988754048	0.646145163207979	0.883998726553897	0.385638698644864
PDRG1	na	11.9951416384951	13.1643824349239	13.9327715231741	12.1168908757442	12.4017542043777	16.5221820756024	14.6001622293943	17.1418510945176	15.9504118052116	14.114376370402
EPB41L1	na	48.7278048855587	47.4858080688325	50.3754253626902	46.9685666936065	44.6700127552587	44.2256548116707	42.5869667106747	44.3559650272772	49.4654939597768	51.5598940088183
DOCK9	na	53.4865332077157	51.1295210642132	53.4358029226937	45.4279310839758	44.4725325927686	37.6167819814297	38.7188717823677	35.880060827549	34.9371670624997	35.7487073643789
ANKRD10	na	35.1988582506659	35.0658401168359	31.2077974868784	37.5581978347811	35.9413895731967	35.6571743399048	33.485566879364	37.4384109270506	32.3236056100795	30.1955101038928
TGDS	na	11.2872316401577	9.3247708914044	10.1475676989592	9.74347926090774	9.04459144204619	9.22168301894089	9.17724482990497	10.4143396893521	10.1852027189906	11.4920332196169
DOCK3	na	1.17984999722902	1.17539128883249	1.48992065421226	0.541304403383763	0.947904779952439	0.845320943402915	0.9480624824282	0.684153702220214	0.730259817588002	0.694149657560755
C3ORF18	na	8.5735766465309	8.03184047368866	7.57040764842986	9.28545245804455	10.3874565469788	3.5734021698396	4.92992490862664	4.9031015325782	4.76590617794275	5.0904308221122
COQ9	na	57.0654115326438	59.2789006667851	61.7713049611245	55.5045207469659	60.9818741769403	50.2197487739823	55.8598414646695	54.8463217946538	55.7687892273785	55.030642296622
KIF9	na	5.34865332077157	4.62320573607445	4.3086894594787	3.70585322316576	3.98909928229985	4.76453622645279	5.15745990440941	5.0171271496149	4.6890367234598	4.85904760292528
CRLS1	na	26.0353566055204	25.819428644687	29.3554637005605	27.8979961743939	28.2791592685811	28.3566752832432	29.5416269524627	25.5797467552335	29.364131612486	33.3577474327807
PPP1R13B	na	58.4812315293186	54.7732340595939	55.2076004574327	55.9625475498291	50.8313938249496	49.7202409437896	51.6125215433912	52.7938606879931	51.1566219584016	52.0226604471921
SMOX	na	21.787896615496	24.095521421066	23.2347085805533	22.7764237423783	24.2110679212852	33.5054483021519	29.4657819538684	32.2312410823745	24.5213559800603	22.8683748296404
SIGLEC1	na	0.983208331024186	1.17539128883249	1.1677756478961	0.582943203644053	0.592440487470275	1.11428669812202	0.56883748945692	0.532119546171277	0.499651454139159	0.385638698644864
FKBP1A	na	139.340284672748	145.513441557462	149.072601672805	165.930619037254	146.49078453515	132.984353868977	133.487197525891	140.137483338107	144.091792428285	162.276764389759
NSFL1C	na	42.5925848999677	46.780573295533	44.6573515005783	47.4265934964697	46.2103580226814	52.294627453244	52.1813590328481	50.0952544181245	53.3858361384071	53.2952681527202
SLC4A11	na	44.0477332298835	48.7003790672927	45.9056634000534	43.9289342746054	42.5372270003657	40.4985579248487	38.225879291505	38.0845560902586	40.394898330789	46.1995160976547
ZNF343	na	13.1356633024831	11.8322723075804	11.7180246047505	12.658195279128	11.3353613269313	11.719222169904	11.9076647792982	12.9609118031718	12.1453738083057	12.9574602744674
EBF4	na	6.44984665151866	6.62137092708968	7.2482626421137	6.62056924138603	6.67482949216509	5.41773877362777	6.14344488613473	7.25963095133671	5.53460072277223	5.90027208926641
MAVS	na	100.326578097708	105.119160931252	98.4152994295882	98.1426522135023	94.2375335402717	114.195174717885	114.222567882949	111.212985149797	91.1671730167758	91.2806799692392
LZTS3	na	10.2253666426515	11.2053969535364	12.3623146173828	9.41036885882542	10.9009049694531	6.33990707552186	7.88787985380262	8.28586150466703	8.60937890209013	8.59974297978046
XRN2	na	123.097683044228	123.768702714061	126.200306224357	129.829779211583	134.444494623254	152.042498774788	153.927424647042	158.001496673857	152.970214421066	150.360528601632
KIZ	na	24.3835666093998	22.3324344878173	20.657548530024	19.6118749225963	22.0782821663922	28.3182516039977	29.6553944503541	29.1525494223835	32.7848223369771	30.0412546244349
DYNLL1	na	105.832544751443	93.0126306562775	97.7710094169559	89.6483369604032	95.6988867426984	75.4256823590874	80.2060860134257	80.1220002377895	78.0993657546747	87.694240071842
TESC	na	0.196641666204837	0.430976805905245	0.402681257895205	0.166555201041158	0.394960324980183	0.691626226420567	0.682604987348304	1.21627324839149	1.11460709000274	1.50399092471497
SNX5	na	136.58730134588	135.013279377225	134.294199508051	146.277105314397	156.562272822145	197.228745567598	192.039536440656	184.189380053286	175.070182584913	169.796719013333
RPL6	na	1181.73775722459	1138.99333858831	1210.17798435246	1042.51064211687	1144.63451782507	1029.71618010249	1179.20011564419	1105.25030593675	1242.78690535306	1152.78976185909
MAPKAPK5	na	34.4122915858465	34.1255270857699	34.7916606821457	32.3117090019846	33.8480998508017	40.0758974531473	33.2201093842841	37.6284536221117	32.0161277921477	33.3577474327807
ESF1	na	21.6699116157731	21.1962229086125	20.577012278445	19.278764520514	20.9328972239497	19.5192290567582	19.7576221338037	16.8377827824197	24.2138781621285	21.0173090761451
RBBP9	na	25.4454316069059	26.6422025468697	26.8588399016102	31.8536821991214	27.3707505211267	29.586233019102	28.7073319679259	30.7489080608974	30.9783901566279	32.9721087341358
ANAPC5	na	113.02962973454	116.207018755905	117.301050424873	116.50536312829	120.107434826474	112.043448680132	98.4468081753443	107.488148326598	108.078453003024	112.375116785113
SLC23A2	na	26.8612516035808	25.662709806176	23.9192667189752	26.1908053637221	22.1967702638863	37.0404267927459	34.3957068624951	33.7135741038516	37.6660326966443	37.3298260288228
SLC8B1	na	22.0238666149418	23.7429040344162	24.3219479768704	26.0658889629412	23.8950996613011	20.1724316039332	22.3742745853055	20.9807135347532	23.3683141628161	24.0638547954395
TMEM230	na	32.4852032570391	36.5938487923181	36.362117587937	44.6367938790303	41.2338579279311	31.0463328304343	29.8450069468397	30.520856826824	30.2096956117984	30.6582765422667
DZANK1	na	2.28104332797611	1.72390722362098	2.01340628947603	2.20685641379534	2.01429765739893	1.72906556605142	1.55482247118225	1.29229032641596	1.460519635176	1.58111866444394
KDM2B	na	71.6562231650427	67.7025382367513	69.6638576158705	63.5408091972017	66.1558544341807	61.7084288684128	59.5383238964909	60.6996368025378	69.2209437618943	68.1809219204119
TASP1	na	6.01723498586802	4.9758231227242	4.67110259158438	5.66287683539937	5.45045248472653	5.87882292457482	5.27122740230079	5.81530646887181	6.68764254001644	5.3603779111636
GCN1	na	200.495842862452	202.754997323604	198.441323890757	187.666072773125	199.849924439973	197.497711322317	190.333023972285	190.87888291944	216.387514369497	222.474965248222
RPLP0	na	3807.76922439047	3821.7455959292	4052.82578821208	4080.89389711019	4191.47695281969	3634.03473568913	3839.61513133491	4042.13210687307	3910.69506209272	3956.30597326752
PXN	na	134.738869683554	135.365896763875	129.421756287519	147.484630521945	132.825157290836	108.431622831047	114.525947877327	117.446385547803	111.691317363723	115.113151545492
KIF16B	na	14.0008866337844	12.8509447579019	14.2549165294903	13.0329444814706	13.3891550168282	16.2147926416377	15.6240697104167	14.937355831808	13.7596323524476	16.1196976033553
TRMT6	na	15.652676629905	15.9461418184941	15.7448371837025	15.9476604996909	16.4303495191756	16.6374531133392	18.0131871661358	17.4839279456277	21.1390999828106	19.8603929802105
PEBP1	na	159.909002957774	164.672319565431	161.112771283872	158.435634990401	164.895935679226	153.963682737067	167.124454402443	160.510060248665	175.608268766294	196.521480829423
BRAP	na	28.5523699329424	23.3902866477665	26.9393761531892	24.5668921535708	23.737115531309	25.3212046228419	23.8911745571906	24.5915247409155	24.175443434887	23.1768857885563
ERP29	na	107.956274746456	101.788885612893	100.79111885117	103.097669444477	106.244327419669	133.944945850116	141.223387382505	136.070569663798	121.953389537196	116.000120552375
FUS	na	147.441921320387	141.36039233692	134.978757646473	115.547670722303	119.712474501493	114.886800944305	112.09890792231	111.631079078932	111.729752090964	121.900392641641
IGBP1	na	61.627498188596	60.6501905037563	66.0799944206032	61.3755915836667	62.0087710218887	66.5113887741112	68.1088087376419	69.1375324632538	61.3802594046336	62.0107027420941
FXYD5	na	199.473306198187	194.135461205499	172.871064014412	202.281291664486	201.034805414913	188.199180944885	207.360226156696	202.205427545085	200.706145654976	203.540105144759
ZNF302	na	18.6809582894595	17.9051272998816	17.7985115989681	16.0309381002114	16.9043019091518	13.1793219812364	11.8697422800011	11.8206556328048	13.2984156255499	12.2247467470422
GRAMD1A	na	91.8709864508999	89.8390741764298	94.227414347478	102.056699437969	101.386315422413	92.9853037743207	93.7444182625004	93.7670657431815	95.4334277405794	93.1703095925991
CMTM1	na	3.89350499085578	4.7407448649577	4.18788508211014	3.91404722446721	3.91010721730381	3.5734021698396	4.05770742479269	3.68682828418671	4.8427756324257	4.20346181522901
GANAB	na	466.630673904079	475.210698074975	471.217607988969	558.12647868892	509.41982715944	451.401383777157	443.844931773586	441.735240400185	475.014793977375	478.847572107327
GMIP	na	21.5912549492911	20.961144650846	20.2145991463393	21.0275941314462	22.4337464588744	21.863073490739	19.9093121309922	19.9924915204351	18.2949301669415	18.2792743157665
RBM41	na	10.9332766409889	12.6550462097631	12.1609739884352	9.57692405986658	9.95300018950061	11.9881879246232	10.5424548046016	9.35010059700958	11.030766718303	7.48139075371035
BIRC5	na	66.1502565113072	63.6278484354653	60.1605799295437	93.4791065843499	91.3148271354183	75.2335639628594	70.5737711919552	76.7392402657006	80.9435355705438	87.8484955512999
LAG3	na	1.06186499750612	0.90113332143824	0.966435018948493	0.874414805466079	1.38236113743064	1.34482877359555	0.796372485239688	0.532119546171277	0.922433453795371	0.578458047967295
MLF2	na	195.658457873813	199.385542295618	202.629208972867	224.224939401659	197.559154555088	193.885885473232	182.900214110048	188.826421812779	192.327375116335	199.452334939123
OTUB2	na	13.2143199689651	13.6345389504569	15.5032284289654	14.7401352921425	14.2975637642826	10.79705386801	13.045339758212	12.2387495619394	12.9140683531352	13.7673015416216
DDX24	na	181.618242906788	180.148304868393	174.360984668624	170.927275068488	167.147209531613	189.044501888288	189.384961489857	178.336065045402	178.490873309404	186.533438534521
ZBTB25	na	21.2372999501224	20.647706973824	20.657548530024	19.1122093194729	20.3799527689774	21.7093787737567	19.4542421394267	21.6268586979612	18.5639732576318	17.4308691787478
NECAP1	na	30.6367715947136	30.7560720577834	30.1608262163509	34.8933146181226	32.5842268108651	35.6955980191504	31.0964494236449	33.2194630966926	33.3613432455993	34.7846106177667
ARHGAP4	na	130.570066360012	131.016948995195	130.428459432257	126.915063193362	135.668871630693	83.2641129251871	78.0445035534894	84.4929822241964	85.1329208398645	87.8870594211644
ANKRD24	na	1.84843166232547	3.05601735096447	3.26171818895116	3.12291001952171	2.52774607987317	1.92118396227935	1.74443496766789	2.12847818468511	0.845563999312423	0.964096746612159
DHX32	na	33.0751282556536	33.4594720220981	35.9997044558314	35.101508619424	37.0867745156392	30.3931302832594	29.617471951057	28.8864896492979	28.0573508862759	30.3112017134863
RCOR1	na	136.076033013747	129.410580900457	128.415053142781	120.502687953278	119.317514176513	132.945930189731	118.431965304931	121.627324839149	115.496355360629	116.192939901697
GPATCH2L	na	31.8559499251836	31.2262285733164	32.1339643800374	32.5615418035464	33.4136434933235	32.8522457549769	30.1104644419196	30.2547970537383	31.0552596111108	30.4268933230797
LTBP4	na	120.659326383288	116.716354981066	114.723890374344	129.913056812103	133.220117615816	90.9872724535501	102.504515600137	106.309883617219	114.842964997524	112.105169696062
BLVRB	na	18.7202866227005	18.5320026539255	21.0199616621297	19.0289317189523	20.8539051589537	23.2463259435802	23.2844145684366	25.4657211381968	21.984663982123	21.4029477747899
SLC9A1	na	67.2514498420543	70.4842976203215	70.2276113769238	71.1607096448347	67.9331758965915	80.8434211327152	80.3956985099113	82.2504784224746	73.9868499398371	70.7647012013325
SPTLC1	na	58.2452615298728	58.3777673453469	60.5632611874389	59.1270963696111	61.4953225994145	56.0217243400659	51.5745990440941	53.9341168583602	53.4242708656486	58.115751885781
PAPOLA	na	183.820629568282	185.515925087394	188.897778078641	176.96490110623	167.976626214072	172.676014529668	172.850751796309	168.301810746173	177.222527310436	170.953635109268
CCNK	na	107.562991414046	107.979279734078	110.697077795392	112.008372700179	105.019950412231	103.359697170629	101.93567811068	102.014918708836	101.506114644732	98.4921236338982
PCBP4	na	37.6372149116058	41.5304922054145	40.5902707958367	40.1398034509191	40.0094809204925	44.9941283965824	43.4591841945087	46.8645286020846	42.3550694201041	46.546590926435
YPEL3	na	28.6310265994243	27.5825155779357	30.8051162289832	33.2694014079713	28.2396632360831	10.4128170755541	13.7279447455603	13.4550228103309	8.87842199278045	10.1037339044954
MRPS33	na	10.5793216418202	8.9329737951269	9.90595894422205	11.1591984697576	9.87400812450458	10.6817828302732	11.9455872785953	11.5926043987314	11.7994612631325	11.5305970894814
NDUFB2	na	34.7662465850152	35.3009183746024	36.8856032232008	34.1854550136977	36.0598776706907	31.6611116983637	34.4715518610893	33.8275997208883	37.7813368783687	43.4614813372761
NUDC	na	69.8077915027172	64.137184660626	66.0799944206032	61.9585347873107	64.733997264252	54.7537429249615	67.5020487488878	60.4715855684644	75.3320653932886	73.2327888726596
MAEA	na	67.9986881736327	68.4077730100508	66.8450888106041	66.7886356175043	68.999568774038	59.7488212268879	60.8276888725933	60.9656965756235	73.9484152125956	78.2075280851784
ICAM1	na	0.904551664542251	1.41046954659898	1.5704569057913	1.49899680937042	1.06639287744649	0.614778867929393	0.9480624824282	0.684153702220214	0.345912545173264	0.347074828780377
STRN4	na	122.901041378023	127.451595419069	121.851348639089	130.87074921809	129.507490561002	106.548862548013	105.803773038987	113.873582880653	118.64800299443	124.021405484188
MUL1	na	27.9231166010869	27.8567735453299	28.4292968074015	28.480939378038	27.6077267161148	23.7074100945272	24.4220895473504	22.9191490243772	22.0999681638474	23.7553438365236
TFAP4	na	55.2956365368002	55.6743673810321	51.8250778911129	47.5098710969903	51.2263541499297	48.6059542456676	50.0197765729118	47.6627079213415	56.5759184994494	50.0559030841033
PDCD7	na	38.3451249099433	40.1983820780711	38.8184732610978	41.3056898582072	41.3523460254252	44.9172810380913	46.1896041439019	46.2944005169011	45.1608045087317	41.7646710632387
SPG21	na	75.5497281558984	75.8519178393232	80.1738384469354	81.4871321093865	80.4139221659653	97.1734848120896	89.3454083440335	90.9924423952884	82.7499677508931	87.539984592384
DNAJB11	na	85.6964381320681	85.9994626329103	85.3684266737835	78.7389712922074	92.1442438178767	89.2582068874987	103.111275588891	92.55079249479	123.106431354441	114.071927059151
CHRD	na	2.16305832825321	2.82093909319797	3.1409138115826	4.16388002602895	3.59413895731967	1.38325245284113	1.85820246555927	1.786401333575	2.26764890724695	3.77925924671966
FLT3LG	na	3.22492332575933	2.93847822208122	2.29528317000267	4.41371282759068	3.59413895731967	0.999015660385263	1.32728747539948	0.608136624195745	1.38365018069306	1.426863184986
RAB11FIP3	na	51.4021315459444	50.0324891946362	45.1405690100525	50.8826139180737	51.8977867023961	45.2630941513015	47.5168916193014	48.0808018504761	53.4242708656486	51.1356914403089
GNPTG	na	43.0645248988593	41.7263907535533	39.5432995253092	39.1821110449324	42.3792428703736	29.586233019102	33.5614118779583	31.1670019900319	37.6660326966443	36.7513679808555
GOLGA3	na	72.7967448290307	68.7603903967005	66.764552559025	57.7113771607612	63.1936519968293	61.2857683967113	66.667753764351	65.4887127180793	62.4564317673949	58.5785183241548
PABPC4	na	173.673919592112	174.232168714602	169.931490831777	166.971589043761	167.22620159661	195.269137926073	204.478116210114	202.699538552244	177.683744037333	169.372516444824
MCOLN1	na	16.6358849609292	17.3566113650931	15.1810834226492	19.9449853246787	19.471544021523	13.1024746227452	14.4484722322058	15.8115522290894	18.7177121665977	17.1223582198319
USP48	na	52.5426532099325	48.3869413902707	55.4089410863803	47.9678978998535	52.3717390923723	58.8650766042394	57.6801214309317	56.7467487452655	56.9602657718642	53.758034591094
EFNB1	na	21.4339416163273	22.1757156493063	22.509882316342	21.8187313363917	22.7102186863605	19.8650421699685	20.8952971127175	19.3843548962394	20.2166665290152	20.4774148980423
PDPR	na	146.616026322327	141.595470594687	139.488787734899	148.733794529754	139.420994718005	133.637556416152	124.196185198094	130.445305889987	121.876520082713	119.586560449772
AARS1	na	459.512245587464	469.059483663418	464.049881598435	430.08716788853	454.046389597218	376.32151453128	376.304960525401	376.930681384325	330.192741731501	320.774269532798
GLG1	na	248.358424416709	248.125101072538	243.300016020283	227.347849421181	244.124976870251	204.375549907278	208.801281129987	203.231658098416	196.055543658758	195.056053774572
KIF4A	na	34.4909482523284	33.6945502798646	33.9460300405658	51.6321123227589	45.8548937301993	40.1911684908841	37.3536618076711	40.1370171969192	45.2761086904561	45.6981857894163
TNRC6A	na	51.3234748794625	47.4858080688325	44.8184240037364	44.0538506753863	42.2212587403816	37.3862399059562	36.0263743322716	39.2248122606256	41.048288693894	36.0572183232947
PLEKHG2	na	13.6076033013747	12.6550462097631	13.771699020016	18.9040153181714	14.4160518617767	11.719222169904	12.0214322771896	10.8704421574989	14.1824143521038	14.037248630673
NAT14	na	14.9840949648086	14.6532114007783	16.9126128315986	16.114215700732	16.1143812591915	14.7546928303054	14.4484722322058	15.7735436900771	17.1034536224558	16.6210279115936
PITPNM2	na	29.4962499307256	27.5825155779357	26.6977673984521	26.6488321665853	25.4354449287238	19.9034658492141	21.0849096092032	21.9689355490713	26.9427437962731	26.5319424667666
EXOC1	na	28.0017732675688	30.6777126385279	26.9796442789788	26.2740829642427	26.6993179686604	29.3172672643829	26.8491295023666	27.9742847130043	20.2935359834982	20.2074678089909
RBM27	na	66.8581665096446	68.525312138934	64.5900737663909	62.2083675888725	62.8381877043471	72.5439064156683	70.4220811947667	66.0208322642506	65.9155572191276	67.6024638724446
OSBPL8	na	54.4697415387399	54.1463587055499	53.5566073000623	53.7140523357734	55.4129335947197	60.4404474533084	53.5465690075447	52.6418265319442	57.8826992256595	49.9402114745098
DTX2	na	29.8895332631353	30.9519706059222	34.3084431726715	32.7280970045875	29.4640402435217	27.3960833021036	27.4558894911207	28.8864896492979	27.2502216142049	26.3005592475797
PUS7	na	32.3672182573162	29.3064228015567	31.6507468705631	28.0645513754351	26.5413338386683	24.3221889624566	20.743607115529	21.3227903858633	26.8658743417902	27.6502946928367
LAMB1	na	179.573169578257	171.019432525127	174.079107788097	158.810384192744	168.80604289653	249.561796700088	255.445955265454	248.613853679023	213.543344553628	201.149145213161
DLD	na	100.01195143178	100.535134904805	101.475676989592	100.516063828339	106.007351224681	122.41784207644	122.944742721289	123.147666399638	132.75354789205	133.893756169497
WDR7	na	18.9562566221463	19.3547765561083	16.9931490831777	21.2357881327476	20.1429765739893	15.2926243397436	14.8656197244742	15.5454924560037	15.6429339872798	16.0425698636263
TXNL1	na	74.5665198248743	79.4564511250761	80.9792009627258	81.6120485101674	81.0458586859336	101.669055283823	110.771620446911	107.830225177708	95.6640361040283	92.5147238049028
CMTM6	na	44.4410165622932	45.6443617163283	46.0667359032115	47.2600382954286	46.2498540551794	38.4621029248326	32.6891943941243	33.4855228697782	36.7820339700904	40.3378078782527
ITGA6	na	425.886520666436	406.646206226413	414.842231883641	383.410072796745	386.666158155599	300.780561134455	259.46574019095	267.124012177981	213.389605644663	222.590656857815
MAP3K20	na	70.6336865007775	65.704373045736	65.1135594016547	56.6287683539937	61.2978424369244	84.8010600950106	85.325623418538	78.4496245212512	72.6416344863855	66.7540587354259
FH	na	39.6036315736542	41.1386951091371	43.086894594787	38.5991678412883	39.2590563030302	43.918265377706	46.1137591453076	42.1894783035798	47.3900186887372	50.4801056526127
SEL1L3	na	148.503786317893	144.024612591607	141.139780892269	153.397340158906	156.167312497164	156.999153397469	162.270374492411	162.524512816313	144.091792428285	139.177006340931
CDV3	na	140.362821337013	138.696172082233	131.83784383489	125.832454386595	130.415899308456	172.944980284387	168.186284382763	156.975266120527	170.381145861453	170.066666102385
ALKBH5	na	99.8939664320573	93.6786857199492	93.7039287122143	89.5234205596224	91.8282755578926	104.512407547997	98.6364206718299	100.684619843408	86.1706584753842	83.9535446949868
NLRP1	na	3.18559499251836	4.15304922054145	3.54359506947781	3.20618762004229	4.06809134729589	0.038423679245587	0.037922499297128	0.152034156048936	0.269043090690317	0.192819349322432
PITPNM3	na	14.6301399656399	14.1046954659898	15.9059096868606	14.3653860897999	13.4681470818242	18.2512476416538	18.7716371520784	18.1680816478479	17.7568439855609	15.2712924663366
SPAG7	na	29.6142349304485	26.2112257409645	26.0534773858198	21.9436477371726	26.7388140011584	28.5872173587168	30.4517669355938	31.3570446850931	31.4011721562841	32.1237035971171
ORC6	na	16.871854960375	16.1420403666328	16.7918084542301	16.2391321015129	17.1412781041399	19.7881948114773	17.7477296710559	16.4196888532851	20.0244928928078	18.7806046240049
ZC3HC1	na	20.7260316179898	23.0768489707445	20.9796935363402	23.5259221470636	22.4337464588744	19.9803132077053	20.2506146246663	19.004269506117	20.1397970745323	22.6369916104535
TMEM101	na	25.327446607183	25.192553290643	26.2145498889779	26.3157217645029	26.9757901961465	27.4729306605947	26.4319820100982	27.442165166833	26.9811785235146	26.2619953777152
PSME1	na	58.1666048633908	56.5755007024704	55.4492092121698	58.6690695667479	59.4810249420156	42.8808260380751	48.7683340961066	47.4346566872681	53.1552277749583	59.6197428104959
PPP2R3C	na	9.71409831051896	11.6363737594416	10.5502489568544	11.5339476721002	10.9009049694531	12.9487799057628	13.6520997469661	15.7355351510649	14.4898921700356	13.3430989731123
HAUS4	na	38.2664682434613	39.8065849817936	38.0533788710969	39.848331849097	42.3397468378756	34.8502770757474	37.619119302751	40.0610001188947	35.0909059714656	36.4428570219396
SLC7A8	na	269.045127701458	319.902329110575	302.413624679299	282.644176166845	248.153572185049	302.39435566277	292.420392080154	294.642194422839	297.869136121422	306.274254463751
OSGEP	na	25.6027449398698	26.0153271928257	26.3756223921359	25.0665577566943	29.7405124710078	27.2808122643668	26.2423695136126	26.6059773085639	31.7470847014574	32.2008313368461
RNF31	na	57.6946648644992	59.0046426993909	56.858593614803	61.0424811815844	65.0499655242362	59.2108897174496	56.9216714449891	63.2842174553697	60.0734786784235	61.0080421256174
SCFD1	na	56.1215315348605	53.0885065456007	55.1673323316431	54.0471627378557	54.6625089772573	65.5892204722171	65.3025437896544	61.535824660807	62.8407790398097	62.5505969201969
G2E3	na	19.4281966210379	16.9648142688156	20.0132585173917	20.5279285283227	21.2883615164319	24.1684942454743	20.9332196120146	17.7879962577255	22.5611848907451	21.2101284254675
HECTD1	na	169.741086268015	169.099626753367	168.320765800196	155.604196572702	163.000126119322	170.216899057951	161.549847005765	156.785223425466	155.929688418659	146.195630656268
HNRNPC	na	397.96340406535	398.34010778533	404.936272939418	467.353894121489	406.17719820962	479.104856513225	447.409646707516	458.306963409519	453.452911994908	475.878154127762
SUPT16H	na	259.016402725012	245.186622850457	261.380404499778	245.710560335968	254.591425482226	269.119449436092	254.194512788649	252.376699041234	265.238052693411	248.351321927292
TOX4	na	81.2916648090797	80.2400453176311	80.455715327462	83.0694065192775	82.5862039533563	88.7586990573061	88.3215008630111	92.7028266508389	73.9484152125956	77.0506119892438
GEMIN2	na	7.19708498309704	7.13070715225042	8.01335703211459	7.1202348445095	8.13618269459177	9.45222509441441	8.41879484396241	8.89399812886277	9.03216090174634	8.83112619896738
TGM1	na	0.983208331024186	1.33211012734349	0.966435018948493	0.7911372049455	0.789920649960366	1.34482877359555	1.28936497610235	1.48233302147713	1.34521545345158	1.00266061647665
TINF2	na	19.349539954556	18.1402055576481	20.3354035237079	22.4849521405563	22.2757623288823	18.2128239624083	20.2885371239635	17.4079108676032	20.1013623472908	20.5159787679067
TRPM7	na	68.3919715060424	67.3499208501015	68.1739369616583	66.5804416162029	68.2096481240776	84.8779074535018	81.5333734888252	76.3971634145905	81.1741439339927	73.57986370144
TYRO3	na	43.457808231269	48.191042842132	44.4560108716307	50.7160587170326	47.1582628026339	41.9586577361811	43.6867191902914	46.6364773680112	51.6562734125408	52.1383520567856
WDR76	na	23.4790149448576	22.841770712978	21.6239835489725	22.6098685413372	21.7623139064081	25.9359834907713	27.4938119904178	28.1263188690532	32.5542139735283	29.3856688367386
CAPN3	na	1.21917833046999	1.52800867548223	1.24831189947514	1.45735800911013	1.14538494244253	0.268965754719109	0.303379994377024	0.304068312097873	0.153738908965895	0.8484051370187
SNAP23	na	17.9730482911221	16.3771186243993	17.0736853347567	17.113546906979	15.7984129992073	17.4827740567421	16.2687521984679	14.9753643708202	15.3738908965895	14.4614511991824
PHGDH	na	112.636346402131	130.625151898917	122.737247406459	123.459042771758	134.010038265776	168.641528208882	167.882904388386	174.231142832081	156.46777460004	154.872501375777
EZR	na	533.370855414	486.298555899628	497.391889752158	428.58817107916	438.879913117979	599.947327740596	562.049362082734	538.847057576443	494.501200688802	499.479242484827
MYL6	na	123.372981376915	120.085810009052	130.790872564363	126.58195279128	134.247014460764	90.2187988686384	98.674343171127	93.5010059700958	118.14835154029	133.816628429768
AGO1	na	104.613366420973	106.37291163934	107.51589585802	107.303188270766	103.479605144808	108.892706981994	99.5086381556638	100.798645460445	93.3963871967813	100.266061647665
CLSPN	na	20.3720766188211	21.5096605856345	22.2280054358153	21.3607045335285	21.2883615164319	22.6699707548964	21.3882896035802	20.7146537616676	25.2900505248898	23.9867270557105
RFFL	na	27.1365499362675	28.0526720934687	28.389028681612	30.8543509928745	30.4909370884701	34.427616604046	34.964544351952	32.6113264724968	25.4437894338557	24.6423128434068
UNC13D	na	1.53380499639773	1.56718838510998	1.93287003789699	1.83210721145274	2.09328972239497	2.11330235850729	1.44105497329086	1.9004269506117	1.57582381690043	1.54255479457945
MFSD11	na	13.0963349692422	15.8677823992386	15.2616196742283	16.6555201041158	16.2328693566855	19.3271106605303	18.9233271492669	18.7762182720436	15.6813687145213	16.6595917814581
DPYSL2	na	114.209479731769	116.324557884788	117.703731682769	116.380446727509	111.971252131882	249.484949341597	234.436890654845	230.407763492163	146.82065806243	145.192970039791
TGFB2	na	120.73798304977	114.365572403401	116.052738525398	112.716232304604	110.983851319431	37.8473240569032	33.5234893786611	35.233915664341	26.7121354328243	26.1463037681218
GPATCH2	na	9.12417331190445	9.5598491491709	7.89255265474602	7.28679004555066	9.87400812450458	8.2995147170468	6.67435987629453	7.44967364639788	8.10972744795097	7.21144366465895
NUP50	na	166.909446274666	136.541288052707	141.09951276648	127.789477998828	136.182320053167	141.706529057725	125.561395172791	124.896059194201	140.940144794484	145.848555827487
CDC45	na	22.4171499473514	21.9798171011675	22.2682735616049	22.4849521405563	26.5413338386683	26.1281018869992	26.5078270086925	29.0765323443591	30.4403039752472	31.9308842477947
COMT	na	56.7114565334751	56.8889383794924	56.3753761053287	57.9612099623229	55.5314216922137	56.4059611325218	58.969486407034	56.2906462771187	59.3047841335941	63.3604381873511
AC016026.1	na	47.5872832215706	43.17604000978	43.6909164816298	43.0961582693996	46.1708619901834	41.5359972644796	41.183834236681	41.3152819062984	44.0846321459704	42.0731820221546
ECHDC1	na	19.310211621315	20.647706973824	21.9863966810782	18.9040153181714	21.8413059714041	21.4404130190376	20.9711421113118	19.9544829814229	22.9839668904013	21.2872561651965
LRRFIP2	na	25.406103273665	23.311927228511	28.469564933191	23.7757549486253	24.5270361812694	32.0837721700652	34.1302493674152	35.3479412813777	30.4018692480058	29.4627965764676
SEC22C	na	24.7375216085685	24.7615764847377	24.523288605818	28.5225781782983	27.5682306836168	27.818743773805	25.3322295304815	26.3779260744905	23.9832697986796	25.8763566790704
XYLB	na	21.0799866171585	18.4144635250423	21.2615704168668	19.5285973220758	19.1555757615389	21.7478024530023	22.2605070874141	21.8169013930224	22.714923799711	22.2899167816731
HDAC6	na	21.9845382817008	22.9593098418613	20.8588891589716	29.1471601822026	27.2522624236326	27.357659622858	29.0486344616	28.3163615641144	26.7890048873072	26.4162508571732
CDC6	na	36.0640815819671	35.0658401168359	36.7647988458322	32.936291005889	33.0186831683433	43.3034865097766	43.2316491987259	41.0492221332128	45.5451517811464	41.3790323645939
UPRT	na	6.92178665041027	5.48515934788494	6.52343637790233	5.16321123227589	6.59583742716906	6.33990707552186	5.19538240370653	6.72751140516543	5.76520908622107	5.47606952075706
CDC23	na	36.3393799146539	36.4371299538071	38.4963282547816	32.1451538009435	35.6254213132125	33.121211509696	34.4715518610893	33.8656082599006	34.2837766993946	34.6689190081732
AAAS	na	46.6040748905464	51.8739355471404	48.7647003311094	58.6274307664876	53.3196438723247	44.3409258494074	47.2135116249243	52.0336899077485	52.1943595939214	50.6343611320706
CBX5	na	74.5665198248743	76.2828946452284	75.6235402327196	80.3628845023587	77.5307117936099	77.1931716043844	76.4896810823071	76.3971634145905	57.9595686801425	55.2234616459445
SUCO	na	22.3384932808695	20.647706973824	23.4763173352905	22.151841738474	21.564833743918	25.7054414152977	24.9530045375102	21.9309270100591	25.6743977973045	21.8657142131638
MSH2	na	62.3747365201744	65.4692947879695	65.0732912758652	59.9598723748168	61.2583464044264	69.2394700005479	71.4839111750863	63.3602345333942	81.0972744795097	72.6157669548278
MAP3K1	na	15.692004963146	14.4181331430118	15.1005471710702	15.1148844944851	15.2849645767331	16.2147926416377	15.6240697104167	14.2912106686	15.6044992600384	13.2274073635188
DHPS	na	49.8683265495467	45.4484631681895	47.5566565574238	50.1331155133885	56.9927748946404	53.1015247174013	57.6042764323374	58.5331500788405	55.9225281363444	58.8099015433417
HOOK2	na	40.3115415719916	37.8475995004061	40.8318795505738	38.266057439206	42.1422666753855	46.1852624531956	50.3990015658831	50.3993227302224	48.6583646877058	44.0785032551079
ARCN1	na	142.919162997676	151.429577711252	145.649810980696	163.265735820595	142.738661447838	160.572555567308	153.244819659694	150.513814488447	136.404846979991	139.408389560118
EPB41L4B	na	11.2085749736757	12.0281708557191	12.1207058626457	9.53528525960629	9.43955176702637	12.7182378302893	12.2868897722695	11.2885360866335	14.0671101703794	13.6516099320282
TMEM38B	na	18.169689957327	18.1010258480203	18.3219972342318	17.4882961093216	17.0227900066459	22.4394286794228	20.8952971127175	20.5626196056186	23.1377057993672	22.7141193501825
PSMD5	na	24.5408799423637	25.4276315484095	27.6239342916111	29.4386317840247	26.5413338386683	30.1625882077858	29.7691619482455	27.1000883157229	29.8253483393837	29.7713075353835
NUP188	na	235.734029446359	240.406698275871	235.608803994485	254.787818792711	249.101476965001	264.931268398323	242.438538006539	252.072630729136	284.993502495528	288.149235627442
CRAT	na	54.7843682046676	58.5736658934856	55.6102817153279	59.7933171737757	62.2457472168769	41.3823025474972	45.1656966628794	43.9758796371548	44.5074141456267	45.3125470907715
NANS	na	50.3795948816793	45.4876428778173	50.3754253626902	46.6770950917845	50.3179454024753	44.6098916041266	49.5647065813463	50.5133483472591	52.5787068663361	57.6529854474071
TBC1D2	na	10.893948307748	12.2632491134856	12.4831189947514	11.7837804736619	11.8093137169075	13.9477955661481	15.6240697104167	16.9518083994564	12.9140683531352	12.610385445687
WHRN	na	17.4224516257486	16.1028606570051	15.5837646805444	17.696490110623	15.126980446741	8.76059886799385	8.9497098341222	8.93200666787501	7.76381490277771	7.75133784276176
CWF19L1	na	24.186924943195	22.8809504226057	24.4830204800285	22.6515073415975	24.7245163437595	29.8551987738211	28.0626494798747	30.368822670775	23.7526614352308	25.9149205489348
SEMA4G	na	14.7481249653628	16.2203997858883	13.8522352715951	12.366723677306	11.5723375219194	11.6807984906585	10.2390748102246	12.4668007960128	9.60868181036845	11.1449583908366
BTAF1	na	78.46002481573	72.3649236824535	73.7309383206121	71.4105424463964	73.2256442513259	79.1527792459093	70.232468698281	69.7076605484373	75.7932821201863	71.0346482903839
IKZF5	na	18.9955849553873	18.8454403309475	18.9662872468642	17.9879617124451	18.4051511440765	16.5221820756024	15.1310772195541	16.2676546972362	17.5262356221121	16.8524111307805
TLL2	na	5.66327998669931	6.58219121746193	5.87914636527	5.82943203644053	5.41095645222851	4.53399415097927	4.96784740792377	4.48500760344362	5.91894799518696	6.40160239750474
SORBS1	na	9.55678497755509	10.9311389861421	9.90595894422205	11.6588640728811	8.92610334455214	9.10641198120413	8.41879484396241	8.13382734861809	11.8378959903739	9.3324565072057
BAMBI	na	423.880775671147	456.600336001794	467.110259158438	486.965769044085	477.467536868543	664.614379910919	638.387353167853	668.342149991124	672.492422544067	713.27733701354
WAC	na	161.836091286581	161.616302214467	158.414806855974	166.138813038555	151.506780662398	166.451378491883	163.559739468513	151.464027963753	152.701171330375	147.429674491931
CREM	na	5.62395165345834	7.16988686187817	6.04021886842808	4.53862922837155	6.43785329717698	8.10739632081887	7.28111986504857	7.71573341948352	7.49477181208739	6.82580496601409
NUBP2	na	52.3460115437277	52.0698340952792	48.7244322053198	58.252681564145	56.4793264721662	50.5655618871926	50.8540715574486	52.1857240637974	57.1524394080715	62.5120330503324
HIVEP1	na	12.7817083033144	12.4199679519966	11.3958795984343	12.2001684762648	10.6639287744649	10.5280881132909	10.95960229687	11.1745104695968	12.491286353479	11.9162357881263
FKBP5	na	32.4852032570391	34.2822459242809	32.415841260564	32.0202374001626	33.0186831683433	34.7350060380107	33.6372568765525	33.2574716357048	34.3606461538776	32.1237035971171
SRPK1	na	115.389329728998	113.621157920474	114.160136613291	109.38512828378	104.348517859764	123.685823491545	113.046970404739	112.581292554237	113.920531543728	114.534693497525
BRPF3	na	70.3190598348498	64.0196455317428	66.4826756784984	68.8289368302585	61.6533067294066	55.4069454721365	58.8936414084398	55.7205181919352	55.4997461366882	58.5399544542903
MRPS18A	na	37.9518415775336	39.6890458529103	41.6775101921538	44.3869610774686	43.05067542284	50.4502908494558	51.9159015377682	56.6327231282288	51.5025345035749	53.0638849335332
TMEM14A	na	8.02297998115736	8.81543466624365	9.90595894422205	11.7837804736619	10.0319922544967	7.03153330194243	7.20527486645432	7.06958825627554	8.87842199278045	8.59974297978046
EFHC1	na	11.4052166398806	11.5188346305584	12.1207058626457	12.94966688095	13.1126827893421	9.72119084913352	8.72217483833944	10.1482799162665	9.87772490105877	8.52261524005149
HSP90AB1	na	1701.38302433749	1729.07894529184	1675.19430096984	1763.5697462243	1828.94277688573	2232.30049313087	2340.38704412225	2356.4914102195	2187.8968482209	2183.98764203546
CDC5L	na	58.5992165290415	58.5344861838579	64.7108781437595	62.6663943917357	63.1936519968293	78.3843056609976	79.0684110345119	75.6369926343458	78.1762352091577	77.4748145577531
ITPR3	na	292.366829313352	274.806483329036	275.272907897162	263.115578844769	266.203259036643	316.995353776093	303.835064368589	303.460175473677	282.572114679315	270.217036140456
ZNF184	na	16.3999149614834	14.0655157563621	17.1944897121253	17.6132125101024	16.6278296816657	21.0945999058273	20.440227121152	19.6884232083373	21.5234472552253	18.39496592536
DSP	na	593.425220272958	573.199151853976	589.324020929633	564.622131529525	571.349606116333	618.236999061496	588.633034090021	570.432153495609	573.292391533823	535.420769198529
SIRT1	na	43.49713656451	40.4726400454653	44.6976196263678	43.8872954743451	45.341445307725	45.5320599060206	44.5210141748283	46.9025371410969	47.0441061435639	45.5439303099584
HNRNPH3	na	72.9933864952356	69.5048048796277	64.8316825211281	64.2486688016267	65.0499655242362	75.6946481138065	75.9208435928502	71.0759679528777	73.2565901222491	73.9269385302204
IFT74	na	14.6694682988809	16.1812200762606	16.1877865673873	13.8657204866764	14.6530280567648	13.8709482076569	15.699914709011	11.858664171817	14.2208490793453	12.4175660963646
JAK2	na	17.4224516257486	17.7484084613706	16.5501996994929	16.2807709017732	16.5488376166697	17.1369609435318	17.1409696823019	16.6857486263708	15.7198034417628	14.5771428087758
ABL1	na	91.0057631195987	95.598491491709	93.9858055927409	95.1030197945012	103.24262894982	104.473983868751	100.153320643715	98.7081758147719	105.61863045957	101.461541613464
ACOT7	na	99.7366530990934	97.3615784249577	96.2810887627436	89.2319489578003	99.7669780899942	120.611929151898	122.944742721289	125.960298286544	124.566950989617	130.268752402235
SH3GLB1	na	35.4348282501117	36.5546690826904	34.268175046882	35.7260906233284	37.6002229381134	42.3813182078825	40.8046092437097	42.7596063887633	35.936469970778	35.4016325355985
CDC7	na	12.7817083033144	13.5561795312014	13.7314308942265	15.2814396955262	16.8253098441558	16.1763689623921	15.5482247118225	15.583500995016	17.7184092583194	18.5106575349535
SYDE2	na	5.97790665262705	6.15121441155668	5.71807386211192	4.41371282759068	5.96390090720076	6.30148339627628	5.11953740511228	5.2451783836883	6.14955635863581	5.0904308221122
PCSK5	na	2.24171499473514	3.09519706059222	2.77850067947692	2.62324441639824	3.15968259984146	2.34384443398081	2.50288495361045	2.92665750394202	3.26695181552527	3.74069537685518
SCD	na	859.79602131403	880.838231851066	817.040272269372	780.394394478345	782.021443460762	4594.01193796088	4360.0635116887	4474.44122959822	2174.98277986776	2237.51429340736
TMED1	na	15.1020799645315	11.6755534690694	12.2415102400142	13.6158876851147	14.6135320242668	14.9083875472878	14.4105497329086	15.2794326829181	16.7191063500411	16.4667724321357
ABLIM1	na	83.5727081370558	87.1748539217428	85.4892310511521	65.5394716096956	68.3676322540697	99.8631423592807	89.8384008348962	94.4892279844139	69.0287701256869	65.095812331253
ERMP1	na	62.3747365201744	61.1203470192893	59.9592393005961	58.1694039636244	54.5835169122613	59.7488212268879	60.2209288838392	59.3693379371096	59.6891314060088	61.4708085639913
RAB18	na	32.2492332575933	33.5378314413536	35.4359506947781	34.1854550136977	35.8229014757026	37.96259509464	35.4196143435175	33.3334887137293	35.2446448804315	34.4375357889863
HSD17B7P2	na	2.71365499362675	2.93847822208122	3.58386319526733	2.95635481848055	2.68573020986524	5.53300981136453	4.51277741635823	5.62526377381064	3.76660326966443	2.73803476037853
PRTFDC1	na	23.3217016118937	23.6645446151607	24.9662379895027	26.9819425686676	26.1068774811901	31.0847565096799	28.3281069749546	29.7606860465793	29.2103927035201	26.6861979462246
TSPAN15	na	16.950511626857	17.0039939784433	17.3555622152833	19.278764520514	18.5631352740686	16.2532163208833	17.5201946752731	17.9400304137745	14.9511088969333	17.5851246582058
WASHC2A	na	69.7291348362353	71.2678918128765	70.2678795027133	64.4568628029281	62.482723411865	59.7872449061334	64.6578613016032	61.535824660807	58.1901770435913	55.030642296622
MAST3	na	28.7096832659062	29.8941184459729	27.9863474237168	27.3983305712705	29.9379926334979	20.1340079246876	21.9950495923342	25.0476272090623	22.4074459817792	22.2127890419441
MZF1	na	17.6977499584353	16.4946577532826	15.3018878000178	14.9066904931836	16.9043019091518	16.4453347171113	18.5061796569985	18.6241841159947	19.5248414386687	19.0891155829208
OCEL1	na	10.5399933085793	10.4609824706091	10.5099808310649	10.6595328666341	10.9009049694531	10.4512407547997	9.93569481584753	10.0342542992298	10.1852027189906	10.6821919524627
MYO9B	na	140.323493003772	137.168163406751	129.180147532782	123.459042771758	133.891550168282	102.821765661191	117.142600328828	106.271875078206	113.574618998555	110.292667812431
KCNK6	na	22.2205082811466	24.408959098088	24.8857017379237	24.025587750187	20.5379368989695	29.2404199058917	29.1244794601943	27.6322078618942	27.4039605231708	26.8404534256825
CATSPERG	na	3.42156499196417	2.46832170654822	2.939573182635	3.78913082368634	3.55464292482165	3.07389433964696	2.95795494517598	2.96466604295426	2.22921418000548	2.69947089051405
PSMD8	na	131.120663025385	127.09897803242	131.676771331732	140.614228478998	147.754657575086	163.761720944692	166.252236918609	170.430288930858	174.647400585257	194.708978945792
FBXL19	na	48.334521553149	44.5473298467513	43.7714527332088	46.177429488661	46.7633024776537	39.3458475474811	38.1879567922079	39.5288805727234	40.318028876306	42.2660013714771
HSD3B7	na	75.3137581564526	75.4601207430457	71.556459527978	72.5347900534243	74.8449815837447	58.1734503778188	59.8796263901651	61.3457819657458	70.0280730339653	81.2926376743373
SETD1A	na	86.954944795779	83.1785235397123	81.5832228495686	89.6483369604032	87.6022000806046	74.6572087741756	76.8309835759813	75.4469499392847	87.4774392015944	86.344504626585
BCL7C	na	67.2907781752953	64.293903499137	63.3417618669158	70.5777664411907	75.6349022337051	46.4926518871603	57.2250514393661	54.4282278655192	65.9155572191276	71.0732121602484
EFNA2	na	5.54529498697641	5.75941731527919	5.07378384947959	7.03695724398892	6.71432552466311	6.99310962269684	7.88787985380262	6.6895028661532	9.18589981071224	8.83112619896738
CIRBP	na	148.818412983821	143.867893753096	142.831042175429	157.602858985196	162.921134054326	178.477990095752	165.797166927044	178.830176052561	146.55161497174	143.843234594534
ATP5F1D	na	139.300956339507	143.907073462724	140.334418376479	139.989646475093	135.708367663191	140.70751339734	143.991729831195	151.730087736838	157.77455532625	158.806016101955
CBARP	na	53.0145932088241	47.3290892303215	44.5365471232097	46.5521786910036	47.9086874200962	35.541903302168	31.9307444081818	39.6429061897601	48.8889730511547	53.1410126732622
HNRNPM	na	130.452081360289	128.901244675296	128.616393771729	129.579946410021	135.629375598195	113.926208963166	124.65125518966	117.56041116484	141.785708793797	140.642433395782
MARCHF2	na	14.9054382983267	16.0636809473773	17.0334172089672	14.9483292934439	17.6942225591122	9.26010669818648	9.02555483271646	11.2885360866335	7.95598853898508	8.25266815100008
NDUFB7	na	45.856836558968	46.780573295533	46.026467777422	47.6764262980315	51.1078660524357	37.8857477361488	40.00823675847	37.4764194660628	42.3550694201041	49.2074979470846
TECR	na	90.5338231207071	91.7980596578172	94.0260737185304	120.544326753538	105.217430574721	96.4050112271779	104.362718065696	101.520807701677	104.58089282405	109.868465243922
TIMM13	na	40.1935565722687	40.5509994647208	36.9258713489903	40.7227466545631	43.6431159103102	43.3034865097766	37.6949643013452	42.6455807717266	52.3480985028873	54.0665455500099
CDC34	na	60.0150365257163	58.5344861838579	59.5162899169113	58.3359591646656	62.3642353143709	64.205968019376	73.3800361399427	68.1493104489357	63.1098221305	63.9774601051829
MTAP	na	137.649166343386	133.681169249882	131.233821948047	128.205866001431	125.75536747369	100.900581698912	94.1236432554717	87.3056141111017	97.7395113750679	102.502766099805
MISP	na	52.0313848777999	52.0306543856514	48.2412146958456	47.0102054938668	47.43473503012	39.0384581135164	38.9464067781504	40.2510428139559	40.4717677852719	39.7979137001499
CEP170B	na	426.122490665882	400.299093266717	390.842428913086	393.195190857914	391.405682055361	406.945186890012	385.368437857415	404.752931941281	390.65056768234	395.511049330172
POLR2E	na	108.624856411552	109.115491313283	108.683671505916	113.257536707987	112.366212456862	87.4522939629561	89.3833308433307	94.0711340552794	97.6242071933434	104.585215072487
POLRMT	na	126.676561369156	127.059798322792	123.582878048039	124.791484380088	126.071335733674	117.80700056697	116.422072842183	121.779358995198	134.5599800724	143.226212676702
HCN2	na	5.89924998614512	5.72023760565144	6.64424075527089	8.03628845023587	7.70172633711357	7.99212528308211	8.45671734325954	8.66594689478937	8.57094417484866	8.90825393869635
IZUMO4	na	2.39902832769901	2.50750141617597	2.41608754737123	2.45668921535708	1.73782542991281	1.46009981133231	1.74443496766789	2.12847818468511	2.26764890724695	2.69947089051405
RASSF7	na	46.2894482246187	45.9186196837225	43.6909164816298	42.429937465235	47.8296953551002	22.7468181133875	22.6776545796825	23.1472002584506	24.4829212528188	26.801889555818
GADD45B	na	51.952728211318	55.9486253484264	55.2478685832222	50.7993363175532	51.858290669898	58.9803476419761	56.7699814478006	62.5240466751251	66.5305128549911	71.9601811671316
MADCAM1	na	0.983208331024186	0.861953611810491	0.926166893158972	0.749498404685211	1.02689684494848	0.922168301894089	1.17559747821097	0.912204936293618	0.730259817588002	0.578458047967295
MKNK2	na	206.277107848874	210.003243604738	187.689734304955	191.913230399674	195.189392605206	298.014056228773	292.572082077342	292.893801628276	208.316221648788	201.843294870722
ARVCF	na	27.4118482689543	26.0153271928257	25.3286511216084	26.0658889629412	26.4623417736723	18.3665186793906	18.9991721478611	21.0187220737654	20.60101380143	22.9069386995049
TRMT2A	na	47.4692982218477	47.720886326599	45.8251271484744	41.430606258988	41.5103301554172	39.9222027361649	40.4253842507384	41.5813416793841	47.7743659611519	47.7806347620986
RANBP1	na	120.502013050324	109.428928990305	122.696979280669	113.340814308508	120.462899118956	110.429654151817	116.72545283656	109.426583816222	138.595626432755	137.094557368249
ZDHHC8	na	79.6792031462	75.0291439371404	69.8249301190286	73.076094456808	68.8810806765439	56.4059611325218	53.8878715012189	58.2290817667426	65.8771224918861	74.2740133590007
KLHL22	na	16.8325266271341	15.4759853029611	16.9931490831777	16.8637141054172	18.0496868515944	14.139913962376	16.306674697765	16.8757913214319	14.7589352607259	17.0837943499675
MED15	na	105.67523141848	95.6376712013367	94.7911681085313	104.055361850463	99.5694979275042	103.590239246103	112.516055414579	111.212985149797	105.849238823019	103.58255445601
SNAP29	na	31.5019949260149	32.5975184102876	30.6037756000356	31.6038493975597	29.6220243735137	29.6630803775932	33.5993343772554	31.9271727702766	28.633871794898	27.4960392133788
CRKL	na	71.0662981664282	65.7435527553638	61.811573086914	68.0794384255733	67.0642631816351	80.3439133025225	73.9488736293996	75.180890166199	65.8771224918861	66.9468780847483
LZTR1	na	64.4984665151866	56.7713992506091	61.0867468227027	61.6670631854887	60.2709455919759	54.9458613211895	55.0634689794298	57.8489963766203	67.7604241267183	76.2022068522251
MMP11	na	14.0008866337844	13.9087969178511	13.691162768437	15.0316068939645	14.6135320242668	14.0630666038849	12.8936497610235	14.5952789806979	12.4528516262375	16.2353892129488
SMARCB1	na	117.041119725119	109.546468119188	108.442062751179	125.16623358243	130.257915178464	119.958726604723	133.221740030811	126.91051176185	137.673192978959	140.912380484833
BCL2L13	na	40.3508699052326	42.9801414616413	44.9392283811049	41.0142182563851	44.2750524302785	46.9537360381074	47.0618216277358	48.0808018504761	36.4745561521586	39.1037640425892
DDTL	na	25.1308049409782	24.565677936599	25.2883829958189	23.8590325491459	24.9614925387476	24.3221889624566	26.962897000258	27.9362761739921	30.9783901566279	31.1210429806405
DDT	na	42.0419882345942	38.6703734025888	42.6439452111022	40.6394690540425	39.5750245630143	39.2305765097444	45.3173866600679	46.3704175949256	48.1971479608081	50.1330308238323
GSTT2	na	3.77551999113287	3.64371299538071	3.06037756000356	4.24715762654953	4.50254770477409	3.03547066040138	3.48886993533577	3.15470873801543	4.03564636035475	4.08777020563555
CABIN1	na	111.889108070552	105.393418898646	103.207206398541	111.883456299398	111.41830767691	104.435560189506	105.614160542501	109.312558199185	112.190968817862	106.204897606795
TBC1D10A	na	14.7087966321218	17.7875881709983	14.3757209068588	15.6978276981291	17.5362384291201	14.6778454718143	14.4484722322058	16.3816803142729	14.8358047152089	16.6981556513226
SUSD2	na	1.37649166343386	1.25375070808799	1.3691162768437	2.41505041509679	1.81681749490884	0.38423679245587	0.37922499297128	0.380085390122341	0.538086181380633	0.655585787696268
SF3A1	na	215.676579493465	206.398710318985	196.387649475492	214.606376541532	211.106293701908	206.796241699749	225.25964582494	218.092996852199	221.883680365028	219.698366617979
RNF215	na	16.4785716279654	16.9648142688156	15.5032284289654	18.1545169134862	18.6026313065666	16.9064188680583	14.9793872223656	15.9255778461261	14.682065806243	13.5359183224347
SEC14L2	na	10.893948307748	9.95164624544839	10.8723939631705	11.0342820689767	12.7967145293579	9.49064877366	10.7699898003843	10.3763311503399	9.76242071933434	10.4893726031403
SPECC1L	na	74.4878631583923	69.152187492978	66.4826756784984	60.4595379779403	63.5491162893115	74.7724798119124	68.2984212341275	68.5293958390581	65.0315584925737	63.1676188380287
PPIL2	na	68.3919715060424	70.562657039577	70.9121695153457	76.4488372778915	77.688695923602	66.9340492458126	65.2646212903573	69.3655836973272	66.9917295818888	70.5718818520101
YPEL1	na	7.78700998171155	9.0113332143824	10.2281039505382	11.1175596694973	10.5454406769709	11.1044433019747	10.5045323053045	10.6423909234255	8.76311781105603	7.86702945235522
SNRPD3	na	79.6398748129591	76.9881294185279	81.1805415916734	81.0291053065233	78.5576086385584	82.1882499063107	86.1219959037777	83.9988712170373	87.7849170195261	99.7261674695617
PES1	na	130.924021359181	129.684838867851	126.522451230674	132.161552026159	130.33690724346	150.121314812509	150.211019715924	150.209746176349	167.15262877317	165.786076547427
MAPK1	na	143.863042995459	144.690667655279	149.032333547015	156.103862175825	147.557177412596	165.337091793761	153.017284663911	155.226873325964	155.506906419003	153.214254971604
GGT1	na	1.14052166398806	0.822773902182741	0.805362515790411	0.666220804164632	0.513448422474238	1.07586301887644	0.872217483833944	1.36830740444043	1.07617236276127	0.655585787696268
PRODH	na	6.09589165234995	5.48515934788494	5.75834198790144	4.99665603123474	6.87230965465519	11.4886800944305	11.7938972814068	13.6070569663798	11.2229403545103	8.90825393869635
PPM1F	na	33.6650532542681	34.1647067953976	36.0399725816209	32.1867926012038	30.4119450234741	28.8946067926815	27.3041994939322	27.7462334789309	29.5947399759348	28.228752740804
SLC35E4	na	19.7428232869657	21.3137620374958	24.1608754737123	22.6098685413372	23.658123466313	21.863073490739	20.4023046218549	20.7526623006798	24.1370087076455	25.2978986311031
TOP3B	na	23.7936416107853	23.8604431632995	24.3622161026599	24.6501697540914	25.3169568312297	24.0916468869831	22.2605070874141	23.2992344144995	21.331273619018	24.2181102748974
ESS2	na	28.1590866005327	28.6403677378849	26.6574992726626	28.4393005777777	31.6758180634107	34.6197350002739	36.8227468175113	35.0818815082921	37.6660326966443	37.0984428096359
CRYBB2P1	na	18.0517049576041	16.7689157206768	16.4293953221244	16.0309381002114	17.8127106566063	23.5152916982993	24.2324770508648	22.0449526270958	23.0608363448843	22.1742251720797
CARD10	na	32.0525915913885	32.8325966680541	28.5098330589805	33.6025118100536	31.6363220309127	25.8207124530345	26.2423695136126	26.3779260744905	30.5171734297302	34.6689190081732
LRP5L	na	6.84312998392833	7.36578541001692	7.32879889369274	6.95367964346834	8.45215095457592	7.80000688685417	6.93981737137442	7.06958825627554	7.41790235760444	6.5172940070982
SLC25A1	na	104.180754755323	111.192015923553	104.938735807491	105.304525858272	101.899763844887	100.439497547965	115.853235352726	115.697992753241	106.464194458882	111.758094867281
GRK3	na	1.37649166343386	1.33211012734349	2.29528317000267	1.41571920884984	0.71092858496433	0.499507830192632	0.720527486645432	0.532119546171277	0.614955635863581	0.8484051370187
GGA1	na	51.2841465462215	45.9186196837225	50.3754253626902	45.1780982824141	45.6969096002072	48.2601411324573	50.664459060963	50.8554251983692	52.2327943211629	53.3338320225846
HIRA	na	86.4043481304055	83.5703206359898	86.8180792022063	82.6113797164143	84.047557155783	91.1025434912869	89.6487883384106	87.0775628770283	90.2447395629805	92.4375960651738
SH3BP1	na	21.1193149503995	20.8436055219628	24.8857017379237	21.5688985348299	23.5791314013169	16.0226742454098	17.1030471830047	18.1680816478479	21.7540556186742	23.5625244872012
LGALS1	na	1.65178999612063	1.91980577175973	2.61742817631883	2.74816081717911	1.73782542991281	0.614778867929393	0.606759988754048	1.52034156048936	0.80712927207095	0.42420256850935
HPS4	na	43.49713656451	44.74322839489	42.2009958274175	50.2580319141694	46.2498540551794	51.1034933966308	48.882101593998	51.2355105884915	47.1209755980469	45.2354193510425
Z83844.1	na	11.0512616407119	9.5598491491709	10.6307852084334	10.8677268679356	11.8093137169075	10.604935471782	10.2011523109274	10.4523482283644	12.5681558079619	12.2633106169067
SRRD	na	21.5519266160502	20.961144650846	21.664251674762	22.5265909408166	23.737115531309	22.4010050001772	21.6916695979572	22.1209697051202	25.1747463431653	27.7274224325657
PATZ1	na	66.6221965101988	68.1726947522843	72.8450395532426	73.0344556565477	74.2920371287724	76.0020375477712	68.2225762355333	72.748343669416	70.7583328515532	71.3817231191643
TRIOBP	na	43.49713656451	44.1555327504738	48.3620190732142	51.1740855198958	49.8439930124991	37.8089003776577	41.6768267275437	36.6022230687814	35.7058616073292	31.2752984600984
TFIP11	na	34.8055749182562	33.7337299894924	35.1138056884619	35.6844518230681	32.2287625183829	32.3911616040299	35.0783118498434	33.1054374796559	31.3627374290426	33.0106726040003
GCAT	na	20.2147632858573	20.804425812335	20.2951353979184	21.5272597345697	24.6850203112614	24.3221889624566	25.4459970283729	26.0358492233803	24.982572706958	26.879017295547
ANKRD54	na	16.5572282944473	17.0431736880711	17.4763665926519	17.3217409082804	18.8396075015547	18.5586370756185	18.2786446612157	18.4341414209335	18.5639732576318	18.1250188363086
EIF3L	na	509.105273804324	525.94842204291	540.116371214839	516.737511230192	529.720787863421	485.444763588747	494.243933339469	506.387765259995	531.360104113375	525.239907554304
SNU13	na	96.2364314406473	95.0107958472927	94.9925087374789	95.8941569994467	96.0938470676785	101.284818491367	97.0057532020534	105.017593290803	96.4327306488578	109.444262675412
MICALL1	na	75.6677131556214	78.6728569325211	75.9054171132462	80.3628845023587	78.2811364110723	79.4217450006284	82.4435134719563	83.7708199829639	79.8673632077825	79.7500828797578
POLR2F	na	26.7432666038579	22.6066924552115	27.462861788453	22.4016745400357	22.7102186863605	21.9783445284758	24.5737795445389	22.7671148683282	24.0985739804041	26.6476340763601
CCDC134	na	6.01723498586802	6.58219121746193	5.07378384947959	6.62056924138603	7.5437422071215	5.95567028306599	5.99175488894622	7.41166510738565	7.07198981243118	6.59442174682717
DEPDC5	na	24.3835666093998	23.4294663573942	24.1608754737123	24.6085309538311	23.1051790113407	22.3241576416861	25.6735320241556	26.3399175354782	24.7519643435091	26.3776869873087
PICK1	na	25.8780432725566	26.7989213853807	26.7380355242416	27.3566917710102	26.9362941636485	25.8975598115257	26.2802920129097	25.4657211381968	30.0559567028325	30.4654571929442
CENPM	na	12.073798304977	11.3621157920474	11.3556114726448	14.0322756877176	14.2185716992866	16.2532163208833	15.6240697104167	18.4341414209335	18.3717996214245	17.2766136992899
SEPTIN3	na	66.1502565113072	65.077497691692	65.2746319048128	72.8679004555066	66.0768623691846	70.7764171703713	70.9909186842236	70.7338911017676	74.3711972122518	76.1636429823606
KDELR3	na	127.935068032867	138.656992372606	147.059195383329	121.335463958484	120.38390705396	183.972576227871	167.16237690174	173.3569464348	153.508300602446	159.268782540329
CYP2D6	na	2.63499832714482	1.91980577175973	2.13421066684459	2.20685641379534	1.73782542991281	2.45911547171757	1.74443496766789	2.12847818468511	2.22921418000548	2.31383219186918
DDX17	na	433.201590649256	425.178208880338	428.412590274709	419.96893942528	383.26949936077	412.324501984395	368.606693168084	381.94780853394	333.613432455993	319.964428265643
TCF20	na	96.7083714395389	94.1488422354822	86.254325441153	81.9451589122497	86.8122794306442	86.4917019818164	84.4154834354069	82.0604357274134	91.1287382895344	84.1078001744448
HSCB	na	4.56208665595222	4.93664341309645	4.67110259158438	4.41371282759068	4.70002786726418	4.84138358494397	4.62654491424961	5.62526377381064	4.76590617794275	3.16223732888788
CBY1	na	8.65223331301284	7.87512163517766	8.25496578685171	9.45200765908571	9.24207160453628	10.2591223585717	9.10139983131072	8.81798105083831	8.68624835657308	8.44548750032251
TOMM22	na	78.6173381486939	76.2828946452284	76.5899752516681	79.6966636981941	80.6114023284554	77.1163242458932	77.1722860696555	79.4378465355692	85.4019639305548	91.6277547980196
XBP1	na	171.235562931172	185.084948281489	181.730051688106	167.554532247405	172.79514217883	225.201184058386	209.445963618038	225.390636342548	192.71172238875	195.287436993759
RTCB	na	65.4423465129698	63.4711295969543	61.811573086914	70.7859604424921	71.7642910488993	76.4246980194726	76.3759135844158	76.7392402657006	81.0972744795097	79.3258803112485
JOSD1	na	65.9142865118614	65.3517556590863	62.3350587221778	58.4608755654464	61.1793543394304	74.4650903779477	70.7254611891437	71.9881728891714	62.7639095853267	61.3551169543978
FBXO7	na	83.5727081370558	84.9416104729611	81.6637591011476	89.9814473624856	90.9198668104381	100.746886981929	100.077475645121	106.005815305121	88.66891574608	97.9522294557954
GTPBP1	na	53.2898915415109	53.0493268359729	53.3149985453252	54.9215775433218	55.4524296272177	63.2453760382363	62.6858913381526	66.0588408032628	64.7240806746419	60.2367647283277
POLDIP3	na	94.7026264442496	96.4604451035194	95.7576031274798	100.932451830942	100.201434447472	101.592207925332	105.159090550936	102.775089489081	104.04280664267	113.107830312539
RAB36	na	7.07909998337414	8.61953611810491	9.50327768632685	9.45200765908571	7.85971046710564	4.87980726418956	4.36108741916972	3.91487951826011	5.64990490449665	5.24468630157015
PPP6R2	na	78.8926364813807	77.0664888377834	78.2409684090384	78.4891384906457	79.860977710993	68.855233208092	68.146731236939	74.0786425348442	70.4508550336215	72.6157669548278
SBF1	na	134.14894468494	133.87706779802	122.495638651721	117.796165936359	123.978046011279	156.691763963504	150.248942215221	160.852137099775	135.136500981022	140.295358567001
SUN2	na	186.61294122839	177.797522290728	181.891124191264	251.415075971628	241.715718887872	149.275993869106	153.131052161803	161.916376192117	201.551709654289	209.247557884703
CYB5R3	na	163.487881282702	174.859044068646	168.079157045459	176.215402701545	175.875832713676	132.254303963311	144.257187326275	145.686730033893	150.817869695543	155.952289731983
DNAL4	na	10.9726049742299	10.6960607283756	10.2281039505382	11.5339476721002	11.7698176844095	8.95271726422178	10.7320673010872	10.8704421574989	9.03216090174634	8.29123202086457
MIOX	na	0.471939998891609	0.705234773299492	1.12750752210657	0.541304403383763	0.47395238997622	0.845320943402915	0.910139983131072	1.4443244824649	0.691825090346528	0.231383219186918
LMF2	na	74.9991314905249	77.4974656436887	70.9121695153457	102.431448640312	103.084644819828	72.8897195288786	75.3140836040962	83.9608626780251	91.5899550164321	96.3711107913514
RHBDD3	na	19.9394649531705	20.5693475545685	22.7112229452896	22.0685641379534	22.2362662963843	19.7113474529862	20.7815296148261	21.7408843149979	20.9084916193617	22.3284806515376
PACSIN2	na	57.2227248656076	51.8739355471404	52.3485635263767	52.1734167261427	52.5692192548624	56.6749268872409	58.6281839133599	60.1675172563666	66.3767739460252	64.5559181531502
TTLL1	na	10.5399933085793	10.7352404380034	10.4294445794858	9.82675686142832	9.83451209200656	11.7960695283952	12.1731222743781	13.4930313493431	8.95529144726339	8.94681780856084
AP1B1	na	114.917389730107	113.934595597496	113.636650978027	118.753858342346	121.213323736418	102.091715755525	105.083245552342	103.079157801179	118.532698812705	129.304655655623
HMGXB4	na	31.344681593051	33.9688082472589	32.6171818895116	37.4332814340002	37.2842546781293	35.541903302168	34.6232418582779	36.7542572248304	39.3187259680277	34.1290248300704
TOM1	na	29.2996082645207	26.8381010950085	28.0668836752958	29.0638825816821	29.8195045360038	21.1330235850729	22.7914220775739	24.5915247409155	22.6764890724695	21.5572032542479
CHKB	na	19.270883288074	17.7484084613706	19.2481641273908	19.3620421210346	19.8270083140052	16.7911478303215	17.2168146808961	16.4196888532851	19.870753983842	17.8165078773927
BIK	na	2.94962499307256	2.54668112580372	2.53689192473979	2.87307721795997	2.68573020986524	4.03448632078664	4.24731992127833	5.39721253973724	3.38225599724969	3.70213150699069
HMOX1	na	5.85992165290415	6.15121441155668	6.92611763579753	9.20217485752397	9.40005573452836	6.72414386797773	7.39488736293996	7.98179319256916	7.14885926691413	7.28857140438792
MCAT	na	28.5523699329424	27.7392344164467	26.8588399016102	28.4393005777777	28.6346235610633	30.1625882077858	30.3379994377024	32.9153947845947	30.7862165204205	35.363068665734
THOC5	na	101.270458095491	104.374746448325	103.247474524331	109.052017881698	97.5946963026032	114.23359839713	115.625700356943	119.802914966562	106.92541118578	112.336552915249
MCM5	na	113.894853065842	107.234865251151	109.609838399075	100.099675825736	105.375414704713	122.571536793423	115.511932859052	123.451734711736	142.823446429317	135.89907740245
ARSA	na	23.5969999445805	22.841770712978	27.382325536874	25.2747517579957	28.3186553010791	16.4453347171113	17.2547371801932	21.588850158949	19.0251899845295	18.3564020554955
TSPO	na	82.7861414722365	87.8409089854145	82.4288534911485	93.2709125830484	95.6198946777023	78.9222371704358	76.6792935787928	87.8757421962852	88.4383073826312	103.351171236823
RASD2	na	7.55103998226575	9.99082595507614	7.16772639053466	9.03561965648282	8.01769459709772	7.33892273590713	7.12942986786006	5.92933208590852	6.80294672174086	7.55851849343933
TTLL12	na	182.050854572438	180.696820803181	179.193159763366	173.050853881763	170.701852456435	171.715422548529	169.930719350431	178.108013811329	176.607571674572	183.795403774142
CBX7	na	42.3566149005219	41.7263907535533	43.8117208589983	47.3849546962094	47.1977588351319	25.9359834907713	28.1005719791718	30.7108995218851	28.1726550680003	29.809871405248
PDGFB	na	45.8175082257271	45.1742052007953	44.1338658653145	42.6797702667967	44.5515246577647	80.6897264157328	70.9150736856293	76.7012317266884	62.8792137670511	55.18489777608
RPL3	na	2882.01958823134	2749.16186515993	2804.312548108	2278.60006664382	2705.00427372428	2845.04290606025	3144.60948671645	3106.20984223582	3034.57545462332	2972.19457819569
ZMAT5	na	9.08484497866348	8.54117669884941	8.01335703211459	10.0349508627298	10.3084644819828	10.1822750000806	10.087384813036	9.84421160416863	9.60868181036845	8.86969006883186
RBFOX2	na	107.287693081359	115.345065144095	103.529351404857	107.136633069725	101.978755909883	107.586301887644	105.993385535473	108.514378879928	90.8981299260855	93.401692811786
TAB1	na	32.642516590003	32.4799792814044	29.9594855874033	33.227762607711	31.4388418684226	31.4689933021358	32.8029618920157	36.1461206006346	34.3606461538776	34.4375357889863
ASCC2	na	54.1157865395712	51.1295210642132	53.1136579163776	52.6314435290059	50.8313938249496	56.1754190570483	60.6759988754048	62.676080831174	60.0734786784235	62.9362356188417
MTMR3	na	51.8740715448361	51.5213181604907	51.4626647590072	50.8826139180737	52.5692192548624	38.8463397172885	38.3775692886935	38.6546841754421	35.6289921528462	37.5226453781452
MIEF1	na	75.1957731567297	76.2828946452284	73.8517426979807	65.6643880104765	68.999568774038	112.658227548061	101.480608119114	107.032045858451	88.1692642919409	89.4296142157439
PNPLA3	na	11.5232016396035	10.8919592765144	10.6710533342229	10.2431448640312	10.5059446444729	11.2965616982026	12.7040372645379	13.150954498233	11.3766792634762	11.183522260701
MYH9	na	710.230369998631	691.16925754313	684.920551553955	658.892375318821	686.99398927053	758.560275666379	752.458231053614	734.895101801546	719.805571778321	674.212136840815
SAMM50	na	47.6266115548116	52.1481935145347	48.1606784442666	45.3030146831949	50.3969374674714	52.0256616985249	56.1632214590465	57.5449280645224	52.8477499570265	53.0638849335332
TXN2	na	115.900598061131	119.850731751286	118.186949192243	125.874093186855	118.843561786537	106.587286227258	110.657852949019	116.87625746262	111.34540481855	116.308631511291
FOXRED2	na	154.717662969966	157.306534155415	163.166445699137	173.550519484887	153.679062449789	115.693698208463	116.649607837966	112.733326710286	125.796862261344	125.718215758226
EIF3D	na	391.277587414385	381.80627032242	395.956480888355	357.843849436928	385.797245440643	404.79346085226	426.400582096907	431.206875093796	402.488463672714	407.69723220735
TNRC6B	na	61.4308565223911	63.7845672739763	60.9256743195446	63.9155583995443	64.6155091667579	56.9823163212056	60.6759988754048	63.8923540795655	56.7296574084153	52.3697352759725
SGSM3	na	33.0357999224127	33.5770111509814	34.348711298461	35.6428130228078	37.8371991331015	31.3152985851534	32.9546518892042	35.7660352105123	40.3564636035475	40.6463188371686
IFT27	na	20.8833449509537	20.0991910390355	18.6844103663375	19.4453197215552	19.1555757615389	13.1024746227452	14.8656197244742	15.6975266120527	15.0664130786577	15.7726227745749
KIAA0930	na	83.6906931367787	87.0181350832318	83.7174335164132	75.1580344698225	79.5450094510089	72.5054827364227	74.062641127291	73.5845315276852	80.7897966615779	87.5014207225196
SLC25A17	na	20.6080466182669	22.058176520423	22.7112229452896	22.6931461418578	18.7606154365587	21.5556840567743	20.0989246274778	20.6006281446309	21.7540556186742	25.4135902406965
FAM118A	na	64.3804815154637	56.6930398313536	54.5633104448003	49.633449910265	49.3305445900249	37.2325451889738	36.9365143154027	39.2248122606256	40.394898330789	40.8391381864911
KCTD17	na	22.4564782805924	21.901457681912	20.8991572847612	25.9826113624206	22.0782821663922	18.2512476416538	18.0131871661358	20.0685085984596	21.1390999828106	21.2101284254675
ST13	na	236.363282778214	220.346686946464	227.434374459212	215.855540549341	222.836615353819	226.315470756508	257.076622735231	228.431319463527	248.749554706818	227.989598638843
RBX1	na	20.8440166177127	18.4536432346701	22.1474691842363	24.5252533533105	20.5379368989695	18.9044501888288	17.2168146808961	18.8902438890803	17.9490176217683	20.6702342473647
EP300	na	118.496268055035	114.326392693773	111.099759053287	117.421416734016	114.696478374245	107.317336132925	104.173105569211	104.523482283644	97.9316850112752	87.5014207225196
L3MBTL2	na	43.1038532321003	39.7282255625381	41.2748289342586	40.1398034509191	37.7977031006035	38.9616107550253	40.3116167528471	37.020316997916	37.9735105145761	40.993393665949
RANGAP1	na	157.706616296279	154.95575157775	147.381340389645	167.846003849227	170.188404033961	160.879945001273	155.823549611899	162.942606745448	167.844453863516	173.961616958698
ZC3H7B	na	126.637233035915	132.192340284027	126.643255608042	129.038642006637	122.398204711359	115.463156132989	112.933202906847	112.999386483372	117.225918086495	119.817943668959
PHF5A	na	24.9734916080143	26.5246634179865	24.2816798510809	26.607193366325	24.4085480837753	30.4699776417505	27.0387419988523	30.4828482878117	32.4389097918039	30.1569462340283
ACO2	na	180.241751243354	165.534273177242	177.944847863891	156.312056177127	173.427078698798	173.137098680615	188.588589004617	191.981130550794	196.63206456738	196.405789219829
POLR3H	na	100.995159762804	102.102323289915	95.2341174922161	100.391147427558	100.991355097433	93.7153536799868	88.2456558644168	93.4629974310836	92.397084288503	93.3631289419215
TRMU	na	27.2545349359904	28.6403677378849	24.8857017379237	26.8570261678867	28.6741195935613	24.9753915096316	25.7114545234528	25.3897040601724	27.096482705239	27.2260921243274
PMM1	na	12.1917833046999	14.4181331430118	13.5300902652789	13.6991652856352	14.1000836017925	12.4108483963246	12.3627347708637	12.7708691081107	9.03216090174634	10.9521390415141
DESI1	na	41.8060182351484	45.6443617163283	43.4895758526822	38.4742514405075	38.6271197830619	48.2217174532117	43.8004866881828	46.9405456801091	38.5884661504397	44.7726529126687
CERK	na	62.807348185825	63.3927701776988	66.2813350495508	65.1230836070927	62.9566758018412	59.7872449061334	66.2885287713797	62.7901064482107	59.9966092239406	60.5452756872436
BRD1	na	45.8175082257271	45.996979102978	43.4493077268927	42.3466598647144	46.7633024776537	42.8808260380751	45.2794641607708	44.0518967151793	41.855417965965	42.8830232893088
ZBED4	na	47.7445965545345	47.8384254554822	48.039874066898	42.9296030683584	42.8926912928479	54.4847771702424	47.4789691200042	47.3586396092437	45.6988906901123	45.6596219195519
HDAC10	na	34.1369932531597	33.8512691183756	32.1742325058269	32.3533478022449	32.268258550881	25.4364756605786	26.0527570171269	28.5064042591756	29.7869136121422	31.6995010286078
ABHD4	na	26.8612516035808	27.8567735453299	31.6507468705631	29.6051869850658	26.3438536761782	39.8837790569194	37.6949643013452	43.7858369420937	29.2488274307616	25.6064095900189
KHNYN	na	48.4525065528719	46.0361588126057	48.039874066898	44.2620446766877	47.9876794850922	48.5291068871764	47.7823491143813	45.9903322048032	36.3592519704342	40.1449885289303
FKBP3	na	32.8391582562078	33.4202923124704	34.1473706695134	30.9376285933951	30.214464860984	25.6670177360521	29.5037044531656	25.7317809112825	30.9783901566279	32.586470035491
SDR39U1	na	19.9001366199295	20.7652461027073	17.556902844231	23.6924773481047	19.8270083140052	15.6000137737083	16.4962871942507	17.6739706406889	19.5632761659102	19.7061375007525
RBM23	na	58.9531715282102	57.9076108298139	60.2813843069122	63.9988360000649	61.8507868918967	53.9852693400498	55.5185389709954	55.9865779650208	50.4263621408136	52.7939378444818
PRMT5	na	132.693796355024	132.819215638071	143.676672817009	148.483961728192	150.47988381745	146.27894688795	145.849932296754	151.464027963753	165.115588229371	178.473589732843
AP4S1	na	7.47238331578381	9.20723176252115	9.66435018948493	6.62056924138603	7.85971046710564	7.18522801892478	5.99175488894622	7.41166510738565	8.37877053864129	8.79256232910289
POLE2	na	14.7874532986038	14.4964925622673	16.3085909447558	15.9476604996909	14.9689963167489	13.9862192453937	13.1591072561034	15.0893899878569	17.603105076595	16.5439001718646
VCPKMT	na	7.86566664819349	9.36395060103215	9.90595894422205	10.0349508627298	9.79501605950854	8.14582000006445	7.73618985661411	9.46412621404629	8.8015525382975	8.52261524005149
SOS2	na	41.1374365700519	41.1386951091371	44.0533296137355	41.1807734574263	40.1279690179866	56.3675374532762	58.7419514112513	54.884330333666	41.0867234211355	37.4069537685518
CDKL1	na	6.01723498586802	7.09152744262267	6.0804869942176	6.37073643982429	6.31936519968293	4.49557047173368	4.17147492268408	4.10492221332128	6.49546890380907	5.43750565089258
NIN	na	110.945228072769	102.415760966937	104.97900393328	94.1453273885145	98.1476407575755	106.318320472539	107.168983013684	105.359670141913	112.805924453726	97.450899147557
PYGL	na	181.814884572992	170.000760074805	183.90453048074	150.024597337823	157.905137927077	145.894710095494	154.913409628768	148.461353381786	152.470562966927	173.03608408195
PSMC6	na	67.3301065085363	67.8200773656345	68.3350094648164	62.7913107925165	65.9978703041886	80.8434211327152	78.9925660359176	82.478529656548	87.0546572019381	87.8484955512999
GNPNAT1	na	117.47373139077	115.540963692233	111.905121569078	110.092987888205	106.402311549661	127.374496699121	117.976895313365	114.67176219991	128.83320571342	132.54402072424
DDHD1	na	56.6327998669931	48.2302225517597	49.5297947211103	55.9625475498291	52.0952668648861	44.8404336796001	44.2934791790455	42.1514697645676	43.3543723283824	41.070521405678
CDKN3	na	43.1825098985822	46.5454950377665	50.4156934884797	70.1613784385878	67.0642631816351	38.5389502833238	35.9126068343802	40.0610001188947	46.4675852349418	49.0532424676267
CNIH1	na	138.553718007928	146.453754588528	142.75050592385	154.355032564893	149.650467134991	219.476055850793	194.314886398484	201.293222608792	178.606177491129	177.393801376637
CGRRF1	na	11.5625299728444	9.79492740693739	11.4361477242238	14.5735800911013	14.5740359917688	13.0640509434996	11.3388272898413	13.0749374202085	11.2998098089933	12.1861828771777
ATP6V1D	na	24.4622232758817	26.9948199335195	26.7380355242416	24.025587750187	21.4463456464239	28.1645568870153	26.2802920129097	29.6466604295426	28.0957856135173	28.7300830490423
PLEK2	na	55.1383232038364	52.6967094493232	52.1874910232186	49.9249215120871	56.6373106021583	40.8827947173046	46.3792166403875	42.8736320058	54.8847905008246	54.1436732897389
PIGH	na	17.1078249598208	16.5730171725381	14.697865913175	16.6971589043761	17.0622860391439	20.28770264167	21.6537470986601	20.3345683715452	20.4472748924641	21.6343309939768
PSMA3	na	49.5930282168599	52.8142485782064	53.2747304195357	60.0015111750771	58.6121122270592	65.6660678307083	63.9373338149578	61.6498502778437	72.8338081225928	78.9402416126036
VTI1B	na	76.6902498198865	79.6523496732149	81.5026865979896	74.9914792687813	77.570207826108	80.574455377996	81.7988309839051	85.7852725506123	78.445278299848	79.5186996605709
TIMM9	na	34.8449032514972	33.6161908606091	32.6977181410907	29.4386317840247	32.7422109408572	45.8010256607398	46.3033716417933	42.7976149277756	38.8190745138885	40.0292969193368
GSTZ1	na	27.4905049354362	28.8754459956514	31.7715512479317	28.5225781782983	32.6632188758611	31.0463328304343	34.7749318554664	33.8275997208883	26.5583965238584	23.2540135282853
KIAA0586	na	31.462666592774	32.8325966680541	34.1071025437239	33.1861238074507	33.6901157208096	43.3034865097766	39.1739417739332	41.3152819062984	34.0916030631873	29.7713075353835
TMED8	na	47.15467155592	47.87760516511	44.9392283811049	46.2190682889213	46.2893500876775	60.9783789627466	58.7798739105484	53.8580997803357	56.3453101360006	54.2208010294678
SAMD15	na	3.3822366587232	4.03551009165821	5.07378384947959	4.53862922837155	3.94960324980183	2.3822681132264	2.50288495361045	2.47055503579522	2.99790872483496	2.69947089051405
AHSA1	na	103.158218091058	96.382085684264	97.2072556559026	88.4824505531151	91.5518033304064	85.6848047176591	91.5828358025641	87.4576482671506	99.1615962830024	105.47218407937
DAAM1	na	34.4516199190875	37.3774429848731	38.8990095126768	29.6468257853261	30.3329529584781	40.5754052833399	43.7625641888857	38.3506158633442	33.3229085183578	32.586470035491
SPTLC2	na	80.1118148118507	83.1001641204569	84.1603829000979	68.4958264281762	72.5937077313577	84.954754811993	79.8268610204544	80.540094166924	78.0609310274333	77.4748145577531
RIN3	na	56.2001882013425	56.8105789602369	53.8787523063785	55.0464939441027	57.6642074471067	54.8305902834527	55.3289264745097	59.749423327232	60.8806079504945	64.1702794545053
LGMN	na	88.5674064586587	95.911929168731	98.6569081843253	95.5194077971041	94.1980375077737	55.1379797174174	58.7798739105484	57.963021993657	78.7143213905383	80.9455628455569
ALKBH1	na	15.4953632969412	15.3192664644501	14.8992065421226	13.4493324840735	14.6530280567648	16.5990294340936	14.4863947315029	14.937355831808	13.0293725348596	13.1502796237899
SNW1	na	87.4268847946706	79.0254743191709	83.7174335164132	81.1540217073042	86.259334975672	103.321273491384	102.542438099434	104.561490822656	105.388022096121	100.99877517509
ITPK1	na	241.436637766299	240.994393920288	241.608754737123	228.971762631332	235.119881460703	348.19538132351	330.456658875173	350.628772387859	294.17940230624	298.715735970311
DHRS7	na	31.1087115936052	34.3606053435364	35.4359506947781	34.2270938139579	37.4422388081214	37.5399346229385	42.0939742198121	42.0374441475309	45.1223697814902	42.4588207207995
PPM1A	na	48.0198948872212	47.1331906821827	48.4828234505827	47.3016770956888	48.0666715500883	50.6424092456837	47.9719616108669	46.44643467295	44.1999363276949	41.7646710632387
CEP128	na	8.88820331245864	9.83410711656514	8.53684266737835	9.66020166038716	9.75552002701052	9.68276716988793	10.4286873067102	9.76819452614416	11.9147654448569	9.44814811679916
ERH	na	67.4087631750182	64.6073411761591	68.8987632258696	62.3749227899136	62.1667551518808	71.7754328307566	64.6578613016032	70.3538057116453	71.6038968508657	77.0120481193793
HIF1A	na	124.434846374421	127.60831425758	123.180196790143	127.123257194664	131.126827893421	198.035642831756	188.664434003212	191.601045160672	177.530005128367	174.964277575175
SUSD6	na	23.5969999445805	23.8996228729272	22.9930998258162	22.0269253376931	21.485841678922	23.2847496228257	21.5779021000658	21.5508416199367	19.1020594390125	17.7008162677992
SRSF5	na	111.299183071938	87.7233698565313	94.4287549764257	96.1856286012687	107.508200459606	78.3074583025064	76.6413710794957	77.1193256558229	96.7402084667895	96.9881327091832
EIF5	na	333.858220882573	330.755108677462	330.561044606174	315.08080156961	326.553196693615	377.35895387091	376.684185518372	362.791504871774	367.551296610214	351.933876383303
DICER1	na	94.3486714450809	87.6058307276481	87.8247823469443	82.9861289187569	82.7441880833483	80.3439133025225	72.2802836603259	76.2071207195293	81.443187024683	76.2407707220896
ZFYVE21	na	26.9005799368217	28.4836488993739	27.6642024174006	26.8570261678867	28.4371433985732	23.5537153775449	23.398182066328	23.9833881167197	21.5234472552253	23.3311412680142
MTHFD1	na	238.369027773504	238.565251923367	244.669132297127	239.589656697706	249.456941257484	252.67411471898	262.082392642452	263.70324366688	280.150726863102	284.909870558825
ZC3H14	na	157.116691297665	151.46875742088	160.669821900187	147.776102123767	147.162217087616	155.15481679368	160.29840452896	148.68940461586	157.582381690043	156.916386478595
TELO2	na	57.8913065307041	59.7882368919459	56.2143036021707	58.4192367651861	61.0608662419363	47.4148201890544	46.6446741354674	47.6627079213415	60.3425217691139	64.2088433243698
PCNX1	na	82.1962164736219	82.1990307990186	82.1872447364114	75.7826164737268	75.2794379412229	87.4138702837105	81.9505209810936	78.6396672163123	77.4075406643282	72.7314585644213
GSKIP	na	24.6195366088456	26.4071242891032	28.3487605558225	25.7327785608589	26.1463735136881	29.6246566983476	25.9769120185327	25.3516955211601	26.4815270693754	27.9973695216171
VRK1	na	15.8099899628689	16.3771186243993	16.0267140642292	15.7811052986497	18.7211194040607	21.3635656605464	19.7196996345066	18.9282524280926	24.25231288937	24.1409825351685
PSMC1	na	86.5616614633693	80.3575844465144	87.5026373406281	92.3548589773221	93.7240851177974	106.510438868767	109.254720475026	106.994037319439	112.344707726828	114.226182538609
RPS6KA5	na	20.7653599512308	20.804425812335	21.2615704168668	17.2384633077598	18.6816233715627	20.2492789624244	19.7576221338037	20.1825342154963	22.2152723455719	21.8657142131638
PPP4R3A	na	85.6177814655861	86.7830568254653	82.9523391264123	80.695994904441	84.6794936757512	85.6463810384135	85.4393909164294	81.4142905642054	91.2440424712588	89.198230996557
C14ORF93	na	13.0963349692422	14.6140316911506	13.6106265168579	15.6978276981291	14.3370597967806	11.3349853774482	13.045339758212	11.4405702426825	11.684157081408	11.2220861305655
PSMB5	na	53.2898915415109	52.2265529337902	53.7579479290099	53.6307747352528	58.4146320645691	61.2473447174658	65.0370862945745	62.029935667966	66.7995559456814	73.8498107904914
YY1	na	161.600121287135	157.110635607276	153.542363635442	135.326100845941	141.830252700384	148.54594396344	146.229157289726	135.272390344541	151.548129513131	153.792713019572
ACIN1	na	191.686296216475	183.517759896379	178.02538411547	186.666741566878	184.841432090726	173.751877548545	182.293454121294	175.371399002448	202.858490380499	201.689039391264
CCNB1IP1	na	86.2077064642006	89.2513785320135	94.2676824732676	92.9794409812264	91.1568430054263	133.483861699169	137.886207444357	141.54379928156	111.037927000618	109.521390415141
TRIP11	na	66.1895848445482	71.0719932647377	72.8450395532426	60.5428155784609	67.3802314416192	65.5507967929715	64.582016303009	54.9983559507027	58.3823506797987	46.700846405893
APEX1	na	236.874551110347	248.634437297699	245.514762938707	275.815412924157	267.822596369062	315.842643398725	310.206044250507	329.686067392118	299.291221029356	299.178502408685
PABPN1	na	121.799848047276	107.07814641264	120.11981923014	109.593322285082	108.377113174562	104.627678585734	106.903525518604	112.581292554237	105.772369368536	107.01473887395
ARHGAP5	na	72.6001031628259	70.405938201066	72.7242351758741	61.2090363826255	64.1415567767817	80.3823369817681	71.2184536800064	70.6958825627554	72.2957219412122	66.5612393861035
CINP	na	33.0751282556536	33.1068546354484	35.1943419400409	35.2264250202049	36.8892943531491	36.0029874531151	36.746901818917	35.9560779055734	35.0909059714656	36.9827512000424
DHRS2	na	20.6080466182669	22.3324344878173	20.7783529073926	31.2291001952171	34.6775165332601	45.9547203777221	36.8227468175113	39.7569318067968	27.90361197731	30.1183823641638
SRP54	na	41.7273615686665	40.9819762706261	43.9727933621564	37.8496694366031	40.4044412454727	45.8010256607398	48.3132641045411	45.6862638927054	50.5032315952966	48.5133482895238
CHD8	na	84.9885281337306	87.2532133409983	86.1335210637844	88.5240893533754	85.9828627481859	65.8966099061818	65.9851487770027	64.1204053136389	64.4550375839516	65.4043232901689
PCK2	na	109.332766409889	125.727688195448	116.374883531714	109.260211883	115.881359349186	138.978447831288	133.525120025188	135.348407422566	96.3942959216163	93.5173844213794
PRORP	na	21.5519266160502	20.5693475545685	19.8924541400231	24.2337817514885	20.8144091264556	23.8611048115096	21.8812820944428	23.9073710386952	24.175443434887	26.801889555818
DCAF11	na	107.051723081913	102.88591748247	106.831337719598	119.753189548593	116.315815706664	101.938021038542	106.334688029147	107.982259333757	99.3153351919683	102.078563531295
PSMA6	na	67.3694348417772	71.1503526839932	74.2141558300863	77.4898072843987	80.3744261334673	85.0700258497297	83.1261184593045	85.253153004441	93.5116913785057	100.921647435361
NFKBIA	na	44.5983298952571	45.683541425956	44.1338658653145	49.4252559089636	47.1977588351319	26.7813044341742	30.527611934188	33.2574716357048	38.5884661504397	36.5585486315331
EMC9	na	13.0963349692422	12.0673505653469	10.5502489568544	17.0302693064584	17.8917027216023	15.1005059435157	14.4863947315029	15.6595180730404	14.9895436241748	15.0013453772852
PSME2	na	36.8113199135455	38.0043183389171	37.0466757263589	41.8053554613306	41.7078103179073	24.4374600001934	27.2283544953379	29.3045835784325	39.5108996042351	45.9681328784677
BRMS1L	na	8.80954664597671	8.14937960257191	8.61737891895739	7.74481684841384	7.70172633711357	8.10739632081887	7.69826735731698	6.46145163207979	8.83998726553897	9.79522294557954
REC8	na	2.00574499528934	1.68472751399323	1.65099315737034	1.37408040858955	0.947904779952439	0.537931509438219	0.75844998594256	0.608136624195745	0.653390363105054	0.539894178102809
TM9SF1	na	33.2324415886175	32.0098227658714	33.0601312731964	36.2257562264518	34.2825562082799	29.7399277360844	30.6793019313765	31.0909849120075	33.668821063531	37.0598789397714
SEC23A	na	61.8241398548008	60.8069093422673	66.5632119300774	60.2513439766389	62.0482670543868	46.8384650003706	47.6685816164899	45.6862638927054	51.4256650490919	57.0745273994398
GMPR2	na	38.1091549104975	40.1592023684433	39.7849082800463	33.7274282108345	34.598524468264	35.8877164153783	35.267924346329	38.6926927144543	33.1307348821504	30.6197126724022
PNN	na	100.208593097985	88.546143758714	93.3012474543191	89.7316145609238	85.1139500332295	84.3399759440636	79.9406285183458	79.399837996557	101.736723008181	91.1264244897813
RABGGTA	na	26.2319982717253	24.1738808403215	24.442752354239	29.9799361874084	29.1480719835375	28.6256410379623	29.0865569608972	30.0267458196649	32.5926487007698	34.5146635287153
NFATC4	na	3.02828165955449	3.52617386649746	3.1409138115826	3.20618762004229	2.48825004737515	1.1911340566132	1.13767497891384	0.760170780244682	0.845563999312423	0.694149657560755
PLTP	na	0.235969999445805	0.391797096277496	0.281876880526644	0.666220804164632	0.355464292482165	1.42167613208672	1.28936497610235	1.86241841159947	0.845563999312423	0.886969006883186
PCIF1	na	34.8449032514972	33.6945502798646	36.362117587937	46.3023458894419	40.7599055379549	36.8098847172724	35.5333818414089	36.4121803737203	38.8959439683715	40.5691910974397
GSS	na	42.7892265661726	44.0379936215905	42.6036770853127	51.6321123227589	46.8817905751477	43.6492996229869	48.2753416052439	50.7033910423203	46.3907157804589	48.6676037689818
TRPC4AP	na	80.2297998115736	79.6523496732149	82.2275128622009	80.8625501054822	87.2072397556244	83.6867733968886	80.6990785042884	88.9019727496155	81.7122301153733	83.5293421264775
PYGB	na	287.962055990364	277.705781841489	281.031249885064	223.01741419411	243.335056220291	391.037783682339	363.145853269298	378.451022944815	272.963432868947	267.131926551297
ABHD12	na	55.7675765356918	57.0456572180034	58.4693186463838	65.5811104099559	60.1524574944819	63.9370022646568	65.0370862945745	66.7429945054831	66.1846003098179	67.4482083929867
PROCR	na	50.6155648811251	49.2097152924535	49.5297947211103	52.6730823292662	50.4364334999694	50.2965961324734	55.4426939724011	58.6851842348894	61.8414761315313	65.6357065093558
GINS1	na	14.7481249653628	16.6121968821658	15.785105309492	13.2827772830323	13.7446193093104	12.6798141510437	12.8178047624293	11.4025617036702	13.1062419893426	13.5359183224347
NINL	na	1.06186499750612	1.05785215994924	1.04697127052753	1.29080280806897	1.10588890994451	1.46009981133231	1.8961249648564	1.48233302147713	1.30678072621011	1.65824640417291
UQCC1	na	27.726474934882	30.8344314770389	29.9997537131928	26.1075277632015	25.4354449287238	23.4768680190537	24.1187095529734	26.3779260744905	25.9050061607533	26.3776869873087
ZMYND8	na	59.8970515259934	61.7472223733333	56.6975211116449	53.2976643331705	57.5457193496127	62.5153261325701	62.6858913381526	60.1295087173543	51.9637512304726	46.3152077072481
SGK2	na	1.02253666426515	1.13621157920474	0.926166893158972	0.333110402082316	0.434456357478201	0.345813113210283	0.682604987348304	0.532119546171277	0.614955635863581	0.347074828780377
IFT52	na	20.3720766188211	20.3734490064298	22.9125635742372	23.1095341444607	23.4211472713249	20.4798210378979	22.7534995782768	24.1354222727686	22.1384028910889	21.4415116446544
MYBL2	na	24.3049099429179	25.976147483198	25.5702598763455	24.7750861548722	27.4497425861227	28.0492858492785	27.7213469862006	26.7200029256006	32.3620403373209	29.5013604463321
HNF4A	na	48.1772082201851	50.5810051294247	48.6841640795303	48.3842859024564	43.8800921052983	49.5665462268073	48.4270316024324	47.8147420773905	39.4724648769936	46.0066967483322
NDRG3	na	33.6257249210272	33.3027531835871	36.6439944684637	42.2217434639335	38.9825840755441	37.6936293399209	41.3355242338695	39.6809147287724	41.2020276028599	44.5027058236173
RAB5IF	na	28.8669965988701	29.1888836726734	29.7581449584557	32.8113746051081	33.5321315908175	31.2768749059079	32.0445119060731	33.941625337925	35.4368185166388	38.4481782548929
NFATC2	na	5.58462332021738	4.2705883494247	4.87244322053198	5.66287683539937	5.09498819224436	3.41970745285725	3.33717993814726	3.3447514330766	3.2285170882838	3.27792893848134
PABPC1L	na	102.057024760311	102.454940676565	89.3952392527356	87.5247581471285	95.6988867426984	106.356744151785	88.1318883665254	101.520807701677	85.747876475728	74.5053965781877
STK4	na	46.7220598902693	44.273071879357	49.6505990984788	42.1801046636732	40.0489769529906	43.9566890569516	43.7246416895886	41.3152819062984	39.7415079676839	41.8803626728322
ADNP	na	125.654024704891	127.804212805719	122.978856161196	117.504694334537	124.057038076276	139.554803019972	129.012342608829	133.942091479113	121.645911719265	116.038684422239
PFDN4	na	9.87141164348283	5.87695644416244	6.88584951000801	8.74414805466079	9.00509540954817	9.99015660385263	11.6422072842183	10.2623055333032	10.7617236276127	9.75665907571505
CSTF1	na	35.1988582506659	37.2599038559898	39.5835676510987	38.8073618425898	35.0329808257422	39.2305765097444	37.9983442957222	40.6311282040782	37.0510770607807	41.9960542824257
BMP7	na	93.6800897799844	96.225366845753	97.8515456685349	112.091650300699	109.048545727029	156.230679812557	155.027177126659	157.54539420571	139.287451523101	143.920362334263
RAE1	na	37.2046032459552	35.9669734382741	38.214451374255	35.8093682238489	40.6809134729589	44.7635863211089	43.5729516924001	42.6835893107389	41.4326359663088	42.1117458920191
TPD52L2	na	141.542671334242	135.679334440897	143.998817823325	127.95603319987	127.256216708615	139.285837265253	140.047789904294	139.301295479838	136.981367888613	139.524081169712
DNAJC5	na	102.175009760033	103.23853486912	95.5965306243217	95.9774345999672	93.4081168578133	92.2552538686545	93.1755807730435	89.624134990848	87.8617864740091	86.4216323663139
NELFCD	na	68.1953298398375	61.6296832444501	68.9390313516592	61.5005079844476	61.6138106969086	57.597095189135	58.1731139217943	56.4426804331676	67.6835546722353	67.8338470916315
CTSZ	na	42.238629900799	44.273071879357	42.3218002047861	38.4742514405075	40.878393635449	30.5468250002417	34.7370093561692	32.6113264724968	39.1649870590618	39.8750414398789
PRPF6	na	95.6858347752738	91.6021611096785	93.9455374669514	81.5287709096468	95.0669502227301	92.8316090573383	104.514408062885	98.8222014318086	100.429942281971	96.7567494899963
PRELID3B	na	82.9434548052003	78.0851612881049	84.3617235290455	72.3682348523831	77.2937355986218	122.379418397195	112.09890792231	103.649285886362	105.080544278189	103.968193154655
MTG2	na	42.0026599013532	43.646196525313	43.6506483558403	45.0115430813729	45.5784215027131	38.423679245587	42.0560517205149	39.1868037216133	41.1635928756184	43.0372787687668
PSMA7	na	97.3376247713944	91.9547784963282	94.2676824732676	93.4374677840896	101.860267812389	88.6818516988149	91.9999832948325	91.8666387925698	88.2076990191824	102.618457709398
SLCO4A1	na	103.630158089949	95.0891552665482	94.7106318569523	90.6060293663899	92.3022279478688	115.155766699024	95.2992407336826	98.1000391905762	119.762610084432	132.621148463969
NTSR1	na	218.665532819779	236.762985280491	218.776727414465	218.895172968342	217.386162869093	385.927434342676	346.687488574344	367.200495397193	290.066886491403	307.701117648737
MRGBP	na	26.7039382706169	26.1720460313367	28.1474199268749	29.0222437814218	28.7136156260593	25.6670177360521	28.138494478469	30.7108995218851	28.0189161590344	29.0385940079582
TCFL5	na	15.4953632969412	13.9087969178511	15.5837646805444	15.1981620950057	14.9689963167489	20.4798210378979	20.7056846162319	21.588850158949	17.7568439855609	18.0478910965796
DIDO1	na	96.3544164403702	97.0089610383079	89.0730942464194	88.8571997554577	93.2501327278212	100.516344906456	94.2374107533631	91.8286302535575	94.2419511960937	89.7766890445243
GID8	na	88.0561381265261	80.3575844465144	90.3214061458946	86.5254269408815	84.4030214482651	89.7192910384457	88.7765708545766	87.191588494065	91.0518688350514	88.0413149006224
SLC17A9	na	17.1471532930618	16.2203997858883	16.4696634479139	16.0725769004717	17.1412781041399	7.45419377364389	8.19125984817964	8.20984442664256	12.0300696265813	12.9960241443319
ARFGAP1	na	77.0835331522962	74.2847294542132	69.1806401063963	62.7080331919959	71.6063069189072	62.2079366986054	58.1351914224972	65.6407468741283	69.1825090346528	74.4282688384587
PTK6	na	5.42730998725351	5.44597963825719	5.35566073000623	5.78779323618024	6.0428929721968	5.80197556608364	5.80214239246058	5.85331500788405	4.61216726897686	4.85904760292528
GMEB2	na	32.7998299229668	32.9893155065651	34.0265662921448	32.0202374001626	35.4674371832204	36.7330373587812	34.6990868568721	34.3977278060718	39.0112481500959	38.293922775435
C20ORF27	na	79.3645764802723	83.8837583130118	82.1469766106219	79.6550248979338	87.8786723080907	75.271987642105	82.1780559768764	83.8088285219762	92.5508231974689	98.6078152434916
CDC25B	na	185.708389563848	202.559098775465	190.508503110222	192.496173603318	171.61026120389	206.719394341258	180.549019153626	189.814643827097	137.711627706201	145.771428087758
RNF24	na	22.928418279484	17.2390722362098	19.8924541400231	19.3620421210346	19.5900321190171	20.7103631133714	18.3544896598099	19.6124061303128	17.8337134400438	18.5877852746824
ARFRP1	na	19.6248382872428	21.0395040701015	18.3622653600214	17.8214065114039	19.8270083140052	24.2069179247198	23.1327245712481	23.9453795777075	21.4465778007424	23.4468328776077
NDUFAF5	na	9.28148664486832	7.52250424852792	8.13416140948315	7.74481684841384	7.89920649960366	8.76059886799385	8.79801983693369	8.77997251182607	9.64711653760992	10.0651700346309
TRIB3	na	197.742859535584	199.072104618596	190.508503110222	180.212727526533	195.505360865191	340.971729625339	330.646271371659	342.684987734302	280.996290862415	272.106665763816
CSNK2A1	na	179.297871245571	175.603458551574	189.622604342852	179.213396320286	173.980023153771	239.148979624534	222.187923381873	223.262158157863	192.98076547944	186.61056627425
SLC52A3	na	15.3380499639773	15.0058287874281	15.785105309492	17.8214065114039	15.3244606092311	12.1034589623599	11.2250597919499	13.645065505392	10.8001583548541	10.4893726031403
CDS2	na	48.37384988639	49.3664341309645	47.7579971863714	51.7153899232795	48.3826398100724	48.8364963211411	50.8919940567458	49.0690238647942	43.0468945104506	42.5359484605285
HM13	na	164.23511961428	167.336539820118	167.354330781247	172.051522675516	165.132911874215	167.143004718304	175.429481748514	174.117117215044	182.257476579069	190.73690034975
SNPH	na	13.332304968688	13.2819215638071	15.5032284289654	18.6125437163494	14.7715161542588	13.9477955661481	16.306674697765	16.1156205411873	14.1824143521038	15.7726227745749
SEC23B	na	62.768019852584	62.1390194696108	62.737739980073	61.7919795862696	63.1541559643313	73.9655825477551	71.6735236715719	72.7103351304038	68.8365964894796	68.2580496601409
FERMT1	na	215.283296161056	213.333518923096	208.669427841295	177.464566709354	186.263289260654	207.83368103938	178.38743669369	180.958654237246	125.143471898239	130.500135621422
PLCB4	na	1.25850666371096	1.84144635250423	1.40938440263322	1.29080280806897	1.18488097494055	4.11133367927781	5.08161490581515	4.56102468146809	6.53390363105054	6.74867722628511
MYL9	na	1.37649166343386	0.783594192554992	1.40938440263322	1.12424760702782	0.908408747454421	1.46009981133231	1.78235746696502	1.4443244824649	2.84416981586906	2.66090702064956
TM9SF4	na	95.7644914417557	94.9324364280372	90.7643555295793	93.062718581747	86.0618548131819	87.2601755667282	90.1417808292732	92.4747754167655	82.1350121150295	79.7115190098933
CRNKL1	na	27.1365499362675	27.2690779009137	29.9594855874033	27.4816081717911	29.2270640485335	27.8955911322962	28.4039519735489	27.1000883157229	28.0189161590344	29.1542856175517
POFUT1	na	82.5894998060316	83.0609844108291	82.5496578685171	79.3635532961117	76.4248228836654	79.9212528308211	79.5614035253745	78.1835647481655	76.9078892101891	84.3391833936317
SAMHD1	na	27.6478182684001	27.073179352775	26.7380355242416	30.8127121926142	28.1606711710871	18.4433660378818	21.9950495923342	19.8784659033984	26.2124839786851	24.7194405831358
KIF3B	na	31.423338259533	33.0676749258206	34.5097838016191	33.4359566090125	35.9413895731967	34.427616604046	35.8746843350831	34.1316680329862	34.3606461538776	34.5532273985798
MROH8	na	2.59566999390385	2.78175938357022	2.77850067947692	2.70652201691882	2.13278575489299	1.38325245284113	1.6306674697765	1.4443244824649	1.11460709000274	1.426863184986
NOP56	na	226.688512800936	218.113443497682	218.575386785517	214.856209343094	231.367758373391	225.892810284806	216.234090992224	226.834960825013	270.887957597907	271.02687740761
MANBAL	na	31.2660249265691	30.2859155422504	29.5970724552976	33.1861238074507	30.6094251859642	32.1606195285564	30.8689144278622	31.9651813092889	28.2879592497247	31.6223732888788
IDH3B	na	57.0260831994028	59.3964397956684	57.9861011369096	53.1311091321294	60.6264098844581	54.8690139626983	58.7798739105484	56.7467487452655	63.6094735846391	70.6875734616035
MAPRE1	na	73.4259981608862	75.8519178393232	79.2476715537764	76.9901416812752	75.2399419087249	88.2207675478679	81.8367534832022	79.3618294575448	87.0930919291796	85.4960994895663
JAG1	na	21.1586432836405	17.2782519458376	17.8790478505471	20.4862897280624	21.485841678922	32.1990432078019	29.3899369552742	28.6584384152245	26.9427437962731	28.383008220262
CDK5RAP1	na	20.490061618544	19.5114953946193	21.8253241779201	18.987292918692	20.0639845089933	24.7064257549125	20.2126921253692	22.0069440880835	25.3284852521312	21.7500226035703
SNTA1	na	20.490061618544	22.1757156493063	21.7447879263411	23.734116148365	24.1320758562892	17.9822818869347	21.6537470986601	20.8286793787043	18.2564954397001	21.0558729460096
TTI1	na	28.3557282667375	30.5209938000169	28.3084924300329	28.1478289759557	26.6598219361624	25.9359834907713	26.962897000258	28.2403444860899	25.9434408879948	26.3005592475797
E2F1	na	39.6429599068952	38.6703734025888	36.362117587937	34.2687326142182	34.9144927282482	37.6167819814297	37.3157393083739	37.9325219342096	43.0468945104506	40.1835523987948
RPRD1B	na	34.4122915858465	37.7692400811506	36.9661394747799	39.5984990475353	36.731310223157	38.5005266040782	37.0123593139969	35.5759925154511	36.1286436069854	36.7513679808555
PXMP4	na	8.53424831328993	9.4814897299154	9.54354581211637	10.8677268679356	10.6639287744649	9.75961452837911	9.70815982006476	9.61616037009522	8.34033581139981	8.63830684964495
CHMP4B	na	46.2501198913777	43.17604000978	45.8653952742639	40.1814422511793	45.380941340223	36.7714610380268	42.0560517205149	38.7687097924788	45.6604559628709	43.6157368167341
CST3	na	114.366793064733	129.214682352318	129.945241922783	134.076936838132	119.870458631486	69.7389778307405	77.7032010598152	76.6252146486639	75.4089348477716	83.6064698662064
ACTR5	na	12.9783499695193	14.4181331430118	13.6508946426475	13.7824428861558	14.6530280567648	18.5970607548641	18.1648771633243	18.2060901868601	17.3724967131462	20.3231594185843
AHCY	na	299.288615963762	294.866494658443	281.957416778223	275.648857723116	308.582501907017	320.722450662915	346.915023570127	340.480492471593	307.823730476964	305.387285456868
FAM83D	na	35.1988582506659	36.0845125671574	34.1473706695134	59.1687351698713	58.5331201620631	41.9586577361811	37.6570418020481	34.2456936500229	45.5451517811464	50.4801056526127
DHX35	na	13.253648302206	12.5766867905076	13.7314308942265	14.6568576916219	13.5471391468203	13.2561693397275	13.4245647511833	13.7590911224287	15.7198034417628	15.9654421238974
DNTTIP1	na	26.9399082700627	25.1141938713875	23.1139042031848	24.1505041509679	24.6455242787634	19.4039580190215	20.6677621169348	21.6268586979612	25.5590936155801	22.3284806515376
PIGU	na	19.5068532875198	18.6495417828088	19.3287003789699	27.3983305712705	21.0118892889457	22.2473102831949	19.4163196401295	20.7526623006798	22.5611848907451	24.179546405033
ACOT8	na	10.5793216418202	11.3621157920474	11.2750752210657	9.82675686142832	10.782416871959	10.9891722642379	11.9835097778924	10.9464592355234	9.41650817416108	10.9521390415141
APMAP	na	99.8546380988163	98.0276334886294	100.589778222222	97.5597090098582	97.8316724975913	96.0976217932132	94.9200157407113	96.3136378570012	102.390113371286	108.4801659288
ZNF516	na	28.984981598593	29.2280633823012	30.4427030968775	23.1928117449812	21.9202980364002	36.8098847172724	34.7370093561692	32.0792069263256	28.7876107038639	27.4960392133788
ADNP2	na	60.9195881902586	62.1390194696108	64.3887331374433	61.6670631854887	68.5256163840618	73.7350404722815	65.3025437896544	68.7574470731315	74.2558930305274	69.6463489752624
RBFA	na	43.457808231269	35.4576372131134	37.4896251100436	41.6388002602895	39.6145205955124	37.6552056606753	39.2497867725275	40.7831623601272	46.1985421442515	48.6290398991173
USP14	na	81.4489781420436	83.6095003456176	88.2274636048395	85.151346532292	82.6256999858543	107.317336132925	92.455053286398	94.3752023673772	96.0868181036845	94.674300517314
VAPA	na	87.6628547941164	94.4231002028765	90.5630149006317	95.4777689968438	96.7257835876468	101.246394812122	90.5589283215416	86.8495116429549	95.2796888316135	92.1676489761224
METTL4	na	5.3093249875306	5.36762021900169	5.6778057363224	5.12157243201561	5.52944454972256	6.37833075476745	6.10552238683761	6.30941747603086	4.07408108759622	4.20346181522901
LPIN2	na	18.3663316235318	16.8864548495601	17.0334172089672	15.531272497088	17.299262234132	20.3645500001611	17.1030471830047	19.3463463572271	20.4088401652226	20.0917761993974
SMCHD1	na	95.0172531101773	89.643175628291	93.7039287122143	77.1983356825767	77.767687988598	88.6434280195693	83.3915759543845	78.7156842943368	88.66891574608	79.9814660989447
MYL12A	na	58.7958581952463	60.2192136978511	61.0062105711236	58.252681564145	65.0499655242362	65.2049836797612	65.6059237840314	60.9656965756235	57.7673950439351	60.4681479475146
CEP76	na	12.5064099706276	14.9274693681726	13.6106265168579	13.4493324840735	11.9672978468995	15.5231664152172	15.699914709011	15.1273985268692	14.4514574427941	15.3098563362011
ST8SIA5	na	1.17984999722902	1.17539128883249	1.65099315737034	0.749498404685211	0.868912714956403	0.537931509438219	0.682604987348304	0.570128085183511	0.691825090346528	0.462766438373836
CEP192	na	61.1162298564634	59.4747992149239	59.3954855395428	62.4165615901739	61.8902829243947	60.2867527363261	56.1632214590465	57.2788682914368	59.7660008604918	60.892350516024
RNMT	na	52.1100415442819	52.7358891589509	56.9793979921716	44.5535162785097	50.7129057274555	54.523200849488	48.3132641045411	50.817416659357	46.236976871493	43.7314284263275
SMAD7	na	55.2563082035593	52.3049123530457	57.865296759541	62.2916451893931	55.5314216922137	68.3173016986538	63.3305738262037	65.9828237252384	66.2999044915423	72.230128256183
LIPG	na	31.8559499251836	27.3474373201692	27.9460792979273	22.4849521405563	19.6690241840131	48.2217174532117	45.9999916474163	42.7976149277756	27.5961341593782	30.5425849326732
RNF125	na	16.0066316290737	15.5151650125888	15.9059096868606	13.6158876851147	14.6135320242668	31.8148064153461	27.1525094967436	27.8982676349798	22.791793254194	22.4441722611311
ANKRD12	na	48.0985515537032	43.5286573964298	47.3553159284761	49.2587007079225	48.5011279075665	46.2236861324412	50.8919940567458	43.1016832398735	50.0035801411574	42.9601510290378
POLI	na	8.10163664763929	7.75758250629442	7.89255265474602	7.66153924789326	7.66223030461555	7.30049905666154	6.71228237559165	7.03157971726331	6.64920781277497	7.3656991441169
MIB1	na	42.5139282334858	43.489477686802	47.3955840542657	39.7234154483162	40.1674650504846	43.2266391512854	41.7526717261379	38.8827354095155	37.8582063328517	33.859077741019
RBBP8	na	68.6672698387292	63.9412861124873	67.8115238295526	65.5811104099559	66.906279051643	85.8000757553959	82.671048467739	83.3527260538293	90.2447395629805	85.4189717498373
RIOK3	na	36.5360215808588	33.6945502798646	33.8654937889868	30.2714077892304	33.8086038183037	43.5724522644957	43.4212616952115	39.5668891117357	33.3229085183578	29.578488186061
CSTF2	na	21.9058816152189	20.647706973824	21.583715423183	20.1948181262404	20.6169289639656	21.1714472643185	20.3643821225577	21.0187220737654	23.0224016176428	26.4548147270376
PSMD10	na	18.6023016229776	20.7260663930795	22.1474691842363	22.5682297410769	21.1698734189378	18.4433660378818	18.1648771633243	20.296559832533	18.7177121665977	21.094436815874
ATG4A	na	3.18559499251836	3.05601735096447	2.37581942158171	4.33043522707011	3.79161911980976	4.30345207550575	5.00576990722089	4.06691367430905	5.61147017725517	4.78191986319631
TBL1X	na	59.0711565279331	55.6743673810321	55.932426721644	45.2613758829347	49.8834890449971	61.2857683967113	58.1351914224972	56.82276582329	51.1566219584016	44.3484503441593
PGRMC1	na	50.772878214089	54.0679992862944	55.0465279542746	53.5891359349926	52.9641795798426	55.5990638683645	55.1772364773212	55.530475496874	60.111913405665	61.9721388722296
POLA1	na	36.4180365811359	34.5956836013029	36.1205088331999	35.6011742225475	34.0060839807938	29.2019962266462	30.4896894348909	29.0385238053468	34.2837766993946	36.1343460630237
MID1	na	6.6464883177235	6.46465208857868	7.93282078053555	10.5762552661135	10.1504803519907	10.2975460378173	9.74608231936189	8.77997251182607	10.6848541731297	10.9521390415141
NKAP	na	10.6973066415431	9.1680520528934	11.677756478961	10.9510044684561	11.6908256194134	12.0650352831143	13.8417122434517	12.8088776471229	12.5681558079619	11.0292667812431
NXT2	na	5.26999665428964	5.99449557304569	6.84558138421849	6.24582003904342	7.78071840210961	4.4571467924881	3.86809492830705	3.26873435505213	4.38155890552801	4.58910051387388
MCTS2P	na	6.48917498475963	6.97398831373942	6.60397262948137	5.20485003253618	5.37146041973049	4.61084150947045	4.740312412141	4.94111007159043	5.5730354500137	5.55319726048604
ALG13	na	26.585953270894	25.7018895158037	26.4964267695045	22.4849521405563	26.1068774811901	23.1310549058434	23.6636395614079	20.9046964567287	21.7156208914327	21.4800755145189
PRPS2	na	63.7905565168492	62.5699962755161	63.9457837537586	62.4582003904342	68.5651124165598	71.8138565100022	68.0708862383447	67.1610884346176	81.2125786612341	77.0120481193793
MOSPD1	na	101.349114761973	99.8299001315059	104.576322675385	97.80954181142	96.7652796201449	25.6285940568066	22.4501195838998	23.375251492524	20.4857096197055	22.8298109597759
AMMECR1	na	6.6464883177235	7.67922308703892	7.48987139685082	8.49431525309905	7.06978981714528	11.4118327359394	9.82192731795615	10.8324336184867	9.87772490105877	8.44548750032251
WDR13	na	39.6429599068952	37.0640053078511	37.0064076005694	42.0968270631527	41.075873797939	38.5389502833238	39.4393992690131	38.7307012534665	35.7058616073292	36.712804110991
SUV39H1	na	19.1528982883511	20.7260663930795	19.1676278758118	23.5259221470636	22.0782821663922	20.748786792617	19.9093121309922	21.2467733078389	23.0608363448843	23.6010883570657
XIAP	na	31.6593082589788	33.1460343450761	32.6977181410907	28.0229125751748	31.0438815434424	35.7724453776415	33.6751793758497	30.9389507559585	28.7491759766224	27.1104005147339
STAG2	na	106.855081415709	110.330062311743	109.851447153812	105.929107862176	112.20822832687	124.108483963246	112.667745411767	108.894464270051	110.884188091652	99.10914555173
ATP11C	na	35.7887832492804	35.4184575034856	34.8319288079353	31.4789329967788	29.4640402435217	34.5813113210283	29.9587744447311	30.3308141317628	32.7848223369771	30.3883294532153
ABCD1	na	7.07909998337414	6.58219121746193	6.24155949737568	7.4949840468521	7.03029378464726	6.80099122646891	5.95383238964909	6.65149432714096	5.49616599553075	4.70479212346734
CCDC22	na	18.0123766243631	18.8846200405753	17.1139534605462	20.6944837293639	19.1950717940369	21.4788366982832	22.7914220775739	22.1589782441325	22.5996196179866	22.7912470899114
SYP	na	1.33716333019289	1.48882896585448	1.12750752210657	1.54063560963071	1.85631352740686	1.42167613208672	1.93404746415353	1.71038425555053	1.84486690759074	1.73537414390189
PLP2	na	180.871004575209	189.825693146447	191.112524997064	239.631295497966	191.476765550393	182.704594812766	180.776554149409	177.537885726145	159.158205506943	169.372516444824
PLS3	na	22.1418516146647	21.5096605856345	25.449455498977	23.0678953442004	23.3816512388268	22.0167682077214	22.222584588117	19.7264317473495	20.60101380143	21.2872561651965
NAA10	na	46.2107915581367	48.347761680643	48.039874066898	44.3869610774686	50.5154255649654	51.2187644343675	48.9200240932951	52.2237326028096	53.3089666839242	56.1875583925566
ELF4	na	73.9765948262598	72.7175410691032	75.0195183458768	73.3259272583698	71.171850561429	67.74094650997	70.2703911975782	71.3040191869511	63.3019957667073	62.0107027420941
MTMR8	na	1.21917833046999	1.37128983697124	1.20804377368562	1.16588640728811	1.38236113743064	0.845320943402915	0.872217483833944	1.14025617036702	1.38365018069306	1.81250188363086
RBBP7	na	90.8877781198758	92.1898567540947	94.4287549764257	90.6476681666502	93.9610613127856	85.8384994346415	92.151673292021	93.9190998992304	99.0847268285194	102.309946750482
KCND1	na	1.5731333296387	2.54668112580372	1.5704569057913	2.08194001301447	1.46135320242668	1.11428669812202	1.25144247680522	1.29229032641596	1.84486690759074	1.27260770552805
SLC25A14	na	6.44984665151866	5.75941731527919	5.83887823948048	5.87107083670082	5.48994851722455	6.5320254717498	6.21928988472899	6.84153702220213	5.22712290484044	5.6688888700795
FMR1	na	30.6760999279546	31.1086894444332	30.8051162289832	29.8133809863673	31.8338021934028	29.3172672643829	28.5556419707374	27.7842420179431	29.8253483393837	27.0332727750049
PIM2	na	22.4171499473514	23.5078257766497	21.3823747942354	24.6501697540914	23.2236671088348	20.6719394341258	22.0329720916314	21.8549099320346	23.9832697986796	24.7965683228647
SCML2	na	7.35439831606091	8.38445786033841	7.97308890632507	8.57759285361963	7.42525410962744	7.99212528308211	9.02555483271646	7.79175049750799	9.83929017381729	9.6024035962571
SLC35A2	na	26.0353566055204	25.1533735810152	25.449455498977	26.0658889629412	23.2631631413328	26.9734228304021	24.308322049459	26.4159346135027	21.9462292548815	22.7141193501825
PQBP1	na	27.4905049354362	29.0713445437902	27.7447386689796	32.8946522056287	33.0581792008413	30.7005197172241	36.2539093280544	35.6520095934756	33.3229085183578	33.3577474327807
EMD	na	28.7883399323882	31.1086894444332	30.5232393484566	39.7234154483162	36.612822125663	36.65619000029	39.9703142591729	40.5551111260538	38.85750924113	41.5332878440518
TAZ	na	11.3658883066396	10.9703186957699	10.6307852084334	12.0336132752237	13.7446193093104	13.3330166982187	12.5523472673494	15.7355351510649	12.414416898996	12.3018744867712
PGK1	na	222.795007810081	191.353701821929	203.152694608131	163.93195662476	159.998427649472	200.148945190263	197.27284134366	201.59729092089	170.765493133868	190.659772610021
MAGT1	na	66.9761515093676	71.7380483284095	67.690719452184	76.7819476799738	73.462620446314	70.5074514156522	70.6116936912523	70.6958825627554	77.2538017553623	81.8325318524401
SMS	na	43.6544498974739	42.0006487209475	44.7781558779468	47.0102054938668	48.1851596475823	49.9892066985087	54.7221664857557	51.6155959786139	55.2691377732393	51.5213301389538
UBL4A	na	39.2103482412445	38.5920139833333	37.0466757263589	39.4319438464941	37.9556872305956	42.1891998116546	39.5531667669045	42.0754526865431	43.7002848735557	44.3870142140238
CD99L2	na	34.1763215864007	34.6348633109306	34.9527331853038	34.8933146181226	36.770806255655	34.6197350002739	34.7370093561692	38.7687097924788	32.0161277921477	30.5425849326732
EEA1	na	27.2152066027495	24.9182953232487	25.9729411342407	22.0685641379534	21.9202980364002	28.8177594341903	26.2423695136126	24.5535162019032	27.90361197731	21.0173090761451
RP2	na	2.91029665983159	3.52617386649746	2.97984130842452	3.45602042160403	3.43615482732759	4.41872311324251	3.86809492830705	3.53479412813777	3.57442963345706	2.89229023983648
JADE3	na	24.6981932753276	25.8586083543147	23.3957810837114	24.4419757527899	23.6186274338149	24.1684942454743	29.1624019594914	26.4539431525149	25.635963070063	27.6117308229722
CDK16	na	150.4308746467	146.101137201878	146.737050377013	161.766739011225	150.637867947442	165.337091793761	157.79551957535	162.29646158224	146.705353880705	149.782070553665
USP11	na	109.175453076926	111.77971156797	110.817882172761	117.421416734016	109.996450506981	82.341944623293	85.0601659234581	89.2440496007256	78.6758866632969	77.2434313385662
HTATSF1	na	49.5930282168599	42.5883443653638	43.6909164816298	49.0921455068813	48.3826398100724	49.7586646230352	47.2893566235186	46.1043578218399	54.5773126828928	52.7168101047529
TIMP1	na	206.001809516187	193.743664109222	215.796886106041	203.946843674898	185.670848773184	106.66413358575	116.042847849212	108.21031056783	129.486596076525	154.872501375777
GABRE	na	8.80954664597671	7.01316802336717	6.56370450369185	4.78846202993329	4.7395238997622	1.11428669812202	0.872217483833944	0.83618785826915	1.49895436241748	1.27260770552805
FGD1	na	26.4286399379301	27.073179352775	29.476268077929	29.0638825816821	29.7405124710078	27.4729306605947	29.0865569608972	30.6348824438607	26.8658743417902	28.0744972613461
PIN4	na	9.04551664542251	8.54117669884941	8.25496578685171	8.61923165387992	8.49164698707394	7.26207537741595	8.68425233904231	7.10759679528777	7.72538017553623	8.36835976059354
PORCN	na	19.349539954556	18.5711823635533	18.8052147437061	18.3210721145274	18.6816233715627	11.7576458491496	12.7040372645379	15.0893899878569	14.1439796248624	17.0837943499675
MAGED2	na	33.2717699218585	33.0676749258206	33.5433487826706	36.392311427493	37.6792150031095	31.2384512266623	33.4097218807698	34.3597192670596	36.8973381518148	39.0652001727247
RBM3	na	180.399064576318	175.250841164924	181.40790668179	212.316242527216	208.973507947015	199.572590001579	197.993368830305	202.927589786318	224.343502908483	216.767512508278
KLF8	na	0.904551664542251	1.25375070808799	1.53018878000178	1.33244160832926	1.65883336491677	1.26798141510437	1.32728747539948	1.40631594345266	0.730259817588002	0.617021917831782
SYTL4	na	5.23066832104867	5.60269847676819	4.83217509474246	4.53862922837155	5.6084366147186	3.95763896229547	5.15745990440941	4.67505029850479	5.99581744966991	5.55319726048604
CENPI	na	8.61290497977187	8.14937960257191	8.93952392527356	10.5346164658532	9.36055970203034	8.64532783025709	8.15333734888252	8.5899298167649	7.57164126657034	8.2141042811356
PBDC1	na	13.7255883010976	13.0468433060406	12.8858002526466	14.4486636903204	15.2849645767331	12.0266116038687	11.3767497891384	11.7826470937926	14.4130227155527	17.7008162677992
GLA	na	6.80380165068737	7.40496511964467	5.87914636527	7.03695724398892	7.93870253210168	6.45517811325862	7.66034485801985	6.9175541002266	9.83929017381729	11.2992138702945
ARMCX3	na	21.787896615496	18.9629794598308	22.7514910710791	22.4849521405563	19.6690241840131	22.7468181133875	26.8112070030695	24.8575845140011	23.9832697986796	24.7194405831358
NDFIP2	na	25.327446607183	31.3437677021997	28.8319780652967	24.2337817514885	28.6346235610633	32.7369747172402	30.1104644419196	29.9887372806527	29.4794357942104	30.6582765422667
FNDC3A	na	72.442789829862	73.8929323579357	75.422199603772	67.7046892232307	68.5256163840618	77.7695267930682	78.3478835478664	73.8125827617586	69.8358993977579	61.2394253448043
CDADC1	na	4.87671332187996	4.5056666071912	4.91271134632151	5.20485003253618	5.56894058222058	7.56946481138065	6.67435987629453	6.99357117825107	7.41790235760444	6.90293270574306
CAB39L	na	3.69686332465094	3.87879125314721	3.38252256631972	3.37274282108345	3.83111515230778	6.91626226420567	6.02967738824335	5.66327231282288	4.61216726897686	4.66622825360285
KLF5	na	578.48045364139	563.639302704805	553.364584599591	449.948875612688	438.879913117979	357.186522266977	343.426153634791	346.675884330587	264.392488694098	231.074708228002
STK24	na	145.12154965917	144.338050268629	143.797477194378	153.355701358646	139.381498685507	208.755849341274	191.698233946982	188.940447429816	157.313338599352	153.599893670249
DNAJC3	na	77.7127864841517	81.2195380583249	75.2611271006139	76.5321148784121	77.2937355986218	80.4976080195049	86.1219959037777	80.5020856279118	85.4788333850377	80.7913073660989
UGGT2	na	30.3614732620269	32.5975184102876	30.2413624679299	26.3157217645029	30.7279132834582	27.0502701888933	25.180539533293	25.4657211381968	28.2495245224832	23.8710354461171
ARHGEF7	na	59.228469860897	57.5158137335364	59.717630545859	60.3762603774197	55.5314216922137	56.5980795287497	56.3149114562351	53.8200912413235	55.3075725004808	51.9069688375986
FGF9	na	16.2426016285196	14.5748519815228	15.1810834226492	17.7797677111436	16.0748852266934	20.6335157548802	19.0750171464554	20.1825342154963	18.9098858028051	19.7061375007525
PARP4	na	129.468873029265	134.151325765415	130.549263809626	120.502687953278	121.015843573928	100.093684434754	96.5127607111907	98.8222014318086	90.8981299260855	91.1264244897813
SUPT20H	na	18.3663316235318	18.5320026539255	20.5367441526555	17.7381289108833	20.3009607039814	23.8995284907551	23.0948020719509	23.6413112656096	18.9098858028051	16.968102740374
MRPS31	na	14.1975282999892	12.6550462097631	13.3287496363313	13.8240816864161	12.2832661068837	12.6029667925526	13.9554797413431	12.5428178740372	13.5674587162402	15.2327285964721
SLC25A15	na	25.6814016063517	26.0153271928257	27.8655430463482	24.1921429512282	27.8841989436009	25.2827809435963	23.7394845600021	23.3372429535117	25.9818756152363	28.0744972613461
KPNA3	na	51.952728211318	47.1331906821827	48.966040960057	50.7993363175532	47.513727095116	66.43454141562	60.6001538768105	54.5422534825559	66.9148601274059	61.0080421256174
RGCC	na	6.37118998503673	6.77808976560068	6.44290012632329	8.53595405335934	6.75382155716113	1.61379452831466	1.74443496766789	1.82440987258724	3.2285170882838	3.1236734590234
VWA8	na	63.2006315182347	62.5699962755161	58.7914636527	59.4602067716934	62.0877630868848	72.5439064156683	70.6496161905494	65.2226529449937	66.1846003098179	65.095812331253
DGKH	na	18.2876749570499	16.7689157206768	16.3891271963349	15.1565232947454	14.2185716992866	16.1763689623921	16.1549847005765	15.8115522290894	12.2222432627887	12.1861828771777
KATNAL1	na	5.03402665484383	4.8974637034687	4.34895758526822	6.03762603774197	4.97650009475031	5.72512820759247	6.25721238402612	6.49946017109203	6.18799108587728	4.16489794536453
INTS6	na	26.1926699384843	27.3474373201692	27.543398040032	22.6515073415975	22.6707226538625	24.8985441511404	24.004942055082	22.4250380172181	22.9455321631599	21.171564555603
DHRS12	na	3.1462666592774	2.42914199692047	2.89930505684548	2.29013401431592	3.94960324980183	2.3822681132264	2.80626494798747	2.54657211381968	2.3445183617299	2.00532123295329
TSC22D1	na	286.467579327207	292.476532371151	296.695550817187	347.350871771335	337.296117533076	305.737215757136	287.035397179962	298.633091019123	252.938939976139	273.302145729615
CLN5	na	7.59036831550672	6.46465208857868	7.53013952264034	8.74414805466079	7.9781985645997	7.91527792459093	7.84995735450549	7.44967364639788	6.95668563070676	7.40426301398138
MSLN	na	72.2461481636572	75.2250424852792	74.1336195785073	79.6133860976735	78.2811364110723	41.2286078305149	44.5968591734225	45.1921528855463	58.1133075891084	60.5452756872436
MGRN1	na	79.4432331467542	80.2400453176311	73.6504020690331	84.6100421289082	80.4534181984633	74.7340561326668	74.4039436209651	76.1691121805171	72.9491123043173	73.8112469206269
ZNF629	na	59.9363798592344	61.1987064385448	57.9458330111201	58.0444875628435	63.5886123218095	62.246360377851	64.4682488051176	65.0326102499325	64.1091250387783	62.8976717489773
TRADD	na	6.09589165234995	6.19039412118443	6.44290012632329	5.91270963696111	6.63533345966708	6.2246360377851	5.65045239527207	5.66327231282288	5.68833963173812	6.28591078791128
HSF4	na	9.51745664431412	8.54117669884941	7.61067577421938	9.41036885882542	9.24207160453628	5.30246773589101	5.11953740511228	5.77729792985958	6.57233835829202	6.55585787696268
[truncated: 13,276 more rows]
