# Supplementary material for: FOXO1 links KRAS G12D and G12V alleles to glutamine and nitrogen metabolism in colorectal cancer
Source: EMBO Rep. 2025 Nov 20;27(1):142–62. doi: 10.1038/s44319-025-00641-z (PMC12795846; doi:10.1038/s44319-025-00641-z)
Supplement: Supplementary file 6 — Source data Fig. 4 [file 44319_2025_641_MOESM6_ESM.zip › Fig4/Fig 4C-D/data/sw_gsea_G12V_LN_iFOXO1___G12V_LN_DMSO.gct]

#1.2
15109	10
NAME	Desctiption	G12V_Low_Nutrient_Foxo1inh_1	G12V_Low_Nutrient_Foxo1inh_2	G12V_Low_Nutrient_Foxo1inh_3	G12V_Low_Nutrient_Foxo1inh_4	G12V_Low_Nutrient_Foxo1inh_5	G12V_Low_Nutrient_DMSO_1	G12V_Low_Nutrient_DMSO_2	G12V_Low_Nutrient_DMSO_3	G12V_Low_Nutrient_DMSO_4	G12V_Low_Nutrient_DMSO_5
TSPAN6	na	14.4196882475371	14.6795167518044	17.7583865227846	17.5367306596	19.0720911443847	30.8904083253376	32.4066457200385	34.0163271769548	37.0248206245852	33.60443008012
DPM1	na	26.9302910087805	22.8348038361401	25.449660504308	20.5268644587023	22.374617749473	13.2123849229042	12.8375929129324	13.6443267898674	11.5727000051502	12.4625700959385
SCYL3	na	20.7968461485605	19.9455021262612	20.4966411340076	15.7588132655392	15.4805934613512	11.0349248378446	12.2490499713653	11.6033471592501	10.8298577750899	10.1258382029501
C1ORF112	na	7.14891586356767	6.89704279132396	6.68456272739737	10.1018033753456	11.1460272921729	7.78718776182345	7.3935707034367	7.105632788075	7.97577973327918	8.67928988824291
FUCA2	na	65.9243775373314	61.9335802004699	65.7986475696825	74.4704944830479	73.8527512062863	54.0305349919883	52.8952968733431	50.6465315745771	56.8078821198757	53.3368327320227
GCLC	na	68.9301717072406	62.0267834814337	63.3020036594498	54.9942175753815	57.5052445110994	68.313196905854	62.5694714753523	61.3427766757751	63.0242986766962	68.8779543695175
NFYA	na	23.0308823559254	20.9707382168634	24.9664391023275	21.7794880772451	20.6820728643653	33.178586719807	29.9421221522262	32.9202455234751	27.4851625122317	29.8582408548527
STPG1	na	2.72146228897178	2.93590335036088	2.05369095841726	2.02036067506912	2.35305020612539	5.05613612971475	5.84864548182306	5.48040826739827	4.84802297513048	5.26691950483117
NIPAL3	na	24.6150171211478	20.5047218120442	20.7785202851629	20.6076788857051	16.9254488510774	39.4157181498931	38.9909698788204	41.8400824276544	39.4879290716273	39.909897092946
LAS1L	na	41.3093604161837	41.1492485455342	41.4362352198307	45.6197440430608	46.937159374817	34.765549154681	36.8942856494876	33.0336332807316	34.7962939344042	34.7542505354
ENPP4	na	12.5512216013773	7.92227888192617	11.4765082970376	10.9099476453733	10.8157746316641	11.0718309409812	12.7272411113885	12.7750206509008	11.4163121672427	10.7192939218043
SEMA3F	na	15.5163969311526	18.920266035659	16.2684538666779	20.0015706831843	18.2877410756763	12.7326055821284	12.4697535744529	13.0395920844993	13.8794206142848	13.649481533647
ANKIB1	na	72.0578223975514	69.7160541609503	69.9462979366821	56.1256195534202	58.1244682495534	64.8809293141499	65.8432415878193	72.3791850487426	58.3326635394732	60.4212103758449
CYP51A1	na	284.859925859091	228.674249844775	262.026805223944	197.914531729771	184.817645137252	149.654248218929	148.092117671822	148.08441097701	118.776562890697	123.735517381104
KRIT1	na	17.9941461793209	17.3824118997557	18.12080257427	16.4457358950627	16.5539146080049	31.591624284933	34.7608174863069	37.3045721373937	31.277567581487	31.601517028987
RAD52	na	8.32686222745098	9.2271248154199	7.12751567921285	7.96022105977234	8.33887967784787	10.6658638064786	11.108748022079	11.0364083729675	11.4945060861965	10.5709299920907
BAD	na	20.4312765873553	23.2076169599955	23.7181171472111	27.2344618999318	26.5440575883969	23.4722815948802	24.9027232150579	24.5673474055784	22.3634608207632	27.4473269970075
LAP3	na	65.5181891359924	61.7471736385422	69.3825396343715	77.7838859901612	71.9950799909242	39.3419059436199	39.0645377465163	41.3109395604573	39.839801706919	38.9084405673795
CD99	na	39.40027492989	43.1531190862567	44.0536844805585	42.8720535249668	38.8872507749143	50.8197040191037	53.7781112856938	55.1442459457522	60.600287189131	58.1957514301416
CD99	na	39.40027492989	43.1531190862567	44.0536844805585	42.8720535249668	38.8872507749143	50.8197040191037	53.7781112856938	55.1442459457522	60.600287189131	58.1957514301416
HS3ST1	na	6.37715790102344	9.69314122023908	7.12751567921285	5.93986038470322	6.19223738454049	3.13701876661134	2.86914684013961	3.66620415129401	3.1277567581487	3.41237038341174
WNT16	na	4.83364197593496	5.732001779276	6.24160977558188	4.16194299064239	4.9537899076324	20.0031079000394	18.4655347916678	20.3720003870874	17.2808560887715	17.3214887940574
MAD1L1	na	50.0017922048398	50.982194687219	48.2013348475581	45.6601512565622	43.8410406825467	32.6988073790312	32.2595099846467	31.0682454882854	31.551246297825	33.4931571328348
LASP1	na	72.8295803600957	71.9995345445643	71.3556936924586	61.5805933761069	60.5188000382424	159.286741137583	160.525087312427	161.501962252364	169.094349737414	161.197409633776
SNX11	na	11.1295621966906	8.80771005108263	9.70469648977569	8.9704013973069	9.70117190244678	10.2968027751125	8.49708871887501	9.41118385229082	10.243403382937	9.27274560709713
M6PR	na	131.889373914797	124.193371884313	129.664409531443	139.243257725764	141.884799271105	83.7030419138179	81.9546046132187	87.7999200356288	88.0072557824089	88.4249021092782
CYP26B1	na	8.36748106758489	7.26985591517931	7.5302001808633	11.3948342073899	12.2193484388266	7.19669011163778	7.02573136495726	6.57648992087792	8.09307061170975	8.3825620288158
ICA1	na	29.8548474984218	28.4736023344523	31.5704649293948	23.9210703928184	26.9981549965966	28.2331688995021	28.765036269092	28.800490343155	25.7648962952499	29.1906031711418
DBNDD1	na	40.0501763720325	43.6191354910759	38.7382490587727	36.447306578247	39.1349402702959	50.5244551940109	47.1937871269118	49.4748580829264	48.4020358323511	49.2939156473283
ALS2	na	30.4641301004304	26.0969186698745	25.6912712052983	22.3855962797659	24.768949538162	22.3281923976454	21.8496567056786	24.1515922956379	22.4807516991938	22.440044369175
CFLAR	na	6.09282602008609	6.15141654361326	5.23489852145577	4.00031413663686	3.67406084816069	16.9399013397012	17.8034239824048	16.6680003167078	17.3981469672021	18.3229453196239
NDUFAF7	na	11.2514187170923	9.87954778216676	11.838924348523	11.0311692858774	10.5268035537188	9.70630512492686	9.96844607279276	10.998612453882	8.91410676072378	10.6080209745191
RBM5	na	116.697927704715	124.799193210578	106.147634635057	113.746306006392	114.143575788363	114.039858692106	106.379136688253	102.275757045377	103.137779099953	99.6634697850799
SLC7A2	na	6.29592022075562	5.31258701493873	6.20134132541683	5.89945317120184	7.10043220093977	6.23713143008608	7.54070643882847	6.87885727356196	5.31718648885278	5.89746620611377
ARF5	na	91.6767221822286	105.972130455883	95.9194482931357	106.755858070652	97.9611954234306	133.378656735687	132.863569058773	136.972410765871	154.550280812022	143.579192980292
SARM1	na	59.3035065955046	59.2772866930005	55.9731457294117	60.0855264765557	60.2298289602972	44.2504176607882	46.6052441853447	47.1693070187106	50.1613990088097	49.3310066297567
POLDIP2	na	90.4987758183453	89.8479628491392	88.912737964418	103.159616069029	99.8188666387928	78.2778447527371	81.9913885470666	83.2644097453682	83.3156206451859	79.5601573088934
PLXND1	na	75.4291861286657	78.9431789763702	68.8187813320608	90.6737870971022	89.5397525804556	83.2601686761787	86.6261642119076	80.3541239757843	81.087093955005	83.3805284990174
AK2	na	249.968342184065	253.046907816818	262.832174227245	251.575311259607	273.573047648999	161.501107325779	157.508804736895	157.608982586557	156.192353110051	155.559580304661
FKBP4	na	147.365152005815	148.845639699248	161.315411361168	149.708726022622	150.842902687406	102.37753010094	99.2430535217523	98.1937977841428	91.2523034189882	93.5434576843958
KDM1A	na	135.707544887384	132.721472092504	139.932864323529	134.071134397587	129.830577162532	119.206713131231	125.727485892272	123.403675814175	128.19893012462	130.115166358787
RBM6	na	49.8799356844381	53.9180980375799	57.9865682376639	51.3979755737585	52.7991440988486	50.7089857096939	48.7387123485255	46.8291437469411	46.0562182637396	49.6277344891838
CAMKK1	na	28.3925692536012	29.1260253011992	28.107378215201	32.0833275200977	29.2273604550311	27.9748261775459	23.7992051996196	24.756327001006	22.9890121723929	25.5185959107313
RECQL	na	20.99994034923	20.9241365763815	20.859057185493	24.2847353143309	23.4066573135631	16.7922769271548	17.0677453054459	17.9152656465295	17.9455043998781	15.6153036023516
VPS50	na	12.9980288428503	10.9513855132509	12.6442933518239	11.3948342073899	13.1275432552258	21.2579154066839	21.1139780287197	20.6743677397714	21.3860368338417	19.954948546473
ARHGAP33	na	6.66148978196079	8.29509200578152	7.04697877888276	11.1927981398829	12.7147274295898	14.8362534609148	14.382518134546	11.8301226737632	21.581521631226	18.9905830033349
NDUFAB1	na	53.2512994155524	54.5705210043268	50.2952942561404	55.1154392158857	59.0326630659527	28.4176994151851	30.8249365645769	27.8177964469319	28.6580712965374	31.6386080114154
ZMYND10	na	0.528044921740794	1.39804921445756	0.362416051485399	0.525293775517972	0.536660573326843	0.405967134502644	0.993166213894482	0.793714300795611	1.17290878430576	1.00145652556649
SLC25A13	na	35.460247436901	30.2910663132471	32.8590553346762	33.699616060153	33.8096161195911	29.3034458904636	30.8617204984248	30.7280822165158	33.8579669069596	31.6756989938438
ST7	na	40.0095575318986	39.6579960501128	37.9731485056368	43.1549040194765	45.3271776548364	32.2928402445285	35.4597122294178	33.9407353387838	41.5991648833777	39.5760782510905
CDC27	na	83.8779048765184	80.807244595647	91.9328717267963	79.8850610922331	79.4257648523728	73.4800513449786	74.3403303066943	75.4028585755831	81.7517422661115	82.5645268855928
HCCS	na	21.2030345498996	22.368787431321	23.0335534944054	19.8399418291788	22.0030835064006	11.2563614566642	13.1686483175639	13.6821227089529	11.7290878430576	12.796388937794
DVL2	na	80.0191150637973	86.9586611392602	80.4966318799237	88.0473182195124	91.6451132911993	62.076065475768	59.3692692305812	59.3017970451578	59.1927966479641	60.1986644812745
PRSS22	na	45.0462937085031	52.4268455421585	32.6174446336859	22.4260034932673	24.3974152950896	8.2669671025993	5.92221334951895	6.61428583996343	5.27808952937592	4.78473673326212
UPF1	na	111.823666888647	118.787581588411	104.979849580271	115.322187332946	113.111536224273	139.172914928134	136.247690972784	135.04481889251	122.529871000475	129.81843849936
SKAP2	na	5.23983037727403	4.66016404819187	4.67114021914515	3.79827806912995	4.33456616917835	14.6517229452318	15.2653325468967	16.6680003167078	13.9576145332386	17.3956707589142
SLC25A5	na	432.631266266246	425.100164476062	446.174427828692	498.140128045043	506.194765394904	251.182937947727	261.570553592728	258.788657978455	274.421558568071	291.052939115565
MCUB	na	15.2320650502152	14.5863134708405	16.8322121689885	20.4460500316995	19.1959358920755	16.866089133428	16.6631220331185	19.3893064908642	20.3304189279665	20.5854952477556
HOXA11	na	9.46418975120039	10.298962546504	9.94630719076596	10.990762072376	11.2698720398637	6.49547415204231	5.95899728336689	6.38751032545039	7.27203446269572	6.86183174925187
POLR2J	na	148.583717209833	163.94457121539	161.436216711663	162.477405489059	164.507106515959	158.437900765441	142.169904322303	146.610370132675	174.841602780512	175.62580179842
DHX33	na	102.968759739455	95.9527777522705	98.3758237532034	98.5531937298718	93.7091924193795	67.4643565337121	65.9535933893632	67.0499604576864	62.5551351629739	65.5026749685341
LIG3	na	39.0753242088188	43.6191354910759	43.0469732264324	46.7107388075981	44.9969249943276	45.948098405072	41.4922773804806	43.5031028674166	47.1900300885685	47.0313657191966
RPAP3	na	32.4950721071258	32.9473598207165	37.1275110521709	28.8103432264857	29.4750499504128	31.222563253567	29.2064434752673	30.6902862974303	26.3513506874028	27.595690926721
ACSM3	na	0.121856520401722	0.233008202409593	0.483221401980532	0.282850494509677	0.330252660508826	1.21790140350793	1.7656288247013	2.04097963061729	0.89923006796775	1.59491224442071
REXO5	na	6.86458398263032	6.80383951036012	6.04026752475666	7.39452007075299	6.19223738454049	9.22652578415101	8.93849592505033	8.76865322783723	11.7681848025345	11.4240225879437
CIAPIN1	na	42.5685444603348	46.974453605774	45.5033486865001	44.4479348515207	46.6069067143081	25.2068684423005	24.4980999427305	26.5705311171102	24.3183087946061	28.0778736982901
SPPL2B	na	40.9844096951124	47.2540634486655	41.758382821151	57.1357998909548	55.9365443736825	41.851520956909	39.1381056142122	38.4384497099589	42.342007113438	43.2109945290726
FAM214B	na	4.4680724147298	4.7533673291557	4.59060331881506	2.62646887758986	2.35305020612539	5.31447885167098	5.6279418787354	6.27412256819388	4.84802297513048	6.15710308311249
PRKAR2B	na	5.0367361766045	6.38442474602286	6.64429427723232	8.32388598128479	6.93530587068535	13.2123849229042	12.9111607806283	14.0222859807225	12.0027665593956	14.2429372525012
MSL3	na	10.7639926354854	10.1591576250583	13.7718099564452	13.1727516014507	14.985214470588	19.7816712812198	20.8564904917841	18.4066125946411	22.2852669018095	19.287310862762
CREBBP	na	65.1526195747872	72.8383640732389	63.3825405597798	57.2570215314589	54.7806600619016	117.656656799494	114.545170002497	110.023920457906	115.37512741621	105.375481079052
TSPOAP1	na	4.06188401339072	5.21938373397489	4.34899261782479	2.50524723708571	2.80714761432502	5.64663377990042	5.77507761412717	5.32922459105625	5.62996216466765	5.26691950483117
GCFC2	na	9.05800134986131	8.90091333204646	10.8322130943969	12.7686794664369	11.4349983701181	12.3266384476257	13.05829651602	12.5482451363878	10.4779851397981	12.7222069729373
WDR54	na	9.17985787026304	10.0659543440944	9.6241595894456	11.8393135559051	10.1139877280828	19.0066431153511	18.7230223286034	19.6916738435483	20.1349341305822	20.7709501598976
CROT	na	6.21468254048781	4.70676568867379	6.32214667591197	5.05090168767281	5.32532415070483	10.5182393939321	10.2259336097284	10.8096328584545	11.2990212888122	9.01310873009841
KMT2E	na	56.3789501058632	56.0617734997482	54.44294462314	43.7610122219972	41.2403009810397	78.2040325464639	74.1196267036067	80.5431035712118	86.2087956464734	74.2932378040622
RHBDD2	na	143.871931754299	160.030033414909	135.664408606034	160.093379892477	166.240932983631	124.447379776629	144.671211823963	132.966043342808	147.669215944095	133.193717900343
SOX8	na	81.5626309888857	84.9081889580558	69.1006604832161	57.7823153069769	55.4411653829192	30.3368167782885	27.6247343198058	24.7941229200915	27.3287746743242	26.4087794890126
IBTK	na	66.4118036189383	55.1763423305917	59.033547941955	59.1965677795253	60.560081620806	41.8884270600456	45.3178065006667	43.5031028674166	42.0292314376231	42.6546297926468
ZNF195	na	35.3790097566332	33.9259942708368	34.0671088396275	31.2347760365686	32.9014213031918	32.6619012758946	32.1859421169508	28.6115107477275	31.2384706220101	31.8982448884141
MYCBP2	na	111.092527766236	102.523609060221	99.5838772581547	84.208632936881	83.141107283097	77.9087837213711	80.5200311931489	82.3951036064015	69.7098787472391	69.211773211373
FBXL3	na	26.4428649271736	21.4367546216826	24.6845599511722	23.7594415388129	21.0536071074377	37.4966007867897	37.92423579723	37.6825313282488	36.242881435048	38.3891668133821
PDK2	na	4.26497821406026	3.68152959807157	4.30872416765975	5.05090168767281	4.25200300405114	32.6988073790312	37.961019731078	37.3423680564792	43.8667885330355	40.4291708469435
ITGA3	na	32.7387851479292	31.1764974824036	31.5301964792297	31.5176265310783	27.9063498129958	65.1023659329695	63.5258537553989	65.3491440988387	61.695002054483	64.5012184429676
ZFX	na	16.653724454902	14.306703627949	15.7852324646974	14.1021175119825	14.4072723146976	19.2280797341707	18.4287508578198	19.0491432190947	18.7665405488922	19.9178575640446
LAMP2	na	55.4447167827834	46.2754289985452	54.1610654719847	49.2159860446838	46.2766540537993	52.1483237320215	53.2263522779746	49.4748580829264	54.3056767133567	56.1928383790086
GDE1	na	41.2687415760497	39.9842075334862	43.0469732264324	39.1141826693382	39.0936586877323	54.1412533013981	59.9945961059963	57.449797009968	62.2423594871591	59.5310267975636
REX1BD	na	17.6285766181157	20.0853070477069	17.234896670639	24.9716579438544	23.6543468089447	22.5127229133285	22.6221193164854	24.1515922956379	24.2010179161755	27.7069638740062
OSBPL7	na	29.7329909780201	36.9551009021615	28.3489889161912	31.8812914525908	33.2729555462643	20.1876384157224	22.6221193164854	21.4302861214815	21.581521631226	19.954948546473
TMEM98	na	11.0077056762889	9.18052317493798	12.1208034996784	19.2742408401594	17.8749252500402	25.8342721956228	27.6983021875017	31.6351842745679	37.9631476520298	31.4531530992735
YBX2	na	5.56478109834529	6.57083130795053	5.15436162112568	10.4654682968581	10.4855219711552	8.78365254651176	9.67417460200921	7.44579605984454	13.6448388574237	11.9062053595127
MAP3K14	na	22.340362073649	25.5376989840914	20.0134197320271	22.2239674257603	19.6087517177116	21.3686337160937	23.3210140595963	17.6128982938455	21.0732611580268	19.8436755991879
TMEM132A	na	85.9900845634816	103.688650072269	79.892605127448	92.4112972776617	90.6130737271092	73.8860184794813	81.6235492085872	71.1697156380065	75.0661621955687	73.2917812784957
AP2B1	na	315.445912479924	302.39804508717	291.744921445746	279.779546283572	275.017903038725	229.149994375174	238.10240379774	235.544167740869	225.159389627229	224.289170744465
ZNF263	na	79.0442629005835	82.3917003720322	74.9798542073126	72.0056544594635	72.5730221468146	53.6245678574856	53.1160004764308	48.2653886721903	44.6096307630958	51.2226467336045
SPATA20	na	82.9030527133047	103.315836948414	89.4764962667286	95.1589877957557	98.4152928316303	128.986830462431	136.026987369696	127.788002428093	141.061829792506	133.230808882772
TNFRSF12A	na	190.299266027355	218.701498781644	212.013390118959	232.260663205946	227.131267264945	106.547919755376	96.6313942185483	91.8818792968634	105.718178425426	103.520931957632
MAP3K9	na	31.1952692228408	30.1978630322833	26.5369086587642	25.7393950003806	24.7276679555984	26.4247698458085	25.6384018920168	24.7941229200915	25.0611510246664	24.5171393851648
RALA	na	44.2745357459589	38.5861583190287	43.6107315287431	40.0031413663686	40.8274851554037	35.2822345985934	36.1218230386808	35.830531293059	35.2263604886497	34.6429775881149
BAIAP2L1	na	87.2086497674988	101.311966407691	89.1140802152432	99.7654101349133	109.64388328893	77.6504409994149	74.2667624389985	74.1555932457614	70.8045936125911	70.9179584030788
KDM7A	na	53.2106805754185	42.966712524329	61.8523394535082	42.5083886034543	35.9562584128985	129.097548771841	122.233012176717	131.151839226703	143.994101753271	142.726100384439
ETV1	na	0.121856520401722	0.233008202409593	0.0402684501650444	0	0.12384474769081	0.664309856458872	1.1770858831342	1.81420411610425	2.11123581175037	2.37382287541686
TTC22	na	39.6033691305596	42.4540944790279	37.0872426020059	38.5888888938202	36.8231716467341	31.5547181817964	32.9216207939097	33.2226128761592	32.5286702847464	31.0822432749896
PHTF2	na	34.6884894743568	30.1046597513195	35.8791890970545	35.396719027211	37.772648045697	24.2842158638854	24.0934766704032	25.285469868203	25.3739267004813	26.5200524362978
FARP2	na	26.8084344883788	23.487226802887	24.2818754495218	26.7899825514166	23.6543468089447	18.0470844337994	19.642620674802	19.1247350572657	18.6883466299385	17.3956707589142
USH1C	na	1.29980288428503	1.77086233831291	1.61073800660177	1.373845259047	1.2384474769081	3.57989200425059	3.12663437707522	3.93077558489255	4.49615033983875	4.22837199683629
GGCT	na	57.0694703881397	52.70645538505	59.1140848422851	60.7724491060792	66.0918136843289	35.7620139393693	36.1953909063767	39.1565721725835	36.5556571108629	39.8357151280893
DBF4	na	55.0791472215782	52.4268455421585	61.4496549518577	59.9238976225502	54.4091258188291	42.1467697820018	41.8233327851121	40.6306130169182	45.3133760336792	41.6902642495087
IFRD1	na	138.185294135552	128.154511325276	138.201320966432	105.664863306115	105.226753954625	52.0745115257483	49.5847428270282	52.4607356906813	51.3343077931155	53.8190155035917
COX10	na	44.7213429874319	40.4968255787873	39.6241549624037	41.942687614435	44.0474485953647	17.3458684742039	17.5091525116212	17.3861227793324	19.0402192652302	17.2102158467723
GTF2IRD1	na	89.0771164136586	101.218763126727	90.6040128713498	91.7647818616395	87.1867023743302	64.8440232110133	61.502737393762	63.5349399827344	68.6933578008407	76.5186967497655
PAF1	na	51.0985008884553	54.3841144423991	56.5771724818873	55.3174752833926	56.8860207726453	47.6457791493558	47.0466513915201	52.0827764998263	53.7583192806807	51.3710106633181
VPS41	na	47.4021864362697	43.0133141648109	42.6040202746169	40.4072135013825	41.5705536415485	57.6842392025121	58.9646459582538	62.7034297628533	56.3387186061534	54.894653994015
ARHGAP44	na	16.6131056147681	16.4037774496354	15.9060378151925	18.7489470646415	21.2187334376921	19.5602346624001	19.8265403440417	16.1010615304253	18.6492496704616	18.5825821966226
ELAC2	na	141.881608587738	153.412600466476	149.073802510994	153.991890653769	146.260647022846	118.985276512411	122.747987250588	119.888655339223	113.146600726029	123.883881310818
SCIN	na	0.121856520401722	0.0932032809638373	0.241610700990266	0.121221640504147	0.288971077945223	2.36199060074266	2.50130750166018	2.26775514513032	3.44053243396357	2.81891466455753
ARSD	na	7.43324774450502	6.05821326264943	6.68456272739737	5.05090168767281	4.49969249943276	15.3160328016907	16.7734738346624	16.7813880739644	15.8342685881278	16.2458503036342
PNPLA4	na	7.06767818329986	7.40966083662507	5.79865682376639	7.03085514924055	8.50400600810228	7.63956334927703	10.3362854112722	8.95763282326475	9.34417331496923	8.7163808706713
ADIPOR2	na	80.8721107066093	74.4228198496241	73.530190001371	65.2576498047327	66.0505321017653	51.7054504943822	54.1827345580212	51.1756744417742	52.4681196179444	50.3695541377516
CDKL3	na	0.812376802678145	0.279609842891512	0.563758302310621	0.606108202520737	0.536660573326843	0.959558681551705	1.36100555237392	0.755918381710106	0.89923006796775	0.74181964856777
MARK4	na	43.5840154636825	49.5841454727615	44.8187850336944	39.1545898828396	37.566240132879	49.9339575438252	48.3340890761981	45.2795110644353	48.4020358323511	47.6248214380508
PROM1	na	89.767636695935	79.7820085050448	81.6241484845449	86.0673647579446	86.4023523056217	49.7125209250056	49.5847428270282	53.2166540723915	45.7043456284478	49.2568246648999
CCDC124	na	47.5240429566715	55.3161472520375	60.3221383472365	52.6910064058027	51.1891623788681	57.0568354491898	50.6882608424665	55.4466132984363	55.1658098218476	57.9732055355712
PAFAH1B1	na	55.3228602623817	47.4404700105932	51.9060322627422	50.1453519552156	52.6340177685942	54.6579387453106	56.904745662769	62.1742868956562	55.4003915787088	55.4881097128692
NOS2	na	17.953527339187	19.2930791595143	19.3288560792213	30.3054101260368	26.7504655012149	9.74321122806346	10.5569890143599	9.9781226385734	11.2599243293353	10.9047488339462
KIAA0100	na	184.653247248742	179.835730619724	171.583866153254	176.943187922554	176.809018119913	153.972262285912	152.175134328943	146.837145647188	142.547514252627	148.549384625696
TRAPPC6A	na	2.15279852709708	1.86406561927675	2.1744963089124	2.42443281008295	2.31176862356178	7.3074084210476	6.51075629108605	8.12612260338364	7.62390709798745	7.34401452082092
ST7L	na	11.6169882782975	10.0659543440944	10.872481544562	9.69773124033179	10.7332114665369	9.78011733120007	9.45347099892155	8.73085730875172	7.74119797641802	8.75347185309969
RPUSD1	na	147.730721567021	182.678430689121	154.46977483311	194.641547436159	190.720911443847	109.574220212577	115.759039819479	109.192410238025	111.89549802277	107.378394130185
RHBDF1	na	17.0192940161071	20.6911283739719	17.9597287736098	16.9306224570792	17.7510805023494	40.080028006352	41.3083577112408	38.0226946000183	42.5374919108223	40.3920798645151
LUC7L	na	44.9650560282353	47.0676568867379	48.3221401980532	43.7610122219972	43.8823222651103	40.5967134502644	37.7771000618382	35.0746129113489	36.3601723134786	35.7927980433949
BAIAP3	na	12.5512216013773	16.8231922139726	11.7181189980279	10.7483187913677	11.6414062829361	6.71691077086193	6.98894743110931	7.37020422167353	5.3953804078065	5.97164817097055
TSR3	na	42.2842125793974	44.5511683007142	48.8858985003639	56.8933566099465	49.0838016681243	36.9430092397406	38.2552912018615	39.6857150397806	35.5000392049877	37.3135283229588
PIGQ	na	30.5859866208321	35.7900598901135	31.4093911287346	45.9430017510718	50.5286570578504	38.4192533652048	41.1244380420011	41.0085722077732	47.1509331290916	44.8800887383501
CRAMP1	na	59.3441254356385	60.8617424693858	55.0469713756157	57.7823153069769	58.8675367356983	61.4117556193091	59.3324852967333	57.3364092527115	63.923528744664	59.3455718854216
TEAD3	na	6.70210862209469	7.40966083662507	7.44966328053321	8.72795811629861	6.77017954043094	23.0294083572409	22.6956871841813	21.9216330695931	25.452120619435	24.4058664378796
DNAJC11	na	113.651514694672	121.024460331543	111.543606957173	125.262361854286	117.239694480633	76.5063518021801	79.3429453100147	72.0012258578876	71.4301449642209	70.361593666653
MYLIP	na	5.28044921740794	5.77860341975791	5.19463007129072	5.61660267669216	4.45841091686916	6.75381687399854	5.73829368027923	6.23632664910837	6.60738615158912	5.78619325882861
E2F2	na	21.9747925124438	21.203746419273	19.5704667802116	29.8205235640203	28.5668551340135	17.8256478149797	18.1344793870363	14.7404084433471	16.6944016966187	16.9876699522019
PSMB1	na	68.2396514249642	67.2927688558906	68.09394922909	74.4704944830479	69.1879323765991	59.3450138436593	61.9441445999373	58.8860419352172	69.3189091524705	66.9863142656696
JARID2	na	33.8354938315447	35.3240434852943	31.4496595788997	28.1638278104636	29.7227394457944	28.6760421371413	25.7487536935606	22.7153473703887	25.0220540651896	23.5156828595983
CDKL5	na	4.06188401339072	3.26211483373431	3.18120756303851	2.26280395607742	2.4768949538162	6.64309856458872	8.8281441235065	7.59697973618656	7.03745270583457	6.30546701282605
CDK11A	na	45.980527031583	48.8385192250508	46.7516706416165	53.1354857543179	51.8909492824493	44.9516336203837	41.198005909697	39.9502864733791	41.794649680762	42.1353560386493
NADK	na	123.40003632681	126.896267032265	123.704678907016	158.396276925419	155.260032021712	84.5149761828232	82.8742029594173	81.979348496461	91.0959155810808	91.8001815102616
CYTH3	na	36.353861919847	35.8366615305954	35.7986521967244	28.4466783049732	28.6081367165771	74.6610466453499	74.4506821082382	77.3682463680293	76.356361858305	72.6983255596415
ADAM22	na	31.073412702439	26.935748198549	30.2818745241134	32.1237347335991	30.383244766812	36.9799153428772	32.9951886616056	37.7203272473343	37.1030145435389	37.6102561823859
SYPL1	na	90.6612511788809	72.3723476684197	86.6174363050104	100.290703910431	99.2822060654659	86.9138728867025	87.4354107565623	94.2252262801647	108.963226062005	98.142739505516
CYB561	na	77.1757962544237	76.2868854689008	76.7516660145746	87.481617230493	85.4528759066588	68.2024785964442	71.8758067388821	68.6751849783631	73.6195746949249	72.5870526123563
SPAG9	na	109.711487201683	103.036227105522	112.308707510309	91.0374520186147	91.3561422132541	72.1514316320609	72.1700782096657	66.2184502378053	59.7401540806401	67.2830421250968
CELSR3	na	24.6556359612817	22.6483972742125	18.8053662270757	15.3547411305253	16.966730433641	21.3317276129571	22.217496044158	21.392490202396	16.7725956155724	21.1418599841814
AASS	na	5.52416225821138	4.2407492838546	4.42952951815488	3.6770564286258	2.68330286663421	12.3266384476257	11.4398034267105	9.67575528588936	12.2764452757336	10.5709299920907
PLEKHG6	na	2.76208112910569	3.02910663132471	4.46979796831993	4.68723676616036	4.12815825636033	11.2932675598008	10.3362854112722	13.1907757608413	13.4102571005625	12.3883881310818
SS18L2	na	8.32686222745098	7.64266903903466	8.85905903630976	7.91981384627096	8.54528759066588	6.27403753322268	6.58432415878193	6.95444911173297	8.40584628752462	8.16001613424547
MPND	na	26.0772953659684	27.8677810081874	25.449660504308	29.6588947100147	29.2686420375947	29.0451031685074	27.3304628490222	28.0823678805304	31.003888865149	32.0466088181277
MGST1	na	33.0231170288666	29.4988384250545	29.6778477716377	34.7502036111889	35.5434425872624	18.637582083985	20.2311636163691	21.3546942833105	21.03416419855	19.0647649681917
CRY1	na	16.4100114140985	14.7727200327682	14.0939575577655	13.8596742309742	13.0449800900986	14.8362534609148	15.4860361499843	16.4790207212803	17.3590500077253	17.8407625480549
NFIX	na	75.5104238089336	78.0111461667318	67.4496540264493	77.7030715631585	75.6691408390848	110.312342275309	115.648688017935	106.433308144783	116.665327078946	107.378394130185
ST3GAL1	na	1.54351592508847	1.58445577638523	1.28859040528142	1.77791739406083	1.89895279792575	2.10364787878643	2.79557897244373	2.00318371153178	2.54130236599582	3.00436957669947
MMP25	na	4.99611733647059	5.732001779276	2.21476475907744	1.69710296705806	1.1971658943445	1.21790140350793	1.54492522161364	0.869306138966622	0.938327027444609	1.18691143770843
IL32	na	205.084523836098	215.532587228874	226.993253580355	204.743350811505	206.242786487762	141.27656280692	141.250305976104	139.807104697284	135.158188911501	139.647548842883
PKD1	na	279.33576360088	310.786340373916	216.040235135463	221.795194909088	226.181790865982	173.200342020083	170.346397649828	159.612166298089	131.67855951806	147.881746941985
MED24	na	82.0906759106265	84.9547905985377	75.6241494099533	94.9569517282488	94.699950400906	80.3076804252504	85.1915907918378	84.1715118034203	87.1862196333949	83.9739842178716
RHOBTB2	na	11.0483245164228	13.7008823016841	12.1208034996784	17.9003955811124	16.2649435300597	12.0313896225329	11.9547785005817	13.7955104662094	15.4042020338823	13.1672987620779
HEATR5B	na	30.3828924201626	28.7066105368619	28.147646665366	23.7190343253115	22.6223072448546	38.493065571478	39.2852413496039	38.2872660336169	40.7390317748868	35.0509783948271
SEC62	na	58.4098921125586	52.7530570255319	65.6375737690223	56.4892844749327	56.5557681121365	47.4981547368094	47.5984103992392	50.5709397364061	47.8546783996751	51.7790114700304
RPS20	na	516.955978384237	567.095363024468	572.617361346931	525.697847652986	529.147325300267	577.432889675307	527.150555974882	577.257072192922	531.132194493126	545.756715451309
CSDE1	na	544.414314314759	496.027861289542	544.952936083546	516.525410188172	499.135614776528	497.309739765739	511.885223427985	501.854213617339	464.471878585081	493.01333843814
UBE3C	na	242.981901681033	222.103418536824	225.664394724909	235.331611432051	227.626646255709	176.263548580421	170.530317319067	173.672248197897	168.703380142645	167.762513523601
REV3L	na	56.5820443065328	50.5627799228818	51.0201263591112	48.4078417746562	52.8817072639758	52.7388213822071	54.1091666903253	50.7599193318336	47.6200966428139	49.553552524327
FAM76A	na	6.86458398263032	6.43102638650478	7.44966328053321	7.96022105977234	7.59581119170301	8.34077930887251	8.27638511578735	9.9781226385734	9.42236723392295	10.6080209745191
POMT2	na	51.5453081299283	52.9394635874596	49.1275092013541	49.0947644041797	55.5237285480464	42.4420186070946	42.7061471974627	39.7613068779516	40.1525773827339	39.0938954795215
VTA1	na	42.6091633004687	38.5395566785467	46.1879123393059	40.9729144904018	35.9975399954621	40.7443378628108	39.7634324896272	40.0636742306356	39.7225108284884	38.3520758309537
MLXIPL	na	26.2397707265041	29.5920417060184	22.2281844911045	21.9411169312507	23.6956283915083	44.2873237639248	44.1407206175325	45.1283273880933	41.9119405591925	40.6517167415138
BAZ1B	na	302.93530971868	296.433035105485	292.268411297892	258.727388049352	262.096767696317	223.76170331723	223.168126655475	217.439922498912	203.069607522804	201.40403458615
RANBP9	na	136.641778210464	153.971820152259	142.348971333432	135.444979656634	134.866930235292	69.7525349281816	67.9031418833042	65.9538788042067	70.4918179367762	68.5812265100903
ETV7	na	10.1953288736107	10.4853691084317	11.5973136475328	16.2841070410571	15.0264960531516	13.5076337479971	13.7939751929789	14.3246533334065	15.2478141959749	15.9120314617787
SPRTN	na	10.1953288736107	8.85431169156455	11.6778505478629	9.94017452134008	9.24707449424714	7.3074084210476	8.71779232196267	7.21902054533151	8.71862196333949	8.27128908153064
EEF1AKNMT	na	32.2513590663223	31.8289204491504	29.919458472628	27.3960907539373	27.9063498129958	21.9591313662794	25.5648340243209	23.5468575902698	23.4190787266384	21.6240427557505
DYRK4	na	34.6478706342229	38.2133451951733	35.3154307947439	31.7196625985852	32.6537318078102	45.2468824454765	46.1270530453215	44.4480008445542	40.387159139595	46.7346378597695
ZNF207	na	179.900842953075	187.711407861168	181.812052495175	178.397847608604	185.808403118778	173.569403051449	168.580768825126	174.201391065094	168.937961899506	166.241783244037
UQCRC1	na	189.446270384543	216.371416757548	215.436208382987	262.444851691479	245.996950496512	129.798764731436	133.599247735732	131.605390255729	143.603132158502	140.945733227876
STARD3NL	na	16.8568186555715	15.6581512019247	16.5906014679983	14.9506689955115	17.0080120162046	18.1947088463458	19.0540777332349	17.5373064556745	19.5875766979062	20.4000403356137
CD9	na	170.152321320937	177.319242033701	185.395944559864	140.051401995792	132.885414272239	407.849345762611	387.776230625023	415.641722183302	333.575258256558	331.778837821935
NCAPD2	na	92.9765250665137	93.7158990091384	92.8187776304273	129.505119271931	121.615542232375	205.124121233245	201.907012891363	204.92947328161	266.71945755113	271.913992182516
GIPR	na	2.35589272776662	3.26211483373431	1.93288560792213	3.55583478812166	2.02279754561656	2.50961501328907	2.24381996472457	2.8346939314129	3.87059898820901	2.70764171727236
PHF7	na	4.91487965620278	4.33395256481844	5.51677767261108	4.97008726067004	4.21072142148754	3.57989200425059	4.30372026020942	3.5528163940375	4.37885946140818	4.97019164540406
SEMA3G	na	1.82784780602583	1.39804921445756	2.45637546006771	1.73751018055945	1.44485538972612	4.79779340775852	4.59799173099297	3.81738782763603	5.00441081303791	4.5250998562634
NISCH	na	133.351652159617	143.766060886719	121.248303446949	129.303083204424	127.931624364607	135.187055789381	137.608696525158	131.340818822131	119.910374715526	126.36897713352
IDS	na	115.154411779627	103.968259915161	107.234882789513	85.5420709824267	80.0449885908268	112.305271844686	114.361250333257	113.274369499259	119.206629444942	108.787851462463
ZNF200	na	9.78914047227164	9.27372645590181	11.2348975960474	10.3038394428525	10.3616772234644	10.2229905688393	9.159199528138	9.2977960950343	8.36674932804776	8.30838006395903
LRRC23	na	3.12765069031086	2.42328530505977	3.06040221254337	2.62646887758986	3.13740027483385	3.91204693248003	4.85547926792858	3.93077558489255	4.45705338036189	4.82182771569051
HFE	na	1.05608984348159	0.419414764337268	0.805369003300887	1.373845259047	0.949476398962876	5.4621032642174	5.37045434179979	5.7071837819113	6.68558007054284	5.89746620611377
SCMH1	na	53.7387254971593	55.6889603758928	54.7248237742953	63.4393251971705	67.0412900832918	40.4859951408546	40.3887593650422	38.0604905191038	45.3133760336792	41.8757191616506
FYN	na	78.5974556591105	87.098466060706	72.0402573452644	56.6913205424396	63.0782581571858	90.2723282721334	95.0864689969346	86.0991036767811	85.7005351732743	85.6430784271491
HIVEP2	na	20.1063258662841	17.0562004163822	16.8322121689885	10.9099476453733	8.46272442553868	10.3706149813857	10.4098532789681	10.3182859103429	8.09307061170975	8.27128908153064
ELOA	na	67.6303688229555	69.2034361156492	69.7449556858569	62.6715881406442	60.2711105428608	61.4855678255823	60.3256515106278	64.479837959872	55.8304581329542	55.4881097128692
LYPLA2	na	47.8083748376088	56.2481800616758	52.3892536647227	54.9538103618801	53.0468335942302	61.9284410632215	67.1674632063453	68.5617972211066	79.7577973327918	71.6597780516466
CLCN6	na	23.7620214783357	23.3940235219232	22.3489898415996	18.9913903456498	18.2877410756763	24.2104036576122	21.592169168743	21.392490202396	23.2235939292541	22.9964091056009
NME1-NME2	na	508.832210357456	578.139951818683	565.248234966728	587.238033815591	583.59773270166	413.422167336238	405.984277879755	429.248253054084	396.28678125744	419.684466177216
TSPAN9	na	7.10829702343377	7.82907560096234	7.20805257954294	6.02067481170599	6.72889795786734	12.400450653899	12.0283463682776	13.6821227089529	12.8628996678865	13.0560258147928
BTBD7	na	55.4447167827834	48.5589093821592	50.9395894587811	48.4886562016589	46.2766540537993	64.0689950451446	65.4754022493399	68.5240013020211	65.9956675969375	60.6808472528436
APBA3	na	14.1759752067336	18.4076479903579	14.496642059416	12.6070506124313	14.6549618100792	14.3195680170024	14.2353823991542	14.21126557615	13.292966222132	14.317119217358
MKS1	na	5.48354341807748	5.82520506023983	5.15436162112568	4.88927283366728	5.40788731583203	13.5814459542703	13.4997037221954	13.5309390326109	12.7456087894559	13.4269356390766
ABHD5	na	23.5589272776662	18.2212414284302	21.8657684396191	23.5169982578046	24.6038232079076	14.1719436044559	14.6032217376337	13.7577145471239	15.9124625070815	14.9476659186406
AKAP8L	na	52.1545907319369	54.6637242852906	55.328850526771	45.0944502675428	44.6253907512552	45.3576007548863	45.4649422360585	46.6401641515135	37.7676628546455	41.3193544252248
MBTD1	na	8.77366946892396	8.38829528674536	9.42281733862038	8.72795811629861	8.58656917322949	15.9434365550129	17.2884489085336	17.57510237476	16.7334986560955	15.3927577077812
UTP18	na	36.3944807599809	35.6036533281859	37.5301955538214	31.1539616095659	30.2181184365576	30.3368167782885	28.8753880706359	28.1579597187014	25.0611510246664	27.6698728915778
RNF216	na	124.740458051229	125.498217817807	119.194612488531	118.67598605356	117.528665558579	97.4321122806346	94.166870650736	98.0426141078007	94.067284501322	95.3238248409585
TTC19	na	81.6438686691535	77.917942885768	83.8791816937874	78.1475509116737	77.320404141629	51.5209199786992	56.3529866550498	53.556817344161	54.3838706323105	57.5281137464306
PTBP1	na	450.462937085031	479.996896963762	424.590538540228	470.663222864103	460.661179827249	416.706810515396	401.018446810283	397.57527286043	438.746079249308	433.371038693291
DPF1	na	2.03094200669536	1.86406561927675	2.1744963089124	2.70728330459262	2.97227394457944	2.80486383838191	2.17025209702868	3.28824496043896	3.28414459605613	3.30109743612658
SYT7	na	28.3113315733333	31.0832942014397	22.6308689927549	17.6579523001041	17.9162068326038	24.7639952046613	23.5049337288361	23.3956739139278	21.8942973070409	21.2160419490382
LARS2	na	35.460247436901	34.8114254399932	37.0067057016758	37.1342292077705	35.2131899267536	37.9394740244289	38.4024269372533	40.4416334214907	38.7059898820901	36.274980814964
PIK3C2A	na	82.6593396725012	71.067501734926	78.5234778218365	58.954124498517	58.1657498321171	64.1059011482812	61.7970088645455	66.7097971859168	62.4378442845434	65.0575831793934
PLAUR	na	28.920614175342	33.2735713040899	26.4563717584342	17.9003955811124	17.8749252500402	17.3089623710673	13.3893519206515	11.6033471592501	8.01487669275603	10.2371111502352
ANLN	na	92.2860047842372	85.8402217676942	93.3825359327379	114.918115197932	113.606915215036	115.922069952073	111.124264154638	118.074451223119	152.282657162365	161.12322766892
WIZ	na	112.351711810387	130.717601551782	109.852332050241	136.697603275177	123.473213447737	101.676314141344	99.1694856540564	101.141879472812	102.121258153555	104.114387676487
RABGAP1	na	60.3595964389862	58.8112702881814	57.140930784198	46.7915532346009	44.5841091686916	48.9743988622735	53.2999201456705	52.1583683379973	45.3524729931561	48.9600968054728
QPCTL	na	20.0250881860163	23.9066415672243	18.6442924264155	23.9614776063198	22.3333361669094	11.7730469005767	10.8512604851434	12.7750206509008	11.4554091267196	12.0916602716547
PPP5C	na	89.6051613353994	105.64591897251	101.315420615252	125.666433989299	125.248321497972	80.5660231472066	76.7680699406586	75.4784504137541	85.9351169301354	82.2307080437373
CEP68	na	14.0541186863319	13.0950609754191	12.2818773003385	15.6779988385364	13.6642038285527	25.2806806485738	24.5348838765785	26.4193474407682	25.1393449436201	24.1091385784525
MAP4K3	na	23.2745953967288	20.4115185310804	24.7248284013372	19.1126119861539	17.4621094244042	26.2033332269889	25.0866428842976	27.3264494988203	23.810048321407	23.107682052886
TMEM159	na	10.4390419144142	10.298962546504	10.5906023934067	10.142210588847	10.6919298839733	12.1790140350793	13.3157840529556	13.6065308707819	12.7456087894559	11.6094775000856
BRCA1	na	14.2978317271353	16.636785652045	16.308722316843	16.8902152435779	18.0400515802946	16.9399013397012	17.5091525116212	18.8601636236671	15.4042020338823	15.4298486902096
ERCC1	na	72.3421542784888	81.7392774052853	72.9261632488953	69.1367423008654	69.724592949926	51.1518589473332	52.968864741039	50.3441642218931	50.1223020493329	53.8931974684485
SEMA3B	na	28.5550446141368	36.069669733005	28.107378215201	25.3353228653668	23.2415309833087	69.0144128654495	59.1117816936456	58.6970623397897	52.5072165774212	54.4495622048743
MBTPS2	na	20.146944706418	18.0348348665025	19.4496614297164	17.7791739406083	19.7325964654024	20.7043238596349	22.3278478457019	22.5641636940467	21.2296489959343	20.5854952477556
PRICKLE3	na	13.6885491251267	15.5649479209608	14.2952998085908	16.0012565465475	15.5631566264784	15.9434365550129	17.1413131731418	16.6680003167078	15.1305233175443	15.7636675320651
EXTL3	na	49.5143661232329	50.422975001436	44.8187850336944	45.0540430540414	44.5015460035644	44.9516336203837	47.8926818700228	46.9047355851121	48.8711993460734	44.8800887383501
CALCOCO1	na	1.42165940468675	1.30484593349372	1.73154335709691	0.848551483529032	0.825631651272066	37.0537275491504	38.1817233341656	42.482613052108	39.8007047474422	38.3520758309537
UBR7	na	51.1391197285892	50.3763733609541	51.5436162112568	75.8039325285935	75.2563250134488	48.6053378309075	54.8816293011321	50.9488989272611	60.5220932701773	55.9702924844383
MAP4K5	na	83.2280034343759	82.0188872481769	85.4899197003892	74.3896800560451	74.9673539355036	70.6013753003235	67.9767097510001	71.0941237998355	62.7897169198351	60.3099374285597
PSMC4	na	115.276268300029	128.107909684794	120.040249941997	119.039650975073	114.969207439635	73.9598306857545	71.91259067273	75.17608306107	75.9262953040596	82.6016178680212
MAN2B2	na	51.7077834904639	57.6928309166153	50.9798579089462	50.4686096632267	50.157122814778	51.0042345347868	53.7045434179979	53.0276744769639	55.5958763760931	54.0044704157337
SLC25A39	na	272.917986859723	310.64653545247	291.140894693271	381.72694594756	381.606949217949	229.260712684584	236.299991039191	233.654371786594	245.841681190488	242.426661151947
MVP	na	8.89552598932569	12.2562314467446	10.3892601425814	7.96022105977234	5.82070314146807	26.5354881552183	28.3236290629167	30.2367352684042	22.5198486586706	26.0378696647287
NUB1	na	32.7387851479292	28.1473908510789	35.9194575472196	32.649028509117	31.0437500878297	70.6382814034601	72.6482693496889	74.5713483557019	67.1685763812433	66.5783134589574
PGM3	na	42.9747328616739	34.6716205185475	36.4026789492001	34.1845026221696	36.1626663257165	20.9995726847277	22.8060389857251	23.5468575902698	21.6988125096566	22.2545894570331
RWDD2A	na	3.57445793178384	3.12230991228855	3.02013376237833	3.51542757462027	3.26124502252466	4.05967134502644	5.59115794488745	5.48040826739827	5.00441081303791	5.34110146968794
CLK1	na	32.413834426858	28.054187570115	33.1409344858315	25.7393950003806	33.6032082067731	54.3257838170811	48.4812248115899	52.8008989624509	51.2561138741618	50.8146459268923
POLR3B	na	29.326802576681	26.4697317937298	29.8791900224629	26.1434671353944	25.4294548591796	20.409075034542	20.3782993517608	22.8665310467307	21.855200347564	23.5898648244551
ANGEL1	na	41.7561676576566	41.801671512281	38.4161014574523	46.7511460210995	47.8040726086526	53.4769434449392	55.1023329042198	53.405633667819	50.9433381983469	46.1782731233437
RNF14	na	17.5879577779818	14.3999069089129	17.9597287736098	17.5367306596	15.9759724521145	21.4424459223669	20.0840278809773	20.1074289534888	21.7379094691334	21.8465886503208
DNASE1L1	na	9.70790279200383	10.3455641869859	12.1208034996784	11.8393135559051	9.28835607681074	15.2422205954175	16.332066628487	17.5373064556745	16.6944016966187	16.134577356349
DDX11	na	59.7503138369775	62.3529949648072	53.0335488673634	72.0864688864663	83.1823888656607	50.4875490908743	52.1228342625363	50.0040009501235	54.501161510741	52.3353762064562
HEBP1	na	28.3925692536012	26.7959432771032	29.5167739709775	33.2551367116378	31.4152843309021	24.8009013077979	24.3141802734908	26.3437556025972	27.2505807553705	25.963687699872
GPRC5A	na	65.7212833366619	64.8228819103489	52.1476429637325	24.0422920333226	22.1269282540914	181.614933535228	157.361669001503	170.5351869138	142.430223374196	120.694056821976
MAMLD1	na	17.2223882167767	17.4290135402376	15.463084863377	18.6277254241373	20.1041307084748	18.268521052619	16.4056344961829	17.5373064556745	18.0236983188319	16.3200322684909
TACC3	na	62.3905384456815	71.2539082968536	67.9328754284299	90.8758231646091	87.8472076953478	68.313196905854	66.3214327278426	63.3837563063924	77.6465615210414	79.9681581156056
UFL1	na	44.3557734262267	41.2890534669799	47.8389187960727	38.7505177478258	36.6580453164797	44.6932908984275	48.1133854731104	47.8874294813352	47.4246118454296	47.8473673326212
POLA2	na	31.1952692228408	33.0871647421623	30.3624114244435	42.1851308954433	41.5292720589849	24.8378074109345	24.7188035458182	27.8933882851029	26.0385750115879	25.5556868931597
ZC3H3	na	24.6556359612817	33.5531811469814	24.9664391023275	31.800477025588	30.6722158447573	28.5284177245949	33.1791083308453	27.4398372560768	28.5407804181069	28.8567843292863
CAPN1	na	178.925990789861	196.146304788396	185.395944559864	168.215229806255	161.163298328307	175.377802105142	184.655347916678	177.867595216388	197.752421033951	186.753096526936
MDH1	na	105.324652467221	99.121689305041	115.006693671367	120.332681807117	115.423304847835	74.5134222328035	73.1264604897122	73.7398381358208	72.0165993563737	81.822707237025
SLC30A9	na	36.3944807599809	29.4522367845726	34.1073772897926	31.1943688230673	32.3234791473014	32.2190280382553	33.2894601323891	34.1297149342113	33.5060942716679	32.9738833788374
MTMR11	na	4.30559705419417	3.44852139566198	3.50335516435886	3.11135543960645	3.50893451790628	12.6956994789918	13.3893519206515	15.4585309059717	15.4042020338823	14.9105749362122
COX15	na	25.1024432027547	24.6988694554169	26.8187878099196	27.8405701024525	26.3376496755789	38.0870984369754	40.8301665712176	39.043184415327	37.3375963004001	36.2378898325356
CCDC88C	na	81.440774468484	89.8013612086573	74.6577066059923	76.7332984391253	75.2150434308852	69.715628825045	68.8595241633507	63.9128991735895	57.277045633598	62.7579422688334
YAF2	na	4.30559705419417	4.7533673291557	5.75838837360135	5.77823153069769	5.32532415070483	7.52884503986722	6.58432415878193	6.87885727356196	6.5291922326354	7.97456122210353
ZMYND11	na	80.1815904243329	73.2111771970942	84.0402554944476	72.6117626619843	71.4997010001609	93.1140982136519	98.7280784478811	96.9465324543211	90.7049459863122	94.4336412626771
WAS	na	0.690520282276423	0.652422966746861	0.604026752475666	0.646515416022119	0.701786903581256	1.07027699096152	0.993166213894482	0.718122462624601	1.1338118248289	1.11272947285166
BID	na	20.8374649886944	20.8309332954176	25.0067075524926	23.8402559658156	23.6956283915083	25.2806806485738	25.6016179581689	28.724898504984	25.1002479841433	26.3716885065842
MATR3	na	228.480975753228	204.534600075141	243.342244347363	256.464584093274	244.345687193968	217.819820712237	221.549633566165	223.865228743448	238.647840646746	239.83029238196
XYLT2	na	15.4351592508847	19.2930791595143	16.2684538666779	19.3146480536608	18.4115858233671	17.6411172992967	16.0377951577035	16.4034288831093	14.0749054116691	16.1716683387774
RGPD5	na	56.6632819868006	51.2618045301105	55.369118976936	52.1657126302847	51.8083861173221	58.3854551621076	53.005648674887	54.5017153212986	56.2996216466765	55.3397457831556
NUDCD3	na	91.6361033420947	91.3858169850425	86.0134095525348	88.4917975680276	99.4060508131568	95.4760888143946	90.5988290674855	92.2598384877184	92.6206970006783	95.5092797531004
CHDH	na	29.2861837365471	30.8036843585482	29.919458472628	38.669703320823	39.7954455913136	29.8939435406493	32.5537814554302	26.3059596835117	23.6536604834995	27.9295097685765
IL20RA	na	31.2358880629747	30.7570827180663	34.3489879907828	35.4775334542138	34.5939661882996	55.8758401488185	54.8816293011321	58.1679194725927	56.1041368492922	56.712112133006
GLT8D1	na	13.4448360843233	13.7008823016841	15.9463062653576	14.8698545685087	13.9944564890615	16.7553708240182	19.7897564101937	18.8223677045816	15.9906564260352	18.6938551439078
ATP2C1	na	97.8507858825825	91.7586301088978	96.8456226469317	91.1990808726202	84.7923705856412	87.5781827431613	84.6766157179665	84.8140424278739	77.6856584805182	80.7099777641734
SLC38A5	na	80.7096353460737	76.3800887498647	79.0469676739821	93.8659569637114	97.2594085198494	39.9324035938056	41.7865488512641	42.936164081134	46.6035756964156	42.098265056221
RALBP1	na	60.847022520593	61.7005719980603	64.469788714236	64.3686911077022	58.7849735705711	117.91499952145	116.715422099526	119.019349200256	116.665327078946	112.422767740446
RUFY3	na	10.1140911933429	10.5785723893955	9.26174353796021	9.2128446783152	8.42144284297507	14.7993473577782	16.1849308930953	13.4553471944399	15.8733655476046	14.6509380592135
WWTR1	na	18.1972403799904	18.1280381474664	16.6711383683284	14.9102617820101	15.0264960531516	8.04553048377968	7.72462610806819	7.97493892704162	8.87500980124693	7.4181964856777
AGPS	na	40.4969836135055	35.2308402043305	37.8523431551417	34.1440954086682	36.4929189862253	28.8605726528243	26.4476484366716	27.2508576606493	26.9378050795556	26.6313253835829
CXORF56	na	13.566692604725	15.1921347971055	15.2617426125518	13.6576381634673	15.2329039659696	14.2088497075925	15.2285486130487	15.3451431487151	14.661359803822	15.9120314617787
TTC27	na	25.1430620428886	22.7416005551763	22.711405893085	26.8707969784193	24.3148521299623	22.6972534290115	27.2201110474784	24.7941229200915	26.1949628494953	23.8124107190254
PHLDB1	na	12.9574100027164	14.6795167518044	13.1677832039695	14.789040141506	13.5816406634255	20.1138262094492	20.5990029548485	21.316898364225	23.8882422403607	22.9964091056009
MARCO	na	0.406188401339072	0.512618045301105	0.241610700990266	0.646515416022119	0.412815825636033	3.80132862307021	4.08301665712176	3.43942863678098	3.36233851500985	3.04146055912786
CYP24A1	na	0.0406188401339072	0.0932032809638373	0.0805369003300887	0.0404072135013825	0	0.811934269005289	0.88281441235065	1.73861227793324	1.36839358169005	1.2981843849936
PRDM11	na	8.77366946892396	9.13392153445606	8.81879058614472	9.45528795932349	9.24707449424714	14.0981313981827	13.1318643837159	13.2285716799269	15.6778807502203	14.7622110064986
SYT13	na	7.39262890437112	7.64266903903466	8.17449538350401	10.0209889483428	10.402958806028	9.55868071238044	10.7776926174475	10.0159185576589	9.30507635549237	9.49529150166746
ZRANB1	na	23.4370707572645	18.5474529118036	22.3892582917647	19.5166841211677	20.6820728643653	27.3474224242236	29.2800113429632	31.0304495691998	28.9708469723523	29.5244220129973
NCDN	na	80.7908730263415	83.8363512269717	75.1811964581378	80.4103548677511	76.1232382472845	78.4254691652835	83.3156101655926	78.2753484260815	80.3442517249446	74.9608754877732
ADGRA2	na	7.43324774450502	9.2271248154199	7.57046863102834	10.7483187913677	10.4442403885916	15.3898450079639	15.4124682822884	15.4207349868862	16.3034321018501	15.2443937780677
ZFP64	na	20.0250881860163	17.7086233831291	19.6912721307067	18.1024316486193	18.1638963279855	25.7604599893496	24.0199088027073	23.2822861566713	26.5077385253102	28.5229654874308
MNAT1	na	15.9632041726255	19.2464775190324	21.2617416871434	17.9003955811124	19.6500333002752	19.0066431153511	17.4355846439253	17.3483268602469	17.9064074404013	18.1745813899104
SAMD4A	na	39.847082171363	38.4929550380648	32.7382499841811	23.3957766173004	29.4337683678492	20.7043238596349	17.1045292392938	16.6680003167078	15.4042020338823	17.469852723771
MRE11	na	8.77366946892396	7.96888052240809	8.65771678548454	11.4352414208912	11.971658943445	18.3423332588922	21.0404101610238	20.4853881443439	18.8838314273228	20.5854952477556
PLEKHB1	na	0.528044921740794	0.279609842891512	0.442952951815488	0.0808144270027649	0.412815825636033	2.91558214779172	3.34733798016288	2.98587760775492	2.65859324442639	1.96582206870459
SERPINB1	na	493.031481545366	500.408415494843	501.503278355463	364.47306578247	349.324751653211	132.197661435316	122.600851515197	128.732900405231	106.343729777056	107.081666270758
SPAST	na	16.8568186555715	13.3746708183107	14.1342260079306	7.87940663276958	8.7929770860475	20.5197933439518	22.4749835810936	20.3720003870874	18.4928618325542	21.0305870368963
OSBPL5	na	33.6323996308752	35.510450047222	35.1946254442488	34.8310180381917	32.6537318078102	29.9677557469225	30.8617204984248	31.6351842745679	30.0655618377043	30.1920596967082
AQR	na	76.607132492549	71.9995345445643	74.2550221043418	72.8137987294912	70.8391956791433	62.8141875385	64.2615324323578	66.5586135095748	62.4378442845434	61.6081218135533
CPS1	na	25.7929634850311	22.928007117104	25.409392054143	23.1129261227908	21.7966755935825	35.5774834236863	36.4160945094643	36.6242455938546	39.6834138690116	37.4989832351008
RTF2	na	45.8586705111813	46.6016404819187	55.0469713756157	46.064223391576	48.4645779296703	49.2696476873664	50.3204215039871	49.7016335974395	50.083205089856	47.6990034029076
SLC45A4	na	17.2630070569106	16.5435823710811	15.422816413212	14.8698545685087	15.5631566264784	14.725535151505	18.2080472547322	17.6884901320165	17.2808560887715	14.6138470767851
RNF10	na	102.765665538785	103.781853353233	91.3288449743206	88.1281326465151	95.1540478091056	105.145487836185	100.346571537191	100.385961091102	103.215973018907	97.2525559272347
ZNF839	na	14.0541186863319	12.3494347277084	13.8926153069403	14.2233391524866	13.4577959157347	21.2948215098205	20.0840278809773	20.0696330344033	18.9620253462765	20.808041142326
ZDHHC6	na	25.5898692843616	22.1357792289114	23.557043346551	20.7289005262092	22.7048704099818	34.7286430515444	34.5768978170671	34.3186945296388	28.2671017017688	27.1505991375804
RNH1	na	122.059614602391	133.327293418769	116.738237028464	124.898696932773	131.151587804568	97.6535488994542	97.4038568293551	94.7165732282763	97.9378834895311	103.520931957632
NDUFS1	na	82.6187208323673	75.9606739855274	81.9060276357003	80.0062827327373	75.9993934995937	70.7859058160065	69.2641474356781	77.8973892352264	74.0887382086472	76.18487790791
RB1CC1	na	11.2514187170923	13.0018576944553	13.57046770562	8.36429319478617	10.1552693106464	46.5016899521211	44.4349920883161	44.1834294109557	43.5931098166975	42.4320838980764
ERP44	na	58.8566993540316	55.7821636568566	63.6644197109351	51.5191972142626	58.8675367356983	43.7706383200124	49.2904713562446	47.8118376431642	44.1795642088503	48.3295501041902
ALAS1	na	91.961054063166	100.286730317089	99.3019981069994	79.8850610922331	87.929770860475	54.8793753641302	54.0355988226294	53.8213887777595	58.4499544179038	54.3011982751608
BIRC3	na	1.94970432642755	2.56309022650553	1.89261715775709	1.29303083204424	1.40357380716251	0.479779340775852	0.88281441235065	0.680326543539095	0.977423986921468	1.03854750799488
AKAP11	na	64.6245746530464	53.0326668684234	62.8187822574692	64.4899127482064	62.335189671041	64.2535255608276	61.2820337906743	59.7553480741839	56.7687851603988	54.4124712224459
GLRX2	na	14.3384505672693	10.904783872769	14.7382527604062	13.3343804554562	11.4349983701181	9.70630512492686	10.2627175435763	10.3560818294285	9.10959155810808	12.3512971486534
SNAPC1	na	6.82396514249642	6.52422966746861	6.88590497822259	5.69741710369493	6.3160821322313	4.87160561403173	4.85547926792858	4.45991845208962	4.30066554245446	4.30255396169307
DERA	na	6.78334630236251	6.10481490313135	7.5302001808633	10.667504364365	9.24707449424714	12.400450653899	14.1618145314583	13.7955104662094	11.8072817620113	11.9432963419411
STRAP	na	141.028612944926	135.377765599974	143.516756388218	129.909191406945	129.500324502024	94.9224972673455	89.8999343243746	99.0631039231094	91.8387578111411	92.6161831236861
DEF6	na	43.4215401031468	45.5298027508345	43.9731475802285	48.9331355501741	45.8225566455997	37.0168214460138	30.8985044322728	31.5217965173114	34.0534517043439	37.2764373405304
GCLM	na	16.8568186555715	14.3999069089129	15.1812057122217	15.3951483440267	17.2969830941498	12.4742628601722	12.6168893098447	11.4899594019936	13.8794206142848	14.131664305216
UBR2	na	37.9786155252033	36.1628730139689	34.5905986917731	27.7193484619484	29.1035157073403	39.7109669749859	35.7171997663534	38.4006537908734	34.2098395422514	35.9040709906801
EHD2	na	23.4776895973984	22.322185790839	22.0268422402793	21.132972661223	19.6500333002752	50.4137368846011	52.0860503286884	51.8560009853133	50.3959807656709	46.5491829476276
DEPDC1	na	18.0753838595887	16.8697938544546	18.8456346772408	17.011436884082	19.8151596305296	24.9116196172077	24.9762910827538	23.3956739139278	33.193318595853	33.6786120449768
CCDC28A	na	0.284331880937351	0.326211483373431	0.442952951815488	0.848551483529032	0.536660573326843	5.31447885167098	4.78191140023269	4.15755109940558	4.49615033983875	5.823284241257
HSF2	na	17.7504331385175	16.590184011563	20.8187887353279	19.7995346156774	21.7141124284553	16.3494036895156	15.8170915546158	16.1010615304253	16.3034321018501	14.7251200240702
PHF20	na	38.8722300081492	37.9337353522818	38.2147592066271	35.8007911622249	41.6943983892393	37.3858824773799	35.974687303289	37.8337150045908	34.8353908938811	35.7186160785381
NR1H3	na	4.26497821406026	3.21551319325239	3.42281826402877	3.71746364212719	4.54097408199636	9.92774174374648	11.3294516251667	11.2253879683951	10.243403382937	9.38401855438229
TYMP	na	7.75819846557628	9.27372645590181	8.37583763432923	11.0715764993788	9.08194816399273	5.4621032642174	5.44402220949568	4.64889804751715	5.16079865094535	5.86037522368538
NCAPH2	na	74.5355716457198	85.933425048658	73.1677739498856	107.523595127179	103.286519574135	50.4506429877377	47.0466513915201	46.6401641515135	54.774840227079	62.3499414621211
TOMM34	na	117.510304507394	132.721472092504	129.664409531443	131.646701587504	130.614927231241	88.1317742902104	84.382344247183	82.1683280918885	89.2583584856684	84.0110752003
SEC63	na	86.6399860056241	83.8829528674536	87.5838791089715	73.3794997185105	81.6962518933709	53.2555068261196	51.019316247098	50.268572383722	48.3238419133974	49.6277344891838
KPNA6	na	71.9359658771497	63.1918244934817	68.6577075314006	62.5907737136414	59.3629157264615	67.944135874488	68.0870615525439	69.4688992791587	65.0573405694929	65.3172200563922
RTEL1-TNFRSF6B	na	42.7716386610043	45.0637863460153	37.7315378046466	55.7619546319078	60.5188000382424	32.0714036257089	32.1491581831028	28.3847352332145	33.5842881906216	38.4633487782389
FAS	na	7.47386658463893	6.19801818409518	8.65771678548454	5.93986038470322	5.90326630659527	8.70984034023855	8.75457625581062	8.05053076521263	7.89758581432546	8.23419809910225
RNASET2	na	48.7019893205548	58.6714653667356	56.7785147327126	59.6410471280405	58.8675367356983	56.2449011801845	50.0261500332035	50.192980545551	45.1960851552487	49.4051885946135
CD44	na	129.289768146227	129.785568742143	130.872463036394	130.151634687953	120.955036911358	139.947943094002	136.909801782047	136.178696465076	138.755109183372	129.039527868364
AGPAT4	na	2.47774924816834	1.72426069783099	2.49664391023275	1.41425247254839	1.69254488510774	3.32154928229436	2.61165930320401	2.91028576958391	3.20595067710241	2.8930966294143
BTN3A1	na	4.4680724147298	3.35531811469814	4.87248246997037	3.6770564286258	3.7566240132879	21.0733848910009	19.1644295347787	18.3688166755556	20.9559702795963	21.4014968611802
MIPEP	na	60.2783587587183	58.5316604452898	68.1744861294201	74.7937521910589	72.944556389887	91.4533235725048	95.7117958723497	96.0016344771834	102.199452072509	103.298386063062
IFNGR1	na	34.160444552616	32.1551319325239	38.8590544092678	32.7702501496212	30.0529921063032	32.1821219351187	33.2158922646932	36.0951027266576	33.2324155553299	37.4989832351008
B4GALT7	na	9.87037815253946	11.6970117609616	11.9194612488531	13.9000814444756	13.1688248377895	14.6517229452318	14.0146787960666	13.6065308707819	14.5049719659146	16.134577356349
SH2D2A	na	7.35201006423721	10.5785723893955	8.73825368581463	12.6878650394341	11.0634641270457	10.813488219025	10.483421146664	11.7923267546777	12.9801905463171	12.0174783067979
VRK2	na	20.593751947891	18.5474529118036	22.711405893085	18.9913903456498	17.8749252500402	22.0329435725526	24.4245320750347	26.1547760071697	22.5589456181475	21.5127698084653
TNFRSF1B	na	12.5918404415112	13.9338905040937	12.2013404000084	14.9102617820101	13.8706117413707	10.0753661562929	9.23276739583388	8.95763282326475	9.61785203130724	8.3825620288158
VEZT	na	35.1352967158298	38.4929550380648	38.8993228594329	41.0537289174046	40.9100483205309	41.9991453694554	38.5495626726451	42.5204089711935	41.4036800859934	40.4291708469435
POU2F2	na	0.73113912241033	1.02523609060221	1.04697970429115	0.686922629523502	0.49537899076324	2.39889670387926	2.3541717662684	3.02367352684042	2.2676236496578	2.00291305113298
BRD9	na	64.2590050918412	63.1918244934817	65.6375737690223	67.8033042553198	63.2021029048767	37.1275397554236	35.6804158325054	35.1880006686054	34.874487853358	38.9455315498079
SNX1	na	67.7522253433573	64.8228819103489	69.6644187855268	69.7428505033861	71.3758562524701	79.0528729186058	76.0323912636998	78.0863688306539	80.9307061170975	78.187790959043
TBPL1	na	12.713696961913	11.0445887942147	12.4026826508337	9.25325189181658	10.2791140583372	11.9206713131231	11.5133712944064	10.923020615711	9.26597939601551	10.978930798803
ARNTL2	na	39.1565618890866	34.9978320019209	37.3691217531612	45.9834089645732	45.7812750630361	31.591624284933	34.0987066770439	33.1848169570737	30.3392405540424	30.0807867494231
BCLAF1	na	218.93554832176	209.940390371044	236.697950070131	229.351343833847	228.988938480307	181.467309122682	185.464594461332	186.031513738857	201.114759548961	188.014189929501
SLC39A9	na	112.107998769584	88.263507072754	92.2147508779516	90.1484933215843	89.7874420758372	72.3728682508805	75.7381197929162	78.237552506996	79.0540520622083	73.2546902960673
TFB1M	na	8.57057526825443	8.15528708433577	9.46308578878543	8.72795811629861	8.7929770860475	10.1491783625661	10.1891496758804	9.14661241869228	10.6343729777056	9.94038329080812
RABEP1	na	110.848814725433	98.9818843835952	112.429512860804	98.5127865163704	99.8601482213564	75.1408259861258	77.4301807499216	79.2958382413901	65.9956675969375	72.6241435947847
HMGB3	na	27.4583359305213	25.0250809387903	28.4295258165213	30.5882606205465	31.4565659134657	49.7863331312788	51.5342913209692	53.6702051014175	66.2693463132755	64.8350372848231
NUP160	na	110.808195885299	98.2362581358845	97.6912601003976	110.756172207289	114.22613895349	63.3308729824125	67.7192222140645	67.0121645386009	63.2588804335574	63.0546701282605
BAK1	na	41.593692297121	44.3647617387866	36.8456319010156	39.518254804352	41.1164562333489	24.2842158638854	24.7188035458182	26.1925719262552	26.4295446063565	28.263328610432
GRN	na	40.9031720148446	44.4579650197504	45.3020064356749	44.1246771435096	40.2495429995132	165.929839702172	193.189220569401	181.571595286767	226.840558884734	207.820774546261
FAM13B	na	45.1275313887709	43.7123387720397	38.8187859591028	32.9318790036267	37.1947058898066	34.0274270919489	33.1423243969973	32.5422863326201	33.8579669069596	32.4175186424116
ARHGAP31	na	17.8722896589192	19.5260873619239	17.4362389214642	13.0515299609465	12.9211353424078	12.6218872727186	12.1019142359735	12.5104492173023	13.3711601410857	14.9476659186406
CENPQ	na	3.69631445218556	3.26211483373431	3.26174446336859	3.95990692313548	4.29328458661474	4.28110796384607	3.78874518633821	2.98587760775492	3.67511419082472	3.37527940098335
SARS1	na	363.822951079407	393.457650588839	382.026786715776	310.206178050113	331.160855325226	242.620722020035	230.892752763543	239.550535163933	207.800339619504	217.909521766782
RANBP3	na	80.7096353460737	93.6692973686565	85.5704566007193	95.1993950092571	92.2643370296534	91.4533235725048	84.9341032549021	83.1510219881117	90.5485581484048	87.9056283552808
ARID4A	na	8.77366946892396	10.9513855132509	11.3959713967076	8.2834787677834	7.59581119170301	24.9854318234809	22.9531747211169	22.6019596131322	22.4416547397169	20.8451321247543
EIPR1	na	28.5144257740029	35.6036533281859	29.5570424211426	29.5376730695106	32.364760729865	26.3509576395353	25.0866428842976	29.6320005630362	24.7874723083284	27.3731450321507
PNPLA6	na	40.293889412836	44.8307781436058	42.5637518244519	44.6499709190276	42.148495797439	67.0952955023461	66.9467596032576	67.5035114867125	72.7203446269572	70.6583215260801
IFT88	na	6.01158833981827	5.03297717204722	5.67785147327126	5.69741710369493	5.24276098557762	8.78365254651176	7.68784217422025	6.19853073002287	9.22688243653865	9.42110953681068
ALG1	na	53.413774776088	56.2015784211939	54.3624077228099	65.3384642317354	66.0092505192017	42.9587040510071	49.2904713562446	50.4575519791496	50.3959807656709	49.7019164540406
ZCCHC8	na	49.3925096028312	48.1860962583039	47.3556973940922	40.1647702203742	42.4374668753842	35.9465444550523	33.5837316031727	31.5217965173114	35.8128148808026	33.1222473085509
ABCF2	na	266.987636200172	290.281618561871	265.006670536157	271.738510796797	270.72461845211	166.077464114718	162.033228600192	156.626288690334	150.875166621198	160.010498196068
CHPF2	na	150.208470815189	151.08251844238	130.671120785569	144.940674829459	137.797922597308	101.971562966437	103.362854112722	99.2898794376224	103.80242741106	101.703473818641
FUT8	na	15.8819664923577	13.5144757397564	16.0268431656877	17.3751018055945	18.4528674059307	21.1471970972741	23.0267425888128	22.9421228849017	25.7648962952499	27.3731450321507
UBA6	na	46.7116661539933	35.2308402043305	41.7986512713161	36.8917859267622	33.5206450416459	41.5931782349527	38.8438341434286	41.5377150749703	34.2489365017282	34.9026144651136
GAB2	na	9.50480859133429	10.7183773108413	8.89932748647481	7.63696335176128	8.99938499886552	16.0541548644227	15.4124682822884	16.1388574495108	14.93503852016	15.2073027956393
ATP6V0A1	na	101.790813375572	98.9352827431133	89.7583754178839	87.7240605115013	91.5212685435085	87.1722156086587	88.4653609043047	93.3559201411981	100.870155450295	89.6859955118434
PIAS1	na	29.3674214168149	29.6386433465003	30.4026798746085	29.1336009344967	31.4152843309021	39.8216852843957	40.2416236296505	41.4243273177138	45.7043456284478	41.3935363900816
SLC4A7	na	86.680604845758	70.2752738467333	75.4630756092932	68.8538918063557	66.6697558402193	40.080028006352	33.326244066237	36.2840823220851	35.421845286034	35.1993423245407
MAP2K3	na	150.574040376394	169.163954949365	141.744944580956	147.284293212539	135.775125051691	78.0933142370541	71.1401280619232	71.8500421815456	75.6135196282447	71.1034133152208
TMSB10	na	480.520878784123	601.114560576269	602.013329967413	451.671832518453	438.245280495213	810.568743189234	720.781183750458	725.039115817248	633.25345264668	681.880620963494
ASTE1	na	6.98644050303204	7.17665263421547	5.99999907459161	8.20266434078064	7.22427694863058	5.64663377990042	6.69467596032576	6.50089808270691	6.64648311106598	7.0843776438222
RNF19A	na	15.1102085298135	11.0445887942147	12.8053671524841	9.69773124033179	9.08194816399273	16.866089133428	16.5895541654226	15.3073472296296	16.3034321018501	16.6909420927748
PEX3	na	11.6576071184314	10.9979871537328	11.9999981491832	11.1119837128802	10.2791140583372	10.2229905688393	10.7041247497516	10.7340410202835	10.5561790587518	10.4967480272339
GABARAPL2	na	13.8510244856624	10.858182232287	13.0872463036394	12.0009424099106	9.53604557219236	18.1947088463458	18.0976954531883	17.650694212931	18.3755709541236	18.4713092493375
SH3YL1	na	47.6458994770732	42.0812813551726	46.1073754389758	41.8214659739308	40.7862035728401	51.5578260818358	46.5316763176489	51.4780417944582	42.615685829776	42.6917207750752
FAM136A	na	90.8643453795505	87.5644824655252	98.0939446020481	98.3915648758663	93.9156003321975	57.9794880276049	61.0981141214346	61.7585317857157	53.8756101591113	52.7062860307401
VCL	na	203.012962989268	187.618204580205	183.624132752602	171.892286234881	170.369091239991	207.523017937124	201.61274142058	210.787840739863	202.835025765943	194.876021678753
DEPDC1B	na	12.6730781217791	13.2348658968649	13.9731522072704	17.859988367611	18.7418384838759	17.7149295055699	15.8906594223117	17.6884901320165	25.5694114978656	24.7396852797351
DAPK2	na	0.934233323079866	0.978634450120292	1.16778505478629	1.81832460756221	1.32101064203531	3.57989200425059	3.45768978170671	2.57012249781436	3.67511419082472	3.30109743612658
NSMAF	na	66.4118036189383	65.894719641433	62.2550239551586	73.217870864505	68.0733296473818	50.5982674002841	48.8490641500693	47.0937151805396	50.356883806194	53.0401048725956
ADSS2	na	65.4369514557246	53.5918865542065	63.8254935115953	63.8029901186829	61.3857132720781	63.7368401169151	57.6404243397279	62.6278379246823	59.779251040117	60.4953923407017
TIMP2	na	11.9419389993687	10.7183773108413	11.0738237953872	10.3846538698553	10.0727061455192	70.0477837532744	68.4549008910233	71.8500421815456	67.794127732873	66.0219487225315
RFC1	na	117.550923347528	115.106051990339	124.107363408667	128.535346147898	134.247706496838	87.7258071557078	88.3917930366089	93.0913487075995	87.4598983497329	89.2038127402744
TBC1D23	na	14.7446389686083	11.5572068395158	17.3154335709691	12.4454217584258	12.5496010993354	22.4389107070552	23.1370943903566	22.4129800177046	20.8386794011657	22.7367722286022
CUL3	na	67.427274622286	70.3684771276972	69.1409289333812	59.3581966335308	58.1244682495534	62.2236898883144	65.5121861831878	65.9160828851212	58.9191179316261	60.1615734988462
MYOM2	na	1.38104056455285	1.91066725975867	1.48993265610664	0.848551483529032	0.577942155890446	6.97525349281816	5.40723827564773	5.25363275288524	5.59086520519079	4.82182771569051
CYP46A1	na	1.25918404415112	1.21164265252989	1.89261715775709	1.25262361854286	1.56870013741693	1.32861971291774	1.25065375083009	1.58742860159122	2.18942973070409	1.52073027956393
ZZZ3	na	45.53371979011	45.0637863460153	46.7516706416165	35.8411983757262	36.1626663257165	39.7109669749859	38.9174020111245	39.9124905542936	38.3541172467984	38.0553479715266
USP2	na	0.974852163213774	1.02523609060221	0.684563652805754	0.848551483529032	1.03203956409008	2.36199060074266	2.50130750166018	2.22995922604481	2.18942973070409	2.52218680513042
TUBG2	na	29.4892779372167	33.1803680231261	31.8926125307151	38.3060383993106	38.8459691923507	35.0977040829104	35.7539837002013	36.0195108884865	38.4323111657521	39.9469880753744
RPL26L1	na	8.85490714919178	9.32032809638373	10.4697970429115	9.25325189181658	8.7929770860475	8.41459151514572	7.79819397576408	9.10881649960678	8.95320372020064	9.64365543138101
NSUN2	na	163.287737338307	152.107754532983	157.892593097139	147.284293212539	137.343825189108	98.4285770653229	91.9966185537073	96.417389587124	87.1080257144412	86.1252611987181
FBXO42	na	39.847082171363	40.7298337811969	34.8322093927634	31.4772193175769	32.2821975647378	30.4844411908349	29.6110667475947	26.2681637644262	26.8596111606019	26.8167802957249
MFAP3	na	10.4796607545481	8.94751497252838	8.01342158284383	8.60673647579446	8.13247176502985	7.3443145241842	8.38673691733118	8.69306138966622	9.22688243653865	7.90037925724675
MRI1	na	13.6885491251267	15.0989315161416	14.2550313584257	19.8803490426802	19.4436253874572	14.8731595640514	14.7871414068734	15.6097145823137	15.9515594665584	14.2800282349296
METTL1	na	14.2978317271353	14.0270937850575	12.8053671524841	17.6983595136055	16.966730433641	11.4039858692106	11.108748022079	9.56236752863284	10.9862456129973	12.0174783067979
HOXC8	na	0.934233323079866	0.605821326264943	0.563758302310621	0.848551483529032	1.73382646767134	1.03337088782491	1.1770858831342	1.02048981530864	1.21200574378262	1.00145652556649
AGA	na	9.87037815253946	8.2484903652996	10.4295285927465	10.8695404318719	7.05915061837616	13.8397886762265	16.2584987607911	13.4931431135254	14.1921962900997	14.7251200240702
PI4K2B	na	26.6865779679771	24.9784792983084	30.6845590257638	31.800477025588	34.2224319452271	19.0435492184877	22.0703603087663	21.5814697978235	18.805637508369	22.440044369175
BOD1L1	na	30.5047489405643	25.5376989840914	31.9731494310452	23.7594415388129	25.7597075196885	45.5052251674328	47.6719782669351	47.3582866141381	43.2803341408826	43.5077223884997
MAT2B	na	19.253330223472	15.6581512019247	18.12080257427	17.9812100081152	17.2557015115862	38.308535055795	37.961019731078	42.0668579421674	38.197729408891	42.7659027399319
EDC4	na	116.372976983644	122.841924310338	105.181191831096	116.736439805494	116.537907577052	78.4992813715568	78.7544023684476	78.388736183338	82.8855540909405	82.4161629558793
TRIO	na	77.0945585741559	75.1684460973348	71.718109743944	65.4596858722396	65.2249004504932	65.6559574800186	64.776507506229	62.8924093582808	62.3596503655896	63.7223078119715
CLEC16A	na	35.2977720763654	36.4890844973423	30.2818745241134	29.8609307775216	29.4750499504128	35.2822345985934	39.5795128203875	36.6620415129401	34.7962939344042	35.9040709906801
CDH1	na	237.33588290242	239.951846841399	213.422785874735	166.800977333707	166.447340896449	223.87242162664	222.579583713908	215.43673878738	206.431946037814	194.838930696325
MTREX	na	70.7580195132664	64.4500687864935	65.4764999683621	58.0651658014866	56.0603891213733	51.6685443912456	52.0492663948404	54.8418785930682	48.4802297513048	50.1470082431813
ZFYVE16	na	19.3345679037398	16.6833872925269	17.6778496224545	16.0820709735502	16.9254488510774	23.6937182136998	21.9600085072224	22.4507759367901	22.2852669018095	21.6240427557505
RIPOR1	na	104.593513344811	106.438146860702	87.4630737584764	96.8964979763151	95.2778925567964	52.9602580010268	51.5710752548172	54.6528989976407	53.0936709695741	45.918636246345
RAI14	na	61.7000181634051	60.9083441098677	59.5570377941006	75.965561382599	81.5724071456801	38.3454411589316	38.2185072680136	37.9093068427618	37.4548871788306	37.0538914459601
PNKP	na	50.4892182864467	59.5568965358921	47.4765027445873	72.6521698754857	73.6463432934683	31.0749388410206	34.3929781478274	32.088735303594	35.8128148808026	38.7229856552376
PHLPP2	na	17.4661012575801	16.6833872925269	15.6241586640372	15.2335194900212	16.2236619474961	16.1648731738326	14.1985984653063	14.9293880387746	12.7847057489328	14.2058462700728
SPDL1	na	4.30559705419417	5.45239193638448	5.55704612277612	7.96022105977234	7.14171378350337	11.4408919723472	9.04884772659416	10.8096328584545	12.9019966273634	13.0189348323644
STAU2	na	20.8780838288283	19.0600709571047	21.5436208382987	15.1931122765198	16.0585356172417	25.2806806485738	24.829155347362	24.2271841338089	23.1454000103004	18.2116723723388
SLC66A1	na	20.2281823866858	24.9318776578265	19.1275138283961	23.1937405497935	23.8194731391991	16.2755914832424	16.8102577685103	17.4239186984179	16.9680804129567	19.3985838100472
CTNS	na	25.9554388455667	25.9105121079468	24.6845599511722	24.8100290898488	23.3240941484359	24.2104036576122	26.190160899736	25.4744494636306	24.631084470421	23.107682052886
RTN4R	na	81.4001556283501	96.6518023594993	81.704685384875	112.049203039334	108.281591064331	71.1918729505092	67.9767097510001	70.4893890944674	71.664726721082	69.6568650005136
PHF23	na	24.8181113218173	24.1862514101158	27.3020092119001	23.8402559658156	23.2002494007451	32.9202439978508	35.2757925601781	33.9407353387838	33.3497064337605	31.4160621168451
INPP4A	na	33.1449735492683	32.2949368539696	33.7046927881421	33.9824665546626	32.4060423124286	39.2680937373467	38.1449394003177	37.5691435709923	35.2263604886497	34.1607948165458
RAB27B	na	0.852995642812052	0.978634450120292	1.65100645676682	1.09099476453733	0.701786903581256	2.21436618819624	2.05990029548485	2.57012249781436	3.47962939344042	3.07855154155625
PSMA4	na	63.5278659694309	61.2345555932411	69.2214658337113	60.8128563195806	64.5643951294756	48.2731829026781	52.6745932702555	53.1410622342204	56.9251729983063	57.4539317815738
LSG1	na	84.2840932778575	85.8402217676942	83.476497192137	74.1472367750368	74.0178775365407	63.4784973949589	64.4086681677495	58.3946949871057	61.0694507028533	59.38266286785
PARP3	na	15.6382534515543	17.4756151807195	18.0805341241049	15.637591625035	16.3062251126233	29.9308496437859	31.8181027784714	31.78636795091	31.9031189331167	30.7113334507057
TNC	na	987.850192056624	1036.28067939643	895.248184069266	396.475578875565	399.812127128498	16.2755914832424	15.1917646792008	15.5341227441427	8.5231371659552	8.53092595852936
THAP3	na	10.8858491558871	12.0698248848169	14.1744944580956	13.2131588149521	14.2834275670067	15.2053144922809	13.3893519206515	13.1907757608413	14.7004567632989	15.3927577077812
TDP1	na	12.6730781217791	13.8406872231298	14.3758367089208	14.9102617820101	17.998769997731	16.3863097926522	16.8470417023582	18.3310207564701	20.9168733201194	20.7338591774692
AIFM2	na	122.018995762257	123.63415219853	104.57716507862	108.331739397206	105.96982244077	64.5118682827838	60.8774105183469	56.8450623046	62.6333290819276	65.7252208631044
SPATA7	na	6.82396514249642	8.34169364626344	8.17449538350401	6.70759744122949	7.63709277426661	10.6658638064786	11.7340748974941	10.1671022340009	9.22688243653865	10.7192939218043
MED17	na	26.9302910087805	24.5124628934892	28.6308680673465	22.8704828417825	22.0856466715278	21.4424459223669	24.0934766704032	23.3200820757568	20.2522250090128	22.7367722286022
RETSAT	na	91.9204352230321	96.6518023594993	88.3087112119423	80.5315765082552	80.0037070082632	73.074084210476	85.0812389902939	78.8044912932785	76.4736527367356	80.1907040101759
CAPG	na	13.9728810060641	15.3319397185512	16.3892592171731	12.1221640504147	13.6642038285527	28.0117322806825	24.1670445380991	26.4949392789392	24.9829571057127	29.8211498724244
AP2S1	na	56.7445196670684	65.2422966746861	59.1140848422851	66.5102734232755	62.1700633407866	43.1063284635535	47.5248425315433	49.2102866493279	51.2952108336386	52.1499212943142
DCUN1D1	na	14.460307087671	13.188264256383	15.8657693650275	13.1323443879493	13.2926695854803	22.1436618819624	20.5254350871526	23.6980412666118	20.3695158874434	21.9949525800344
JADE2	na	19.0096171826686	17.8018266640929	18.5234870759204	23.7190343253115	21.8379571761461	71.8930889101046	66.7996238678659	74.722532032044	74.0887382086472	73.514327173066
ZIC2	na	66.6555166597418	60.4889293455304	62.0536817043334	68.2881908173363	61.7985290977141	97.8011733120007	93.8358152461045	93.3559201411981	95.7875507183038	96.4365543138101
TRIT1	na	35.4196285967671	35.5570516877039	34.2281826402877	32.2449563741032	36.6167637339161	27.8272017649994	24.4245320750347	26.9106943888798	24.083727037745	26.7055073484397
CUL7	na	61.4969239627356	65.2888983151681	63.7852250614303	63.3585107701677	57.959341919299	84.3673517702768	87.619330425802	82.130532172803	75.261646992953	75.8510590660545
CTNNA1	na	256.629831966026	256.169217729107	238.711372578383	188.944130332464	193.032680067409	215.82689114286	211.176564221045	209.087024381015	192.278846707191	213.310239945662
PHKA2	na	32.5763097873936	32.5279450563792	32.7382499841811	33.9420593411613	34.0985871975363	37.4966007867897	35.974687303289	34.2431026914678	33.7797729880059	36.0524349203936
CNTLN	na	2.07156084682927	2.28348038361401	2.1744963089124	2.54565445058709	3.67406084816069	3.43226759170417	3.5312576494026	3.32604087952447	4.22247162350074	4.37673592654984
HSPA5	na	3178.1399085973	3238.6742085719	3148.50958150449	2379.82324637742	2652.58936920689	1785.03749040813	1816.02281407298	1770.05848261238	1542.02317872678	1662.4549234228
DSG2	na	239.813632150588	218.60829550068	243.825465749344	219.007097177493	207.563797129797	200.141797309804	193.520275974032	197.937228250791	180.979825418379	184.60181954609
GEMIN8	na	4.87426081606887	5.35918865542065	4.46979796831993	5.93986038470322	5.53173206352284	6.90144128654495	7.54070643882847	6.91665319264747	7.15474358426514	9.38401855438229
OFD1	na	17.2630070569106	17.6154201021653	16.8322121689885	15.2739267035226	15.6457197916057	24.7270891015247	27.4040307167181	25.5878372208871	24.3183087946061	25.6669598404448
WDR37	na	21.6904606315065	21.7163644645741	20.3355673333474	17.1326585245862	17.173138346459	18.7483003933948	15.9274433561596	18.4444085137266	16.3034321018501	17.8778535304833
YTHDC2	na	27.9863808522621	25.9571137484287	25.0067075524926	27.1132402594276	28.8971077945223	31.8499670068893	30.2363936230098	30.1611434302332	29.3618165671209	29.4131490657121
CTPS2	na	10.3578042341463	8.34169364626344	11.9999981491832	11.2332053533843	9.90757981526479	15.1315022860076	16.7734738346624	15.7231023395702	17.3590500077253	15.5040306550664
ATP6V1H	na	27.2552417298518	23.3008202409593	24.0805331986965	19.233833626658	19.0308095618211	17.1613379585209	15.0814128776569	17.877469727444	16.889886494003	17.7294896007697
POLR2B	na	122.953229085337	115.059450349857	117.785216732755	105.099162317096	103.823180147462	99.351229643738	101.854712824956	111.195593949557	99.1107922738368	99.7005607675083
FAM214A	na	0.934233323079866	0.885431169156455	1.32885885544646	0.929365910531796	0.825631651272066	7.56575114300382	7.02573136495726	7.74816341252859	7.11564662478828	8.45674399367258
ARAP2	na	24.8993490020851	20.2717136096346	19.5301983300465	18.7085398511401	20.2279754561656	20.224544518859	17.7298561147089	19.0491432190947	16.8116925750492	15.6894855672083
TPR	na	144.846783917513	141.296173941177	156.322123540702	133.182175700557	142.421459844431	170.137135459745	159.75262470162	162.598043905844	158.381782840755	157.636675320651
KIAA0556	na	15.1102085298135	16.1707692472258	15.8255009148624	13.8192670174728	11.8065326131905	30.0784740563323	28.2868451290688	27.8933882851029	24.8265692678053	25.5185959107313
DTNBP1	na	10.8452303157532	11.2309953561424	11.5167767472027	12.2433856909189	10.0727061455192	12.0313896225329	13.9043269945227	13.7577145471239	13.1365783842245	14.5396651119283
XK	na	15.5976346114204	13.7940855826479	14.7785212105713	15.3143339170239	15.5218750439148	14.1719436044559	15.8906594223117	15.0427757960311	14.5049719659146	13.6123905512186
C12ORF4	na	10.1953288736107	10.4387674679498	12.1208034996784	10.667504364365	11.8890957783178	12.769511685265	11.5133712944064	11.9057145119342	10.0870155450295	11.2756586582301
SCML1	na	42.8528763412721	38.1667435546914	36.4429473993652	40.7304712093935	40.2495429995132	18.3792393620288	18.318399056276	17.0081635884774	18.6492496704616	17.9891264777684
WWC3	na	16.2475360535629	17.5688184616833	16.9127490693186	15.0718906360157	17.0905751813318	34.8762674640908	36.1586069725287	34.2808986105533	31.3557615004407	32.1949727478412
MAP4	na	320.848218217733	360.044274363304	307.530153910444	290.729901142447	299.70428941176	272.330135045001	283.604129967646	262.492658048834	264.803706536764	261.417244155282
GOPC	na	45.6555763105117	36.9551009021615	43.4496577280829	34.4673531166792	33.1078292160098	40.5598073471278	40.3519754311943	37.2289802992227	31.7076341357324	33.9382489219755
USP28	na	23.0308823559254	22.6949989146944	25.8120765557934	21.0925654477216	23.2002494007451	32.8464317915776	32.8480529262138	32.9580414425606	27.7197442690928	28.3004195928604
TSPAN17	na	21.893554832176	23.8600399267424	22.1879160409394	22.1431529987576	20.9710439423105	33.7321782668561	35.2757925601781	34.2808986105533	40.0352865043033	37.424801270244
NOP16	na	49.1487965620278	48.3259011797497	57.2617361346931	47.9229552126396	43.6346327697287	28.8605726528243	25.8958894289524	26.8351025507088	20.0958371711054	25.3702319810177
CC2D2A	na	3.65569561205165	3.21551319325239	3.46308671419382	3.51542757462027	3.34380818765187	5.27757274853438	5.00261500332035	5.10244907654321	4.53524729931561	4.71055476840534
RRM2B	na	19.0908548629364	14.8659233137321	17.7181180726195	14.5465968604977	14.6136802275156	18.9328309090779	20.1943796825211	20.1452248725743	20.5259037253508	17.6182166534845
ZNF800	na	53.9012008576949	53.1258701493873	50.4563680568006	46.7107388075981	48.8361121727427	41.2241172035867	41.2715737773929	40.0636742306356	37.6894689356918	37.3506193053872
SNX29	na	7.92067382611191	8.2484903652996	7.28858947987303	8.32388598128479	6.85274270555815	13.4338215417239	13.9043269945227	15.1183676342021	14.5831658848683	14.0203913579309
MRPS10	na	34.9728213552941	33.4133762255357	35.355699244909	29.7801163505189	31.0850316703933	27.4581407336334	28.80182020294	28.3091433950435	32.1377006899779	26.3345975241558
RSF1	na	21.8529359920421	19.6192906428878	23.4765064462209	18.5873182106359	17.998769997731	33.5845538543097	32.5169975215823	32.8068577662186	31.7467310952093	33.7157030274052
VPS13D	na	39.9283198516308	39.9376058930043	36.7650950006855	34.3057242626737	34.3462766929179	48.8267744497271	48.0766015392625	46.9047355851121	46.8772544127536	46.4379100003424
CELF2	na	2.51836808830225	1.77086233831291	2.77852306138806	3.07094822610507	2.4768949538162	3.80132862307021	3.38412191401083	3.09926536501143	3.1277567581487	2.55927778755881
FAM120A	na	383.360613183816	381.201419142095	367.3690708557	394.333996559991	387.92303135018	292.88683449209	300.230468066917	285.019025823795	262.927052481875	262.084881838993
R3HDM1	na	107.477450994319	108.954635446726	100.872467663436	94.027585817717	93.2138134286162	92.080727325827	86.4790284765158	90.3322466143577	95.1229024071972	91.3550897211209
KITLG	na	502.5362901367	421.744846361364	519.342201778577	492.563932581852	455.74867150218	623.602424699198	646.551205245308	647.255114339278	577.853061067972	592.565535275935
ERCC8	na	18.7659041418651	18.9668676761409	18.7248293267456	19.3954624806636	18.4528674059307	12.9909483040846	13.2790001191077	14.5514288479195	12.3155422352105	12.4625700959385
H6PD	na	42.6091633004687	41.1958501860161	34.7516724924333	43.6801977949944	44.955643411764	70.3430325783673	71.3240477311629	72.0768176960586	62.2814564466359	71.1034133152208
VAMP3	na	74.6574281661215	74.8888362544433	80.3355580792635	81.5821640592912	76.9901514811202	75.399168708082	76.1059591313956	77.3304504489438	72.7203446269572	75.2946943296287
PER3	na	11.8607013191009	12.2096298062627	10.7919446442319	13.6980453769687	13.6642038285527	15.1684083891443	16.1113630253994	16.6680003167078	17.9455043998781	14.9476659186406
EPN3	na	7.14891586356767	8.38829528674536	6.4429520264071	6.9096335087364	7.18299536606697	9.1896196810144	8.68100838811473	9.52457160954733	11.4945060861965	11.461113570372
LTBP1	na	7.8394361458441	7.40966083662507	7.93288468251374	8.72795811629861	8.66913233835669	11.9944835193963	11.8076427651899	11.7545308355921	15.3651050744055	14.5396651119283
RCN1	na	174.092348813926	174.010525559484	185.67782371102	157.103246093375	151.214436930479	182.869741041873	187.267007219882	184.40628921818	157.482552772787	161.827956335059
RFC2	na	89.0364975735247	88.4499136346816	95.4764953413202	109.826806296758	118.23045246216	50.6351735034207	55.5437401103951	53.8969806159306	45.7043456284478	50.1840992256096
ARID1B	na	64.5839558129125	66.7335491701075	62.8993191577993	67.4800465473087	62.954413409495	93.298628729335	97.9556158370742	89.6141241517331	89.101970647761	94.0627314383933
CLPTM1L	na	142.653366550282	141.296173941177	139.369106021219	155.931436901835	152.906981815587	94.1843752046135	100.125867934103	100.348165172017	106.265535858102	98.5136493297999
NEDD4L	na	11.5357505980297	12.7222478515638	11.8791927986881	10.3038394428525	10.6919298839733	33.4369294417632	33.2158922646932	35.679347616717	28.8926530533986	30.8967883628476
FOXP3	na	3.33074489098039	4.66016404819187	3.42281826402877	4.08112856363963	4.12815825636033	5.05613612971475	5.33367040795185	3.5528163940375	4.22247162350074	5.04437361026084
PPP1R3F	na	4.75240429566715	6.66403458891437	6.24160977558188	4.64682955265898	4.9537899076324	5.72044598617362	6.14291695260661	5.40481642922726	5.59086520519079	5.37819245211633
HEXB	na	128.883579744888	128.527324449132	121.530182598104	122.47426412269	123.84474769081	60.2676664220744	59.4796210321251	60.3222868604664	64.47088617734	60.53248332313
PTCD2	na	14.3790694074032	12.4892396491542	14.536910509581	14.9102617820101	12.1367852736994	20.8150421690447	22.0335763749183	21.5058779596525	19.0011223057533	18.619673179051
JKAMP	na	49.5956038035007	41.801671512281	45.9060331881506	50.6302385172322	52.6340177685942	36.1310749707353	38.4392108711012	39.4589395252675	41.6773588023314	38.3520758309537
ARHGEF5	na	57.0288515480058	63.7044425387828	57.3422730350232	62.1058871516248	59.4867604741524	112.821957288598	116.64185423183	120.191022691907	125.853112556008	109.678035040745
NFE2L3	na	79.3692136216547	78.4305609310691	76.228176162429	81.5013496322884	83.4713599436059	53.218600722983	52.8217290056472	50.4197560600641	47.5028057643833	47.4764575083373
MCUR1	na	45.2493879091727	44.8773797840877	44.3758320818789	53.458743462329	55.0283495572832	33.9536148856757	34.0619227431959	36.3596741602561	39.9570925853496	36.2378898325356
LIMA1	na	31.0327938623051	35.5570516877039	38.6174437082776	28.1234205969622	24.8515127032892	33.2154928229436	34.3561942139795	37.2667762183082	34.9526817723117	34.3091587462594
LETMD1	na	108.208590116729	100.659543440944	100.1073671103	124.454217584258	142.875557252631	62.1867837851778	67.9031418833042	63.7995114163329	83.5892993615239	77.4088803280468
SLC4A8	na	0.203094200669536	0.233008202409593	0.322147601320355	0.525293775517972	0.412815825636033	0.590497650185664	0.88281441235065	1.13387757256516	0.860133108490892	0.964365543138101
LAMC3	na	2.31527388763271	2.84270006939704	1.97315405808717	2.22239674257604	2.06407912818017	2.17746008505964	2.57487536935606	2.49453065964335	1.99394493331979	2.2625499281317
MAPK9	na	54.0230573780966	50.2831700799902	54.1610654719847	57.0953926774534	58.1657498321171	36.3894176926916	35.7171997663534	38.6652252244719	35.3436513670803	34.6429775881149
BCAR1	na	117.144734946188	145.25731338214	126.120785916919	136.051087859155	120.29453159034	89.0544268686255	77.4669646837696	81.6391852246914	80.8525121981438	77.4459713104752
FAM160A2	na	40.4969836135055	43.3861272886663	35.6375783960643	45.8217801105677	44.4189828384372	39.6371547687127	38.8070502095807	38.4762456290444	40.6999348154099	38.2037119012402
HERPUD1	na	271.455708614902	270.56912463802	254.09392054143	220.704200144551	236.171933846374	157.404529877616	164.350616432613	152.808900862698	151.891687567596	159.379951494785
HOMER3	na	23.8026403184696	28.9396187392715	27.3825461122302	22.50681792027	22.3333361669094	20.1876384157224	19.7529724763458	22.5641636940467	23.1844969697772	24.2204115257377
RAD51	na	9.38295207093257	8.57470184867304	8.89932748647481	13.4556020959604	11.9303773608814	7.93481217436987	7.43035463728464	6.91665319264747	6.13822263786682	7.01019567896543
POLQ	na	19.0908548629364	19.1998758785505	19.932882831697	24.8908435168516	26.7917470837785	15.6112816267835	12.2490499713653	13.2285716799269	12.9801905463171	15.6153036023516
PIK3CB	na	43.3809212630129	38.3531501166191	42.8053625254422	36.8917859267622	38.6395612795327	48.4208073152245	46.1270530453215	49.1724907302424	48.3629388728742	45.3993624923475
CYBA	na	87.6554570089718	103.315836948414	96.2415958944561	116.413182097483	106.506483014097	93.8153141732474	90.230989729006	89.0471853654505	91.7214669327105	97.4009198569482
THOC3	na	55.6478109834529	57.5064243546876	60.4832121478966	65.9041652207548	65.3074636156204	63.5523096012321	64.5190199692934	65.7648992087792	64.7054679342012	63.6852168295431
HEBP2	na	18.806522981999	20.5513234525261	20.2550304330173	18.3448749296276	17.7097989197858	34.2488637107685	34.2090584785877	34.6966537204939	35.5391361644646	33.3447932031213
MPHOSPH9	na	38.8722300081492	37.5143205879445	40.79194001719	46.8319604481023	49.4966174937604	29.1927275810538	28.80182020294	31.1438373264564	34.1316456232977	37.6473471648143
PLEKHA5	na	3.41198257124821	4.19414764337268	4.10738191683453	3.27298429361198	4.12815825636033	9.74321122806346	9.19598346198594	9.78914304314587	9.96972466659897	10.7934758866611
PRSS8	na	55.0791472215782	56.8073997474589	42.8858994257723	31.5984409580811	36.2452294908437	56.6139622115506	59.6267567675168	57.7899602817376	50.630562522532	49.4793705594703
SIKE1	na	35.7039604777045	29.3124318631268	31.6510018297249	26.1434671353944	25.181765363798	19.9292956937662	21.6657370364389	21.1279187687975	19.0402192652302	19.3614928276188
RRP12	na	165.806105426609	181.839601160447	145.812058047626	140.374659703803	142.215051931613	70.7859058160065	72.611485415841	68.5240013020211	71.3128540857903	69.3972281235149
FNIP2	na	16.2881548936968	14.8193216732501	15.7046955643673	14.9506689955115	12.4257563516446	11.9944835193963	10.9983962205352	10.3182859103429	10.2825003424138	9.16147265981196
MSMO1	na	82.4968643119656	63.2384261339636	71.9194519947692	34.4269459031779	41.942087884621	41.9253331631822	39.1748895480601	40.5550211787472	31.1211797435795	29.3760580832837
TTC17	na	135.707544887384	137.754449264552	130.872463036394	131.040593384983	142.669149339813	108.503943221616	108.365469116042	107.189226526493	90.4312672699742	86.2365341460033
FSTL4	na	30.9109373419034	34.6250188780656	25.2483182534828	16.7285863895723	14.1595828193159	4.76088730462192	6.73145989417371	6.31191848727938	6.37280439472797	5.74910227640022
FOXN3	na	18.9689983425347	18.5474529118036	18.7650977769107	14.6274112875004	15.2329039659696	52.5542908665241	57.4565046704882	52.6875112051944	50.2786898872403	54.2641072927324
AKR7A2	na	43.3809212630129	46.5084372009548	47.234892043597	60.1663409035585	56.4319233644457	52.0745115257483	53.4838398149102	56.6182867900869	55.9477490113848	60.4583013582733
MRTO4	na	85.2589454410713	91.3858169850425	89.879180768379	96.4924258413013	92.9661239332346	57.0199293460532	50.4675572393788	48.9835111348149	49.1839750218883	56.7492031154344
USE1	na	13.2011230435199	16.1241676067439	17.1140913201439	13.8596742309742	17.8749252500402	14.4671924295488	15.4492522161364	15.5341227441427	16.1861412234195	15.7265765496367
MCF2L2	na	3.20888837057867	2.33008202409593	2.45637546006771	2.70728330459262	2.43561337125259	2.25127229133285	1.98633242778896	3.25044904135346	3.08865979867184	2.55927778755881
LAMA3	na	110.036437922755	122.562314467446	96.201327444291	48.9331355501741	44.0887301779283	110.755215512949	89.6424467874389	96.3795936680385	51.2952108336386	56.6008391857209
AP5M1	na	63.4466282891631	53.7316914756522	58.6711318904696	48.9735427636755	53.5422125849935	37.090633652287	39.0277538126683	39.9880823924646	38.7059898820901	35.8669800082517
ANAPC4	na	25.1430620428886	22.8348038361401	26.1744926072788	26.4667248434055	29.1035157073403	21.62697643805	20.4150832856088	20.7877554970279	18.7274435894153	20.6596772126124
KCNQ1	na	6.98644050303204	7.92227888192617	7.81207933201861	9.77854566733455	10.2378324757736	13.1016666134944	14.7503574730254	13.7199186280384	13.292966222132	14.6509380592135
TRAPPC3	na	22.5028374341846	23.9066415672243	22.6308689927549	21.1733798747244	17.998769997731	21.8853191600062	21.7393049041348	22.6019596131322	24.8265692678053	21.957861597606
THRAP3	na	179.982080633343	179.602722417315	197.516748059543	190.439197232016	193.362932727918	147.993473577782	138.859350275988	140.638614917165	158.499073719185	156.894855672083
PHPT1	na	54.9166718610426	60.8151408289039	54.9664344752856	61.8634438706165	69.2704955417263	50.3768307814645	46.1270530453215	49.739429516525	48.1283571160131	48.6633689460457
ENTPD2	na	34.3229199131516	38.5861583190287	33.9060350389674	35.6795695217207	34.6352477708632	41.8884270600456	37.8138839956862	41.1597558841153	38.5886990036595	36.6458906392478
ARID4B	na	54.6323399801052	58.8578719286633	66.3221374218281	53.6203723163345	48.0517621040342	58.1640185432879	60.3256515106278	60.511266455894	55.9868459708617	57.1201129397183
OPN3	na	3.89940865285509	2.84270006939704	2.93959686204824	2.42443281008295	2.64202128407061	6.97525349281816	7.54070643882847	9.56236752863284	6.80287094897341	6.97310469653704
SDCCAG8	na	12.713696961913	13.3280691778287	13.8926153069403	11.3544269938885	11.5588431178089	9.52177460924384	11.145531955927	11.5655512401646	9.77423986921468	9.82911034352295
HHAT	na	0.690520282276423	0.792227888192617	1.0872481544562	0.808144270027649	1.07332114665369	2.7679577352453	2.90593077398756	3.66620415129401	3.51872635291728	3.30109743612658
KIF1B	na	105.284033627088	89.7547595681753	88.067100510952	88.6130192085317	85.6592838194769	80.6029292503432	80.8878705316283	80.7698790857248	80.5006395628521	76.1106959430532
FOXC1	na	21.2030345498996	19.1066725975867	20.8187887353279	19.7995346156774	16.8428856859501	14.6148168420952	14.2721663330022	15.2695513105441	11.885475680965	13.8720274282173
TBC1D22A	na	33.26683006967	41.6618665908353	32.8590553346762	35.3563118137096	33.8921792847183	31.1118449441572	32.6273493231261	32.8446536853041	33.8579669069596	33.8640669571187
SYNE2	na	79.694164342726	77.4053248404669	75.7046863102834	83.5217103073575	86.4849154707489	164.305971164161	157.324885067655	158.93183975455	161.665927436811	174.030889553999
PLEKHH1	na	31.4389822636442	31.7823188086685	29.3959686204824	29.9417452045244	29.5988946981036	29.45107030301	26.9994074443907	28.346939314129	27.7197442690928	25.3702319810177
ATP9A	na	4.58992893513152	4.33395256481844	4.55033486865001	5.45497382268663	5.16019782045041	29.2296336841904	29.3903631445071	32.6178781707911	34.4444212991125	33.6415210625484
FAM168A	na	52.4389226128742	51.6812192944478	50.7382472079559	48.2462129206506	46.8133146271261	67.7226992556684	68.3445490894795	64.8955930698126	72.485762870096	65.8364938103896
RELT	na	24.7774924816834	31.1764974824036	25.0469760026576	30.3862245530396	29.3512052027219	13.4338215417239	11.9179945667338	10.84742877754	11.4945060861965	11.4982045528004
NOP58	na	108.5335408378	117.249727452507	132.040248091181	110.109656791267	118.725831452923	70.1585020626842	68.7859562956548	67.5035114867125	65.6828919211226	67.876497843951
SZRD1	na	173.929873453391	190.647311211529	180.402656739399	200.743036674868	196.830585663261	153.271046326317	147.540358664102	147.404084433471	159.359206827676	159.750861319069
KCNH2	na	11.2920375572262	13.5144757397564	13.0872463036394	16.0416637600488	15.4805934613512	15.2422205954175	16.9206095700541	15.4207349868862	16.8507895345261	18.2858543371955
CUL1	na	113.570277014405	111.843937156605	116.255015626483	106.028528227628	111.088738678656	104.850239011092	102.075416428044	108.776655128084	92.4643091627708	99.4038329080812
FAM114A2	na	3.98064633312291	4.2407492838546	5.11409317096064	4.92968004716866	4.41712933430555	8.85746475278497	8.8281441235065	7.93714300795611	9.1877854770618	9.53238248409585
CYFIP2	na	73.3576252818365	70.7878918920345	74.4966328053321	66.7123094907824	67.0000085007282	113.818422073287	119.584568939665	113.198777661088	107.829414237176	114.054770967295
TAB2	na	27.9863808522621	27.8211793677054	25.5704658548032	23.3149621902977	23.9845994694535	44.3242298670614	47.8191140023269	48.0386131576772	52.2726348205601	45.6589993693463
GINM1	na	10.6421361150837	10.904783872769	13.1275147538045	13.8596742309742	13.9531749064979	16.4232158957888	16.332066628487	16.1766533685963	16.7725956155724	15.7265765496367
EIF2AK2	na	53.1294428951507	43.6657371315578	48.6845562495386	54.0648516648497	53.6660573326843	52.7757274853438	49.8054464301159	49.1346948111569	47.2682240075222	46.5491829476276
USP36	na	192.980109476193	195.307475259721	166.872457483944	168.821338008776	172.804704611243	101.639408038207	96.7417460200921	94.1118385229082	91.2914003784651	88.0169013025659
KMT2C	na	122.709516044534	112.729368325761	104.536896628455	98.3511576623649	100.47937195981	103.964492535814	100.052300066407	96.7575528588935	95.8266476777807	95.9172805598127
MCOLN3	na	25.6711069646294	24.3260563315615	21.1006678864833	28.527492731976	33.1078292160098	16.9399013397012	15.706739753072	15.2695513105441	18.4146679136005	14.3913011822147
PUM2	na	108.614778518068	98.562469619258	100.832199213271	104.573868541578	103.534209069517	108.873004252982	101.854712824956	104.505716271422	104.858045316935	101.369654976786
MRPL43	na	24.0463533592731	29.9648548298737	28.3892573663563	32.0025130930949	29.1447972899039	40.080028006352	43.0739865359421	41.3109395604573	42.7720736676834	44.7688157910649
ITIH4	na	0.974852163213774	1.21164265252989	1.00671125412611	0.767737056526267	1.11460272921729	1.36552581605435	2.20703603087663	2.72130617415638	2.4631084470421	1.89164010384781
HPF1	na	5.52416225821138	4.93977389108338	6.56375737690223	7.67737056526267	9.16451132911993	7.78718776182345	8.27638511578735	8.46628587515319	9.77423986921468	8.19710711667386
ZFR	na	171.858312606562	172.519273064063	169.852322796157	161.871297286538	168.882954267701	140.464628537915	145.921865574793	138.862206720146	142.977580806872	135.456267828475
ZNF280C	na	13.2011230435199	12.2562314467446	13.1275147538045	14.2233391524866	13.8293301588071	13.5076337479971	12.7272411113885	11.7545308355921	10.4779851397981	10.311293115092
TRAF1	na	2.19341736723099	2.2368787431321	1.89261715775709	2.10117510207189	2.02279754561656	4.39182627325588	4.48763992944914	5.21583683379973	5.35628344832964	5.155646557546
RC3H2	na	64.5839558129125	55.1297406901098	55.6107296779263	52.7314136193041	52.3037651080854	43.807544423149	47.4512746638474	45.0905314690078	40.1525773827339	40.8742626360841
IL17RB	na	18.847141822133	18.2678430689121	20.3758357835125	33.2955439251391	38.8046876097871	13.7659764699533	13.5364876560433	12.2080818646182	13.0974814247477	13.3527536742199
TRAF3IP2	na	23.2745953967288	20.9707382168634	21.0603994363182	18.1428388621207	19.0308095618211	36.6846665177844	34.4297620816754	34.8478373968359	39.9570925853496	39.8357151280893
DCBLD2	na	336.527090509421	315.306699500662	319.973105011443	256.504991306776	254.005577513851	181.873276257185	160.304383709339	169.325717503064	124.523815933795	127.333342676658
SOAT1	na	33.5105431104735	27.2153580414405	28.7114049676766	30.951925542059	29.6814578632308	19.3387980435805	19.3483492040184	19.5782860862917	19.3920919005219	17.8407625480549
PKP2	na	47.5240429566715	43.525932210112	42.9664363261023	42.9124607384682	37.1947058898066	33.6583660605829	35.4229282955698	38.4762456290444	36.0473966376637	32.8626104315522
MSH4	na	0.649901442142516	1.02523609060221	1.61073800660177	0.929365910531796	1.36229222459891	1.40243191919095	1.32422161852598	1.3984490061637	1.05561790587519	1.44654831470715
GDI2	na	298.954663385557	280.448672420187	308.93954966622	300.063967461266	291.695662394421	214.461365326806	214.891741539687	217.553310256168	219.764009219423	239.125563715821
PRDM1	na	8.52995642812052	8.71450677011879	9.58389113928056	6.18230366571152	4.74738199481438	31.5547181817964	31.8916706461672	29.5564087248651	27.3287746743242	24.5913213500216
ATG5	na	19.3345679037398	15.8445577638523	17.4765073716293	15.2335194900212	16.7190409382593	23.2877510791971	22.4749835810936	22.1862045031916	26.4295446063565	21.957861597606
PITHD1	na	58.1255602316213	54.8035292067363	59.5973062442657	55.8023618454092	58.0831866669898	43.1063284635535	43.3314740728778	43.9188579773571	42.4983949513454	43.0626305993591
MTA3	na	19.0908548629364	20.64452673349	22.9530165940753	20.0419778966857	22.0856466715278	34.4703003295882	34.9079532216986	35.1502047495199	32.4504763657927	33.5302481152632
USP13	na	60.6439283199235	53.9180980375799	58.067105137994	67.4800465473087	68.6925533858359	48.7529622434539	50.7618287101624	46.300000879744	52.585410496375	55.0801089061569
ATP11B	na	59.7503138369775	47.3006650891474	53.4362333690139	45.8621873240691	46.7307514619989	48.6053378309075	41.9336845866559	45.5818784171194	46.3298969800776	48.5150050163322
LAMC2	na	62.9185833674223	63.7044425387828	60.8858966495471	44.3671204245179	38.5157165318419	86.6924362678829	70.1101779141808	71.1697156380065	59.2318936074409	60.2357554637029
CDK14	na	0.609282602008609	0.139804921445756	0.322147601320355	0.242443281008295	0.12384474769081	1.21790140350793	1.39778948622186	1.3984490061637	1.29019966273634	1.07563849042327
SEC61A1	na	650.226392863587	630.333789158432	575.234810607659	612.93702160247	657.656891820764	295.322637299105	307.955094174985	308.641475252236	350.074175155793	313.678438396882
PPP1R12A	na	49.026940041626	42.3608911980641	46.268449239636	38.9525538153327	36.1213847431529	46.132628920755	46.8259477884324	43.6542865437586	43.984079411466	44.2124510546391
CROCC	na	19.3751867438738	20.6911283739719	16.8724806191536	19.1530191996553	17.379546259277	37.0168214460138	33.0687565293014	35.3391843449474	33.3888033932373	39.2051684268067
POLR3E	na	74.8199035266571	83.0441233387791	78.4429409215064	85.5420709824267	85.6592838194769	54.3995960233543	51.5710752548172	52.3473479334248	50.2395929277634	56.6750211505776
ATP2B4	na	17.1411505365089	16.3105741686715	17.0335544198138	9.61691681332902	7.96734543477544	24.4687463795685	23.7624212657717	24.3405718910654	22.8326243344855	24.442957420308
ZC3H11A	na	149.80228241385	131.836040923348	137.436220413296	113.867527646896	113.689478380163	135.888271748976	133.893519206515	136.065308707819	132.108626072306	125.849703379522
RIOK2	na	26.1585330462363	25.5376989840914	28.1879151155311	25.5777661463751	23.9845994694535	17.1244318553843	16.2952826946391	18.7845717854961	15.482395952836	16.0603953914922
YIPF1	na	3.41198257124821	3.12230991228855	4.14765036699957	2.46484002358433	3.13740027483385	11.2194553535276	11.4398034267105	11.4899594019936	12.3155422352105	10.8305668690894
NDC1	na	111.661191528111	90.8265972992595	98.6979713545238	122.353042482186	132.101064203531	77.0599433492292	74.9288732482614	77.7084096397989	91.8387578111411	87.2379906715698
DGKG	na	3.81817097258728	2.98250499084279	2.57718081056284	2.66687609109124	2.88971077945223	2.58342721956228	2.97949864168344	2.49453065964335	2.4631084470421	2.81891466455753
FLYWCH1	na	30.9515561820373	34.951230361439	26.4161033082691	24.2443281008295	22.2094914192186	31.8868731100259	32.700917190822	31.3706128409694	28.0325199449077	31.786971941129
UNKL	na	17.7098142983836	20.0853070477069	17.1946282204739	25.1332867978599	24.97535745098	18.3792393620288	17.3620167762295	13.6821227089529	18.2973770351699	19.8065846167595
TBXAS1	na	1.38104056455285	0.932032809638373	1.28859040528142	1.21221640504147	1.36229222459891	1.8083990536936	1.43457342006981	1.62522452067673	1.21200574378262	1.74327617413426
PARP12	na	58.0849413914873	57.0404079498684	53.3556964686838	64.2070622536967	61.5095580197689	48.7160561403173	50.0997179008994	48.8323274584728	48.1674540754899	50.9630098566058
ALDH18A1	na	188.836987782535	174.802753447677	185.315407659534	187.125805724902	176.272357546586	127.178431408737	130.5829651602	134.024329077202	125.344852082809	130.560258147928
TARBP1	na	39.2784184094883	35.4638484067401	31.8926125307151	40.2455846473769	37.359832220061	60.8212579691234	54.6609256980444	51.5914295517147	51.1388229957312	47.736094385336
GATB	na	15.313302730483	18.1746397879483	16.9530175194837	17.7791739406083	16.4300698603141	27.7533895587262	28.102925459829	29.5186128057796	25.8821871736805	28.5229654874308
MXD1	na	9.17985787026304	10.0193527036125	9.06040128713498	7.31370564375022	7.76093752195742	9.04199526846799	8.71779232196267	9.07102058052127	10.4779851397981	10.5709299920907
CDK17	na	17.6691954582496	14.912524954214	16.1879169663478	15.112297849517	14.8200881403336	18.2316149494824	17.6930721808609	18.2176329992136	16.4989168992344	16.1716683387774
DNAJC25	na	17.8316708187853	17.4756151807195	19.8523459313669	17.859988367611	16.0585356172417	9.59558681551704	8.71779232196267	8.91983690417925	8.05397365223289	9.38401855438229
PSD	na	2.03094200669536	2.28348038361401	3.02013376237833	2.14158231557327	1.98151596305296	4.39182627325588	4.48763992944914	3.81738782763603	3.98788986663959	4.26546297926468
CTDP1	na	18.2784780602583	21.9027710265018	20.4966411340076	17.0518440975834	15.2741855485332	29.0451031685074	26.4476484366716	26.3437556025972	26.1558658900185	26.3716885065842
YBX3	na	248.790395820182	293.357326833678	263.677811680711	235.937719634572	236.543468089447	212.431529654293	207.387819034707	200.204983395922	192.435234545099	198.956029745876
STYK1	na	0.44680724147298	0.512618045301105	0.926174353796021	0.484886562016589	0.908194816399273	1.77149295055699	2.05990029548485	2.30555106421582	2.58039932547267	3.07855154155625
WNK1	na	120.881668238508	119.346801274194	107.154345889183	104.008167552558	102.99754849619	146.148168420952	146.841463920991	147.819839543411	143.759519996409	138.126818563319
CCAR1	na	113.610895854539	113.19538473058	120.885887395463	100.815997685949	105.598288197697	95.6606193300776	99.9787321987111	101.74661417818	94.9274176098129	92.2452732994022
OGFR	na	61.0094978811287	69.0636311942035	77.2348874165551	73.4603141455133	64.6056767120392	86.1019386176972	72.1700782096657	79.7871851895017	61.0694507028533	70.0277748247975
PIGV	na	5.6053999384792	5.45239193638448	5.11409317096064	6.70759744122949	6.06839263684969	9.1896196810144	9.26955132968183	10.1293063149154	10.0870155450295	10.7563849042327
PTPRU	na	59.9534080376471	66.2675327652883	55.8120719287515	81.2184991377787	74.5545381098676	102.414436204076	101.413305618781	98.7229406513398	100.713767612388	105.820572868192
SNRNP40	na	40.6594589740411	41.6618665908353	44.0134160303935	47.6401047181299	45.1207697420184	34.6917369484078	36.3425266417684	33.1470210379881	33.5451912311448	37.5731651999576
QSER1	na	62.2686819252798	56.3879849831216	58.9127425914599	62.227108792129	61.8398106802777	53.7721922700321	50.1365018347473	51.3268581181162	49.809526373518	48.6633689460457
MPC1	na	10.8046114756193	12.7222478515638	11.838924348523	11.7584991289023	12.0955036911358	5.86807039872004	6.36362055569427	6.76546951630545	5.82544696205195	6.67637683710993
ACAA1	na	40.1720328924343	42.7337043219194	46.268449239636	43.9226410760027	41.2403009810397	42.220581988275	41.9704685205038	43.2385314338181	42.1465223160537	49.553552524327
HDAC7	na	39.2784184094883	41.9880780742087	37.4496586534913	44.8115997730331	40.579795660022	62.4820326102706	67.6456543463686	65.1979604224966	73.6586716544018	71.2146862625059
SPAG4	na	0.934233323079866	1.07183773108413	0.765100553135843	1.21221640504147	1.1971658943445	0.55359154704906	0.551759007719156	0.151183676342021	0.430066554245446	0.556364736425828
NCKAP1	na	170.355415521607	153.459202106958	168.604000841041	150.112798157636	148.118318238209	151.130492344393	151.181968115049	157.07983971936	154.628474730976	145.69337897871
MRPS35	na	44.1932980656911	45.3899978293888	47.5167711947524	45.7005584700636	47.556383113271	28.1224505900923	29.6478506814427	30.8036740546868	28.7362652154911	31.1935162222747
SFSWAP	na	61.0907355613965	65.9879229223968	65.6778422191874	62.0654799381234	61.7572475151505	63.5154034980955	59.0382138259497	57.1096337381985	51.0997260362543	56.1186564141518
TNK2	na	37.1662387225251	42.5938994004737	34.7516724924333	45.0540430540414	39.2175034354231	44.8409153109739	41.0508701743052	40.6306130169182	42.1465223160537	43.3593584587862
MON2	na	34.2416822328838	30.1978630322833	27.5033514627253	30.6690750475493	30.8786237575753	32.9571501009874	29.9421221522262	32.164327141765	29.1663317697366	30.7855154155625
CDH3	na	114.220178456547	123.913762041422	125.476490714278	126.919057607842	120.211968425213	113.412454938784	121.276629896671	116.71379813604	125.540336880193	124.477337029672
GPBP1	na	61.3344486021999	57.5996276356515	61.1677758007024	55.7215474184064	55.6888548783009	62.5189387134072	61.502737393762	58.6214705016187	58.8409240126724	62.1644865499791
DGAT2	na	12.4699839211095	13.0950609754191	12.8456356026492	15.9204421195447	16.0998171998053	17.8256478149797	21.6289531025909	19.9940411962323	20.4477098063971	21.290223913895
CS	na	537.427873811727	503.064709002312	480.56368426964	490.058685344766	486.668576842319	278.272017649994	283.677697835342	277.91339303572	291.311445062074	268.687076711246
MRPS24	na	60.0346457179149	61.7937752790241	69.3422711842064	78.2687725521778	81.2008729026077	57.9425819244683	64.739723572381	61.0026134040055	66.7385098269978	68.0990437385213
ELMO2	na	24.53377944088	25.0716825792722	24.8053653016673	18.4660965701318	22.0443650889642	32.2190280382553	29.0593077398756	28.9138781004116	29.0099439318292	28.7826023644295
WAPL	na	60.3189775988522	54.0579029590257	54.44294462314	48.2462129206506	47.8453541912162	47.4981547368094	47.6351943330872	48.5677560248743	41.3254861670396	46.1411821409153
VMP1	na	72.5858673192922	65.2888983151681	70.9530091908082	62.227108792129	63.0782581571858	66.8369527803899	59.7371085690607	64.8577971507271	57.9807909041815	59.1230259908513
APPBP2	na	25.0212055224869	21.1105431383092	25.6510027551333	20.0015706831843	19.980285960784	26.0188027113058	28.5443326660044	27.7800005278464	24.3965027135598	26.0007786823003
POLD1	na	58.3692732724247	67.059760653481	57.2617361346931	93.6235136827031	91.0671711353089	45.5421312705694	42.9268508005504	40.2526538260631	43.2803341408826	48.8488238581877
EIF4B	na	1103.8982183192	1066.43194078823	1143.94613228858	1108.45068076992	1093.59040369242	894.603940031281	844.301633611853	858.836669379937	770.053713856209	797.085212386069
BICRA	na	6.66148978196079	8.90091333204646	8.33556918416419	7.51574171125714	6.3160821322313	22.0329435725526	19.8633242778896	19.4271024099497	21.4251337933186	22.7738632110305
SPHK2	na	12.1450332000383	13.5144757397564	13.1275147538045	14.3849680064922	13.4577959157347	13.5445398511337	13.1318643837159	12.6238369745588	16.8507895345261	16.2087593212058
RPL18	na	944.388033113343	1121.37527491641	1098.04009910043	1117.78474708874	1115.92373985932	1055.0347703661	935.709709223993	1010.13373347921	981.216391990723	1001.8645263732
CA11	na	3.41198257124821	2.79609842891512	3.30201291353364	2.38402559658156	2.27048704099818	11.5885163848937	12.8743768467803	13.8333063852949	13.7230327763774	13.0189348323644
ISOC2	na	63.487247129297	77.8247396048042	70.1476401875073	75.2786387530755	77.0727146462474	67.9072297713514	75.5909840575244	75.8942055236946	82.8464571314636	79.523066326465
U2AF2	na	175.879577779818	183.703666779723	181.892589395505	198.439825505289	195.67470135148	173.680121360859	165.343782646507	163.769717397494	166.983113925664	165.129053771186
EPN1	na	155.326444672061	193.58321456189	151.006688118916	171.084141964853	166.323496148758	149.764966528339	147.724278333342	142.490614952355	148.099282498341	143.61628396272
MED29	na	35.2571532362315	34.5784172375837	36.9261688013457	31.6792553850838	35.4608794221352	39.2311876342101	40.6462469019779	45.2795110644353	42.2638131944843	41.0226265657977
AHRR	na	8.93614482945959	7.78247396048042	6.32214667591197	4.97008726067004	4.29328458661474	8.63602813396534	8.64422445426678	6.87885727356196	7.3893253411263	8.0858341693887
ZNF275	na	48.8644646810904	44.2715584578227	40.5905977663647	44.0438627165069	43.5933511871651	31.2963754598402	31.7445349107755	31.7107761127389	32.0204098115473	34.4575226759729
MTMR1	na	34.2823010730177	34.0191975518006	31.9731494310452	37.5787085562857	35.7911320826441	29.635600818693	31.3031277046001	32.5044904135346	30.5347253514266	29.5615129954256
GPC1	na	126.690162377657	147.867005249128	132.966422444977	149.143025033603	130.697490396368	127.030806996191	134.224574611147	125.444655444792	146.574501078743	139.72173080774
ADCK1	na	16.6131056147681	15.3319397185512	14.8187896607363	14.8294473550074	15.9346908695509	10.8873004252982	13.4997037221954	13.0395920844993	15.0132324391137	15.7265765496367
HAGH	na	8.24562454718317	9.08731989397414	10.5100654930766	10.2230250158498	11.1047457096093	14.0612252950461	13.6100555237392	14.438041090663	15.7951716286509	16.4683961982045
RNF4	na	141.475420186399	145.863134708405	128.496624476657	132.737696352041	149.521892045371	79.6433705687915	82.2120921501543	81.4502056292639	91.2523034189882	87.163808706713
CASP8	na	11.373275237494	10.3921658274679	10.9932868950571	10.8291332183705	11.1460272921729	17.5673050930235	19.0540777332349	17.3105309411614	15.4432989933592	15.6153036023516
LIMCH1	na	29.6111344576184	28.8930170987896	30.6040221254337	34.548167543682	34.4288398580452	21.1841032004107	22.6589032503334	22.4885718558757	20.2913219684897	21.6611337381789
INTS13	na	68.4021267854998	65.5219065175776	71.5570359432839	55.3982897103953	55.0696311398468	34.6548308452712	36.2689587740726	36.3974700793416	27.7588412285697	28.1149646807185
TM7SF3	na	71.7328716764802	65.4753048770957	68.3758283802453	77.9051076306654	81.3247176502985	66.5047978521605	71.6183192019465	70.4893890944674	70.6482057746837	70.6954125085085
SPA17	na	0.568663761874701	0.652422966746861	0.926174353796021	0.404072135013825	0.577942155890446	3.54298590111399	3.01628257553139	2.64571433598537	3.32324155553299	3.26400645369819
ATP2C2	na	9.46418975120039	7.96888052240809	6.88590497822259	6.70759744122949	9.12322974655633	6.56928635831552	5.885429415671	7.33240830258803	6.80287094897341	7.97456122210353
CDON	na	18.1160026997226	18.7804611142132	14.8187896607363	13.5768237364645	13.2926695854803	12.1421079319427	12.0283463682776	11.4521634829081	11.6899908835808	10.3483840975204
TAF2	na	54.0636762182305	52.1006340587851	50.1744889056453	47.5188830776258	44.4189828384372	40.633619553401	45.5017261699064	42.482613052108	36.5556571108629	38.3149848485253
HIPK2	na	108.371065477265	95.1605498640779	92.6979722799321	86.0673647579446	81.7788150584981	94.7379667516625	102.001848560348	93.2047364648561	88.7891949719461	85.7543513744342
TNPO3	na	133.189176799082	120.045825881422	122.85904145355	119.969016885605	127.105992713335	96.4356474959463	94.203654584584	97.4378794024326	100.088216260758	97.7347386988037
BORCS8-MEF2B	na	10.967086836155	10.2057592655402	8.93959593663985	11.1927981398829	9.74245348501038	10.628957703342	11.5501552282543	10.6584491821125	10.5561790587518	11.3127496406585
RFXANK	na	17.3848635773123	23.3474218814412	22.8724796937452	18.9509831321484	18.1226147454218	25.908084401896	26.9258395766948	27.7422046087609	26.7814172416482	27.2247811024372
TMEM161A	na	59.5066007961741	71.8131279826367	62.4160977558188	79.4001745302165	81.9852229713161	51.4840138755626	54.91841323498	54.9174704312392	55.8695550924311	55.4510187304408
LPAR2	na	41.4718357767193	40.8230370621608	36.7650950006855	46.1450378185788	46.7720330445625	31.1856571504304	31.7445349107755	30.3879189447463	31.4339554193944	30.451696573707
CTSA	na	111.986142249182	124.286575165277	109.771795149911	128.6161605749	121.285289571866	100.4215066347	104.6502917974	113.992491961884	114.00673383452	102.667839361779
SUGP2	na	85.6651338424104	87.9372955893805	79.852336677283	88.4917975680276	90.2002579014732	75.8051358425847	67.0571114048015	69.2043278455602	67.8332246923499	72.7725075244983
SLC12A2	na	96.5916018384314	78.6635691334787	97.9328708013879	84.2894473638838	73.0684011375778	82.9649198510858	83.5363137686803	88.1022873883128	79.4841186164538	72.9579624366402
SNX24	na	6.94582166289814	7.78247396048042	7.44966328053321	8.20266434078064	8.54528759066588	8.78365254651176	9.7477424697051	9.52457160954733	8.83591284177007	9.30983658952552
CNN2	na	63.8121978503683	72.3257460279378	68.7785128818958	78.9152879681999	72.4078958165602	128.876112153021	123.925073133723	125.860410554733	138.129557831742	141.947189753443
ABCA7	na	13.9728810060641	15.8445577638523	14.3758367089208	19.1530191996553	18.5767121536215	16.4232158957888	14.9710610761131	13.8711023043804	18.805637508369	20.4742223004705
DDX20	na	33.7542561512769	29.8250499084279	33.7449612383072	34.7097963976875	35.7498505000805	22.9925022541043	22.879606853421	21.9972249077641	22.8326243344855	23.8495017014538
BTBD1	na	132.539275356939	126.523453908409	133.731522998112	134.353984892097	136.724601450654	101.233440903705	105.275618672815	108.134124503631	97.4687199758088	100.071470591792
FAR2	na	15.8413476522238	14.8193216732501	16.7516752686585	19.1126119861539	18.1226147454218	17.3458684742039	16.4056344961829	18.5200003518976	17.2026621698178	18.137490407482
SBNO2	na	98.3788308043233	110.166278099256	88.8322010640879	94.6741012337391	88.2600235209839	53.4400373418026	55.0287650365239	53.8969806159306	48.7148115081659	52.0386483470291
PMS1	na	25.2242997231564	22.6949989146944	23.7986540475412	20.7289005262092	23.4892204786903	15.7589060393299	13.757191259131	15.6097145823137	11.6508939241039	11.4982045528004
HMG20B	na	40.7813154944429	49.4443405513157	45.6644224871603	52.2869342707889	46.1115277235449	85.843595895741	86.4054606088199	86.4770628676361	99.3844709901748	102.927476238778
TAF11	na	12.3887462408417	10.858182232287	9.986575640931	11.4352414208912	11.971658943445	8.04553048377968	9.19598346198594	10.5828573439415	8.5231371659552	8.16001613424547
ANKS1A	na	61.6593993232712	58.7180670072175	57.140930784198	52.2869342707889	48.0930436865978	50.2292063689181	47.8558979361748	48.3409805103613	41.0518074507016	43.2851764939294
AP3D1	na	295.258348933372	336.137632796079	289.288545985679	289.436870310403	287.526222555497	206.821801977529	198.596458845048	194.195432261326	197.596033196044	202.99894683057
ZNF76	na	14.460307087671	17.9416315855387	14.0134206574354	15.7184060520378	15.9346908695509	24.3211219670221	22.5853353826375	25.3988576254596	25.4912175789119	24.9993221567339
SLC9A3R2	na	69.2145035881779	77.7781379643223	78.1207933201861	67.8841186823225	58.1244682495534	78.9790607123326	75.1863607851971	78.0863688306539	71.1955632073597	73.0692353839254
NTHL1	na	19.3345679037398	24.4658612530073	23.0335534944054	30.3458173395382	26.9155918314694	20.2983567251322	18.1712633208842	16.1010615304253	15.7169777096972	18.4713092493375
UHRF1BP1	na	120.109910275964	106.438146860702	96.5637434957764	83.6025247343603	92.718434437853	64.2535255608276	69.963042178789	65.7271032896937	57.824403066274	60.1615734988462
GNAI3	na	57.8818471908178	50.0967635180626	58.5503265399745	54.7517742943732	51.5194150393769	48.5684317277709	48.0398176054146	52.6119193670234	52.9763800911435	50.9630098566058
IPO5	na	247.206261054959	240.138253403327	243.140902096538	278.688551519035	296.979704962562	151.204304550667	158.354835215398	159.423186702661	157.130680137495	167.910877453315
OAT	na	68.8083151868389	59.3704899739644	67.5704593769445	62.0654799381234	62.5003160012954	48.6053378309075	48.4812248115899	55.1064500266667	55.9477490113848	53.8931974684485
WDR3	na	109.508393001014	93.948907211548	102.442937219873	97.300570111329	91.5212685435085	54.0674410951249	59.0749977597977	57.1852255763695	49.3794598192725	55.9332015020099
PKN2	na	37.5318082837303	30.5240745156567	34.469793341278	30.7094822610507	31.0024685052661	39.4526242530297	41.0876541081532	44.2212253300412	40.6608378559331	39.242259409235
WDR18	na	40.4563647733716	49.5375438322795	45.4630802363351	54.9134031483788	52.2624835255218	32.8464317915776	30.2731775568577	33.6383679860997	34.60080913702	36.274980814964
TRAM2	na	26.9709098489144	25.211487500718	25.1275129029877	26.4667248434055	28.1540393083774	33.9536148856757	40.6830308358258	36.9644088656242	37.1421115030158	37.7215291296711
NTN1	na	5.93035065955046	7.13005099373356	5.59731457294117	7.27329843024884	7.71965593939382	10.2968027751125	11.145531955927	9.44897977137632	11.5336030456733	11.4240225879437
MCM10	na	42.5685444603348	41.0560452645703	45.4228117861701	55.5599185644009	55.2347574701012	21.3686337160937	24.1670445380991	21.165714687883	19.2748010220913	21.4014968611802
DGKA	na	57.2725645888092	64.4034671460116	61.1275073505374	46.9531820886064	45.0382065768912	43.5122955980561	38.9541859449724	40.6684089360037	40.5435469775025	39.0197135146647
ERBB3	na	32.9012605084649	32.06192865156	29.9999953729581	24.7292146628461	25.3056101114888	98.0226099308203	108.328685182194	105.8663693585	112.208273698584	106.599483499189
ANKRD44	na	1.34042172441894	1.4912524954214	1.812080257427	1.09099476453733	1.32101064203531	4.6132628920755	3.60482551709849	3.40163271769548	4.22247162350074	3.78328020769563
KARS1	na	214.061287505691	235.384886074171	236.536876269471	236.46301341009	240.795471093498	140.021755300276	140.551411232993	150.805717151166	135.705546344177	151.998845991536
ADAT1	na	27.4583359305213	22.8348038361401	22.9932850442403	28.002198956458	29.7227394457944	21.7007886443232	22.3646317795498	22.0728167459351	21.7770064286103	24.1091385784525
PDIA5	na	46.833522674395	54.8035292067363	48.8053616000338	57.3378359584617	57.7942155890446	27.0890797022674	25.8958894289524	26.8351025507088	26.273156768449	27.2989630672939
TBC1D22B	na	14.0541186863319	14.7261183922863	14.6174474099111	14.1021175119825	14.2008644018795	12.5480750664454	11.8444266990379	10.998612453882	12.1591543973031	12.8705709026508
NDUFB4	na	44.5588676268962	48.7919175845688	50.9798579089462	51.236346719753	50.4048123101596	48.5315256246343	47.8926818700228	47.6228580477367	58.9582148911029	50.1470082431813
SPEN	na	125.309121813104	134.399131149853	112.832197362454	125.98969169731	120.088123677522	127.141525305601	125.322862619944	123.592655409602	116.157066605747	114.833681598291
ZC3H15	na	93.5858076685223	92.5042563566086	113.59729791559	93.6639208962045	92.5945896901622	61.4117556193091	63.7097734246386	67.0121645386009	62.6333290819276	60.9775751122707
MAP2K4	na	36.1507677191774	34.0657991922825	35.7181152963944	30.5882606205465	27.6999419001778	28.9712909622342	31.2295598369043	29.5564087248651	29.9482709592738	31.1935162222747
PACC1	na	28.3519504134673	28.9396187392715	23.7583855973762	22.2239674257603	24.2322889648351	14.1350375013193	15.3756843484405	14.513632928834	14.661359803822	14.8734839537838
SLK	na	117.997730589001	109.560456772991	120.120786842327	99.5633740674064	99.695021891102	110.496872790992	101.450089552629	104.69469586685	107.399347682931	108.157304761181
CYB5R4	na	9.34233323079866	9.27372645590181	8.57717988515445	10.5058755103594	8.91682183373831	10.1122722594295	10.483421146664	9.67575528588936	10.7125668966593	11.3127496406585
COL17A1	na	159.46956636572	176.713420707436	164.053665972391	177.630110552077	159.966132433963	650.617692195192	627.423559644377	627.336664981217	504.468068129908	522.01848669714
GSTO2	na	48.4176574396174	48.4191044607135	50.3758311564705	56.206433980423	57.2575550157178	46.5385960552577	45.6488619052982	49.663837678354	49.3012659003188	47.2168206313386
SEC61A2	na	6.7427274622286	5.77860341975791	5.55704612277612	6.86922629523502	7.22427694863058	7.93481217436987	8.8281441235065	7.37020422167353	10.517082099275	9.08729069495518
PRKCQ	na	0.528044921740794	0.652422966746861	0.765100553135843	0.888958697030414	0.660505321017653	2.28817839446945	2.46452356781223	2.41893882147234	2.97136892024126	2.96727859427108
TLE2	na	19.1720925432042	24.1396497696339	23.7181171472111	29.1740081479981	27.163281326851	39.3419059436199	39.7266485557793	40.4038375024052	45.4306669121098	40.9113536185125
ASB1	na	25.4680127639598	22.0891775884294	21.9865737901142	20.4460500316995	20.5169465341108	17.2351501647941	15.8170915546158	14.438041090663	15.2478141959749	16.5425781630613
FAM107B	na	62.1468254048781	53.4054799922788	52.8724750667033	46.912774875105	43.3456616917835	35.2084223923202	36.4160945094643	34.6210618823228	32.7241550821307	33.2706112382645
ME1	na	50.4892182864467	42.8735092433652	45.9463016383156	41.6598371199253	41.4054273112941	27.9748261775459	31.2663437707522	27.8933882851029	30.3783375135192	30.8596973804192
TBC1D1	na	64.9495253741177	63.2384261339636	64.8724732158865	82.2690866888147	79.2606385221183	63.3308729824125	63.3051501523112	62.0608991383997	69.2407152335168	75.2576033472003
CDK13	na	134.367123162965	138.779685355154	118.832196437046	88.2897615005207	94.8650767311604	99.4619479531478	98.8384302494249	94.4520017946777	84.7231111863528	85.16089565558
MTHFD2	na	561.068038769661	516.346176539659	542.697902874303	524.36440960744	582.813382632951	268.270463699975	268.522717089989	270.354209218619	270.70734741777	282.744559051606
SLC9A7	na	26.6053402877092	25.3512924221638	26.4563717584342	25.0524723708571	25.5120180243068	24.4687463795685	22.6221193164854	23.8114290238683	24.083727037745	24.1091385784525
FOXJ2	na	24.3306852402104	25.0716825792722	23.7583855973762	24.7292146628461	27.4522524047962	31.4439998723866	28.8753880706359	31.937551627252	34.60080913702	30.3404236264218
YBX1	na	749.53945699099	861.431324308267	958.147503227066	902.414299126374	868.894749798722	780.564081339175	731.227820963274	764.346871666174	680.091610099957	726.686527736988
PDE4A	na	0	0.233008202409593	0.161073800660177	0.242443281008295	0.206407912818017	1.29171360978114	1.14030194928626	0.604734705368085	0.977423986921468	0.964365543138101
PPP2R5A	na	44.4776299466284	44.4113633792685	44.2952951815488	43.6801977949944	40.9100483205309	38.1978167463852	45.133886831427	45.0527355499223	43.6322067761743	45.1397256153488
ELAVL1	na	91.9204352230321	91.8984350303436	94.5503209875242	95.0781733687529	92.305618612217	76.0634785645409	75.2967125867409	72.6815524014267	73.2677020596332	67.3572240899535
DIP2B	na	50.9766443680536	44.131753536377	41.3556983195006	42.3063525359474	38.8046876097871	38.8990327059806	38.5127787387971	42.63379672845	40.113480423257	41.7273552319371
SMARCD1	na	80.3846846250024	77.4519264809488	75.6644178601184	78.2283653386764	77.8983462975194	77.8349715150979	86.2583248734281	77.2548586107728	92.5034061222477	87.2008996891414
KDM4A	na	94.8856105528073	95.6265662688971	84.0805239446127	56.2872484074258	66.0092505192017	58.4961734715174	65.7328897862755	59.1884092879013	54.227482794403	57.4539317815738
NFYC	na	43.0965893820756	50.0501618775806	52.0268376132373	54.0244444513483	52.4688914383398	53.5138495480758	55.0287650365239	52.6119193670234	58.5281483368575	56.712112133006
ZMYND12	na	0.771757962544237	1.16504101204797	1.04697970429115	0.848551483529032	1.07332114665369	1.8453051568302	1.98633242778896	2.57012249781436	2.4631084470421	2.78182368212914
SLC9A3	na	29.1643272161454	34.5318155971017	31.6912702798899	39.9627341528672	35.378316257008	40.6705256565376	37.4092607233588	40.7817966932602	38.0804385304604	41.3193544252248
NGEF	na	13.4042172441894	17.1494036973461	14.9395950112315	11.7584991289023	11.3524352049909	21.811506953733	21.2243298302635	20.4853881443439	20.8386794011657	20.1033124761866
ASPM	na	19.0502360228025	16.3105741686715	18.4832186257554	24.2847353143309	25.3056101114888	64.4749621796472	66.2478648601467	64.4420420407865	102.785906464662	98.0685575406592
ELOVL1	na	208.53712524748	224.340297279956	202.590572780338	217.75447355895	210.370944744122	151.573365582033	162.621771541759	160.594860194312	168.507895345261	165.796691454897
ZNRD1	na	11.9013201592348	12.3494347277084	11.3959713967076	13.2939732419548	12.797290594717	9.89083564060988	9.63739066816126	10.1293063149154	8.91410676072378	10.6080209745191
ZBTB11	na	50.0830298851076	46.2754289985452	49.2080461016842	42.1043164684405	40.3321061646404	36.5739482083746	33.9147870078042	34.9612251540924	30.9256949461952	31.601517028987
ATXN3	na	6.41777674115734	5.59219685783024	6.84563652805754	5.09130890117419	5.28404256814122	23.1401266666507	22.9899586549649	23.2066943185003	23.8882422403607	21.6240427557505
GOLGA5	na	44.8838183479675	43.3395256481844	49.2080461016842	39.518254804352	37.4011138026246	40.264558522035	40.1680557619546	44.8637559544948	40.6608378559331	42.3208109507913
FGFR2	na	17.5473389378479	15.0989315161416	15.5436217637071	18.2236532891235	16.6364777731321	17.3827745773405	16.8470417023582	16.9325717503064	17.5545348051096	16.6167601279181
LRRC40	na	22.4622185940507	18.920266035659	24.6845599511722	22.1431529987576	23.8607547217627	16.1648731738326	14.7871414068734	15.7986941777412	15.208717236498	15.3927577077812
ISOC1	na	18.5628099411956	16.1707692472258	17.3557020211341	20.2036067506912	17.8336436674766	13.9505069856363	12.9847286483241	14.7404084433471	14.3485841280071	12.4625700959385
TRMT11	na	24.0463533592731	19.9921037667431	19.087245378231	20.1227923236885	21.961801923837	11.8837652099865	11.0719640882311	11.6411430783356	10.8298577750899	10.9418398163746
THUMPD1	na	50.4892182864467	45.0171847055334	50.818784108286	44.2054915705124	42.7264379533294	44.6194786921543	41.0140862404573	45.1661233071788	39.566122990581	44.7688157910649
MSANTD3	na	10.6015172749498	13.8872888636118	13.3691254547947	11.7180919154009	10.8570562142277	12.3266384476257	10.6305568820557	10.5072655057705	12.0809604783493	10.978930798803
KIF26A	na	1.78722896589192	2.65629350746936	1.48993265610664	1.89913903456498	1.89895279792575	4.13348355129965	3.60482551709849	4.57330620934614	4.2615685829776	4.37673592654984
ATG2B	na	20.9187026689622	16.0775659662619	14.4161051590859	15.7588132655392	15.9759724521145	49.8232392344154	49.8422303639638	50.0795927882945	44.4923398846652	48.5150050163322
ARFGEF1	na	22.8684069953898	24.0930481291519	23.9194593980364	18.9509831321484	19.1959358920755	30.8904083253376	31.0456401676645	30.8036740546868	25.6867023762962	28.5971474522875
ZFAT	na	6.45839558129125	6.47762802698669	5.95973062442657	5.61660267669216	5.98582947172248	9.30033799042421	9.52703886661743	9.63795936680385	11.0253425724742	10.0516562380933
MTFR1	na	33.6730184710091	34.2522057542102	36.4026789492001	28.0426061699594	30.2594000191212	27.4212346304968	26.8522717089989	27.1752658224783	27.2505807553705	26.8167802957249
STAG3	na	2.47774924816834	2.65629350746936	1.69127490693186	2.42443281008295	2.5594581189434	3.10011266347474	2.61165930320401	2.8346939314129	2.77588412285697	1.81745813899104
FECH	na	52.1952095720708	48.4191044607135	47.9194556964028	48.0441768531437	49.2489279983787	44.2504176607882	50.7986126440103	44.9393477926658	52.3899256989907	53.6335605914498
MYO9A	na	35.6227227974366	33.3667745850538	27.9060359643758	29.1740081479981	28.1953208909411	34.3964881233149	34.8343853540027	32.2777148990215	28.6971682560143	31.8240629235573
PFKP	na	394.449556540373	428.502084231242	387.140879886737	342.57235606472	319.436885877162	212.911308995069	186.788816079858	190.302452595519	159.241915949246	169.468698715307
IDI1	na	57.6787529901483	59.9763113002293	65.2751577175369	38.0231879048009	41.9833694671846	34.8762674640908	33.3998119339329	34.6966537204939	25.6476054168193	24.5913213500216
SP100	na	7.18953470370158	7.7358723199985	8.13422693333896	7.96022105977234	6.19223738454049	29.266539787327	29.6110667475947	29.3674291294376	27.8370351475234	31.3047891695599
KLF6	na	102.034526416375	94.1353137734757	80.0536789281082	45.4581151890553	46.8958777922534	60.3783847314842	52.6378093364075	55.6355928938638	53.5237375238196	51.2968286984613
PLPP1	na	9.01738250972741	9.739742860721	9.38254888845534	9.77854566733455	9.990142980392	9.96464784688309	11.1823158897749	11.4899594019936	10.517082099275	9.53238248409585
NEO1	na	51.5453081299283	54.6171226448087	51.704690011917	51.4383827872599	54.739378479338	117.103065252445	122.343363978261	120.07763493465	121.122380459308	120.397328962549
TRAM1	na	160.119467807862	130.298186787445	159.26172040275	156.173880182843	159.057937617564	110.238530069036	109.983962205352	114.672818505423	127.416990935083	121.547149417829
PHKA1	na	55.5259544630512	54.5705210043268	47.5973080950824	40.9325072769004	42.4787484579478	44.6194786921543	43.9935848821407	42.709388566621	35.3827483265571	35.5702521488246
TNFRSF1A	na	98.0538800832521	101.451771329137	81.3422693333896	77.864700417164	82.7695730400246	84.2197273577304	87.3250589550185	83.1510219881117	88.0072557824089	87.4605365661401
CACNB1	na	14.013499846198	17.8484283045748	15.8255009148624	16.3649214680599	14.7375249752064	20.3721689314054	20.0840278809773	20.2964085489163	20.1740310900591	18.3971272844807
EVI5	na	5.6053999384792	4.93977389108338	5.43624077228099	3.95990692313548	3.05483710970664	6.86453518340835	6.40040448954221	5.89616337733883	5.12170169146849	5.67492031154344
STOML1	na	1.34042172441894	1.63105741686715	1.40939575577655	1.6162885400553	1.2797290594717	2.43580280701587	3.31055404631494	3.43942863678098	2.22852669018095	3.04146055912786
PKM	na	2119.08488978594	2310.74234329594	2250.56341127416	2204.86001191643	2071.26212354623	1625.97218588936	1636.66435263041	1673.11195015806	1942.02417113453	1769.05440692199
DHX29	na	29.4892779372167	26.4231301532479	31.3288542284045	25.9818382813889	26.4202128407061	21.5531642317767	20.6357868886965	18.5955921900686	22.2070729828557	20.5854952477556
DNTTIP2	na	67.3054181018843	68.73741971083	76.5905922139144	63.6413612646774	65.348745198184	42.220581988275	43.5521776759654	44.7125722781528	35.2654574481266	36.7200726041046
METTL22	na	13.2011230435199	13.6542806612022	12.724830252154	15.0314834225143	15.604438209042	12.5480750664454	13.8307591268269	13.0395920844993	16.0297533855121	16.4683961982045
TP53BP1	na	22.9496446756576	22.4619907122848	21.4630839379687	21.9007097177493	18.9482463966939	31.2594693567036	29.5007149460509	27.4020413369913	26.9378050795556	28.3746015577172
RRP15	na	31.520219943912	33.4599778660176	35.9999944475497	26.8303897649179	29.8878657760488	16.2386853801058	14.419302068394	13.7955104662094	13.4102571005625	15.1702118132109
RHOA	na	304.438206803635	272.99240994308	300.402638231231	320.63123913347	339.128200760001	270.189581063078	283.383426364559	271.374699033928	304.291635608391	280.519100105902
DHX8	na	22.9496446756576	22.6949989146944	25.2885867036479	22.3451890662645	23.4066573135631	46.9445631897603	47.120219259216	50.6843274936626	52.4681196179444	52.5579221010265
PMS2P4	na	1.94970432642755	1.72426069783099	1.93288560792213	2.02036067506912	1.11460272921729	2.50961501328907	1.80241275854924	3.17485720318244	2.69769020390325	3.18982448884141
PRKCZ	na	54.7948153406409	61.6073687170965	57.7046890865086	55.8831762724119	52.757862516285	65.2868964486525	63.8936930938783	65.0845726652401	60.3657054322698	62.535396374263
IARS2	na	103.862374222401	94.4615252568491	104.818775779611	97.62382781934	86.9390128789485	108.208694396523	108.696524520674	112.93420622749	104.037009167921	104.967480272339
SYT1	na	1.0967086836155	1.30484593349372	0.926174353796021	0.606108202520737	0.949476398962876	3.6537042105238	4.41407206175325	5.63159194374029	3.75330810977844	5.30401048725956
IDH3G	na	38.9940865285509	48.5123077416773	44.6979796831993	47.9229552126396	52.8404256814122	27.7164834555896	26.6315681059113	26.3059596835117	25.4912175789119	27.5215089618643
ROGDI	na	9.09862018999522	11.5106051990339	11.2348975960474	10.9503548588746	12.1367852736994	15.3529389048273	16.2217148269432	15.7986941777412	20.2522250090128	19.5840387221891
ROCK1	na	81.3189179480823	80.2480249098639	82.1073698865255	68.0457475363281	68.1558928125091	72.7788353853831	69.3744992372219	72.9083279159397	68.4587760439796	67.2459511426684
CBFB	na	77.5413658156289	65.4753048770957	76.8724713650697	71.4399534704442	69.3117771242899	61.0426945879431	59.6267567675168	57.8277562008231	57.9807909041815	59.9761185867042
PDK3	na	32.820022828197	30.8036843585482	31.6510018297249	25.7393950003806	24.1497257997079	37.6442251993361	39.5059449526916	40.8951844505167	36.6338510298166	33.7898849922619
HYAL2	na	50.2048864055093	56.5277899045673	54.5637499736351	64.2878766806995	58.6198472403167	36.1679810738719	38.1449394003177	38.0604905191038	39.566122990581	35.6815250961097
HDAC4	na	31.0327938623051	27.7279760867416	25.2080498033178	26.3050959894	22.7048704099818	21.9222252631428	19.1644295347787	18.104245241957	23.3017878482078	21.6982247206073
RASSF1	na	10.7639926354854	12.2096298062627	11.3154344963775	13.0919371744479	12.4670379342082	8.67293423710194	8.12924938039557	8.23951036064015	9.57875507183038	8.64219890581452
FGFR3	na	32.9012605084649	36.2094746544508	31.0469750772492	37.0938219942691	34.9242188488084	45.2099763423399	46.0534851776256	45.4306947407774	42.1856192755305	42.0611740737926
IFI35	na	4.34621589432807	4.2407492838546	2.73825461122302	2.74769051809401	3.38508977021547	5.94188260499325	7.0625152988052	7.67257157435757	7.23293750321886	7.90037925724675
HEATR6	na	52.8451110142133	48.0462913368581	45.9060331881506	53.0142641138138	50.363530727596	37.2382580648335	35.7539837002013	38.4006537908734	38.1195354899372	36.4975267095343
COASY	na	120.597336357571	125.498217817807	114.281861568396	115.281780119444	125.248321497972	74.6610466453499	73.6782194974314	75.024899384728	74.2060290870778	71.4743231395046
PLEKHH3	na	37.8161401646676	41.0094436240884	31.1275119775793	31.27518325007	33.0252660508826	23.8413426262462	23.2106622580525	21.9594289886786	24.5919875109441	25.77823278773
MEF2A	na	61.8624935239407	56.7607981069769	53.7986494204993	53.458743462329	52.5927361860306	50.3399246783279	50.5411251070747	49.815021354696	48.3629388728742	48.4408230514754
OTUD5	na	53.2106805754185	58.8578719286633	57.6644206363435	56.4488772614313	55.358602217792	77.4290043805952	81.0717902008681	83.0376342308551	81.634451387681	84.1594391300135
TFE3	na	29.9360851786896	30.4308712346929	27.5436199128903	25.2141012248627	23.9020363043263	41.5193660286795	43.4786098082695	43.3141232719891	49.1839750218883	47.2910025961953
TBC1D25	na	16.7755809753037	15.0989315161416	16.0268431656877	15.8800349060433	13.2926695854803	19.0435492184877	18.7965901962993	19.8050616008048	18.9229283867996	18.619673179051
ACSL4	na	65.3963326155907	58.7646686476994	68.2550230297502	61.4593717356027	58.0006235018626	43.1432345666901	42.1176042558956	42.0668579421674	39.6834138690116	38.0553479715266
INPP5A	na	20.5125142676232	19.479485721442	19.3691245293863	19.5974985481705	17.7510805023494	15.0207839765978	18.0241275854924	17.4239186984179	17.5154378456327	16.2458503036342
GPKOW	na	7.55510426490675	11.7436134014435	11.1946291458823	9.85936009433732	9.49476398962876	13.1016666134944	12.1019142359735	12.6238369745588	12.7847057489328	14.984756901069
GRIPAP1	na	25.1024432027547	26.5163334342117	28.9127472185019	21.9815241447521	20.39310178642	36.0941688675987	32.9216207939097	29.5942046439506	28.4234895396763	33.4560661504064
FTSJ1	na	52.6013979734099	64.4500687864935	59.1140848422851	63.2776963431649	63.4910739828219	48.5315256246343	49.6215267608761	48.3787764294468	49.7704294140411	49.9244623486109
PRR11	na	29.5298967773506	28.8930170987896	34.7516724924333	39.2758115233437	32.7362949729374	60.5998213503038	64.9604271754687	59.6419603169274	90.0793946346825	89.0554488105608
REEP1	na	3.73693329231947	2.70289514795128	4.06711346666948	4.08112856363963	4.74738199481438	4.87160561403173	4.7083435325368	3.89297966580705	5.16079865094535	4.93310066297567
ATP11A	na	116.454214663912	112.962376528171	99.7046826086499	99.4017452134008	93.0486870983618	103.89068032954	108.475820917586	106.395512225697	97.9769804490079	96.1027354719546
POLR1A	na	205.73442527824	191.858953864059	189.100641975048	185.671146038852	167.190409382593	149.801872631476	154.38217035982	149.067104873233	134.219861884056	135.34499488119
LAPTM4A	na	56.6632819868006	52.4734471826404	55.2885820766059	60.9340779600847	66.6697558402193	74.8824832641696	78.6072666330558	80.7698790857248	100.166410179712	83.4547104638741
TTC7A	na	24.53377944088	26.5163334342117	26.8187878099196	33.0126934306295	29.8878657760488	32.1452158319821	34.1354906108918	36.1328986457431	34.7962939344042	39.427714321377
IP6K2	na	58.2880355921569	60.162717862157	64.7516678653914	56.0043979129161	55.9365443736825	86.6186240616096	84.3087763794871	82.1683280918885	94.3018662581832	92.98709294797
SRBD1	na	10.1140911933429	10.2057592655402	10.912749994727	12.7282722529355	10.8983377967913	11.2563614566642	11.8812106328858	11.6411430783356	11.4163121672427	13.0560258147928
KIF2A	na	51.2609762489909	45.9958191556537	48.6442877993736	46.6299243805954	46.8958777922534	44.6194786921543	44.508559956012	45.1661233071788	40.7390317748868	42.6546297926468
RASGRP2	na	0.121856520401722	0.233008202409593	0.161073800660177	0.16162885400553	0.288971077945223	0.996464784688309	1.14030194928626	0.793714300795611	1.72026621698178	1.48363929713554
PSME4	na	80.5065411454041	72.4189493089016	66.241600521498	60.7320418925778	60.7252079510605	61.9284410632215	63.5258537553989	64.9333889888981	64.0408196230946	62.7950332512617
IFT80	na	7.06767818329986	6.89704279132396	6.60402582706728	6.95004072223778	7.26555853119418	15.2422205954175	15.0814128776569	15.3451431487151	16.0688503449889	15.7265765496367
SIRT2	na	36.1913865593113	40.5900288597512	35.5973099458992	36.7301570727566	35.7498505000805	39.0835632216637	36.7839338479438	39.194368091669	40.7390317748868	37.9069840418131
ERLEC1	na	32.9824981887327	28.7066105368619	35.0335516435886	28.002198956458	28.8558262119587	24.6901829983881	28.3604129967646	26.5327351980247	26.8987081200788	27.4102360145791
PPP2R5B	na	20.3500389070875	22.5551939932486	19.3691245293863	11.6776847018995	10.9396193793549	11.0349248378446	10.1155818081845	10.923020615711	10.3215973018907	10.0887472205217
PYGM	na	1.17794636388331	1.16504101204797	1.00671125412611	0.808144270027649	0.61922373845405	1.10718309409812	0.809246544654763	0.491346948111569	0.586454392152881	0.853092595852936
PITX1	na	64.5027181326447	74.7490313329975	65.6375737690223	71.4803606839456	70.8804772617069	56.5032439021408	59.4428370982771	55.7867765702058	53.2500588074816	57.4168407991454
MAST4	na	2.59960576857006	3.40191975518006	2.41610700990266	3.55583478812166	2.93099236201583	11.8837652099865	12.1754821036694	13.4931431135254	17.163565210341	15.6153036023516
NUP133	na	68.0365572242946	63.611239257819	62.4966346561489	57.0145782504506	54.3678442362655	59.0128589154298	62.7533911445921	59.3395929642433	56.2214277277228	54.894653994015
NUCKS1	na	143.831312914166	123.494347277084	147.181185353237	169.387038997795	172.845986193807	190.029525050374	188.517660970712	187.921309693132	235.950150442842	226.885539514452
VPS35	na	139.2007651389	128.900137572987	134.093939049598	127.848423518374	120.583502668285	125.443844561317	139.374325349859	135.120410730681	128.277124043573	128.186435272511
DNAJA2	na	63.3247717687614	56.3413833426397	67.6107278271095	54.6709598673705	59.9821394649156	47.0552814991701	45.5017261699064	44.3346130872977	40.3089652206413	44.9171797207785
BCL3	na	6.33653906088953	6.94364443180588	5.67785147327126	5.17212332817695	5.73813997634086	5.16685443912456	6.06934908491072	5.82057153916782	5.51267128623708	5.30401048725956
KCNAB2	na	89.6051613353994	92.9236711209458	86.9395839063308	83.88537522887	80.9944649897897	57.4258964805559	55.2862525734595	51.8560009853133	41.4427770454702	45.2880895450624
CLEC2D	na	2.88393764950741	3.91453780048117	2.77852306138806	2.66687609109124	3.83918717841511	4.17038965443625	3.27377011246699	2.98587760775492	3.83150202873215	3.2269154712698
FUNDC1	na	4.87426081606887	4.56696076722803	6.12080442508674	4.52560791215484	5.11891623788681	6.82762908027174	5.55437401103951	7.40800014075904	6.33370743525111	6.7876497843951
MAOB	na	64.5839558129125	60.2559211431208	61.691265652848	56.6105061154368	54.2852810711383	47.0183753960335	41.4187095127847	41.4621232367993	32.5677672442233	32.4175186424116
RORA	na	0.609282602008609	0.372813123855349	0.966442803961065	0.848551483529032	0.743068486144859	1.8083990536936	1.7656288247013	1.28506124890718	1.3292966222132	1.81745813899104
TGFBR3	na	4.99611733647059	4.2407492838546	4.10738191683453	4.64682955265898	4.66481882968717	6.27403753322268	4.74512746638475	5.51820418648377	6.21641655682053	5.37819245211633
HES2	na	4.71178545553324	4.19414764337268	5.15436162112568	4.08112856363963	3.30252660508826	6.71691077086193	5.95899728336689	5.97175521550984	7.8584888548486	7.15855960867898
ATP1B3	na	116.007407422439	108.58182232287	109.812063600076	134.111541611088	137.178698858854	66.6893283678435	67.4617346771289	68.4862053829356	77.6465615210414	73.2546902960673
NEDD4	na	12.0637955197704	10.1591576250583	12.1208034996784	10.3038394428525	12.5083195167718	8.52530982455553	8.42352085117912	8.31510219881116	8.83591284177007	9.08729069495518
PIGB	na	4.22435937392635	4.05434272192692	3.34228136369868	4.52560791215484	4.82994515994159	6.68000466772533	7.6510582403723	8.35289811789667	8.67952500386263	8.12292515181708
MAPK6	na	138.591482536891	118.927386509856	126.442933518239	97.098534043822	101.882945766973	51.3363894630162	50.6514769086186	49.7772254356105	47.8546783996751	50.5550090498935
GNB5	na	22.9902635157915	22.8814054766221	21.6241577386288	22.9512972687852	22.6635888274182	24.5056524827051	18.7230223286034	23.1311024803292	22.7935273750086	23.0705910704577
RAB27A	na	9.30171439066476	9.32032809638373	9.10066973730003	9.37447353232073	11.3111536224273	6.60619246145212	7.46713857113258	6.68987767813444	5.70815608362137	5.823284241257
HDHD5	na	36.7194314810521	37.9803369927637	36.9261688013457	44.0842699300083	40.7449219902765	37.7180374056093	39.5427288865395	38.1360823572748	40.7781287343636	42.3579019332197
UFD1	na	42.8528763412721	46.0424207961356	49.0872407511891	50.2261663822184	57.9180603367354	42.405112503958	42.0072524543518	43.2763273529036	46.9163513722304	47.3280935786237
LRP6	na	38.0192343653372	33.5531811469814	36.281873598705	32.6894357226184	31.6216922437201	36.2048871770085	40.4991111665861	36.6620415129401	37.4548871788306	36.7200726041046
PHRF1	na	151.67074906001	170.655207444786	167.758363387575	169.467853424798	162.443027387779	139.062196618724	131.465779572551	129.337635110599	120.965992621401	133.230808882772
ELP1	na	80.4659223052702	73.0247706351665	69.6241503353617	64.3686911077022	64.8946477899844	58.2747368526977	54.4034381611088	57.1096337381985	53.0936709695741	55.6364736425828
NUCB2	na	34.8103459947585	37.234710745053	44.5771743327041	44.3267132110166	48.4232963471067	25.0592440297541	26.815487775151	24.3027759719799	29.4400104860746	32.4546096248399
PFN2	na	78.1506484176375	74.0500067257688	79.2885783749724	71.9652472459621	81.4072808154257	101.159628697432	104.760643598944	110.590859244188	119.675792958665	105.746390903336
PTPN3	na	39.1971807292205	33.5065795064995	32.7382499841811	34.1845026221696	32.2409159821742	27.8272017649994	28.2132772613729	29.6697964821217	26.5077385253102	24.0349566135958
SPTB	na	5.88973181941655	5.732001779276	5.83892527393143	8.92999418380552	7.26555853119418	21.9222252631428	22.0335763749183	22.3373881795336	23.4972726455921	23.5898648244551
SLC44A1	na	63.2029152483597	51.0287963277009	56.4160986812272	69.8236649303889	70.2199719406892	70.6382814034601	75.5909840575244	70.2248176608688	79.5232155759306	76.852515591621
TMEM260	na	20.8374649886944	17.2892086187918	19.5704667802116	18.1428388621207	17.4621094244042	30.0784740563323	30.1996096891618	30.3501230256607	24.7092783893747	25.5927778755881
SMG6	na	34.9728213552941	32.1551319325239	31.0872435274143	28.6487143724802	27.6999419001778	43.4753894949195	43.4418258744216	44.0322457346137	41.5991648833777	38.4262577958105
EXOC5	na	84.3653309581253	69.1102328346854	83.0738126904865	68.7326701658516	66.5871926750921	57.6104269962389	59.516404965973	59.8687358314404	55.6349733355699	52.4837401361697
CLTCL1	na	4.63054777526543	5.17278209349297	5.43624077228099	5.65700989019354	4.66481882968717	8.37768541200911	7.68784217422025	8.23951036064015	7.62390709798745	9.23565462466874
FGF22	na	0.44680724147298	0.512618045301105	1.12751660462124	1.09099476453733	0.990757981526479	1.21790140350793	1.32422161852598	0.831510219881117	0.89923006796775	1.2981843849936
FSTL3	na	34.2010633927499	36.8618976211977	31.8120756303851	33.5783944196488	33.3968002939551	15.8696243487397	13.6100555237392	14.8160002815181	13.4102571005625	15.4298486902096
DGCR2	na	68.9301717072406	74.469421490106	70.1476401875073	78.3495869791806	70.0548456104348	83.1863564699055	85.4122943949254	83.3777975026247	85.3877594974594	88.981266845704
RNF126	na	128.80234206462	161.28827770792	141.301991629141	168.619301941269	161.163298328307	93.5938775544278	84.5294799825748	85.721144485926	95.2792902451047	95.4350977882436
MNT	na	67.2647992617504	73.5373886804677	57.7046890865086	61.2573356680958	59.7757315520976	70.084689856411	61.6498731291537	58.1301235535071	57.9025969852277	54.0415613981621
ZXDC	na	38.4660416068102	39.1453780048117	33.4630820871519	36.1240488702359	33.3968002939551	28.3438872089119	27.7718700551975	26.7973066316233	29.7527861618895	30.0807867494231
JMJD6	na	20.9593215090961	19.3396807999962	19.973151281862	13.9000814444756	15.2741855485332	7.89790607123326	6.98894743110931	6.65208175904893	6.76377398949656	5.86037522368538
POLB	na	23.8838779987375	26.2367235913202	25.0067075524926	20.6076788857051	19.7325964654024	19.5602346624001	16.1481469592473	17.9152656465295	17.3199530482484	16.8763970049168
WIPI1	na	11.7794636388331	11.2309953561424	12.8053671524841	9.33406631881935	12.2606300213902	11.5147041786205	12.2122660375173	13.1907757608413	10.3997912208444	12.8334799202224
GBA2	na	80.7096353460737	91.7586301088978	79.852336677283	86.3502152524543	89.7461604932736	51.5947321849724	47.1937871269118	46.8669396660266	46.8381574532767	45.5848174044895
NDST1	na	76.1603252510761	73.8636001638411	69.906029486517	74.9149738315631	69.2704955417263	76.8754128335462	80.1521918546695	79.8627770276727	78.1548219942405	71.2517772449343
ASNS	na	696.897440177446	664.352986710232	626.697889918586	545.780232763173	626.943394393443	331.859679404343	360.261848106761	343.186945296388	318.092862303722	331.259564067938
AP3M2	na	22.4215997539168	22.5085923527667	21.2214732369784	25.2141012248627	25.0579206161072	17.0875257522477	18.5023187255157	17.2727350220759	17.7891165619707	17.8036715656265
ST6GALNAC2	na	0.487426081606887	0.279609842891512	0.281879151155311	0.16162885400553	0.288971077945223	0.922652578415101	0.88281441235065	1.58742860159122	1.09471486535204	1.48363929713554
PABPC1	na	2194.22974403367	2241.07289077547	2244.96609670122	2322.12174549745	2341.45008142502	1839.36327422521	1887.75148507647	1863.45219867267	1837.9871619666	1809.22394089193
TESK2	na	3.00579416990914	3.12230991228855	3.50335516435886	3.35379872061474	3.83918717841511	14.8362534609148	14.7503574730254	16.7435921548788	17.4763408861558	18.1003994250536
CFAP20	na	46.6710473138594	49.3511372703519	50.9798579089462	52.2869342707889	52.4276098557762	35.1715162891836	33.2894601323891	32.4288985753635	36.3601723134786	35.2735242893975
CSNK2A2	na	132.051849275332	131.230219597083	127.852329274016	132.131588149521	126.817021635389	96.3249291865365	93.6886795107128	96.9843283734066	91.9560486895717	103.817659817059
PTPN21	na	13.9728810060641	12.8154511325276	13.2080516541346	11.7584991289023	13.4990774982983	21.0733848910009	20.6725708225444	19.1247350572657	18.3755709541236	19.472765774904
EIF2B3	na	23.8838779987375	28.100789210597	27.4630830125603	27.8001628889511	25.594581189434	11.2932675598008	10.0052300066407	10.0159185576589	9.93062770712211	10.9047488339462
TCOF1	na	232.949048167958	281.473908510789	247.449626264198	273.395206550354	266.885431273695	167.184647208816	161.702173195561	149.709635497686	146.418113240836	157.265765496367
CDC42	na	86.9649367266954	84.76838403661	90.6845497716799	80.8144270027649	85.8656917322949	93.5200653481546	93.7254634445607	101.595430501838	110.01884396788	99.8860156796502
OSBPL3	na	78.1912672577714	71.3471115778175	67.8926069782648	62.1058871516248	62.335189671041	75.399168708082	75.7013358590683	72.5303687250847	67.794127732873	69.879410895084
RAD18	na	31.6014576241798	31.6425138872228	35.7583837465594	40.6092495688894	46.3179356363629	18.7483003933948	19.9368921455855	20.1830207916598	20.6431946037814	20.5854952477556
ATP2B1	na	211.299206376585	186.639570130084	192.040238837097	174.963234460986	182.877410756763	63.7737462200517	56.2058509196581	59.1128174497303	56.3778155656303	59.2713899205648
NCK2	na	24.2088287198087	26.7959432771032	27.3825461122302	25.1736940113613	24.562541625344	42.0729575757286	42.1911721235915	43.3141232719891	37.5330810977844	40.9484446009409
MAP4K4	na	96.9165525595027	93.389687525765	97.6509916502326	99.2401163593953	94.2045714101427	106.215764827146	114.103762796322	106.735675497467	112.990212888122	115.649683211715
MGAT4A	na	11.3326563973601	10.2523609060221	9.74496493994074	8.68755090279723	10.4855219711552	7.82409386496005	8.20281724809146	8.35289811789667	6.68558007054284	6.26837603039766
RPL31	na	439.333374888341	488.291988969544	517.006631669005	463.430331647355	460.083237671359	504.654054289923	464.433948764138	493.463519580357	439.528018438846	504.437361026084
WDR1	na	254.558271119197	281.939924915608	270.603985109098	259.25268182487	233.901446805376	214.978050770718	206.872843960836	203.379840599104	203.225995360712	210.82514412296
SNX13	na	44.3963922663606	38.2133451951733	42.0402619723063	39.0333682423354	39.7128824261864	47.6457791493558	44.8763992944914	46.5645723133425	47.8155814401982	45.918636246345
ARHGAP10	na	26.8084344883788	27.494967884332	27.3422776620651	30.8711111150562	30.4658079319392	21.4793520255035	20.4150832856088	19.2759187336077	21.307842914888	21.1789509666098
RPS6KA2	na	53.4950124563558	53.5452849137245	46.6308652911214	33.5379872061474	38.7221244446599	48.7529622434539	48.7387123485255	49.739429516525	42.8502675866371	43.8044502479268
ING3	na	26.1991518863702	27.5415695248139	27.6241568132204	23.5169982578046	24.8515127032892	21.1102909941375	21.8864406395265	20.9767350924554	21.5033277122723	25.5556868931597
LMCD1	na	3.73693329231947	4.05434272192692	3.22147601320355	6.50556137372257	5.28404256814122	2.87867604465511	3.20020224477111	2.72130617415638	3.83150202873215	3.96873511983757
BUD23	na	91.8798163828982	84.8615873175739	91.3288449743206	95.1993950092571	93.2963765937435	63.2570607761393	57.8243440089676	59.7175521550984	59.6228632022095	65.1688561266786
SEL1L	na	269.587241968742	218.095677455379	232.872447304452	176.417894147036	191.505261512556	206.26821043048	209.668422933279	200.734126263119	188.290956840552	178.926899234546
TRIP13	na	58.2067979118891	53.4520816327607	53.3556964686838	68.2881908173363	69.3117771242899	29.0081970653708	29.0960916737235	27.7422046087609	31.7076341357324	29.8211498724244
ATP6AP1	na	105.162177106686	112.589563404315	102.563742570368	112.614904028353	119.634026269322	92.6712249760127	94.166870650736	96.417389587124	101.534803761402	96.5107362786669
TCF3	na	336.120902108082	363.819007242339	329.073774748743	362.573926747905	348.994498992702	289.417660797249	295.558908468228	277.648821602122	308.240428515554	311.786798293034
TRIB2	na	13.8104056455285	11.6504101204797	12.0805350495133	11.4352414208912	10.6919298839733	11.9206713131231	10.6673408159037	11.4143675638226	13.1756753437014	13.1672987620779
DAZAP1	na	163.409593858709	205.653039446707	178.751650282632	231.654555003426	231.507115016687	165.302435948849	153.867195285949	151.977390642817	167.882343993631	178.185079585978
MBD3	na	121.084762439177	137.614644343106	123.785215807346	147.769179774556	140.728914959324	131.016666134944	130.288693689417	134.666859701655	134.180764924579	127.147887764516
FAM50A	na	39.8877010114969	45.0171847055334	47.8791872462378	47.5188830776258	47.0197225399442	28.4546055183217	23.9095570011634	25.2476739491175	26.8205142011251	26.6313253835829
FAM3A	na	17.0192940161071	19.3396807999962	18.4429501755903	16.9710296705806	17.2969830941498	24.5425585858417	25.0498589504497	24.4539596483219	22.0506851449483	23.5527738420267
CPSF1	na	128.924198585022	148.426224934911	126.724812669395	152.133158832705	148.943949889481	133.378656735687	136.431610642023	126.427349341015	129.56732370631	133.750082636769
PDCD2	na	69.173884748044	77.4053248404669	75.9865654614387	73.6219429995188	78.2285989580283	54.1412533013981	53.5574076826061	53.3678377487335	52.7417983342824	52.9659229077388
RDH11	na	132.092468115466	126.05743750359	131.033536837054	101.381698674969	108.942096385349	71.5609339818752	69.0434438325904	74.0422054885049	72.8376355053878	77.33469836319
PRKACA	na	60.9282602008609	71.8131279826367	68.979855132721	82.3094939023161	79.0129490267367	74.4027039233937	74.4138981743902	78.766695374193	85.8178260517049	76.852515591621
ADGRL1	na	172.914402450043	177.272640393219	160.550310808032	181.266759767202	171.153441308699	154.488947729824	154.418954293668	150.578941636653	156.544225745342	158.378494969219
ACTN1	na	243.022520521167	270.615726278502	246.563720360567	255.898883104255	243.932871368332	196.820248027509	187.009519682946	183.99053410824	193.647240288881	191.166923435914
ZFYVE26	na	45.4524821098422	45.6230060317984	42.8456309756072	50.0241303147115	47.5976646958346	61.8915349600849	61.0613301875866	57.9789398771651	62.1641655682053	62.720851286405
EPN2	na	36.5163372803826	38.1201419142095	35.2348938944138	34.7906108246903	32.2409159821742	33.6214599574463	33.5469476693247	30.6146944592593	33.2324155553299	29.116421206285
PTPN18	na	39.8064633312291	45.9958191556537	38.2550276567922	46.2258522455815	45.0794881594548	49.491084306186	47.2305710607598	44.6369804399818	52.5463135368981	49.2568246648999
SPEG	na	6.94582166289814	8.57470184867304	7.00671032871772	8.20266434078064	6.89402428812175	23.1401266666507	23.7992051996196	21.5814697978235	25.3739267004813	24.5171393851648
ALDH3A2	na	67.1429427413487	60.0229129407112	67.2483117756241	67.3184176933032	70.3025351058164	66.7631405741167	70.0366100464849	69.5066951982442	66.1911523943218	70.2503207193678
TFRC	na	798.60701587275	667.801508105894	733.932772708099	712.096323534863	688.411670830649	266.019191408642	280.367143789027	277.308658330352	237.357640984009	247.025942973067
SREBF1	na	206.099994839445	218.328685657789	178.912724083292	187.206620151905	184.198421398798	141.756342147696	138.675430606748	129.564410625112	147.86470074148	142.24391761287
AFF4	na	131.564423193726	113.568197854436	115.248304372357	91.603153007634	83.2236704482243	95.3284644018482	93.6886795107128	98.5717569749978	96.295811191503	91.8001815102616
UBE2D1	na	13.0386476829842	11.6970117609616	12.5637564514938	10.1018033753456	10.3616772234644	19.7816712812198	18.5023187255157	20.1452248725743	17.5154378456327	18.6567641614794
MPP5	na	27.3364794101196	23.9532432077062	27.8657675142107	23.032111695788	22.5397440797274	37.3120702711067	36.3425266417684	35.2257965876909	35.695524002372	35.5331611663962
RHOBTB1	na	1.38104056455285	1.67765905734907	1.77181180726195	1.57588132655392	1.77510805023494	4.09657744816305	4.78191140023269	4.3087347757476	3.51872635291728	3.33818841855497
SMC1A	na	163.693925739646	159.144602245752	154.872459334761	165.831204209674	165.828117157994	144.561205986078	139.852516489882	136.14090054599	146.887276754558	139.128275088885
HSD17B10	na	33.9573503519465	38.6793615999925	41.5973090204908	42.7508318844626	40.2908245820768	25.2806806485738	27.5511664521099	26.3059596835117	30.0655618377043	29.2647851359985
MARK2	na	87.7773135293735	93.948907211548	79.4899206257976	87.7240605115013	80.7467754944081	77.6504409994149	76.4737984698751	70.3004094990398	78.0766280752868	74.9608754877732
HMMR	na	3.81817097258728	3.96113944096309	4.6308717689801	4.28316463114654	4.29328458661474	27.1628919085406	24.3509642073388	24.8697147582625	37.4939841383075	42.5062658629332
CHFR	na	1.46227824482066	1.2582442930118	1.16778505478629	1.33343804554562	1.32101064203531	0.811934269005289	0.993166213894482	0.755918381710106	1.01652094639833	0.704728666139382
P4HA2	na	63.1622964082257	68.0849967440832	61.691265652848	52.6910064058027	47.8453541912162	45.3206946517497	42.1543881897435	41.0841640459443	32.9587368389919	37.6844381472427
NFATC3	na	47.4428052764037	41.1026469050523	42.8858994257723	47.8825479991382	48.2581700168523	40.4859951408546	38.8806180772766	41.5755109940558	44.4141459657115	40.9855355833693
TRNT1	na	33.7948749914108	28.8930170987896	33.543618987482	30.5074461935438	28.5255735514499	20.8519482721813	21.0771940948718	20.2208167107453	18.805637508369	18.0633084426252
ACADVL	na	178.113613987183	197.171540878998	182.738226848971	154.638406069791	151.503408008424	181.504215225819	176.011123462411	180.399921795117	166.983113925664	168.541424154597
STK10	na	20.7968461485605	20.0853070477069	21.0201309861532	17.3346945920931	15.4805934613512	27.6426712493164	25.491266156625	27.2886535797348	25.8821871736805	24.5171393851648
FBXW11	na	46.2242400723864	39.2385812857755	43.7315368792382	35.7603839487235	38.3918717841511	42.036051472592	42.522227528223	42.63379672845	39.9961895448265	39.7986241456609
DERL2	na	31.5608387840459	29.3124318631268	31.4496595788997	30.1841884855327	27.9063498129958	25.0223379266175	25.7487536935606	26.6461229552812	25.7648962952499	23.6269558068835
NDE1	na	34.4041575934194	35.4638484067401	30.9261697267541	37.0938219942691	35.7911320826441	35.9834505581889	36.1953909063767	36.4730619175126	50.1613990088097	50.6662819971787
TMEM38A	na	14.5009259278049	15.0057282351778	14.7382527604062	15.2739267035226	16.0585356172417	6.79072297713514	6.14291695260661	6.84106135447646	6.02093175943624	4.71055476840534
AP1M1	na	22.9496446756576	25.3978940626457	23.8389224977063	23.1937405497935	26.0073970150701	23.2877510791971	23.3577979934443	21.9972249077641	24.9438601462359	26.7055073484397
PVR	na	135.829401407786	142.228206750816	126.68454421923	119.605351964092	119.345055191377	61.6331922381287	58.6703744874703	56.920654142771	45.0787942768181	47.8102763501928
XRCC1	na	34.2823010730177	39.4715894881851	41.1140876185103	43.5993833679917	45.0794881594548	36.3894176926916	38.5127787387971	38.0982864381893	43.5931098166975	44.6946338262082
SCARB1	na	154.107879468044	166.927076206233	144.724809893169	164.618987804632	160.378948259599	99.2036052311916	101.670793155717	99.8190223048195	91.3304973379419	90.2794512306976
MCM2	na	117.225972626456	130.111780225517	126.402665068074	162.073333354045	159.264345530382	128.949924359294	125.911405561512	128.090369780777	108.024899034561	117.652596262848
PANX2	na	3.57445793178384	3.12230991228855	2.45637546006771	3.83868528263133	4.49969249943276	18.0470844337994	19.9736760794335	18.6711840282396	21.8942973070409	20.2887673883285
SELENOO	na	33.6323996308752	39.1919796452936	33.3825451868218	38.669703320823	39.960571921568	31.222563253567	33.9883548755	30.9926536501143	30.9256949461952	30.8967883628476
ALPK1	na	7.59572310504065	7.31645755566123	5.63758302310621	3.2325770801106	4.70610041225078	16.2017792769692	17.4355846439253	16.6302043976223	14.1921962900997	16.0233044090638
LLGL2	na	90.620632338747	101.265364767209	91.8120663763012	107.523595127179	110.304388609948	73.812206273208	77.6508843530093	73.7398381358208	72.3293750321886	75.9994229957681
PDE8A	na	30.220417059627	31.0366925609578	32.1342232317054	30.7094822610507	35.8324136652077	30.0415679531957	29.8317703506824	32.164327141765	30.7302101488109	30.3033326439934
NLE1	na	98.5819250049929	109.04783872769	98.1342130522131	119.686166391095	116.579189159616	61.6700983412653	61.2452498568264	63.7617154972474	61.2258385407607	68.3215896330916
SDHA	na	189.040081983204	201.132680319961	211.369094916318	220.461756863543	206.201504905198	167.14774110568	158.685890620029	153.035676377211	156.544225745342	167.947968435743
SMARCE1	na	73.3576252818365	79.3159921002256	89.7583754178839	76.5716695851197	82.9759809528426	98.7607319935524	92.84264903221	100.008001900247	105.561790587519	99.2183779959392
GSDMB	na	1.34042172441894	1.02523609060221	1.12751660462124	0.565700989019354	0.61922373845405	3.02630045720153	2.46452356781223	3.32604087952447	2.18942973070409	2.07709501598976
KDM5A	na	27.8239054917265	29.3124318631268	30.2818745241134	25.0928795843585	23.0351230704906	42.220581988275	44.5821278237078	44.1834294109557	41.8337466402388	42.8029937223603
ADAM11	na	4.38683473446198	4.70676568867379	3.58389206468895	4.40438627165069	4.87122674250519	3.6537042105238	5.81186154797511	4.11975518032008	5.59086520519079	3.78328020769563
PPP2R3A	na	2.2746550474988	1.4912524954214	2.21476475907744	1.53547411305253	1.44485538972612	3.46917369484078	4.08301665712176	5.10244907654321	4.53524729931561	3.5607343131253
IGF2BP2	na	19.5782809445433	19.8056972048154	22.5100636422598	16.486143108564	17.0080120162046	29.3034458904636	29.9053382183783	27.8933882851029	22.2852669018095	21.8094976678924
MAP3K13	na	13.119885363252	13.8406872231298	15.7449640145323	11.7584991289023	11.6826878654997	15.7219999361933	15.9642272900076	15.5341227441427	15.0523293985906	15.3185757429245
VDAC1P1	na	1.82784780602583	1.67765905734907	1.20805350495133	1.65669575355668	1.03203956409008	1.07027699096152	1.21386981698214	0.944897977137632	0.860133108490892	1.33527536742199
FRY	na	9.13923903012913	9.18052317493798	5.27516697162081	4.84886562016589	4.16943983892393	3.98585913875323	5.33367040795185	3.89297966580705	4.45705338036189	4.11709904955112
PICALM	na	90.3363004578097	81.6460741243215	85.5704566007193	74.4300872695465	75.5865776739576	77.539722690005	71.7286710034903	74.4201646793599	72.4466659106192	67.691042931809
NSF	na	64.5027181326447	62.2597916838433	61.8926079036732	60.0855264765557	58.9088183182619	71.3394973630556	79.4532971115585	80.2407362185277	78.7021794269166	73.2175993136389
GLI2	na	8.12376802678145	7.7358723199985	8.49664298482436	10.5462827238608	8.42144284297507	13.4338215417239	14.0514627299145	12.9640002463283	13.3320631816088	13.8720274282173
CLASP1	na	69.5394543092492	64.5898737079393	63.3422721096148	60.5704130385723	61.6334027674597	68.4977274215371	66.72605600017	65.8404910469502	65.4092132047846	67.0975872129548
MRPS34	na	54.3480080991679	65.8015163604692	68.4160968304104	68.9751134468599	67.9082033171274	44.6932908984275	43.2946901390298	47.7362458049932	41.3645831265165	44.4720879316378
NOTCH3	na	5.28044921740794	7.7358723199985	4.14765036699957	5.45497382268663	6.68761637530373	6.08950701753966	6.03256515106278	5.40481642922726	6.37280439472797	6.23128504796927
CLNS1A	na	64.4620992925108	58.3918555238441	66.4026743221582	76.0059685961004	76.907588315993	76.0634785645409	77.7612361545531	76.7257157435757	75.8871983445827	80.0794310628908
EED	na	12.0637955197704	12.2096298062627	13.4496623551248	15.7184060520378	16.7190409382593	12.400450653899	12.2858339052132	11.4521634829081	12.6283179110254	11.5723865176572
TSG101	na	28.2300938930655	32.8075548992707	31.3691226785696	26.3050959894	29.9291473586124	37.9025679212923	39.1381056142122	38.9297966580705	40.7390317748868	39.2793503916634
NCBP3	na	58.8566993540316	55.8753669378205	56.1744879802369	59.3986038470322	61.6746843500233	68.8298823497665	64.9604271754687	63.9128991735895	64.1190135420483	63.6852168295431
ATP2A3	na	1.21856520401722	1.44465085493948	1.36912730561151	1.97995346156774	1.56870013741693	6.16331922381287	7.28321890189287	6.76546951630545	8.3276523685709	8.45674399367258
MGLL	na	11.6982259585653	14.0270937850575	12.7650987023191	13.1727516014507	13.5403590808619	15.7589060393299	15.9274433561596	14.513632928834	14.2703902090534	13.3898446566483
BCS1L	na	27.3770982502535	29.6386433465003	25.369123603978	28.9315648669898	29.1447972899039	20.0031079000394	17.6930721808609	16.2522452067673	19.2357040626145	17.7665805831981
NUAK1	na	14.5821636080727	13.9804921445756	13.65100460595	7.87940663276958	9.74245348501038	9.52177460924384	9.159199528138	9.48677569046183	9.89153074764525	9.64365543138101
DPP8	na	20.593751947891	17.4756151807195	18.7650977769107	17.9408027946138	16.8016041033865	17.7149295055699	17.9505597177966	19.5782860862917	17.6327287240633	15.0218478834973
SLC24A1	na	3.57445793178384	4.28735092433652	4.34899261782479	3.83868528263133	3.92175034354231	13.3600093354507	13.6836233914351	14.6648166051761	15.5214929123129	14.4283921646431
SCARF1	na	3.69631445218556	3.86793615999925	2.89932841188319	2.46484002358433	2.5181765363798	2.87867604465511	2.68522717089989	2.79689801232739	2.15033277122723	2.29964091056009
LMAN1	na	227.018697508408	200.200647510323	224.174462068802	209.673030858674	222.879264260894	138.582417277948	136.431610642023	130.962859631276	126.32227606973	128.742800008937
HACD3	na	90.9862018999522	89.5683530062477	91.2483080739905	88.7342408490359	90.3653842317276	72.1514316320609	69.9262582449411	71.358695233434	67.2076733407201	65.4284930036773
ZZEF1	na	73.7638136831755	72.3257460279378	66.6845534733135	68.0457475363281	62.541597583859	61.8915349600849	62.4959036076565	61.5695521902881	60.2875115133161	61.2372119892694
ENO1	na	1182.53629281844	1284.85382972698	1265.75819403784	1246.72416537165	1202.16096583469	774.290043805952	701.175347009504	748.283606054834	682.750203344384	693.378825516295
MYDGF	na	63.2029152483597	66.1277278438426	68.4966337307405	68.7730773793529	67.3715427438006	34.4333942264516	35.312576494026	33.7139598242707	35.96920271871	37.9440750242414
ANO8	na	21.3248910703013	22.322185790839	20.859057185493	21.6986736502424	20.3105386212928	23.9889670387926	21.7393049041348	21.5814697978235	21.5033277122723	21.3273148963234
TUBE1	na	92.3672424645051	82.4383020125141	79.6509944264578	65.8637580072534	70.3850982709436	36.7953848271942	40.6462469019779	41.3487354795428	34.7962939344042	38.4633487782389
ARHGEF10L	na	17.2630070569106	17.4756151807195	13.0872463036394	17.9408027946138	16.3887882777505	25.2068684423005	25.8223215612565	22.4885718558757	23.1844969697772	21.8094976678924
TXK	na	1.17794636388331	0.838829528674536	0.684563652805754	0.444479348515207	0.536660573326843	1.32861971291774	1.21386981698214	0.982693896223138	0.821036149014033	1.03854750799488
TACR2	na	0.852995642812052	0.838829528674536	0.926174353796021	1.05058755103594	0.990757981526479	0.811934269005289	1.21386981698214	1.73861227793324	1.72026621698178	1.52073027956393
ACTR6	na	14.0541186863319	12.9552560539734	16.7516752686585	11.5564630613954	12.0955036911358	19.0435492184877	17.7666400485568	19.2759187336077	17.7891165619707	17.0618519170587
TIPIN	na	15.313302730483	14.3533052684309	17.5973127221244	17.9812100081152	17.5033910069678	9.63249291865365	8.75457625581062	10.1671022340009	7.50661621955687	9.30983658952552
SRI	na	24.2088287198087	25.7241055460191	28.9932841188319	25.6181733598765	23.2828125658723	28.2700750026387	28.4339808644605	29.5564087248651	31.1993736625332	32.4175186424116
EIF4G3	na	83.8779048765184	93.8091022901023	83.6778394429622	64.9343920967216	67.2064164135462	79.2374034342888	75.2967125867409	78.388736183338	63.4543652309417	63.7964897768282
NUP37	na	12.6730781217791	11.2309953561424	13.4496623551248	14.8698545685087	16.1410987823689	11.7361407974401	13.4629197883474	15.3829390678007	15.9906564260352	15.7265765496367
GTSE1	na	15.9632041726255	17.5688184616833	18.4832186257554	25.1332867978599	22.8699967402362	34.5072064327248	33.6572994708685	32.013143465423	54.3838706323105	52.409558171313
SEMA3C	na	7.75819846557628	8.20188872481769	7.65100553135843	8.04103548677511	7.26555853119418	8.3038732057359	7.76141004191613	7.55918381710106	9.57875507183038	9.19856364224035
TTC38	na	26.8896721686466	25.8639104674649	24.9664391023275	24.5271785953391	28.5255735514499	33.6583660605829	34.4665460155233	37.0777966228807	37.0639175840621	34.5687956232581
ACAT1	na	54.0230573780966	54.5705210043268	64.2684464634108	60.6108202520737	59.734449969534	46.7969387772139	45.3913743683626	47.0181233423686	46.3298969800776	49.8131894013258
GRAMD4	na	34.6884894743568	33.9259942708368	34.3087195406178	34.4269459031779	32.3234791473014	40.8919622753573	39.0277538126683	37.3801639755647	33.5451912311448	37.0538914459601
CELSR1	na	50.2861240857772	47.6734782130028	41.2751614191705	47.8017335721354	47.2261304527622	66.9476710897997	73.0161086881684	67.3901237294559	63.4543652309417	67.4314060548103
ZNF638	na	46.5085719533238	44.2249568173408	44.4161005320439	33.5783944196488	35.0893451790628	60.5998213503038	61.5763052614579	60.889225646749	56.1041368492922	59.2342989381364
SLC25A40	na	23.3964519171306	20.2717136096346	23.1946272950656	29.4972658560092	30.0529921063032	24.0627792450658	25.3809143550812	22.5263677749612	25.452120619435	24.7396852797351
TIMM21	na	26.8490533285127	23.7668366457785	30.6040221254337	24.6079930223419	26.4202128407061	17.3089623710673	16.0377951577035	15.1183676342021	14.2312932495766	15.1331208307825
RASAL2	na	22.340362073649	25.0716825792722	22.9932850442403	20.7693077397106	18.4528674059307	26.4616759489451	24.6820196119703	22.5263677749612	21.855200347564	22.3658624043183
VPS9D1	na	6.25530138062171	9.04071825349222	7.12751567921285	6.74800465473087	6.64633479274013	11.5885163848937	12.8375929129324	11.9435104310197	12.7456087894559	11.3127496406585
ZNF37A	na	54.5917211399713	50.5627799228818	54.0402601214895	41.0133217039032	40.7036404077129	43.5122955980561	40.9037344389135	44.8259600354093	37.0639175840621	37.7586201120995
MARK3	na	157.194911318221	163.385351529607	151.087225019246	115.483816186951	116.620470742179	94.9224972673455	87.9136018965856	85.2297975378144	81.0089000360512	84.8270768137245
SLC25A3	na	393.515323217293	376.96066985824	371.959674174515	441.287178648598	444.024702054117	316.211491674423	330.135806285295	334.418292068551	350.895211304807	358.261799275805
FNDC3B	na	61.3344486021999	55.8287652973386	53.1543542178586	46.1854450320801	45.1207697420184	31.8868731100259	29.9789060860742	33.0336332807316	31.1211797435795	28.1149646807185
FOSL2	na	41.3093604161837	41.1958501860161	37.0067057016758	23.8402559658156	24.4799784602168	59.5664504624789	63.6729894907906	64.253062445359	68.4978730034564	58.4553883071403
FRYL	na	42.2435937392635	36.9084992616796	40.2281817148793	38.1848167588064	36.4929189862253	50.7458918128305	45.5017261699064	46.9803274232831	44.8442125199569	48.4408230514754
TMEM131	na	122.709516044534	122.795322669856	117.463069131434	103.119208855528	105.309317119752	93.8153141732474	100.677626941822	92.7133895167445	95.474775042489	93.8772765262513
FSCN1	na	600.508932539685	678.939300181073	585.946218351561	576.812972732235	517.340792687077	356.143895268229	351.102648578623	355.054863889237	369.857236651083	359.782529555369
ACTB	na	1430.55493067608	1519.16687807007	1456.63064782015	1631.23920905081	1552.88929129507	1499.79021926531	1478.49343708425	1451.21210920706	1622.60201220859	1575.6991155228
MOCOS	na	104.471656824409	106.997366546485	88.2281743116122	81.7437929132967	92.1817738645262	36.7953848271942	41.0876541081532	37.3423680564792	29.9091739997969	36.942618498675
PLD1	na	6.25530138062171	6.85044115084204	6.28187822574692	5.25293775517972	5.77942155890446	6.27403753322268	5.66472581258334	6.61428583996343	6.17731959734368	5.93455718854216
WDR62	na	36.4350996001148	43.4327289291482	37.9328800554718	62.7928097811483	65.9679689366381	28.7129482402779	26.5580002382154	23.0555106421582	39.9179956258727	40.9855355833693
DLG1	na	50.6923124871162	43.6191354910759	49.5301937030046	43.2357184464792	42.0246510497482	53.7352861668955	51.2400198501857	53.9347765350161	46.6035756964156	45.1768165977772
RAB7A	na	196.920136969182	187.897814423096	195.664399351951	172.579208864404	178.37771825733	126.514121552279	127.713818320061	137.879512823923	140.905441954599	133.193717900343
BCAP29	na	28.2300938930655	23.1144136790317	30.4026798746085	26.4263176299041	29.6814578632308	25.8342721956228	26.153376965888	27.5532250133334	26.3513506874028	25.3702319810177
SEC31B	na	7.23015354383549	8.66790512963687	5.63758302310621	6.95004072223778	8.29759809528426	6.4585680489057	6.91537956341343	5.82057153916782	6.60738615158912	5.56364736425828
SART3	na	132.254943476002	132.208854047203	127.892597724181	112.574496814852	119.138647278559	92.4866944603297	89.3113913828075	84.7762465087884	75.535325709291	76.8154246091926
EXOSC7	na	23.3964519171306	19.0600709571047	23.1543588449005	24.7696218763474	23.1589678181815	19.7447651780832	16.8470417023582	19.2759187336077	20.0567402116285	16.5796691454897
KIFAP3	na	11.7388447986992	11.4174019180701	14.6174474099111	11.6776847018995	11.0221825444821	22.4020046039186	23.7256373319237	25.9280004926566	20.6040976443045	21.6611337381789
MKRN2	na	54.1855327386323	55.1763423305917	52.1073745135674	50.8726817982405	50.569938640414	41.4455538224063	39.5427288865395	41.6888987513123	37.2984993409232	41.2080814779396
MCM6	na	111.864285728781	104.108064836606	107.114077439018	107.604409554181	107.166988335114	75.9896663582677	77.4669646837696	82.0927362537175	60.5220932701773	60.0873915339894
REXO2	na	21.6092229512386	20.1319086881889	25.369123603978	17.4155090190958	18.6592753187487	24.8009013077979	23.6888533980758	27.4776331751623	23.9273391998375	26.4087794890126
RBM7	na	18.806522981999	16.4503790901173	21.5838892884638	18.4256893566304	15.0264960531516	20.7781360659081	20.4886511533047	20.1074289534888	19.4311888599988	22.2916804394615
RBMS2	na	8.12376802678145	10.1591576250583	8.33556918416419	6.30352530621566	5.77942155890446	31.3332815629768	30.714584763033	34.4698782059808	32.8023490010845	30.8596973804192
BAZ2A	na	123.034466765605	118.740979947929	113.395955664765	91.7243746481382	93.0074055157982	129.42970370007	128.155225526236	127.296655479982	133.516116613472	122.734060855538
PTPN23	na	118.119587109402	140.410742772021	115.087230571697	137.3845259047	126.197797896935	93.7415019669742	82.5799314886337	85.6077567286695	100.870155450295	89.3521766699879
UNG	na	36.4350996001148	33.7395877089091	38.8590544092678	47.3572542236202	49.4966174937604	68.0917602870344	69.8159064433973	67.919266596653	58.2544696205195	55.9332015020099
FMO4	na	0.162475360535629	0.0932032809638373	0.241610700990266	0.16162885400553	0.330252660508826	0.664309856458872	0.919598346198594	1.17167349165066	1.1338118248289	0.927274560709713
KLHL20	na	11.4138940776279	9.83294614168484	10.7114077439018	8.9704013973069	8.83425866861111	11.0718309409812	11.8812106328858	10.998612453882	10.790760815613	10.1258382029501
SLC46A1	na	18.3597157405261	16.3105741686715	15.8255009148624	16.2841070410571	15.9346908695509	14.0612252950461	14.0146787960666	14.513632928834	14.7786506822526	11.9803873243695
PLXNA2	na	2.64022460870397	1.81746397879483	1.65100645676682	1.69710296705806	2.39433178868899	1.14408919723472	1.02995014774243	0.907102058052127	0.781939189537174	0.927274560709713
SPAG5	na	37.3693329231947	36.3492795758966	38.0134169558019	51.3171611467557	49.744306989142	42.5527369165044	40.2048396958025	42.8227763238775	58.6845361747649	56.4895662384357
ANKRD13A	na	11.1295621966906	11.0445887942147	10.1476494415912	12.8494938934396	9.65989031988317	21.2579154066839	22.0703603087663	23.8492249429538	28.1107138638614	26.1862335944423
TPD52	na	45.4931009499761	39.6579960501128	49.8523413043249	43.0336823789723	44.0887301779283	37.9763801275655	35.4229282955698	35.90612313123	33.1151246768993	32.8997014139806
ACACB	na	17.2223882167767	16.2639725281896	17.4765073716293	19.0317975591511	22.0030835064006	16.3863097926522	14.8974932084172	13.7955104662094	16.2643351423732	17.1731248643439
TRAF4	na	54.0636762182305	58.8578719286633	48.6845562495386	57.58027923947	55.5237285480464	33.178586719807	34.0987066770439	33.1092251189026	33.9752577853902	35.0509783948271
PAG1	na	0.44680724147298	0.652422966746861	0.604026752475666	0.32325770801106	0.454097408199636	1.47624412546416	1.25065375083009	1.24726532982167	0.625551351629739	0.556364736425828
GPATCH1	na	11.2514187170923	9.69314122023908	10.9530184448921	10.8291332183705	11.8478141957541	12.9171360978114	12.0651303021256	11.9057145119342	11.2208273698584	13.0931167972211
ICAM3	na	3.45260141138212	4.14754600289076	5.07382472079559	4.04072135013825	3.96303192610592	2.65723942583549	1.36100555237392	2.45673474055784	2.30672060913466	2.55927778755881
NT5C2	na	28.7175199746724	26.935748198549	27.9060359643758	24.5271785953391	25.2230469463616	36.2048871770085	38.0345875987738	38.1360823572748	36.7120449487703	34.6800685705433
GPC4	na	31.6014576241798	27.9143826486693	29.1946263696572	32.2853635876046	30.6309342621936	19.2649858373073	17.656288247013	19.7672656817193	18.5710557515079	18.3971272844807
MBNL3	na	32.860641668331	28.7066105368619	32.9395922350063	33.2147294981364	31.7868185739745	33.4000233386266	32.6273493231261	34.9612251540924	32.6068642037002	32.8997014139806
CAMSAP3	na	33.2262112295361	43.8521436934855	36.0805313478798	32.8510645766239	29.8465841934852	49.7863331312788	48.3340890761981	44.7503681972383	41.0127104912248	44.4720879316378
RAP1GAP	na	16.0038230127595	15.7513544828885	15.6241586640372	18.9913903456498	15.9346908695509	22.7710656352847	20.267947550217	20.1074289534888	22.3243638612863	23.6640467893119
XAB2	na	61.3750674423338	70.4150787681791	62.0939501544984	67.9245258958239	72.6968668945054	57.0937415523264	59.0014298921018	57.6009806863101	63.5325591498954	69.9906838423691
ARHGEF1	na	258.33582325165	274.437060798019	241.530164089936	228.139127428805	207.605078712361	127.91655347147	120.430599418168	119.397308391111	105.17082099275	108.491123603036
STXBP2	na	43.9902038650215	51.1219996086648	49.8120728541599	46.5087027400912	46.5656251317445	53.5138495480758	58.1186154797511	55.6733888129493	57.1597547551674	56.6008391857209
MAP2K7	na	54.3480080991679	63.9840523816743	62.577171556479	63.3989179836691	60.8077711161877	66.8000466772533	65.8800255216673	60.2844909413809	64.1581105015251	62.3499414621211
DGKD	na	99.9629655695457	102.057592655402	90.76508667201	84.8955555664045	87.104139209203	41.7777087506358	39.2852413496039	38.7030211435574	35.1872635291728	42.5062658629332
TOP2B	na	109.67086836155	101.684779531547	110.939580204697	86.3906224659557	85.7831285671677	137.58595249326	142.611311528478	142.755186385953	131.67855951806	137.051180072896
TM9SF3	na	196.676423928379	157.373739907439	184.067085704418	169.589075065302	176.354920711713	134.116778798419	132.20145824951	136.670043413187	136.135612898422	131.635896638351
NFKB2	na	93.4639511481205	117.715743857327	93.8254888845534	91.6839674346368	89.9938499886552	55.5436852205891	55.0287650365239	51.0622866845177	48.4411327918279	49.8131894013258
UBE2T	na	24.9805866823529	20.4115185310804	26.6979824594244	35.6391623082193	37.6075217154426	18.2316149494824	16.0010112238555	15.1561635532876	20.1740310900591	19.5098567573324
PPP1R12B	na	18.2378592201243	15.3319397185512	14.9798634613965	15.0718906360157	15.1503408008424	11.9206713131231	12.5801053759968	12.2080818646182	10.790760815613	11.7207504473708
DNAJC10	na	106.705693031774	101.311966407691	107.919446442319	105.341605598104	107.414677830496	75.6575114300382	74.3403303066943	76.4233483908917	70.8827875315448	76.4445147849087
GTF3C1	na	152.604982383089	156.068893973946	136.711388310326	137.424933118202	123.84474769081	126.477215449142	126.463164569231	130.358124925908	123.116325392628	127.073705799659
IL4R	na	16.0850606930273	17.2892086187918	15.6241586640372	17.0518440975834	14.8200881403336	14.5040985326854	13.2054322514118	12.3970614600457	12.7065118299791	13.0189348323644
USP33	na	25.6304881244955	22.0891775884294	25.4899289544731	19.3954624806636	18.4115858233671	37.5704129930629	38.0345875987738	36.0951027266576	34.874487853358	35.5702521488246
SNRPA	na	111.376859647174	126.523453908409	114.322130018561	139.041221658257	153.773895049422	82.4482344071734	82.6534993563296	82.8108587163421	98.7198226790682	104.819116342626
EXOSC5	na	11.9419389993687	14.2135003469852	15.0604003617266	14.4657824334949	15.2329039659696	24.0627792450658	22.6221193164854	22.5263677749612	19.8221584547674	23.107682052886
DYNC1I2	na	33.7948749914108	30.8036843585482	32.2550285822005	29.376044215505	29.9291473586124	38.2347228495218	40.3887593650422	38.9297966580705	42.7720736676834	42.3579019332197
LRCH4	na	47.5240429566715	62.3529949648072	47.234892043597	52.0040837762792	51.8496676998857	60.1200420095279	56.6840420596813	57.1852255763695	69.4752969903779	64.9463102321083
FAM76B	na	10.8452303157532	9.97275106313059	11.3557029465425	9.81895288083594	10.1552693106464	10.2229905688393	8.97527985889828	8.95763282326475	9.6569489907841	10.2000201678068
SIRT6	na	15.4351592508847	18.0348348665025	16.5503330178332	14.3445607929908	13.0862616726622	19.4126102498537	17.4355846439253	18.6711840282396	15.7560746691741	19.6211297046175
POLD3	na	27.6208112910569	26.6095367151756	27.9463044145408	34.8310180381917	36.8644532292977	23.8413426262462	25.528050090473	24.0382045383814	23.6536604834995	24.9251401918771
CAPZB	na	61.6187804831373	64.2170605840839	65.315426167702	68.247783603835	68.3210191427635	73.627675757525	73.3839480266478	75.251674899241	77.2946888857497	71.8823239462169
GPR137B	na	18.40033458066	18.8270627546951	19.4093929795514	19.1126119861539	16.5951961905685	25.9818966081692	26.9626235105428	26.4949392789392	30.6520162298572	29.598603977854
JADE1	na	25.1430620428886	24.9784792983084	25.7315396554634	29.2144153614995	29.55761311554	24.7639952046613	25.8591054951045	23.4712657520988	27.4851625122317	27.2247811024372
SLC25A43	na	19.253330223472	20.2717136096346	21.785231539289	20.6076788857051	18.6592753187487	19.2649858373073	16.7734738346624	17.953061565615	16.4207229802807	15.9491224442071
UBE2A	na	15.8413476522238	13.4212724587926	14.0939575577655	16.0012565465475	13.6642038285527	24.2842158638854	25.8958894289524	26.1925719262552	29.7527861618895	24.8138672445919
PIAS2	na	52.4795414530081	48.7453159440869	55.0067029254506	52.5293775517972	55.8952627911189	42.1467697820018	41.3819255789367	43.011755919305	39.8007047474422	39.2793503916634
ARAF	na	11.3326563973601	14.8193216732501	10.5100654930766	14.2233391524866	14.5311170623884	11.1456431472544	11.5133712944064	11.7545308355921	14.9741354796369	11.8320233946559
MCCC1	na	27.4177170903874	29.9648548298737	31.1677804277443	27.6385340349456	25.3468916940524	29.9308496437859	29.1696595414194	33.2982047143302	30.6129192703804	30.3033326439934
LAMP3	na	139.891285421177	134.492334430817	106.872466738028	83.6025247343603	102.254480010045	57.9056758213317	62.128064269177	55.7867765702058	49.809526373518	54.3011982751608
NEBL	na	9.78914047227164	8.80771005108263	9.50335423895047	7.47533449775575	5.98582947172248	20.1507323125858	22.254279978006	22.1484085841061	24.7874723083284	22.0691345448912
ACER3	na	17.4254824174462	16.2173708877077	15.8657693650275	16.162885400553	17.5446725895314	17.6780234024333	19.5322688732581	20.7499595779424	18.6101527109847	18.8793100560497
UBE2K	na	56.0946182249259	50.0035602370987	62.577171556479	49.0139499771769	50.5286570578504	51.7054504943822	50.1732857685953	52.1205724189118	51.3734047525923	47.5506394731941
PIK3C3	na	12.5512216013773	11.8368166824073	12.2013404000084	8.88958697030414	7.84350068708463	14.910065667188	17.3620167762295	17.1971431839049	16.1861412234195	16.4683961982045
N4BP2	na	19.4564244241416	18.0348348665025	19.087245378231	20.809714953212	19.0308095618211	17.5303989898869	17.9137757839486	17.726286051102	20.486806765874	18.3229453196239
TIGAR	na	20.4718954274892	16.6833872925269	17.5167758217943	14.2233391524866	14.4485538972612	10.7765821158884	12.1019142359735	11.5277553210791	11.9245726404419	11.1272947285166
TULP3	na	43.2590647426112	39.2851829262574	39.3422758112483	31.2347760365686	38.5982796969691	41.4455538224063	44.0671527498366	41.0085722077732	37.6503719762149	35.5702521488246
SYNJ2	na	64.9495253741177	57.4132210737238	59.879185395421	58.5096451500018	60.0647026300428	53.9567227857151	50.6514769086186	52.6119193670234	50.3177868467172	47.3651845610521
PPP2R5C	na	139.038289778364	127.408885077566	139.973132773694	115.847481108463	110.345670192512	156.002097958425	160.81935878321	160.746043870654	171.792039941317	164.906507876615
PMS2P1	na	21.9341736723099	23.9998448481881	21.5033523881337	27.5981268214442	26.6679023360877	25.2068684423005	26.4108645028236	26.6461229552812	26.6250294037408	24.5913213500216
GNB1	na	320.970074738135	332.549306478972	322.389212021345	322.97485751655	327.115260233993	291.447496469762	291.439107877258	295.186128057796	289.591178845092	290.570756343996
HOXA9	na	36.353861919847	38.8191665214382	37.7315378046466	41.0537289174046	43.4282248569107	64.401149973374	70.0733939803329	71.131919718921	82.7682632125099	78.5587007833269
EDN1	na	0.162475360535629	0.233008202409593	0.322147601320355	0.121221640504147	0.0412815825636033	1.8453051568302	1.87598062624513	2.64571433598537	2.2676236496578	1.96582206870459
MLLT10	na	59.2222689152367	56.2947817021577	51.5436162112568	52.084898203282	53.8724652455023	48.3100890058147	48.7019284146775	48.1142049958482	50.4741746846246	49.4051885946135
ZCWPW1	na	1.01547100334768	1.02523609060221	1.20805350495133	1.33343804554562	1.15588431178089	2.25127229133285	3.45768978170671	3.32604087952447	4.76982905617676	4.04291708469435
NRDC	na	111.620572687977	105.459512410582	110.416090352552	101.42210588847	97.8373506757398	110.312342275309	120.835222690495	114.597226667252	117.681848025345	116.354411877855
VDAC3	na	81.4813933086179	77.5917314023946	85.6912619512144	86.107771971446	87.516955034839	58.4223612652442	57.8611279428155	65.5003277751807	63.5325591498954	64.6495823726812
PCM1	na	116.982259585653	113.987612618773	123.543605106356	116.04951717597	107.084425169987	140.021755300276	140.110004026818	141.01657410802	139.224272697094	137.755908739035
TNRC6C	na	40.4157459332377	40.8696387026427	35.7986521967244	37.4978941292829	34.7178109359904	41.9253331631822	39.0277538126683	40.9329803696022	43.4758189382669	38.9084405673795
CBFA2T2	na	25.0618243626208	24.4658612530073	22.4697951920948	21.6178592232396	21.0123255248741	30.7058778096545	30.2363936230098	29.7453883202927	29.5573013645052	28.0778736982901
ITCH	na	104.634132184945	98.7488761811857	103.046963972349	91.6435602211354	94.8650767311604	105.071675629912	106.894111762125	108.323104099058	113.537570320798	100.961654170074
TP53INP2	na	16.9380563358393	17.3358102592737	15.0201319115616	16.9306224570792	15.4805934613512	10.0384600531563	9.89487820509687	10.6584491821125	14.4658750064377	10.4225660623772
SDF4	na	104.634132184945	119.113793071784	117.261726880609	132.656881925039	126.817021635389	103.152558266808	106.783759960581	107.189226526493	105.991857141764	108.824942444892
TP73	na	31.1952692228408	35.8366615305954	27.7852306138806	41.0537289174046	41.4467088938577	25.3175867517104	25.6016179581689	24.680735162835	24.4355996730367	23.775319736597
TOLLIP	na	71.4485397955428	79.8752117860086	75.5033440594582	69.0155206603612	71.0456035919613	53.1816946198464	51.7182109902089	52.4229397715958	51.0606290767775	54.5608351521595
UBE2D4	na	23.4370707572645	20.4115185310804	23.7986540475412	24.9716579438544	25.3468916940524	22.0698496756892	22.254279978006	25.9280004926566	29.1272348102597	25.0735041215906
THOC1	na	30.7078431412339	30.8036843585482	34.1879141901227	29.1740081479981	29.1035157073403	25.9449905050326	23.578501596532	23.3200820757568	21.8161033880872	24.442957420308
FKBP7	na	3.61507677191774	3.35531811469814	4.55033486865001	2.70728330459262	3.96303192610592	4.79779340775852	5.00261500332035	4.08195926123457	4.18337466402388	4.15419003197951
OSBPL6	na	37.653664804132	34.4852139566198	29.9999953729581	26.4667248434055	28.4842919688863	12.9909483040846	13.8307591268269	13.4553471944399	12.9801905463171	12.6480250080805
XRCC5	na	335.349144145538	321.644522606203	354.966388204866	370.130075672663	374.506517017009	277.01721014335	287.760714492464	300.477556729767	297.95792817314	313.047891695599
SP140	na	0.0812376802678145	0.419414764337268	0.281879151155311	0.444479348515207	0.37153424307243	0.885746475278496	0.993166213894482	0.907102058052127	1.1338118248289	1.00145652556649
MKNK1	na	14.7852578087422	13.1416626159011	13.1275147538045	18.7085398511401	15.3567487136604	22.9186900478311	24.4245320750347	25.05869435369	25.2175388625739	23.107682052886
TNS1	na	28.3113315733333	27.2619596819224	27.0603985109098	26.1838743488958	24.8515127032892	44.1027932482418	50.2468536362912	44.9393477926658	49.0275871839808	48.403732069047
REXO1	na	67.8334630236251	85.7004168462484	68.4563652805754	82.8751948913354	77.0727146462474	63.0356241573197	61.7234409968496	56.5426949519159	61.6168081355293	63.1659430755456
SAR1A	na	105.405890147489	87.5178808250432	101.395957515582	97.9470855273511	96.7640295290861	71.4502156724654	75.6645519252203	72.1524095342296	69.5534909093316	72.1048698407873
CDC14A	na	9.99223467294118	9.83294614168484	10.2281863419213	8.12184991377787	8.87554025117471	15.8327182456031	17.3620167762295	15.4963268250572	16.5380138587112	15.5411216374948
RAPGEF3	na	0.365569561205165	0.605821326264943	0.442952951815488	0.242443281008295	0.37153424307243	1.14408919723472	1.58170915546158	1.32285716799269	1.1338118248289	1.44654831470715
SENP1	na	19.9844693458824	16.9163954949365	16.1073800660177	23.3553694037991	20.186693873602	23.8782487293828	25.8591054951045	25.3610617063741	30.0655618377043	27.7440548564346
CIC	na	96.5509829982975	117.249727452507	99.1409243063392	115.44340897345	114.515110031436	88.4270231153032	85.4858622626213	83.9069403698218	95.8657446372575	86.6074439702872
LIPE	na	4.18374053379245	5.26598537445681	3.98657656633939	6.62678301422672	6.68761637530373	9.78011733120007	9.56382280046538	9.33559201411981	11.064439531951	11.7207504473708
FDFT1	na	90.1332062571402	92.9236711209458	91.5704556753109	68.0053403228267	68.1146112299454	93.8153141732474	97.1095853585715	91.9196752159489	83.8238811183851	80.8583416938869
PAFAH1B3	na	44.5588676268962	50.3763733609541	50.2147573558103	62.9948458486552	60.7664895336241	56.3187133864577	59.4060531644292	55.8245724892913	65.5265040832152	64.8721282672515
OPHN1	na	6.82396514249642	5.31258701493873	6.4429520264071	6.2227108792129	6.35736371479491	8.2300609994627	8.27638511578735	7.97493892704162	8.24945844961719	8.86474480038485
KIF22	na	60.1158833981827	63.7510441792647	69.4228080845365	98.5531937298718	95.1540478091056	92.5605066666029	86.8836517488432	89.1227772036215	117.251781471099	119.099144577555
CARMIL1	na	68.727077506571	64.2636622245658	64.9932785663816	63.4797324106718	63.9451713910215	38.2347228495218	41.3451416450888	37.5313476519068	38.3541172467984	37.8698930593847
PGM1	na	44.1120603854233	40.4036222978235	47.9999925967329	39.8415125123631	41.4054273112941	29.0081970653708	29.0225238060276	30.1611434302332	27.6024533906622	26.9651442254384
DDX1	na	90.0113497367384	84.4421725532366	97.8926023512229	89.4615706920607	85.4528759066588	61.1165067942163	63.3051501523112	65.8404910469502	60.7175780675616	66.6524954238141
DNM2	na	163.897019940316	181.280381474664	174.322120764477	174.235904617961	172.722141446116	232.877510791971	217.576968710587	216.646208198116	208.855957525379	217.946612749211
EPB41L2	na	107.355594473917	99.2148925860048	105.583876332746	105.382012811605	106.836735674605	71.1918729505092	63.7833412923345	63.7617154972474	61.3822263786682	62.4612144094062
STX7	na	11.2107998769584	9.78634450120292	11.838924348523	7.79859220576681	6.15095580197689	14.356474120139	13.4997037221954	16.5168166403658	13.3711601410857	14.131664305216
RABL2B	na	13.566692604725	14.4931101898767	12.8456356026492	14.5465968604977	12.0955036911358	14.6148168420952	14.6400056714816	15.2695513105441	17.2417591292947	14.0574823403592
KEAP1	na	72.7889615199618	83.3237331816706	73.8120691525263	93.7447353232073	93.9981634973247	84.6626005953696	81.5867652747393	79.7493892704162	86.1306017275197	92.3936372291158
SLC35C2	na	17.6285766181157	17.5222168212014	17.275165120804	21.4966375827355	21.1774518551285	33.8798026794025	34.5768978170671	34.9234292350069	35.8128148808026	34.5687956232581
CRYBG3	na	39.40027492989	32.4347417754154	36.0805313478798	29.4568586425078	30.6309342621936	40.0062158000788	37.3724767895109	36.8132251892822	37.1812084624926	35.9411619731085
RFX3	na	9.30171439066476	7.78247396048042	6.56375737690223	6.46515416022119	6.89402428812175	16.127967070696	15.706739753072	16.7435921548788	15.5214929123129	19.6211297046175
RIF1	na	117.957111748867	98.8886811026314	113.11407651361	104.533461328076	108.446717394586	95.9558681551705	92.3644578921868	94.0740426038227	86.5606682817652	86.4219890581452
RAB21	na	33.3480677499378	24.7454710958988	34.3489879907828	23.4765910443032	23.5305020612539	23.9889670387926	21.7393049041348	20.7121636588569	20.4477098063971	19.954948546473
SLC4A4	na	2.72146228897178	2.14367546216826	2.13422785874735	3.95990692313548	3.92175034354231	1.32861971291774	2.09668422933279	1.81420411610425	1.91575101436608	2.04000403356137
SMARCA2	na	84.8933758798661	84.0227577888994	76.8322029149047	63.3181035566663	72.738148477069	75.4360748112186	75.8116876606121	73.7776340549063	73.0331203027721	75.4059672769138
SESN1	na	5.23983037727403	4.79996896963762	5.15436162112568	4.6064223391576	4.54097408199636	10.2598966719759	10.2627175435763	9.9781226385734	9.26597939601551	9.12438167738357
SRCAP	na	240.097964031526	246.802287992241	201.583861526212	238.80663179317	229.484317471071	198.296492152973	200.288519802054	191.171758734486	215.502440636445	190.833104594059
PUM3	na	56.0946182249259	58.7646686476994	65.6778422191874	52.5697847652986	58.9088183182619	24.1734975544756	25.3809143550812	22.3373881795336	20.5259037253508	23.2560459825996
KCNN2	na	1.86846664615973	2.0038705407225	1.812080257427	1.45465968604977	1.77510805023494	2.50961501328907	2.39095570011634	2.98587760775492	2.03304189279665	2.2625499281317
CNOT4	na	42.893495181406	38.8657681619202	36.8456319010156	33.9824665546626	33.8508977021547	36.4632298989648	36.9678535171835	36.1328986457431	41.3645831265165	34.7171595529716
PSEN1	na	36.7194314810521	34.7182221590294	33.4228136369868	26.7091681244138	28.8558262119587	58.8652345028834	62.4223357399606	61.6073481093736	61.1867415812839	60.1615734988462
CPOX	na	355.089900450617	305.147541875603	355.127462005526	374.817312438824	347.797333098358	441.98749116397	441.885397315348	431.742783713727	405.435469775025	437.265591848272
CLDND1	na	177.179380664103	154.111625073705	161.154337560508	170.518440975834	188.863240228485	139.837224784593	140.183571894514	134.402288268057	137.894976074881	132.637353163917
MOK	na	3.49322025151602	2.98250499084279	3.42281826402877	4.00031413663686	2.80714761432502	10.3337088782491	10.1155818081845	9.10881649960678	12.5501239920716	11.8320233946559
HSP90AA1	na	1586.85622751135	1556.63459701753	1826.97958398806	1538.46424685164	1470.2848445853	1249.529933896	1188.12106328858	1251.27169724474	1110.70552177808	1122.74403810732
RBL1	na	20.2688012268197	18.6406561927675	17.5973127221244	25.6989877868792	27.3284076571054	15.6850938330567	14.9710610761131	15.4585309059717	17.6327287240633	17.3214887940574
DLGAP4	na	31.3171257432425	33.3201729445718	32.0536863313753	25.9414310678875	23.3653757309995	44.8409153109739	47.083435325368	45.5062865789484	45.4306669121098	43.6931773006417
IGSF9B	na	320.563886336796	306.965005854398	247.932847666178	223.169040168135	240.960597423752	168.956140159373	156.920261795328	143.019757819552	142.742999050011	139.870094737453
CROCCP3	na	3.49322025151602	3.91453780048117	2.93959686204824	2.58606166408848	3.05483710970664	6.53238025517891	6.73145989417371	7.59697973618656	7.50661621955687	7.56656041539126
NDC80	na	16.0850606930273	15.7047528424066	14.2952998085908	17.4559162325972	17.792362084913	25.6497416799398	27.1465431797825	24.1137963765524	35.421845286034	38.5004397606673
AP4E1	na	20.0250881860163	14.9591265946959	18.7248293267456	16.162885400553	15.2329039659696	11.8837652099865	12.9111607806283	12.2836737027892	11.1035364914279	13.6123905512186
RSBN1	na	13.9322621659302	11.464003558552	13.9731522072704	11.5968702748968	10.5268035537188	19.0804553216243	18.3551829901239	17.3483268602469	19.8221584547674	17.2473068292007
MAGI3	na	13.2417418836538	11.3241986371062	12.724830252154	12.1221640504147	12.0129405260086	17.4565867836137	16.5527702315747	16.5924084785368	16.616207777665	14.8734839537838
TCF7	na	249.968342184065	277.652573991271	250.550296926906	224.17922050567	222.549011600385	128.027271780879	133.415328066492	130.849471874019	131.365783842245	126.035158291664
OSTM1	na	7.71757962544237	7.22325427469739	7.32885793003808	5.21253054167834	4.995071490196	4.98232392344154	4.78191140023269	4.9890613192867	4.41795642088503	4.11709904955112
PCNP	na	74.0481455641129	58.0656440404707	73.8523376026914	72.2480977404718	64.4818319643484	83.7768541200911	82.8374190255693	82.9242464735986	82.6509723340793	82.3790719734509
EXD2	na	48.2958009192157	48.2326978987858	50.2550258059754	43.1953112329778	42.561311623075	52.9971641041634	52.7481611379514	57.7899602817376	52.3899256989907	51.3339196808897
ARG2	na	20.0250881860163	19.8056972048154	21.9463053399492	25.9414310678875	28.1953208909411	11.7730469005767	12.3594017729091	11.5277553210791	15.5605898717898	16.134577356349
MEF2C	na	7.14891586356767	7.03684771276972	7.44966328053321	7.27329843024884	7.59581119170301	15.2791266985541	17.5459364454692	18.6711840282396	17.3590500077253	16.7280330752032
PTPRC	na	1.74661012575801	1.30484593349372	1.89261715775709	2.02036067506912	2.22920545843458	2.98939435406493	2.97949864168344	3.62840823220851	3.36233851500985	3.52364333069691
UBA5	na	50.814169007518	44.2249568173408	50.0939520053152	41.6194299064239	43.8410406825467	30.3737228814251	25.8958894289524	30.0855515920622	27.0159989985094	30.3404236264218
STK17B	na	16.7755809753037	16.7299889330088	17.0335544198138	15.1931122765198	14.7375249752064	16.0541548644227	14.9342771422652	17.6128982938455	15.7169777096972	15.1331208307825
CDC14B	na	24.9805866823529	23.6736333648147	24.483217700347	21.2137870882258	20.186693873602	44.0658871451052	45.2810225668188	47.4716743713946	46.9163513722304	43.3964494412145
ZNF510	na	10.1953288736107	10.3455641869859	9.58389113928056	9.57650959982764	8.29759809528426	19.4864224561269	19.7161885424979	18.2176329992136	17.5545348051096	20.1033124761866
JMJD4	na	13.6479302849928	14.1668987065033	13.8926153069403	19.3146480536608	15.7695645392965	15.5743755236469	15.4492522161364	14.513632928834	16.0688503449889	16.6167601279181
DUSP12	na	27.0521475291822	23.5804300838508	27.4630830125603	28.6083071589788	28.6906998817043	20.2614506219956	19.605836740954	21.090122849712	21.9333942665177	21.4756788260369
AACS	na	56.7445196670684	53.1258701493873	55.5704612277612	61.701815016611	55.8539812085553	39.1942815310735	37.8506679295341	38.3250619527024	39.4097351526736	41.912810144079
DELE1	na	77.5819846557628	83.4635381031163	76.5905922139144	81.460942418787	90.324102649164	64.585680489057	65.6225379847317	63.950695092675	67.1294794217664	71.9565059110737
CADPS2	na	12.8761723224486	10.9979871537328	12.4832195511638	13.2535660284534	12.7147274295898	16.1648731738326	18.0241275854924	14.6648166051761	18.258280075693	17.3585797764858
PCDHA6	na	3.3713637311143	3.26211483373431	3.10067066270842	1.6162885400553	2.68330286663421	10.1122722594295	10.1891496758804	10.6584491821125	10.3606942613676	9.53238248409585
PCDHGA2	na	0.365569561205165	0.559219685783024	0.684563652805754	0.606108202520737	0.61922373845405	2.47270891015247	3.01628257553139	3.06146944592593	2.9322719607644	2.85600564698592
HSPB11	na	9.13923903012913	9.2271248154199	11.1140922455522	12.2433856909189	12.3019116039538	11.2563614566642	10.8144765512955	10.5072655057705	7.74119797641802	9.3469275719539
PHLPP1	na	17.4254824174462	18.6406561927675	16.1879169663478	21.5774520097382	23.2002494007451	33.9536148856757	33.4365958677809	32.391102656278	35.0308756912654	31.8240629235573
ATP8B1	na	9.87037815253946	9.50673465831141	8.93959593663985	7.43492728425437	8.42144284297507	10.3706149813857	9.19598346198594	8.65526547058071	8.91410676072378	8.16001613424547
SMARCD3	na	52.8857298543472	57.6462292761334	59.2348901927803	55.4386969238967	53.0468335942302	69.346567793679	69.6319867741575	71.434287071605	64.7054679342012	68.6183174925187
WDR70	na	14.5009259278049	11.464003558552	16.6308699181633	12.4454217584258	11.5175615352453	21.6638825411866	23.0267425888128	21.9216330695931	22.128879063902	21.7724066854641
STRADB	na	8.12376802678145	7.08344935325164	8.65771678548454	8.40470040828755	9.53604557219236	8.96818306219478	10.0052300066407	10.620653263027	7.50661621955687	8.04874318696031
BZW1	na	134.813930404438	108.628423963352	128.939577428472	121.504490998657	117.693791888833	88.9806146623523	88.8699841766321	94.5275936328487	90.5485581484048	90.5390881076963
C1QTNF3	na	2.2746550474988	2.14367546216826	1.77181180726195	1.57588132655392	1.81638963279855	3.24773707602115	3.05306650937933	2.8724898504984	2.9322719607644	2.67055073484397
ME2	na	90.214443937408	84.1625627103451	90.0402545690392	85.1784060609142	88.9205288420015	53.6983800637589	54.0723827564773	57.5253888481391	51.6861804284072	54.227016310304
C5ORF22	na	33.9979691920804	31.3629040443313	33.9463034891324	33.9824665546626	34.3462766929179	20.224544518859	23.7256373319237	22.8665310467307	23.810048321407	21.9207706151776
CCNT2	na	45.4524821098422	41.1958501860161	45.2214695353448	41.0537289174046	44.8730802466368	36.6477604146478	32.9584047277576	33.8651435006127	32.9587368389919	31.8982448884141
FAM135A	na	59.0191747145672	50.7491864848094	50.0134151049851	35.3159046002083	39.4651929308048	29.1927275810538	27.8454379228934	28.1201637996159	21.855200347564	21.5498607908937
COBLL1	na	2.03094200669536	1.81746397879483	2.29530165940753	2.78809773159539	3.26124502252466	2.69414552897209	2.90593077398756	1.77640819701875	3.47962939344042	1.70618519170587
DLG3	na	31.073412702439	31.0366925609578	32.2550285822005	30.5074461935438	30.2594000191212	38.124004540112	40.4991111665861	37.8715109236763	37.6503719762149	39.2793503916634
SERTAD4	na	0.528044921740794	1.11843937156605	0.926174353796021	0.686922629523502	1.15588431178089	1.88221125996681	2.13346816318074	2.04097963061729	1.99394493331979	2.93018761184269
TRAF5	na	23.5589272776662	25.6775039055372	25.2885867036479	30.951925542059	28.0301945606866	19.9292956937662	18.7230223286034	17.499510536589	17.0071773724335	18.4713092493375
MRPL22	na	15.2320650502152	15.2387364375874	19.1677822785611	16.9306224570792	15.8108461218601	12.4373567570356	11.3662355590146	12.4348573791312	14.7786506822526	14.6509380592135
GEMIN5	na	110.970671245835	109.700261694437	110.053674301066	107.321559059672	98.0850401711214	61.2641312067627	60.8774105183469	59.8309399123549	54.8530341460328	54.6350171170163
NFE2L1	na	209.187026689622	221.637402132005	191.073796033136	165.42713207466	172.598296698425	198.665553184339	197.345805094218	188.261472964902	165.732011222404	173.99379857157
GSK3B	na	69.9456427105883	64.729678629385	60.4026752475666	49.9029086742073	51.6432597870677	53.218600722983	55.5437401103951	56.4671031137449	52.859089212713	51.9644663821723
ITGB5	na	18.1160026997226	17.755225023611	19.2483191788912	19.435869694165	17.5446725895314	52.0745115257483	51.3871555855774	54.5395112403841	48.0110662375825	50.0728262783245
ERC1	na	52.7232544938116	47.3938683701113	45.5838855868302	38.144409545305	35.9149768303349	49.3803659967762	50.0629339670515	46.224409041573	44.5705338036189	42.1724470210777
XPO1	na	201.144496343109	164.410587620209	193.570439943368	201.227923236885	201.371559745257	209.995726847277	202.238068295995	203.946779385387	185.866945352986	186.345095720224
RNF13	na	20.146944706418	17.2426069783099	21.8657684396191	15.2335194900212	18.4115858233671	26.1664271238523	25.2337786196894	25.9280004926566	26.5077385253102	27.6327819091494
PALB2	na	19.2127113833381	20.1785103286708	22.7516743432501	24.1635136738267	24.3974152950896	19.6709529718099	19.9736760794335	20.4853881443439	17.6718256835401	17.95203549534
DOP1A	na	11.4545129177618	8.20188872481769	11.1140922455522	8.64714368929585	8.66913233835669	15.8327182456031	16.0377951577035	16.5546125594513	16.3425290613269	16.5054871806329
LYRM2	na	25.7523446448972	25.3512924221638	27.1409354112399	21.6178592232396	25.1404837812344	26.5723942583549	26.3372966351277	26.4193474407682	24.1228239972218	28.1891466455753
BCKDHB	na	15.5976346114204	12.3960363681904	14.496642059416	15.2739267035226	14.985214470588	16.1648731738326	14.8239253407213	15.2317553914586	16.8116925750492	16.2829412860626
KAT6A	na	77.7850788564324	70.8344935325164	74.1342167538467	75.11700989907	73.4812169632139	86.1388447208338	82.6534993563296	84.3604913988478	83.2374267262322	81.9710711667386
TUT7	na	21.3248910703013	18.8270627546951	20.2147619828523	17.4559162325972	15.9346908695509	20.5197933439518	23.3577979934443	20.1074289534888	20.0958371711054	19.6953116694743
GRHL2	na	17.5473389378479	16.7299889330088	16.6711383683284	15.5163699845309	13.8706117413707	35.6512956299595	39.0645377465163	40.2148579069776	37.6503719762149	36.8313455513898
TNPO1	na	332.546444176299	293.031115350305	298.348947272814	270.203036683744	274.481242465398	184.75195230184	187.524494756817	187.316574987764	168.156022709969	174.735618220138
PLOD1	na	125.390359493372	138.313668950335	131.919442740685	130.798150103975	122.895271291847	116.401849292849	115.501552282543	122.26979824161	120.379538229248	119.470054401839
ITGAE	na	3.77755213245337	3.4951230361439	4.79194556964028	3.47502036111889	4.00431350866952	4.83469951089513	4.74512746638475	4.45991845208962	3.90969594768587	5.22982852240278
DIS3	na	97.6883105220469	88.3101087132359	100.630856962446	84.208632936881	83.5539231087331	65.3976147580623	67.8663579494562	67.994858434824	59.1146027290104	60.4212103758449
PIBF1	na	7.23015354383549	9.18052317493798	7.81207933201861	6.70759744122949	7.10043220093977	8.2669671025993	7.20965103419698	8.16391852246914	6.99835574635771	6.23128504796927
TDRD3	na	17.6691954582496	18.0348348665025	21.785231539289	18.1428388621207	18.7831200664395	20.9257604784545	20.1208118148252	20.9011432542844	19.8221584547674	19.7324026519027
NUFIP1	na	13.1605042033859	11.5106051990339	13.0469778534744	11.6776847018995	11.4762799526817	8.85746475278497	8.09246544654763	9.18440833777779	8.75771892281635	8.34547104638741
PDS5B	na	15.3945404107508	14.1668987065033	17.6778496224545	17.1730657380875	19.0720911443847	18.4899576714386	17.7298561147089	19.1247350572657	17.2808560887715	18.5454912141943
OXCT1	na	30.7484619813678	28.5668056154161	34.0671088396275	39.2758115233437	38.5157165318419	25.2068684423005	25.1234268181456	25.9280004926566	26.0776719710648	29.598603977854
RRAGB	na	5.56478109834529	5.35918865542065	6.68456272739737	6.42474694671981	6.56377162761292	10.4444271876589	10.2259336097284	10.8096328584545	11.0253425724742	10.5338390096623
CYLD	na	2.55898692843616	2.05047218120442	3.5436236145239	2.46484002358433	2.22920545843458	15.6481877299201	16.0745790915514	14.362449252492	17.5936317645864	16.5796691454897
SLC27A5	na	13.4854549244572	14.1668987065033	12.8456356026492	12.041349623412	12.8798537598442	8.89437085592157	9.82131033740098	7.52138789801555	8.67952500386263	9.45820051923907
ZNF324	na	15.9225853324916	18.8736643951771	15.6644271142023	20.9309365937161	19.567470135148	19.6340468686733	19.4954849394102	19.0113473000092	20.7213885227351	19.0276739857633
ZNF416	na	1.78722896589192	1.30484593349372	2.13422785874735	1.69710296705806	1.69254488510774	3.39536148856757	3.78874518633821	4.3087347757476	4.02698682611645	4.45091789140662
ZNF586	na	3.940027492989	3.30871647421623	3.26174446336859	3.71746364212719	3.7153424307243	4.76088730462192	3.75196125249026	4.00636742306356	4.53524729931561	4.04291708469435
ZNF446	na	4.83364197593496	6.75723786987821	4.38926106798984	5.2933449686811	4.78866357737798	12.954042200948	14.1618145314583	14.0222859807225	14.0749054116691	17.469852723771
RPS5	na	719.562752972167	893.539854600308	843.503225607184	886.49385700683	981.469625449668	655.563110015497	667.113424266308	677.68082920311	678.332246923499	715.781778903041
FAT1	na	313.252495112693	296.526238386448	292.791901150038	288.547911613372	268.866947236748	428.369139106563	437.618460988987	429.021477539571	410.166201871725	410.040810745835
YTHDC1	na	44.9650560282353	42.0346797146906	44.7382481333643	39.8011052988617	39.5890376784956	51.07804674106	49.1433356208529	51.9315928234843	49.1448780624114	49.0342787703296
CHMP2B	na	36.353861919847	30.1512613918014	36.7248265505205	27.3152763269345	25.1404837812344	36.0941688675987	34.2826263462836	36.5486537556836	36.8684327866778	36.4975267095343
SMAP2	na	59.100412394835	57.5996276356515	61.5704603023528	54.3881093728608	53.7073389152479	35.7251078362327	34.4665460155233	35.7927353739735	35.7737179213257	32.5658825721251
PPIE	na	19.2939490636059	18.5940545522855	21.5436208382987	23.4361838308018	22.0443650889642	16.5708403083352	17.6195043131651	17.499510536589	15.9515594665584	16.9505789697735
ZMPSTE24	na	49.5143661232329	39.518191128667	46.268449239636	44.0438627165069	43.1392537789654	31.5178120786598	31.8548867123193	32.7690618471331	34.4444212991125	32.8255194491238
STARD7	na	189.446270384543	169.443564792256	168.644269291206	186.115625387368	185.849684701342	147.25535151505	151.108400247353	146.648166051761	145.948949727114	147.733383012271
NOA1	na	122.343946483329	130.6709999113	126.241591267414	145.142710896966	139.779438560361	92.26525784151	99.0591338525125	93.2425323839416	94.8101267313824	105.152935184481
REST	na	43.9902038650215	38.2599468356552	41.758382821151	34.548167543682	32.5298870601194	55.1377180860864	58.9646459582538	56.3159194374029	52.7808952937593	50.3324631553232
SSH1	na	84.6902816791966	82.3450987315503	73.1275054997206	83.4813030938562	79.5908911826272	58.4961734715174	55.4333883088512	57.449797009968	57.4725304309823	51.9644663821723
GSTP1	na	269.181053567403	306.592192730543	304.30867789724	329.924898238788	316.588456680274	308.129055087507	325.75851815739	322.021230608505	375.448101856274	392.051684268067
APLP2	na	231.527388763271	228.348038361401	236.979829221286	251.009610270588	242.364171230915	231.142923944551	229.016772137298	236.035514688981	241.697403485941	247.025942973067
FAM234B	na	17.1411505365089	15.2853380780693	12.4832195511638	13.0919371744479	15.5218750439148	13.9874130887729	14.4560860022419	14.3246533334065	14.93503852016	14.3913011822147
WBP11	na	133.635984040555	141.063165738768	135.301992554549	139.647329860778	152.287758077133	91.1211686442753	95.3439565338702	100.083593738418	100.791961531342	97.6234657515186
EIF3I	na	286.20034758351	316.2387323103	293.436196352678	314.368121040756	326.000657504775	178.108853737251	175.054741182364	167.473717467874	162.056897031579	180.558902461395
NKAIN1	na	10.1547100334768	10.1125559845763	8.97986438680489	10.5058755103594	10.1139877280828	8.52530982455553	8.20281724809146	6.91665319264747	8.5231371659552	7.64074238024803
TXLNA	na	183.759632765796	174.523143604785	172.308698256225	181.872867969722	187.955045412086	116.291130983439	117.89250798266	119.359512472026	115.179642618826	114.277316861865
NCOA1	na	27.7832866515926	26.6561383556575	28.8724787683368	24.405956954835	25.181765363798	40.5598073471278	36.4896623771602	37.9093068427618	37.3766932598769	37.3506193053872
AGBL5	na	19.4970432642755	19.0600709571047	18.8859031274058	23.3957766173004	22.4984624971638	37.6073190961995	42.0808203220477	41.7644905894834	48.7539084676428	49.3680976121851
EFR3B	na	3.77755213245337	2.98250499084279	3.38254981386373	3.71746364212719	3.17868185739745	7.86099996809666	7.13608316650109	6.99224503081848	10.0479185855527	8.90183578281324
KIF3C	na	12.0231766796365	11.4174019180701	12.8053671524841	8.08144270027649	6.02711105428608	30.853502222201	34.2826263462836	32.164327141765	34.9135848128348	31.8240629235573
RAB10	na	111.945523409048	92.7838661995001	107.033540538688	85.5016637689253	86.9390128789485	79.2743095374254	76.0691751975477	77.8973892352264	74.5188047628927	71.2517772449343
HADHA	na	148.502479529565	156.115495614428	159.825478705061	149.425875528112	151.379563260733	160.762985263047	154.602873962908	161.993309200476	159.359206827676	169.060697908595
MAPRE3	na	11.6576071184314	12.3960363681904	12.5234880013288	10.1018033753456	7.67837435683021	11.6992346943035	12.1019142359735	12.0568981882762	12.0418635188725	11.9803873243695
CAD	na	254.395795758661	247.035296194651	221.959697309725	281.436242037129	262.715991434771	208.261139999857	212.280082236483	207.95314680845	214.134047054755	219.096433204491
CD59	na	43.4215401031468	40.2172157358958	43.1677785769276	45.7813728970663	39.4651929308048	67.7965114619416	67.9399258171521	69.2799196837312	78.1939189537174	73.9594189622067
CD82	na	4.06188401339072	4.56696076722803	5.83892527393143	4.44479348515207	4.33456616917835	9.33724409356082	8.05568151269968	9.10881649960678	10.7516638561361	9.97747427323651
BCORL1	na	16.1256795331612	16.5435823710811	13.3691254547947	16.2032926140544	13.4165143331711	34.1012392982221	31.1559919692084	34.3564904487243	34.9526817723117	28.3746015577172
ATRX	na	82.2531512711622	73.5373886804677	83.1946180409817	68.571041311846	68.3623007253271	80.1969621158405	78.6808345007517	75.100491222899	73.6195746949249	73.2546902960673
AK6	na	28.9612330154759	30.1512613918014	31.3288542284045	24.8504363033502	26.8743102489057	15.6850938330567	14.7135735391775	16.8947758312209	13.4493540600394	17.5440346886278
MYNN	na	18.3190969003922	16.1707692472258	18.5637555260855	16.8094008165751	16.8016041033865	14.7993473577782	15.8170915546158	14.9293880387746	15.6387837907435	13.9091184106457
MECOM	na	1.17794636388331	0.838829528674536	1.20805350495133	1.53547411305253	2.22920545843458	1.03337088782491	1.28743768467803	1.13387757256516	1.68116925750492	1.59491224442071
SCAMP1	na	32.3325967465902	22.9746087575859	30.9664381769191	24.8908435168516	24.6863863730348	50.9673284316502	50.2468536362912	52.8764908006219	42.8502675866371	46.5491829476276
PREP	na	68.4427456256337	68.5044115084204	67.4496540264493	73.9047934940285	70.6740693488888	55.9496523550917	55.9483633827225	56.3159194374029	54.6966463081253	58.6779342017106
HACE1	na	10.1953288736107	10.0659543440944	9.6241595894456	12.4454217584258	12.2606300213902	15.5005633173737	15.8538754884638	14.513632928834	15.4042020338823	15.2443937780677
SEH1L	na	145.456066519522	125.311811255879	131.355684438375	142.597056446379	139.862001725488	88.0210559808006	84.3087763794871	81.979348496461	83.3156206451859	86.3848980757168
WDR47	na	11.4545129177618	9.87954778216676	11.4362398468726	8.2834787677834	9.16451132911993	9.70630512492686	10.9248283528393	10.8852246966255	10.790760815613	12.128751254083
WDFY1	na	46.1023835519847	39.518191128667	44.0939529307236	39.3566259503465	38.4744349492783	37.8656618181557	38.2920751357095	40.2904497451486	39.6834138690116	38.0553479715266
OVGP1	na	1.78722896589192	1.35144757397564	1.48993265610664	1.09099476453733	0.866913233835669	1.03337088782491	0.772462610806819	0.793714300795611	1.40749054116691	1.11272947285166
SLC25A24	na	19.6595186248111	16.4969807305992	20.2952988831824	20.4460500316995	21.4664229330737	26.3140515363987	26.4844323705195	28.4225311523	27.8370351475234	27.8182368212914
MAP3K4	na	35.1759155559637	32.9007581802346	32.2952970323656	31.1135543960645	31.5391290785929	29.8939435406493	30.9352883661207	31.2572250837129	28.8144591344449	27.4844179794359
PILRA	na	8.28624338731708	10.3921658274679	8.29530073399914	8.56632926229308	10.2378324757736	7.67646945241364	9.04884772659416	7.97493892704162	7.35022838164944	9.38401855438229
IGSF9	na	12.5918404415112	12.582442930118	12.6442933518239	12.889901106941	10.5680851362824	23.6937182136998	26.5212163043675	23.8492249429538	22.7935273750086	22.6625902637454
ZNF213	na	44.0714415452894	53.0326668684234	38.8590544092678	35.7199767352221	35.9562584128985	40.6705256565376	44.3614242206202	39.8746946352081	46.3298969800776	40.3178978996583
CPNE3	na	103.618661181597	83.3703348221525	107.395956590173	94.1084002447197	86.5674786358761	99.4988540562844	101.78114495726	97.8914304314587	101.18293112611	97.957284593374
RRN3	na	120.109910275964	102.383804138775	106.026829284562	97.2601628978276	97.8786322583034	66.9107649866631	69.0434438325904	70.1114299036123	60.3657054322698	62.4983053918346
CTTN	na	156.788722916882	168.464930342136	161.879169663478	140.980767906323	137.096135693727	119.169807028094	109.947178271504	114.294859314568	107.751220318223	109.900580935315
WNT11	na	1.17794636388331	1.35144757397564	1.24832195511638	1.41425247254839	0.866913233835669	0.701215959595476	0.625326875415044	0.944897977137632	0.547357432676022	1.2981843849936
MTIF2	na	51.3015950891248	45.5298027508345	54.1610654719847	49.2968004716866	48.1343252691615	43.992074938832	44.471776022164	45.8842457698034	42.0683283971	45.1768165977772
DDHD2	na	57.0694703881397	49.3045356298699	51.3825424105966	59.7218615550433	55.8126996259917	41.5931782349527	38.623130540341	38.0982864381893	39.7225108284884	39.7615331632325
TTC39A	na	3.24950721071258	3.58832631710774	4.14765036699957	3.55583478812166	3.83918717841511	3.21083097288455	3.34733798016288	3.70400007037952	3.08865979867184	3.33818841855497
EPS15	na	51.7077834904639	47.9064864154124	41.3154298693355	36.8917859267622	38.9285323574779	48.1993706964049	47.8191140023269	45.5062865789484	45.4306669121098	45.6589993693463
ORC1	na	40.1314140523004	41.1026469050523	36.7248265505205	54.6305526538691	57.3813997634086	22.4389107070552	20.4518672194567	22.4507759367901	25.3739267004813	28.5600564698592
MGST2	na	9.82975931240555	8.57470184867304	10.1476494415912	10.6270971508636	11.7239694480633	12.3635445507623	13.4629197883474	14.9671839578601	14.1921962900997	13.8349364457889
CHERP	na	152.848695423893	174.15033048093	168.322121689885	199.086340921311	183.826887155726	129.54042200948	132.164674315662	129.148655515172	136.40929161476	129.558801622361
ATG16L1	na	49.4331284429651	49.3977389108338	44.2147582812187	37.5383013427843	39.75416400875	23.6568121105632	20.7093547563923	22.6775514513032	23.2235939292541	21.0676780193247
USP40	na	6.62087094182688	7.59606739855274	8.29530073399914	6.62678301422672	5.49045048095924	20.6305116533616	22.4014157133977	19.4271024099497	19.9394493331979	18.9905830033349
POMGNT1	na	68.8895528671067	70.4150787681791	70.9127407406431	78.9961023952027	74.1830038667951	64.7702110047401	67.6088704125206	68.4106135447646	65.9956675969375	70.9921403679356
RAD54L	na	37.9379966850694	37.5143205879445	34.7114040422682	58.428830722999	63.4085108176947	23.5460938011534	23.6888533980758	23.1311024803292	25.9212841331573	26.9280532430101
MAST2	na	130.305239149574	145.210711741659	120.563739794143	152.618045394722	155.714129429912	128.174896193426	119.253513535034	119.548492067453	125.071173366471	118.654052788415
DNAJA1	na	115.357505980297	112.170148639978	127.288570971705	84.6935194988976	90.9433263876181	89.4603940031281	79.3061613761668	87.7999200356288	70.7654966531143	79.4488843616082
B4GALT1	na	20.7156084682927	20.2251119691527	21.8657684396191	27.7193484619484	25.0992021986708	34.765549154681	37.0046374510314	36.0573068075721	41.4427770454702	40.3920798645151
CHMP5	na	12.8355534823147	15.0523298756597	17.0738228699788	12.6070506124313	12.7560090121534	24.2842158638854	22.6221193164854	23.5090616711843	21.6206185907029	23.2560459825996
NFX1	na	48.0114690382783	51.6812192944478	49.932878204655	56.4488772614313	56.5970496947001	40.4859951408546	38.1081554664697	38.0982864381893	36.790238867724	38.2408028836686
DIMT1	na	38.9940865285509	36.67549105927	41.9194566218112	38.1848167588064	38.2680270364603	26.7569247740379	25.2337786196894	24.1137963765524	28.1889077828151	24.8880492094487
IPO11	na	36.4757184402487	31.502708965777	35.395967695074	35.5179406677152	36.0388215780257	25.723553886213	24.5348838765785	26.0035923308276	23.9273391998375	27.595690926721
EIF2AK1	na	122.506421843864	121.44387509588	122.13420935058	135.162129162124	143.20580991314	190.177149462921	196.352638880324	192.721391416992	216.362573744936	194.801839713896
SNX10	na	10.5608984348159	8.66790512963687	12.4026826508337	13.5768237364645	14.3247091495703	12.769511685265	12.3226178390612	13.2663675990124	12.5501239920716	15.466939672638
SEPHS1	na	61.2532109219321	61.9801818409518	67.2080433254591	72.8946131564939	71.7061089129789	51.9268871132019	53.9620309549335	52.3473479334248	58.1762757015658	64.3899454956825
MRPL28	na	50.5298371265806	61.0015473908315	60.7248228488869	63.2776963431649	57.9180603367354	50.0815819563717	47.1937871269118	49.5504499210974	47.6591936022908	50.5179180674651
ITPKC	na	20.4312765873553	19.0134693166228	18.2416079247651	15.112297849517	13.3752327506075	16.0541548644227	15.3756843484405	16.8569799121354	16.7334986560955	16.5425781630613
RBM22	na	66.0868528978671	67.1529639344448	67.127506425129	70.1469226383999	72.2014879037422	63.4784973949589	66.027161257059	64.2908583644445	69.4752969903779	71.8081419813602
TMED2	na	263.697510149326	229.885892497305	271.932843964545	268.101861581673	291.159001821094	164.047628442205	162.658555475607	164.601227617376	177.891165619707	179.446172988544
ERO1B	na	11.6982259585653	9.97275106313059	10.912749994727	10.3442466563539	10.1552693106464	14.0243191919095	17.3620167762295	15.1561635532876	16.5380138587112	18.1745813899104
ZFAND6	na	14.7040201284744	14.3999069089129	15.5033533135421	12.0817568369134	13.4165143331711	24.0627792450658	25.1234268181456	27.1374699033928	25.8039932547267	23.293136965028
TXLNG	na	51.9921153714013	51.0753979681829	54.0805285716546	47.2764397966175	52.757862516285	42.9217979478705	41.7129809835682	40.5550211787472	36.516560151386	36.7200726041046
HUWE1	na	384.213608826629	380.36258961342	333.583841167228	341.440954086682	336.775150553876	388.473641615894	390.645377465163	394.438211576333	387.920031929392	384.299668940533
ZW10	na	33.6730184710091	29.1260253011992	31.2080488779094	32.8106573631226	32.0345080693562	25.7973660924862	26.2269448335839	26.1169800880842	29.2054287292135	31.786971941129
ALG9	na	35.3790097566332	32.8541565397527	31.3288542284045	34.4673531166792	38.7221244446599	24.6163707921149	25.528050090473	26.3815515216827	29.2445256886903	28.6342384347159
ACOX3	na	17.1817693766428	20.9241365763815	16.1073800660177	16.486143108564	16.3062251126233	12.400450653899	12.8375929129324	11.7923267546777	10.2825003424138	11.3869316055153
MTMR2	na	34.5260141138211	32.2017335730058	36.4026789492001	36.2452705107401	33.7270529544639	28.6760421371413	28.0661415259811	32.013143465423	31.1602767030564	30.8596973804192
PPP1R15A	na	101.344006134099	109.141042008654	73.6509953518662	62.3483304326331	79.1780753569911	61.3379434130359	56.0219312504183	53.178858153306	61.8513898923905	60.050300551561
HSD17B14	na	3.00579416990914	3.86793615999925	3.10067066270842	2.34361838308018	2.22920545843458	5.24066664539777	5.885429415671	6.27412256819388	6.99835574635771	5.97164817097055
TRIP6	na	209.9994034923	261.947821148865	240.52345283581	259.858790027391	248.473845450328	236.641933311905	240.934766704032	239.474943325762	250.337831530326	266.832527589827
FTL	na	171.614599565758	171.028020568641	167.275141985594	194.35869694165	215.489860982009	413.126918511145	454.171231220562	471.882049782534	508.886024550793	474.13402838209
SRRT	na	141.516039026533	148.193216732501	143.033534986238	138.313891815232	145.435015371574	125.40693845818	121.129494161279	124.877716658509	122.999034514197	118.691143770843
BAX	na	26.1585330462363	24.7454710958988	28.6308680673465	29.5376730695106	27.988912978123	40.8919622753573	37.6299643264465	38.5518374672154	43.0848493434983	40.6888077239422
NLK	na	12.6324592816452	12.2096298062627	11.1946291458823	10.3038394428525	9.45348240706516	12.2897323444891	12.3226178390612	11.9435104310197	13.4102571005625	11.7207504473708
PIGS	na	34.4447764335533	33.6463844279453	35.6375783960643	42.1447236819419	43.8410406825467	43.1063284635535	47.2673549946077	43.6920824628441	49.7704294140411	44.7317248086365
ATXN7L3	na	50.4892182864467	52.2404389802308	50.6979787577909	45.2560791215483	43.3456616917835	58.6437978840638	58.1186154797511	62.5522460865113	58.8800209721492	56.9717490100047
PGS1	na	23.3558330769967	22.928007117104	20.9395940858231	19.6379057616719	21.2187334376921	17.9363661243896	18.2080472547322	17.0459595075629	16.2643351423732	17.7294896007697
PSMC5	na	76.2821817714778	76.5664953117924	85.4496512502242	88.0877254330137	84.2557100123143	59.6402626687521	59.516404965973	58.7348582588752	62.8288138793119	69.4714100883717
UIMC1	na	16.0038230127595	16.9163954949365	17.5570442719593	16.0012565465475	16.7603225208229	16.5708403083352	13.7939751929789	12.4348573791312	15.208717236498	14.2058462700728
LPCAT2	na	0.974852163213774	0.652422966746861	0.523489852145577	0.969773124033179	0.784350068708463	2.39889670387926	2.02311636163691	4.04416334214907	2.42401148756524	2.8930966294143
OGFOD1	na	99.9223467294118	86.3994414534772	91.1677711736605	82.5519371833244	94.2871345752699	51.4102016692894	52.1228342625363	53.254449991477	51.5297925904998	48.5891869811889
SH3BP2	na	125.146646452568	144.837898617803	108.322130943969	120.575125088125	123.803466108246	73.812206273208	79.8579203838859	76.1965728763787	79.0149551027314	78.6328827481836
NOP14	na	172.955021290177	175.59498133587	177.38252297702	181.185945340199	182.588439678817	109.278971387485	107.666574372931	105.072655057705	105.639984506472	107.823485919325
ADD1	na	84.8527570397322	97.4906318881739	88.8322010640879	90.8354159511078	87.723362947657	135.962083955249	146.216137045576	137.274778118555	143.25125952321	140.723187333306
L2HGDH	na	48.7832270008226	49.1181290679423	50.2550258059754	58.4692379365004	53.4183678373027	29.8939435406493	29.3903631445071	29.5942046439506	28.6189743370606	30.266241661565
TXNDC16	na	12.8761723224486	9.92614942264868	12.6442933518239	12.7686794664369	13.9531749064979	16.312497586379	15.3021164807446	17.2727350220759	15.208717236498	17.5811256710562
RTRAF	na	123.481274007078	134.07291966648	139.650985172374	142.395020378872	138.045612092689	129.355891493797	134.003871008059	138.370859772035	125.383949042286	129.81843849936
GMCL1	na	27.3770982502535	23.3008202409593	27.4630830125603	24.1231064603253	25.181765363798	22.7710656352847	21.1139780287197	21.5058779596525	19.1575101436608	19.954948546473
SF3B2	na	452.250166050923	471.748406598463	472.952947188446	496.927911640001	489.475724456644	285.579426071042	277.534780882736	273.188903150032	290.177633237245	300.399866687519
KLHL42	na	102.237620617045	94.6479318187768	100.067098660135	100.53314719144	102.295761592609	71.671652291285	72.2068621435136	72.1524095342296	74.6360956413233	72.1419608232156
GNAS	na	379.13625380989	423.282700497267	423.744901086762	452.884048923495	402.949527403332	464.168059149069	477.529029214006	482.049152016535	505.406395157353	505.698454428649
DNM1L	na	78.0694107373697	70.8344935325164	74.416095905002	62.7928097811483	66.4220663448377	68.313196905854	67.0571114048015	70.8295523662369	64.9791466505392	65.5026749685341
ERGIC2	na	19.5376621044094	16.0775659662619	21.9865737901142	19.9207562561816	23.0764046530542	17.7887417118431	21.3346816318074	21.2791024451395	17.4763408861558	17.0247609346303
TFAP2C	na	1.29980288428503	0.745626247710699	1.85234870759204	1.13140197803871	1.1971658943445	3.35845538543097	3.5312576494026	3.85518374672154	5.43447736728336	4.41382690897823
AURKA	na	21.3248910703013	23.7202350052966	23.7986540475412	26.2646887758986	27.7412234827414	30.9642205316108	28.6914684013961	32.0509393845085	47.2682240075222	43.6189953357849
PIR	na	14.9883520094118	15.6115495614428	16.5503330178332	13.4960093094617	17.379546259277	15.5005633173737	17.1413131731418	17.4239186984179	17.9455043998781	18.805128091193
AAMDC	na	0.121856520401722	0.0466016404819187	0.161073800660177	0.121221640504147	0.0825631651272066	1.73458684742039	1.36100555237392	1.58742860159122	0.977423986921468	2.33673189298848
RFX2	na	5.88973181941655	6.33782310554094	4.30872416765975	5.49538103618801	5.98582947172248	9.55868071238044	9.34311919737772	10.2426940721719	9.34417331496923	8.82765381795646
METTL2A	na	34.0385880322143	30.1046597513195	34.469793341278	35.5583478812166	36.6993268990433	23.9889670387926	24.0566927365552	23.3578779948423	21.8942973070409	24.6655033148784
SULT2B1	na	7.67696078530847	8.62130348915495	7.85234778218365	2.74769051809401	2.27048704099818	6.64309856458872	4.04623272327381	4.95126540020119	5.27808952937592	4.00582610226596
ALG6	na	8.52995642812052	5.35918865542065	7.20805257954294	8.40470040828755	7.88478226964823	8.08243658691628	8.86492805735445	7.71036749344308	7.66300405746431	8.79056283552808
CNOT3	na	93.1796192671832	115.292458552267	94.3087102865339	108.372146610708	108.735688472531	93.8153141732474	86.6261642119076	84.1715118034203	97.0386534215633	96.6591002083805
PTPN4	na	35.5008662770349	29.4056351440907	30.4026798746085	23.3957766173004	25.7184259371249	23.1770327697873	23.2474461919005	23.9626127002104	21.03416419855	20.2516764059001
DDX18	na	156.220059155007	147.214582282381	156.442928891197	151.12297849517	153.856458214549	77.6873471025515	78.5336987653599	73.0595115922817	73.3849929380638	80.8212507114586
KHSRP	na	364.554090201817	399.189652368115	367.892560707845	402.092181552257	380.987725479495	337.174158256014	348.086366003092	345.19012900792	341.199165354546	332.59483943536
GNA11	na	111.823666888647	123.773957119976	115.610720423842	108.776218745722	104.48368546848	107.101511302425	103.03179870809	95.9260426390124	92.425212203294	100.479471398504
ASAP3	na	6.58025210169297	6.19801818409518	6.92617342838763	7.5965561382599	6.39864529735851	14.9469717703246	16.4056344961829	18.2554289182991	18.258280075693	18.3229453196239
EDEM2	na	33.7542561512769	39.0987763643298	35.5167730455691	33.8208377006571	33.8921792847183	21.0364787878643	23.6888533980758	22.1862045031916	21.2296489959343	21.6611337381789
DNMT3B	na	5.68663761874701	5.59219685783024	4.79194556964028	7.51574171125714	6.97658745324896	5.57282157362721	6.25326875415044	6.00955113459534	6.68558007054284	7.38110550324931
TPX2	na	76.5258948122812	82.484903652996	82.590591288506	100.007853415922	103.162674826445	125.40693845818	123.042258721372	116.524818540613	180.276080147795	176.99816814827
FER1L4	na	0.690520282276423	0.326211483373431	0.161073800660177	0.444479348515207	0.49537899076324	1.07027699096152	1.43457342006981	1.62522452067673	1.29019966273634	1.33527536742199
PDRG1	na	12.5918404415112	14.4465085493948	13.610736155785	12.2029784774175	12.797290594717	11.2563614566642	12.3594017729091	13.0773880035848	11.3772152077659	11.646568482514
EPB41L1	na	41.6749299773888	37.9337353522818	39.4228127115784	39.1545898828396	35.5021610046988	45.7266617862524	44.5821278237078	47.2826947759671	44.1013702898966	41.9499011265074
DOCK9	na	53.9418196978288	49.7705520346891	52.2281798640625	49.0543571906783	45.6987118979089	50.1923002657815	48.0030336715666	50.1551846264655	42.6547827892528	41.7644462143655
ANKRD10	na	51.7890211707317	44.9705830650515	43.1275101267625	43.5185689409889	49.3727727460696	33.0309623072606	32.9216207939097	29.2918372912666	35.2654574481266	33.7527940098335
TGDS	na	15.4351592508847	14.5863134708405	15.7449640145323	13.5364165229631	14.9026513054608	10.5920516002054	8.75457625581062	9.52457160954733	9.14868851758494	8.49383497610097
DOCK3	na	1.25918404415112	0.885431169156455	0.684563652805754	0.525293775517972	0.24768949538162	1.10718309409812	1.10351801543831	1.3984490061637	0.508260473199163	0.890183578281324
C3ORF18	na	2.35589272776662	2.2368787431321	2.1744963089124	3.03054101260368	2.72458444919782	8.04553048377968	7.54070643882847	7.105632788075	8.71862196333949	9.75492837866618
COQ9	na	72.9108180403635	77.5917314023946	77.2348874165551	72.6521698754857	77.8983462975194	53.5507556512124	55.6540919119389	57.9789398771651	52.1162469826527	57.2684768694319
KIF9	na	4.71178545553324	4.84657061011954	4.95301937030046	4.6064223391576	4.41712933430555	5.01923002657815	4.34050419405736	4.04416334214907	3.47962939344042	3.74618922526724
CRLS1	na	44.4776299466284	39.7978009715585	39.1812020105882	44.9328214135373	40.6623588251492	24.4318402764319	24.2406124057949	27.5532250133334	26.1949628494953	26.5571434187262
PPP1R13B	na	44.8431995078336	42.966712524329	45.7852278376554	43.4377545139861	38.6808428620963	54.8793753641302	51.4239395194254	51.8182050662278	52.5463135368981	47.736094385336
SMOX	na	39.4815126101578	42.6405010409556	37.4496586534913	27.153647472929	30.9611869227025	20.4459811376786	22.6221193164854	21.8082453123366	21.3860368338417	22.7367722286022
SIGLEC1	na	0.568663761874701	0.838829528674536	0.442952951815488	0.525293775517972	0.412815825636033	0.922652578415101	1.10351801543831	1.09608165347965	0.547357432676022	0.556364736425828
FKBP1A	na	192.208351513649	189.062855435144	189.503326476699	212.299499736263	223.333361669094	130.758323412988	136.615530311263	139.920492454541	155.801383515282	137.570453826893
NSFL1C	na	39.1565618890866	41.4288583884257	45.2214695353448	47.4784758641244	43.8410406825467	39.9693096969422	43.9200170144449	41.9156742658254	44.5314368441421	43.3964494412145
SLC4A11	na	37.206857562659	39.1919796452936	35.7986521967244	43.6801977949944	40.8274851554037	41.3348355129965	45.7224297729941	43.087347757476	41.2472922480859	39.9469880753744
ZNF343	na	12.1856520401722	12.3960363681904	12.3221457505036	11.2736125668857	12.5083195167718	12.3266384476257	11.108748022079	10.998612453882	11.885475680965	10.6451119569475
EBF4	na	4.22435937392635	3.72813123855349	3.50335516435886	4.08112856363963	4.49969249943276	6.05260091440306	6.2164848203025	6.80326543539095	6.21641655682053	6.26837603039766
MAVS	na	90.2956816176758	83.5101397435982	78.8053569729918	88.1685398600165	78.2698805405919	94.1474691014769	98.6912945140331	92.3732262449749	92.151533486956	88.499084074135
LZTS3	na	7.47386658463893	8.76110841060071	8.97986438680489	5.89945317120184	4.91250832506879	9.59558681551704	10.5202050805119	11.6033471592501	8.83591284177007	10.2371111502352
XRN2	na	148.502479529565	148.286420013465	158.093935347964	152.133158832705	146.467054935665	115.516102817571	116.200447025654	118.452410413974	121.904319648845	126.257704186234
KIZ	na	14.7446389686083	15.5649479209608	21.0201309861532	11.1119837128802	10.7332114665369	22.8817839446945	20.9668422933279	19.3893064908642	18.4146679136005	20.7338591774692
DYNLL1	na	68.5646021460354	72.3723476684197	84.0402554944476	68.2073763903336	64.1515793038395	99.3143235406014	87.3250589550185	91.7684915396069	84.1757537536768	89.8714504239854
SNX5	na	163.815782260048	157.280536626475	159.382525753246	198.359011078286	204.178707359582	128.174896193426	126.757436040014	126.04939015016	137.347618642205	147.028654346132
RPL6	na	1063.60432890636	1152.87798388219	1271.51658241144	1101.9451193962	1118.64832430852	1108.95458704868	1069.34574089357	1135.88075627669	978.870574422111	1074.93376175713
MAPKAPK5	na	43.2184459024773	38.7259632404744	42.8858994257723	41.0133217039032	41.5292720589849	32.2928402445285	32.038806381559	32.6556740898766	30.3392405540424	31.786971941129
ESF1	na	34.9728213552941	41.4288583884257	45.9463016383156	34.7502036111889	33.9334608672819	20.3352628282688	19.9001082117376	19.3137146526932	18.1018922377856	19.6582206870459
RBBP9	na	15.8413476522238	15.0989315161416	16.5906014679983	16.8094008165751	16.5126330254413	23.8782487293828	25.0130750166018	25.209878030032	29.9091739997969	25.7040508228732
ANAPC5	na	104.471656824409	99.9139171932336	99.4630719076596	122.393449695687	127.353682208716	106.0681404146	109.101147793001	110.099512296077	109.393292616251	112.793677564729
SLC23A2	na	25.6304881244955	25.8639104674649	22.5906005425899	29.4568586425078	29.1860788724675	25.2068684423005	24.0934766704032	22.4507759367901	24.5919875109441	20.8451321247543
SLC8B1	na	16.3693925739646	17.0095987759003	15.5436217637071	17.5771378731014	19.2784990572027	20.6674177564983	22.2910639118539	22.8287351276452	24.4746966325135	22.440044369175
TMEM230	na	20.8374649886944	19.479485721442	18.5637555260855	25.5373589328737	25.594581189434	30.4844411908349	34.3561942139795	34.1297149342113	41.9119405591925	38.7229856552376
DZANK1	na	0.365569561205165	0.233008202409593	0.805369003300887	0.686922629523502	0.577942155890446	2.14055398192303	1.61849308930953	1.88979595427526	2.07213885227351	1.89164010384781
KDM2B	na	76.6883701728169	85.7470184867303	77.8791826191958	87.481617230493	84.1731468471871	67.2429199148925	63.5626376892468	65.3869400179242	59.6619601616864	62.1273955675507
TASP1	na	8.52995642812052	7.54946575807082	8.41610608449427	9.57650959982764	7.22427694863058	5.64663377990042	4.67155959868886	4.38432661391861	5.31718648885278	5.11855557511761
GCN1	na	300.091990909307	285.202039749342	267.020093044409	298.366864494208	286.741872486789	188.147313790407	190.356857663109	186.25828925337	176.209996362202	187.680371087646
RPLP0	na	3672.34933650655	4012.07503400982	3945.34167337039	4216.77557936377	4266.16258687046	3573.248905686	3588.05204326383	3804.00807227977	3831.77570744849	3936.2434192303
PXN	na	117.754017548197	119.486606195639	103.409380023834	111.443094836813	113.359225719655	126.440309346005	127.088491444646	121.476083940814	138.481430467034	124.736973906671
KIF16B	na	9.99223467294118	11.8834183228893	11.7181189980279	9.17243746481382	9.41220082450155	13.138572716631	12.0651303021256	13.3797553562689	12.2373483162568	12.5738430432237
TRMT6	na	30.0985605392253	26.9823498390309	33.543618987482	26.2242815623972	28.4430103863227	14.6886290483684	14.9710610761131	14.7782043624326	14.9741354796369	15.4298486902096
PEBP1	na	154.879637430588	154.158226714187	171.140913201439	172.4579872239	155.672847847348	150.060215353432	154.602873962908	151.221472261107	148.763930809447	154.854851638522
BRAP	na	19.2939490636059	20.64452673349	18.9261715775709	17.5771378731014	17.0492935987682	26.7938308771745	21.9600085072224	25.285469868203	23.0672060913466	22.2916804394615
ERP29	na	108.614778518068	120.139029162386	111.744949207998	109.139883667234	112.574875650946	101.307253109978	95.5646601369579	94.6031854710198	96.8040716647021	99.7747427323651
FUS	na	71.367302115275	71.9529329040824	71.1946198917985	68.4498196713419	67.4541059089278	138.360980659128	132.716433323381	126.691920774614	108.494062548283	112.422767740446
IGBP1	na	56.4195689459971	62.2131900433614	63.9060304119254	52.4485631247944	55.2347574701012	57.8318636150585	56.9415295966169	62.0231032193142	57.6289182688897	58.23284241257
FXYD5	na	231.161819202066	291.400057933437	244.067076450334	277.840000035506	276.669166341269	187.187755108856	182.264392216561	162.257880634074	189.93302913858	188.793100560497
ZNF302	na	9.09862018999522	8.29509200578152	9.38254888845534	10.4654682968581	8.46272442553868	17.5303989898869	16.8102577685103	16.7057962357933	15.0523293985906	15.8749404793503
GRAMD1A	na	153.214264985098	168.32512542069	144.080514690529	163.810843534604	173.836744175334	86.212656927107	84.345560313335	88.4424506600824	95.8266476777807	95.2125518936733
CMTM1	na	3.41198257124821	4.28735092433652	3.66442896501904	4.64682955265898	5.57301364608645	3.6537042105238	4.4508559956012	3.93077558489255	3.67511419082472	3.67200726041046
GANAB	na	500.342872769469	468.113478640873	455.033486865001	541.61828977253	568.571236648508	437.890913715807	446.15233364171	442.287845138583	524.055644827814	478.399491361355
GMIP	na	12.8761723224486	14.6795167518044	13.1275147538045	11.3140197803871	12.2193484388266	20.2614506219956	19.6794046086499	18.9735513809237	19.7439645358136	21.0676780193247
RBM41	na	9.91099699267336	8.34169364626344	10.3087232422514	8.44510762178893	8.25631651272066	10.2598966719759	11.8812106328858	11.4143675638226	8.9923006796775	9.3469275719539
BIRC5	na	43.9902038650215	42.8269076028833	46.8724759921116	74.4300872695465	77.0727146462474	62.076065475768	59.7371085690607	56.4671031137449	87.7726740255478	85.7543513744342
LAG3	na	1.0967086836155	0.978634450120292	1.48993265610664	0.808144270027649	1.2384474769081	0.996464784688309	0.846030478502707	0.907102058052127	0.821036149014033	1.2981843849936
MLF2	na	235.711129297064	245.450840418266	230.013387342733	223.89637001116	230.598920200288	183.607863104605	187.193439352186	190.189064838263	210.537126782884	185.529094106799
OTUB2	na	8.65181294852224	9.32032809638373	9.86577029043587	7.51574171125714	8.99938499886552	12.400450653899	12.8008089790844	14.5514288479195	13.840323654808	13.4269356390766
DDX24	na	223.322383056222	239.765440279472	230.174461143394	230.967632373902	218.297008596334	170.432384284837	169.132527832845	163.656329640238	160.493018652505	156.96903763694
ZBTB25	na	21.5279852709708	17.3824118997557	20.8187887353279	22.8300756282811	20.1041307084748	19.9292956937662	19.3851331378664	19.3893064908642	17.9455043998781	19.1389469330485
NECAP1	na	61.740637003539	56.714196466495	55.328850526771	59.1561605660239	63.6149187305127	28.7498543434145	28.8753880706359	28.3091433950435	32.7632520416076	30.6000605034205
ARHGAP4	na	139.810047740909	164.084376136836	150.040245314955	183.610378150282	185.354305710579	122.528262413525	123.005474787524	122.420981917952	119.167532485465	127.407524641515
ANKRD24	na	1.21856520401722	1.39804921445756	0.805369003300887	0.606108202520737	0.330252660508826	1.73458684742039	2.86914684013961	3.06146944592593	2.9322719607644	2.37382287541686
DHX32	na	23.0715011960593	21.1571447787911	23.3959695458908	22.6684467742756	20.8884807771833	31.038032737884	31.413479506144	33.7895516624417	32.9587368389919	34.8284325002568
RCOR1	na	142.815841910818	134.958350835636	125.798638315599	116.817254232497	109.64388328893	127.69511685265	121.497333499758	120.531185963676	113.146600726029	112.051857916162
GPATCH2L	na	53.3731559359541	49.3045356298699	45.7449593874904	41.1345433444073	44.6666723338188	29.8939435406493	29.3167952768112	30.1611434302332	30.5738223109035	31.3789711344167
LTBP4	na	71.5297774758106	86.539246374923	63.9865673122555	114.554450276419	109.850291201748	113.227924423101	109.579338933024	107.680573474605	121.982513567799	125.107883730954
BLVRB	na	18.2784780602583	24.7454710958988	19.0067084779009	19.6783129751733	20.4343833689836	17.5673050930235	17.3988007100774	19.7294697626338	17.8673104809244	19.5840387221891
SLC9A1	na	129.086673945557	126.803063751301	94.6711263380193	92.4112972776617	101.016032533137	63.1094363635929	66.1742969924508	65.9160828851212	66.8167037459515	63.7964897768282
SPTLC1	na	67.5491311426877	53.5918865542065	61.5704603023528	63.600954051176	61.5508396023325	54.6579387453106	54.8080614334362	56.8450623046	55.5176824571394	57.7506596410009
PAPOLA	na	192.695777595256	168.5581336231	175.328832018603	176.82196628205	177.552086606058	172.499126060487	174.171926770014	177.300656430105	166.16207777665	157.747948267936
CCNK	na	115.073174099359	127.874901482385	109.369110648261	111.685538117821	111.377709756602	100.938192078612	101.376521684933	103.900981566054	105.17082099275	98.624922277085
PCBP4	na	56.6632819868006	65.0092884722765	52.7516697162081	50.3069808092212	50.9827544660501	35.31914070173	38.9909698788204	38.0982864381893	37.6894689356918	37.5731651999576
YPEL3	na	0.568663761874701	0.372813123855349	0.483221401980532	0.808144270027649	0.37153424307243	26.8676430834477	25.8958894289524	28.9138781004116	31.2384706220101	26.5200524362978
MRPS33	na	7.67696078530847	7.5028641175889	9.54362268911552	9.29365910531796	8.21503493015706	9.92774174374648	8.38673691733118	9.2977960950343	10.4779851397981	9.27274560709713
NDUFB2	na	36.1101488790435	44.8307781436058	44.3758320818789	46.9935893021078	43.8410406825467	32.624995172758	33.1423243969973	34.6210618823228	32.098603730501	33.8640669571187
NUDC	na	105.243414786954	102.383804138775	108.281862493804	97.6642350328414	99.6124587259748	65.5083330674721	60.2152997090839	62.0231032193142	58.1762757015658	60.7921202001288
MAEA	na	72.8295803600957	80.0150167074544	76.3087130627591	85.7441070499336	82.934699370279	63.8106523231884	64.2247484985098	62.7412256819388	62.7115230008814	64.7979463023947
ICAM1	na	0.162475360535629	0.0932032809638373	0.241610700990266	0.0404072135013825	0.206407912818017	0.848840372141893	1.32422161852598	1.47404084433471	1.40749054116691	1.00145652556649
STRN4	na	163.815782260048	173.730915716593	153.181184427829	186.075218173866	183.455352912653	115.331572301888	119.658136807361	114.370451152739	122.881743635767	121.621331382686
MUL1	na	41.8374053379245	37.4677189474626	36.4832158495302	41.094136130906	44.542827586128	26.2033332269889	26.153376965888	26.6839188743667	26.7423202821714	25.9265967174436
TFAP4	na	38.7909923278814	41.2890534669799	39.4630811617435	45.8621873240691	45.1207697420184	51.8899810100653	52.2699699979281	48.6433478630453	44.6096307630958	48.1070042096199
PDCD7	na	43.0153517018078	46.2288273580633	42.9261678759373	38.7909249613272	40.7449219902765	35.9834505581889	37.7403161279903	36.4352659984271	38.7841838010438	38.8342586025228
SPG21	na	73.7638136831755	69.0170295537215	69.906029486517	74.591716123552	78.9716674441731	70.8966241254163	71.2136959296191	75.251674899241	76.5127496962125	75.517240224199
DNAJB11	na	119.094439272616	119.626411117085	137.758368014617	124.575439224762	130.325956153296	80.4183987346602	80.7407347962366	80.1273484612712	73.9323503707398	86.5332620054304
CHRD	na	1.21856520401722	2.09707382168634	1.77181180726195	1.69710296705806	1.73382646767134	2.02983567251322	2.64844323705195	2.94808168866941	3.90969594768587	3.37527940098335
FLT3LG	na	0.528044921740794	0.512618045301105	0.604026752475666	0.767737056526267	0.536660573326843	3.02630045720153	2.75879503859578	2.1543673878738	4.14427770454702	3.37527940098335
RAB11FIP3	na	42.1623560589957	45.0637863460153	38.5771752581125	44.0438627165069	41.4054273112941	48.2362767995415	46.9730835238242	42.3692252948514	47.7764844807213	48.7375509109025
GNPTG	na	32.2919779064563	34.2056041137283	40.0671079142192	45.0136358405401	42.1897773800026	40.4121829345814	39.1748895480601	37.1155925419662	36.790238867724	39.7986241456609
GOLGA3	na	88.5084526517839	82.3917003720322	82.3892490376808	70.7530308409207	64.935929372548	68.313196905854	64.5558039031413	62.6656338437678	54.1883858349262	59.3455718854216
PABPC4	na	163.93763878045	175.874591178761	155.999975939382	170.801291470344	168.222448946683	162.977351451243	163.578153821806	159.498778540832	156.778807502203	157.043219601797
MCOLN1	na	21.1217968696318	24.04644648867	22.0268422402793	31.0327399690617	29.0209525422131	15.6112816267835	16.2952826946391	14.2490614952355	18.7274435894153	18.2858543371955
USP48	na	55.0791472215782	52.8928619469777	59.033547941955	57.7823153069769	60.14726579517	49.306553790503	45.4281583022105	52.0071846616553	45.0396973173412	49.1826427000432
EFNB1	na	13.4854549244572	14.8193216732501	15.7046955643673	16.2032926140544	15.4805934613512	20.1138262094492	20.8197065579362	21.1279187687975	20.486806765874	21.3273148963234
PDPR	na	112.229855289986	100.426535238535	103.006695522184	133.828691116579	126.817021635389	137.58595249326	132.937136926469	130.92506371219	139.654339251339	130.931167972211
AARS1	na	416.546205573219	406.412906642813	389.79859759763	374.1303898093	368.809658623232	431.210909048081	440.377256027583	435.560171541363	403.832494436474	426.397933996754
GLG1	na	207.6028919244	201.319086881889	208.99325635658	181.751646329218	171.236004473826	233.062041307654	232.952653059028	228.362943114623	213.469398743649	229.259362389869
KIF4A	na	25.9148200054328	26.6095367151756	26.5369086587642	32.6086212956156	32.9427028857554	32.3666524508017	31.6341831092316	31.861959789081	48.4802297513048	43.0626305993591
TNRC6A	na	40.293889412836	39.4249878477032	35.6778468462293	34.3461314761751	37.5249585503154	48.1624645932682	44.5821278237078	42.0668579421674	41.3645831265165	39.6502602159473
PLEKHG2	na	6.70210862209469	7.96888052240809	7.44966328053321	9.13203025131243	9.82501665013759	12.769511685265	11.8812106328858	12.9262043272428	17.7500196024939	13.5382085863618
NAT14	na	17.9129084990531	20.3183152501165	17.275165120804	20.0419778966857	20.8471991946197	14.0612252950461	13.757191259131	15.8742860159122	15.1305233175443	15.1331208307825
PITPNM2	na	27.9457620121282	31.502708965777	26.4161033082691	32.2853635876046	33.1491107985735	27.679577352453	25.8958894289524	25.05869435369	25.0220540651896	23.8865926838822
EXOC1	na	13.1605042033859	15.0989315161416	15.3825479630469	12.7282722529355	10.6919298839733	26.2771454332621	28.80182020294	25.3232657872885	24.6701814298978	25.0735041215906
RBM27	na	82.6593396725012	83.090724979261	82.3087121373507	70.0257009978958	68.7338349683995	62.7403753322268	64.3351003000536	60.6246542131505	58.4108574584269	59.0117530435661
OSBPL8	na	91.8391975427643	73.6305919614315	84.402671545933	72.1268760999677	71.3758562524701	51.1149528441966	50.8353965778583	50.268572383722	50.4350777251477	52.0386483470291
DTX2	na	23.5995461178001	27.3085613224043	19.6510036805417	20.5672716722037	20.5169465341108	28.0486383838191	29.0593077398756	32.2021230608505	30.7302101488109	27.6698728915778
PUS7	na	37.0443822021234	32.6211483373431	36.9261688013457	35.4371262407124	30.7134974273209	30.3737228814251	27.5143825182619	29.7075924012072	26.3513506874028	24.9251401918771
LAMB1	na	244.484798765988	245.357637137302	233.194594905772	232.018219924938	219.865708733751	168.513266921734	160.561871246275	163.391758206639	149.115803444739	158.526858898932
DLD	na	140.906756424524	122.562314467446	143.114071886568	129.424304844928	125.826263653863	93.852220276384	94.3875742538237	95.2457160954733	94.3800601771369	99.5521968377948
WDR7	na	19.2939490636059	16.4503790901173	17.5167758217943	15.7588132655392	14.985214470588	17.7887417118431	18.1712633208842	15.9498778540832	19.9394493331979	18.9164010384781
TXNL1	na	90.2956816176758	83.2771315411887	95.2348846403299	82.8751948913354	84.503399507696	69.9739715470012	74.59781784363	76.0075932809511	76.6300405746431	76.1106959430532
CMTM6	na	30.3016547398948	23.487226802887	29.3154317201523	25.4969517193723	25.8422706848157	41.7038965443625	42.8532829328545	43.2385314338181	44.3750490062346	43.4335404236429
ITGA6	na	249.968342184065	224.946118606221	218.456342145366	170.922513110848	158.025898053473	399.656190866285	381.780449407808	389.373558418876	360.004802862915	363.120717973923
MAP3K20	na	119.013201592348	109.141042008654	109.892600500406	90.4717510295953	82.2329124666978	66.2833612333408	61.6866570630017	61.1160011612621	53.1718648885278	57.565204728859
FH	na	45.1275313887709	47.0210552462559	48.6442877993736	53.458743462329	53.6247757501207	37.1644458585602	38.623130540341	40.4416334214907	36.242881435048	36.8684365338182
SEL1L3	na	255.939311683749	257.427462022119	242.093922392247	240.099662625215	255.532996068704	139.357445443817	135.217740825041	132.474696394696	144.033198712747	146.657744521848
CDV3	na	200.250881860163	187.198789815867	195.463057101125	171.730657380875	171.359849221517	131.71788209454	130.215125821721	123.743839085944	118.151011539067	122.474423978539
ALKBH5	na	141.759752067336	144.604890415394	136.147630008015	110.634950566785	108.776970055095	93.7415019669742	87.9503858304335	87.9511037119708	84.0584628752462	86.2365341460033
NLRP1	na	4.5086912548637	3.40191975518006	4.30872416765975	4.28316463114654	4.41712933430555	2.98939435406493	3.89909698788204	3.32604087952447	3.01046587971812	3.82037119012402
PITPNM3	na	8.73305062879006	9.27372645590181	8.65771678548454	9.2128446783152	9.70117190244678	13.7290703668167	13.2422161852598	14.9293880387746	13.4884510195163	12.6480250080805
SPAG7	na	46.2648589125203	47.4870716510751	43.4093892779178	35.1542757462027	36.7406084816069	27.7902956618628	24.6084517442744	24.4539596483219	20.6040976443045	25.110595104019
ORC6	na	24.0463533592731	24.6056661744531	28.3087204660262	30.5478534070451	32.158352817047	15.8327182456031	15.1549807453528	15.7608982586557	15.2478141959749	16.0974863739206
ZC3HC1	na	15.760109971956	16.3105741686715	12.8456356026492	19.0722047726525	18.2051779105491	19.4495163529903	21.6657370364389	19.6916738435483	22.0897821044252	21.0676780193247
TMEM101	na	22.1372678729794	22.2289825098752	27.4228145623952	29.3356370020037	29.8465841934852	23.767530419973	23.6520694642278	24.6051433246639	24.7092783893747	25.3331409985894
PSME1	na	38.9128488482831	41.3356551074619	46.5905968409563	45.5793368295594	40.166979834386	54.5841265390373	53.1160004764308	52.0449805807408	55.0876159028939	55.8590195371531
PPP2R3C	na	8.85490714919178	8.06208380337193	10.5503339432416	9.94017452134008	10.8570562142277	9.11580747474119	10.9248283528393	9.90253080040239	10.8298577750899	10.2371111502352
HAUS4	na	24.6150171211478	24.8852760173446	26.6979824594244	27.1940546864304	28.1127577258138	35.9096383519157	37.3724767895109	35.7171435358025	37.4157902193538	39.7615331632325
SLC7A8	na	146.674631723539	153.785413590332	138.080515615937	110.352100072275	102.956266913627	252.474651557508	300.340819868461	283.847352332145	265.390160928917	233.042642597565
OSGEP	na	26.6865779679771	25.8639104674649	25.3288551538129	32.8914717901253	31.3327211657749	24.0258731419292	24.4245320750347	24.756327001006	23.5363696050689	27.9295097685765
RNF31	na	76.7696078530847	85.1411971604654	72.8456263485653	100.371518337434	98.7042639095755	54.1412533013981	55.3966043750033	53.3678377487335	57.3161425930749	61.0888480595559
SCFD1	na	73.2763876015687	67.059760653481	76.6308606640794	64.2878766806995	65.4313083633112	52.6650091759339	49.8422303639638	51.7804091471423	50.7478534009626	51.3339196808897
G2E3	na	14.3790694074032	12.0698248848169	13.3691254547947	11.6776847018995	11.971658943445	18.2316149494824	15.9274433561596	18.7845717854961	19.2748010220913	19.9920395289014
HECTD1	na	182.013022640038	164.783400744064	164.255008223216	147.041849931531	148.077036655645	159.286741137583	158.759458487725	157.986941777412	146.105337565021	153.074484481959
HNRNPC	na	454.484202258288	429.620523602808	480.603952719805	474.582722573737	542.563839633438	373.452857639296	373.982255432044	380.075762323841	438.824273168262	381.443663293547
SUPT16H	na	271.415089774768	238.134382862604	281.15431905234	302.286364203842	309.116490236261	243.063595257674	230.193858020432	245.333310784015	230.711157872943	239.088472733392
TOX4	na	64.5839558129125	65.7083130795053	63.3422721096148	55.3174752833926	61.0141790290057	76.2849151833605	75.3334965205888	75.5162463328396	77.9984341563331	77.5572442577604
GEMIN2	na	10.3171853940124	10.3921658274679	9.74496493994074	7.07126236274193	8.54528759066588	6.75381687399854	6.69467596032576	7.52138789801555	6.68558007054284	7.64074238024803
TGM1	na	1.05608984348159	0.885431169156455	0.64429520264071	0.767737056526267	0.454097408199636	0.922652578415101	1.25065375083009	0.907102058052127	0.742842230060315	0.74181964856777
TINF2	na	14.1353563665997	15.7979561233704	16.0268431656877	17.6175450866027	17.0905751813318	18.1578027432092	17.030961371598	19.0869391381802	21.1123581175037	20.9193140896111
TRPM7	na	87.6960758491057	74.1432100067326	82.550322838341	77.4606282821502	78.0221910452102	64.1797133545544	63.2315822846153	63.9884910117605	62.5160382034971	64.056126653827
TYRO3	na	46.7116661539933	49.863755315653	45.1006641848497	67.5608609743115	66.2156584320197	40.7812439659474	45.2442386329708	41.7266946703978	47.6200966428139	44.2866330194959
WDR76	na	31.3577445833764	27.1221547604767	31.8926125307151	43.6801977949944	43.0154090312746	22.0329435725526	21.4450334333512	20.2964085489163	21.2296489959343	20.4371313180421
CAPN3	na	0.121856520401722	0.326211483373431	0.0805369003300887	0.0404072135013825	0.0412815825636033	1.14408919723472	1.43457342006981	1.17167349165066	1.36839358169005	1.07563849042327
SNAP23	na	6.94582166289814	6.10481490313135	7.08724722904781	6.34393251971705	5.61429522865005	16.866089133428	15.3756843484405	16.0254696922542	16.0688503449889	14.8363929713554
PHGDH	na	164.46568370219	170.189191039967	151.167761919577	159.244828408948	166.901438304648	105.699079383234	122.637635449044	115.20196137262	115.922484848886	125.849703379522
EZR	na	246.80007265362	266.607985197057	261.825462973118	211.127690544723	197.73878047966	500.520570738624	456.562186920678	466.855192544161	402.425003895307	412.154996744253
MYL6	na	79.3285947815208	80.3412281908278	91.6107241254759	89.5827923325649	78.3524437057191	115.774445539527	112.742757243948	122.761145189721	118.85475680965	126.072249274093
AGO1	na	96.5103641581636	81.925683967213	83.9597185941175	90.0272716810801	80.5816491641536	98.1702343433667	99.8683803971673	100.915103958299	100.752864571865	97.1783739623779
CLSPN	na	35.4196285967671	36.3026779354146	35.7181152963944	47.4784758641244	48.3407331819795	19.1173614247609	20.1943796825211	20.8633473351989	20.0567402116285	19.9920395289014
RFFL	na	24.3306852402104	21.5299579026464	22.67113744292	21.2946015152286	22.6223072448546	25.4652111642568	26.3372966351277	26.6461229552812	28.9708469723523	28.6342384347159
UNC13D	na	0.568663761874701	0.466016404819187	0.362416051485399	0.484886562016589	0.454097408199636	1.43933802232756	1.47135735391775	1.81420411610425	1.72026621698178	1.96582206870459
MFSD11	na	14.7040201284744	16.03096432578	12.724830252154	13.5768237364645	15.9346908695509	12.2897323444891	14.8974932084172	14.3246533334065	15.6387837907435	15.2443937780677
DPYSL2	na	46.5898096335916	43.4793305696301	45.2617379855099	39.9223269393659	39.0936586877323	107.175323508698	109.211499594545	110.477471486932	109.27600173782	105.152935184481
TGFB2	na	108.777253878604	93.5760940876927	103.046963972349	97.9874927408524	97.7547875106126	113.301736629374	107.372302902148	108.927838804426	105.835469303857	104.225660623772
GPATCH2	na	6.70210862209469	5.4989935768664	5.95973062442657	5.05090168767281	5.24276098557762	8.56221592769213	8.97527985889828	7.40800014075904	6.84196790845027	9.27274560709713
NUP50	na	398.755153594567	357.714192339208	328.912700948082	295.174694627599	306.268061039373	156.629501711747	128.192009460084	132.436900475611	119.988568634479	127.889707413084
CDC45	na	33.1449735492683	38.1667435546914	39.1409335604231	57.1762071044562	58.0006235018626	21.0364787878643	20.6357868886965	20.9011432542844	21.1123581175037	24.9251401918771
COMT	na	68.6864586664371	67.6655819797459	66.4026743221582	71.9248400324608	67.3715427438006	53.218600722983	53.4102719472143	52.9142867197074	54.4229675917873	52.1499212943142
AC016026.1	na	51.7890211707317	50.7491864848094	45.9060331881506	52.5697847652986	49.5791806588876	44.6563847952909	40.535895100434	41.0085722077732	40.4653530585488	43.3593584587862
ECHDC1	na	27.1740040495839	23.1144136790317	29.7986531221328	23.1533333362921	22.5397440797274	18.1208966400726	19.3851331378664	20.6365718206859	17.7500196024939	20.5113132828988
LRRFIP2	na	23.1121200361932	24.7920727363807	26.7382509095895	25.6585805733779	27.0394365791602	23.8413426262462	21.8864406395265	26.7217147934522	22.3243638612863	23.0335000880293
SEC22C	na	27.4989547706552	26.0037153889106	25.8523450059585	26.2646887758986	29.2686420375947	23.2139388729239	23.2474461919005	23.0177147230727	26.7814172416482	25.8895057350152
XYLB	na	24.4525417606122	26.8425449175852	22.5100636422598	25.9414310678875	27.8650682304322	19.7816712812198	17.2884489085336	19.9562452771468	18.3364739946467	17.9891264777684
HDAC6	na	13.8510244856624	16.0775659662619	16.348990767008	17.0922513110848	16.0998171998053	20.6305116533616	21.555385234895	19.5782860862917	27.3678716338011	25.5927778755881
KRT31	na	1.29980288428503	1.67765905734907	1.28859040528142	0.202036067506912	0.412815825636033	0.959558681551705	0.404623272327381	0.680326543539095	0.390969594768587	0.667637683710993
CDC6	na	94.0326149099952	93.1566793233554	90.8456235723401	104.169796406564	114.804081109381	33.8428965762659	32.9216207939097	34.5076741250663	30.9256949461952	31.0080613101328
UPRT	na	5.56478109834529	5.59219685783024	5.31543542178586	4.04072135013825	4.12815825636033	6.49547415204231	5.14975073871213	6.12293889185186	4.84802297513048	6.19419406554088
CDC23	na	32.6981663077953	29.7318466274641	32.8993237848413	37.2150436347732	38.5982796969691	34.1012392982221	34.2090584785877	36.1328986457431	30.1828527161349	33.4560661504064
AAAS	na	53.6168689767576	51.0753979681829	49.4496568026745	60.5300058250709	65.1010557028024	43.7337322168758	48.7019284146775	45.7708580125469	55.0485189434171	50.0728262783245
CBX5	na	74.7386658463893	63.7976458197466	70.1073717373422	86.956323454975	91.2322974655633	69.9739715470012	71.6183192019465	70.9807360425789	75.4571317903373	72.8095985069266
SUCO	na	30.4641301004304	24.2328530505977	28.5503311670165	25.1332867978599	25.4294548591796	20.9626665815911	19.3851331378664	22.0350208268496	20.7995824416888	20.2516764059001
MSH2	na	59.1410312349689	51.3084061705924	62.2550239551586	73.743164640023	71.2107299222157	58.533079574654	61.465953459914	61.0782052421766	56.2996216466765	57.5281137464306
MAP3K1	na	9.70790279200383	7.59606739855274	10.4697970429115	7.39452007075299	8.04990859990264	14.725535151505	13.5364876560433	14.1734696570645	14.1921962900997	14.3542101997864
DHPS	na	44.5182487867623	48.698714303605	46.308717689801	51.3171611467557	48.7535490076155	46.7969387772139	42.6693632636148	44.6369804399818	47.0727392101379	53.5222876441646
HOOK2	na	42.6904009807365	48.1860962583039	42.9664363261023	42.3063525359474	44.4602644210008	37.8287557150191	35.5332800971137	38.3250619527024	35.9301057592332	39.5760782510905
ARCN1	na	239.732394470321	230.864526947425	224.536878120287	211.006468904219	217.347532197371	134.116778798419	142.169904322303	136.707839332273	153.299178108763	134.046810496196
EPB41L4B	na	11.8607013191009	11.4174019180701	13.2885885544646	12.0817568369134	11.8478141957541	10.5182393939321	11.2926676913187	11.3765716447371	8.95320372020064	8.86474480038485
TMEM38B	na	29.8548474984218	23.4406251624051	27.4630830125603	28.4466783049732	26.2550865104517	17.0506196491111	16.99417743775	17.1971431839049	16.4207229802807	15.9862134266354
PSMD5	na	33.0637358690005	30.2910663132471	33.8254981386373	34.6693891841861	34.5939661882996	23.0294083572409	23.8727730673155	25.9280004926566	27.6415503501391	24.9251401918771
NUP188	na	405.416643376528	410.23424116233	359.395917723021	456.965177487134	456.037642580126	221.215182200805	225.706218090983	221.143922569291	239.234295038898	233.932826175846
CRAT	na	49.9611733647059	57.5064243546876	49.046972301024	51.5191972142626	51.8909492824493	51.4102016692894	54.9919811026759	52.1961642570828	56.1432338087691	58.4553883071403
NANS	na	75.0229977273267	77.5917314023946	83.4362287419719	70.2681442789041	77.4029673067562	47.2767181179898	42.7061471974627	47.2826947759671	43.8276915735586	47.253911613767
TBC1D2	na	12.8355534823147	14.4465085493948	10.7114077439018	10.3846538698553	12.2193484388266	10.2229905688393	11.5133712944064	11.7167349165066	11.064439531951	11.0902037460882
WHRN	na	8.93614482945959	9.78634450120292	8.49664298482436	7.96022105977234	7.38940327888499	16.3494036895156	15.1181968115049	14.6270206860905	16.616207777665	14.2058462700728
CWF19L1	na	26.8490533285127	23.1610153195136	25.8523450059585	27.0728330459262	24.8515127032892	22.6972534290115	21.4818173671992	22.9799188039872	21.2687459554111	23.2189550001712
SEMA4G	na	8.69243178865615	10.2523609060221	9.42281733862038	7.43492728425437	7.14171378350337	13.8397886762265	15.2285486130487	13.0017961654138	11.611796964627	10.8676578515178
BTAF1	na	128.152440622477	111.331319111304	103.771796075319	99.9270389889188	108.157746316641	73.627675757525	67.9399258171521	69.2043278455602	67.0512855028127	68.7666814222323
IKZF5	na	10.520279594682	9.97275106313059	9.986575640931	10.8695404318719	9.82501665013759	17.8256478149797	17.6930721808609	17.801877889273	16.889886494003	17.284397811629
TLL2	na	4.22435937392635	4.66016404819187	4.2684557174947	5.05090168767281	4.41712933430555	5.31447885167098	6.17970088645455	5.51820418648377	5.47357432676022	5.08146459268923
SORBS1	na	4.71178545553324	4.70676568867379	4.22818726732966	3.43461314761751	3.88046876097871	8.96818306219478	10.2627175435763	9.2977960950343	10.9471486535204	8.3825620288158
BAMBI	na	278.320292597532	278.211793677054	264.966402085992	221.027457852562	202.32103614422	397.773979606318	428.679965063937	438.432661391861	457.238941081863	448.392886576789
IL11	na	1.0967086836155	1.86406561927675	1.0872481544562	0.525293775517972	0.825631651272066	0.664309856458872	0.514975073871213	0.755918381710106	0.586454392152881	0.704728666139382
WAC	na	178.966609629995	175.12896493105	168.442927040381	151.567457843686	153.815176631986	151.868614407126	151.733727122768	148.689145682378	155.996868312666	142.281008595298
CREM	na	6.94582166289814	5.96500998168559	6.92617342838763	5.61660267669216	5.28404256814122	5.27757274853438	6.73145989417371	5.66938786282579	4.2615685829776	6.04583013582733
NUBP2	na	45.2900067493066	53.7782931161341	47.234892043597	62.3483304326331	64.72952145973	49.12202327482	48.8858480839173	45.7330620934614	54.6966463081253	53.0401048725956
HIVEP1	na	9.50480859133429	8.57470184867304	7.73154243168852	6.58637580072534	7.63709277426661	11.9944835193963	11.6605070297982	10.696245101198	11.4554091267196	10.0145652556649
FKBP5	na	33.9979691920804	31.4561073252951	38.3355645571222	46.2662594590829	43.3456616917835	30.4844411908349	32.1859421169508	30.4257148638318	30.0655618377043	31.0080613101328
SRPK1	na	140.256854982382	126.942868672746	131.597295139365	145.54678303198	149.191639384862	108.282506602796	106.673408159037	107.151430607408	102.707712545708	97.9943755758024
BRPF3	na	58.4911297928264	55.0831390496279	50.778515658121	60.1259336900571	62.128781758223	65.988112408248	60.1049479075401	62.4010624101692	64.6272740152474	57.8990235707145
MRPS18A	na	43.340302422879	56.154976780712	52.0268376132373	53.4183362488276	53.0881151767938	35.6143895268229	37.262124987967	39.118776253498	41.6773588023314	40.4291708469435
TMEM14A	na	6.70210862209469	5.21938373397489	6.36241512607701	9.05121582430967	7.38940327888499	7.52884503986722	8.27638511578735	9.2977960950343	11.064439531951	9.42110953681068
EFHC1	na	4.75240429566715	3.72813123855349	3.70469741518408	6.46515416022119	5.40788731583203	10.7027699096152	10.8144765512955	11.3765716447371	12.1591543973031	12.314206166225
HSP90AB1	na	2239.15418122177	2302.68025949257	2328.64393614419	2413.36123358357	2317.25907404274	1596.59492779263	1623.34856857745	1572.34802987611	1655.91262168287	1717.57212331139
CDC5L	na	69.7425485099187	71.067501734926	74.9798542073126	70.8338452679234	67.2064164135462	54.99009367354	54.955197168828	60.738041970407	58.8409240126724	59.3455718854216
ITPR3	na	408.422437546437	424.354538228351	366.684507202894	446.742152471284	440.350641205956	274.359970717514	258.002512009478	258.372902868514	247.05368693427	249.993221567339
ZNF184	na	14.6634012883405	13.7008823016841	13.6912730561151	10.1018033753456	11.8478141957541	15.3898450079639	13.2054322514118	16.1388574495108	16.5380138587112	15.6153036023516
DSP	na	383.523088544352	365.54326794017	376.95296199498	266.970459603634	245.873105748821	556.876190228218	538.148952195417	553.14327581637	530.154770506204	536.558151809068
SIRT1	na	44.9650560282353	39.4249878477032	44.6174427828692	37.2150436347732	36.0801031605893	40.818150069084	37.9978036649259	41.9534701849109	41.2081952886091	42.58044782779
HNRNPH3	na	50.6516936469823	43.525932210112	55.1275082759457	48.5694706286617	44.9143618292004	68.4977274215371	65.2546986462522	60.8514297276635	60.326608472793	61.0888480595559
IFT74	na	4.58992893513152	4.93977389108338	6.84563652805754	4.72764397966175	4.87122674250519	13.7659764699533	15.1917646792008	15.1939594723731	13.0192875057939	13.7607544809321
JAK2	na	11.6169882782975	12.2562314467446	11.3959713967076	9.13203025131243	10.3203956409008	16.3494036895156	16.6631220331185	15.5341227441427	15.2869111554518	15.5411216374948
ABL1	na	100.572248171554	103.828454993715	89.1946171155733	106.553822003146	104.070869642844	85.4007226581017	89.7527985889828	88.2156751455694	89.2974554451453	96.9558280678076
ACOT7	na	95.454274314682	110.539091223111	105.100654930766	106.149749868132	100.892187785446	93.5938775544278	91.4080756121403	90.3700425334432	83.7847841589082	93.6918216141094
SH3GLB1	na	29.4080402569488	26.4231301532479	30.4429483247735	27.2344618999318	22.6635888274182	33.2523989260802	34.3194102801315	32.164327141765	33.5451912311448	35.3106152718259
CDC7	na	14.1759752067336	12.9086544134915	14.6174474099111	19.9611634696829	19.6500333002752	11.9944835193963	12.7272411113885	12.8884084081573	14.3485841280071	15.8007585144935
SYDE2	na	7.96129266624582	6.75723786987821	8.81879058614472	7.23289121674746	5.36660573326843	5.60972767676381	5.77507761412717	5.36702051014175	4.14427770454702	5.60073834668666
PCSK5	na	2.84331880937351	3.30871647421623	2.37583855973762	2.82850494509677	2.4768949538162	2.10364787878643	2.90593077398756	2.60791841689987	2.4631084470421	2.96727859427108
SCD	na	1389.69237750137	1344.69033610576	1347.26153717189	785.758673747883	806.88981278819	806.841226772437	826.976400769472	766.879198244902	732.755214515286	734.401452082092
TMED1	na	12.3481274007078	13.9338905040937	11.838924348523	15.3547411305253	12.6321642644626	14.1719436044559	10.9616122866872	11.4899594019936	12.7847057489328	13.7236634985037
ABLIM1	na	73.4388629621043	66.7335491701075	64.6308625148962	54.8729959348774	62.954413409495	78.4254691652835	81.8442528116749	80.2407362185277	61.5386142165756	64.2044905835405
ERMP1	na	79.4504513019226	67.4791754178182	77.0738136158949	81.0164630702718	90.2415394840368	58.533079574654	57.3829368027923	56.2781235183174	54.6184523891716	51.2597377160329
RAB18	na	44.7213429874319	35.7434582496316	45.3020064356749	38.7505177478258	38.7634060272235	30.2630045720153	31.4870473738399	33.2604087952447	32.098603730501	33.6415210625484
NRP1	na	1.29980288428503	1.07183773108413	1.04697970429115	0.848551483529032	1.07332114665369	0.221436618819624	0.110351801543831	0.226775514513032	0.0781939189537174	0.074181964856777
HSD17B7P2	na	2.64022460870397	2.56309022650553	2.89932841188319	2.18198952907465	1.65126330254413	2.54652111642568	2.75879503859578	3.36383679860997	2.77588412285697	2.52218680513042
PRTFDC1	na	24.1682098796748	22.2755841503571	25.1677813531527	31.7196625985852	34.9242188488084	21.8853191600062	22.217496044158	23.4334698330133	25.3348297410044	24.5171393851648
TSPAN15	na	11.8607013191009	12.023223244335	10.5100654930766	9.25325189181658	9.20579291168354	15.9065304518763	15.9642272900076	16.2900411258528	18.1018922377856	17.4327617413426
WASHC2A	na	54.9572907011765	56.3413833426397	61.9328763538382	49.4180221121907	49.2076464158151	65.4345208611989	66.9099756694097	65.9538788042067	60.5220932701773	58.6779342017106
MAST3	na	25.6711069646294	26.7027399961394	25.9328819062886	29.2952297885023	27.7412234827414	26.9414552897209	28.0661415259811	26.2681637644262	25.725799335773	28.1149646807185
MZF1	na	13.6073114448589	14.4931101898767	10.6308708435717	12.4454217584258	12.3019116039538	16.6077464114718	15.4860361499843	14.362449252492	13.9967114927154	15.8749404793503
OCEL1	na	4.38683473446198	6.71063622939629	6.32214667591197	7.19248400324608	6.89402428812175	9.89083564060988	9.82131033740098	9.86473488131688	10.0088216260758	10.2371111502352
MYO9B	na	127.543158020469	133.327293418769	111.301996256183	120.534717874624	111.295146591474	131.680975991403	128.780552401651	121.249308426301	115.922484848886	125.738430432237
KCNK6	na	33.6730184710091	35.5570516877039	35.8389206468895	32.9318790036267	32.4886054775558	20.8519482721813	22.916390787269	23.3578779948423	22.5589456181475	19.287310862762
CATSPERG	na	2.2340362073649	1.91066725975867	1.24832195511638	1.45465968604977	0.990757981526479	3.21083097288455	2.31738783242046	2.75910209324189	3.55782331239414	3.33818841855497
PSMD8	na	190.218028347088	201.412290162852	210.120772961202	206.157603284053	216.398055798409	123.044947857438	119.32708140273	123.592655409602	132.030432153352	138.757365264601
FBXL19	na	33.4699242703396	39.3317845667394	34.3489879907828	35.1542757462027	29.2686420375947	45.3576007548863	41.8233327851121	41.0841640459443	43.3585280598363	43.915723195212
HSD3B7	na	113.042232092664	114.267222461665	108.48320474463	128.454531720895	123.349368700047	70.6751875065967	70.8458565911397	67.1633482149429	68.1069034086879	70.2874117017962
SETD1A	na	80.2222092644668	93.2498826043193	78.2013302205162	97.3813845383317	93.2963765937435	81.5993940350315	78.0922915591846	76.5745320672337	84.1757537536768	82.2677990261657
BCL7C	na	33.7542561512769	50.7957881252913	46.5100599406262	62.9948458486552	58.1244682495534	63.1463424667295	60.3624354444757	59.4529807214998	66.2693463132755	71.029231350364
EFNA2	na	2.47774924816834	3.26211483373431	3.14093911287346	5.25293775517972	4.08687667379673	5.20376054226117	5.40723827564773	4.76228580477367	6.60738615158912	6.30546701282605
CIRBP	na	146.024730281397	136.822416454913	140.89930712749	179.125177451628	188.161453324904	139.65269426891	135.070605089649	134.062124996287	147.98199161991	153.000302517103
ATP5F1D	na	201.022639822707	242.65474198935	204.644263738755	230.482745811886	248.515127032892	130.721417309851	135.107389023497	131.718778012986	131.443977761199	127.444615623943
CBARP	na	80.4253034651363	104.713886162871	86.4160940541852	95.8055032117778	88.4251498512383	49.7494270281422	44.4349920883161	41.8022865085689	43.710400695128	44.9913616856353
HNRNPM	na	94.8856105528073	93.5294924472108	98.4160922033684	96.2903897737944	83.8841757692419	122.417544104116	121.019142359735	120.720165559104	121.669737891984	127.370433659086
MARCHF2	na	6.1740637003539	7.08344935325164	5.79865682376639	6.10148923870875	5.36660573326843	13.9874130887729	15.0814128776569	15.9876737731687	14.0358084521923	16.6167601279181
NDUFB7	na	40.8219343345768	51.8210242158936	47.2751604937621	58.8329028580129	56.1429522865005	43.0325162572803	43.9200170144449	43.2007355147325	44.7660186010032	47.9957312623347
TECR	na	87.2086497674988	98.6556729002218	87.4228053083113	115.241372905943	126.486768974881	84.9578494204625	86.1847570057322	88.2534710646549	113.185697685506	98.810377189227
TIMM13	na	53.1700617352846	57.1336112308323	51.5033477610918	69.2579639413695	60.8077711161877	37.7180374056093	38.0713715326218	34.6588578014084	38.2368263683678	40.9855355833693
CDC34	na	56.906995027604	69.5762492395046	64.8724732158865	52.1253054167834	44.9143618292004	56.3187133864577	54.955197168828	55.8623684083768	54.774840227079	58.5666612544255
MTAP	na	151.67074906001	135.424367240456	143.114071886568	172.942873785917	168.139885781556	129.171360978114	125.506782289184	123.176900299662	120.379538229248	118.097688051989
MISP	na	34.4853952736872	33.6929860684272	30.885901276589	19.1126119861539	18.6592753187487	48.8267744497271	48.8490641500693	45.2795110644353	44.1404672493735	44.5462698964946
CEP170B	na	510.456963962812	597.899047383016	473.194557889436	518.141698728227	475.522549550146	399.877627485105	375.821452124441	366.847190643914	369.192588339977	367.57163586533
POLR2E	na	81.8063440296892	85.8868234081761	84.2415977452728	92.3708900641603	88.136178773293	101.9346568633	102.443255766523	102.011185611779	106.343729777056	105.523845008765
POLRMT	na	188.146467500258	221.590800491523	192.402654888582	217.794880772451	204.013581029327	118.874558203002	119.290297468882	115.995675673416	117.173587552146	118.394415911416
HCN2	na	3.04641301004304	3.4951230361439	3.5436236145239	4.48520069865345	4.04559509123312	5.5359154704906	5.37045434179979	6.23632664910837	7.54571317903373	7.23274157353576
IZUMO4	na	1.21856520401722	1.21164265252989	1.73154335709691	1.29303083204424	1.98151596305296	2.25127229133285	2.3541717662684	2.26775514513032	2.30672060913466	1.63200322684909
RASSF7	na	29.0830895358776	32.4813434158973	29.7986531221328	38.669703320823	35.7085689175169	43.4384833917829	43.1107704697901	41.0085722077732	39.839801706919	44.9171797207785
GADD45B	na	38.4660416068102	40.3104190168596	35.2348938944138	30.0629668450285	26.5027760058333	48.7529622434539	52.5274575348637	51.8560009853133	47.6982905617676	48.7004599284741
MKNK2	na	238.595066946571	260.689576855853	219.342248048997	183.56997093678	179.574884151674	193.572510951488	197.161885424979	176.16677885754	180.197886228842	183.303635161096
ARVCF	na	18.847141822133	19.4328840809601	19.2483191788912	18.3044677161263	15.7282829567329	25.723553886213	24.4245320750347	23.7736331047828	24.4746966325135	24.8509582270203
TRMT2A	na	52.1952095720708	56.3879849831216	56.0939510799068	55.5599185644009	52.0973571952674	44.5456664858811	44.8028314267955	43.011755919305	38.9014746794744	38.9826225322363
RANBP1	na	153.011170784429	161.567887550812	186.32211891366	195.490098919688	204.467678437527	113.080300010555	102.737527237307	115.164165453535	106.421923696009	113.127496406585
ZDHHC8	na	91.5954845019608	117.529337295399	91.9731401769613	127.282722529355	115.71227592578	74.7717649547597	70.4412333188123	65.5381236942662	68.615163881887	64.6866733551096
KLHL22	na	18.5221911010617	18.4076479903579	16.6308699181633	24.1635136738267	23.9845994694535	15.7958121424665	14.5296538699378	15.9498778540832	15.8342685881278	16.9505789697735
MED15	na	121.247237799713	140.87675917684	114.523472269386	129.141454350418	127.683934869225	99.166699128055	89.7895825228307	88.9715935272795	97.7033017326699	93.5063667019674
SNAP29	na	26.1585330462363	27.1221547604767	29.6778477716377	30.9923327555603	30.7960605924481	29.5617886124198	30.6042329614892	28.724898504984	29.6745922429358	27.8182368212914
CRKL	na	79.3692136216547	76.9393084356477	65.8791844700126	64.7727632427161	64.935929372548	66.6893283678435	61.7234409968496	58.0167357962506	63.923528744664	62.9804881634037
LZTR1	na	61.0094978811287	70.5548836896249	63.4228090099449	67.6820826148156	62.2526265059138	60.5260091440306	53.2999201456705	57.3364092527115	57.9025969852277	56.6008391857209
MMP11	na	12.8355534823147	9.92614942264868	12.2013404000084	14.3445607929908	13.5816406634255	13.138572716631	13.05829651602	12.8506124890718	14.114002371146	13.7236634985037
SMARCB1	na	99.1505887668676	107.509984591786	101.557031316242	112.049203039334	104.070869642844	109.832562934534	102.847879038851	101.784410097266	117.525460187437	122.326060048825
BCL2L13	na	35.0946778756959	35.0444336424028	34.0268403894625	34.8310180381917	34.8829372662448	37.8656618181557	40.3519754311943	42.1802456994239	38.5105050847058	41.5789913022235
DDTL	na	27.8645243318604	36.4890844973423	32.8187868845112	42.3871669629502	36.5342005687889	23.58299990429	23.0635265226607	23.7358371856973	22.40255778024	23.4415008947415
DDT	na	47.5240429566715	54.0113013185437	51.1812001597714	67.8033042553198	57.8767787541718	39.4526242530297	36.3057427079205	40.0258783115501	38.1586324494141	37.1651643932453
GSTT2	na	3.08703185017695	3.44852139566198	2.37583855973762	3.07094822610507	3.38508977021547	3.54298590111399	3.42090584785877	2.8724898504984	3.98788986663959	4.22837199683629
CABIN1	na	109.752106041817	120.558443926724	107.557030390834	115.079744051937	112.822565146328	104.997863423638	98.9487820509687	96.8709406161501	105.053530114319	104.633661430484
TBC1D10A	na	13.2823607237877	18.5474529118036	15.7449640145323	18.2640605026249	17.7097989197858	13.8028825730899	16.6999059669665	13.4931431135254	14.7395537227757	16.4683961982045
SUSD2	na	0.365569561205165	0.512618045301105	0.241610700990266	0.16162885400553	0.165126330254413	1.29171360978114	1.1770858831342	1.28506124890718	2.2676236496578	1.70618519170587
SF3A1	na	252.892898673706	284.503015142113	250.228149325586	267.132088457639	264.367254737316	202.393069601136	193.777763510968	184.330697380009	201.50572914373	198.251301079737
RNF215	na	11.0483245164228	10.5319707489136	9.46308578878543	11.6372774883981	9.78373506757398	15.4636572142371	15.9274433561596	14.5514288479195	17.0462743319104	17.469852723771
SEC14L2	na	12.3075085605739	13.7940855826479	13.2885885544646	12.8090866799382	12.6321642644626	10.2229905688393	9.34311919737772	10.2048981530864	10.3606942613676	12.0174783067979
SPECC1L	na	75.8353745300048	74.4228198496241	69.9462979366821	61.2169284545944	61.2618685243873	69.900159340728	64.9236432416207	62.4010624101692	56.7687851603988	59.6793907272771
PPIL2	na	62.9998210476901	66.0345245628787	59.7583800449259	64.8535776697188	69.2292139591627	64.1797133545544	66.2478648601467	66.5586135095748	71.7820175995126	72.9579624366402
YPEL1	na	0.243713040803443	0.279609842891512	0.241610700990266	0.565700989019354	0.288971077945223	7.3074084210476	8.46030478502706	9.60016344771834	10.4388881803213	9.90329230837973
SNRPD3	na	101.831432215705	99.3080958669687	109.852332050241	103.078801642027	113.730759962727	74.7348588516231	72.2804300112095	76.1965728763787	76.082683141967	73.7739640500647
PES1	na	210.080641172568	244.798417451519	222.08050266022	235.372018645553	239.639586781717	122.860417341755	121.754821036694	118.754777766658	124.09374937955	122.400242013682
MAPK1	na	156.585628716212	145.863134708405	144.201320041024	163.366364186089	167.396817295411	135.002525273698	135.843067700456	139.882696535455	146.574501078743	138.571910352459
PRODH	na	3.940027492989	4.42715584578227	3.30201291353364	5.77823153069769	6.2335189671041	5.72044598617362	5.14975073871213	5.40481642922726	4.69163513722305	6.4538309425396
PPM1F	na	50.773550167384	52.147235699267	47.8791872462378	44.8924142000359	45.4097408199636	31.591624284933	32.075590315407	33.8273475815272	30.2219496756118	28.5600564698592
SLC35E4	na	47.280329915868	56.1083751402301	47.4765027445873	38.7101105343244	39.9192903390044	18.5268637745752	20.0104600132814	22.6775514513032	21.2296489959343	22.2174984746047
TOP3B	na	23.640164957934	25.2580891411999	23.3959695458908	21.6178592232396	22.9112783227998	22.3281923976454	22.4014157133977	22.8665310467307	23.1454000103004	23.775319736597
ESS2	na	26.5241026074414	34.5784172375837	28.0268413148709	33.6188016331502	32.158352817047	26.4247698458085	26.8890556428469	25.0208984346045	26.7032233226945	29.7469679075676
CRYBB2P1	na	22.0560301927116	24.1396497696339	23.597311796716	20.2036067506912	17.6685173372222	16.9399013397012	15.7435236869199	15.4207349868862	15.0523293985906	16.7280330752032
CARD10	na	30.7890808215017	34.9046287209571	26.0134188066187	30.4670389800424	28.1540393083774	30.0784740563323	30.8249365645769	26.7595107125378	31.551246297825	29.7098769251392
LRP5L	na	9.91099699267336	8.76110841060071	8.13422693333896	8.64714368929585	8.00862701733904	6.4216619457691	6.91537956341343	6.87885727356196	6.5291922326354	7.93747023967514
SLC25A1	na	98.9881134063319	110.585692863593	106.912735188193	123.242001179216	113.689478380163	97.7642672088641	104.392804260464	98.4961651368268	98.8762105169757	95.6947346652424
GRK3	na	1.54351592508847	1.63105741686715	1.24832195511638	0.525293775517972	0.701786903581256	1.29171360978114	1.25065375083009	2.1543673878738	1.3292966222132	0.667637683710993
GGA1	na	55.3634791025156	60.8617424693858	52.3489852145577	57.4590575989658	54.2852810711383	48.1255584901316	43.1107704697901	47.2826947759671	42.4202010323917	42.9142666696455
HIRA	na	114.098321936145	115.059450349857	101.798642017232	118.191099491544	105.309317119752	81.082708591119	78.460130897664	81.4880015483494	77.5683676020877	78.9296106076107
SH3BP1	na	21.2030345498996	22.4619907122848	21.825499989454	27.4769051809401	25.4294548591796	19.8185773843564	19.5690528071061	23.3578779948423	20.2522250090128	22.1433165097479
LGALS1	na	0.649901442142516	0.279609842891512	0.684563652805754	0.242443281008295	0.24768949538162	1.55005633173737	1.80241275854924	2.45673474055784	2.58039932547267	1.63200322684909
HPS4	na	35.1352967158298	37.234710745053	34.6711355921032	42.0639092549391	41.6118352241121	40.818150069084	42.0072524543518	39.6101232016095	47.1900300885685	43.4335404236429
Z83844.1	na	11.5763694381636	12.6290445706	13.610736155785	13.6980453769687	12.5083195167718	10.3706149813857	8.97527985889828	9.9781226385734	10.2043064234601	11.0902037460882
SRRD	na	25.833582325165	24.2794546910796	24.3624123498518	26.3455032029014	24.1497257997079	20.224544518859	19.6794046086499	20.3342044680018	21.1514550769806	22.2916804394615
PATZ1	na	43.5433966235486	47.3006650891474	42.6040202746169	51.9232693492765	51.3542887091225	62.5189387134072	64.0040448954221	68.3728176256791	68.5760669224102	69.7681379477988
TRIOBP	na	33.2262112295361	33.8793926303549	31.8926125307151	34.8310180381917	36.4929189862253	40.818150069084	41.4554934466326	45.3928988216919	48.0501631970593	46.8088198246263
TFIP11	na	31.1546503827069	33.7395877089091	32.697981534016	28.6891215859815	30.4658079319392	32.6619012758946	31.6709670430796	32.9580414425606	33.5060942716679	30.266241661565
GCAT	na	24.6150171211478	28.9862203797534	27.5436199128903	34.7502036111889	29.5163315329764	18.9697370122145	19.5322688732581	19.0491432190947	20.2131280495359	23.1818640177428
ANKRD54	na	18.40033458066	22.1823808693933	17.9597287736098	17.4963234460986	18.7831200664395	15.5374694205103	16.0010112238555	16.4034288831093	16.2643351423732	17.6923986183413
EIF3L	na	547.785678045873	589.650557017717	569.597227584553	579.277812755819	620.37962276583	477.749505103339	493.787527974797	506.956662693882	485.193267107817	497.464256329547
SNU13	na	116.088645102707	125.172006334434	117.704679832425	130.596114036468	142.008644018795	90.30923437527	89.2010395812636	89.160573122707	90.0402976752056	90.2423602482692
MICALL1	na	83.2280034343759	91.6188251874521	71.9597204449343	78.8748807546986	78.5588516185371	71.0073424348261	73.8621391666711	71.2453074761775	75.4571317903373	73.514327173066
POLR2F	na	27.0927663693161	32.0153270110781	34.6308671419382	29.6184874965133	30.4658079319392	25.0961501328907	21.2243298302635	25.7768168163146	21.03416419855	21.3273148963234
CCDC134	na	8.20500570704926	6.94364443180588	8.2550322838341	11.5564630613954	10.5680851362824	5.64663377990042	6.17970088645455	4.76228580477367	6.21641655682053	7.0843776438222
DEPDC5	na	46.9959980349307	44.4579650197504	37.2885848528311	41.5386154794212	40.9100483205309	22.8817839446945	21.9967924410704	22.6775514513032	23.1063030508235	21.6982247206073
PICK1	na	47.1178545553324	44.5511683007142	44.7785165835293	42.5083886034543	44.0061670128011	24.2842158638854	25.1602107519935	25.0964902727755	25.6867023762962	25.296050016161
CENPM	na	14.3384505672693	15.471744639997	14.6577158600762	26.8303897649179	26.5027760058333	11.3301736629374	10.6673408159037	10.6584491821125	13.1756753437014	13.3527536742199
SEPTIN3	na	87.4117439681684	87.7508890274528	88.912737964418	101.502920315473	111.006175513529	62.076065475768	61.0981141214346	61.2671848376041	68.4196790845027	62.053213602694
KDELR3	na	101.628338015036	95.4867613474513	113.154344963775	106.634636430148	101.676537854155	120.055553503373	130.178341887873	138.030696500265	113.928539915566	113.053314441728
CYP2D6	na	1.34042172441894	1.44465085493948	1.53020110627169	1.49506689955115	1.81638963279855	2.47270891015247	1.80241275854924	2.00318371153178	2.07213885227351	1.63200322684909
DDX17	na	304.07263724243	274.716670640911	283.449620711747	299.538673685748	311.345695694696	406.520726049693	399.179250117886	402.110783150691	394.331933283597	359.930893485082
TCF20	na	80.2222092644668	78.6635691334787	78.6040147221666	69.1771495143668	69.8897192801804	90.7521076129093	88.3917930366089	80.9588586811523	76.9428162504579	81.5259793775979
HSCB	na	2.35589272776662	2.33008202409593	3.10067066270842	2.90931937209954	3.42637135277907	4.28110796384607	4.63477566484091	4.38432661391861	4.14427770454702	4.41382690897823
CBY1	na	12.8355534823147	11.6970117609616	15.6644271142023	11.9201279829078	11.4349983701181	8.11934269005289	7.3935707034367	7.74816341252859	8.87500980124693	8.67928988824291
TOMM22	na	116.576071184314	107.137171467931	118.671122636386	134.232763251593	134.206424914274	73.7753001700714	71.6183192019465	71.8878381006311	74.8315804387076	75.7026951363409
XBP1	na	226.612509107068	240.744074729592	209.033524806745	204.056428181981	218.049319100953	160.689173056774	173.767303497686	170.572982832885	157.326164934879	162.2730481242
RTCB	na	66.980467380813	67.6655819797459	73.3288477505458	72.2480977404718	67.5779506566186	61.4117556193091	59.5899728336689	58.0167357962506	66.4648311106598	67.3943150723819
JOSD1	na	83.6748106758489	85.4674086438388	74.7785119564874	80.2083188002442	84.9574969158956	61.8546288569483	61.3556016583702	58.5080827443622	54.8921311055096	57.4539317815738
FBXO7	na	78.0287918972358	76.8461051546839	73.1677739498856	79.6830250247262	82.315475631825	78.4254691652835	79.7475685823421	76.6501239054047	84.4885294294917	85.3834415501503
GTPBP1	na	44.7619618275658	48.139494617822	42.4429464739568	56.731727755941	56.0603891213733	50.0077697500984	49.8054464301159	50.041796869209	51.5688895499766	52.0757393294575
POLDIP3	na	79.4910701420565	82.3450987315503	78.1610617703511	93.502292042199	91.8515212040173	88.8698963529425	90.5620451336375	89.8786955853316	94.7710297719055	94.0998224208216
RAB36	na	4.75240429566715	4.33395256481844	5.63758302310621	6.95004072223778	6.60505321017653	6.64309856458872	8.09246544654763	8.91983690417925	8.87500980124693	7.38110550324931
PPP6R2	na	76.4040382918795	81.36646428143	78.8053569729918	88.532204781529	86.2785075579309	74.0336428920277	72.3539978789054	73.4374707831368	73.6977686138787	74.9979664702016
SBF1	na	130.955140591717	136.356400050094	121.288571897114	117.22132636751	112.079496660183	125.886717798956	125.690701958424	114.975185858107	110.605298360033	116.428593842712
SUN2	na	93.707664188924	98.1430548549207	91.2080396238255	132.818510779044	122.606300213902	175.119459383186	166.925491801969	170.724166509227	236.067441321273	226.996812461738
CYB5R3	na	132.945463758278	159.517415369608	138.926153069403	158.153833644411	146.632181265919	153.418670738863	164.166696763373	157.760166262899	165.458332506066	165.166144753614
DNAL4	na	5.0367361766045	5.03297717204722	5.51677767261108	6.34393251971705	5.98582947172248	10.2968027751125	10.0420139404886	9.60016344771834	10.8298577750899	11.0531127636598
MIOX	na	1.1373275237494	1.58445577638523	0.805369003300887	0.646515416022119	0.908194816399273	0.442873237639248	0.662110809262988	1.05828573439415	0.508260473199163	0.445091789140662
LMF2	na	107.639926354854	122.469111186482	100.872467663436	167.568714390233	160.50279300729	70.3799386815039	72.7586211512328	66.5586135095748	96.1785203130724	96.807464138094
RHBDD3	na	19.7407563050789	23.6270317243328	21.0201309861532	25.254508438364	25.6771443545613	18.7113942902582	19.3115652701705	21.316898364225	20.7213885227351	20.8822231071827
PACSIN2	na	59.4253631159063	57.1336112308323	56.1342195300719	62.3887376461345	62.541597583859	53.6983800637589	48.7019284146775	49.1346948111569	48.988490224504	49.3680976121851
TTLL1	na	6.13344486021999	7.08344935325164	6.0805359749217	5.9802675982046	6.39864529735851	9.89083564060988	10.0787978743366	9.78914304314587	9.22688243653865	9.23565462466874
AP1B1	na	139.241383979034	164.317384339245	145.771789597461	157.305282160882	143.742470486467	107.839633365157	106.96767962982	106.660083659296	111.504528428001	113.832225072724
HMGXB4	na	32.0076460255189	30.7104810775844	31.3288542284045	38.5888888938202	38.7221244446599	29.4141641998734	31.8916706461672	30.6146944592593	35.148166569696	35.0138874123988
TOM1	na	17.5879577779818	16.3105741686715	15.9060378151925	14.3849680064922	12.6321642644626	27.49504683677	25.1969946858415	26.3437556025972	27.2896777148474	28.0036917334333
CHKB	na	12.3887462408417	13.0484593349372	12.5637564514938	14.9506689955115	14.3659907321339	18.083990536936	16.6631220331185	18.0664493228715	18.1800861567393	18.619673179051
BIK	na	2.47774924816834	2.2368787431321	2.1744963089124	2.10117510207189	2.4768949538162	2.7679577352453	2.39095570011634	2.38114290238683	2.69769020390325	2.52218680513042
HMOX1	na	5.32106805754185	4.56696076722803	4.22818726732966	3.83868528263133	3.7566240132879	5.499009367354	5.77507761412717	6.50089808270691	8.64042804438577	8.82765381795646
MCAT	na	32.1701213860545	37.4211173069807	36.8456319010156	41.1749505579087	38.0203375410786	26.7938308771745	26.0430251643442	25.209878030032	26.7032233226945	26.8909622605817
THOC5	na	90.5393946584792	97.0712171238366	88.6711272634277	94.8357300877446	94.1632898275791	95.0332155767554	97.9923997709222	96.9087365352356	102.394936869893	91.651817580548
MCM5	na	101.100293093295	115.012848709375	104.134212126805	155.123292631807	158.232305966291	106.880074683605	100.677626941822	102.880491750745	93.9890905823683	98.9587411189405
ARSA	na	12.2262708803061	14.8193216732501	13.7315415062801	15.2335194900212	14.9439328880244	22.1436618819624	21.4450334333512	25.7012249781436	23.7318544024532	26.5942344011546
TSPO	na	86.3150352845529	98.6090712597399	85.8120673017096	105.584048879112	100.850906202883	77.6873471025515	82.4695796870899	77.3682463680293	87.5771892281635	89.7972684591286
RASD2	na	3.73693329231947	4.93977389108338	4.46979796831993	5.17212332817695	5.49045048095924	7.08597180222797	9.37990313122566	6.72767359721994	8.48404020647834	7.52946943296287
TTLL12	na	193.508154397934	213.715123250079	190.510037730825	236.260977342583	220.567495637332	170.83835141934	169.647502906717	168.191839930499	162.486963585825	160.307226055495
CBX7	na	7.43324774450502	9.08731989397414	7.57046863102834	12.7686794664369	11.6826878654997	39.7478730781225	39.1748895480601	41.1219599650298	44.4923398846652	44.3237240019243
PDGFB	na	120.597336357571	118.834183228893	95.1946161901649	64.6111343887105	69.4356218719808	42.9956101541437	42.4118757266792	41.4243273177138	40.0743834637802	41.8386281792222
RPL3	na	2888.36510308201	3277.72638329575	3256.6706386478	2994.45737094695	3091.57771818825	2704.51614395348	2581.05507024252	2632.14560103367	2139.50291345214	2540.28720455547
ZMAT5	na	6.98644050303204	8.34169364626344	6.56375737690223	6.50556137372257	8.29759809528426	8.52530982455553	8.01889757885174	7.52138789801555	9.42236723392295	9.6807464138094
RBFOX2	na	93.1390004270493	86.492644734441	88.6711272634277	87.6028388709972	96.6401847813953	100.679849356656	108.291901248346	97.1733079688341	100.596476733957	95.7689166300991
TAB1	na	20.3094200669536	21.2503480597549	21.1006678864833	24.6079930223419	22.168209836655	30.6320656033813	30.4938811599454	28.1201637996159	31.1993736625332	29.5244220129973
ASCC2	na	58.7348428336299	72.6053558708293	66.4832112224883	73.1774636510036	74.2242854493587	50.7827979159671	48.0030336715666	49.8528172737815	49.4185567787494	47.736094385336
MTMR3	na	21.2030345498996	21.6231611836103	20.8187887353279	17.1326585245862	17.4621094244042	48.6791500371807	48.370873010046	48.3031845912758	47.7764844807213	49.3680976121851
MIEF1	na	197.20446885012	186.499765208639	166.630846782954	153.951483440267	165.910680323122	70.5644691971869	71.6183192019465	69.3177156028167	61.6559050950062	64.7979463023947
PNPLA3	na	12.9167911625825	12.6290445706	13.1275147538045	12.8090866799382	12.5496010993354	10.813488219025	10.2259336097284	10.0159185576589	9.61785203130724	9.86620132595134
MYH9	na	672.729230297772	705.548836896249	648.442853007709	624.291448596359	584.588490683186	666.487316543932	648.905377011576	642.87078772536	618.670286761812	645.16054835939
SAMM50	na	63.6903413299665	65.4287032366138	67.7718016277697	71.6419895379511	73.5224985457775	44.6932908984275	48.9594159516131	45.2039192262643	42.5374919108223	47.3280935786237
TXN2	na	148.624336049967	153.971820152259	151.530177971062	158.073019217408	158.892811287309	108.762285943572	112.52205364086	110.931022515958	118.190108498544	111.606766127021
FOXRED2	na	157.722956239962	155.9290890525	144.402662291849	193.065666109605	176.767736537349	145.1886097394	147.687494399494	153.149064134467	162.956127099547	144.32101262886
EIF3D	na	489.863212014921	549.340138000857	527.114012660431	522.90974992139	520.47819296191	367.178820106073	358.459435348212	371.647272367774	335.999269744124	362.304716360499
TNRC6B	na	32.413834426858	28.66000889638	29.919458472628	28.527492731976	26.4202128407061	57.6473330993755	59.8842443044524	57.1852255763695	60.0138327969781	60.6808472528436
SGSM3	na	31.8451706649833	35.3706451257763	31.2885857782395	35.2754973867069	34.8003741011176	31.0011266347474	31.5238313076878	32.239918979936	33.4669973121911	35.5331611663962
IFT27	na	8.57057526825443	9.36692973686565	8.41610608449427	7.5965561382599	8.21503493015706	19.5971407655367	18.8701580639951	17.5373064556745	18.258280075693	17.9891264777684
KIAA0930	na	57.0694703881397	65.0092884722765	62.4563662059838	62.55036650014	63.1195397397494	78.5361874746934	81.6971170762831	78.5777157787655	70.57001185573	74.7012386107745
SLC25A17	na	35.7851981579723	33.0405631016803	31.2483173280744	36.5281210052497	37.1121427246794	19.3387980435805	20.7093547563923	21.316898364225	21.307842914888	17.6182166534845
FAM118A	na	40.1314140523004	38.5861583190287	38.8590544092678	37.4978941292829	37.0295795595522	60.4152908346208	53.2263522779746	51.2134703608597	46.6035756964156	46.3266370530572
KCTD17	na	10.2765665538785	11.8368166824073	10.8322130943969	13.5768237364645	12.3431931865174	21.0733848910009	20.5622190210006	19.6160820053772	24.3965027135598	20.7338591774692
ST13	na	224.297235219436	235.897504119472	258.845597660905	196.823536965234	200.174393850912	221.80567985099	206.872843960836	213.471350994934	202.678637928036	209.267322860968
RBX1	na	17.059912856241	16.4969807305992	18.7650977769107	17.7387667271069	17.0080120162046	19.5602346624001	17.3252328423815	20.7877554970279	23.0281091318698	19.287310862762
EP300	na	81.1970614276806	85.4674086438388	76.5503237637493	65.7829435802506	67.2064164135462	111.198088750588	107.3355189683	104.278940756909	110.253425724742	107.71221297204
L3MBTL2	na	53.5762501366236	50.3763733609541	50.7382472079559	52.2869342707889	56.0191075388097	40.449089037718	37.298908921815	38.7408170626429	37.6894689356918	35.4960701839678
RANGAP1	na	102.156382936777	113.102181449617	100.26844091096	124.939104146275	120.789910581103	147.993473577782	145.480458368618	138.333063852949	157.599843651217	159.825043283926
ZC3H7B	na	101.140911933429	109.933269896846	98.6979713545238	105.139569530597	105.722132945388	118.837652099865	124.108992802962	118.868165523914	121.161477418785	114.944954545576
PHF5A	na	34.160444552616	33.6463844279453	35.355699244909	40.6092495688894	45.9464013932905	23.4353754917436	24.9027232150579	22.7909392085597	24.9829571057127	22.9222271407441
ACO2	na	296.436295297255	335.997827874634	304.912704649716	334.006026802427	318.198438400254	169.140670675056	155.412120507562	167.020166438848	146.769985876128	162.866503843054
POLR3H	na	80.9533483868771	90.1741743325126	83.7181078931273	89.6636067595677	86.1959443928037	94.7748728547991	95.8589316077414	89.38734863722	94.2627692987063	94.8416420693894
TRMU	na	33.1855923894022	39.7045976905947	32.2147601320355	36.4877137917484	32.777576555501	25.5759294736666	26.8890556428469	23.3578779948423	25.2175388625739	26.9280532430101
PMM1	na	13.1605042033859	13.8406872231298	12.0805350495133	12.4050145449244	13.2513880029167	11.4408919723472	13.5364876560433	12.6994288127298	12.8628996678865	13.2414807269347
DESI1	na	71.1235890744716	79.9218134264905	70.1476401875073	72.4097265944774	72.9858379724506	39.2311876342101	42.8532829328545	40.8195926123457	36.1255905566174	36.274980814964
CERK	na	80.5065411454041	83.090724979261	82.590591288506	91.3607097266257	88.0536156081658	58.9390467091566	59.516404965973	62.2120828147417	61.147644621807	59.1230259908513
BRD1	na	43.7058719840842	40.8696387026427	41.2751614191705	39.2354043098424	41.6118352241121	42.9956101541437	43.184338337486	40.7817966932602	39.7616077879653	43.915723195212
ZBED4	na	60.847022520593	56.1083751402301	53.8389178706643	54.307294945858	55.1109127224104	44.8040092078373	44.9131832283393	45.0905314690078	40.3089652206413	40.2808069172299
HDAC10	na	31.3577445833764	32.4347417754154	28.3489889161912	36.7301570727566	36.9057348118614	32.0344975225723	31.7813188446234	30.1989393493187	30.3783375135192	30.3033326439934
ABHD4	na	7.63634194517456	10.0659543440944	8.01342158284383	4.97008726067004	6.02711105428608	25.2068684423005	26.153376965888	29.7075924012072	27.7979381880465	24.7396852797351
KHNYN	na	35.3790097566332	35.3240434852943	29.3959686204824	23.880663179317	22.993841487927	45.4683190642962	43.2211222713339	45.0905314690078	41.5600679239008	45.065543650492
FKBP3	na	25.2242997231564	24.5124628934892	26.8187878099196	24.2039208873281	24.0671626345807	30.8165961190644	31.376695572296	32.0509393845085	29.049040891306	28.3746015577172
SDR39U1	na	11.820082478967	12.9086544134915	10.5503339432416	14.4253752199935	14.2421459844431	18.6744881871216	19.4954849394102	16.4790207212803	22.2461699423326	18.619673179051
RBM23	na	38.5878981272119	39.1453780048117	35.2348938944138	38.4676672533161	42.974127448711	55.3222486017694	54.3666542272609	56.5804908710014	60.0920267159318	58.0844784828564
PRMT5	na	144.806165077379	151.595136487681	140.939575577655	152.456416540716	151.214436930479	124.521191982902	124.697535744529	134.855839297083	139.419757494478	141.31664305216
AP4S1	na	4.67116661539933	5.31258701493873	6.36241512607701	6.06108202520737	4.995071490196	7.01215959595476	8.64422445426678	9.07102058052127	6.21641655682053	7.38110550324931
POLE2	na	14.2165940468675	13.3746708183107	14.2952998085908	22.2239674257603	21.4251413505101	13.8766947793631	13.6100555237392	15.3073472296296	14.9741354796369	14.0574823403592
VCPKMT	na	10.3171853940124	8.85431169156455	10.6711392937368	11.4352414208912	10.0314245629556	7.3812206273208	8.79136018965856	9.2977960950343	9.42236723392295	9.19856364224035
SOS2	na	27.0927663693161	24.4658612530073	22.7516743432501	15.637591625035	18.1226147454218	38.6037838808878	38.623130540341	41.3487354795428	38.6668929226133	37.6844381472427
CDKL1	na	7.14891586356767	7.40966083662507	7.97315313267879	8.92999418380552	8.00862701733904	5.64663377990042	6.65789202647782	5.7071837819113	5.98183479995938	5.93455718854216
NIN	na	94.4388033113343	100.100323755161	103.530185374329	101.260477034464	98.8281086572663	104.11211694836	96.153203078525	98.5339610559123	88.3982253771775	92.1710913345454
PYGL	na	255.370647921875	269.077872142598	276.68452108402	237.756044242134	233.818883640249	170.61691480052	159.605488966228	172.613962463503	140.866344995122	148.289747748697
PSMC6	na	74.1293832443807	72.4189493089016	85.328845899729	73.7835718535244	77.0727146462474	63.1832485698661	63.6729894907906	64.1396746881025	58.9582148911029	61.9790316378372
GNPNAT1	na	165.643630066074	145.863134708405	160.711384608692	147.405514853043	157.860771723219	110.238530069036	108.475820917586	105.034859138619	103.372360856814	99.9231066620786
DDHD1	na	59.2628877553707	54.8035292067363	55.0469713756157	52.0444909897806	51.2304439614317	53.1447885167098	45.2810225668188	46.4889804751715	52.5463135368981	48.9230058230444
CDKN3	na	20.5531331077571	21.2969497002368	25.7718081056284	31.3155904635714	29.5988946981036	40.5229012439912	43.6993134113572	47.3204906950526	65.8783767185069	62.9804881634037
CNIH1	na	197.326325370521	173.637712435629	176.859033124875	191.651413637057	213.879879262029	130.020201350256	137.498344723614	133.986533158116	144.932428780715	140.537732421164
CGRRF1	na	8.4080999077188	6.61743294843245	8.41610608449427	8.40470040828755	7.59581119170301	10.8503943221616	9.19598346198594	10.7340410202835	13.6839358169005	13.6865725160754
ATP6V1D	na	29.7329909780201	29.4988384250545	34.3489879907828	26.2242815623972	27.7412234827414	22.9555961509677	25.3441304212333	25.0964902727755	22.5589456181475	20.140403458615
PLEK2	na	70.0268803908561	71.4403148587813	77.8791826191958	82.3499011158174	81.3247176502985	51.7423565975188	49.4743910254844	48.9835111348149	46.8772544127536	53.1884688023091
PIGH	na	22.787169315122	21.9959743074656	23.557043346551	23.9210703928184	21.7141124284553	16.0541548644227	15.5596040176802	13.7955104662094	15.6778807502203	16.0233044090638
PSMA3	na	73.6419571627738	69.8092574419142	81.4630746838848	83.1580453858451	84.6685258379504	46.5385960552577	49.5847428270282	50.0040009501235	56.3387186061534	55.0430179237285
VTI1B	na	67.9553195440268	64.3568655055297	68.0134123287599	71.844025605458	71.3758562524701	71.9669011163778	74.7817375128697	76.4989402290627	70.4136240178225	72.846689489355
TIMM9	na	50.8954066877858	50.7491864848094	53.6778440700041	45.8621873240691	47.5976646958346	32.6988073790312	31.5606152415357	30.6902862974303	27.6415503501391	30.7484244331341
GSTZ1	na	13.0386476829842	15.0057282351778	13.9731522072704	12.8090866799382	12.3431931865174	25.7973660924862	27.1097592459346	29.8209801584637	26.7814172416482	30.6742424682773
KIAA0586	na	15.9632041726255	14.2135003469852	12.7650987023191	9.17243746481382	8.91682183373831	29.5248825092832	30.8249365645769	32.013143465423	31.1602767030564	31.6386080114154
TMED8	na	80.9127295467432	67.618980339264	71.1543514416334	72.8542059429926	69.8071561150532	44.2504176607882	44.9499671621873	42.1802456994239	43.3976250193132	43.4706314060713
SAMD15	na	0.690520282276423	0.652422966746861	0.765100553135843	0.767737056526267	0.743068486144859	3.17392486974795	3.78874518633821	4.76228580477367	4.2615685829776	3.70909824283885
AHSA1	na	141.637895546935	138.034059107443	149.67782926347	126.151320551316	122.028358058011	96.8047085273124	90.4884772659417	91.2393486724098	83.0810388883248	85.9768972690046
DAAM1	na	15.8007288120899	13.9338905040937	12.1610719498434	7.96022105977234	8.13247176502985	32.3297463476651	35.0918728909383	36.5108578365981	27.8370351475234	28.4858745050024
SPTLC2	na	86.7618425260259	74.469421490106	81.5838800343799	83.9661896558727	85.12262324615	75.1777320892624	78.0187236914887	78.9934708887061	64.3144983394326	68.1732257033781
RIN3	na	41.1875038957819	44.4113633792685	37.3691217531612	48.4078417746562	44.1300117604919	52.7388213822071	53.3367040795185	50.5709397364061	51.6861804284072	54.1528343454472
LGMN	na	48.9457023613582	53.5918865542065	54.9261660251205	63.3989179836691	56.1016707039369	83.1125442636323	90.0470700597663	92.600001759488	89.6884250399139	88.4619930917066
ALKBH1	na	14.7040201284744	13.8872888636118	13.3288570046297	14.263746365988	15.191622383406	14.541004635822	14.382518134546	13.984490061637	12.6283179110254	13.7607544809321
SNW1	na	91.514246821693	92.7372645590181	107.838909541989	87.4412100169916	93.9981634973247	82.0422672726707	74.1931945713026	78.5777157787655	76.1999740203976	81.0067056236005
ITPK1	na	243.46932776264	264.231301532479	240.92613733746	276.587376416963	270.064113131093	226.566567155612	226.257977098702	226.775514513032	214.994180163246	220.802618396197
DHRS7	na	35.2977720763654	33.8793926303549	37.4899271036563	33.3763583521419	30.2181184365576	29.1927275810538	32.2595099846467	33.2604087952447	32.1377006899779	35.1622513421123
PPM1A	na	29.5705156174845	23.6736333648147	29.7583846719678	23.9614776063198	23.2002494007451	45.0623519297935	44.2510724190763	45.5062865789484	44.4141459657115	45.1397256153488
CEP128	na	9.30171439066476	8.29509200578152	9.46308578878543	9.85936009433732	8.46272442553868	8.34077930887251	9.23276739583388	8.01273484612712	9.07049459863122	9.16147265981196
ERH	na	89.0364975735247	82.484903652996	98.1744815023782	86.956323454975	97.0117190244678	63.2570607761393	60.6567069152593	64.6688175552996	58.5672452963343	58.3812063422835
HIF1A	na	202.322442706992	178.391079764785	198.322117062844	177.549296125075	171.153441308699	116.770910324215	119.805272542753	115.617716482561	119.36301728285	123.14206166225
SUSD6	na	20.3906577472214	16.9163954949365	18.6845608765806	20.6480860992064	20.7646360294925	22.1436618819624	22.4381996472457	21.5814697978235	20.6822915632583	20.1774944410433
SRSF5	na	81.6438686691535	80.9470495170927	82.9932757901564	86.4310296794571	88.5489945989291	104.444271876589	82.3592278855461	88.6314302555099	90.3139763915436	100.961654170074
EIF5	na	286.850249025653	283.291372489584	317.95968250319	320.267574211957	302.882971269157	313.295909526632	310.529969544341	310.266699772913	295.84669236139	306.668242717916
DICER1	na	104.877845225748	94.9275416616683	96.3624012449512	102.917172788021	106.754172509478	88.537741424713	82.2488760840022	82.432899525487	77.9202402373794	77.7056081874739
ZFYVE21	na	26.6865779679771	28.1939924915608	25.8523450059585	25.6181733598765	24.562541625344	25.2437745454372	26.7419199074551	25.9657964117421	25.2175388625739	26.7055073484397
MTHFD1	na	343.310436811784	326.351288294876	342.040215701887	378.130703945937	374.258827521627	223.687891110957	223.97737320013	229.64800436353	224.963904829845	234.266645017702
ZC3H14	na	156.66686639648	157.094130064548	161.275142911003	155.082885418306	163.186095873924	147.439882030733	142.206688256151	150.805717151166	138.755109183372	138.201000528176
TELO2	na	74.2106209246485	78.2907560096234	71.9194519947692	108.937847599727	109.024659550476	54.3257838170811	56.1322830519622	52.7631030433654	54.8530341460328	57.3426588342886
PCNX1	na	86.274416444419	79.642203583599	76.7516660145746	71.5207678974469	70.1786903581256	77.1337555555024	77.172693212986	77.1414708535163	71.1564662478828	70.6954125085085
GSKIP	na	38.100472045605	28.2871957725246	34.2281826402877	26.7495753379152	28.7319814642679	23.1032205635141	24.7923714135141	26.6083270361957	24.1619209566987	24.5542303675932
VRK1	na	26.3616272469058	25.5843006245733	28.8322103181718	32.2449563741032	30.7960605924481	14.8362534609148	15.3756843484405	15.0427757960311	14.8177476417294	17.5811256710562
PSMC1	na	86.8836990464276	89.0557349609466	100.872467663436	89.1383129840497	86.9390128789485	81.2303330036655	75.4438483221327	82.130532172803	86.7170561196726	88.0169013025659
RPS6KA5	na	12.6324592816452	8.9941166130103	9.86577029043587	8.48551483529032	7.88478226964823	19.4864224561269	19.5322688732581	19.9562452771468	16.1861412234195	17.5440346886278
PPP4R3A	na	85.6245150022765	77.1723166380573	81.3020008832246	79.4001745302165	74.1004407016679	80.344586528387	81.4764134731954	77.8595933161409	75.7699074661522	79.523066326465
C14ORF93	na	4.30559705419417	4.19414764337268	4.2684557174947	5.69741710369493	4.54097408199636	12.2897323444891	13.720407325283	12.7750206509008	14.7395537227757	13.464026621505
PSMB5	na	64.6651934931803	65.1956950342042	67.0067010746338	69.2579639413695	68.6925533858359	50.0077697500984	49.032983819309	50.4575519791496	50.356883806194	54.8575630115866
YY1	na	98.1351177635199	102.896422184076	99.4630719076596	90.6737870971022	89.70487891071	151.647177788306	147.503574730254	144.115839473032	127.065118299791	133.193717900343
ACIN1	na	147.893196927556	157.560146469367	159.704673354566	153.385782451248	157.241547984765	179.880346687808	172.295946143769	167.095758277019	175.271669334758	173.585797764858
CCNB1IP1	na	127.096350778996	121.67688329829	124.429511009987	131.485072733498	134.288988079402	80.898178075436	83.7938013056159	88.4802465791679	87.3035105118255	85.6059874447207
TRIP11	na	62.4311572858154	57.273416152278	68.6577075314006	54.2668877323566	50.8176281357957	62.1129715789046	66.72605600017	68.3728176256791	56.8469790793526	63.2772160228308
APEX1	na	195.660952925031	204.115185310804	211.973121668794	244.706084964372	263.748030998862	222.285459191766	233.430844199051	230.441718664326	258.978259574712	251.513951846902
PABPN1	na	109.345917640478	101.964389374438	106.067097734727	112.776532882358	114.886644274508	114.298201414063	100.53049120643	112.745226632062	102.903197343092	101.777655783498
ARHGAP5	na	49.1487965620278	42.7337043219194	50.778515658121	42.6700174574599	36.2865110734073	68.128666390171	66.1007291247549	68.2594298684226	57.4725304309823	60.2357554637029
CINP	na	33.8761126716786	40.4036222978235	40.7516715670249	37.9423734777981	38.4331533667147	31.038032737884	31.0824241015125	33.0336332807316	33.0760277174225	34.6429775881149
DHRS2	na	6.33653906088953	6.29122146505902	6.28187822574692	7.75818499226543	5.07763465532321	19.3387980435805	20.9668422933279	19.5026942481207	29.322719607644	32.5658825721251
SRP54	na	60.6033094797896	52.7530570255319	63.7852250614303	54.5901454403677	55.1934758875376	39.1573754279369	38.4759948049492	41.2731436413718	35.5391361644646	37.9440750242414
CHD8	na	72.6264861594261	71.626721420709	72.2818680462546	64.7323560292147	67.2476979961098	79.7540888782013	81.9178206793708	80.8454709238958	83.1201358478016	80.7470687466018
PCK2	na	111.783048048513	117.436134014435	99.1409243063392	108.897440386226	112.657438816073	102.598966719759	118.039643718052	109.23020615711	102.590421667277	108.824942444892
PRORP	na	21.6092229512386	19.2930791595143	19.4496614297164	22.4260034932673	23.4066573135631	20.224544518859	19.3115652701705	18.6711840282396	22.7544304155318	19.5469477397607
DCAF11	na	55.5665733031851	58.3452538833622	52.7919381663732	54.7921815078746	54.4916889839564	100.458412737836	96.5946102847003	100.272573333846	112.442855455446	109.232943251604
PSMA6	na	83.9591425567863	83.7431479460078	94.389247186864	83.7641535883658	87.5582366174026	63.2201546730027	66.7996238678659	69.6578788745863	72.7594415864341	75.4801492417706
NFKBIA	na	47.7677559974749	51.7744225754116	49.2080461016842	46.912774875105	51.1891623788681	41.851520956909	42.8900668667024	41.4243273177138	46.4080908990313	44.3237240019243
EMC9	na	10.5608984348159	11.5106051990339	11.4362398468726	12.7282722529355	13.2101064203531	12.2897323444891	11.3294516251667	9.90253080040239	15.9906564260352	16.80221504006
PSME2	na	33.4699242703396	36.1628730139689	35.0335516435886	35.8816055892276	36.5342005687889	34.5441125358614	35.6804158325054	34.7722455586649	39.2533473147661	39.1680774443783
BRMS1L	na	9.58604627160211	8.38829528674536	9.02013283696994	7.31370564375022	6.77017954043094	8.2669671025993	7.6510582403723	8.08832668429813	7.27203446269572	7.23274157353576
REC8	na	0.528044921740794	0.605821326264943	0.402684501650444	0.525293775517972	0.37153424307243	1.88221125996681	1.58170915546158	1.54963268250572	1.29019966273634	0.890183578281324
TM9SF1	na	39.40027492989	37.2813123855349	34.3087195406178	43.0740895924737	42.0659326323118	31.1856571504304	30.0524739537701	31.0304495691998	34.0143547448671	32.1949727478412
SEC23A	na	88.0616454103109	75.5878608616721	86.4966309545153	76.2080046636073	72.5730221468146	58.0163941307415	57.0886653320087	62.4766542483403	56.5733003630145	58.2699333949983
GMPR2	na	26.4834837673075	25.2580891411999	27.9060359643758	23.7998487523143	22.1269282540914	35.7620139393693	37.7035321941424	37.3423680564792	31.6685371762556	32.4917006072683
PNN	na	136.763634730866	145.863134708405	153.342258228489	137.748190826213	155.672847847348	94.0367507920671	83.1316904963529	87.5731445211158	84.2539476726305	79.9310671331772
RABGGTA	na	26.3210084067719	29.3590335036088	26.1342241571138	29.2952297885023	30.9199053401389	24.6163707921149	22.6956871841813	22.9421228849017	28.1498108233383	27.3731450321507
NFATC4	na	0.0812376802678145	0.0466016404819187	0.281879151155311	0.202036067506912	0.165126330254413	2.84176994151851	3.31055404631494	2.94808168866941	3.01046587971812	2.33673189298848
PCIF1	na	32.1295025459206	31.1764974824036	30.5637536752687	46.3066666725843	38.4331533667147	32.6988073790312	31.6341831092316	34.1297149342113	43.4758189382669	38.2778938660969
GSS	na	52.6013979734099	52.2870406207127	51.0603948092763	61.9442582976193	56.3080786167549	40.1538402126252	41.3451416450888	39.9880823924646	48.4802297513048	44.0269961424972
TRPC4AP	na	77.7444600162984	82.6713102149237	72.6845525479051	83.1580453858451	74.4719749447404	75.2884503986722	74.7817375128697	77.1792667726018	75.9262953040596	81.8968892018818
PYGB	na	452.047071850254	467.55425895509	405.181145560676	319.701873222938	329.963689430881	270.226487166215	260.724523114225	263.777719297741	209.403314958055	228.517542741302
ABHD12	na	61.7812558436729	67.618980339264	64.2281780132458	89.5019779055621	82.315475631825	52.3328542477045	53.5574076826061	54.8796745121537	61.5777111760525	56.4895662384357
PROCR	na	93.6264265086562	103.875056634197	104.73823887928	107.84685283519	106.134948771024	47.4981547368094	46.2006209130174	46.4889804751715	49.4576537382263	47.3651845610521
GINS1	na	15.6382534515543	14.3533052684309	13.7315415062801	18.7893542781428	16.5951961905685	13.8397886762265	15.5963879515282	14.8160002815181	12.4719300731179	12.9076618850792
NINL	na	1.42165940468675	1.44465085493948	1.69127490693186	1.81832460756221	1.81638963279855	0.996464784688309	0.993166213894482	0.982693896223138	1.21200574378262	1.03854750799488
UQCC1	na	32.7794039880631	33.6463844279453	34.9932831934236	36.2048632972387	31.9106633216653	26.0188027113058	28.9489559383317	28.1579597187014	24.5137935919904	23.8865926838822
ZMYND8	na	34.5260141138211	38.2599468356552	33.6241558878121	25.6989877868792	28.4842919688863	56.2079950770479	57.9714797443594	53.2166540723915	50.0441081303791	54.0415613981621
SGK2	na	0.365569561205165	0.186406561927675	0.281879151155311	0.16162885400553	0.536660573326843	0.959558681551705	1.06673408159037	0.869306138966622	0.31277567581487	0.408000806712274
IFT52	na	14.3790694074032	14.8193216732501	17.5570442719593	16.4053286815613	17.0492935987682	19.1173614247609	19.1276456009308	21.5058779596525	21.6988125096566	21.9949525800344
MYBL2	na	40.8625531747107	45.6696076722803	36.4429473993652	56.0852123399188	56.8447391900817	22.8079717384213	24.3877481411867	24.0004086192959	23.2626908887309	25.77823278773
HNF4A	na	43.6246343038164	45.809412593726	38.7785175089377	23.5978126848074	21.0536071074377	45.2099763423399	47.4880585976954	45.6952661743759	45.4306669121098	41.2080814779396
NDRG3	na	37.4505706034625	34.7648237995113	34.9530147432585	39.1141826693382	38.8046876097871	31.5547181817964	31.2663437707522	34.3942863678098	39.6443169095347	36.6087996568195
RAB5IF	na	50.4892182864467	54.6171226448087	49.8120728541599	57.9035369474811	54.3678442362655	27.0890797022674	27.4040307167181	27.9311842041884	30.8084040677647	31.4902440817018
NFATC2	na	2.43713040803443	3.63492795758966	2.45637546006771	1.65669575355668	1.81638963279855	5.24066664539777	4.00944878942587	4.57330620934614	5.31718648885278	4.78473673326212
PABPC1L	na	115.560600180966	131.043813035155	97.0469648977569	127.565573023864	150.595213192025	95.7713376394874	96.1899870123729	83.9069403698218	82.181808820357	89.8714504239854
STK4	na	84.3247121179914	76.0072756260093	75.1006595578078	66.3890517827714	68.1146112299454	43.8444505262856	41.5658452481765	46.602368232428	39.6052199500579	37.6102561823859
ADNP	na	92.4484801447729	87.7508890274528	84.4832084462631	86.5926585334626	89.0856551722559	117.91499952145	119.989192211993	115.428736887133	110.331619643695	116.502775807568
PFDN4	na	5.97096949968436	5.54559521734832	7.73154243168852	6.95004072223778	4.995071490196	9.26343188728761	5.51759007719156	6.46310216362141	8.21036149014033	8.45674399367258
CSTF1	na	34.5666329539551	32.9473598207165	35.395967695074	38.4272600398147	39.3413481831139	33.0309623072606	34.9815210893945	37.1533884610517	36.4383662324323	32.8997014139806
BMP7	na	126.93387541846	130.764203192264	136.550314509665	122.595485763194	115.836120673471	87.9103376713908	90.3413415305499	91.8440833777779	105.249014911704	102.408202484781
RAE1	na	48.1333255586801	48.5123077416773	44.3355636317139	46.3066666725843	45.162051324582	34.9131735672274	33.7676512724124	35.8683272121445	33.6233851500985	38.2037119012402
TPD52L2	na	146.390299842602	147.633997046718	143.436219487888	137.626969185709	138.953806909089	132.825065188638	127.382762915429	135.158206649767	120.144956472387	119.507145384268
DNAJC5	na	107.518069834452	108.022602637087	95.9999851934658	102.917172788021	95.2366109742328	95.8820559488972	96.9256656893318	89.7275119089896	90.1184915941593	87.7201734431388
NELFCD	na	58.6129863132281	60.4423277050485	59.919453845586	59.2773822065281	54.3678442362655	63.9951828388714	57.8611279428155	64.7066134743851	57.7462091473203	57.8619325882861
CTSZ	na	26.6865779679771	29.7318466274641	31.4899280290647	28.3254566644691	27.0394365791602	39.6371547687127	41.5658452481765	39.7235109588661	36.1255905566174	38.3891668133821
PRPF6	na	76.5258948122812	88.1237021513082	92.0536770772914	76.1675974501059	75.132480265758	89.7925489313576	86.0008373364925	88.1778792264839	76.5518466556893	89.2779947051311
PRELID3B	na	149.111762131573	130.158381865999	144.201320041024	130.757742890474	132.266190533785	77.8349715150979	73.3103801589519	79.1824504841336	67.9505155707804	72.5870526123563
MTG2	na	47.4834241165376	54.8035292067363	51.2617370601015	55.155846429387	56.2255154516277	39.4157181498931	40.9773023066094	40.9707762886877	42.2638131944843	42.8029937223603
PSMA7	na	94.4794221514682	98.562469619258	105.704681683241	112.453275174347	107.703648908441	91.342605263095	86.331892741124	88.4802465791679	87.7335770660709	95.657643682814
SLCO4A1	na	178.763515429326	193.769621123818	164.536887374371	186.438883095379	177.34567869324	97.2475817649516	89.2746074489595	88.8960016891085	85.0749838216445	86.6816259351439
NTSR1	na	247.206261054959	296.759246588858	236.778486970461	231.977812711437	229.855851714143	205.197933439518	222.285312243124	205.34522839155	205.532715969846	204.14876728585
MRGBP	na	26.9709098489144	26.8425449175852	28.7114049676766	28.5678999454774	25.6771443545613	25.0592440297541	24.5716678104264	26.4193474407682	27.2505807553705	26.9651442254384
TCFL5	na	9.05800134986131	9.08731989397414	9.50335423895047	12.7282722529355	8.38016126041147	14.541004635822	13.05829651602	14.6270206860905	14.2703902090534	14.0574823403592
DIDO1	na	75.754136849737	74.1432100067326	65.7986475696825	74.3088656290423	69.6420297847988	90.4199526846799	91.0770202075088	83.6045730171377	83.4329115236165	87.5718095134253
GID8	na	81.6438686691535	79.0363822573341	84.8456244977485	88.3301687140221	88.7141209291835	82.6327649228564	75.4438483221327	84.7762465087884	81.2434817929124	79.2634294494662
SLC17A9	na	42.0811183787279	44.7375748626419	37.9731485056368	40.9325072769004	44.7905170815096	16.0910609675594	15.2285486130487	15.4585309059717	15.0914263580675	16.0974863739206
ARFGAP1	na	94.5200409916021	94.6479318187768	83.5973025426321	92.4921117046644	90.4892289794184	72.3359621477439	69.7423385757014	64.9333889888981	58.8800209721492	67.2459511426684
PTK6	na	6.53963326155907	5.31258701493873	5.55704612277612	5.41456660918525	3.67406084816069	5.09304223285135	5.11296680486418	5.0268572383722	5.43447736728336	5.67492031154344
GMEB2	na	40.0095575318986	42.3142895575821	35.9999944475497	39.518254804352	37.1121427246794	30.7796900159278	30.9720722999686	31.937551627252	30.0655618377043	33.3077022206929
C20ORF27	na	90.2956816176758	106.810959984558	96.201327444291	118.029470637538	103.947024895153	74.4765161296669	78.7544023684476	77.1036749344308	74.7924834792307	82.5274359031644
CDC25B	na	97.1602656003061	105.4129107701	95.5167637914852	92.9365910531796	87.8059261127842	174.270619011044	190.172937993869	178.812493193526	180.745243661518	161.160318651348
RNF24	na	26.1991518863702	26.8891465580671	25.6107343049682	17.6579523001041	16.3062251126233	21.5162581286401	16.1849308930953	18.6711840282396	18.1800861567393	18.3971272844807
ARFRP1	na	20.99994034923	20.1785103286708	22.4295267419297	26.9920186189235	25.9248338499429	18.4161454651654	19.7529724763458	17.2349391029904	16.7334986560955	18.619673179051
NDUFAF5	na	15.8819664923577	14.8193216732501	14.0939575577655	13.2939732419548	13.3752327506075	8.70984034023855	7.0625152988052	7.63477565527207	7.27203446269572	7.4181964856777
TRIB3	na	340.385880322143	390.987763643298	313.973105936851	307.700930813027	342.843543190725	185.563886570845	186.899167881402	178.812493193526	169.211640615844	183.600363020523
CSNK2A1	na	240.260439392061	220.05294635562	226.46976372821	208.09714953212	222.342603687567	168.254924199778	164.865591506484	177.980982973644	168.2733135884	163.385777597051
SLC52A3	na	5.0367361766045	5.77860341975791	5.47650922244603	5.01049447417142	4.37584775174195	14.3933802232756	14.0882466637625	14.8160002815181	16.7334986560955	14.3913011822147
CDS2	na	36.5975749606504	31.0366925609578	34.510061791443	39.1545898828396	37.6488032980062	45.394506858023	46.3477566484091	44.8259600354093	48.5584236702585	45.4364534747759
HM13	na	261.544711622229	292.42529402404	250.187880875421	258.323315914338	275.802253107434	154.119886698458	157.104181464568	157.07983971936	161.54863655838	155.077397533092
SNPH	na	9.91099699267336	12.3494347277084	10.1879178917562	7.31370564375022	5.73813997634086	12.5111689633088	12.4697535744529	14.5514288479195	17.4763408861558	13.8720274282173
SEC23B	na	176.813811102898	164.92320566551	161.919438113643	162.477405489059	158.521277044237	58.90214060602	58.3393190828388	58.8860419352172	58.0198878636583	59.3084809029932
FERMT1	na	338.314319475313	329.660004769093	296.053645613406	188.297614916442	202.073346648838	202.02400856977	200.288519802054	195.858452701088	166.631241290372	174.92107313228
PLCB4	na	1.05608984348159	1.30484593349372	1.24832195511638	0.848551483529032	0.536660573326843	1.18099530037133	1.72884489085336	1.32285716799269	1.21200574378262	1.11272947285166
MYL9	na	0.162475360535629	0.0466016404819187	0.120805350495133	0.242443281008295	0.165126330254413	1.29171360978114	0.735678676958875	1.32285716799269	1.05561790587519	0.853092595852936
TM9SF4	na	110.767577045165	105.040097646245	105.785218583572	111.847166971827	109.891572784312	89.8663611376308	89.1274717135677	85.1920016187289	87.3817044307792	80.8212507114586
CRNKL1	na	14.013499846198	14.2601019874671	16.5100645676682	15.8396276925419	14.6962433926428	25.4652111642568	25.6016179581689	28.1201637996159	25.8039932547267	27.4473269970075
POFUT1	na	100.856580052492	101.311966407691	96.2415958944561	105.2203839576	107.951338403823	77.5028165868684	77.9819397576408	77.4816341252859	74.5188047628927	71.7710509989318
SAMHD1	na	33.6730184710091	30.1046597513195	34.2281826402877	30.3862245530396	30.3006816016848	25.9449905050326	25.4176982889291	25.0964902727755	28.9317500128754	26.445870471441
KIF3B	na	33.0637358690005	32.8075548992707	32.9798606851713	31.3964048905742	28.9383893770859	29.4879764061466	31.0456401676645	32.391102656278	31.3948584599175	33.7527940098335
MROH8	na	0.893614482945959	1.72426069783099	1.28859040528142	0.686922629523502	1.1971658943445	2.43580280701587	2.61165930320401	2.60791841689987	2.54130236599582	2.00291305113298
NOP56	na	280.919898366102	324.533824316082	342.322094853042	355.866329306675	371.699369402684	212.726778479386	204.776159731503	205.156248796123	201.740310900591	217.2789750655
MANBAL	na	27.7020489713247	30.8502859990302	31.0067066270842	33.2147294981364	37.8964927933878	29.3403519936002	28.4339808644605	27.7800005278464	31.1602767030564	28.7455113820011
IDH3B	na	121.694045041186	128.014706403831	130.912731486559	138.233077388229	138.252020005507	53.5138495480758	55.7644437134827	54.4261234831276	49.8877202924717	56.9346580275764
MAPRE1	na	114.910698738824	107.976000996606	114.684546070046	111.160244342303	113.235380971964	68.9036945560397	71.2136959296191	74.3823687602744	72.2902780727117	70.6583215260801
JAG1	na	78.9630252203157	77.5451297619127	65.3959630680321	54.4285165863622	52.551454603467	19.855483487493	16.2217148269432	16.7813880739644	19.2357040626145	20.1774944410433
CDK5RAP1	na	29.1643272161454	26.5163334342117	24.9664391023275	28.1234205969622	27.6173787350506	19.2280797341707	18.318399056276	20.4853881443439	17.8282135214476	18.8422190736214
SNTA1	na	13.9728810060641	15.1921347971055	14.2550313584257	19.435869694165	18.4528674059307	19.2280797341707	20.8197065579362	20.4097963061729	22.2852669018095	22.6625902637454
TTI1	na	29.8954663385557	30.8968876395121	30.8053643762589	40.2859918608783	38.2267454538967	26.6093003614915	28.6546844675482	26.5705311171102	26.4295446063565	25.0364131391622
E2F1	na	58.1661790717552	63.005417931554	52.5503274653829	100.937219326453	101.470129941337	37.2013519616969	36.3057427079205	34.1297149342113	32.1767976494547	32.7884284666954
RPRD1B	na	35.5821039573027	33.6929860684272	35.5167730455691	41.2557649849115	42.5200300405114	32.2928402445285	35.4597122294178	34.6966537204939	37.1812084624926	34.4946136584013
PXMP4	na	4.87426081606887	4.84657061011954	5.3557038719509	7.47533449775575	8.00862701733904	8.00862438064307	8.90171199120239	8.95763282326475	10.2043064234601	10.0145652556649
CHMP4B	na	28.0676185325299	28.8930170987896	34.8322093927634	23.5978126848074	26.6266207535241	43.4015772886463	40.535895100434	43.0495518383905	37.7285658951687	42.6175388102184
CST3	na	69.5394543092492	67.5257770583002	70.9932776409732	77.864700417164	72.9032748073234	107.322947921244	121.313413830519	121.967430888926	125.892209515485	112.571131670159
ACTR5	na	18.2784780602583	18.314444709394	19.1677822785611	19.233833626658	17.379546259277	12.1790140350793	13.5364876560433	12.8128165699863	12.9410935868402	13.7607544809321
AHCY	na	382.345142180469	409.954631319438	388.993228594329	427.467911631125	433.869432743471	280.855444869557	276.835886139625	264.647025436708	258.821871736805	289.791845712999
FAM83D	na	16.0038230127595	16.6833872925269	18.0402656739399	29.2144153614995	24.2322889648351	33.0309623072606	33.8780030739562	32.0509393845085	55.5567794166162	54.9688359588718
DHX35	na	18.3190969003922	16.1707692472258	17.9597287736098	22.3451890662645	23.5305020612539	12.4373567570356	11.8076427651899	12.8884084081573	13.7621297358543	12.7222069729373
DNTTIP1	na	32.9824981887327	40.2638173763777	36.4026789492001	24.931250730353	24.3148521299623	25.2806806485738	23.578501596532	21.69485755508	22.676236496578	23.1447730353144
PIGU	na	29.4080402569488	27.6813744462597	25.9731503564536	34.0632809816654	36.3690742385345	18.3054271557556	17.5091525116212	18.1420411610425	25.725799335773	19.7324026519027
ACOT8	na	6.70210862209469	7.31645755566123	7.40939483036816	6.02067481170599	5.49045048095924	9.92774174374648	10.6673408159037	10.5828573439415	9.22688243653865	10.1258382029501
APMAP	na	118.607013191009	119.626411117085	111.906023008658	128.858603855909	130.325956153296	93.7045958638376	92.0334024875553	94.4142058755922	91.6041760542799	91.8743634751183
ZNF516	na	38.1410908857389	36.7686943402338	32.8187868845112	24.5675858088405	25.1404837812344	27.1997980116772	27.440814650566	28.573714828642	21.7770064286103	20.5854952477556
ADNP2	na	67.7522253433573	64.6830769889031	59.8389169452559	67.3992321203059	65.0184925376752	57.1675537585996	58.3393190828388	60.435674617723	57.9025969852277	64.3528545132541
RBFA	na	34.8509648348924	39.0521747238478	42.684557174947	50.9939034387447	52.1799203603946	40.7812439659474	33.2894601323891	35.1880006686054	39.0969594768587	37.2022553756737
USP14	na	105.608984348159	98.8886811026314	106.469782236377	94.2296218852239	95.8558347126869	76.4325395959069	78.496914831512	82.8108587163421	79.953282130176	77.5943352401888
VAPA	na	97.6070728417791	92.7372645590181	100.1073671103	98.997673078387	104.401122303353	82.2637038914904	88.6492805735445	85.0030220233014	89.649328080437	90.8358159671235
METTL4	na	8.48933758798661	7.5028641175889	7.24832102970799	5.17212332817695	5.86198472403167	4.98232392344154	5.0393989371683	5.32922459105625	4.80892601565362	5.19273753997439
LPIN2	na	20.2688012268197	20.2251119691527	20.4161042336775	24.6079930223419	20.599509699238	17.2351501647941	15.8538754884638	15.9876737731687	14.5831658848683	16.2458503036342
SMCHD1	na	93.3014757875849	80.5742363932374	82.7113966390011	87.3603955899889	80.8293386595353	89.1651451780353	84.1616406440953	87.9511037119708	72.485762870096	73.032144401497
MYL12A	na	62.634251486485	59.2306850525186	64.5905940647312	60.0047120495529	61.7985290977141	55.174624189223	56.5369063242896	57.2608174145405	54.6966463081253	61.0888480595559
CEP76	na	14.3384505672693	10.7183773108413	13.8523468567753	12.1221640504147	9.82501665013759	11.7361407974401	14.0146787960666	12.7750206509008	12.6283179110254	11.2385676758017
ST8SIA5	na	0.528044921740794	0.559219685783024	0.563758302310621	0.363664921512442	0.37153424307243	1.10718309409812	1.10351801543831	1.54963268250572	0.703745270583457	0.816001613424547
CEP192	na	59.5878384764419	57.0870095903504	49.4899252528395	63.4797324106718	65.8028426063837	57.3520842742827	55.8380115811786	55.7489806511203	58.6063422558112	58.1215694652848
RNMT	na	35.907054678374	32.6211483373431	36.0402628977147	30.1841884855327	30.7547790098845	48.9005866560003	49.5111749593323	53.48122550599	41.8337466402388	47.6248214380508
SMAD7	na	16.1256795331612	15.7047528424066	18.3624132752602	13.7788598039714	12.9624169249714	51.8530749069287	49.1065516870049	54.3127357258711	58.4890513773806	52.1499212943142
LIPG	na	72.0984412376853	61.886978559988	57.4630783855183	34.8310180381917	36.7818900641705	29.8939435406493	25.6751858258647	26.2303678453407	21.1123581175037	18.4713092493375
RNF125	na	41.6749299773888	31.9221237301143	28.3087204660262	23.557405471306	24.3974152950896	15.0207839765978	14.5664378037857	14.9293880387746	12.7847057489328	13.7236634985037
ANKRD12	na	34.8915836750263	33.4599778660176	40.3489870653745	29.376044215505	27.4522524047962	45.1361641360667	40.8669505050655	44.4480008445542	46.2517030611238	45.5477264220611
POLI	na	6.41777674115734	5.82520506023983	6.4429520264071	6.6671902277281	6.15095580197689	7.60265724614043	7.28321890189287	7.40800014075904	7.193840543742	7.19565059110737
MIB1	na	43.8277285044859	33.8793926303549	37.8523431551417	33.9420593411613	35.0893451790628	39.895497490669	40.8301665712176	44.4857967636397	37.2984993409232	37.7215291296711
RBBP8	na	114.707604538154	120.418639005278	119.395954739357	121.625712639161	128.674692850751	64.4380560765106	60.0313800398442	63.6483277399909	61.5777111760525	62.8321242336901
RIOK3	na	44.4370111064945	38.0735402737276	41.758382821151	34.8310180381917	34.3875582754816	34.2857698139051	31.6341831092316	31.78636795091	28.4234895396763	31.7498809587006
CSTF2	na	30.5453677806982	31.3629040443313	34.1073772897926	31.800477025588	27.5348155699234	20.5566994470884	19.3851331378664	20.2586126298308	18.9620253462765	19.3614928276188
PSMD10	na	12.7949346421808	11.5572068395158	13.3288570046297	10.4654682968581	12.178066856263	17.4565867836137	19.4587010055623	20.7877554970279	21.1905520364574	19.8807665816162
ATG4A	na	5.36168689767575	5.87180670072175	5.99999907459161	5.13171611467557	4.995071490196	2.98939435406493	2.86914684013961	2.22995922604481	4.0660837855933	3.5607343131253
TBL1X	na	45.7774328309135	40.683232140715	36.4429473993652	33.3359511386405	35.2957530918808	55.4329669111792	52.2699699979281	52.4985316097669	42.4983949513454	46.8459108070547
PGRMC1	na	36.6788126409182	35.6502549686678	37.8926116053068	42.1447236819419	39.7954455913136	47.6457791493558	50.7618287101624	51.6670213898857	50.3177868467172	49.739007436469
POLA1	na	39.6033691305596	38.0269386332456	37.3691217531612	45.6601512565622	41.4054273112941	34.1750515044953	32.4802135877343	33.9029394196982	33.4279003527142	31.9353358708425
MID1	na	12.5918404415112	11.8368166824073	8.65771678548454	9.61691681332902	11.0634641270457	6.23713143008608	6.06934908491072	7.44579605984454	9.93062770712211	9.53238248409585
NKAP	na	8.00191150637973	7.96888052240809	8.05369003300887	7.5965561382599	7.67837435683021	10.0384600531563	8.60744052041884	10.9608165347965	10.2825003424138	10.978930798803
NXT2	na	1.38104056455285	1.02523609060221	1.61073800660177	1.6162885400553	1.85767121536215	4.94541782030494	5.6279418787354	6.4253062445359	5.86454392152881	7.30692353839254
MCTS2P	na	4.95549849633668	3.96113944096309	5.15436162112568	4.12153577714101	4.87122674250519	6.08950701753966	6.54754022493399	6.19853073002287	4.88711993460734	5.04437361026084
ALG13	na	20.8780838288283	19.4328840809601	19.973151281862	20.7289005262092	22.4571809146002	24.9485257203443	24.1302606042511	24.8697147582625	21.1123581175037	24.5171393851648
PRPS2	na	81.4813933086179	76.2402838284189	84.2415977452728	104.331425260569	103.369082739263	59.8616992875717	58.7439423551662	60.0199195077824	58.6454392152881	64.3899454956825
MOSPD1	na	73.5201006423721	64.2170605840839	71.9597204449343	63.8838045456857	61.5508396023325	95.1070277830286	93.7254634445607	98.1560018650572	91.8387578111411	90.8729069495518
AMMECR1	na	9.22047671039694	5.91840834120367	8.33556918416419	9.41488074582211	9.9488613978284	6.23713143008608	7.20965103419698	7.03004094990398	7.97577973327918	6.63928585468154
WDR13	na	26.2397707265041	28.7066105368619	28.5100627168514	27.1940546864304	24.1910073822715	37.2013519616969	34.7976014201548	34.7344496395794	39.5270260311041	38.574621725524
SUV39H1	na	17.0192940161071	21.9027710265018	15.6644271142023	24.3251425278322	25.594581189434	17.9732722275262	19.4587010055623	17.9908574847005	22.0897821044252	20.7338591774692
XIAP	na	35.8664358382401	30.1046597513195	34.2684510904528	26.5071320569069	27.782505065305	29.7094130249662	31.1192080353604	30.6902862974303	26.3122537279259	29.1535121887134
STAG2	na	57.7599906704161	46.6948437628825	56.6577093822174	55.3174752833926	54.8632232270288	100.273882222153	103.58355771581	103.107267265258	99.4626649091285	105.375481079052
ATP11C	na	32.0888837057867	26.4697317937298	31.4899280290647	25.2949156518654	25.181765363798	33.5845538543097	33.2526761985412	32.6934700089621	29.5573013645052	27.6698728915778
ABCD1	na	5.48354341807748	7.03684771276972	5.43624077228099	4.76805119316313	4.04559509123312	6.64309856458872	6.17970088645455	5.85836745825332	7.03745270583457	6.60219487225315
CCDC22	na	18.1972403799904	19.7124939238516	18.8456346772408	18.5065037836332	17.5033910069678	16.9029952365646	17.7298561147089	16.0632656113398	19.4311888599988	18.0262174601968
SYP	na	1.0967086836155	0.838829528674536	1.20805350495133	0.686922629523502	0.784350068708463	1.25480750664454	1.39778948622186	1.05828573439415	1.44658750064377	1.74327617413426
PLP2	na	271.171376733965	286.36708076139	260.657677918332	305.923013418967	337.022840049257	169.731168325242	178.218159493288	179.379431979808	225.003001789322	179.817082812827
PLS3	na	18.6440476214634	14.6795167518044	16.5906014679983	16.3649214680599	14.6549618100792	20.7781360659081	20.1943796825211	23.8870208620393	21.6597155501797	21.957861597606
NAA10	na	63.0810587279579	75.7742674235998	75.7449547604485	79.763839451729	82.0265045538798	43.3646711855097	45.3913743683626	45.0905314690078	41.6773588023314	47.4393665259089
ELF4	na	94.3981844712004	102.104194295884	87.7449529096317	106.998301351661	113.1940993894	69.4203799999522	68.2709812217836	70.4137972562964	68.8497456387482	66.8379503359561
MTMR8	na	0.974852163213774	0.792227888192617	0.64429520264071	1.05058755103594	0.536660573326843	1.14408919723472	1.28743768467803	1.13387757256516	1.09471486535204	1.2981843849936
RBBP7	na	85.6651338424104	89.1489382419104	94.0670995855436	102.3110645855	99.8601482213564	85.2900043486919	86.5525963442117	88.6314302555099	85.1140807811214	88.2394471971363
KCND1	na	0.852995642812052	0.466016404819187	0.684563652805754	0.242443281008295	0.37153424307243	1.47624412546416	2.39095570011634	1.47404084433471	1.95484797384294	1.37236634985037
SLC25A14	na	4.42745357459589	4.38055420530035	5.19463007129072	4.76805119316313	5.07763465532321	6.05260091440306	5.40723827564773	5.48040826739827	5.51267128623708	5.155646557546
FMR1	na	15.6382534515543	14.0736954255394	18.0402656739399	17.2942873785917	16.5951961905685	28.7867604465511	29.2064434752673	28.9138781004116	27.9934229854308	29.8953318372811
PIM2	na	25.9960576857006	26.2367235913202	25.409392054143	25.3757300788682	25.8835522673793	21.0364787878643	22.0703603087663	20.0696330344033	23.1454000103004	21.8094976678924
SCML2	na	10.520279594682	9.08731989397414	10.5906023934067	11.3140197803871	10.9396193793549	6.90144128654495	7.87176184345997	7.48359197893005	8.05397365223289	6.97310469653704
SLC35A2	na	32.4950721071258	34.9978320019209	29.5570424211426	31.1539616095659	32.6537318078102	24.4318402764319	23.6152855303799	23.8870208620393	24.4746966325135	21.8465886503208
PQBP1	na	30.6672243011	38.5861583190287	36.6442896501904	36.5685282187511	36.6167637339161	25.7973660924862	27.2936789151743	26.0413882499131	30.8865979867184	31.0451522925612
EMD	na	37.1662387225251	40.9628419836065	37.3288533029961	53.6203723163345	56.8860207726453	27.0152674959941	29.2064434752673	28.649306666813	37.2984993409232	34.3833407111161
TAZ	na	9.34233323079866	9.08731989397414	9.30201198812525	13.4556020959604	13.2101064203531	10.6658638064786	10.2995014774243	9.9781226385734	11.2990212888122	12.9076618850792
PGK1	na	377.958307446007	392.618821060165	401.718058846483	286.567958151804	255.780685564086	209.073074268862	179.652732913357	190.680411786374	153.924729460393	150.255569817402
MAGT1	na	78.394361458441	67.3859721368544	74.8590488568175	74.5513089100506	73.6463432934683	62.8510936416367	67.351382875585	63.5349399827344	72.0947932753274	68.9892273168026
SMS	na	54.307389259034	49.3045356298699	58.3087158389842	62.4695520731373	59.3629157264615	40.9657744816305	39.4323770849957	42.0290620230819	44.1404672493735	45.250998562634
UBL4A	na	46.5491907934577	49.9103569561349	49.2483145518493	61.3785573085999	57.752934006481	36.7953848271942	36.2321748402246	34.7722455586649	37.0248206245852	35.6444341136814
CD99L2	na	24.4119229204782	26.9823498390309	26.8187878099196	30.6286678340479	27.5348155699234	32.0714036257089	32.5169975215823	32.8068577662186	32.7632520416076	34.5317046408297
EEA1	na	23.4776895973984	22.6949989146944	26.4161033082691	21.9815241447521	20.7233544469289	25.53902337053	23.3945819272922	24.3783678101509	20.7213885227351	20.5854952477556
RP2	na	2.31527388763271	1.58445577638523	2.21476475907744	1.6162885400553	1.69254488510774	2.7310516321087	3.31055404631494	2.79689801232739	3.24504763657927	3.2269154712698
JADE3	na	20.0250881860163	18.361046349876	19.1677822785611	21.132972661223	21.3425781853829	23.1770327697873	24.2773963396429	21.9594289886786	22.9499152129161	22.1804074921763
CDK16	na	162.556598215897	192.697783392734	165.020108776352	184.620558487816	184.404829311616	141.16584449751	137.167289318982	137.728329147581	151.891687567596	141.465006981874
USP11	na	73.9669078838451	80.201423269382	70.5905931393228	76.1675974501059	72.118924738615	102.451342307213	104.944563268184	104.014369323311	110.253425724742	103.298386063062
HTATSF1	na	42.7310198208704	44.4113633792685	49.3691199023444	46.4278883130884	46.4830619666173	46.5385960552577	39.9841360927149	41.0085722077732	46.0953152232164	45.4364534747759
TIMP1	na	172.548832888838	201.458891803334	174.684536815962	179.16558466513	175.694415390696	193.314168229532	181.896552878082	202.548330379223	191.496907517654	174.364708395854
GABRE	na	0.934233323079866	2.09707382168634	1.65100645676682	1.93954624806636	2.4768949538162	8.2669671025993	6.58432415878193	6.16073481093736	4.49615033983875	4.45091789140662
FGD1	na	23.5995461178001	26.4231301532479	24.2818754495218	27.8001628889511	27.6173787350506	24.8009013077979	25.4176982889291	27.6666127705899	27.2896777148474	27.9295097685765
PIN4	na	3.77755213245337	4.38055420530035	4.30872416765975	3.35379872061474	4.9537899076324	8.48840372141892	8.01889757885174	7.74816341252859	8.09307061170975	7.97456122210353
PORCN	na	16.1662983732951	18.4542496308398	17.3557020211341	16.2436998275557	14.7375249752064	18.1578027432092	17.4355846439253	17.650694212931	17.2026621698178	17.5440346886278
MAGED2	na	19.3751867438738	21.9959743074656	23.1140903947355	17.4963234460986	16.0172540346781	31.222563253567	31.0456401676645	31.4840005982259	34.1707425827745	35.3847972366826
RBM3	na	191.477212391239	182.911438891531	201.342250825222	210.279139061194	215.242171486628	169.288295087603	164.534536101852	170.270615480201	199.355396372503	196.248388028604
KLF8	na	0.121856520401722	0.186406561927675	0.0805369003300887	0.242443281008295	0.330252660508826	0.848840372141893	1.1770858831342	1.4362449252492	1.25110270325948	1.55782126199232
SYTL4	na	2.68084344883788	2.28348038361401	2.85905996171815	3.11135543960645	2.31176862356178	4.90851171716834	5.26010254025596	4.53551029026064	4.2615685829776	5.26691950483117
CENPI	na	5.6053999384792	5.45239193638448	5.83892527393143	7.03085514924055	6.19223738454049	8.08243658691628	7.6510582403723	8.39069403698218	9.89153074764525	8.79056283552808
TAF7L	na	0.649901442142516	0.838829528674536	1.04697970429115	0.202036067506912	0.49537899076324	0.848840372141893	0.846030478502707	0.604734705368085	0.664648311106598	1.11272947285166
PBDC1	na	12.5512216013773	15.1455331566236	14.4161051590859	14.6678185010018	13.1688248377895	12.8802299946748	12.2490499713653	12.0946941073617	13.56664493847	14.3542101997864
GLA	na	12.5106027612434	11.6504101204797	12.3221457505036	13.6172309499659	16.5539146080049	6.3847558426325	6.95216349726137	5.51820418648377	6.60738615158912	7.45528746810609
ARMCX3	na	36.8412880014539	35.3706451257763	37.5704640039864	28.4466783049732	32.6950133903738	20.4459811376786	17.8034239824048	21.3546942833105	21.1123581175037	18.4713092493375
NDFIP2	na	41.3093604161837	36.3958812163785	38.3758330072873	38.669703320823	38.2267454538967	23.767530419973	29.427147078355	27.0618780652218	22.7544304155318	26.8909622605817
FNDC3A	na	104.187324943472	99.9139171932336	95.3959584409901	83.5217103073575	80.9944649897897	67.9810419776246	69.3744992372219	70.7917564471514	63.5716561093723	64.3528545132541
CDADC1	na	7.14891586356767	6.89704279132396	7.00671032871772	5.33375218218248	5.53173206352284	4.5763567889389	4.23015239251353	4.61110212843165	4.88711993460734	5.22982852240278
CAB39L	na	2.55898692843616	2.46988694554169	2.13422785874735	2.10117510207189	2.02279754561656	3.46917369484078	3.64160945094643	3.17485720318244	3.16685371762556	3.59782529555369
KLF5	na	735.444719464524	756.251421740576	607.570376090189	388.838615523803	467.679048863062	542.851871036309	529.173672336519	519.391520073014	422.481744106935	412.154996744253
STK24	na	219.057404842162	217.489856129114	213.906007276716	207.006154767582	222.012351027059	136.183520574069	135.512012295825	134.969227054339	143.994101753271	130.894076989783
DNAJC3	na	127.746252221138	110.166278099256	122.69796765289	109.624770229251	111.253865008911	72.9264597979296	76.2530948667874	70.6405727708094	71.8602115184663	72.5870526123563
UGGT2	na	58.9379370342994	55.0365374091459	52.5503274653829	47.4784758641244	53.5422125849935	28.4915116214583	30.6042329614892	28.3847352332145	24.7092783893747	28.8567843292863
ARHGEF7	na	58.5723674730942	59.4636932549282	56.4966355815572	54.2264805188553	56.4319233644457	55.5805913237257	53.9988148887814	56.0513480038043	56.6905912414451	52.1499212943142
FGF9	na	52.3170660924725	46.7880470438463	50.2147573558103	44.7307853460304	41.5705536415485	15.2422205954175	13.6836233914351	14.2490614952355	16.6944016966187	15.0960298483541
PARP4	na	88.6303091721856	78.0111461667318	79.6912628766228	76.9757417201336	82.5631651272066	121.4948915257	125.948189495359	122.534369675208	113.146600726029	113.646770160582
SUPT20H	na	12.5918404415112	12.8154511325276	13.0469778534744	10.4250610833567	11.4349983701181	17.2351501647941	17.3988007100774	19.2759187336077	16.6553047371418	19.0647649681917
MRPS31	na	10.2765665538785	11.2775969966243	13.2885885544646	10.1018033753456	10.8570562142277	13.3231032323141	11.8812106328858	12.5104492173023	12.9801905463171	11.5352955352288
SLC25A15	na	46.0617647118508	41.9880780742087	43.1275101267625	50.6706457307336	50.1158412322144	24.0996853482024	24.4245320750347	26.1547760071697	22.7153334560549	26.1862335944423
KPNA3	na	66.4930412992061	58.9510752096271	61.0067020000422	63.6817684781787	58.0419050844262	48.7529622434539	44.2510724190763	45.9598376079744	47.6982905617676	44.6204518613514
RGCC	na	1.94970432642755	2.14367546216826	2.1744963089124	3.63664921512442	3.88046876097871	5.97878870812985	6.36362055569427	6.04734705368085	8.01487669275603	6.34255799525443
VWA8	na	89.0771164136586	78.5237642120329	87.2214630574861	81.5013496322884	80.0037070082632	59.3081077405227	58.7439423551662	55.1820418648377	55.8304581329542	58.3070243774267
DGKH	na	29.3674214168149	19.8056972048154	24.4429492501819	22.5472251337714	25.181765363798	17.1613379585209	15.7435236869199	15.3829390678007	14.2312932495766	13.3527536742199
KATNAL1	na	4.5086912548637	2.60969186698745	3.38254981386373	4.36397905814931	4.54097408199636	4.72398120148531	4.59799173099297	4.08195926123457	5.66905912414451	4.67346378597695
INTS6	na	24.2900664000765	23.487226802887	24.2416069993567	18.7489470646415	18.9069648141303	24.5794646889783	25.6751858258647	25.8524086544856	21.2687459554111	21.290223913895
DHRS12	na	3.04641301004304	2.84270006939704	2.73825461122302	3.27298429361198	3.7153424307243	2.95248825092832	2.28060389857251	2.72130617415638	2.15033277122723	3.70909824283885
TSC22D1	na	299.726421348101	304.075704144519	302.778476790969	247.898254830981	230.144822792088	268.824055247024	274.5920661749	278.480331822003	326.146835955955	316.756989938438
CLN5	na	5.93035065955046	4.47375748626419	5.07382472079559	4.68723676616036	4.91250832506879	7.12287790536458	6.06934908491072	7.06783686898949	8.21036149014033	7.49237845053448
MSLN	na	78.0694107373697	88.5431169156455	76.1073708119339	81.4205352052856	75.4627329262668	67.7965114619416	70.625152988052	69.5822870364153	74.7533865197538	73.514327173066
MGRN1	na	73.2357687614347	76.2868854689008	69.6241503353617	82.2690866888147	74.5958196924312	74.5503283359401	75.3334965205888	69.1287360073892	79.4450216569769	75.5543312066274
ZNF629	na	73.560719482506	82.9975216982971	71.3556936924586	86.956323454975	79.8385806780088	56.2449011801845	57.4565046704882	54.3883275640421	54.501161510741	59.7164817097055
TRADD	na	3.49322025151602	3.54172467662582	3.98657656633939	3.55583478812166	4.08687667379673	5.72044598617362	5.81186154797511	6.04734705368085	5.55176824571394	6.23128504796927
HSF4	na	5.48354341807748	5.82520506023983	4.79194556964028	6.78841186823225	6.60505321017653	8.93127695905817	8.01889757885174	7.1434287071605	8.83591284177007	8.67928988824291
CORO1A	na	8.00191150637973	8.10868544385385	10.9530184448921	11.8393135559051	10.8570562142277	5.16685443912456	6.10613301875866	5.78277562008231	9.69604595026096	7.67783336267642
MAPK3	na	33.0231170288666	39.5647927691489	40.1073763643842	47.3572542236202	47.9279173563434	73.4800513449786	74.8553053805656	78.8044912932785	90.9004307836965	82.7128908153064
GDPD3	na	0.44680724147298	0.559219685783024	0.483221401980532	0.808144270027649	0.49537899076324	1.43933802232756	1.39778948622186	1.58742860159122	1.05561790587519	1.03854750799488
ELMO3	na	29.8142286582879	34.8114254399932	34.6711355921032	38.3464456128119	34.2224319452271	40.5598073471278	39.8002164234751	37.8715109236763	45.0396973173412	42.3208109507913
PHKB	na	35.7851981579723	33.5997827874634	36.281873598705	35.9624200162304	35.584724169826	44.6932908984275	44.8028314267955	46.148817203402	44.7269216415264	41.9499011265074
LYRM1	na	35.5008662770349	36.9084992616796	37.8926116053068	28.3254566644691	27.2045629094146	23.6937182136998	23.2842301257484	25.4744494636306	24.0055331187912	26.9280532430101
NUTF2	na	108.289827796997	114.080815899737	116.093941825823	119.969016885605	132.637724776857	89.571112312538	95.7853637400456	97.6646549169457	105.639984506472	91.9856364224035
[truncated: 13,112 more rows]
