# Supplementary material for: FOXO1 links KRAS G12D and G12V alleles to glutamine and nitrogen metabolism in colorectal cancer
Source: EMBO Rep. 2025 Nov 20;27(1):142–62. doi: 10.1038/s44319-025-00641-z (PMC12795846; doi:10.1038/s44319-025-00641-z)
Supplement: Supplementary file 6 — Source data Fig. 4 [file 44319_2025_641_MOESM6_ESM.zip › Fig4/Fig 4C-D/data/sw_gsea_G12V_LN___G12G_LN.gct]

#1.2
15289	10
NAME	Desctiption	G12V_Low_Nutrient_1	G12V_Low_Nutrient_2	G12V_Low_Nutrient_3	G12V_Low_Nutrient_4	G12V_Low_Nutrient_5	Parental_Low_Nutrient_1	Parental_Low_Nutrient_2	Parental_Low_Nutrient_3	Parental_Low_Nutrient_4	Parental_Low_Nutrient_5
TSPAN6	na	35.151381353589	32.5841983003618	38.110338879254	49.356283822593	37.3573159369051	29.2241840208275	29.088000725714	25.4496759531766	23.630084572157	23.8794156513173
DPM1	na	13.6913476606977	12.7796733894233	14.0147697814031	14.2086271610495	15.2630204089132	15.5290056612675	16.0511506595261	16.3766405911713	14.8796291106894	15.9325954345657
SCYL3	na	12.4991235666482	11.8271511492178	12.5805097160548	10.1423424143018	11.0861836218193	14.9437416288077	15.1845392389414	16.7531150875201	12.2197990364988	13.2836553623151
C1ORF112	na	7.69176834870657	10.120548802183	10.9823342146667	11.4042928529476	11.8669007782854	12.1344742730005	12.0948811307697	11.595414487542	11.8343164170509	12.9720153538151
FUCA2	na	55.8422382116097	55.4050436386177	52.2890240966969	81.4659116503595	64.7214522710436	55.4440126750279	58.5151102681786	53.2711412333504	63.7973735186293	64.0809767478252
GCLC	na	71.456527959484	69.2166161215969	77.7778744008861	64.7801225171533	88.7675406902009	91.1451186550776	101.393536208415	101.648114014167	150.415318108575	158.585809325469
NFYA	na	31.2285794957487	29.8060084330959	33.8485375422191	13.6010213942941	33.2975867232812	33.3990674523743	31.6501562300515	31.8120949414708	33.3827948441891	34.1245809307568
STPG1	na	6.19187352070879	5.08011861442913	5.49116710733337	3.45867897999231	5.34791252179311	4.87720027049859	4.22002083067354	3.84003986275742	4.00901924225828	3.46699509456319
NIPAL3	na	40.8817487733754	41.1965868888862	41.0198378689605	39.8215471750466	42.9004077478148	35.9742291951976	36.1339283626422	41.6004318465387	41.5935746384297	43.0842311751336
LAS1L	na	37.0358645990221	34.7670617674993	35.8565016337067	58.9844982804095	42.7833001743449	38.2372501207089	41.2582393713172	39.68041191516	43.1355051162213	43.2790061804461
ENPP4	na	11.8068644152646	12.6209196827224	12.9083405881344	4.90758503917828	13.467370949041	14.4755304028398	15.2975755111916	15.5860441488389	12.373992084278	15.2314054154405
SEMA3F	na	13.3452180850059	12.3034122693205	12.8673617291245	9.16082540646613	12.1011159252253	14.9047240266437	14.9207879370243	14.4942681094275	16.8455904698737	16.4000554473158
ANKIB1	na	64.7262306543658	63.660236387065	76.220677758508	22.1542410340048	73.9729505751674	83.0684750071319	78.4471729416277	80.4525998697314	71.2757363359188	75.6506120633901
CYP51A1	na	123.952846939406	118.033380932127	125.723139442528	167.044846952602	207.436548473055	179.519987556512	190.12700992481	173.780627514591	213.403178126364	229.990326273046
KRIT1	na	34.0360749430266	36.0767798477818	37.7825080071744	14.6292773072648	37.2792442212585	33.6331730653582	35.4180319717243	35.6144873545933	27.4078142427465	33.3454809095066
RAD52	na	11.0761464221375	10.636498348961	10.777439919617	6.82388014971457	10.0712513184133	9.9885061539811	11.2282697101849	7.52948992697533	8.51916588979884	8.88174024225177
BAD	na	25.767423968167	25.638723632197	22.8252244685424	73.6137755876743	24.3193394239205	20.9524523620619	20.3465290050331	19.9531483064846	22.3579919279789	23.1782256321921
LAP3	na	41.9585963421943	45.2448064097594	42.6180133703485	37.7182964439702	44.3837703451005	45.1823833058989	45.02611511299	46.682837547247	51.2691883865722	53.5631264609482
CD99	na	61.1495583722172	54.5715866784379	53.4364321489755	91.8886874954715	61.9889422234121	45.3384537145549	43.7450373608212	46.2310681516285	47.3372656682035	43.9022861974462
CD99	na	61.1495583722172	54.3731445450617	53.4364321489755	91.8886874954715	61.9889422234121	45.3384537145549	43.7450373608212	46.2310681516285	47.3372656682035	43.9022861974462
HS3ST1	na	3.42283691517442	2.85756672061638	3.03243556673634	3.69237350566747	3.39611963062774	1.44365128006758	1.24339899475202	1.69413523356945	2.1972509308531	1.94775005312539
WNT16	na	19.4217150804841	18.0582341372285	17.375036220219	4.25324036728785	17.2538491579019	6.906115583026	6.10395870150994	6.88948328318243	6.74594584033845	6.0380251646887
MAD1L1	na	31.5747090714405	35.8386492877305	28.8081378839952	74.735509310915	31.7751882681722	31.4481873441749	28.9749644534638	35.4638975560538	35.3487562033735	39.2276860699453
LASP1	na	169.60349208898	165.540427662374	162.563133692474	127.08308306215	194.74989468048	131.138160873166	124.302220717786	127.022495068074	139.660353025978	137.900703761277
SNX11	na	11.4222759978293	9.56491082872984	9.99884159842793	15.6575332202355	10.7738967592328	9.36422451935728	11.2659484676017	9.29892005981453	9.598517224253	12.504555341065
M6PR	na	89.8013954711492	90.7277433795702	88.3504200254533	62.3964383552668	92.5540188990617	99.6119383246631	100.338531000747	100.142216028772	105.622237728728	107.749532938896
CYP26B1	na	8.34556865834663	8.89020757525097	8.35968723802991	2.52390087729169	4.80141051226681	13.1489319292642	12.5093474623537	13.7036716670951	12.1427025126092	10.6347152900646
ICA1	na	31.2285794957487	27.1468838458556	29.5457573461743	34.2128785588429	27.1689570450219	33.7112082696862	34.4383842788894	36.1039041998467	31.0313508655569	32.1768308776314
DBNDD1	na	48.7658113307996	47.9436194236749	42.9048653834182	81.4659116503595	43.9934117668674	55.4830302771919	50.5272136958323	50.5605248596393	55.8178832960576	51.5764214067603
ALS2	na	22.4215047364796	22.4636494981788	24.4233999699305	13.507543584024	23.7728374143942	26.6880398801683	26.4504877065431	25.336733604272	25.094918526059	27.1516357405679
CFLAR	na	15.9988781653097	18.6932489640322	19.4649580297265	13.7412381096992	16.6683112905522	18.8455018452065	20.4972440347	20.1037381050241	17.1154283034873	16.4000554473158
NDUFAF7	na	10.4992637959845	9.88241824213166	11.556038240806	11.1705983272725	9.68089274018022	11.0809990145728	10.5123733192671	11.0683501926537	8.44206936590926	9.34920025500186
RBM5	na	111.338346847528	113.231081304424	124.49377367223	116.707046122173	103.757310094351	129.967632808246	131.988687230798	135.493171235921	120.154932481914	123.058848356462
SLC7A2	na	5.3842378440946	5.59606816120708	6.02389227446273	2.05651182594138	4.2549085027405	7.72548522846976	8.89218675034781	8.35773381894261	7.55545934117907	7.518315205064
ARF5	na	138.605665643692	131.567134428379	123.182450183911	287.958394536928	137.406219538042	108.351881209397	106.555525974507	105.751686024368	117.032523264386	102.21792278802
SARM1	na	51.5733067780775	50.5630555842399	47.7813496056023	39.2606803134263	47.9360334070214	54.5075902230922	55.689203461924	56.3958795530452	55.1240145810513	52.3165664269479
POLDIP2	na	81.5712033380331	83.0678770312513	78.3515784270254	105.115797648685	100.009867743313	72.0655111968871	70.4969551266981	63.473600084402	79.5636126540489	74.7156920378899
PLXND1	na	86.8785234986407	88.425814632407	84.4164495604981	47.813899953137	81.1165125568327	90.2477138053058	88.4320436570606	92.2738990550827	100.996446295353	91.3494774915807
AK2	na	146.758940093321	151.292282485967	157.19490316217	201.444681131985	180.501806574973	162.118136991373	167.180646658022	162.185213027049	180.637155473291	180.712249928973
FKBP4	na	89.0322186362785	88.9020757525097	87.4488851272344	146.760162123998	112.813629109358	99.6119383246631	99.471919580162	96.4904134141888	116.531395859104	110.515338014334
KDM1A	na	130.606226561037	130.376481628123	132.033883730061	157.136199063975	138.577295272741	148.618046642633	158.627568724425	156.086326186199	151.803055538588	155.897914252156
RBM6	na	54.8807671680214	56.1194353187718	55.9771214075924	44.86934892963	52.9716590662281	61.7258466234301	67.4449757759431	69.0830700799986	54.6999836996586	60.4192066479495
CAMKK1	na	24.0752349314516	24.8449550986924	24.7922097010201	28.6509488477742	21.7039369497589	33.3600498502103	30.1053271759657	33.1674031283263	31.6095747947287	34.9036809520069
RECQL	na	17.2680199428462	17.0263350436726	19.055169439627	13.2271101532139	24.4754828552137	21.1865579750459	22.2681456332863	21.7978733385936	19.197034448506	22.5159906141295
VPS50	na	23.6137288305292	21.8286346713752	25.652765740229	12.4792876710534	20.7670763619995	27.1952687083001	27.2417416122944	28.1979397765226	22.704926285482	24.7364256746924
ARHGAP33	na	19.7678446561759	18.2566762706047	19.6698523247763	18.8357787694176	13.6625502381576	19.6258538884863	17.181513382028	19.0119620656127	15.4193047779165	13.3615653644402
NDUFAB1	na	31.4977913879534	29.4488125930188	30.8980596935027	97.4038783014052	36.2252760600292	31.018993720371	30.5197935075497	30.4944342042501	36.9677832050547	37.7084410285075
ZMYND10	na	0.846094518357722	0.635014826803641	1.35230234732837	1.86955620540125	0.975896445582684	0.858387247607751	0.904290178001472	0.941186240871916	0.539675667227076	0.740145020187647
SLC25A13	na	36.0743935554338	31.3538570734298	35.2827976075674	24.8650975318366	35.2884154722699	44.792207284259	45.2521876574903	41.0733675516504	35.6571422989318	41.2143911241332
ST7	na	40.4587015141965	41.2759637422367	38.3971908923236	43.2334872499039	37.7476745151382	38.9005493574967	38.0555449908953	39.6051170158902	48.3395204787681	46.8628662781968
CDC27	na	87.5707826500243	89.2592715925868	96.4642341094235	51.4595345536694	79.4770065282538	108.937145241856	103.390510351502	104.396377837513	97.7583922919903	101.166137759333
HCCS	na	11.7299467317775	12.4224775493462	12.7444251520946	13.507543584024	15.5362714136763	11.1590342189008	11.8688085862693	10.993055293384	12.8365712276155	11.6865003187523
DVL2	na	60.2650050121159	61.0408002265	54.8297133553138	56.9279864544681	58.0072847254347	55.17088945988	60.3236906241816	56.6217642508545	65.532045306145	64.9769417722629
PRSS22	na	5.07656711014633	5.00074176107867	4.58963220911446	10.2825591297069	5.8163428156728	1.20954566708365	1.24339899475202	1.24236583795093	1.92741309723956	1.9867050541879
UPF1	na	137.298065024412	141.370175817161	133.222270641349	75.4365928879405	133.697813044828	138.083294058356	127.730987642708	136.359062577523	147.331457152992	139.18621879634
SKAP2	na	17.3449376263333	17.5422845904506	18.194613400418	15.4238386945603	20.6109329307063	22.3961036421295	20.1958139753662	21.7602258889587	17.6551039707143	19.867050541879
SLC25A5	na	291.018055473313	295.440648170394	289.023892597181	347.924409825173	253.850183424968	305.429789739703	304.93418377358	303.174911909662	352.870789842618	319.314143709376
MCUB	na	19.8832211814065	18.5344952573313	20.9811758130947	24.6781419112965	18.0736021721913	18.9625546516985	19.9697414308658	18.5225452203593	18.2333278998862	18.5815355068162
HOXA11	na	6.23033236245232	7.50111264161801	6.88444831367169	7.71191934728016	6.12862967825926	8.15467885227364	8.13861160201325	7.15301543062656	10.4080307250936	10.5178502868771
POLR2J	na	171.141845758721	177.367578811592	168.177237376837	201.95880908847	170.352483540913	146.316008114958	145.402324871153	131.841368621338	150.068383751072	131.628948590214
DHX33	na	66.18766664062	71.1216606020078	68.6805677006771	50.6649731663739	70.6549026601863	79.5178732102089	80.0296807531303	78.118457992369	85.9626241368843	90.219782460768
LIG3	na	51.8425186702823	48.9755185172308	49.0107153759008	24.9118364369717	48.638678847841	60.7504065693304	60.399048139015	55.2664560639989	56.9357828924565	59.3284666181993
RPAP3	na	26.8442715369859	27.0675069925052	31.2668694245923	28.2770376066939	36.4204553491458	34.608613119458	35.606425758808	36.0662567502118	32.8045709150173	38.9939560635703
ACSM3	na	1.80756556194604	1.38909493363296	2.00796409148758	1.68260058486113	1.75661360204883	1.52168648439556	1.65786532633603	1.99531483064846	1.69612352557081	1.59715504356282
REXO5	na	13.2683004015188	13.4146882162269	10.736461060607	14.2553660661845	11.3203987687591	8.89601329338942	9.90951320059947	9.37421495908428	9.21303460480508	8.45323523056418
CIAPIN1	na	28.3826252067272	27.9406523793602	25.4478714451793	40.7563252777473	29.7453236613602	31.6042577528308	32.0269438042188	32.6026913838032	35.4258527272631	32.1378758765689
SPPL2B	na	43.7661619041404	42.5459933958439	37.1268462630152	49.8704117790784	36.7717780695555	37.1447572601172	35.1542806698072	32.03797963928	30.4145786744402	32.2157858786939
FAM214B	na	5.42269668583813	6.27077141468595	4.83550536317416	8.3662640191706	6.59705997213894	4.40898904453072	3.31573065267207	4.40475160728057	2.96821616974892	2.84371507756307
PRKAR2B	na	12.7683354588529	12.8193618160985	13.5640023322936	7.94561387295532	14.7555542572102	15.7240936720874	15.0338242092745	16.4519354904411	14.1472121337384	15.5820004250031
MSL3	na	21.0369864337125	19.4473290708615	21.7187952752738	22.8553246110303	22.1723672436386	23.4495789005572	21.8536793017022	20.5555075006426	17.6936522326591	21.1525655769417
CREBBP	na	128.144860689451	133.630932615491	126.870547494807	40.4758918469371	100.946728331073	122.632323601416	112.320375859266	118.175344403878	113.293341855741	102.334787791208
TSPOAP1	na	6.65337962163118	8.45363488182347	7.90891978892045	4.01954584161269	4.13780092927058	8.11566125010965	8.44004166134708	7.07772053135681	4.85708100504368	4.86937513281347
GCFC2	na	12.9990885093141	12.9781155227994	15.2851144107115	15.5173165048304	14.0529088163906	17.245780156483	18.42491237678	20.6684498495473	14.4941464912415	15.9715504356282
WDR54	na	19.8832211814065	18.9710679507588	16.3915436039802	47.6269443325969	15.5753072714996	14.3584775963478	14.3932853331901	11.6330619371769	13.83882603818	12.1150053304399
CROT	na	9.73008696111381	10.0014835221573	10.777439919617	8.92713088079097	12.8818330816914	10.0665413583091	8.25164787426344	8.50832361748212	6.36046322089054	7.28458519868895
KMT2E	na	77.2253542210139	74.8523727094792	87.2439908321847	63.0975219322922	80.0625443956034	97.0367765818399	91.1072354336483	84.4808769806632	81.0669948698958	84.8050373130794
RHBDD2	na	138.528747960205	137.163202589586	119.781204886085	251.689004152143	120.73790824749	93.174033967605	88.243649869977	86.6267816098512	96.1008170283643	83.9090722886417
SOX8	na	28.2287898397531	29.0519283262666	24.4233999699305	40.9432808982874	31.8532599838188	26.7270574823322	27.9576380032122	26.0143876976998	33.8839222494714	31.3977308563812
IBTK	na	46.5351985096747	46.9514087567942	50.4039965822391	25.7531367294022	56.2897069812092	50.7619004153493	49.8866748197479	53.0076090859063	50.9608022910139	57.4586265671989
ZNF195	na	33.4591923168736	33.4176552605416	37.3317405580649	29.959638191555	37.2402083634352	40.2271478310723	46.1187990780751	41.8639639939828	35.618594036987	38.3317210455076
MYCBP2	na	80.3405204022401	78.8212153770019	88.1865045894135	34.353095274248	82.8340903010582	87.3604112451707	78.2587791545441	80.7537794668104	70.4662228350782	76.5076220867652
FBXL3	na	39.8433600463	40.2043762220055	41.6754996131197	37.0639517720798	46.0232763736794	37.3788628731012	41.2959181287339	41.826316544348	38.1242310633984	42.733636165571
PDK2	na	43.8430795876274	40.6806373421082	41.38864760005	58.7040648495993	36.7717780695555	26.4149166650203	24.4911923208732	24.6967269604791	25.3262080977278	22.4380806120045
ITGA3	na	66.7260904250295	66.3987378276557	63.0254851573039	43.5606595858492	54.4940575213371	48.9280731136418	46.2318353503253	43.6710415764569	38.5097136828464	36.4618809945073
ZFX	na	20.4216449658159	20.9158008578449	21.2680278261643	9.81517007835657	20.0253950633567	22.7862796637694	21.9290368165357	21.4590462918797	21.2015440696351	22.0485306013794
LAMP2	na	56.8421680969415	56.7544501455754	60.443817039677	37.6248186337002	60.19329276354	55.8341886966678	53.9559806207545	54.5888019705711	58.4006168463586	53.0177564460731
GDE1	na	58.6881925006311	59.7707705728927	65.8940052880004	74.4550758801048	61.8327987921189	58.4093504394911	54.4081257097553	54.1370325749526	58.1693272746898	52.7450714386355
REX1BD	na	25.8443416516541	23.376483311709	24.4233999699305	67.7714124457953	22.2894748171085	21.6547692010137	21.891358059119	22.9649442772748	24.3239532871632	24.2689656619423
OSBPL7	na	23.1906815713503	22.8208453382558	21.7187952752738	26.7346537372379	18.8933551864808	21.2255755772098	20.911710366284	18.8237248174383	17.1539765654321	19.2437705248788
TMEM98	na	34.3437456769748	33.3779668338664	32.0044888867714	40.5226307520721	34.3905907423338	27.7805327407599	28.7865706663802	28.4238244743319	30.0290960549923	27.9696907628806
YBX2	na	12.0760763074693	11.2715131757646	11.2282073687264	17.3401338050966	10.3054664653531	15.1388296396276	15.7120418427756	13.4024920700161	13.2991503709529	12.6993303463775
MAP3K14	na	20.3447272823289	18.494806830656	18.0716768233882	32.2965834483066	27.1689570450219	22.7472620616054	23.0970782964543	24.9226116582883	30.6073199841642	27.5022307501305
TMEM132A	na	73.8794349893266	74.9714379895048	64.8695338127517	90.8136926773658	60.9740099200061	57.1217695680794	56.1413485509247	51.275826402702	55.2396593668857	53.9916314726357
AP2B1	na	222.484399486337	228.605337649311	231.98132085533	173.307860240696	251.351888524276	284.36028457115	276.3736856517	279.23113394188	310.274960393624	304.822883314123
ZNF263	na	48.8042701725432	55.2066015052415	49.0516942349108	57.7225478417636	55.3138105356265	63.8718147424495	61.9815559505176	65.0924404187017	69.7338058581272	71.1707869412017
SPATA20	na	136.95193544872	136.210680349381	129.943961920553	203.360976242521	126.241964200576	88.6870097187463	91.5217017652324	88.3209168434206	94.7901761222414	87.1812923778923
TNFRSF12A	na	93.8395738542201	91.6405771931004	75.401100578309	79.0822274884729	127.178824788335	68.0857157761603	68.8014110429453	71.0030900113774	106.624492539292	98.9846576998322
MAP3K9	na	27.1134834291906	29.3297473129932	28.4393281529057	14.1618882559145	23.3824788361611	26.7660750844962	24.7172648653736	25.93909279843	20.9317062360216	20.7630155663166
RALA	na	34.4975810439489	35.2036344609268	33.5616855291495	55.8529916363624	43.4078738995178	39.2126901748086	42.0494932770685	46.7581324465168	41.2851885428713	49.2780763440723
BAIAP2L1	na	74.1486468815313	80.4881292973615	74.2946713850403	66.8366343430947	59.3735397492505	79.205732392897	77.8066340655433	83.313806041982	90.5884155702592	85.1556323226419
KDM7A	na	145.797469049733	142.163944350665	168.628004825946	50.2910619252937	133.580705471358	184.436205429174	176.864087314121	184.924272606514	113.910114046858	128.395683502026
ETV1	na	1.30760061928012	1.78597920038524	1.80306979643782	0.7478224821605	1.36625502381576	1.56070408655955	1.6201865689193	1.88237248174383	0.886610024730196	1.24656003400025
ALDH3B1	na	0.846094518357722	0.714391680154096	0.696640603169159	0.654344671890438	0.624573725172918	5.96969313109027	4.44609337517391	5.19534804961298	7.59400760312386	6.50548517743879
TTC22	na	30.3824849773909	31.1951033667289	28.6032435889455	32.4835390688467	35.7178099083262	33.7112082696862	33.0819490118872	31.5485627940266	35.9269801325454	32.4884708861315
PHTF2	na	24.6521175576045	26.3531153123511	29.5047784871644	20.0509903029284	36.2252760600292	29.1851664186635	31.5747987152181	29.9297224597269	31.9950574141767	33.8908509243817
FARP2	na	18.4602440368958	18.0979225639038	20.0386620558658	13.3673268686189	22.9140485422814	19.1186250603545	19.9697414308658	18.4472503210896	22.2423471421445	21.9706205992544
USH1C	na	3.15362502296969	4.76261120102731	4.79452650416421	7.05757467538972	4.2549085027405	5.46246430295842	4.82288094934119	5.27064294888273	5.82078755366346	5.21997014237604
GGCT	na	35.151381353589	38.9740349950735	36.9629308269754	69.4072741255214	42.9004077478148	55.9512415031598	59.4194004461801	62.5324138435301	64.0672113522429	70.1579569135765
DBF4	na	45.9198570417782	42.903189235921	46.4700261172839	42.5791425780135	52.4251570567018	51.815375673777	57.5354625753437	56.7347065997591	58.6319064180273	63.3018767265751
IFRD1	na	53.5731665487412	55.2462899319168	52.8217492638262	62.5366550706718	53.2449100709912	68.4758917978001	73.69964950712	72.5466354464073	74.8221764348396	84.6492173088293
COX10	na	17.7679848855122	16.7088276302708	19.055169439627	16.8260058486113	19.4788930538304	22.4741388464575	22.9463632667874	21.3837513926099	23.5144397863226	23.3730006375047
GTF2IRD1	na	74.9562825581455	80.2896871639853	76.8353606436572	42.3921869574734	64.7214522710436	79.322785199389	70.6853489137818	79.8878881252082	78.7540991532083	71.2097419422642
PAF1	na	54.1500491748942	53.4603107315315	53.3954532899655	87.4952304127786	54.9624878152168	53.5321501689925	48.8316696120795	56.2452897545057	56.1262693916159	57.3807165650739
VPS41	na	57.380591881351	59.4532631594909	62.2468868361148	45.3367379809803	64.0188068302241	61.4137058061182	62.3960222821016	60.8759260595955	52.3870879829712	58.7830966033242
ARHGAP44	na	18.191032144691	20.9554892845201	18.4404865544777	5.88910204701394	18.5029966082477	20.4452235339301	21.3638554552848	20.0284432057544	22.5507332377028	21.1915205780042
ELAC2	na	125.452741767404	122.637238426453	116.379959588259	142.03953270536	137.172004391102	123.490710849024	119.366303496194	120.697723529415	136.383750760671	130.226568551963
SCIN	na	2.61520123856023	2.85756672061638	3.68809731089555	2.85107321323691	3.47419134627436	1.79480969954348	1.46947153925239	1.54354543502994	0.616772191116658	0.740145020187647
ARSD	na	17.0757257341286	15.6372401100397	18.235592259428	13.7879770148342	16.6292754327289	13.0318791227722	11.9441661011028	13.8919089152695	8.67335893757801	9.58293026137691
PNPLA4	na	9.69162811937027	8.37425802847301	8.93339126416921	10.422775845112	9.64185688235692	5.96969313109027	6.02860118667648	5.34593784815248	5.31966014838118	5.0251951370635
ADIPOR2	na	50.9195064684375	50.2058597441629	52.2480452376869	49.5899783482682	59.061252886664	57.1998047724074	61.6801258911838	56.2452897545057	61.638670849721	69.2230368880763
CDKL3	na	0.846094518357722	0.833456960179779	1.10642919326866	2.05651182594138	1.17107573469922	0.546246430295842	0.904290178001472	0.67765409342778	0.462579143337494	0.584325015937616
MARK4	na	49.2657762734656	48.8564532372051	43.9703157176769	33.4183171715474	38.8406785341908	44.4020312626191	42.3132445789856	42.127496141427	45.0243699515161	43.2790061804461
PROM1	na	53.1116604478188	51.1186935576931	52.7397915458063	43.7008763012542	51.4102247532958	65.3154660225171	66.9551519295257	61.7794648508326	62.7951187080648	64.8990317701379
CCDC124	na	54.6500141175602	57.8657260924818	44.2981465897565	190.834949666333	57.8901771519648	48.381826683346	52.7502603834192	55.8688152581569	57.5140068216284	56.4068415385112
PAFAH1B1	na	59.8419577529371	57.7863492391313	59.3783667054183	47.6269443325969	65.5802411431564	68.5149093999641	70.9867789731156	70.7395578639332	63.1420530655679	65.7949967945756
NOS2	na	9.23012201844788	11.1524478957389	7.90891978892045	6.8706190548496	8.58788872112762	15.6070408655955	17.3322284116949	16.5648778393457	22.0110575704757	19.7501855386914
KIAA0100	na	160.296452387045	164.270398008767	162.481175974454	56.6942919287929	165.199750308237	293.685491488343	290.277147138473	295.156005137433	288.379547608983	291.461317949683
TRAPPC6A	na	7.65330950696303	6.07232928130982	5.81899797941297	14.1618882559145	7.33874127078178	3.62863700125095	3.61716071200589	3.35062301750402	3.62353662281037	3.19431008712564
ST7L	na	8.49940402532076	9.00927285527665	9.91688388040803	10.469514750247	7.10452612384194	9.01306609988139	9.38201059676527	8.545971067117	8.55771415174364	10.0114352730645
RPUSD1	na	109.569240127325	103.150220928916	93.1859253886275	262.999819194821	102.352019212712	90.2867314074698	90.2406240130636	87.9820897967067	118.458808956343	105.217457869833
RHBDF1	na	40.4587015141965	41.6331595823137	38.7660006234132	37.4846019182951	37.9428538042548	29.8094480532874	28.8619281812137	28.0097025283482	28.7184551488694	28.8656557873182
LUC7L	na	43.7661619041404	40.0059340886294	45.0767449109456	65.4344671890438	36.069132628736	49.0451259201338	53.5791930465872	49.6193386187674	40.7069646136995	47.875696305822
BAIAP3	na	6.07649699547819	6.82640938813914	6.80249059565179	8.2260473037655	5.97248624696603	6.24281634623819	5.57645609767575	5.45888019705711	5.62804624393951	5.96011516256369
TSR3	na	37.2281588077398	36.0370914211066	28.3573704348858	93.9919382265479	34.1173397375706	29.4582896338115	29.1256794831308	28.1979397765226	35.8884318706006	34.9036809520069
PIGQ	na	44.4199622137804	40.6012604887578	38.1922965972739	100.067995894102	41.6902961552923	40.2661654332363	38.7714413818131	37.4215649370674	45.3327560470744	42.9284111708835
CRAMP1	na	69.6105035557944	70.288203641828	65.8530264289905	15.0966663586151	58.7880018819009	59.6969313109027	60.4367268964317	64.1889016274647	61.098995182494	62.4059117021374
TEAD3	na	24.5751998741175	21.9873883780761	23.6857805077514	15.4705775996954	20.0253950633567	22.4351212442935	21.6652855146186	23.2661238743538	18.8501000910029	19.1269055216913
DNAJC11	na	70.225845023691	71.7169870021362	69.2132928678064	94.5060661830332	78.735325229611	77.6060107041735	79.9166444808801	79.0972916828758	84.0352110396447	80.9484922078911
MYLIP	na	6.73029730511825	7.18360522821619	6.72053287763189	3.36520116972225	6.32380896737579	7.64745002414178	7.23432142401178	7.26595777953119	6.9772354120072	6.34966517318876
E2F2	na	16.6911373166933	17.0660234703478	15.2851144107115	20.1444681131985	20.8451480776461	23.5666317070492	21.4015342127015	24.0190728670513	25.287659835783	21.3473405822542
PSMB1	na	73.3410112049171	70.6850879085803	66.5906458911696	150.172102198855	79.0866479500207	70.8169479276395	74.4909034128713	74.2407706799767	77.4820065090302	75.416882057015
JARID2	na	27.5365306883695	28.6550440595143	28.8491167430052	15.6575332202355	22.6798333953416	23.0984204810813	22.8333269945372	23.3037713239886	22.7434745474268	22.554945615192
CDKL5	na	8.76861591752549	6.90578624148959	9.26122213624882	2.38368416188659	8.82210386806746	7.80352043279774	6.63146130534413	6.40006643792903	6.66884931644887	6.89503518806387
CDK11A	na	41.0355841403495	41.0775216088605	42.3721402162888	97.4506172065402	44.578949634217	35.8571763887056	42.9161046976532	43.7839839253615	35.4258527272631	37.513666023195
NADK	na	89.2629716867397	88.8226988991593	84.2935129834682	135.262391460781	83.3415564527612	86.6190768040549	84.1743440689704	80.4902473193663	92.0532495241613	89.0121774278302
CYTH3	na	81.5712033380331	82.4328622044476	87.8996525763439	34.8672232307333	83.4586640262311	69.8415078735397	67.0305094443591	69.873666522331	67.5365549272741	64.2367967520753
ADAM22	na	40.2279484637353	39.4899845418514	42.9458442424282	22.6683689904902	37.591531083845	52.3226045019088	52.637224111169	51.5017111005113	43.9835668790067	46.7460012750093
SYPL1	na	100.223741583647	99.4988856747955	102.283232088837	109.415776921108	101.493230340599	105.347525842769	96.2692251997401	92.1986041558129	99.5701606033955	109.190867978209
CYB561	na	72.2257047943547	70.7644647619307	66.7955401862194	82.166995227385	70.2255082241299	70.6998951211475	70.3839188544479	68.1795312887616	81.028446607951	80.5199871962035
SPAG9	na	71.3411514342534	72.8679513757178	76.8763395026672	31.8759333020913	77.4471419214418	92.0815411070133	91.4840230078156	94.8339256302543	85.6927863032707	96.1019876212066
CELSR3	na	22.1138340025314	22.9399106182815	20.735302659035	8.17930839863047	12.1011159252253	27.0782159018081	27.4678141567947	28.084997427618	20.6233201404633	19.5554105333789
AASS	na	11.8453232570081	12.8590502427737	12.9493194471444	6.30975219322922	9.91510788712007	12.1734918751645	13.4513163977719	14.4566206597926	7.74820065090302	8.10264022100161
PLEKHG6	na	15.2681601721825	11.8271511492178	11.6379959588259	13.507543584024	11.9449724939321	6.00871073325426	5.16198976609174	5.60946999559662	5.35820841032597	5.37579014662607
SS18L2	na	8.03789792439836	7.0645399481905	9.42513757228862	19.5836012515781	10.6567891857629	6.67200997004206	7.5357514833456	6.62595113573829	7.63255586506865	6.62235018062632
MPND	na	29.9978965599556	31.8301181935325	27.0050680875574	60.2464487190553	28.4571403531911	23.2935084919012	23.7752959299554	25.0732014568278	24.2083085013288	19.9839155450665
MGST1	na	18.4602440368958	20.1617207510156	18.1126556823981	29.0715989939895	24.007052561334	28.5608847840397	26.9779903103773	27.3320484349204	33.035860486686	30.9302708436312
CRY1	na	19.3063385552535	19.367952217511	21.0221546721046	8.03909168322538	16.512167859259	18.4943434257306	21.891358059119	19.7272636086754	16.6913974220946	20.2955555535665
NFIX	na	117.760973418698	114.699553091408	110.560961608847	63.2377386476973	92.0465527473588	100.197202357123	88.3566861422272	91.4833026127503	95.3684000514133	89.0900874299552
ST3GAL1	na	2.19215397938137	3.1750741340182	3.19635100277614	0.7478224821605	1.17107573469922	4.25291863587477	3.54180319717243	3.61415516494816	2.50563702641142	2.68789507331303
MMP25	na	0.730717993127124	0.714391680154096	1.02447147524876	1.12173372324075	0.975896445582684	1.56070408655955	1.58250781150258	1.46825053576019	1.61902700168123	1.63611004462533
IL32	na	141.566996457944	133.313425202089	133.959890103528	432.334872499039	143.730028505418	97.9731990337756	97.2111941351583	88.4338591923252	91.7448634286029	100.387037738082
PKD1	na	155.219885276899	167.524848996135	151.252968605727	70.7627023744374	117.536967905978	174.330646468701	169.366014588192	176.94301328392	184.684722977494	169.765894630409
MAPK8IP2	na	1.11530641056245	0.873145386855006	0.491746308119406	1.40216715405094	0.58553786734961	1.28758087141163	1.05500520766838	1.1294234890463	1.00225481056457	0.973875026562694
MED24	na	86.686229289923	86.4810817253208	78.8843035941548	106.658181518141	87.128034661622	80.6103660708006	79.7282506937965	78.2690477909085	84.8447245404853	82.7404222567665
RHOBTB2	na	14.1913126033636	14.8037831498599	14.4655372305125	5.88910204701394	16.7073471483756	12.1734918751645	11.3789847398519	12.9883701240324	11.2946407498238	12.0760503293774
HEATR5B	na	39.4587716288647	40.8790794754844	43.109759678468	11.7782040940279	36.4204553491458	41.5537463046479	44.046467420155	43.7463364757267	37.3918140864474	35.3321859636945
SEC62	na	48.1889287046466	50.6027440109151	52.8217492638262	97.8712673527555	55.8212766873295	59.6579137087387	62.8481673711023	61.2147531063094	54.6614354377138	64.0420217467627
RPS20	na	574.421260281406	578.895391484869	548.051260399078	1493.44823577965	500.634876583917	492.246068900881	503.425877844903	543.629172727619	553.051914121919	492.11852842266
CSDE1	na	503.772367998537	502.217351148329	546.53504261571	305.485483962564	510.35480518192	535.516589700745	546.153588755473	571.300048209253	540.83211508542	589.50603107893
UBE3C	na	171.718728384874	168.953632356444	165.26773838713	68.3322793074157	195.960006273003	169.843622219843	167.369040445106	160.34048799494	186.188105193341	184.607750035224
REV3L	na	54.9576848515084	54.1747024116856	61.7551405279954	14.4890605918597	54.1817706587506	68.6709798086201	64.0915663658543	69.3466022274428	63.5660839469606	68.2102068604511
FAM76A	na	9.53779275239614	8.85051914857574	8.68751811010951	10.516253655382	9.83703617147346	9.44225972368526	9.83415568576601	9.71304200579817	8.90464850924675	8.92069524331428
POMT2	na	41.8432198169637	43.1016313692971	40.610049278861	38.840030167211	39.621395690657	47.7965626508861	47.7013068895777	45.77929875601	45.7953351904119	45.9279462526966
VTA1	na	39.6126069958388	40.3631299287064	42.7819288063884	28.2302987015589	43.2907663260479	41.7878519176319	42.1248507919019	42.3533808392362	40.5527715659203	42.967366171946
MLXIPL	na	43.2661969614744	44.4907263029301	41.9623516261893	48.1878111942172	33.4146942967511	47.4454042314102	48.5679183101624	42.7675027852199	36.5052040617172	35.9944209817572
BAZ1B	na	206.83165089672	214.714388312981	220.179409460464	229.067374066788	243.505681101791	221.971138710932	224.979860535283	245.197839471952	223.310081446175	253.480191913738
RANBP9	na	65.2646544387752	67.0337526544593	67.4512019303786	44.1682653526046	72.2163369731186	66.7200997004206	69.2158773745294	67.4642297456989	76.2099138648521	82.1171422397663
ETV7	na	16.0373370070532	17.0263350436726	17.0472053481394	17.2933948999616	15.4191638402064	18.1041674040907	18.3495548619465	19.0872569648825	20.0836444732362	18.3478055004412
SPRTN	na	8.23019213311603	8.2155043217721	9.01534898218912	6.40323000349929	10.2664306075298	10.8859110037528	9.38201059676527	10.3530486495911	11.5644785834373	11.1021753028147
EEF1AKNMT	na	24.3444468236563	25.995919472274	23.194034199632	41.2237143290976	26.6614908933189	23.6836845135411	22.4565394203699	22.7014121298306	22.4350884518684	22.0095756003169
DYRK4	na	46.5736573514183	46.3560823566658	44.707935179856	84.1300292430563	45.7890612267395	53.0639389430246	58.326716481095	50.7111146581788	56.4346554871742	50.4467263759475
ZNF207	na	176.910672020251	167.286718436084	187.519258829534	114.136406339746	187.020794831466	184.709328644322	188.431465841057	177.695962276618	200.104027755411	198.904235425165
UQCRC1	na	145.451339474041	146.370917578239	133.304228359369	429.857710526883	154.152602544241	144.950392039218	141.860521673981	137.827313113283	163.868661527307	153.677479191593
STARD3NL	na	18.2294909864346	19.1695100841349	20.8992180950748	15.4238386945603	20.0253950633567	19.7819242971423	21.9290368165357	18.936667166343	20.4691270926841	20.9967455726917
CD9	na	338.591642710063	317.547101828496	302.956704660564	417.565378476369	457.383146115692	166.019897207772	166.238677722604	157.554576721959	251.720150499486	247.208436742674
NCAPD2	na	274.557671207081	288.058600808802	278.738198985683	117.127696268388	254.162470287554	249.205425021396	246.155322203484	254.722644229575	258.967223745107	254.454066940301
GIPR	na	2.73057776379083	3.05600885399252	2.45873154059703	2.66411759269678	2.61540247416159	3.04337296879112	3.54180319717243	3.01179597079013	3.35369878919683	3.27222008925065
PHF7	na	4.38430795876274	5.23887232113004	3.7290761699055	2.19672854134647	4.37201607621042	4.99425307699055	5.53877734025902	5.42123274742224	4.39450186170619	4.28505011687585
SEMA3G	na	4.38430795876274	4.76261120102731	4.50767449109456	2.43042306702163	4.02069335580066	4.60407705535066	4.0316270435899	4.6682837547247	4.08611576614786	4.83042013175096
NISCH	na	138.259536068001	141.21142211046	135.721981040956	142.50692175671	112.501342246772	126.768189430799	117.633080655025	125.667186881218	111.828507901839	107.437892930396
IDS	na	114.991936813163	111.048217837287	115.273530394991	66.6029398174196	127.178824788335	107.805634779101	106.442489702257	104.208140589339	106.701589063182	108.294902953772
ZNF200	na	8.61478055055136	10.0808603755078	10.0398204574379	9.34778102700625	10.539681612293	10.5737701864409	11.5673785269355	9.44950985835404	10.523675510928	9.69979526456443
LRRC23	na	4.11509606655801	4.28635008092458	5.49116710733337	8.92713088079097	4.7623746544435	3.04337296879112	3.50412443975571	3.76474496348766	3.12240921752808	3.38908509243817
HFE	na	7.57639182347597	6.23108298801073	7.90891978892045	4.25324036728785	8.11945842724793	5.93067552892628	5.80252864217611	6.81418838391267	4.04756750420307	5.0251951370635
SCMH1	na	42.3816436013732	48.3008152637519	43.2326962554978	18.0879562872571	34.6638417470969	51.815375673777	48.4172032804955	48.9040370757048	52.965311912143	49.3949413472598
FYN	na	91.4935845078646	91.9580846065022	81.8757603018811	84.2235070533264	84.9420266235168	122.788394010072	129.501889241294	128.980162449087	163.868661527307	161.819074413657
HIVEP2	na	9.03782780973022	9.8030413887812	9.71198958535827	1.40216715405094	10.1102871762366	17.0506921456631	15.7497206001923	18.1460707240105	15.5734978256956	16.0884154388157
ELOA	na	60.6495934295513	62.4695835868082	59.7471764365079	52.1138792255599	62.7306235220549	55.7561534923398	57.3093900308433	58.0147198873449	57.9380377030211	57.0301215555114
LYPLA2	na	72.8025874205076	70.3278920685032	64.9924703897815	233.460831149481	74.2852374377539	64.2229731619254	57.6484988475939	56.0570525063313	68.7315510475626	61.3930816745122
CLCN6	na	22.4984224199667	24.249628698564	23.7677382257713	12.4325487659183	20.1425026368266	27.1562511061361	24.4535135634565	26.3532147444137	25.094918526059	24.3468756640673
NME1-NME2	na	411.971112756724	399.225883926114	383.275268320067	1007.27014456506	438.450755071388	349.480662582847	356.968547766081	369.24618601887	436.597614786705	381.914830416826
TSPAN9	na	11.5761113648034	13.1368692295003	11.9248479718956	14.4423216867247	12.8818330816914	8.9740484977174	8.92986550776454	8.6965608656565	9.86835505786653	8.49219023162669
BTBD7	na	64.8031483378528	65.6049692941511	68.5576311236472	29.5389880453398	66.9074603091488	67.8516101631763	65.5610379051067	63.473600084402	60.1352886338742	63.8862017425127
APBA3	na	14.5759010207989	13.6528187762783	11.8838691128857	14.8162329278049	11.2032911952892	9.9885061539811	10.7761246211842	11.896594084621	12.6823781798363	12.3876903378775
MKS1	na	14.4220656538248	13.5734419229278	13.8098754863533	17.3868727102316	14.2090522476839	11.5492102405406	11.0398759231013	12.1224787824303	10.7549650825967	10.9853102996272
ABHD5	na	14.3066891285942	13.8512609096544	15.6949030008111	16.3118778921259	17.6832435939582	17.5189033716309	18.7640211935305	18.1837181736454	18.271876161831	18.4257155025662
AKAP8L	na	43.2277381197309	45.6813791031869	42.4950767933187	75.6702874136156	39.8165749797735	39.5638485942845	41.8234207325681	43.0686823822989	41.9790572578776	42.967366171946
MBTD1	na	18.2294909864346	16.748516056946	17.8667825283384	9.62821445781644	16.7854188640222	20.718346749078	17.2191921394447	18.7107824685337	15.2265634681925	17.1012454664409
UTP18	na	29.228719725085	29.4488125930188	28.3163915758758	51.4595345536694	34.4686624579804	29.5363248381394	30.7835448094668	28.386177024697	36.1197214422693	36.8903860061948
RNF216	na	94.7625860560649	97.4747759143589	98.1853461878415	94.2723716573581	103.601166663058	102.343170476142	103.691940410835	106.429340117796	112.368183569066	110.826978022835
TTC19	na	58.3805217666828	57.54821867908	61.0175210658163	56.741030833928	59.9200417587768	60.7113889671664	58.176001451428	60.9888684085002	54.7385319616034	60.224431642637
PTBP1	na	428.162285130751	439.152441161393	421.098755186252	320.254977985234	430.68261936455	457.481385372767	455.498498410825	450.188202733855	504.905134952874	477.003988010407
DPF1	na	3.65358996563562	2.77818986726593	2.99145670772639	6.1227965726891	2.88865347892474	2.73123215147921	2.52447674692078	2.52237912553674	3.0453126936385	3.15535508606313
SYT7	na	21.3831160094043	21.1936198445715	20.3664929279454	20.2846848286036	20.4547894994131	26.5319694715123	24.6042285931234	23.3790662232584	29.1810342922069	24.5416506693799
LARS2	na	39.4972304706082	38.1405780348937	37.4136982760848	20.7053349748189	43.2517304682246	38.1592149163809	36.435358421976	35.388602656784	35.5029492511526	35.8386009775071
PIK3C2A	na	62.649453200215	58.1435450792084	73.3931364868214	26.5944370218328	67.6491416077916	85.1364079218233	79.0123543028786	80.2267151719221	69.5410645484032	77.948957126078
PLAUR	na	8.65323939229489	9.24740341532802	9.22024327723887	23.2292358521105	18.2297456034845	7.68646762630577	6.93289136467795	8.43302871821237	13.6460847284561	12.9720153538151
ANLN	na	149.451059015369	149.149107445505	177.520417231106	55.8529916363624	160.007981217737	182.914518944779	188.958968444891	190.157268105762	197.752583776779	216.745625911793
WIZ	na	108.223180666301	108.309716396696	93.5547351197171	54.5910411977165	89.8995805670769	98.2853398510875	95.7417225959059	98.5986705937419	111.096090924888	97.7770526668945
RABGAP1	na	49.1119409064914	50.0471060374619	55.0755865093735	30.4270272429054	54.3769499478672	51.581270060793	53.2777629872534	53.2711412333504	49.9970957423941	52.7450714386355
QPCTL	na	10.3838872707539	13.771884056304	11.9248479718956	26.1270479704825	11.9840083517554	12.3295622838204	12.057202373353	10.9177603941142	12.4125403462227	12.348735336815
PPP5C	na	82.3019213311603	86.4413932986456	75.7289314503886	93.1038990289823	87.9868235337348	83.2635630179519	90.0145514685632	81.5443759091428	88.6610024730196	87.6877073917049
CEP68	na	24.3829056653998	26.7499995791034	22.7432667505225	16.5923113229361	23.0311561157513	22.0059276204896	22.6072544500368	18.4472503210896	20.4305788307393	21.1915205780042
MAP4K3	na	27.2288599544212	25.122774085419	30.611207680433	11.4977706632177	27.3251004763152	27.1952687083001	29.1256794831308	26.0143876976998	26.8681385755194	27.463275749068
TMEM159	na	11.8837820987516	11.509643735816	12.0887634079354	14.0684104456444	11.7497932048155	11.6272454448686	13.4889951551886	13.0636650233022	14.1472121337384	15.6599104271281
BRCA1	na	15.1912424886955	18.2963646972799	18.5224442724976	13.3205879634839	21.0403273667627	23.9177901265251	24.9433374098739	29.2520683662992	22.1652506182549	25.9050757065677
ERCC1	na	55.3038144272002	53.4206223048563	49.1336519529307	108.247304292732	47.7408541179049	41.7878519176319	38.2062600205622	40.5086558071273	51.7317675299097	43.4737811857587
SEMA3B	na	64.3031833951869	63.2633521203127	52.4939183917466	57.9562423674388	38.8797143920141	32.6187154090945	32.5167676506363	33.7321148728495	44.6388873320682	38.8770910603827
MBTPS2	na	19.8063034979194	19.9235901909642	22.2515204424031	7.19779139079482	22.3285106749318	18.1822026084187	16.1641869317763	17.0542946845991	16.9226869937633	15.6209554260656
PRICKLE3	na	14.652818704286	14.1687683230562	14.5884738075424	14.3488438764546	17.0977057266086	17.0116745434991	14.5816791202737	15.2848645517599	18.6573587812789	17.2570654706909
EXTL3	na	47.496669553263	47.8245541436492	49.70735597907	37.8585131593753	44.8131647811568	54.7416958360761	53.0140116853363	51.5393585501461	56.0877211296711	55.8225165225736
CALCOCO1	na	40.6509957229142	38.4977738749707	44.6259774618361	29.6324658556098	34.546734173627	24.3860013524929	23.0593995390375	25.5249708524464	18.1176831140518	17.9972104908786
UBR7	na	59.6496635442194	59.4135747328156	64.0089777735427	40.1487195109919	67.9223926125548	61.4917410104462	60.0599393222645	55.6805780099826	58.8631959896961	59.2895116171368
MAP4K5	na	68.1490675695402	65.9621651342282	81.8757603018811	29.0715989939895	72.645731409175	82.75633418982	86.8495358455581	84.5938193295678	73.1260529092688	82.701467255704
PSMC4	na	81.417367971059	81.9169126576697	74.4176079620702	149.798190957775	93.9593097807008	89.50637936419	91.0695566762316	82.109087653666	100.57241541396	103.698212828396
MAN2B2	na	52.2271070877176	55.285978358592	55.5673328174929	25.379225488322	55.5089898247431	53.4541149646645	47.927379434078	48.8663896260699	48.8791961459952	44.2139262059463
SLC25A39	na	246.367340209071	241.821583732161	215.58977725135	546.891928985001	240.460884191573	213.816459858658	196.720792472737	195.202026356835	231.289571668747	214.018775837418
MVP	na	26.921189220473	26.8293764324538	25.0380828550798	32.5770168791168	23.3044071205145	15.4899880591035	15.9757931446927	18.1460707240105	17.8478452804383	16.6727404547533
NUB1	na	65.6877016979541	67.5893906279125	73.1472633327617	74.3148591646997	71.5527273901224	62.8963746883498	63.7901363065205	67.0124603500804	59.9039990622054	65.0158967733254
PGM3	na	22.7676343121714	23.2574180316833	24.87416741904	18.1346951923921	26.2320964572625	19.9379947057982	21.3638554552848	20.6684498495473	21.047351021856	21.5810705886293
RWDD2A	na	5.69190857804286	4.40541536095026	4.67158992713436	4.95432394431332	4.91851808573673	2.96533776446314	3.12733686558843	3.20003321896451	2.69837833613538	2.96058008075059
CLK1	na	58.611274817144	57.2307112656781	65.1154069668114	43.280226155039	49.9658980138334	55.248924664208	61.0395870150994	55.6805780099826	52.6183775546399	63.6914267372002
POLR3B	na	23.382975780068	23.3367948850338	24.2185056748808	13.6010213942941	24.7487338599769	31.3701521398469	30.0299696611322	30.0050173589967	28.2173277435871	33.1507059041941
ANGEL1	na	45.6506451495735	47.6658004369483	48.1911381957018	35.2878733769486	48.7167505634876	53.2200093516806	52.1097215073348	48.9416845253396	47.6842000257067	43.1231861761961
RNF14	na	22.2676693695055	20.5586050177679	21.8007529932937	19.1629511053628	24.0460884191573	20.4062059317661	20.7233165792004	19.8778534072149	18.5031657334998	22.5159906141295
DNASE1L1	na	18.5371617203828	15.1212905632617	12.9902983061543	12.1521153351081	14.3651956789771	10.1445765626371	9.79647692834928	9.07303536200527	8.17223153229572	8.41428022950167
DDX11	na	50.4964592092586	59.4135747328156	55.2395019454133	78.3344050063124	46.3355632362658	62.11602264507	61.7178046486005	60.8382786099607	62.2168947788929	61.9384516893873
HEBP1	na	29.1133431998544	26.4324921657016	23.7267593667614	38.6998134518059	23.3824788361611	23.5276141048852	22.0043943313692	24.6590795108442	27.3692659808017	25.32075069063
GPRC5A	na	134.605946102365	127.796733894233	125.272371993419	228.085857058953	182.687814613078	88.7650449230743	78.9369967880452	77.4408038989413	124.125403462227	125.162418413837
MAMLD1	na	16.960349208898	15.5975516833644	15.9407761548708	8.27278620890054	18.1126380300146	20.4452235339301	18.6886636786971	17.5437115298525	20.7004166643528	21.9316655981919
TACC3	na	83.0710981660309	89.9339748460656	79.1711556072244	119.324424809735	80.5700105473064	85.3705135348072	85.8322093953064	91.0315332171317	87.3503615668967	86.7917423672673
UFL1	na	46.6505750349053	44.8876105696824	55.5673328174929	39.7748082699116	56.5239221281491	45.5335417253748	46.8346954689929	49.129921773514	40.3985785181411	45.8889912516341
POLA2	na	27.7288248970872	25.8768541922484	27.8656241267664	40.335675131532	31.9313316994654	25.8296526325605	27.430135399378	28.1979397765226	30.1061925788819	34.0466709286318
ZC3H3	na	29.3825550920591	28.6153556328391	26.9640892285474	38.793291262076	27.559315623255	27.429374321284	26.4128089491263	26.5790994422229	32.4190882955694	27.697005755443
CAPN1	na	192.101914508946	182.169878439294	166.579061875449	169.054619873408	196.116149704296	140.892561414163	136.020314274388	132.744907412575	155.195302589729	142.224708879216
MDH1	na	81.2250737623413	78.0671352701726	81.0152042626722	79.5963554449583	84.9029907656935	92.1985939135052	92.2752769135669	89.6385775806413	94.9443691700206	95.1670675957064
SLC30A9	na	33.7668630508218	36.1958451278075	36.0204170697465	28.8379044683143	38.7235709607209	29.8484656554513	34.8905293678901	31.2097357473127	28.8726481966486	31.1250458489437
MTMR11	na	17.0757257341286	16.391320216869	15.776860718831	14.3955827815896	17.7222794517815	12.2905446816564	13.9034614867726	11.7460042860815	11.1789959639894	11.9981403272524
COX15	na	43.304655803218	40.0456225153046	40.2822184067814	45.1030434553052	38.6454992450743	32.7747858177505	34.3253480066392	36.5180261458303	32.303443509735	29.6447558085684
CCDC88C	na	64.1878068699563	68.8594202815198	61.5092673739357	17.947739571852	57.2265675689686	76.7476234565657	77.9196703377935	81.5820233587777	79.0624852487666	75.105242048515
YAF2	na	7.34563877301477	7.50111264161801	8.52360267406971	13.7412381096992	8.04138671160132	7.84253803496173	8.59075669101399	9.14833026127502	8.32642458007489	7.90786521568907
ZMYND11	na	94.0703269046813	94.6965860470929	101.135824036558	41.784581190718	102.547198501828	98.4023926575795	108.665536389844	109.177603941142	102.152894153697	109.619372989897
WAS	na	1.03838872707539	0.912833813530234	0.409788590099505	1.63586167972609	0.702645440819533	0.624281634623819	0.414466331584008	0.301179597079013	0.732416976951032	0.467460012750093
BID	na	25.4597532342187	26.9881301391547	26.7591949334977	38.933507977481	29.1207499361873	24.5810893633129	26.4881664639598	24.4331948130349	30.645868246109	28.1255107671306
MATR3	na	252.866884463728	259.681375736014	275.582826841917	230.843452461919	263.218789302562	281.82414043049	290.088753351389	303.814918553455	274.386528523023	299.17440816006
XYLT2	na	17.6910672020251	17.7804151505019	16.3095858859603	15.8444888407756	16.3560244279658	17.9871145975988	17.181513382028	18.4472503210896	16.6913974220946	17.2960204717534
RGPD5	na	64.3031833951869	59.2151325994395	70.1558066250353	35.3813511872187	55.4309181090965	86.033812771595	88.4697224144774	91.0691806667666	68.9242923572866	74.5988270347023
NUDCD3	na	96.6855281432415	99.0226245546927	90.3993629759509	88.9441364719645	90.0947598561934	92.4326995264892	85.2670280340555	89.0362183864833	87.4274580907863	80.481032195141
CHDH	na	25.5751297594493	27.1865722725309	26.472342920428	17.2466559948265	28.2619610640745	28.4048143753838	28.8996069386304	29.1014785677596	30.9542543416673	29.2552057979433
IL20RA	na	60.8034287965254	64.2555627871934	61.5502462329457	61.8355714936464	49.4974677199537	11.6272454448686	12.9991713087712	15.2848645517599	13.1835055851186	10.7126252921896
GLT8D1	na	18.8832912960746	18.2169878439294	19.3830003117066	21.9672854134647	20.5328612150597	20.3281707274381	21.2884979404513	19.7649110583102	17.3081696132112	19.1269055216913
ATP2C1	na	86.0324289802829	81.6390936709431	89.1290183466424	42.7660981985536	103.679238378704	108.97616284402	110.43643798843	103.154011999562	104.658531180108	114.917253134398
SLC38A5	na	42.9585262275262	43.3397619293485	37.6185925711346	69.5007519357915	41.2609017192359	29.6143600424674	27.5808504290449	27.783817830539	32.0336056761214	31.7872808670063
RALBP1	na	122.260657902691	116.92210498522	117.035621332419	174.242638343397	134.283350912177	119.823056245609	117.746116927275	123.333045003856	123.73992084278	135.875043706027
RUFY3	na	16.3065488992579	15.7166169633901	18.194613400418	12.8064600069986	14.5603749680936	16.6214985218592	16.8800833226942	18.3343079721849	12.4510886081675	14.1017103846278
WWTR1	na	8.34556865834663	9.48553397537938	9.83492616238813	4.76736832377319	7.14356198166525	4.52604185102269	5.35038355317538	5.34593784815248	3.97047098031349	4.75251012962595
AGPS	na	25.5366709177058	27.2262606992061	27.4968143956768	14.6760162123998	27.4422080497851	29.6143600424674	32.3283738635526	31.5862102436615	27.5620072905257	30.306990826631
CXORF56	na	13.8067241859283	15.6372401100397	16.4325224629902	24.0705361445411	17.5661360204883	16.3093577045473	14.958466694441	14.3060308612531	17.6165557087696	16.9843804632534
TTC27	na	26.5750596447812	25.5196583521713	27.0460469465673	24.0705361445411	27.3251004763152	27.8975855472519	30.4067572352995	30.3061969560757	34.3079531308641	34.7868159488194
PHLDB1	na	24.6905763993481	23.5749254450852	25.5708080222091	13.9749326353744	21.8991162388754	13.2269671335922	12.0948811307697	12.3483634802395	8.24932805618531	7.28458519868895
MARCO	na	3.30746038994382	3.65133525412093	3.40124529782589	5.84236314187891	4.09876507144727	2.14596811901938	2.03465290050331	2.97414852115525	2.96821616974892	3.11640008500062
CYP24A1	na	1.38451830276718	1.46847178698342	1.47523892435822	0.280433430810188	0.624573725172918	0	0	0	0	0
PRDM11	na	14.9989482799778	15.002225283236	15.3670721287314	10.0488646040317	12.6866537925749	13.812231166052	13.8657827293559	13.4024920700161	13.6846329904009	12.7772403485025
SYT13	na	11.0376875803939	11.7874627225426	9.54807414931847	6.16953547782413	10.2273947497065	15.7240936720874	15.1091817241079	15.3601594510297	16.7684939459842	12.6214203442525
ZRANB1	na	32.6515566402594	29.2503704596427	32.5372140539007	24.6781419112965	32.5559054246383	32.4626450004386	36.0962496052254	33.7697623224843	34.6163392264225	37.9421710348825
NCDN	na	82.3788390146473	76.3605329231378	68.9674197137467	73.3800810619991	78.3449666513779	71.4802471644273	68.160872166861	65.2806776668761	71.4684776456428	73.8586820145147
ADGRA2	na	14.1528537616201	14.2084567497315	14.916304679622	5.2347573751235	14.2871239633305	11.3931398318847	10.0979069876831	12.0095364335256	11.3331890117686	10.8294902953772
ZFP64	na	27.498071846626	29.7663200064207	27.5377932546868	14.1618882559145	23.7338015565709	28.9510608056796	29.916933388882	31.8497423911056	28.2558760055319	27.8138707586305
MNAT1	na	21.6138690598655	20.4792281644174	20.4894295049753	26.2672646858876	20.6109329307063	22.7862796637694	24.6419073505401	27.0308688378414	24.3239532871632	26.6062657256928
SAMD4A	na	17.9987379359734	19.526705924212	18.1536345414081	7.15105248565979	15.9266299919094	20.0160299101262	17.8597310155291	19.6143212597707	17.5780074468248	16.5948304526283
MRE11	na	22.6907166286844	23.0986643249824	25.9805966123086	14.6292773072648	23.6557298409243	26.2588462563644	27.7315654587118	28.4238244743319	24.9021772163351	25.6323906991301
PLEKHB1	na	2.5767423968167	2.14317504046229	2.04894295049753	4.06628474674772	2.77154590545482	0.117052806491966	0.18839378708364	0.0376474496348766	0.115644785834373	0.0779100021250155
SERPINB1	na	105.492602902511	104.856823275951	103.635534436165	325.723429886033	198.224086026755	216.274568794989	236.999384151219	217.338726742143	306.188844627476	324.49515885069
SPAST	na	19.3832562387405	19.7251480575881	22.7432667505225	18.0412173821221	23.9680167035107	24.229930943837	23.0593995390375	23.4167136728933	22.704926285482	23.2171806332546
OSBPL5	na	33.920698417796	32.4651330203361	29.5457573461743	18.9759954848227	31.8532599838188	30.4727472900752	29.9922909037155	32.8285760816124	36.4281075378276	35.4490509668821
AQR	na	65.7261605396976	64.3349396405439	69.6640603169159	31.0813719147958	72.7238031248216	80.4933132643087	82.4787999852176	79.963183024478	81.5295740132333	86.5580123608922
CPS1	na	40.7663722481448	39.0931002750991	40.2822184067814	20.7053349748189	42.1196905913486	51.815375673777	49.2461359436635	48.1510880830072	36.4666557997724	39.1887310688828
RTF2	na	53.7654607574589	53.1824917448049	50.4039965822391	60.9942712012158	49.9268621560101	46.3919289729825	46.1187990780751	49.2052166727838	52.7725706024191	49.5118063504474
SLC45A4	na	17.8449025689992	16.5103854968947	15.735881859821	12.5727654813234	15.497235555853	14.3194599941838	13.5643526700221	13.9672038145392	15.881883921254	17.724525483441
RNF10	na	108.223180666301	107.873143703268	102.979872692006	105.863620130846	102.937557080062	99.5339031203351	92.8404582748178	91.55859751202	102.885311130648	93.3751375468311
ZNF839	na	22.4599635782232	21.5508156846486	21.8827107113136	16.5923113229361	18.5810683238943	18.3382730170747	19.2161662825313	18.4848977707244	15.5349495637508	16.2831904441282
ZDHHC6	na	31.9592974888758	31.6713644868316	35.1598610305375	44.5889154988198	35.7178099083262	25.9857230412165	25.8476275878754	23.0402391765445	23.7842776199361	28.0476007650056
RNH1	na	100.069906216672	101.880191275309	91.8336230412991	145.124300444272	92.1636603208287	103.240575325914	97.8517330112427	101.685761463802	122.005249055264	108.840272968647
NDUFS1	na	81.8788740719814	74.296734736026	81.5479294298015	43.0465316293638	85.4104569173965	63.1694979034977	65.0712140586893	67.6524669938733	59.3257751330336	65.0158967733254
RB1CC1	na	42.1893493926555	42.9428776625962	46.0192586681744	44.822610024495	48.638678847841	43.5436440150114	44.2348612072387	47.925203385198	47.1445243584796	50.48568137701
ERP44	na	53.1116604478188	49.9280407574363	53.3544744309556	70.295313323087	44.6179854920403	54.8587486425681	54.5588407394222	58.5794316318681	64.1828561380773	66.1455918041382
ALAS1	na	56.226826629045	55.6828626253443	52.0841298016471	50.7117120715089	58.670894308431	49.7864603612496	49.6229235178308	51.4264162012415	62.2168947788929	57.2638515618864
BIRC3	na	1.07684756881892	0.714391680154096	1.31132348831842	0.981517007835657	1.48336259728568	1.01445765626371	0.75357514833456	0.828243891967286	0.925158286674988	1.44133503931279
AKAP11	na	64.8031483378528	65.1287081740484	70.9753838052343	25.7531367294022	69.7570779302502	76.4354826392538	70.6853489137818	80.5278947690011	64.9538213769731	71.5213819507642
GLRX2	na	11.3068994725987	10.4380562155848	11.8428902538757	14.1618882559145	14.2871239633305	12.0174214665085	15.5236480556919	14.1177936130787	13.6075364665113	16.6727404547533
SNAPC1	na	5.4996143693252	5.11980704110435	5.94193455644283	4.86084613404325	5.54309181090964	6.12576353974622	5.68949236992593	7.00242563208706	6.12917364922179	6.97294519018889
DERA	na	13.4605946102365	12.382789122671	13.1132348831842	12.5727654813234	17.2928850157252	14.0073191768719	13.5643526700221	14.1177936130787	13.5689882045665	12.0370953283149
STRAP	na	94.3779976386296	96.3634999674525	94.0055025688265	112.734239185695	113.516274550178	142.102107081247	138.846221080643	135.86964573227	140.701156098488	144.250368934466
DEF6	na	37.535829541688	41.3553405955871	37.1268462630152	67.25728448931	33.1804791498113	33.8282610761782	35.7948195458916	36.7439108436396	40.0130958986932	38.1369460401951
GCLM	na	13.7298065024412	13.9306377630049	12.9493194471444	11.5912484734878	16.4731320014357	17.284797758647	19.668311371532	18.7484299181686	26.2899146463476	26.9568607352554
UBR2	na	42.4201024431167	38.2993317415946	42.7819288063884	21.6868519826545	41.534152723999	50.4887772002014	49.7736385474977	49.6193386187674	45.0629182134609	47.2134612877594
EHD2	na	50.8810476266939	47.7054888636235	44.1752100127267	46.2247771785459	53.088766639698	34.7256659259499	32.8181977099701	31.8873898407405	35.3873044653183	34.6309959445694
DEPDC1	na	32.0746740141064	32.9017057137636	39.3806835085625	18.2281730026622	29.6672519457136	38.9785845618247	40.1278766488153	39.1157001706368	30.3760304124954	36.8903860061948
CCDC28A	na	6.15341467896525	5.63575658788231	5.45018824832342	7.478224821605	4.87948222791342	4.05783062505482	3.80555449908953	4.21651435910618	3.81627793253432	4.20714011475084
HSF2	na	16.1527135322838	17.1057118970231	18.6863597085374	12.2455931453782	18.034566314368	21.0304875663899	21.8160005442855	22.287290183847	21.3557371174143	23.4119556385672
PHF20	na	37.7665825921492	38.894658141723	37.3317405580649	38.886769072346	37.591531083845	43.8167672301593	40.730736767483	43.7839839253615	38.7024549925703	40.0846960933205
NR1H3	na	11.3068994725987	10.6761867756362	9.71198958535827	19.396645631038	9.017283157184	6.71102757220605	5.6518136125092	6.36241898829415	6.70739757839366	5.99907016362619
TYMP	na	4.61506100922394	4.68323434767685	3.8110338879254	14.6760162123998	4.33298021838712	5.73558751810634	3.73019698425607	4.74357865399446	4.58724317143015	4.47982512218839
NCAPH2	na	59.9188754364242	62.0726993200559	56.6737620107616	117.595085319739	56.2897069812092	58.448368041655	59.9469030500143	64.07595927856	72.3936359323178	66.3014118083882
TOMM34	na	83.2249335330051	83.7028918580549	79.9497539284135	171.438304035295	103.249843942648	89.584414568518	84.9279192173049	81.7702606069521	95.3298517894685	90.9599274809556
SEC63	na	49.227317431722	54.5318982517627	53.2315378539257	44.4954376885498	45.9842405158561	67.7345573566843	66.917473172109	68.1795312887616	65.8018831397585	76.2349370793277
KPNA6	na	66.7260904250295	65.5652808674759	65.2383435438412	55.8062527312273	70.615866802363	72.6897928315109	72.870716843952	69.9866088712357	68.9242923572866	70.8201919316391
RTEL1-TNFRSF6B	na	36.9974057572786	37.3864979280644	36.0613959287565	36.0356958591091	30.6821842491196	42.7242743695676	46.4579078948256	46.1181258027239	45.3327560470744	48.3821113196346
FAS	na	8.96091012624315	9.08864970862711	9.30220099525877	5.982579857284	7.49488470207501	6.24281634623819	7.34735769626196	7.00242563208706	6.47610800672491	7.32354019975146
RNASET2	na	51.534847936334	49.531156490684	46.4290472582739	112.03315560867	51.4492606111191	49.8254779634135	54.9733070710062	52.5558396902878	56.0491728677263	57.6534015725115
CD44	na	144.451409588709	138.234790109818	146.376484383543	110.350555023809	134.127207480884	178.895705921888	187.112709331471	177.244192880999	198.947579897067	194.736050311476
AGPAT4	na	3.53821344040502	3.21476256069343	3.9749493239652	2.991289928642	2.61540247416159	3.62863700125095	4.37073586034045	4.63063630508983	3.35369878919683	2.88267007862557
BTN3A1	na	24.4982821906304	22.7811569115806	21.4729221212141	12.3390709556483	21.586829376289	15.7240936720874	16.201865689193	16.1131084437272	9.94545158175612	12.504555341065
MIPEP	na	106.569450471329	103.110532502241	108.225166645279	96.6560558192447	126.554251063162	52.2445692975808	49.5098872455806	49.1675692231489	42.5187329251046	44.8761612240089
IFNGR1	na	36.6512761815868	35.0845691809012	39.0118737774729	35.4280900923537	38.0209255199014	30.1606064727633	29.2763945127977	31.6238576932964	28.9882929824829	32.1768308776314
B4GALT7	na	16.0373370070532	15.8356822434158	13.1542137421941	21.7803297929246	13.6235143803343	11.3541222297207	11.6050572843522	12.0095364335256	10.9477063923207	10.4399402847521
SH2D2A	na	11.3453583143422	10.3983677889096	10.2856936114976	17.6673061410418	9.99317960276668	12.2125094773285	11.077554680518	10.4283435488608	10.7164168206519	8.10264022100161
VRK2	na	24.4213645071433	25.0830856587438	26.1035331893385	24.8183586267016	27.7544949123715	27.9756207515799	29.3140732702144	29.0261836684899	30.0676443169371	30.6575858361936
TNFRSF1B	na	8.84553360101255	11.3905784557903	9.79394730337818	10.469514750247	8.66596043677423	6.12576353974622	5.04895349384155	5.27064294888273	6.20627017311137	5.5316101508761
VEZT	na	46.7274927183924	47.6658004369483	47.4535187335227	20.0509903029284	42.8223360321682	57.2778399767354	58.7035040552622	63.1347730376881	52.8496671263087	56.9132565523238
POU2F2	na	2.38444818809904	2.65912458724025	2.99145670772639	2.47716197215666	1.99082874898868	2.14596811901938	1.92161662825313	1.65648778393457	1.65757526362602	1.79193004887536
BRD9	na	39.3818539453776	39.4502961151762	35.7335650566769	65.5279449993138	36.7717780695555	44.753189682095	44.8000425684896	45.8169462056449	46.2964625956942	46.9407762803218
SNX1	na	81.6865798632637	82.9091233245504	82.3265277509906	52.5345293717752	84.1613094670507	81.1566125010965	81.7252248368831	81.0926065135243	84.1508558254791	80.8705822057661
TBPL1	na	11.4607348395728	11.9462164292435	11.3511439457563	16.8727447537463	11.1252194796426	11.9393862621805	11.2282697101849	12.2354211313349	12.9907642753946	13.7900703761277
ARNTL2	na	32.190050539337	31.3538570734298	34.8320301584579	21.0325073107641	40.2069335580066	41.1245526808441	39.2612652282306	38.7015782246532	36.0040766564349	40.123651094383
BCLAF1	na	186.486923614391	192.290427241477	218.622212818086	144.236261246707	222.035959298972	212.645931793738	221.287342308444	233.3765402866	206.927070119639	239.69012153761
SLC39A9	na	80.263602718753	78.5433963902753	82.2855488919807	63.7051276990476	86.3863533629792	82.2491053616881	81.87593986655	78.6831697368922	85.7313345652155	91.3494774915807
TFB1M	na	10.1146753785491	9.92210666880689	9.05632784119907	11.1705983272725	10.6567891857629	9.09110130420936	8.70379296326417	7.75537462478459	8.05658674646135	7.79100021250155
RABEP1	na	77.2253542210139	78.9005922303524	80.7693311086125	54.8714746285267	80.8042256942462	84.0048974590676	90.0899089833967	93.5162648930336	88.2369715916269	101.166137759333
HMGB3	na	60.1496284868853	58.5007409192854	63.5991891834432	98.7593065503211	73.4654844234644	56.1073119118157	60.6627994409321	62.8335934406091	50.9608022910139	59.2895116171368
NUP160	na	62.072570574062	65.2080850273989	68.5166522646373	23.930319429136	74.3242732955772	96.9977589796759	94.3099298140702	89.8268148288157	97.5656509822664	109.931012998397
BAK1	na	26.3058477525765	24.6862013919915	24.013611379831	25.332486583187	28.7694272157775	21.4986987923578	23.8883322022056	19.9531483064846	21.972509308531	23.4898656406922
GRN	na	201.06282463519	195.386124522145	172.848827303971	366.900405309996	192.524850784552	118.84761619151	107.271422365425	103.718723744085	109.361419137372	101.711507774208
FAM13B	na	36.0359347136903	39.4502961151762	41.3476687410401	12.8064600069986	35.8739533396195	48.0306682638701	44.9130788407398	46.3440105005332	45.9109799762463	45.6163062441966
ARHGAP31	na	12.6529589336223	13.6925072029535	14.4245583715026	3.27172335945219	16.5902395749056	9.40324212152127	8.7414717206809	9.71304200579817	7.4012662933999	7.63518020825152
CENPQ	na	3.65358996563562	4.36572693427503	3.8110338879254	4.34671817755791	4.17683678709389	3.47256659259499	3.95626952875644	3.50121281604353	3.89337445642391	4.63564512643842
SARS1	na	232.252945289195	228.843468209362	207.680857462429	359.749352824336	157.782937321808	246.51321047208	234.587943676549	259.503870333205	302.411114956887	279.229447616056
RANBP3	na	92.9934793358624	96.0063041273755	86.5473502290155	99.3201734119415	83.9661301779341	87.6725520624826	85.8322093953064	89.8644622784505	104.003210727047	93.6867775553311
ARID4A	na	21.4984925346349	23.376483311709	26.1854909073584	42.3921869574734	29.2378575096572	21.1865579750459	21.9667155739524	26.240272395509	20.4305788307393	25.9050757065677
EIPR1	na	26.4212242778071	31.2744802200793	26.7591949334977	41.9715368112581	27.3641363341385	28.5218671818757	25.4331612562914	28.8002989706806	31.4553817469496	27.619095753318
PNPLA6	na	71.2257749090228	72.5107555356407	64.9105126717616	105.957097941116	63.1600179581113	62.155040247234	61.0019082576827	59.3700280742005	53.7362771510389	54.9655064991984
IFT88	na	9.38395738542201	8.69176544187483	10.0807993164478	8.74017526025085	10.6958250435862	8.34976686309358	8.96754426518127	9.93892670360743	5.51240145810513	6.5444401785013
ALG1	na	47.2274576610583	49.5708449173592	45.8143643731247	96.9364892500549	46.8820652457921	44.2849784561272	42.5769958809027	42.6169129866804	48.9562926698848	48.2652463164471
ZCCHC8	na	34.1899103100007	35.8386492877305	37.1678251220251	18.9759954848227	40.7534355675329	45.5725593275388	44.8377213259063	47.624023788119	49.6116131229462	50.17404136851
ABCF2	na	158.796557559047	166.612015182605	154.900087057613	177.935011849064	174.568356185831	181.002656438743	192.010947795646	188.952549717446	214.058498579425	209.850590723729
CHPF2	na	113.722795035627	111.206971543988	101.217781754578	145.731906211028	101.259015193659	99.7289911311551	99.471919580162	92.2738990550827	108.629002160421	103.931942834771
FUT8	na	26.8058126952424	25.5593467788465	27.5787721136967	13.6010213942941	27.9496742014881	27.663479934268	28.1083530328791	28.6497091721411	26.4055594321819	27.0737257384429
UBA6	na	38.035794484354	40.7600141954587	41.5935418950998	28.323776511829	45.3596667906831	46.7040697902945	50.0750686068315	46.080478353089	40.0901924225828	50.32986137276
GAB2	na	15.1527836469519	19.7251480575881	18.1126556823981	4.44019598782797	11.0081119061727	22.5911916529494	21.3638554552848	27.1438111867461	24.9792737402247	21.5031605865043
ATP6V0A1	na	94.916421423039	90.8864970862711	88.5143354614931	152.462308550472	81.9753014289455	94.4616148390166	90.3536602853138	92.0856618069083	91.3979290710998	90.1418724586429
PIAS1	na	43.5738676954227	45.6416906765117	46.5929626943137	26.5944370218328	40.0898259845367	50.7228828131853	41.9364570048183	44.1228109720754	42.2103468295463	46.3564512643842
SLC4A7	na	35.4975109292808	38.1405780348937	43.3556328325277	20.939029500494	45.0083440702734	40.9684822721881	42.6523533957361	38.7015782246532	38.3169723731224	41.3702111283832
MAP2K3	na	69.5335858723074	69.4547466816482	59.9110918725477	134.280874452945	96.8869991174489	62.4671810645459	64.1669238806878	58.6923739807727	75.4004003640115	71.2097419422642
TMSB10	na	668.876175603523	673.552289105287	573.335216408218	2686.83270059241	661.77489767853	432.66619039647	435.528756979959	485.049741095751	617.157673736106	565.237065416987
ASTE1	na	6.84567383034884	6.46921354806209	7.33521576278114	7.15105248565979	7.45584884425171	6.86709798086201	7.30967893884523	7.71772717514971	7.01578367395199	7.44040520293898
RNF19A	na	16.7295961584368	17.0263350436726	18.4814654134877	7.01083577025469	17.2928850157252	18.6504138343866	20.1204564605328	19.2001993137871	16.3059148026467	19.867050541879
PEX3	na	11.1530641056245	10.636498348961	12.9083405881344	11.7314651888928	12.7647255082215	12.1344742730005	11.7180935566024	11.1059976422886	9.17448634286029	10.5178502868771
GABARAPL2	na	18.3448675116652	21.1936198445715	20.3664929279454	35.802001333434	22.992120257928	15.8021288764154	16.7293682930272	14.3813257605229	13.7231812523456	15.5430454239406
SH3YL1	na	45.5737274660864	49.0548953705813	49.66637712006	35.0541788512735	47.8969975491981	47.9136154573781	48.6432758249959	51.0875891545276	46.7204934770869	46.2006312601342
FAM136A	na	58.9958632345794	59.1357557460891	60.8536056297765	104.88210312301	60.8959382043595	60.0871073325426	63.45102748977	60.8382786099607	65.146562686697	68.7166218742637
VCL	na	203.293437456315	213.007785965946	225.465682272748	115.211401157852	258.300271216825	245.849911235293	238.770285749805	226.562351902688	262.398019058193	267.815632304741
DEPDC1B	na	25.4212943924752	24.8846435253677	27.4968143956768	11.2640761375425	24.2412677082739	22.9033324702614	24.4911923208732	25.5626183020812	25.9815285507892	28.0865557660681
DAPK2	na	4.07663722481448	3.41320469406957	4.46669563208461	2.19672854134647	3.08383276804128	3.94077781856286	3.01430059333824	2.8988536218855	3.0453126936385	3.54490509668821
NSMAF	na	50.1887884753103	54.5318982517627	56.2639734206621	26.6879148321029	57.4217468580851	74.9918313591862	72.456250512368	68.5560057851104	70.3891263111886	73.5080870049521
ADSS2	na	65.1492779135446	64.3746280672191	68.3527368285975	38.933507977481	65.2289184227466	62.194057849398	65.6740741773569	68.970127731094	65.2236592105866	74.0924120208897
TIMP2	na	71.6872810099452	69.2959929749473	61.6731828099755	33.1378837407372	60.9349740621828	35.7791411843776	34.4760630363061	34.0709419195634	34.153760083085	33.8518959233192
RFC1	na	87.6861591752549	89.8545979927152	92.4892847854583	83.9898125276512	105.27970854946	109.834550091628	105.274448222338	114.862368836009	105.005465537611	117.449328203461
TBC1D23	na	21.3831160094043	21.7889462446999	25.2429771501295	19.6770790618482	23.5776581252776	25.8296526325605	25.9606638601256	25.5249708524464	19.8523549015674	26.2556707161302
CUL3	na	61.4572291061655	62.3108298801073	64.2548509276024	45.4769546963854	70.9671895227728	67.8125925610123	69.7810587357803	71.6807441048051	66.3801070689304	74.5988270347023
MYOM2	na	5.3842378440946	6.03264085463459	4.58963220911446	5.18801846998847	4.37201607621042	3.16042577528308	3.39108816750552	3.50121281604353	2.73692659808017	2.96058008075059
CYP46A1	na	1.42297714451071	1.46847178698342	1.39328120633832	1.21521153351081	0.975896445582684	1.44365128006758	1.50715029666912	1.80707758247408	0.462579143337494	1.36342503718777
ZZZ3	na	39.7279835210694	40.9584563288348	44.1752100127267	20.6585960696838	41.5731885818223	49.4743195439376	48.4172032804955	51.275826402702	49.842902694615	51.8880614152603
USP2	na	2.11523629589431	2.97663200064207	2.13090066851743	1.68260058486113	2.69347418980821	1.67775689305151	2.41144047467059	1.7694301328392	1.54193047779165	1.86984005100037
TUBG2	na	39.1511008949164	41.156898462211	36.6760788139057	44.6823933090899	34.9370927518601	31.175064129027	30.1430059333824	28.4614719239667	27.9089416480288	26.6841757278178
RPL26L1	na	9.03782780973022	8.9298960019262	9.09730670020902	19.443384536173	9.95414374494338	6.39888675489414	5.42574106800883	8.65891341602163	7.01578367395199	6.70026018275133
NSUN2	na	98.1469641294958	98.4272981545643	97.5296844436823	61.9757882090515	113.438202834531	113.463187092879	118.424334560776	110.909386624347	110.749156567385	124.344363391525
FBXO42	na	27.6903660553436	28.8931746195657	27.2509412416171	24.7248808164315	27.7154590545482	32.1505041831267	28.2967468199627	33.8450572217541	29.3737756019309	30.8134058404436
MFAP3	na	9.46087506890908	9.00927285527665	8.93339126416921	1.44890605918597	7.9633149959547	9.01306609988139	7.42271521109542	7.94361187295897	7.97949022257177	7.75204521143904
MRI1	na	15.9219604818226	13.2162460828508	16.0637127319006	12.8064600069986	16.0827734232026	14.1633895855279	15.4859692982752	12.5742481780488	14.9181773726342	14.4133503931279
METTL1	na	12.0376174657258	13.2956229362012	12.9083405881344	28.6976877529092	13.7015860959809	15.4509704569395	15.9757931446927	14.9836849546809	17.1154283034873	17.9193004887536
HOXC8	na	0.730717993127124	0.912833813530234	0.901534898218912	2.89781211837194	0.819753014289455	1.09249286059168	1.50715029666912	1.31766073722068	0.963706548619779	0.973875026562694
AGA	na	15.3835366974131	14.2878336030819	16.6783956170499	15.2836219791552	14.1700163898606	13.1879495314282	12.886135036521	14.1930885123485	12.1427025126092	12.6214203442525
PI4K2B	na	20.4216449658159	21.1936198445715	22.9891399045822	15.3770997894253	25.6075227320896	22.2400332334736	26.0360213749591	24.734374410114	25.094918526059	27.3074557448179
BOD1L1	na	49.6888235326444	50.3646134508638	55.4034173814531	50.1975841150236	46.5307425253824	43.5046264128474	51.8836489628345	51.3887687516066	42.4801846631598	45.5773512431341
MAT2B	na	43.7277030623968	43.1810082226476	42.9458442424282	38.5128578312658	49.536503577777	41.6707991111399	41.8234207325681	38.8898154728276	40.4756750420307	42.733636165571
EDC4	na	85.2632521454123	84.0997761248072	81.179119698712	117.968996560819	86.5424967942724	90.2477138053058	88.6204374441443	85.9491275164234	92.3230873577748	87.4929323863924
TRIO	na	67.5337261016437	73.2648356424701	70.5246163561249	14.6292773072648	55.8603125451528	91.9644883005213	90.6927691020643	95.9633491193006	86.8877824235592	79.8967071792034
CLEC16A	na	37.2281588077398	35.1242576075764	36.471184518856	19.3499067259029	31.111578685176	40.6953590570402	36.7367884813098	38.2498088290347	33.6911809397475	33.4233909116316
CDH1	na	222.868987903773	221.699551407821	218.089487650957	72.8192142003787	208.178229771698	203.047601661397	200.60170448666	203.936234672127	240.386961487718	223.562751097732
MTREX	na	50.8041299432069	48.5786342504785	56.304952279672	35.9422180488391	62.9258028111715	64.3400259684173	65.6740741773569	67.765409342778	60.5593195152669	74.5209170325773
DNAH5	na	0.53842378440946	1.03189909355592	0.737619462179109	0.233694525675156	0.58553786734961	1.17052806491966	0.828932663168016	1.05412858977655	0.693868715006241	0.818055022312663
ZFYVE16	na	28.6133782571884	22.6620916315549	30.5292499624131	12.1988542402432	24.5535545708603	27.0782159018081	30.3690784778828	31.2850306465825	23.0904089049299	26.0219407097552
RIPOR1	na	46.9197869271101	47.4673583035722	46.5110049762938	23.836841618866	47.4676031131417	52.5176925127288	44.4609337517391	46.7957798961517	50.3054818379524	49.7065813557599
RAI14	na	33.343815791643	37.5849400614405	39.9134086756918	25.8933534448073	38.606463387251	51.581270060793	54.031338135588	52.4052498917483	57.7067481313523	58.7051866011992
PNKP	na	39.766442362813	40.4028183553816	37.1678251220251	83.9430736225162	35.9910609130894	36.5985108298214	35.3426744568909	36.6686159443699	39.8974511128588	39.1497760678203
PHLPP2	na	14.7297363877731	14.8037831498599	16.3505647449703	4.29997927242288	14.1309805320373	17.8700617911068	19.5175963418651	18.29666052255	16.5757526362602	16.9454254621909
SPDL1	na	11.6145702065469	12.4224775493462	14.3835795124926	7.24453029592985	13.3892992333944	10.5737701864409	12.8484562791043	12.8754277751278	12.2583472984436	13.0109703548776
STAU2	na	22.2676693695055	22.503337924854	25.5298291631992	12.1053764299731	26.0759530259693	21.7718220075057	20.2711714901997	21.7602258889587	18.5802622573893	19.4385455301914
SLC66A1	na	17.7679848855122	18.0979225639038	15.4490298467513	27.8563874604786	14.7945901150335	14.9827592309717	15.1091817241079	16.3766405911713	16.8841387318185	17.646615481316
CTNS	na	24.4598233488869	24.5274476852906	21.9646684293335	32.1096278277665	20.8841839354694	25.3614414065926	24.4158348060398	23.3414187736235	27.0223316232986	23.4898656406922
RTN4R	na	65.3800309640058	64.9699544673475	58.5587895252193	95.7212777165441	63.0429103846414	67.1492933242245	57.3847475456768	57.5253030420915	81.1055431318406	69.7294519018889
PHF23	na	34.0745337847701	31.750741340182	32.7421083489505	45.1965212655752	31.619044836879	29.6533776446314	26.5635239787932	28.4991193736016	29.6050651735996	28.1255107671306
INPP4A	na	36.4974408146127	39.0534118484239	38.8069794824231	16.1249222715858	33.6489094436909	39.6809014007765	39.072871441147	38.4756935268439	38.3169723731224	40.7079761103206
RAB27B	na	2.30753050461197	2.38130560051365	3.7290761699055	1.82281730026622	3.90358578233074	7.84253803496173	8.85450799293108	7.94361187295897	7.94094196062698	8.25846022525164
PSMA4	na	59.4958281772453	51.3171356910692	60.1569650266074	140.216715405094	74.5584884425171	62.3501282580539	64.2046026381045	65.5065623646854	61.0218986586044	67.586926843451
LSG1	na	65.9184547484153	60.8820465197991	65.1154069668114	57.1616809801433	72.7238031248216	61.1405825909703	65.7871104496071	62.570061293165	58.9788407755305	59.1336916128868
PARP3	na	31.5747090714405	32.3857561669857	29.9965247952838	25.9868312550774	27.9887100593114	22.5131564486215	22.5318969352034	21.3837513926099	16.1902700168123	17.646615481316
TNC	na	8.30710981660309	8.41394645514824	7.13032146773139	5.18801846998847	18.7372117551875	13.89026637038	13.2252438532715	17.0166472349642	20.0065479493466	21.0357005737542
THAP3	na	16.2680900575144	17.0263350436726	14.096727499423	22.8553246110303	13.3112275177478	12.6807207032963	11.3036272250184	12.5742481780488	16.421559588481	15.5820004250031
TDP1	na	20.7293156997642	19.6060827775624	20.1206197738857	23.0422802315704	19.2446779068905	19.1966602646824	18.839378708364	19.8778534072149	16.0360769690331	16.9064704611284
AIFM2	na	57.7267214570428	65.406527160775	62.8205908622542	88.196313989804	56.8362089907355	65.9397476571409	68.7637322855286	72.9231099427561	82.6089253476874	81.8834122333913
SPATA7	na	9.99929885331854	10.4380562155848	12.2936577029852	8.74017526025085	10.3445023231765	10.417699777785	10.9645184082679	10.993055293384	8.09513500840614	8.5311452326892
MED17	na	24.036776089708	21.5111272579733	27.332898959637	14.909710738075	26.0759530259693	26.6490222780043	27.8822804883787	27.5579331327297	24.9021772163351	25.4765706948801
RETSAT	na	78.4944959985505	82.2344200710715	76.9582972206871	27.4357373142634	72.2553728309419	71.2071239492793	75.4705511057062	70.9277951121076	74.3981455534469	76.3907570835777
CAPG	na	26.6135184865247	29.5678778730445	28.6852013069654	57.4421144109534	31.8532599838188	18.4163082214027	19.8567051586157	19.3884365619615	20.2378375210154	19.1269055216913
AP2S1	na	51.9578951955129	53.4603107315315	50.9367217493685	230.282585600299	56.2506711233859	50.1376187807255	49.4722084881639	46.9840171443261	64.4912422336356	57.2638515618864
DCUN1D1	na	23.5752699887856	20.757047151144	23.6038227897315	20.0977292080634	25.6465585899129	27.663479934268	24.7172648653736	26.0520351473346	22.5507332377028	27.1126807395054
JADE2	na	82.6480509068521	78.1068236968478	79.3760499022742	48.3280279096223	66.7513168778556	44.1289080474712	43.7073586034045	46.4569528494378	44.291952974565	41.0585711198832
ZIC2	na	98.1854229712393	100.729226901728	92.8580945165479	91.7952096852014	84.3174528983439	46.5870169838025	45.440581444574	48.0757931837375	47.8383930734858	44.6034762165714
TRIT1	na	26.7673538534989	26.6309342990777	28.3163915758758	20.6585960696838	27.7935307701948	26.5709870736763	30.0299696611322	29.289715815934	30.7229647699985	31.4756408585063
CUL7	na	82.4557566981344	83.5044497246788	78.2286418499956	55.0584302490668	64.1749502615173	64.2619907640894	57.7992138772608	61.2900480055792	52.6954740785295	53.6410364630732
CTNNA1	na	221.446010759262	223.644284314907	219.277874562245	141.104754602659	212.862532710495	260.949723272756	265.635239787933	280.69938447764	313.088983515594	315.18491359675
PHKA2	na	39.1511008949164	39.9662456619541	39.8314509576719	23.0422802315704	32.3216902776985	38.9785845618247	40.6930580100663	37.9109817823208	37.661651920061	36.8124760040698
CNTLN	na	3.88434301609682	3.96884266752276	4.2208224780249	4.29997927242288	3.55226306192097	3.90176021639887	4.89823846417464	3.91533476202717	2.92966790780413	3.77863510306325
HSPA5	na	1690.11225926129	1776.65242011656	1725.70171062704	2214.95671434913	2048.44567513588	2203.08988858746	2269.05245039278	2516.43082849442	3201.58734756268	3192.4792020757
DSG2	na	189.102124852951	195.306747668795	207.926730616489	73.7072533979443	201.385990510443	274.137672804184	265.032379669265	276.256985420725	268.064613564078	286.436122812619
GEMIN8	na	7.88406255742423	6.98516309484005	7.08934260872144	7.24453029592985	7.69006399119155	7.53039721764982	7.04592763692814	7.37890012843582	6.32191495894575	6.34966517318876
OFD1	na	24.9982471332963	24.4877592586154	27.5787721136967	27.2955205988583	27.2470287606685	25.0493005892807	29.0126432108806	29.1014785677596	24.0155671916049	27.463275749068
WDR37	na	17.9987379359734	17.5422845904506	19.5059368887364	10.2825591297069	17.6442077361349	18.9235370495345	20.3842077624499	17.5813589794874	16.8841387318185	15.6599104271281
YTHDC2	na	31.2670383374922	30.6791538199509	35.8155227746968	17.2933948999616	29.589180230067	40.5002710462202	44.7246850536562	37.6850970845115	30.5687717222194	34.4751759403194
CTPS2	na	16.9988080506415	18.1772994172542	18.0716768233882	23.930319429136	17.6051718783116	17.7920265867788	16.8424045652774	17.0542946845991	15.0338221584685	14.3743953920654
ATP6V1H	na	19.6909269726888	17.264465603724	15.8588184368509	22.434674464815	16.512167859259	18.8845194473705	18.7640211935305	21.1955141444355	22.8976675952059	23.3730006375047
POLR2B	na	108.338557191532	98.9432477013423	109.741384428648	62.0692660193215	120.230442095787	109.36633886566	109.946614142012	110.758796825807	104.27304856066	117.838878214086
FAM214A	na	8.38402750009016	7.97737376172074	9.58905300832842	4.53367379809803	7.14356198166525	12.0564390686725	10.3616582896002	11.1436450919235	9.25158286674988	8.5311452326892
ARAP2	na	20.8831510667383	18.7329373907074	22.7022878915126	8.55321963971072	20.9232197932927	16.8556041348431	19.5175963418651	20.8190396480868	20.9702544979664	21.2694305801292
TPR	na	157.681251148485	167.683602702836	180.102085348733	89.8321756695301	181.829025740966	199.84815828395	209.00406739059	218.543445130459	161.632862334509	187.9578801266
KIAA0556	na	27.6519072136001	27.1865722725309	27.8656241267664	9.76843117322154	27.2860646184918	21.9669100183256	22.4188606629532	22.1367003853075	20.7389649262976	19.3606355280664
DTNBP1	na	13.422135768493	12.9781155227994	13.6459600503135	32.810711404792	14.3651956789771	14.2414247898559	14.4686428480236	16.8284099867899	14.763984324855	15.036630410128
XK	na	13.8067241859283	15.875370670091	13.8508543453633	7.19779139079482	15.4581996980297	13.89026637038	13.1875650958548	15.5860441488389	14.3399534434623	13.8679803782528
C12ORF4	na	11.3068994725987	9.92210666880689	11.7199536768459	10.3292980348419	15.5362714136763	14.2024071876919	13.4513163977719	13.1013124729371	11.2946407498238	12.4656003400025
SCML1	na	22.0753751607878	18.8916910974083	21.0221546721046	9.16082540646613	19.049498617774	30.1215888705993	31.5371199578013	28.1602923268877	23.3216984765986	25.6323906991301
WWC3	na	33.3053569498994	34.528931207448	35.1598610305375	19.443384536173	29.3159292253038	34.1794194956541	32.6298039228865	31.9250372903754	25.6731424552309	25.32075069063
MAP4	na	283.403204808093	292.543393023102	272.304518121121	144.096044531301	245.418438135133	338.087522750962	319.10139656227	344.172984562042	336.410681992192	319.976378727439
GOPC	na	38.4973005852764	40.1646877953303	42.4540979343087	24.3509695753513	43.7982324777509	38.1201973142169	38.5830475947295	38.2121613793998	29.0653895063725	35.2542759615695
USP28	na	29.7671435094944	30.2822695531986	31.1029539885524	20.939029500494	34.1173397375706	22.1619980291456	22.7956482371204	24.3955473634001	21.7026714749174	22.788675621567
TSPAN17	na	37.9588768008669	37.148367368013	36.2662902238062	46.364993893951	38.4893558137811	30.940958516043	33.6848091305548	29.7414852115525	30.1832891027715	33.8129409222567
NOP16	na	23.8060230392468	26.511869019052	23.3989284946818	38.6998134518059	28.574247926661	25.9076878368885	29.7285396017984	28.8379464203155	33.3442465822443	35.5659159700696
CC2D2A	na	5.19194363537693	6.31045984136118	4.75354764515426	3.50541788512735	3.94262164015404	2.26302092551134	2.07233165792004	2.59767402480649	1.77322004946039	2.25939006162545
RRM2B	na	20.4216449658159	19.2885753641606	21.5958586982439	11.4510317580827	19.7911799164168	21.8498572118337	17.8220522581124	19.1249044145173	15.9589804451435	16.9454254621909
ZNF800	na	38.4588417435328	37.1086789413378	43.4375905505476	30.9878941045257	44.3837703451005	45.2604185102269	45.2898664149071	41.9392588932526	38.8180997784047	42.811546167696
SNX29	na	14.9989482799778	15.6372401100397	16.3095858859603	6.30975219322922	12.8427972238681	12.6026854989683	12.886135036521	14.5695630086973	12.6823781798363	11.2190403060022
MRPS10	na	28.4210840484708	30.0838274198225	28.3983492938957	51.0388844074542	35.5226306192097	29.8874832576153	30.7458660520501	28.1226448772529	29.4508721258204	32.2936958808189
RSF1	na	32.4977212732852	31.7904297668573	35.8974804927167	54.0769132412312	35.6397381926796	59.0726496762789	59.4194004461801	63.6618373325764	52.4641845068608	58.5883215980117
VPS13D	na	56.1114501038144	55.4844204919681	61.263394219876	16.9194836588813	52.8545514927582	58.643456052475	58.2890377236782	60.0100347179934	46.874686524866	53.2514864524481
CELF2	na	2.88441313076496	2.57974773388979	3.15537214376619	1.12173372324075	2.84961762110144	0.234105612983932	0.301430059333824	0.11294234890463	0.34693435750312	0.311640008500062
FAM120A	na	269.750315989139	282.383155794244	274.886186238748	151.714486068312	312.247826728636	329.074456651081	332.515034202625	337.547033426304	378.621028821739	378.642610327575
R3HDM1	na	90.7628665147375	93.5059332468361	97.5706633026922	37.5780797285651	100.79058489978	107.805634779101	104.746945618504	101.873998711976	98.4137127450518	102.919112807145
KITLG	na	590.920103389382	593.103848234601	655.006082415049	255.615072183486	818.113508260876	322.129323465891	323.886598754194	316.200929483329	292.889694256523	324.144563841127
ERCC8	na	12.6145000918788	11.7874627225426	13.4410657552638	12.8064600069986	15.2630204089132	14.1243719833639	15.2975755111916	14.1177936130787	12.6438299178915	12.1150053304399
H6PD	na	72.1103282691241	66.7559336677327	66.3447727371099	43.5139206807141	54.2598423743972	52.3616221040728	51.0170375422497	54.7393917691106	50.6909644574004	46.9797312813843
VAMP3	na	82.2250036476732	76.3208444964626	81.5889082888115	99.5071290324816	86.9328553725055	63.6377091294655	68.1985509242777	60.122977066898	67.5751031892189	69.1061718848888
PER3	na	14.652818704286	14.129079896381	16.8013321940797	5.2347573751235	13.5064068068643	14.0463367790359	12.6223837346039	12.9883701240324	15.3036599920821	14.2964853899403
EPN3	na	11.0376875803939	9.3664686953537	10.4905879065473	15.1901441688852	9.29053416194715	11.1200166167368	10.6254095915173	10.9177603941142	11.3717372737134	10.9074002975022
LTBP1	na	14.5374421790554	15.2800442699626	14.7523892435822	5.93584095214897	15.9656658497327	20.3281707274381	18.0481248026127	20.4802126013729	19.5439688060091	18.2309404972536
RCN1	na	173.487835105077	179.867949692131	178.380973270315	197.051224049292	169.72790981574	181.080691643071	191.935590280813	192.566704882394	192.510020152287	208.214480679104
RFC2	na	46.7274927183924	48.9755185172308	47.1666667204531	86.9343635511582	68.4298587642578	61.6868290212661	62.0945922227678	58.5417841822332	73.0489563853792	64.9379867712004
ARID1B	na	91.3397491408905	104.579004289225	101.545612626657	28.1368208912888	88.8065765480242	112.136588619303	107.685888697009	106.881109513415	107.511102564023	104.905817861333
CLPTM1L	na	102.10822482908	99.935458368223	93.8415871327867	147.507984606159	100.400226321547	99.6899735289911	101.808002539999	96.1139389178401	118.651550266067	111.21652803346
NEDD4L	na	31.9208386471322	34.01298166067	30.5292499624131	26.7813926423729	30.9554352538827	59.8920193217226	58.7788615700957	62.871240890244	62.563829136396	60.8866666606996
FOXP3	na	4.57660216748041	4.6038574943264	3.8929916059453	3.69237350566747	4.02069335580066	5.8526403245983	4.82288094934119	4.44239905691544	5.2425636244916	4.63564512643842
PPP1R3F	na	5.19194363537693	4.56416906765117	4.87648422218411	8.74017526025085	3.74744235103751	3.27747858177505	3.80555449908953	3.5388602656784	3.31515052725204	2.80476007650056
HEXB	na	60.8418876382689	61.1201770798504	62.7386331442343	70.8561801847074	65.0727749914534	73.0409512509868	72.3432142401178	74.7301875252301	84.6905314927062	85.623092335392
PTCD2	na	18.3064086699216	19.7251480575881	18.9732117216071	16.1249222715858	20.9622556511161	20.1330827166182	19.1031300102811	17.8072436772967	18.2333278998862	18.5425805057537
JKAMP	na	42.150890550912	38.6565275816716	44.9947871929257	34.6335287050582	42.9394436056381	40.3442006375643	40.0148403765652	36.329788897656	38.4711654209016	42.499906159196
ARHGEF5	na	123.914388097663	125.296363013693	122.035042131633	37.391124108025	107.895111023622	115.257996792423	108.138033786009	113.130586152804	110.479318733771	109.814147995209
NFE2L3	na	46.5351985096747	45.4432485431355	52.166087519667	36.5498238155945	55.7822408295062	67.5394693458644	67.0681882017759	62.9841832391486	72.2394428845386	77.3256771090779
MCUR1	na	34.2668279934878	35.2433228876021	35.4876919026172	34.1661396537079	40.2069335580066	41.47571110032	40.0525191339819	39.5674695662554	43.559535997614	42.577816161321
LIMA1	na	39.3818539453776	34.8464386208498	40.6920069968809	23.2759747572456	51.7615474737056	38.1201973142169	40.730736767483	40.0192389618739	38.4326171589568	38.2538110433826
LETMD1	na	78.7637078907552	81.0834556974899	77.9417898369259	84.7843739149467	55.5480256825664	83.8488270504117	81.9512973813834	83.6902805383308	81.3368327035093	80.6758072004535
LAMC3	na	2.8074954472779	2.38130560051365	1.68013321940797	2.33694525675156	1.48336259728568	1.20954566708365	0.527502603834192	0.978833690506793	1.04080307250936	0.973875026562694
MAPK9	na	37.1896999659962	38.1802664615689	39.6265566626222	26.828131547508	38.9577861076607	37.3398452709372	39.2989439856473	43.4451568786476	41.0538989712026	43.6685561910712
BCAR1	na	77.8022368471669	79.0990343637285	70.6885317921647	94.132154941953	88.0648952493814	103.552716143226	98.906738218911	95.8127593207611	136.460847284561	125.006598409587
FAM160A2	na	42.3816436013732	41.9506669957155	42.5360556523286	26.0335701602124	35.2884154722699	40.9294646700241	38.8091201392299	39.0027578217322	35.3102079414287	35.9554659806947
HERPUD1	na	151.489377627776	152.244804726173	144.614393446115	300.390943302846	286.249945418313	168.829164563579	164.166346064684	171.785312683942	259.853833769837	251.688261864863
HOMER3	na	22.1907516860184	25.1624625120943	20.4894295049753	47.2062941863816	24.8658414334468	22.9813676745893	23.4361871132048	23.793188169242	26.945235099409	25.2038856874425
RAD51	na	6.65337962163118	7.46142421494278	6.39270200555228	14.2086271610495	10.4616098966464	8.54485487391352	10.1355857450998	10.5789333474003	11.256092487879	10.5957602890021
POLQ	na	17.3064787845898	14.9625368565608	17.7848248103185	5.84236314187891	17.3319208735485	18.9625546516985	23.0217207816208	22.5508223312911	16.7684939459842	17.7634804845035
PIK3CB	na	51.1887183606422	49.8486639040858	55.1985230864034	28.5107321323691	52.6203363458183	50.0986011785615	49.4722084881639	50.4475825107347	52.1943466732472	57.7313115746365
CYBA	na	88.6091713770996	89.1402063125611	76.7534029256373	330.303842589266	94.232560785464	65.1203780116971	59.8715455351808	61.4782852537536	80.1803848451656	70.3916869199515
THOC3	na	62.6109943584715	61.5964381999532	60.484795898687	55.4790803952821	78.9305045187275	55.5220478793559	57.8368926346775	54.8523341180153	68.7315510475626	65.288581780763
HEBP2	na	33.343815791643	35.1242576075764	36.1843325057863	49.0291114866478	37.591531083845	28.4438319775477	28.259068062546	28.7626515210458	31.3011886991704	30.1122158213185
MPHOSPH9	na	36.1513112389209	36.5133525412094	41.5525630360898	17.901000666717	34.2344473110406	43.1924855955355	45.0637938704067	49.0169794246094	41.9405089959328	43.4737811857587
PLEKHA5	na	8.76861591752549	10.2793025088839	11.4331016637762	5.04780175458338	9.44667759324038	11.3541222297207	11.077554680518	13.0636650233022	10.3694824631488	10.9463552985647
PRSS8	na	54.4577199088425	50.8805629976417	46.4290472582739	150.265580009126	52.4641929145251	33.8282610761782	36.8875035109767	33.9956470202936	43.6751807834484	39.3055960720703
SIKE1	na	20.1908919153547	20.0426554709899	22.1285838653733	13.3205879634839	22.1333313858153	18.7284490387146	22.1551093610361	22.5508223312911	18.4260692096102	21.3473405822542
RRP12	na	72.687210895277	75.527075962958	66.22183616008	86.9811024562932	74.0510222908141	89.662449772846	88.8465099886447	88.1326795952462	110.170932638213	104.555222851771
FNIP2	na	11.8068644152646	12.0255932825939	11.8428902538757	5.42171299566363	11.4765422000524	17.284797758647	16.201865689193	16.6778201882504	15.3807565159717	16.5169204505033
MSMO1	na	30.9978264452875	29.5678778730445	33.11091808004	54.6845190079866	51.8396191893522	48.0306682638701	51.1300738144999	43.5204517779174	56.7044933207878	62.1721816957624
TTC17	na	94.7625860560649	98.54636343459	104.209238462304	42.2519702420683	77.4081060636185	112.760870253927	113.149308522434	116.782388767387	110.826253091275	118.656933236399
FSTL4	na	4.61506100922394	4.12759637422367	5.04039965822391	12.6195043864584	13.467370949041	6.98415078735397	6.21699497376012	7.00242563208706	5.70514276782909	5.60952015300112
FOXN3	na	60.1880873286289	55.4447320652929	63.6401680424532	38.0922076850505	51.8786550471755	57.0437343637515	58.4774315107619	56.1323474056011	49.4959683371118	51.3426914003852
AKR7A2	na	57.957474507504	57.7466608124561	50.6908485953088	105.115797648685	60.2713644791866	43.5436440150114	41.2959181287339	41.7510216450782	52.0016053635233	42.3051311538834
MRTO4	na	50.381082684028	51.7537083844967	49.9942079921396	130.027634085657	61.1691892091226	58.721491256803	59.0802916294295	63.0971255880533	72.2779911464834	66.8467818232633
USE1	na	16.4219254244885	16.9866466169974	15.776860718831	36.7367794361346	14.7165183993869	14.0463367790359	13.0745288236046	13.74131911673	13.4533434187321	14.0627553835653
MCF2L2	na	2.5767423968167	2.77818986726593	2.95047784871644	2.05651182594138	2.34215146939844	3.04337296879112	3.16501562300515	2.56002657517161	2.27434745474268	2.14252505843793
LAMA3	na	59.688122385963	61.3583076399018	62.5747177081945	30.6139828634455	87.9477876759115	37.4178804752651	42.1625295493186	45.4028242596612	63.7588252566846	69.3399018912638
AP5M1	na	39.0357243696858	37.4658747814148	43.2736751145078	26.6411759269678	47.623746544435	41.0074998743521	44.9507575981565	42.3157333896013	38.5868102067359	42.4609511581334
ANAPC4	na	24.036776089708	23.5749254450852	24.5873154059703	19.7705568721182	22.9530844001047	25.4394766109206	27.3924566419613	24.1320152159559	21.047351021856	23.1782256321921
KCNQ1	na	15.6912074313614	16.5897623502451	13.4000868962538	12.3390709556483	12.062080067402	15.4509704569395	13.715067699689	14.0801461634439	17.8092970184935	14.1017103846278
TRAPPC3	na	22.3830458947361	21.5905041113238	24.9971039960698	50.6649731663739	26.7785984667888	19.9379947057982	19.3668813121982	18.2213656232803	19.3126792343404	16.9064704611284
THRAP3	na	159.91186396961	160.49999747462	159.079930676628	99.2266956016714	160.905805947673	171.794502328042	182.440543411797	191.851403339331	166.374298553719	189.944585180788
PHPT1	na	45.2660567321381	45.0860527030585	43.4375905505476	108.527737723543	38.8406785341908	37.1837748622812	39.7134103172313	34.8238909122609	39.0493893500734	35.6048709711321
ENTPD2	na	35.6898051379985	35.6005187276791	30.5702288214231	57.9095034623037	36.3814194913225	28.2097263645638	26.6765602510434	25.9014453487951	28.1787794816423	26.9958157363179
ARID4B	na	59.4189104937582	62.7474025735348	65.4842166979009	91.234342823581	61.4034043560625	67.0712581198965	71.5519603343665	75.370194169023	66.1102692353168	76.8971720973903
OPN3	na	7.11488572255357	6.58827882808777	6.76151173664184	6.30975219322922	5.42598423743972	5.8526403245983	5.6518136125092	4.78122610362933	3.85482619447911	4.55773512431341
SDCCAG8	na	9.46087506890908	11.1921363224142	10.5315667655573	8.64669744998079	11.7888290626388	8.58387247607751	8.55307793359726	10.4659909984957	6.74594584033845	8.14159522206412
HHAT	na	3.80742533260975	3.41320469406957	4.138864760005	1.86955620540125	3.82551406668412	3.47256659259499	3.16501562300515	3.12473831969476	2.38999224057705	2.37625506481297
KIF1B	na	84.8402048862334	89.1798947392363	93.7596294147668	36.2226514796492	94.7790627949903	118.145299352558	117.331650595691	113.243528501709	105.121110323445	105.373277874083
FOXC1	na	12.268370516187	13.9703261896801	13.3181291782339	9.62821445781644	15.2630204089132	16.9336393391711	16.35258071886	14.5319155590624	17.9249418043279	18.0361654919411
TBC1D22A	na	33.2284392664124	35.2036344609268	32.8240660669704	50.7117120715089	30.6821842491196	34.9597715389339	33.0065914970537	36.5556735954652	41.6706711623192	35.6438259721946
SYNE2	na	197.870740770476	210.189907672005	235.833333602265	49.9638895893484	160.320268080323	201.60395038133	189.335756019058	229.272968276399	165.410592005099	177.40107483866
PLEKHH1	na	31.2285794957487	28.4169134994629	32.0044888867714	12.3858098607833	26.3101681729092	36.4814580233294	40.1655554062321	36.2921414480211	30.2603856266611	34.0466709286318
ATP9A	na	37.7665825921492	35.8386492877305	38.5611063283634	11.1705983272725	30.8773635382361	33.7892434740142	28.3344255773795	33.3556403765007	26.945235099409	24.6585156725674
FAM168A	na	71.6103633264581	73.7014083358976	78.2286418499956	24.9585753421067	68.703109769021	68.827050217276	70.233203824781	70.6642629646635	65.8404314017033	62.2111366968249
RELT	na	13.1529238762882	11.509643735816	11.8428902538757	14.0684104456444	12.6866537925749	12.2515270794924	12.7354200068541	10.691875696305	15.496401301806	13.4394753665652
NOP58	na	67.9567733608225	70.804153188606	72.9423690377119	132.691751678354	80.2577236847199	99.3778327116792	107.497494909925	112.227047361567	105.313851633169	109.268777980334
SZRD1	na	163.065488992579	159.66654051444	147.769765589882	179.711090244195	159.656658497327	155.797285440807	157.459527244506	156.726332829991	173.852661371008	157.222384288281
KCNH2	na	15.229701330439	17.9391688572029	14.916304679622	13.6944992045642	13.6625502381576	25.5565294174126	26.7142390084602	29.1391260173945	29.2966790780413	25.3986606927551
CUL1	na	102.569730930002	101.681749141933	105.725456245672	85.0180684406219	120.50369310055	110.302761317596	111.604479468348	112.227047361567	111.944152687673	118.929618243836
FAM114A2	na	9.53779275239614	8.17581589509688	10.5725456245672	7.478224821605	11.1252194796426	8.42780206742156	8.77915047809763	8.24479147003798	7.36271803145511	8.21950522418914
CYFIP2	na	114.261218820036	123.351630106607	113.511439457563	78.8952718679328	105.04549340252	98.8315862813833	88.1306135977268	94.3821562346357	78.0987787001469	78.5332821420156
TAB2	na	43.5354088536792	44.7288568629815	48.6009267858013	18.3683897180673	43.9153400512208	47.8355802530501	42.9914622124867	40.7721879545714	40.7069646136995	44.7592962208214
GINM1	na	17.3064787845898	16.0738128034672	18.235592259428	19.490123441308	16.2779527123192	16.4654281132032	15.5613268131087	16.5272303897108	16.3059148026467	18.1140754940661
EIF2AK2	na	51.1502595188987	50.2455481708381	55.8541848305626	34.2596174639779	55.5870615403897	56.4194527291276	59.2310066590964	57.7511877399008	52.0787018874128	59.0947366118243
USP36	na	90.3398192555586	91.6405771931004	90.2354475399111	72.7724752952437	81.8581938554755	106.088860283885	104.407836801753	105.939923272543	112.753666188514	110.008923000522
KMT2C	na	105.223391010306	113.151704451074	118.838691128857	33.1378837407372	95.5988158092797	158.723605603106	147.776086588407	160.227545646035	126.168461345301	129.914928543463
MCOLN3	na	20.7677745415077	19.0901332307845	23.5628439307216	11.5445095683527	12.062080067402	28.4048143753838	32.2153375913025	29.1014785677596	19.0813896626716	20.6851055641916
PUM2	na	109.876910861273	104.6186927159	113.716333752613	90.6267370568256	108.831971611381	109.093215650512	109.607505325262	108.914071793698	102.34563546342	119.319168254461
MRPL43	na	41.574007924759	42.7047471025449	38.888937200443	80.9517836938742	40.6753638518863	33.5941554631943	33.6848091305548	31.5485627940266	37.468910610337	35.4880059679446
ITIH4	na	2.99978965599556	2.38130560051365	2.66362583564678	1.91629511053628	1.24914745034584	1.52168648439556	1.69554408375276	2.03296228028334	0.809513500840614	1.0128300276252
HPF1	na	9.57625159413968	8.4933233084987	9.17926441822892	16.7325280383412	11.3203987687591	9.87145334748914	10.5877308341006	10.7671705955747	10.4080307250936	12.2318703336274
ZFR	na	137.798029967078	143.751481417674	153.383869274245	50.1041063047535	141.270769462549	160.401362496157	159.305786357926	157.17810222561	172.58056872683	176.427199812098
ZNF280C	na	11.4991936813163	13.4940650695774	12.7854040111046	5.42171299566363	11.047147763996	13.1879495314282	13.2629226106883	14.4189732101578	11.7572198931613	11.9981403272524
TRAF1	na	4.76889637619807	5.71513344123277	5.49116710733337	5.60866861620375	4.7623746544435	3.19944337744707	3.01430059333824	2.48473167590186	2.23579919279789	2.25939006162545
RC3H2	na	46.1121512504959	47.4673583035722	53.1086012768959	23.2759747572456	44.7350930655102	52.5957277170567	50.6779287254992	54.2499749238572	48.8406478840504	52.5892514343855
IL17RB	na	13.5759711354671	16.2722549368433	16.59643789903	12.5260265761884	14.0529088163906	19.1576426625184	21.3638554552848	19.5013789108661	21.7026714749174	19.5943655344414
TRAF3IP2	na	36.1128523971773	41.2362753155614	37.7415291481644	29.2118157093945	34.8199851783902	44.1289080474712	40.2032341636488	40.6968930553017	49.3803235512775	44.2918362080713
DCBLD2	na	130.760061928012	129.543024667943	134.410657552638	99.9277791786969	185.147073655947	76.2013770262699	81.1223647182154	78.5702273879876	89.894546855253	93.8425975595812
SOAT1	na	18.5371617203828	18.0185457105533	17.9077613873484	15.6575332202355	21.2355066558792	23.995825330853	21.6276067572019	21.1202192451658	23.9384706677153	27.5801407522555
PKP2	na	33.343815791643	34.3701775007471	35.6925861976669	16.1716611767208	39.7385032641269	45.8456825426867	44.046467420155	43.9722211735359	45.409852570964	46.7070462739468
MSH4	na	0.961471043588321	0.912833813530234	1.51621778336817	0.607605766755407	0.975896445582684	1.20954566708365	1.16804147991857	0.865891341602163	0.424030881392703	0.895965024437678
GDI2	na	234.214346218115	231.502592796602	243.127570506036	269.356310293185	234.917792380664	281.160841193702	285.906411278132	293.273632655689	305.340782864691	322.936958808189
PRDM1	na	27.9595779475484	26.3531153123511	30.6931653984529	20.6118571645488	37.9038179464314	21.2645931793738	23.3985083557881	21.044924345896	26.5212042180163	27.3464107458804
ATG5	na	26.1520123856023	23.4558601650595	23.2759919176519	33.6052727920875	26.6224550354956	23.6836845135411	24.1897622615394	22.7014121298306	24.4395980729976	26.5673107246303
PITHD1	na	41.1509606655801	42.7047471025449	40.6920069968809	73.7072533979443	43.0955870369313	42.1780279392718	42.7277109105696	43.5580992275523	50.4982231476764	49.9403113621349
MTA3	na	36.1897700806644	38.378708594945	37.9874023022241	37.391124108025	29.9405029504767	36.3253876146735	35.4557107291411	35.9909618509421	35.8498836086558	35.5269609690071
USP13	na	53.3039546565365	54.0159487049847	59.5422821414581	36.6433016258645	51.566368184589	64.8472547965492	66.6537218701919	64.1512541778298	66.2259140211512	61.2762166713247
ATP11B	na	47.1889988193148	49.7692870507354	55.0346076503636	20.7520738799539	43.8763041933975	56.9266815572595	55.7268822193407	55.8688152581569	51.3848331724066	53.2125314513856
LAMC2	na	64.3416422369304	64.9699544673475	63.6401680424532	43.326965060174	94.5058117902271	68.827050217276	70.6099913989483	73.1866420902002	119.692353338577	119.436033257649
CDK14	na	1.23068293579305	1.11127594690637	1.51621778336817	0.934778102700625	1.17107573469922	0.663299236787808	0.527502603834192	1.24236583795093	0.539675667227076	0.740145020187647
SEC61A1	na	318.246915427734	333.462160925262	313.324355990082	387.605740284814	332.780687943695	331.766671200396	311.867075138258	308.10672781183	370.641538599167	360.723309838822
PPP1R12A	na	41.8432198169637	48.4595689704528	48.068201618672	59.73232076257	51.5273323267657	58.3313152351631	58.1006439365946	57.4123606931869	52.7340223404743	61.1593516681372
CROCC	na	38.0742533260975	38.8549697150478	36.1023747877664	40.8498030880173	30.8773635382361	36.2473524103455	35.4933894865578	38.9651103720973	32.3805400336246	34.4751759403194
POLR3E	na	56.9575446221721	60.8026696664486	54.2969881881845	38.933507977481	49.6926470090703	65.627606839829	68.989804830029	71.2289747091866	69.8109023820168	71.4045169475767
ATP2B4	na	22.9983873626326	25.5196583521713	26.1035331893385	12.5727654813234	32.3216902776985	38.5493909380208	36.3600009071425	35.3133077575143	41.2466402809265	47.9925613090096
ZC3H11A	na	137.298065024412	140.536718856981	152.687228671076	65.0138170428285	145.17435524488	140.268279779539	142.538739307482	145.883867335147	126.746685274473	136.030863710277
RIOK2	na	18.9986678213052	17.3438424570744	19.5059368887364	20.4716404491437	23.109227831398	21.6937868031777	21.7029642720353	22.4755274320214	22.9362158571507	24.2300106608798
YIPF1	na	11.4222759978293	11.7080858691921	12.2526788439752	24.3509695753513	12.2572593565185	8.81797808906144	9.08058053743145	7.37890012843582	8.63481067563322	8.18055022312663
NDC1	na	81.4942856545461	82.9091233245504	92.0385173363489	56.0399472569025	92.0855886051821	112.565782243107	107.007671063508	104.509320186418	115.606237572429	124.73391340215
DGKG	na	3.19208386471323	3.69102368079616	3.03243556673634	0.560866861620375	2.38118732722175	2.92632016229915	3.65483946942262	3.31297556786914	3.89337445642391	3.66177009987573
FLYWCH1	na	32.3823447480546	30.4807116865748	29.2998841921146	46.364993893951	28.7303913579542	28.0926735580719	26.4128089491263	25.7508555502556	29.5665169116548	29.7616208117559
UNKL	na	19.8063034979194	20.0823438976651	17.8258036693285	22.6216300853551	17.8003511674282	16.5434633175312	17.2191921394447	16.9037048860596	21.2400923315799	20.256600552504
TBXAS1	na	0.884553360101255	1.03189909355592	1.22936577029852	1.96303401567131	1.56143431293229	1.32659847357562	1.46947153925239	1.35530818685556	1.34918916806769	1.20760503293774
PARP12	na	48.8811878560302	51.634643104471	45.8553432321346	44.5889154988198	45.4767743641531	43.3875736063554	46.0057628058249	45.1392921122171	48.8406478840504	43.2010961783211
ALDH18A1	na	125.375824083917	131.170250161627	125.354329711439	120.820069774056	138.850546277504	131.450301690478	135.342096640887	129.318989495801	139.660353025978	142.068888874966
TARBP1	na	57.8805568240169	56.5956964388745	55.7722271125427	36.5030849104594	54.8063443839235	67.4614341415364	69.8564162506137	67.0124603500804	56.7430415827326	60.9256216617621
GATB	na	28.3441663649837	29.9647621397968	27.5377932546868	37.1574295823499	30.7212201069429	21.1865579750459	23.1724358112877	22.1367003853075	21.587026689083	21.1915205780042
MXD1	na	10.4992637959845	10.0411719488326	11.3511439457563	7.38474701133494	9.91510788712007	12.2905446816564	13.8657827293559	11.3695297897327	12.7980229656707	13.7511153750652
CDK17	na	17.8833614107428	15.4784864033387	18.4814654134877	5.88910204701394	16.8634905796688	17.284797758647	18.3872336193633	18.4848977707244	17.8863935423831	20.100780548254
DNAJC25	na	8.80707475926902	8.65207701519961	8.68751811010951	11.8249429991629	11.047147763996	10.8859110037528	10.4746945618504	12.6871905269534	10.0610963675905	11.6475453176898
SLC2A3	na	1.07684756881892	0.555637973453186	1.18838691128857	2.10325073107641	1.6004701707556	0.468211225967864	0.715896390917832	0.56471174452315	0.424030881392703	0.35059500956257
PSD	na	3.76896649086622	4.44510378762549	4.34375905505476	3.50541788512735	3.82551406668412	3.08239057095511	3.99394828617317	3.65180261458303	2.58273355030101	2.532075069063
CTDP1	na	27.1519422709342	30.0441389931473	23.6448016487415	32.4835390688467	25.9978813103227	25.4004590087566	23.4738658706216	25.1861438057325	24.7479841685559	25.2038856874425
YBX3	na	189.063666011207	189.631302654237	178.176078975265	176.439366884743	205.875114160123	184.085047009699	192.952916731064	187.333709383146	210.743348052173	195.593060334851
STYK1	na	2.76903660553436	2.89725514729161	2.99145670772639	1.86955620540125	2.6544383319849	1.75579209737949	1.6201865689193	2.10825717955309	1.38773743001248	0.934920025500186
WNK1	na	145.412880632298	159.150590967662	161.128873627125	36.4096071001894	148.531439017685	215.728322364693	199.245269219658	202.467984136367	193.396630177017	191.463830222226
CCAR1	na	93.4549854367848	94.2997017803407	105.520561950623	122.128759117837	105.435851980753	105.776719466573	112.923235977934	114.372951990755	92.0147012622165	109.074002975022
OGFR	na	76.0715889687079	82.9885001779008	60.4028381806671	149.37754081156	79.3598989547839	66.2518884744528	69.9317737654472	78.3443426901783	86.6179445899457	88.9342674257052
PIGV	na	9.15320433496081	9.96179509548212	11.4740805227861	12.5727654813234	9.95414374494338	7.9205732392897	7.5357514833456	7.60478482624508	5.70514276782909	7.67413520931403
PTPRU	na	104.531131858922	111.365725250689	99.5376485351698	62.9573052168871	95.1694213732233	89.779502579338	89.6754426518127	93.6292072419382	105.969172086231	96.1409426222691
SNRNP40	na	35.0360048283584	33.3779668338664	33.0289603620201	49.7301950636733	39.621395690657	31.4481873441749	33.6848091305548	34.6733011137214	35.6956905608766	34.2414459339443
QSER1	na	55.9191558950967	56.4766311588488	62.0010136820551	18.1346951923921	58.0853564410814	69.8805254757037	67.2189032314428	68.066588939857	62.2168947788929	68.7166218742637
MPC1	na	7.9609802409113	6.1913945613355	6.88444831367169	8.27278620890054	6.9093468347254	7.25727400250189	7.12128515176159	7.37890012843582	5.20401536254681	5.5316101508761
ACAA1	na	48.2273875463902	47.9436194236749	43.4785694095575	67.1170677739049	47.7018182600816	46.2358585643266	49.4722084881639	47.925203385198	50.4982231476764	51.7711964120728
HDAC7	na	72.9564227874818	70.7247763352555	67.6970750844383	62.6768717860769	60.9740099200061	69.06115583026	64.9581777864391	62.7206510917045	65.6476900919793	61.8215866861998
NCKAP1	na	153.950743499362	149.426926432232	164.939907515051	90.6734759619607	178.315798536868	182.563360525303	187.903963237223	184.811330257609	177.322004946039	188.5811601436
MRPS35	na	30.9209087618004	34.4495543540975	31.9225311687515	38.6998134518059	31.1896504008226	42.6852567674036	42.2002083067354	45.2898819107566	45.5254973567983	47.2913712898844
SFSWAP	na	61.2264760557043	59.1754441727643	56.7966985877914	81.4659116503595	57.7730695784949	57.6680159983753	57.1586750011764	58.6170790815029	53.7362771510389	53.0177564460731
TNK2	na	41.3432548742978	46.1973286499649	38.3971908923236	46.7389051350313	34.7028776049202	43.2705207998634	42.8407471828198	45.77929875601	44.3690494984546	41.1754361230707
MON2	na	36.4205231311256	32.5048214470114	36.2253113647963	14.4423216867247	32.4778337089917	42.2560631435997	41.3712756435674	40.282771109318	32.6118296052933	37.7863510306325
CDH3	na	132.221497914266	129.503336241268	127.198378366886	75.9039819392908	110.861836218193	146.04288489981	140.278013862478	136.999069221316	141.896152218776	128.590458507338
GPBP1	na	63.5724654020598	62.4298951601329	68.1478425335477	67.1638066790399	68.8202173424909	73.2750568639707	72.1171416956174	74.7301875252301	69.2326784528449	81.8055022312663
DGAT2	na	20.4601038075595	20.3204744577165	20.3664929279454	24.4444473856214	16.9805981531387	20.9914699642259	20.7609953366171	20.9319819969914	25.6345941932861	23.1392706311296
CS	na	297.556058569714	299.091983424515	294.433101986495	271.459561024262	295.618551295907	301.957223147108	304.93418377358	281.000564074719	305.456427650525	300.615743199372
MRPS24	na	68.1490675695402	66.1606072676043	60.6896901937367	197.658829816047	62.9648386689948	59.5408609022467	61.6801258911838	57.5253030420915	73.4344390048271	67.742746847701
ELMO2	na	31.3824148627228	31.1554149400536	31.0619751295425	15.5173165048304	27.0908853293753	28.7169551926957	25.9229851027089	25.93909279843	25.4418528835622	23.9183706523798
WAPL	na	49.5734470074138	46.7529666234181	49.7483348380799	27.1085649783181	56.3287428390325	55.248924664208	57.912250149511	57.6005979413613	56.473203749119	60.9256216617621
VMP1	na	59.6112047024759	56.5560080121993	60.6487113347268	82.5409064684652	74.5584884425171	46.5479993816385	48.8316696120795	46.381657950168	55.008369795217	58.7051866011992
APPBP2	na	28.1134133145225	25.2021509387695	30.0784825133037	25.9868312550774	27.0908853293753	24.8151949762968	28.7112131515467	27.0308688378414	25.8273355030101	28.5150607777557
POLD1	na	44.8045506312157	48.2214384104015	41.1837533050003	60.3399265293254	45.8280970845628	45.5725593275388	46.3825503799922	47.7746135866585	54.6614354377138	51.0700063929477
EIF4B	na	834.74916004338	839.092716767661	837.730814740419	681.126064532811	786.41639170835	888.742942091334	919.06025090883	967.577103065965	962.473004237545	999.273687255449
BICRA	na	24.1906114566822	21.7492578180247	20.2025774919056	11.6379873786228	16.8244547218455	20.0940651144542	21.2508191830346	21.1202192451658	22.3965401899237	20.334510554629
SPHK2	na	16.6142196332062	16.2722549368433	14.055748640413	16.8727447537463	14.2480881055072	16.5044457153672	16.0888294169429	14.4566206597926	13.9159225620696	13.9848453814403
RPL18	na	1042.08077588277	1013.12646773853	936.36692837737	2592.18641769397	825.178998526894	746.36771179494	729.762173647188	793.871770450644	930.285205513645	766.946060918653
CA11	na	11.2299817891116	10.8349404823371	11.7199536768459	21.7335908877895	12.2182234986952	6.51593956138611	7.00824887951141	5.76005979413613	4.62579143337494	5.21997014237604
ISOC2	na	74.1486468815313	71.8360522821619	65.3612801208711	154.612298186683	74.2852374377539	70.1536486908517	64.0538876084376	64.4147863252739	88.3140681155165	73.9755470177022
U2AF2	na	165.411478338935	167.842356409537	147.441934717802	110.630988454619	174.568356185831	140.424350188195	139.562117471561	142.156769821294	154.96401301806	156.715969274469
EPN1	na	141.105490357022	138.393543816518	123.83811192807	337.127722738981	136.391287234636	115.257996792423	110.77554680518	116.857683666657	137.42455383318	117.527238205586
MED29	na	41.3817137160413	43.8953999028017	42.249203639259	30.5205050531754	38.2551406668412	43.4656088106834	40.4669854655659	41.186309900555	41.709219424264	40.357381100758
AHRR	na	7.34563877301477	8.4933233084987	7.21227918575129	1.58912277459106	5.77730695784949	6.12576353974622	6.89521260726123	7.90596442332409	6.74594584033845	6.81712518593886
ZNF275	na	31.7670032801581	32.4254445936609	34.750072440438	23.1357580418405	32.8681922872248	34.2184370978181	34.1746329769723	32.7909286319776	34.8090805361464	33.8129409222567
MTMR1	na	34.3052868352313	32.5841983003618	33.6846221061793	20.4716404491437	32.5559054246383	33.8672786783422	33.5340941008879	32.5273964845334	36.5823005856068	38.3317210455076
GPC1	na	141.105490357022	138.790428083271	121.010570656384	181.206735208516	160.905805947673	145.496638469514	140.051941317978	138.166140159997	151.725959014698	138.485028777215
ADCK1	na	13.6144299772106	12.9384270961242	13.0722560241742	29.2118157093945	14.9507335463267	11.5882278427046	11.7557723140191	11.4824721386374	10.523675510928	10.6736702911271
HAGH	na	17.037266892385	15.7563053900653	16.3915436039802	27.9498652707487	14.3261598211538	12.6026854989683	10.2863007747667	11.5201195882723	11.3717372737134	12.42664533894
RNF4	na	88.6860890605867	92.1168383132031	89.415870359712	68.4257571176858	93.8422022072309	103.630751347554	95.0635049624048	96.6033557630935	118.11187459884	110.554293015397
CASP8	na	17.8064437272557	18.4551184039808	17.7438459513086	15.7042721253705	19.3227496225371	17.4798857694669	19.0277724954476	19.237846763422	17.2310730893216	18.4646705036287
LIMCH1	na	24.5367410323739	24.5274476852906	24.4233999699305	17.1531781845565	28.574247926661	31.6432753549948	33.0442702544705	34.8615383618958	33.768277463637	35.5659159700696
INTS13	na	25.9981770186282	27.7422102459841	31.3488271426122	33.6520116972225	43.2517304682246	33.0088914307344	35.5687470013912	36.2921414480211	39.0108410881286	41.2923011262582
TM7SF3	na	66.9953023172342	66.9146873744337	69.5001448808761	54.2171299566363	77.2909984901486	68.0466981739963	69.0274835874457	67.9912940405872	69.8879989059064	66.8467818232633
SPA17	na	3.69204880737915	3.37351626739434	3.68809731089555	2.57063978242672	3.39611963062774	2.10695051685539	1.80858035600294	1.6188403342997	1.77322004946039	1.16865003187523
ATP2C2	na	8.34556865834663	8.2155043217721	6.59759630060204	4.15976255701778	5.66019938437957	12.9928615206082	13.1122075810213	15.7366339473784	10.6393202967624	11.6865003187523
CDON	na	12.6145000918788	12.3431006959958	11.8838691128857	4.58041270323306	11.8669007782854	20.4452235339301	18.1611610748629	19.2001993137871	18.1562313759966	19.0489955195663
TAF2	na	41.1894195073237	38.021512754868	46.388068399264	12.9934156275387	46.101348089326	43.6216792193393	43.6696798459878	44.6122278173288	43.7137290453932	43.8633311963837
HIPK2	na	92.6858086019141	92.5137225799554	97.734578738732	40.9900198034224	94.3496683589339	115.72620801839	110.926261834847	112.264694811202	109.168677827649	113.670693100398
TNPO3	na	101.492883361183	97.157268500957	103.635534436165	57.3953755058184	95.8720668140429	118.184316954722	122.87042793595	125.629539431583	119.114129409405	125.590923425525
BORCS8-MEF2B	na	10.6530991629586	11.2318247490894	9.05632784119907	17.1999170896915	8.97824729936069	9.40324212152127	7.68646651301251	8.09420167149848	8.44206936590926	7.98577521781409
RFXANK	na	29.6517669842638	27.385014405907	27.9885607037962	79.3626609192831	24.9829490069167	23.4495789005572	22.3811819055364	25.2237912553674	25.7887872410653	23.6846406460047
TMEM161A	na	58.8804867093488	56.4766311588488	50.1171445691695	110.864682980294	52.9326232084048	50.5277948023653	48.492560795329	50.0711080143859	61.6001225877763	59.1336916128868
LPAR2	na	29.5748493007767	28.9725514729161	29.5457573461743	51.2725789331293	29.1597857940106	29.0290960100076	28.8619281812137	26.0896825969695	32.8431191769621	32.9948858999441
CTSA	na	102.069765987336	95.3316008738966	97.1608747125927	148.302545993454	121.167302683546	86.9312176213668	84.6641679153878	79.6243559777641	88.5453576871853	80.8316272047036
SUGP2	na	75.3408709755808	79.9324913239083	79.9907327874234	64.1725167503979	71.2404405275359	99.1047094965313	100.037100941413	95.3986373747774	82.2619909901843	83.3637022737666
SLC12A2	na	83.801816159158	78.7418385236515	89.497828077732	41.784581190718	109.222330189614	81.7418765335563	82.9686238316351	82.711446847824	91.7448634286029	97.7770526668945
SNX24	na	10.9223110551633	10.4380562155848	12.0477845489255	10.7032092759222	9.83703617147346	12.7197383054603	13.3382801255217	12.2354211313349	11.9499612028853	12.58246534319
CNN2	na	130.683144244525	121.724404612923	111.995221674195	223.458705450585	144.58881737753	129.42138637795	122.908106693367	120.885960777589	133.454082852867	123.721083374525
ABCA7	na	20.0755153901241	18.7726258173826	19.5878946067564	23.1357580418405	16.9805981531387	16.7775689305151	14.6570366351072	15.5107492495692	12.181250774554	13.4394753665652
DDX20	na	24.7290352410916	27.2262606992061	25.5298291631992	14.3955827815896	25.1390924382099	31.8773809679788	33.3080215563876	32.6026913838032	34.3079531308641	36.3450159913197
BTBD1	na	95.7625159413968	96.2047462607516	100.029394843289	58.8442815650044	127.686290940038	98.9096214857113	99.9994221839961	99.2763246871697	105.044013799556	107.710577937834
FAR2	na	16.4603842662321	18.5741836840065	18.7683174265573	17.3401338050966	19.2056420490672	22.8252972659334	22.9086845093706	22.5508223312911	21.6641232129726	22.7497206205045
SBNO2	na	51.9578951955129	53.3015570248306	51.8382566475874	34.6802676101932	48.521571274371	54.5466078252562	51.808291448001	51.9911279457646	60.8677056108252	60.536071651137
PMS1	na	11.1530641056245	12.3034122693205	14.3426006534827	10.2825591297069	14.482303252447	13.617143155232	13.6397101848555	14.7578002568716	13.106409061229	15.5040904228781
HMG20B	na	96.9547400354463	103.031155648891	91.0140458611001	206.959871937918	96.8869991174489	85.9167599651031	87.6784685087261	82.8996840959984	96.4477513858674	87.999347400205
TAF11	na	10.7300168464457	8.17581589509688	9.50709529030852	13.414065773754	9.32957001977046	9.52029492801324	10.0225494728497	10.2024588510516	8.98174503313634	9.85561526881446
ANKS1A	na	46.7274927183924	44.9669874230328	44.0932522947068	22.7618468007602	44.0324476246907	48.264773876854	47.1361255283267	46.9087222450563	47.8769413354306	45.5383962420716
AP3D1	na	208.600757616922	222.056747247898	198.74746619826	235.143431734342	199.82455619751	204.491252941465	197.700440165572	209.508057218089	223.541371017844	210.590735743917
ZNF76	na	25.2674590255011	24.9243319520429	24.87416741904	16.0314444613157	25.1781282960332	19.4307658776664	20.1581352179495	20.0284432057544	18.6959070432237	17.2181104696284
SLC9A3R2	na	72.033410585637	73.5029662025214	63.3942948883935	175.270894256367	81.1945842724793	41.5537463046479	43.4059285440707	40.885130303476	50.0356440043389	48.7327063291972
NTHL1	na	18.3833263534087	19.2488869374854	16.5144801810101	57.6290700314936	16.9415622953154	17.401850565139	17.595979713612	18.7484299181686	19.6981618537883	19.7112305376289
UHRF1BP1	na	63.3417123515986	64.9302660406723	66.0579207240402	21.6868519826545	70.10840065066	83.6537390395917	78.3341366693775	78.0808105427342	81.8765083707364	85.0777223205169
GNAI3	na	55.6884028446355	51.3965125444197	57.3294237549208	65.2475115685037	60.8178664887129	67.2663461307165	70.2708825821977	67.8030567924128	67.7678444989428	73.8197270134522
IPO5	na	170.449586607338	166.135754062503	170.717926635454	125.961349338909	161.061949378966	246.669280880736	248.227653861404	261.047415768235	271.109926257716	279.268402617118
OAT	na	56.6498738882239	53.3809338781811	60.9765422068064	42.9063149139587	56.4068145546791	61.4917410104462	59.6077942332637	53.9864427764131	60.3665782055429	62.0163616915123
WDR3	na	56.5729562047368	56.5560080121993	55.6902693945228	28.7911655631793	67.0245678826187	70.0756134865237	73.3605406903694	71.1536798099169	73.7428251003855	82.1560972408288
PKN2	na	42.4970201266038	41.514094302288	47.0437301434232	17.947739571852	39.5433239750104	52.2445692975808	50.9040012699995	49.1675692231489	42.7885707587182	49.8234463589474
WDR18	na	33.5361100003606	38.1008896082185	29.1769476150848	93.4778102700625	37.0450290743187	34.647630721622	33.7601666453883	33.1674031283263	43.5209877356692	38.9160460614452
TRAM2	na	37.1512411242527	34.1717353673709	35.4467130436072	9.90864788862663	35.0932361831533	49.2402139309537	44.046467420155	43.4451568786476	43.2511499020557	46.9407762803218
NTN1	na	10.9223110551633	11.1524478957389	10.5315667655573	5.60866861620375	9.5637851667103	13.69517835956	12.6977412494373	15.0589798539507	13.8773743001248	12.3876903378775
MCM10	na	19.9985977066371	20.9158008578449	20.9401969540847	14.5357994969947	32.5559054246383	28.3267791710558	28.9372856960471	30.1179597079013	34.7705322742016	35.6827809732571
DGKA	na	41.9201375004508	36.9499252346369	46.9617724254033	63.4714331733725	57.655962005025	31.7993457636508	35.6817832736414	31.0591459487732	29.5665169116548	27.463275749068
ERBB3	na	117.530220368236	116.128336451716	118.019113948658	98.9462621708612	114.140848275351	83.0684750071319	78.9369967880452	80.3396575208268	88.4682611632957	82.857287259954
ANKRD44	na	4.42276680050628	3.37351626739434	5.04039965822391	2.52390087729169	4.80141051226681	5.34541149646645	5.16198976609174	5.34593784815248	3.89337445642391	4.79146513068845
KARS1	na	147.143528510757	154.149849206584	149.777729681369	192.657766966599	150.678411197966	156.265496666775	168.612439439858	170.279414698547	191.315024031998	185.659535063912
ADAT1	na	24.1136937731951	24.765578245342	23.0710976226021	20.8455516902239	27.9887100593114	24.151895739509	22.9840420242041	24.9602591079232	21.779767998807	22.477035613067
PDIA5	na	26.6519773282683	28.77410933954	25.2839560091395	34.1194007485728	28.6913555001309	25.2834062022647	29.9922909037155	28.0097025283482	33.2671500583548	31.3198208542562
TBC1D22B	na	10.7300168464457	14.129079896381	10.8593976376369	7.33800810619991	12.7256896503982	13.2269671335922	12.9614925513544	13.7036716670951	14.3014051815175	13.4784303676277
NDUFB4	na	54.7653906427908	53.896883424959	54.0101361751148	47.2530330915166	52.5422646301717	44.675154477767	48.907027126913	44.9887023136776	49.457420075167	43.6685561910712
SPEN	na	127.837189955503	129.662089947968	125.518245147478	24.3042306702163	122.923916285595	145.418603265186	136.434780605972	151.455689881109	132.066345422854	131.823723595526
ZC3H15	na	59.9188754364242	62.6283372935091	66.5906458911696	120.679853058651	73.3093409921712	71.0510535406234	77.7689553081266	83.9538126857749	80.1803848451656	97.1537726498943
MAP2K4	na	30.6901557113392	29.4885010196941	31.7995945917216	28.9781211837194	34.4686624579804	32.1114865809627	31.4240836855512	31.435620445122	33.22860179641	32.7222008925065
PACC1	na	14.2297714451071	14.1687683230562	14.6704315255623	16.9662225640164	13.3112275177478	16.5044457153672	17.0684771097778	15.1342747532204	17.4623626609904	17.9972104908786
SLK	na	114.376595345267	117.596808238699	125.805097160548	71.8376971925431	139.63126343397	133.830375422481	135.756562972471	153.639241959932	127.941681394762	147.210949015217
CYB5R4	na	11.2299817891116	10.7952520556619	11.3101650867463	7.6184415370101	11.4375063422291	11.9003686600165	12.9991713087712	10.4659909984957	11.1789959639894	12.8941053516901
COL17A1	na	578.151767930529	584.173952232674	542.683029868775	182.562163457432	618.640274783775	368.677322847529	351.618164212906	383.552216880123	550.546277095507	518.374199138791
GSTO2	na	48.4196817551078	47.3086045968712	49.5434405430302	99.0397399811313	50.7856510281229	52.2055516954169	53.6545505614207	51.3511213019717	46.142269547915	48.8106163313222
SEC61A2	na	10.6146403212151	8.89020757525097	10.4905879065473	6.8706190548496	8.19753014289455	11.3541222297207	9.30665308193182	9.56245220725867	7.20852498367594	7.518315205064
PRKCQ	na	2.4613658715861	2.46068245386411	2.78656241267664	2.29020635161653	2.73251004763152	6.63299236787808	6.36771000342703	6.96477818245218	7.8252971747926	7.28458519868895
TLE2	na	44.4968798972675	43.260385075998	35.9794382107366	45.4302157912504	40.5582562784163	35.3109299584098	32.4037313783861	30.4567867546152	32.4961848194589	28.5929707798807
ASB1	na	16.6526784749497	16.8675813369717	15.6539241418011	16.498833512666	13.2331558021012	14.7486536179877	13.6020314274388	15.1719222028553	17.53945918488	16.9843804632534
FAM107B	na	32.76693316549	34.7273733408241	35.1598610305375	27.6694318399385	31.501937263409	32.9698738285704	32.4414101358028	34.6733011137214	36.3895592758828	37.74739602957
ME1	na	30.6132380278521	31.6713644868316	29.791630500234	22.2944577494099	31.4238655477624	40.1100950245804	40.0525191339819	41.0357201020155	47.6842000257067	47.4471912941344
TBC1D1	na	72.3026224778417	73.8601620425985	70.1148277660254	50.3378008304287	58.6318584506077	79.9470668340128	77.5052040062095	85.0455887251863	83.8810179918655	79.5461121696408
CDK13	na	90.0706073633539	98.8638708479918	95.0709529030852	40.9900198034224	88.1820028228513	111.551324586844	109.607505325262	118.250639303148	120.077835958024	116.436498175836
MTHFD2	na	262.520053741355	276.42989179296	273.984651340529	263.607424961576	247.487338599769	373.905681537504	375.506496415111	386.413423052374	467.898803485875	480.938443117721
SLC9A7	na	25.9597181768847	23.7336791517861	26.0625543303285	25.9868312550774	24.7487338599769	27.702497536432	27.8069229735453	27.1438111867461	26.1742698605132	27.1516357405679
FOXJ2	na	31.4977913879534	33.3779668338664	31.9635100277614	8.08583058836041	28.4961762110144	33.9062962805062	29.502467057298	32.4897490348985	32.9587639627964	31.8651908691313
YBX1	na	670.760658848956	696.968460843671	662.79206562694	628.778490781576	861.443310444747	732.204322209412	764.991811831829	831.707457333695	845.324836187325	834.338212756791
PDE4A	na	1.19222409404952	1.30971808028251	0.942513757228862	1.12173372324075	0.624573725172918	0.624281634623819	1.05500520766838	1.05412858977655	0.424030881392703	0.740145020187647
PPP2R5A	na	43.7277030623968	40.8393910488092	42.0443093442092	43.7008763012542	43.2517304682246	49.8254779634135	47.512913102494	48.3016778815467	53.5820841032597	55.9393815257611
ELAVL1	na	73.187175837943	72.8679513757178	66.22183616008	107.406004000302	81.2726559881259	76.00628901545	71.4012453046996	72.1325135004237	83.5726318963072	76.0012070729526
DIP2B	na	45.4198920991123	43.5382040627246	48.1911381957018	15.6575332202355	45.0083440702734	53.0249213408606	49.9620323345813	51.9158330464949	51.8088640537993	52.2386564248229
SMARCD1	na	98.6084702304182	94.1012596469645	97.734578738732	83.662640191706	80.3357954003665	89.1162033425502	88.243649869977	85.9114800667885	79.6021609159937	81.9223672344538
KDM4A	na	63.8416772942645	66.6368683877071	64.6646395177019	24.0237972394061	65.6192770009797	69.1391910345879	67.4826545333599	80.6408371179058	72.3936359323178	74.8715120421399
NFYC	na	58.0728510327346	60.2073432663202	54.3789459062044	55.0584302490668	53.088766639698	56.0292767074877	54.1066956504214	55.8311678085221	61.831412159445	56.0172915278861
ZMYND12	na	2.26907166286844	2.69881301391547	2.78656241267664	2.75759540296685	2.1079363224586	1.17052806491966	1.43179278183566	1.20471838831605	1.19499612028853	0.895965024437678
SLC9A3	na	41.8816786587073	40.9584563288348	37.4546771350948	33.5585338869525	36.6156346382623	35.4670003670657	33.9862391898887	33.58152507431	36.7750418953308	35.7217359743196
NGEF	na	21.3446571676607	20.7967355778192	18.235592259428	16.498833512666	21.7820086654055	20.0550475122902	19.0277724954476	20.141385554659	27.7932968621944	24.9701556810675
ASPM	na	105.031096801588	110.929152557261	129.493194471444	34.5867897999231	101.454194482776	133.635287411661	131.348148354714	136.208472778984	91.7063151666581	112.852638078085
ELOVL1	na	160.873335013198	163.238498915211	151.130032028698	262.018302186985	175.73943192053	165.863826799116	164.957599970435	159.851071149686	225.237494543415	204.124205567541
ZNRD1	na	10.2685107455233	10.9540057623628	9.22024327723887	24.4911862907564	9.36860587759377	9.9885061539811	9.72111941351583	9.71304200579817	11.9114129409405	11.3359053091898
ZBTB11	na	33.2668981081559	35.9577145677562	38.888937200443	16.498833512666	41.5731885818223	46.1968409621626	43.9334311479049	47.5487288888492	44.2534047126202	51.6153764078228
ATXN3	na	23.7291053557598	21.7095693913495	26.9640892285474	26.5476981166978	24.514518713037	27.9756207515799	28.9372856960471	27.1814586363809	25.7116907171757	26.3725357193177
GOLGA5	na	43.958456112858	43.4191387826989	45.4865335010451	25.0053142472417	48.7557864213109	36.1693172060175	38.1309025057287	44.875759964773	38.5482619447912	40.7469311113831
FGFR2	na	16.0373370070532	19.2488869374854	17.5799305152688	15.1901441688852	17.3709567313718	23.0594028789173	24.7549436227903	24.0943677663211	24.4781463349424	24.6585156725674
LRRC40	na	15.4604543809002	15.1212905632617	18.0306979643782	6.68366343430947	16.9415622953154	23.8397549221971	21.476891727535	23.190828975084	21.0858992838008	23.7235956470672
ISOC1	na	12.9606296675706	12.8590502427737	14.6704315255623	13.414065773754	16.1218092810259	14.2804423920199	15.5613268131087	15.2848645517599	16.1902700168123	17.3349754728159
TRMT11	na	11.9606997822387	12.3431006959958	13.1542137421941	9.06734759619607	12.6085820769283	15.4899880591035	17.3699071691116	15.3978069006645	16.4986561123706	17.490795477066
THUMPD1	na	45.8044805165476	46.5942129167171	53.9691573161048	52.2073570358299	51.6834757580589	56.3804351269636	53.616871804004	56.5841168012196	49.9585474804493	60.6918916553871
MSANTD3	na	12.6529589336223	12.739984962748	12.7854040111046	11.6847262837578	11.7888290626388	15.2949000482836	15.372933026025	17.5437115298525	15.8433356593092	16.9843804632534
KIF26A	na	4.8073552179416	4.88167648105299	4.01592818297515	1.58912277459106	4.02069335580066	10.339664573457	7.91253905751288	9.26127261017965	7.90239369868218	7.98577521781409
ATG2B	na	56.1499089455579	53.9365718516342	57.7801912040302	16.9662225640164	48.6777147056643	63.9498499467774	64.6567477271053	60.8759260595955	48.0311343832098	50.32986137276
ARFGEF1	na	33.6899453673348	30.6394653932757	33.2748335160798	14.5825384021298	32.516869566815	32.6967506134225	35.3803532143076	35.7650771531328	30.4145786744402	33.1896609052566
ZFAT	na	11.8837820987516	11.9065280025683	11.2282073687264	4.90758503917828	10.2273947497065	13.2269671335922	11.5296997695188	11.1812925415584	9.598517224253	10.9853102996272
MTFR1	na	27.9595779475484	26.5515574457272	28.152476139836	23.1824969469755	33.0633715763413	27.3513391169561	28.259068062546	29.3273632655689	33.1515052725204	33.9298059254442
STAG3	na	2.73057776379083	3.13538570734298	3.31928757980599	0.654344671890438	1.44432673946237	3.12140817311909	3.01430059333824	2.44708422626698	3.0453126936385	2.80476007650056
FECH	na	52.111730562487	54.5318982517627	52.166087519667	34.4933119896531	55.4309181090965	50.4107419958734	50.5272136958323	49.4687488202279	54.4686941279899	52.0438814195104
MYO9A	na	32.6900154820029	33.7748511006186	39.0528526364829	18.4151286232023	32.7510847137549	44.3239960582911	44.197182449822	46.2310681516285	34.6163392264225	41.3702111283832
PFKP	na	175.410777192253	177.526332518293	163.915436039802	172.13938761232	214.150716018664	184.436205429174	188.28075081139	193.92201306925	243.046791561908	242.650701618361
IDI1	na	25.4982120759623	26.9881301391547	29.5457573461743	52.8617017077204	52.7374439192882	43.4265912085194	46.683980439326	44.8004650655032	46.6048486912525	54.5759564885734
SP100	na	31.9592974888758	33.0604594204646	36.0204170697465	33.7454895074926	32.633977140285	29.4192720316475	33.9108816750552	32.1885694378195	28.4486173152559	27.774915757568
KLF6	na	56.5344973629933	55.3653552119424	56.7966985877914	52.5345293717752	45.8671329423861	55.5610654815199	56.6311723973422	56.5464693515847	54.5457906518795	56.4847515406362
PLPP1	na	9.960840011575	10.7158752023114	11.0233130736767	13.2271101532139	10.7348609014095	10.339664573457	9.83415568576601	11.294234890463	11.3331890117686	10.9463552985647
NEO1	na	130.798520769755	131.64651128173	132.56660889719	41.6911033804479	104.616098966464	130.59191444287	119.705412312945	124.575410841807	110.209480900158	106.580882907021
TRAM1	na	114.838101446189	117.795250372075	122.321894144702	79.6430943500933	127.530147508745	144.248075200266	146.645723865905	136.584947275332	156.81432959141	167.272774562408
PHKA1	na	36.6512761815868	39.1724771284496	41.3066898820301	22.8085857058953	42.1196905913486	31.2530993333549	29.6531820869649	28.386177024697	28.2944242674767	32.0989208755064
TNFRSF1A	na	82.8788039573133	85.3698057784145	76.1387200404881	119.37116371487	92.3198037521219	70.3487367016716	65.5610379051067	68.367768536936	92.7085699772227	84.6881723098919
CACNB1	na	21.1908218006866	21.6698809646742	18.9732117216071	25.8466145396723	17.7613153096048	21.7328044053417	20.6856378217837	20.442565151738	21.6255749510278	20.1397355493165
EVI5	na	6.11495583722172	6.66765568143823	6.72053287763189	3.83259022107256	6.51898825649233	7.02316838951796	7.61110899817906	8.01890677222872	5.85933581560825	7.20667519656393
STOML1	na	3.46129575691795	2.54005930721456	2.66362583564678	4.53367379809803	3.12286862586459	1.91186250603545	1.95929538566986	2.18355207882285	1.88886483529477	1.44133503931279
PKM	na	1793.95113196883	1700.92690202023	1634.19591845782	3884.70410029812	2326.18580354871	1131.08126913187	1118.15480509882	1055.89801990939	1357.20720655221	1248.93628906506
DHX29	na	22.9214696791456	22.4239610715036	23.8496959437912	25.0053142472417	23.616693983101	26.2198286542004	28.8242494237969	29.6661903122828	25.9429802888444	30.2680358255685
DNTTIP2	na	40.4971603559401	39.6884266752276	45.7324066551048	61.4616602525661	55.9383842607994	46.7040697902945	52.4111515666687	53.722910628969	51.6932192679649	60.224431642637
METTL22	na	15.6912074313614	15.3991095499883	15.3260932697215	18.5553453386074	13.077012370808	12.9928615206082	15.0338242092745	14.4566206597926	15.8433356593092	13.7511153750652
TP53BP1	na	31.3054971792357	30.7188422466261	33.6436432471694	17.4803505205017	29.2768933674805	37.0667220557892	35.7948195458916	37.7227445341464	27.67765207636	33.4623459126942
RRP15	na	14.1913126033636	14.8037831498599	16.2686070269504	30.0063770966901	17.3709567313718	18.4163082214027	21.4392129701182	20.3296228028334	18.4260692096102	22.0874856024419
RHOA	na	271.442505025855	286.431375315117	284.557196965096	466.080362006532	316.346591800083	311.243412462138	302.786494600826	289.170060645488	304.53126936385	320.132198731689
DHX8	na	56.1114501038144	56.2781890254727	55.8951636895725	34.1661396537079	52.5422646301717	49.6694075547576	51.9213277202512	53.5346733807946	53.2736980077014	53.9137214705107
PMS2P4	na	2.03831861240724	2.69881301391547	2.82754127168659	2.52390087729169	1.87372117551875	1.91186250603545	1.84625911341967	2.71061637371112	1.58047873973644	1.75297504781285
PRKCZ	na	63.1494181428809	66.2399841209548	61.7551405279954	106.658181518141	68.6250380533743	59.1506848806068	61.9438771931009	66.1842164581131	75.9015277692938	70.5475069242015
IARS2	na	109.684616652556	110.492579863834	112.527946841324	65.761639524989	133.112275177478	104.606191401654	104.294800529503	100.255158377677	97.4885544583768	106.269242898521
SYT1	na	4.49968448399334	4.12759637422367	5.49116710733337	2.19672854134647	3.94262164015404	4.33095384020274	5.6518136125092	5.34593784815248	3.81627793253432	5.21997014237604
NAV3	na	0.0769176834870657	0.0396884266752276	0.163915436039802	0.0934778102700626	0.234215146939844	0.507228828131853	1.01732645025166	0.978833690506793	0.925158286674988	0.70119001912514
IDH3G	na	30.5747791861086	28.8931746195657	28.3983492938957	70.5757467538972	25.9978813103227	33.3210322480463	31.2356898984675	31.2473831969476	36.2739144900485	31.5535508606313
ROGDI	na	19.1525031882794	17.9788572838781	18.7273385675474	33.3248393612773	16.0437375653793	13.2269671335922	15.787399357609	13.7789665663649	12.9907642753946	13.0109703548776
ROCK1	na	71.7257398516887	70.6850879085803	80.0726905054433	81.6528672708996	79.0476120921974	88.7650449230743	87.3770384493923	98.8622027411861	85.0760141121541	96.9589976445818
CBFB	na	56.3806619960191	55.3653552119424	61.1814365018561	62.817088501482	76.7835323384456	56.9266815572595	61.8308409208507	57.1864759953776	59.441419918868	64.3926167563253
PDK3	na	38.3434652183022	37.3864979280644	39.0528526364829	65.2475115685037	49.653611151247	20.4452235339301	21.6276067572019	20.5178600510078	20.854609712132	20.5682405610041
HYAL2	na	33.7668630508218	33.1001478471398	31.0209962705325	23.6031470931908	41.2609017192359	27.702497536432	26.0737001323758	24.6967269604791	29.2195825541517	24.1131456576923
HDAC4	na	22.1907516860184	21.630192537999	21.9646684293335	12.4325487659183	22.1723672436386	28.4438319775477	27.430135399378	26.842631589667	26.212818122458	26.0219407097552
RASSF1	na	10.1146753785491	9.08864970862711	9.87590502139808	10.9836427067323	8.74403215242085	8.6228900782415	9.23129556709836	8.88479811383089	9.25158286674988	9.81666026775195
FGFR3	na	42.5739378100908	43.6969577694255	42.9458442424282	32.6237557842518	41.143794145766	38.6274261423488	35.3803532143076	35.9909618509421	39.2806789217422	37.825306031695
IFI35	na	6.49954425465705	8.13612746842165	5.85997683842293	18.2281730026622	7.26066955513517	2.34105612983932	1.8839378708364	2.22119952845772	3.16095747947287	3.27222008925065
HEATR6	na	39.7279835210694	38.8152812883725	37.8234868661843	23.1824969469755	40.7143997097096	50.1766363828894	46.6463016819093	47.8875559355631	50.3054818379524	51.1479163950727
COASY	na	72.8410462622512	69.2959929749473	71.8359398444433	97.7777895424854	71.4746556744758	82.4832109746721	79.8036082086299	80.7914269164453	87.3503615668967	81.7665472302038
PLEKHH3	na	24.4213645071433	21.3523735512724	23.4808862127017	32.2498445431716	22.7579051109882	24.8932301806248	22.6826119648703	24.0943677663211	25.0178220021695	23.2561356343171
MEF2A	na	50.4964592092586	50.4836787308894	55.9361425485825	22.9488024213004	51.6444399002356	55.092854255552	55.0109858284229	57.6005979413613	55.4709489385545	61.6268116808873
OTUD5	na	80.2251438770095	79.7737376172074	76.7124240666274	99.9277791786969	77.0567833432087	70.4657895081636	70.4969551266981	65.7700945121295	78.5228095815396	74.1703220230148
TFE3	na	45.035303681677	48.3405036904272	38.1922965972739	27.4824762193984	42.7442643165216	37.3008276687732	37.0005397832269	36.4803786961955	39.7818063270245	39.2666410710078
TBC1D25	na	19.8063034979194	19.2885753641606	17.9897191053683	23.6498859983258	17.9174587408981	17.0506921456631	16.0511506595261	15.9625186451877	15.68914261153	17.0622904653784
ACSL4	na	39.1126420531729	43.0222545159467	43.5195482685675	29.5857269504748	46.4917066675591	49.2792315331177	47.3245193154104	48.6028574786257	47.6842000257067	53.9916314726357
INPP5A	na	14.4220656538248	16.0738128034672	16.8832899120996	13.0401545326737	15.4581996980297	15.3729352526115	16.1265081743596	17.3178268320433	19.3897757582299	17.9193004887536
GPKOW	na	14.1913126033636	14.8831600032103	14.1786852174429	11.5445095683527	13.3112275177478	11.8223334556886	14.5063216054403	12.3107160306047	13.5304399426217	13.7121603740027
GRIPAP1	na	33.6130276838477	35.5608303010039	33.6436432471694	29.1183378991245	34.5076983158037	35.4670003670657	37.1512548128938	43.934573723901	33.3827948441891	38.4875410497577
FTSJ1	na	52.2271070877176	51.1583819843683	46.0602375271844	84.9713295354869	57.2656034267919	47.4063866292462	46.0811203206584	45.6663564071054	53.3122462696462	49.3170313451348
PRR11	na	84.2633222600804	89.298960019262	91.6697076052593	66.4159841968794	72.6066955513517	86.9702352235308	79.8036082086299	85.0079412755515	73.0489563853792	79.0396971558282
REEP1	na	5.99957931199112	5.0404301877539	5.53214596634332	5.28149628025853	5.93345038914272	3.74568980774291	4.59680840484082	3.46356536640865	3.19950574141767	2.84371507756307
ATP11A	na	102.915860505694	103.428039915643	109.905299864687	19.1162122002278	105.435851980753	105.464578649261	100.489246030414	100.895165021469	103.116600702316	94.3879675744563
POLR1A	na	150.643283109418	150.657267659164	144.983203177205	67.5844568252552	152.513096515662	168.009794918135	160.398470323011	168.434689666438	174.199595728511	159.092224339282
LAPTM4A	na	74.6870706659408	76.8764824699158	79.0482190301946	107.966870861922	78.3059307935546	64.1059203554334	61.9815559505176	54.1370325749526	65.8789796636481	68.6776668732012
TTC7A	na	34.6514164109231	38.9740349950735	37.5776137121246	30.7074606737155	37.5134593681984	28.7559727948597	26.6765602510434	27.2567535356507	28.9111964585934	26.9568607352554
IP6K2	na	98.7238467556488	102.912090368865	101.463654908638	87.5887082230486	78.227859077908	77.8010987149934	79.3514631196292	80.1137728230175	67.6521997131085	72.728986983702
SRBD1	na	12.0760763074693	13.6925072029535	12.7034462930847	8.03909168322538	15.2630204089132	11.2370694232287	14.6570366351072	13.2895497211115	12.4510886081675	11.6475453176898
KIF2A	na	41.0740429820931	44.292284169554	48.1091804776819	38.886769072346	51.1760096063559	51.4642172543011	51.5822189035007	52.5934871399227	49.1490339796087	51.8491064141978
RASGRP2	na	0.923012201844788	1.07158752023114	1.84404865544777	1.44890605918597	1.40529088163907	1.17052806491966	1.05500520766838	1.24236583795093	1.04080307250936	0.973875026562694
PSME4	na	68.1490675695402	65.8827882808777	70.7295106511746	57.4421144109534	79.4379706704305	85.6436367499552	88.0175773254766	85.3467683222653	81.2597361796197	94.4658775765813
IFT80	na	16.5757607914627	15.4784864033387	18.6453808495275	6.82388014971457	19.556964769477	14.9437416288077	16.6916895356105	16.0001660948226	10.6778685587071	13.8679803782528
SIRT2	na	40.6509957229142	39.767803528578	40.0363452527217	45.8041270323306	37.5134593681984	41.2025878851721	37.5280423870611	37.3086225881628	36.3510110139381	35.2542759615695
ERLEC1	na	27.0365657457036	26.8293764324538	29.9965247952838	35.0074399461384	29.8624312348301	20.0550475122902	23.549223385455	22.1367003853075	19.0813896626716	24.5416506693799
PPP2R5B	na	9.92238116983147	10.8746289090123	10.2037358934777	7.43148591646997	8.86113972589077	9.52029492801324	8.4777204187638	8.39538126857749	8.82755198535717	7.24563019762644
PITX1	na	50.3041650005409	53.6190644382324	48.7648422218411	91.7952096852014	46.1794198049726	48.8500379093138	43.1798559995703	45.2145870114868	56.6273967968982	52.6671614365105
MAST4	na	17.614149518538	17.0263350436726	18.9732117216071	7.15105248565979	15.5753072714996	10.8078757994249	11.0021971656846	10.8048180452096	9.63706548619779	8.84278524118926
NUP133	na	60.0727108033983	61.6758150533036	66.26281501909	41.4106699496377	62.5354442329384	65.510554033337	67.2189032314428	68.668948134015	73.3573424809376	74.6377820357649
NUCKS1	na	234.48355811032	227.811569115806	246.938604393962	340.212490477893	242.685928087502	219.825170591912	217.368751537104	219.63522116987	194.553078035361	216.044435892668
VPS35	na	126.798801228428	122.200665733026	143.426006534827	99.5071290324816	154.699104553767	143.272635146166	143.857495817068	145.356803040259	145.828074937145	165.519799514595
DNAJA2	na	45.8429393582911	46.038574943264	48.2321170547118	48.9356336763777	51.058902032886	51.854393275941	53.5038355317538	54.8146866683804	52.8496671263087	61.6657666819498
BCL3	na	4.11509606655801	4.24666165424935	4.42571677307466	5.46845190079866	4.05972921362397	4.05783062505482	3.27805189525534	3.84003986275742	4.27885707587182	2.9995350818131
KCNAB2	na	45.112221365164	46.7529666234181	40.6920069968809	47.4867276171918	44.578949634217	56.1853471161437	57.0079599715095	57.5253030420915	72.8562150756553	70.9370569348266
CLEC2D	na	3.49975459866149	3.41320469406957	3.68809731089555	3.27172335945219	4.02069335580066	2.49712653849528	3.69251822683935	3.12473831969476	3.19950574141767	2.33730006375047
FUNDC1	na	7.8456037156807	7.22329365489141	8.31870837901996	10.3292980348419	8.74403215242085	6.43790435705813	6.5937825479274	7.07772053135681	5.55094972004993	6.81712518593886
MAOB	na	31.4977913879534	29.4091241663436	29.1359687560748	40.1954584161269	36.069132628736	20.718346749078	19.4045600696149	18.7107824685337	27.7162003383048	26.6452207267553
RORA	na	1.49989482799778	1.46847178698342	2.66362583564678	0.934778102700625	1.6004701707556	3.74568980774291	4.22002083067354	4.59298885545495	4.08611576614786	4.90833013387598
TGFBR3	na	5.73036741978639	6.15170613466027	5.24529395327367	2.19672854134647	5.11369737485326	6.47692195922212	6.8575338498445	7.19066288026144	7.47836281728948	8.80383024012675
HES2	na	7.30717993127124	7.10422837486573	9.05632784119907	4.44019598782797	5.62116352655626	9.20815411070133	7.98789657234634	9.07303536200527	5.20401536254681	6.19384516893873
ATP1B3	na	74.6486118241972	68.9784855615455	75.360121719299	128.345033500796	83.9270943201108	80.8444716837845	80.5571833569645	76.5372651077042	85.0760141121541	83.7532522843917
NEDD4	na	8.42248634183369	7.54080106829324	8.40066609703986	3.69237350566747	8.66596043677423	10.1445765626371	12.4339899475202	12.0095364335256	10.9862546542655	11.0632203017522
PIGB	na	7.8456037156807	8.29488117512256	9.50709529030852	7.6184415370101	7.65102813336824	10.1055589604731	8.96754426518127	7.71772717514971	7.97949022257177	7.08981019337641
MAPK6	na	47.496669553263	49.4517796373335	50.6088908772889	29.6324658556098	54.3769499478672	73.5871976812827	72.456250512368	73.2619369894699	73.5886320526063	84.3375773003293
GNB5	na	22.3445870529926	21.9476999514008	22.4154358784429	21.3596796467093	19.9082874898868	22.2790508356375	20.3088502476164	22.5508223312911	20.5076753546289	20.8019705673791
RAB27A	na	5.96112047024759	6.35014826803641	6.55661744159208	7.85213606268525	8.00235085377801	6.47692195922212	6.66914006276086	7.86831697368922	6.05207712533221	6.77817018487635
HDHD5	na	43.4969500119356	40.5218836354073	37.3317405580649	54.7779968182567	37.1621366477886	42.0999927349438	43.3682497866539	41.0357201020155	47.2987174062587	48.3431563185721
UFD1	na	50.2657061587974	46.5545244900419	45.9373009501545	61.1812268217559	48.6777147056643	48.381826683346	47.3621980728271	47.624023788119	49.457420075167	48.5379313238847
LRP6	na	39.8049012045565	43.1016313692971	47.9042861826322	17.7140450461769	41.8464395865855	50.7619004153493	49.6982810326642	52.2923075428437	50.7295127193452	51.8101514131353
PHRF1	na	136.875017765233	131.805264988431	117.445409922518	79.222444203878	134.010099907414	81.1566125010965	80.481825842131	86.2503071135024	86.386655018277	87.999347400205
ELP1	na	56.4960385212497	56.516319585524	63.1484217343338	47.9541166685421	64.7995239866902	72.2215816055431	75.4705511057062	73.7890012843582	74.5523386012261	74.2482320251398
NUCB2	na	31.5747090714405	35.2830113142773	33.3977700931097	60.4334043395954	32.9852998606947	33.1259442372264	38.0555449908953	39.3415848684461	33.9224705114162	41.7597611390083
PFN2	na	101.492883361183	104.023366315771	108.430060940329	138.393898104828	132.214450447542	119.354845019641	117.896831956942	111.850572865219	103.155148964261	113.125323085523
PTPN3	na	27.9980367892919	26.5515574457272	29.5047784871644	15.2836219791552	25.9198095946761	31.6042577528308	34.212311734389	35.1627179589748	30.7229647699985	33.5013009137567
SPTB	na	25.8443416516541	25.8371657655731	26.6772372154778	17.7607839513119	25.0610207225633	30.862923311715	25.2824462266245	28.3108821254272	19.9679996874018	19.3606355280664
SLC44A1	na	80.5712734527013	81.8772242309944	83.7198089573289	51.8334457947497	84.3564887561672	96.45151254938	90.9188416465647	92.7256684507012	92.6700217152779	89.1290424310177
TMEM260	na	27.6519072136001	26.2737384590006	30.7341442574629	15.0499274534801	26.6224550354956	27.9366031494159	26.2620939194594	29.9297224597269	22.1652506182549	24.1910556598173
SMG6	na	45.7660216748041	47.1498508901703	43.3966116915376	33.9791840331677	38.4112840981344	44.753189682095	41.8987782474016	45.9675360041844	45.9880765001358	40.0846960933205
EXOC5	na	58.034392190991	54.412832971737	65.6481321339407	34.7270065153282	68.6250380533743	70.3487367016716	71.2882090324494	72.8101675938514	67.4594584033845	74.4819620315148
CLTCL1	na	8.73015707578195	8.77114229522529	7.6220677758508	7.05757467538972	7.76813570683816	7.64745002414178	7.08360639434487	7.49184247734045	5.43530493421555	6.42757517531378
FGF22	na	1.03838872707539	1.07158752023114	0.81957718019901	1.35542824891591	0.897824729936069	0.546246430295842	0.715896390917832	0.79059644233241	0.770965238895823	0.584325015937616
FSTL3	na	12.3068293579305	13.771884056304	11.6789748178359	22.0607632237348	11.0081119061727	17.401850565139	15.8250781150258	16.8660574364247	17.0768800415425	17.0622904653784
DGCR2	na	90.1090662050974	90.4896128195188	82.9002317771299	74.5018147852399	79.7112216751936	70.1926662930156	64.7321052419387	73.0360522916607	73.1646011712136	68.8724418785137
RNF126	na	90.3398192555586	83.9807108447815	75.0322908472194	143.067788618331	80.9994049833628	83.5757038352638	81.6121885646329	81.0549590638894	105.044013799556	90.453512467143
MNT	na	60.2265461703724	55.2462899319168	54.8706922143238	49.1693282020529	61.5595477873557	62.077005042906	57.3093900308433	59.5959127720097	66.9583309981022	62.91232671595
ZXDC	na	27.3826953213954	31.393545500105	31.4307848606321	12.5727654813234	29.5501443722437	31.7993457636508	30.2560422056326	31.0591459487732	29.2966790780413	30.384900828756
JMJD6	na	8.53786286706429	7.89799690837028	7.66304663486075	15.0966663586151	7.76813570683816	8.19369645443762	8.55307793359726	7.71772717514971	7.90239369868218	8.60905523481421
POLB	na	19.4217150804841	17.1454003236983	20.2435563509156	26.5944370218328	21.2745425137025	15.1388296396276	17.4829434413618	16.3766405911713	18.9657448768372	18.8152655131912
WIPI1	na	11.4222759978293	11.9462164292435	11.3921228047662	11.5445095683527	9.017283157184	12.2515270794924	12.3963111901035	13.74131911673	13.7231812523456	12.8941053516901
GBA2	na	50.6887534179763	50.0867944641372	47.5764553105526	45.1965212655752	40.8705431410028	48.6159322963299	51.8836489628345	47.5110814392143	49.1104857176639	51.0310513918852
NDST1	na	81.8019563884943	78.8212153770019	75.8518680274184	28.6976877529092	72.4505521200585	76.4745002414178	72.0794629382007	71.71839155444	72.9333115995449	76.6244870899528
ASNS	na	308.170698890929	314.887977241255	316.479728133848	338.389673177626	243.154358381382	368.209111621561	373.660237301692	393.491143583731	475.300069779275	449.85235226984
AP3M2	na	17.8064437272557	17.7407267238267	19.2600637346767	16.3118778921259	19.049498617774	21.6547692010137	21.4015342127015	20.0284432057544	21.2400923315799	20.334510554629
ST6GALNAC2	na	1.53835366974131	1.50816021365865	1.80306979643782	0.841300292430563	0.897824729936069	0.429193623803875	0.527502603834192	0.79059644233241	0.886610024730196	0.623280017000124
PABPC1	na	1842.17851951522	1827.41391783418	1816.75673534715	1251.71461842127	1667.18245177563	1854.97484208035	1787.36721557733	1921.14935486776	2025.67261693683	1952.07405824333
TESK2	na	19.1525031882794	16.8278929102965	18.235592259428	8.55321963971072	12.8818330816914	14.2804423920199	14.2048915461065	14.4566206597926	13.2606021090082	14.8418554048155
CFAP20	na	35.728263979742	33.8542279539691	31.471763719642	48.3747668147574	36.6937063539089	34.413525108638	32.2530163487192	33.7321148728495	39.1650341359078	36.5397909966323
CSNK2A2	na	99.60840011575	104.340873729173	104.864900206463	87.5887082230486	85.9959947847461	133.284128992185	128.823671607793	134.702574793589	137.039071213733	144.211413933404
PTPN21	na	22.8445519956585	21.8286346713752	21.4319432622041	6.77714124457953	20.6109329307063	26.0637582455444	22.5318969352034	24.8473167590186	19.929451425457	21.8148005950043
EIF2B3	na	12.4991235666482	10.9540057623628	11.3511439457563	23.1824969469755	13.4283350912177	14.8266888223157	15.4106117834418	15.5860441488389	14.6097912770758	16.4000554473158
TCOF1	na	148.220376079576	166.175442489178	146.909209550673	281.274731102618	190.49498617774	170.155763037155	174.754076898785	178.900680664934	202.879502615436	196.294250353977
CDC42	na	104.415755333692	99.6973278081716	103.758471013195	117.968996560819	111.057015507309	102.889416906438	103.503546623752	97.2057149572515	99.8014501750643	107.710577937834
OSBPL3	na	73.6102230971218	70.4469573485289	80.6873733905926	46.0845604631408	72.8409106982915	90.5988722247817	94.7997536604877	94.7962781806194	86.193913708553	90.2587374618305
RAD18	na	20.8062333832513	21.5508156846486	20.4894295049753	15.3770997894253	24.3193394239205	24.5030541589849	26.3374514342929	27.7461703809041	25.5189494074517	30.4628108308811
ATP2B1	na	54.3423433836119	57.8260376658065	62.6156965672044	42.7193592934186	64.5262729819271	81.8199117378843	84.9279192173049	89.7891673791808	93.9806626214008	104.282537844333
NCK2	na	41.9201375004508	41.3950290222623	40.4051549838112	18.7890398642826	35.4055230457398	34.0233490869981	31.5747987152181	36.2544939983862	37.8929414917297	35.293230962632
MAP4K4	na	121.222269175615	122.002223599649	131.624095139961	82.5876453736003	112.306162957655	143.857899178626	140.579443921812	151.116862834395	130.832801040621	142.380528883466
MGAT4A	na	6.84567383034884	7.38204736159232	7.458152339811	4.58041270323306	6.55802411431564	13.3440199400841	13.4136376403552	14.4189732101578	15.7662391354196	15.3482704186281
RPL31	na	501.118707918233	514.957336111078	510.514625545964	840.786164474078	451.020301290493	394.428940275762	430.479803486118	432.305664157289	477.11183809068	404.04127102033
WDR1	na	202.216589887496	204.673216364148	201.575007469947	277.909529932896	244.637720978667	211.046210105015	216.690533903603	216.435187950906	271.572505401054	262.634617163427
SNX13	na	50.381082684028	50.0867944641372	55.526353958483	24.3977084804863	51.7225116158823	62.6232514732018	63.7147787916871	63.0218306887835	52.4641845068608	60.7698016575121
ARHGAP10	na	20.9216099084819	20.8761124311697	18.194613400418	24.2574917650812	22.6407975375183	20.8744171577339	22.3811819055364	22.2119952845772	25.094918526059	22.554945615192
RPS6KA2	na	44.7660917894722	44.649480009631	41.5115841770799	18.3683897180673	33.6879453015143	45.1823833058989	43.2552135144038	45.5534140582007	45.3713043090192	41.7597611390083
ING3	na	25.3828355507317	26.7103111524281	28.4803070119156	14.6760162123998	23.8509091300408	30.862923311715	36.1339283626422	39.4168797677158	30.9542543416673	34.0466709286318
LMCD1	na	3.26900154820029	3.96884266752276	3.36026643881594	4.06628474674772	3.66937063539089	5.46246430295842	7.5357514833456	5.57182254596174	7.28562150756553	6.62235018062632
BUD23	na	64.8416071795964	62.7474025735348	60.3618593216571	144.797128108327	69.4838269254871	65.0033252052051	68.6506960132784	67.4642297456989	70.3891263111886	77.0140371005778
SEL1L	na	191.101984623615	197.211792149206	206.000724243021	107.826654146517	204.118500558074	246.357140063425	237.150099180886	254.83558657848	254.033046216174	275.684542519367
TRIP13	na	30.1517319269297	31.8301181935325	31.5947002966719	31.1281108199308	39.7385032641269	34.1794194956541	38.5453688373128	37.3086225881628	45.5254973567983	46.2395862611967
ATP6AP1	na	101.877471778618	97.7525949010855	89.415870359712	124.278748754048	88.7285048323776	99.2217623030232	91.8608105819829	94.3445087850009	101.073542819242	93.1024525393935
TCF3	na	302.171119578937	310.641315587006	284.557196965096	218.738076031946	274.344008782204	306.834423417607	306.102225253498	312.360889620572	350.789183697599	318.418178684938
TRIB2	na	14.652818704286	15.1212905632617	15.6539241418011	6.54344671890438	9.83703617147346	11.3541222297207	9.98487071543292	10.2777537503213	10.8706098684311	9.85561526881446
DAZAP1	na	171.487975334413	180.741095078986	160.760063896036	211.633762451422	157.275471170105	183.421747772911	197.172937561738	198.100879978721	210.589155004394	198.82632542304
MBD3	na	132.721462856932	131.329003868328	114.617868650832	325.349518644953	134.088171623061	112.682835049599	112.358054616683	114.862368836009	133.068600233419	122.825118350087
FAM50A	na	28.1903309980096	27.9803408060354	27.291920100627	86.9343635511582	24.2803035660972	26.2588462563644	28.1083530328791	27.0685162874763	26.1742698605132	27.619095753318
FAM3A	na	24.0752349314516	23.5749254450852	22.0876050063633	42.4389258626084	22.7188692531649	17.5189033716309	18.5379486490302	20.5555075006426	19.4668722821195	18.0751204930036
CPSF1	na	151.066330368597	144.981822644606	138.344628017593	140.263454310229	109.183294331791	139.448910134096	141.370697827564	139.446153447583	139.660353025978	130.226568551963
PDCD2	na	56.0729912620709	54.4525213984122	54.4609036242243	53.1888740436656	56.4458504125024	56.1073119118157	57.8368926346775	55.6429305603477	57.1670724641253	56.7574365480738
RDH11	na	75.0332002416326	75.9636486563855	78.1466841319756	78.8017940576627	82.4046958650018	102.889416906438	105.990344613256	101.271639517818	108.93738825598	114.527703123773
PRKACA	na	78.1483664228587	73.8204736159232	73.6390096408811	115.024445537312	92.9834133351181	67.0322405177326	64.1669238806878	61.7041699515628	65.532045306145	61.3930816745122
ADGRL1	na	161.411758797607	160.380932194595	151.949609208897	168.447014106653	144.58881737753	188.923229678033	180.029102937126	182.401893480977	178.170066708825	167.389639565596
ACTN1	na	196.909269726888	203.125367723815	180.470895079822	100.254951514642	189.362946300864	210.734069287703	204.181186441249	213.423391980116	244.434528991921	220.095756003169
ZFYVE26	na	67.1875965259519	77.2336783099928	70.7704895101846	31.2215886302009	61.4814760717091	72.7288104336749	73.3605406903694	71.5678017559005	70.6204158828574	67.2363318338884
EPN2	na	30.4978615026215	31.0363496600279	33.15189693905	21.7335908877895	28.6523196423076	34.374507506474	34.2876692492225	32.1885694378195	34.0381152972506	32.8780208967565
PTPN18	na	48.9196466977738	50.0471060374619	48.6009267858013	70.8094412795724	54.5721292369837	60.8284417736584	60.7758357131823	57.1488285457427	55.740786772168	54.6928214917609
SPEG	na	27.1134834291906	27.4247028325822	24.013611379831	18.8357787694176	18.7372117551875	17.167744952155	15.6743630853589	14.6825053576019	10.330934201204	10.6736702911271
ALDH3A2	na	72.4564578448159	69.9706962284262	72.3686650115726	58.5171092290592	79.7112216751936	89.818520181502	89.2609763202287	84.2549922828539	89.0079368305228	91.3105224905182
TFRC	na	238.675571860365	244.639462026103	252.306834924265	158.865538553971	412.062515182832	394.50697548009	398.678932226399	388.333442983753	482.58569128684	513.85541901554
SREBF1	na	148.758799863985	152.562312139575	128.017955547085	121.521153351081	146.813861273459	202.267249618117	189.863258622892	197.234988637119	246.130652517491	217.719500938356
AFF4	na	107.800133407123	110.77039885056	118.305965961727	29.7726825710149	103.445023231765	123.880886870664	118.95183716461	122.693038360063	108.513357374587	123.48735336815
UBE2D1	na	18.4987028786393	19.1695100841349	20.2435563509156	15.0966663586151	20.3376819259431	21.0695051685539	21.7406430294521	18.2213656232803	21.3557371174143	23.2950906353796
MPP5	na	39.3818539453776	39.4502961151762	40.7739647149008	23.5564081880558	44.3056986294539	42.9973975847155	42.3509233364023	48.4522676800862	42.3645398773255	43.4348261846961
RHOBTB1	na	4.07663722481448	4.40541536095026	4.67158992713436	2.10325073107641	4.05972921362397	6.04772833541825	6.10395870150994	5.797707243771	5.35820841032597	3.77863510306325
SMC1A	na	142.60538518502	152.641688992925	150.966116592658	91.0473872030409	185.381288802887	177.217949028837	180.744999328044	192.754942130568	178.170066708825	190.373090192475
HSD17B10	na	32.4208035897982	28.1390945127363	28.3983492938957	83.2887289506257	33.2975867232812	28.8340079991876	28.1460317902958	27.0308688378414	33.5369878919683	27.619095753318
MARK2	na	79.4944258838824	76.8764824699158	76.5894874895975	94.225632752223	72.3724804044118	74.1724617137425	74.9053697444553	73.6384114858187	74.9763694826188	72.9237619890145
HMMR	na	35.9590170302032	37.3071210747139	39.5445989446023	25.8466145396723	36.4594912069691	24.4250189546569	26.4504877065431	29.9297224597269	19.5825170679539	23.2561356343171
CHFR	na	1.07684756881892	0.833456960179779	1.18838691128857	0.140216715405094	0.897824729936069	0.780352043279774	1.31875650958548	1.43060308612531	0.848061762785405	1.24656003400025
P4HA2	na	42.3816436013732	42.1491091290917	38.2332754562838	52.2073570358299	36.9669573586721	51.9324284802689	51.4315038738337	57.374713243552	67.1510723078262	61.3151716723872
NFATC3	na	42.6508554935779	41.6728480089889	44.9538083339157	37.34438520289	45.593881937623	43.3485560041914	47.09844677091	42.0145537925223	42.634377710939	43.4737811857587
TRNT1	na	22.1522928442749	20.0029670443147	21.5958586982439	23.0890191367054	26.2320964572625	22.9813676745893	25.0186949247074	22.889649378005	24.1312119774393	25.087020684255
ACADVL	na	183.640969325369	180.899848785687	189.650159498051	261.5041742305	180.22855557021	152.870965278508	159.984003991427	146.636816327845	129.830546230057	133.927293652902
STK10	na	30.2671084521603	30.2822695531986	29.9145670772639	23.930319429136	31.8922958416421	23.5276141048852	24.1144047467059	23.8684830685118	23.630084572157	23.1392706311296
FBXW11	na	39.1126420531729	40.8790794754844	41.5115841770799	19.3499067259029	40.01175426889	40.3051830354003	38.9975139263135	38.2498088290347	39.3963237075766	41.0585711198832
DERL2	na	24.9213294498093	24.0511865651879	26.8411526515176	58.236675798249	31.1506145429993	24.9322477827888	24.9433374098739	22.9649442772748	27.3692659808017	29.7226658106934
NDE1	na	45.2275978903946	49.1342722239317	46.8388358483734	24.9585753421067	40.1678977001833	45.3384537145549	44.6493275388227	45.2522344611217	51.3848331724066	49.0443463376973
TMEM38A	na	5.76882626152992	5.99295242795936	6.88444831367169	5.32823518539357	7.14356198166525	5.89165792676229	5.6518136125092	5.08240570070835	5.89788407755305	5.72638515618864
AP1M1	na	24.8828706080657	23.9718097118374	22.4154358784429	24.3977084804863	22.1333313858153	20.0160299101262	19.8943839160324	18.9743146159778	19.9679996874018	19.0100405185038
PVR	na	48.6888936473126	51.0790051310179	47.9862439006521	36.7367794361346	51.9957626206454	66.6030468939287	65.2596078457729	69.3466022274428	81.7994118468468	82.2340072429539
XRCC1	na	41.7278432917331	41.3950290222623	45.3635969240152	34.2128785588429	36.0300967709127	37.6910036904131	36.9251822683935	40.9227777531109	40.7455128756442	38.2927660444451
SCARB1	na	92.0704671340176	89.1798947392363	87.4079062682245	126.80264963134	105.474887838576	104.645209003818	105.312126979755	99.5398568346138	116.184461501601	107.749532938896
MCM2	na	113.222830092961	121.724404612923	112.937735431424	88.7104419462894	143.730028505418	137.224906810748	139.825868773478	140.876756533708	170.306221272087	161.07892939347
PANX2	na	21.7677044268396	22.503337924854	19.5878946067564	17.901000666717	19.4398571960071	14.2804423920199	11.7557723140191	14.9836849546809	19.004293138782	13.8679803782528
SELENOO	na	29.5748493007767	29.8456968597711	27.5787721136967	81.1854782195493	34.8199851783902	25.0493005892807	26.1490576472092	26.0896825969695	32.303443509735	29.1772957958183
ALPK1	na	16.8065138419238	16.9469581903222	19.6698523247763	6.7304023394445	11.8669007782854	13.851248768216	12.9238137939377	14.5319155590624	9.52142070036341	11.7644103208773
LLGL2	na	69.648962397538	71.7963638554866	67.6970750844383	93.0571601238473	76.3151020445659	70.5828423146555	69.0274835874457	69.4595445763474	89.4705159738603	79.4682021675158
PDE8A	na	31.3824148627228	31.5522992068059	31.5947002966719	12.5260265761884	32.2045827042286	37.2618100666092	37.3396485999775	37.5721547356069	30.3374821505506	30.1901258234435
NLE1	na	63.9955126612386	68.899108708195	59.9520707315576	78.8017940576627	52.073834336292	76.7086058544018	73.7373282645367	79.2102340317805	97.7969405539351	85.4283173300795
SDHA	na	166.98829085042	170.858676836855	157.3178397392	148.162329278049	178.198690963398	151.310261191948	154.482905408585	156.801627729261	169.188321675688	171.012454664409
SMARCE1	na	109.30002823512	105.015576982652	105.028815642503	103.292980348419	118.864187071971	99.5339031203351	102.825328990251	109.742315685665	90.7811568799832	99.6858477189573
GSDMB	na	2.61520123856023	2.46068245386411	2.90949898970649	2.71085649783181	1.75661360204883	3.19944337744707	3.0896581081717	2.63532147444137	1.85031657334998	1.79193004887536
KDM5A	na	45.7660216748041	46.395770783341	49.3385462479804	57.1149420750082	44.4228062029238	46.3138937686546	44.8377213259063	49.2428641224187	43.0969568542765	45.3825762378215
ADAM11	na	6.38416772942645	5.4770028811814	5.32725167129357	5.14127956485344	4.80141051226681	3.47256659259499	4.25769958809027	3.57650771531328	4.47159838559577	4.24609511581335
PPP2R3A	na	4.15355490830155	3.73071210747139	5.49116710733337	2.05651182594138	3.82551406668412	4.76014746400662	3.99394828617317	3.5388602656784	3.0453126936385	3.93445510731328
IGF2BP2	na	21.9599986355572	20.3204744577165	24.0955690978509	14.0684104456444	24.9829490069167	43.5826616171754	43.3682497866539	42.2780859399665	46.4892039054181	45.6163062441966
MAP3K13	na	15.4989132226437	16.7088276302708	17.5799305152688	17.3401338050966	18.2297456034845	15.5290056612675	16.5786532633603	19.3131416626917	14.5326947531863	16.7116954558158
VDAC1P1	na	1.15376525230598	0.912833813530234	0.942513757228862	0.888039197565594	0.858788872112762	0.507228828131853	0.75357514833456	1.01648114014167	0.693868715006241	0.779100021250155
FRY	na	4.07663722481448	4.64354592100162	4.01592818297515	1.40216715405094	4.7623746544435	9.91047094965313	9.38201059676527	9.97657415324231	7.4012662933999	8.14159522206412
PICALM	na	75.8792947599903	74.5348652960773	79.3350710432642	28.6042099426391	73.4264485656411	86.072830373759	88.9595462608948	85.1208836244561	77.520554770975	89.2459074342053
NSF	na	78.1099075811152	75.2889454029067	87.817694858324	40.9432808982874	96.3795329657459	75.4210249829901	73.9257220516204	73.9019436332628	71.7383154792563	75.6116570623276
GLI2	na	15.3450778556696	15.0419137099112	12.5395308570449	5.42171299566363	16.1218092810259	20.4452235339301	20.9493891237008	21.1578666948007	26.5212042180163	23.3730006375047
CLASP1	na	70.4950569158957	73.2648356424701	70.1558066250353	31.361805345606	67.0245678826187	87.4774640516626	88.9972250183116	89.0738658361181	79.6792574398833	83.7142972833292
MRPS34	na	44.0353737963451	43.260385075998	41.1837533050003	138.206942484287	50.3172207342432	43.6606968215033	48.3041670082453	46.9087222450563	55.7022385102232	49.3170313451348
NOTCH3	na	6.80721498860531	5.99295242795936	5.57312482535327	4.58041270323306	5.58212766873295	6.00871073325426	5.72717112734266	6.62595113573829	4.70288795726452	5.0251951370635
CLNS1A	na	77.9560722141411	86.9970312720988	80.5234579545528	100.067995894102	75.5343848880997	80.8054540816206	82.8555875593849	81.807908056587	88.9308403066332	90.3366474639555
EED	na	11.9606997822387	13.6528187762783	12.2526788439752	14.4890605918597	14.482303252447	13.773213563888	14.5063216054403	14.1177936130787	13.4533434187321	15.8157304313781
TSG101	na	42.5354789683473	39.8471803819285	41.7984361901495	46.8323829453013	38.6845351028976	37.2618100666092	34.8528506104734	37.4968598363371	38.6639067306255	37.2020260146949
NCBP3	na	71.3411514342534	70.8438416152812	74.0078193719707	36.6433016258645	67.4149264608518	77.0597642738776	80.067359510547	79.8502406755734	68.9628406192314	72.9237619890145
ATP2A3	na	7.11488572255357	6.78672096146391	6.39270200555228	7.38474701133494	6.47995239866902	0.936422451935728	0.828932663168016	0.715301543062656	0.385482619447912	0.623280017000124
MGLL	na	16.2680900575144	14.2084567497315	15.5719664237812	10.5629925605171	15.3020562667365	17.245780156483	17.595979713612	15.8119288466482	19.5825170679539	20.100780548254
BCS1L	na	17.614149518538	17.8201035771772	18.1536345414081	29.5857269504748	21.1964707980559	22.3961036421295	23.8129746873721	18.8237248174383	21.7026714749174	22.477035613067
NUAK1	na	11.0761464221375	9.68397610875552	10.3676513295175	5.14127956485344	7.18259783948855	10.8859110037528	9.64576189868237	9.6753945561633	9.09738981897071	9.62188526243941
DPP8	na	18.5371617203828	17.1850887503735	19.5878946067564	10.2825591297069	18.4639607504244	19.4697834798304	18.8016999509473	16.0378135444574	13.9159225620696	16.3611004462533
SLC24A1	na	15.5758309061308	17.1057118970231	17.2111207841792	4.76736832377319	14.6384466837403	10.183594164801	9.30665308193182	10.390696099226	7.36271803145511	6.73921518381384
SCARF1	na	3.07670733948263	2.54005930721456	2.78656241267664	2.2434674464815	2.30311561157513	1.09249286059168	1.31875650958548	1.1294234890463	0.693868715006241	1.24656003400025
LMAN1	na	133.529098533546	137.599775283014	151.703736054837	70.4822689436272	147.789757719042	155.758267838643	157.723278546423	160.905199739463	174.623626609904	189.087575157413
HACD3	na	70.302762707178	66.5178031076814	72.9423690377119	63.7051276990476	79.7112216751936	88.1017456862864	94.0084997547364	89.5256352317367	87.7358441863447	94.0373725648937
ZZEF1	na	71.6872810099452	72.7091976690169	72.2457284345428	30.4737661480404	56.2897069812092	77.6060107041735	73.7373282645367	76.1607906113555	59.4028716569232	66.6130518168883
ENO1	na	699.527872473119	679.505553106571	632.877498549676	1733.07860240696	881.42966965028	699.117395574349	701.879893158809	692.148361537207	900.371754244487	855.76346334117
MYDGF	na	35.9590170302032	37.0293020879873	32.2093831818211	60.3399265293254	32.8291564294015	31.3311345376829	32.0269438042188	35.2003654086097	43.2126016401109	41.5260311326333
ANO8	na	20.3447272823289	19.0901332307845	19.6288734657663	12.3390709556483	21.586829376289	18.0261321997628	18.2741973471131	15.7366339473784	17.0383317795977	17.1402004675034
TUBE1	na	35.6513462962549	37.50556320809	43.7654214226272	24.3042306702163	35.561666477033	50.0986011785615	54.445804467172	51.9158330464949	46.6433969531973	51.3816464014477
ARHGEF10L	na	25.1136236585269	24.9640203787181	22.5383724554728	12.8999378172686	24.8658414334468	20.0160299101262	20.9493891237008	20.141385554659	21.2786405935247	21.7758455939418
TXK	na	0.53842378440946	1.07158752023114	0.983492616238813	0.701083577025469	1.09300401905261	1.09249286059168	1.01732645025166	1.1294234890463	0.809513500840614	0.857010023375171
TACR2	na	0.884553360101255	1.42878336030819	1.27034462930847	1.58912277459106	1.0539681612293	0.780352043279774	1.09268396508511	0.79059644233241	0.539675667227076	0.857010023375171
ACTR6	na	16.5757607914627	17.4629077371001	19.055169439627	24.5846641010265	26.2320964572625	22.7082444594414	24.0767259892892	22.7390595794655	23.7071810960466	28.2813307713806
TIPIN	na	9.65316927762674	8.81083072190052	10.2856936114976	23.7433638085959	12.2572593565185	13.1489319292642	13.2252438532715	13.8542614656346	15.0723704204133	16.4000554473158
SRI	na	27.7288248970872	30.7585306733014	31.0209962705325	60.6203599601356	35.3274513300932	30.6288176987311	31.4994412003846	30.0426648086316	32.9587639627964	30.8134058404436
EIF4G3	na	72.033410585637	73.2251472157948	78.679409299105	32.950928120197	68.9763607737841	80.4152780599807	80.2934320550474	87.1538459047394	82.4932805618531	85.9347323438921
NUP37	na	14.8451129130037	14.5656525898085	15.3260932697215	27.5759540296685	17.9564945987214	14.5145480050038	16.9177620801109	15.0589798539507	15.1109186823581	14.6860354005654
SEMA3A	na	0.653800309640058	0.357195840077048	0.614682885149258	0.37391124108025	0.74168129864284	1.05347525842769	1.28107775216875	1.20471838831605	1.00225481056457	1.09074002975022
GTSE1	na	54.8423083262778	53.5793760115572	47.9452650416421	36.1759125745142	43.0955870369313	44.4800664669471	42.9161046976532	44.7251701662335	41.5164781145401	43.5127361868212
SEMA3C	na	10.1531342202927	8.77114229522529	11.556038240806	3.36520116972225	8.08042256942462	19.3137130711744	17.4452646839451	15.8495762962831	13.3376986328977	13.6342503718777
TTC38	na	35.4205932457937	34.886127047525	32.0454677457813	39.8682860801817	34.5857700314503	29.8094480532874	30.3690784778828	26.9555739385717	34.1152118211402	28.3202857724431
ACAT1	na	47.6120460784936	50.4836787308894	50.7728063133287	70.7627023744374	55.1576671043333	52.7127805235487	55.5761671896738	56.471174452315	58.7860994658065	55.5498315151361
GRAMD4	na	35.7667228214855	39.2518539818001	36.1433536467764	29.0715989939895	36.5375629226157	39.1346549704806	39.5250165301477	40.885130303476	43.2896981640005	43.7075111921337
CELSR1	na	69.4182093470768	72.550443962316	70.7295106511746	16.6390502280711	52.0347984784687	76.5135178435818	71.8157116362836	74.0148859821675	72.2779911464834	65.7170867924506
ZNF638	na	61.9187352070879	63.1045984136118	70.5246163561249	47.6736832377319	72.0601935418254	66.0958180657968	70.5346338841148	77.3278615500366	55.3938524146649	64.1199317488878
SLC25A40	na	24.6521175576045	23.7336791517861	28.152476139836	13.6010213942941	26.7785984667888	34.0233490869981	31.9515862893854	33.8074097721192	30.2218373647163	37.0851610115074
TIMM21	na	15.1912424886955	15.1609789899369	16.3095858859603	19.9107735875233	19.8302157742401	17.7530089846149	18.9524149806142	17.2801793824084	17.5009109229352	17.412885474941
RASAL2	na	23.1522227296068	24.7258898186668	23.6038227897315	7.66518044214513	25.9198095946761	32.8138034199145	35.3803532143076	35.8780195020374	37.3147175625578	35.4100959658195
VPS9D1	na	13.422135768493	14.4465873097828	11.8838691128857	15.9379666510457	9.95414374494338	9.16913650853734	9.87183444318274	8.47067616784724	9.40577591452904	7.94682021675158
ZNF37A	na	38.7665124774811	42.1094207024164	46.347089540254	28.0900819861538	43.1346228947546	54.2734846101083	54.4081257097553	59.1817908260261	47.0288795726452	54.7317764928234
MARK3	na	89.9167719963798	95.9666157007002	87.6128005632742	84.1300292430563	100.55636975284	102.655311293454	105.086054435254	115.389433130897	113.755920999079	116.475453176898
SLC25A3	na	360.974688604799	346.28152274136	328.937301272873	512.118183564538	316.424663515729	345.969078388088	345.363490481729	340.483534497824	419.636379530996	390.52388565164
FNDC3B	na	32.4208035897982	32.1476256069343	34.5041992863783	20.1444681131985	41.7683678709389	42.4511511544197	37.1889335703105	39.7933542640646	40.976802447313	44.4087012112588
FOSL2	na	66.1492077988765	67.4703253478868	68.1068636745378	35.9422180488391	78.3840025092012	153.495246913131	140.918552738563	141.140288681153	131.796507589241	130.031793546651
FRYL	na	50.1887884753103	51.634643104471	56.0590791256123	20.4249015440087	49.2242167151906	63.7937795381215	59.2686854165132	63.6994847822113	47.992586121265	56.5237065416988
TMEM131	na	95.416386365705	100.967357461779	96.4642341094235	37.7650353491053	97.3554294113286	139.214804521112	126.562946162789	126.75896292063	134.186499829818	136.887873733652
FSCN1	na	350.898472067994	346.122769034659	292.015349304907	656.074011380434	452.854986608189	314.676961452569	300.90255672999	290.186541785629	385.868102067359	347.907114489257
ACTB	na	1503.9714652226	1453.50925012686	1324.4367232016	3212.41168883583	2007.57513199487	1600.50204076682	1594.56501387593	1514.18042431474	1888.47935267532	1723.33029200428
MOCOS	na	35.6513462962549	38.7359044350221	33.0699392210301	26.6879148321029	20.9232197932927	57.3948927832273	55.1617008580898	57.1488285457427	65.2236592105866	64.3147067542003
PLD1	na	6.38416772942645	6.70734410811346	6.22878656951248	2.75759540296685	7.06549026601863	8.2717316587656	8.17629035942998	7.86831697368922	5.6665945058843	6.58339517956381
WDR62	na	35.8436405049726	39.2121655551248	34.4632204273684	66.0888118609342	33.8440887328075	40.7343766592042	43.5943223311543	40.282771109318	46.4506556434733	41.9545361443208
DLG1	na	51.0733418354116	47.9039309969997	58.0260643580899	21.6868519826545	58.6318584506077	57.7460512027032	60.0599393222645	59.4829704231051	55.6636902482784	62.8733717148875
RAB7A	na	122.02990485223	126.010754693847	125.518245147478	117.548346414604	145.75989311223	137.068836402092	123.058821723034	121.413025072477	131.333928445903	130.148658549838
BCAP29	na	27.1134834291906	26.2340500323254	31.7995945917216	28.370515416964	32.8291564294015	25.6735822239046	26.1113788897925	28.2732346757924	23.0518606429851	25.9829857086927
SEC31B	na	7.26872108952771	7.46142421494278	7.9498986479304	3.7391124108025	5.23080494832319	9.59833013234122	10.7007671063508	9.41186240871916	5.85933581560825	5.76534015725115
SART3	na	87.839994542229	88.6639451924584	78.9662613121747	70.7627023744374	77.0177474853854	99.0656918943673	104.031049227586	113.921182595137	116.685588906883	119.669763264024
EXOSC7	na	18.0756556194604	19.6854596309129	17.416015079229	55.5725582055522	23.8118732722175	16.6214985218592	16.767047050444	15.8119288466482	19.2355827104508	15.8546854324407
KIFAP3	na	22.7291754704279	24.2893171252393	24.054590238841	19.3031678207679	22.9140485422814	38.3543029272009	35.7571407884749	37.4968598363371	29.0653895063725	31.7483258659438
MKRN2	na	37.3819941747139	42.1491091290917	40.2822184067814	24.3977084804863	39.3871805437171	46.1188057578346	44.2348612072387	41.4121945983643	52.0401536254681	53.4462614577606
MCM6	na	69.3028328218462	67.4306369212116	68.6805677006771	83.2887289506257	103.991525241291	81.4297357162444	81.5368310497994	81.9961453047613	92.1303460480508	98.7509276934572
REXO2	na	26.1135535438588	25.0037088053934	26.2674486253783	39.2606803134263	29.1207499361873	29.0681136121716	30.2937209630493	31.2850306465825	27.3307177188569	32.8001108946315
RBM7	na	22.5753401034538	19.526705924212	22.4564147374529	14.0684104456444	23.9680167035107	24.5030541589849	25.4708400137081	23.0778866261794	22.9747641190955	24.9701556810675
RBMS2	na	35.6128874545114	34.1320469406957	34.1353895552888	21.9672854134647	29.5111085144204	28.0926735580719	26.60120273621	24.9602591079232	21.4713819032487	20.4124205567541
BAZ2A	na	142.643844026763	142.997401310845	144.040689419976	66.0420729557992	130.574944418963	151.739454815752	148.906449310909	150.476856190602	139.660353025978	133.654608645464
PTPN23	na	92.3396790262223	86.2032627385942	83.7198089573289	78.2409271960423	85.6446720643363	84.4340910828715	79.3137843622125	83.6902805383308	85.7698828271603	77.5594071154529
UNG	na	58.7651101841182	55.3256667852672	56.0590791256123	68.3322793074157	74.6365601581637	52.1665340932529	49.5852447604141	50.7111146581788	59.248678609144	58.3935465926991
FMO4	na	0.999929885331854	1.07158752023114	0.983492616238813	0.607605766755407	1.13203987687591	0.663299236787808	0.715896390917832	0.865891341602163	0.616772191116658	0.0779100021250155
KLHL20	na	10.3454284290103	10.2793025088839	12.8673617291245	8.88039197565594	13.1941199442779	12.2905446816564	11.1152334379348	11.3695297897327	9.5599689623082	11.1411303038772
SLC46A1	na	11.8837820987516	13.6925072029535	13.1132348831842	10.3292980348419	14.8336259728568	15.8021288764154	14.2425703035232	14.343678310888	18.3875209476654	14.2575303888778
PLXNA2	na	1.34605946102365	1.70660234703478	1.27034462930847	0.934778102700625	1.56143431293229	8.23271405660161	8.40236290393035	7.52948992697533	9.36722765258425	9.07651524756431
SPAG5	na	62.7263708837021	60.7629812397734	65.443237838891	33.8857062228977	58.2805357301979	69.7634726692118	72.2301779678676	69.6854292741567	67.4980066653293	70.508551923139
ANKRD13A	na	28.651837098932	28.1787829394116	26.7591949334977	13.6477602994291	26.7785984667888	31.5262225485029	30.482114750133	30.9462035998686	26.2899146463476	25.4765706948801
TPD52	na	31.6900855966711	31.3141686467545	33.5207066701395	40.9900198034224	40.2850052736532	35.3889651627377	38.2816175353957	39.8310017136995	40.5527715659203	39.8899210880079
ACACB	na	20.9216099084819	19.5663943508872	19.7518100427962	9.02060869106104	13.9358012429207	23.2544908897373	22.0797518462026	24.6967269604791	21.5484784271383	20.1397355493165
TRAF4	na	35.1898401953325	33.7351626739434	32.9060237849903	60.4801432447305	32.8681922872248	35.0768243454258	32.7428401951366	32.5650439341683	37.1605245147787	34.6309959445694
PAG1	na	0.846094518357722	0.912833813530234	0.901534898218912	0.420650146215281	1.01493230340599	1.91186250603545	2.48679798950405	2.56002657517161	2.6212818122458	2.29834506268796
GPATCH1	na	10.7300168464457	10.8746289090123	11.6379959588259	13.2738490583489	12.959904797338	12.7197383054603	13.9788190016061	12.9883701240324	15.3036599920821	13.5563403697527
ICAM3	na	1.69218903671544	1.74629077371001	2.04894295049753	7.85213606268525	3.47419134627436	2.26302092551134	1.58250781150258	1.7694301328392	2.31289571668747	1.67506504568783
NT5C2	na	35.1898401953325	35.0845691809012	38.3562120333137	19.9107735875233	38.1770689511946	36.4424404211654	36.3223221497258	38.9274629224624	38.0085862775641	39.0718660656953
GPC4	na	20.6139391745336	18.6535605373569	18.3175499774479	15.1901441688852	21.1183990824093	17.284797758647	16.0511506595261	16.7154676378852	19.2741309723956	16.4779654494408
MBNL3	na	32.266968222824	34.1717353673709	34.8730090174679	11.6379873786228	37.6305669416683	42.7242743695676	40.2032341636488	42.9180925837594	34.3079531308641	35.6438259721946
CAMSAP3	na	46.5351985096747	43.5778924893999	39.3806835085625	50.5714953561038	38.6454992450743	44.753189682095	40.2409129210655	42.2027910406967	53.158053221867	44.6424312176339
RAP1GAP	na	23.382975780068	22.2652073648027	24.3414422519106	24.0237972394061	22.5627258218717	24.4640365568209	22.0043943313692	23.4543611225281	23.9384706677153	21.4642055854418
XAB2	na	65.3800309640058	67.8672096146391	57.2064871778909	83.0550344249506	56.6800655594423	57.8240864070312	60.399048139015	62.7582985413394	74.1668559817782	65.6002217892631
ARHGEF1	na	115.530360597573	111.762609517441	99.7015639712096	137.973247958612	145.486642107467	91.9254706983573	94.4606448437371	90.6174112711481	118.535905480233	120.215133278899
STXBP2	na	55.1884379019696	56.3178774521479	53.7642630210551	105.302753269225	50.551435881183	50.4107419958734	51.5068613886672	53.9864427764131	51.9630571015785	46.6291362718218
MAP2K7	na	61.8802763653443	67.5497022012373	57.3294237549208	80.2507001168487	53.4400893601078	56.9266815572595	57.9499289069277	60.0100347179934	61.4073812780523	60.6918916553871
DGKD	na	42.5354789683473	40.4425067820569	39.6265566626222	23.4161914726507	40.2459694158299	54.3125022122722	51.5445401460839	54.927629017285	60.0196438480398	57.0690765565739
TOP2B	na	145.912845574964	141.528929523861	160.678106178016	79.269183109013	173.826674887188	186.113962322226	186.43449169797	204.275061718841	161.864151906178	193.333670273226
TM9SF3	na	135.221287570261	133.948440028893	136.377642785115	101.376685237883	155.401749994587	145.223515254366	147.210905227156	146.410931630035	132.683117613971	156.521194269156
NFKB2	na	52.5347778216658	52.2299695045995	48.1911381957018	64.8736003274234	44.071483482514	50.3327067915454	49.8113173049144	53.6852631793341	59.5185164427575	52.3555214280104
UBE2T	na	18.3448675116652	20.6776702977936	19.915725478836	35.848740238569	20.7670763619995	22.4741388464575	21.062425395951	20.9319819969914	23.2831502146539	24.1910556598173
PPP1R12B	na	12.268370516187	11.6287090158417	12.9902983061543	6.59018562403941	10.9300401905261	15.5680232634315	14.3556065757734	13.9672038145392	13.2991503709529	15.7767754303156
DNAJC10	na	79.9174731430612	77.9480699901469	83.2280626492095	63.6116498887776	87.635500813325	84.5121262871995	87.0756083900584	85.7232428186141	82.0692496804604	87.4150223842674
GTF3C1	na	139.913266262972	139.425442910074	135.885896476996	127.597211018635	133.502633755711	147.018324953909	141.747485401731	148.218009212509	145.249851007973	144.445143939779
IL4R	na	14.2297714451071	12.3034122693205	11.8019113948658	8.69343635511582	12.7256896503982	17.5969385759589	17.595979713612	17.3554742816781	20.0065479493466	20.0618255471915
USP33	na	35.3052167205631	36.4339756878589	40.1183029707416	21.4998963621144	46.0623122315027	37.3398452709372	38.5453688373128	36.0286093005769	34.7705322742016	37.7084410285075
SNRPA	na	107.646298040148	103.824924182395	91.6287287462494	205.557704783868	97.6286804160917	103.357628132406	99.735670882079	101.422229316358	111.211735710722	105.490142877271
EXOSC5	na	22.1138340025314	22.7414684849054	18.3585288364578	38.6063356415358	20.9232197932927	17.0116745434991	18.0858035600294	19.237846763422	23.437343262433	19.8280955408164
DYNC1I2	na	41.5355490830155	41.2759637422367	44.0522734356968	58.1899368931139	45.5548460797997	47.5624570379022	47.0607680134933	49.3558064713233	48.3395204787681	48.6547963270722
LRCH4	na	68.4567383034884	66.0018535609034	59.9110918725477	70.4355300384921	56.2506711233859	71.0510535406234	62.622094826602	64.3394914260042	65.6476900919793	64.9769417722629
FAM76B	na	9.99929885331854	11.1524478957389	14.9572835386319	6.02931876241903	12.3743669299884	13.2659847357562	13.6773889422723	13.440139519651	9.82980679592174	13.5952953708152
SIRT6	na	15.7296662731049	16.5897623502451	15.9817550138807	39.5878526493715	15.4581996980297	14.7486536179877	14.129534031273	15.3601594510297	15.6120460876404	15.6988654281906
POLD3	na	24.1136937731951	23.8130560051365	26.8001737925076	20.939029500494	25.9588454524994	25.7906350303965	26.8272752807103	27.9720550787133	28.602810363035	29.8784858149434
CAPZB	na	74.1871057232748	77.9083815634717	71.7130032674134	100.348429324912	80.8822974098929	69.8024902713757	70.1955250673643	67.0501077997153	74.6294351251157	70.8591469327016
GPR137B	na	27.7288248970872	28.8931746195657	28.6442224479554	27.6694318399385	22.2114031014619	27.8195503429239	26.7142390084602	23.5673034714328	28.6799068869246	27.1905907416304
JADE1	na	28.3826252067272	31.750741340182	30.1194613723136	34.5400508947881	26.9737777559054	31.6822929571588	30.8589023243002	33.2426980275961	29.6050651735996	32.3326508818814
SLC25A43	na	16.3065488992579	14.6847178698342	16.3915436039802	9.67495336295147	15.4191638402064	14.2414247898559	14.8831091796076	14.1930885123485	15.4578530398613	15.5040904228781
UBE2A	na	26.2289300690894	24.6068245386411	26.0625543303285	32.0628889226315	29.2768933674805	24.8932301806248	24.2651197763728	22.5131748816562	22.2423471421445	21.5421155875668
CST7	na	0	0.119065280025683	0	0	0	0.89740484977174	0.56518136125092	0.301179597079013	1.19499612028853	1.12969503081272
PIAS2	na	42.8431497022956	39.2518539818001	42.0852882032192	30.0531160018251	38.5283916716044	49.6303899525936	51.0547162996665	46.1934207019936	45.0243699515161	45.8500362505716
ARAF	na	13.9605595529024	15.1212905632617	13.3181291782339	18.2281730026622	11.2423270531125	13.89026637038	14.4686428480236	13.1013124729371	13.0293125373394	12.9330603527526
MCCC1	na	32.0746740141064	33.0604594204646	29.832609359244	31.5020220610111	35.3664871879165	33.2820146458823	35.7948195458916	32.4897490348985	30.6073199841642	31.3587758553187
LAMP3	na	49.9580354248492	57.9847913725075	54.4609036242243	8.2260473037655	20.8451480776461	73.4311272726267	66.2015767811911	71.4548594069959	71.429929383698	65.1717167775755
NEBL	na	25.6135886011929	26.5912458724025	23.4399073536917	15.9847055561807	26.2711323150859	30.3556944835832	31.3487261707177	30.9085561502337	24.7479841685559	26.4504457214428
ACER3	na	21.652327901609	19.3282637908358	21.5958586982439	18.2749119077972	21.3526142293491	25.2443886001007	25.0186949247074	22.7014121298306	22.8976675952059	24.3468756640673
UBE2K	na	50.6118357344892	51.9521505178729	52.4529395327367	56.6008141185229	62.4183366594685	53.4150973625005	56.4804573676753	56.4335270026801	48.0696826451546	57.8092215767615
PIK3C3	na	15.7296662731049	18.2169878439294	19.5059368887364	13.2271101532139	18.6201041817176	27.3903567191201	27.7315654587118	25.4496759531766	23.0518606429851	24.931200680005
N4BP2	na	21.2677394841737	20.2807860310413	23.5628439307216	7.6184415370101	20.0253950633567	25.4004590087566	22.1174306036193	25.336733604272	19.8909031635122	23.1782256321921
TIGAR	na	11.0376875803939	12.2240354159701	11.6789748178359	15.8444888407756	14.1700163898606	11.5882278427046	11.492021012102	12.7624854262232	10.523675510928	12.8941053516901
TULP3	na	34.0360749430266	37.7436937681414	36.3892268008361	20.5651182594138	38.0599613777247	40.4222358418923	36.7744672387265	38.0992190304952	40.0901924225828	39.2666410710078
SYNJ2	na	51.7656009867952	54.0159487049847	51.9202143656073	21.1727240261692	55.5480256825664	39.0956373683167	42.803068425403	42.5416180874106	48.1467791690441	49.8624013600099
PPP2R5C	na	180.679638511117	179.232934865328	194.649580297265	156.201420961275	189.323910443041	163.717858680096	170.873164884862	163.916995710253	162.172538001736	167.935009580471
PMS2P1	na	25.1520825002705	25.9562310455988	27.0870258055773	43.7476152063893	25.6075227320896	25.7125998260685	23.5115446280383	23.3037713239886	23.9770189296601	21.4252505843793
GNB1	na	293.748633237104	290.519283262666	285.171879850246	253.838993788355	301.08357139117	296.533776446314	305.461686377414	308.407907408909	319.33380195065	307.393913384249
HOXA9	na	76.2638831774256	77.6305625767451	79.7038807743538	69.1735795998463	64.4482012662804	96.2954421407241	92.3129556709836	95.7751118711262	98.1438749114383	95.361842601019
EDN1	na	2.4613658715861	1.50816021365865	2.13090066851743	3.17824554918213	3.59129891974428	1.95088010819943	2.11001041533677	1.54354543502994	1.92741309723956	1.94775005312539
MLLT10	na	46.9967046105971	53.8175065716086	52.3300029557068	17.0597003742864	45.5548460797997	68.0076805718323	69.5926649486966	62.7206510917045	58.323520322469	64.3536617552628
ZCWPW1	na	4.42276680050628	4.36572693427503	4.54865335010451	7.29126920106488	3.43515548845105	3.55060179692297	3.42876692492225	3.80239241312254	2.69837833613538	2.9995350818131
FGF20	na	0.153835366974131	0.15875370670091	0.286852013069654	0.140216715405094	0.390358578233074	5.42344670079443	6.14163745892667	5.45888019705711	3.81627793253432	4.44087012112588
NRDC	na	117.68405573521	121.446585626196	121.461338105493	120.02550838676	128.349900523035	105.932789875229	111.227691894181	113.092938703169	104.812724227887	109.190867978209
VDAC3	na	69.148997454872	71.161349028683	70.9753838052343	119.46464152514	70.1474365084833	71.0120359384594	73.7373282645367	73.563116586549	76.9037825798583	77.793137121828
PCM1	na	148.028081870858	142.997401310845	165.71850583624	73.0061698209189	156.377646440169	163.834911486588	165.032957485269	178.185379121871	151.494669443029	165.052339501845
TNRC6C	na	40.8817487733754	45.8401328098878	44.1752100127267	24.5379251958914	38.2551406668412	50.4497595980374	49.1707784288301	52.8946667370017	45.7567869284671	44.0581062016963
CBFA2T2	na	32.4592624315417	33.4573436872168	32.7830872079604	14.909710738075	25.6465585899129	33.5161202588663	30.6705085372166	33.58152507431	28.602810363035	30.7354958383186
ITCH	na	113.184371251217	107.873143703268	118.715754551827	170.597003742864	107.738967592328	97.3098997969878	98.4169143724936	99.4269144857092	105.005465537611	103.503437823083
TP53INP2	na	11.5761113648034	9.56491082872984	11.3921228047662	7.24453029592985	10.0712513184133	10.5347525842769	10.4746945618504	11.2565874408281	8.63481067563322	8.49219023162669
SDF4	na	108.53085140025	109.93694189038	97.9804518927917	143.862350005626	107.309573156272	93.6422451935728	91.2579504633153	98.5986705937419	106.894330372906	100.114352730645
TP73	na	24.7674940828351	21.9080115247256	22.8252244685424	21.7335908877895	24.3193394239205	22.7472620616054	20.8363528514506	20.9696294466263	26.6368490038507	23.1003156300671
TOLLIP	na	53.9962138079201	52.7856074780526	48.1091804776819	100.161473704372	47.9750692648447	44.753189682095	43.2552135144038	46.1181258027239	55.7793350341128	50.9920963908226
UBE2D4	na	25.3443767089881	26.9484417124795	25.1610194321096	31.0346330096608	24.3974111395671	33.5551378610303	31.6878349874683	32.2262168874544	32.5732813433485	34.0466709286318
THOC1	na	23.5752699887856	24.3290055519145	29.832609359244	32.950928120197	30.5650766756497	36.4424404211654	37.1889335703105	39.7933542640646	34.3079531308641	38.6044060529452
FKBP7	na	3.76896649086622	3.84977738749707	5.08137851723387	4.90758503917828	5.38694837961642	4.01881302289083	4.63448716225755	4.96946335180372	2.1972509308531	2.88267007862557
OSBPL6	na	11.4607348395728	11.7874627225426	12.5395308570449	10.7499481810572	11.2813629109358	21.2645931793738	23.0970782964543	24.0943677663211	24.555242858832	26.0608957108177
XRCC5	na	302.671084521603	299.171360277865	307.177527138589	216.588086395735	342.578688257345	332.742111254495	337.903096513217	342.930618724091	336.641971563861	350.59500956257
SP140	na	1.03838872707539	1.1509643735816	0.942513757228862	0.467389051350313	1.01493230340599	0.780352043279774	0.75357514833456	0.640006643792903	0.655320453061449	0.506415013812601
MKNK1	na	27.5365306883695	26.7103111524281	26.7182160744877	18.6488231488775	24.0851242769806	21.9669100183256	20.8363528514506	21.4590462918797	19.2355827104508	18.6594455089412
TNS1	na	53.842378440946	53.9762602783095	56.304952279672	23.2759747572456	56.2506711233859	40.4222358418923	34.8905293678901	37.1203853399884	27.8318451241392	28.9825207905058
REXO1	na	61.6879821566267	62.1917646000816	58.4768318071994	62.4899161655368	54.8453802417468	54.7807134382401	55.5761671896738	57.5629504917264	63.1035048036231	56.5237065416988
SAR1A	na	75.4177886590679	72.6298208156664	73.0243267557318	93.7582437008727	85.3323852017499	81.9369645443762	83.9105927670533	75.5207839675626	83.803921467976	88.1941224055175
CDC14A	na	16.4219254244885	16.6691392035956	17.3340573612091	5.28149628025853	16.7854188640222	15.5680232634315	16.5409745059436	14.1177936130787	13.2606021090082	14.880810405878
RAPGEF3	na	1.61527135322838	1.46847178698342	1.63915436039802	2.2434674464815	1.32721916599245	1.28758087141163	1.80858035600294	1.35530818685556	1.04080307250936	1.12969503081272
SENP1	na	28.1903309980096	30.0441389931473	28.2754127168659	12.9466767224037	27.5983514810783	29.7704304511234	29.4271095424646	29.289715815934	25.5960459313413	26.6452207267553
CIC	na	90.8397841982245	96.4825652474782	85.2360267406971	31.455283155876	73.9729505751674	97.3879350013158	87.6784685087261	90.8432959689573	80.2189331071104	76.0401620740151
LIPE	na	11.2299817891116	12.1446585626196	9.17926441822892	10.422775845112	8.19753014289455	11.1200166167368	11.9818448585195	11.2565874408281	11.7572198931613	11.5696353155648
FDFT1	na	88.3399594848949	82.9091233245504	84.2115552654483	138.347159199693	120.464657242727	94.3835796346886	96.0808314126564	94.0433291879219	120.694608149141	111.255483034522
PAFAH1B3	na	63.880136136008	59.0960673194138	59.624239859478	176.299150169338	55.5480256825664	63.0524450970057	59.3440429313466	56.5088219019498	70.1192884775751	55.082371502386
OPHN1	na	9.46087506890908	8.85051914857574	11.3101650867463	2.57063978242672	7.37777712860509	10.9639462080808	9.60808314126564	10.0518690525121	8.7119071995228	7.16772019550143
KIF22	na	115.261148705368	119.859048559187	110.970750198946	226.870645525442	104.616098966464	100.782466389583	106.480168459673	105.488153876924	118.613002004122	106.775657912334
CARMIL1	na	38.8434301609682	42.4269281158183	42.2901824982689	16.405355702396	49.3022884308372	52.0494812867609	50.7156074829159	53.1581988844458	51.1920918626826	51.5764214067603
PGM1	na	28.728754782419	27.1468838458556	27.7017086907266	27.4824762193984	27.6764231967249	29.8094480532874	30.7835448094668	29.0638311181248	29.5665169116548	30.5796758340686
DDX1	na	67.995232202566	64.0571206538173	69.0083985727567	67.9583680663355	77.603285352735	76.9036938652217	79.3891418770459	84.0291075850447	77.327813461251	89.9470974533304
DNM2	na	225.714942192794	221.183601861043	218.130466509967	142.60039956698	207.904978766935	195.556222045911	199.546699278992	195.766738101359	213.326081602474	200.07288545704
EPB41L2	na	63.7263007690339	65.1683966007236	68.1068636745378	33.1378837407372	75.4172773146298	68.86606781944	70.9491002156988	71.71839155444	58.7475512038617	65.444401785013
STX7	na	15.3066190139261	15.1609789899369	16.3095858859603	11.6847262837578	14.6774825415636	16.2703401023833	15.6743630853589	16.0378135444574	13.83882603818	16.1273704398782
RABL2B	na	13.3836769267494	15.0816021365865	13.3181291782339	12.3390709556483	14.7165183993869	13.0708967249362	12.9614925513544	12.0471838831605	10.9091581303759	11.6475453176898
KEAP1	na	89.1475951615091	88.5051914857575	84.6623227145578	87.3082747922384	82.5998751541184	73.6262152834466	73.1721469032858	76.7255023558786	84.9989175882645	84.6881723098919
SLC35C2	na	37.6896649086622	33.7748511006186	32.6601506309306	43.9345708269294	30.2918256708865	32.5796978069305	32.1023013190523	32.2638643370893	32.7274743911277	34.1635359318193
CRYBG3	na	35.6898051379985	39.8074919552532	47.5354764515426	10.7499481810572	42.5881208852283	45.1823833058989	42.388602093819	46.7957798961517	38.0856828014537	41.7597611390083
RFX3	na	18.0756556194604	17.1057118970231	19.874746619826	8.50648073457569	15.0288052619733	19.5088010819943	20.3465290050331	20.2166804539288	18.6188105193341	18.5036255046912
RIF1	na	96.5701516180109	99.6179509548212	112.405010264294	53.0953962333955	114.96060128964	98.0902518402675	100.979069876831	102.401063006864	93.3253421683394	108.411767956959
RAB21	na	21.5754102181219	21.0348661378706	22.5383724554728	26.1270479704825	29.6282160878903	26.3758990628563	25.3201249840412	30.5697291035198	23.9384706677153	30.151170822381
SLC4A4	na	2.03831861240724	1.50816021365865	1.84404865544777	1.495644964321	2.53733075851498	2.0679329146914	3.0896581081717	2.22119952845772	2.23579919279789	2.25939006162545
SMARCA2	na	78.5714136820376	81.6390936709431	80.8922676856423	44.1682653526046	85.4885286330431	100.392290367943	93.2926033638186	109.704668236031	94.4432417647383	95.9461676169566
SESN1	na	10.3069695872668	10.2793025088839	10.2856936114976	9.20756431160116	9.95414374494338	8.93503089555341	10.5877308341006	8.80950321456113	8.2878763181301	9.50502025925189
SRCAP	na	211.792841481635	208.046732631543	200.468578276678	110.490771739214	192.720030073668	220.917663452504	205.424585436001	205.931549502775	200.990637780141	186.438635085162
PUM3	na	20.5370214910465	22.4636494981788	23.4808862127017	40.0085027955868	25.2952358695032	55.9122239009958	57.7238563624273	62.4947663938952	62.4096360886169	71.1707869412017
KCNN2	na	2.76903660553436	2.06379818711183	2.66362583564678	1.63586167972609	2.18600803810521	2.38007373200331	3.31573065267207	3.35062301750402	3.4693435750312	3.54490509668821
CNOT4	na	41.5355490830155	40.3631299287064	41.5935418950998	20.1444681131985	40.9095789988261	40.9684822721881	39.7134103172313	38.4756935268439	40.9382541853682	39.6951460826954
PSEN1	na	62.6109943584715	62.5092720134834	62.3698234131447	55.3856025850121	64.7604881288669	64.7302019900572	60.4744056538485	63.6994847822113	59.2101303471992	63.2239667244501
CPOX	na	440.507573330425	427.999993265654	439.621199458749	486.692219171081	529.677554804458	363.683069770539	381.007594997954	364.61554971378	373.918140864474	403.379036002268
CLDND1	na	141.643914141431	140.933603123733	151.662757195827	155.219903953439	160.39833979597	129.460403980114	133.081371195883	119.718889838908	117.687843717447	128.122998494588
MOK	na	14.3451479703377	12.7796733894233	13.7279177683334	14.5357994969947	9.71992859800353	9.44225972368526	8.40236290393035	10.0895165021469	8.55771415174364	8.88174024225177
HSP90AA1	na	1071.11720139913	1041.82120022472	1181.42050525687	3172.02927479917	2278.64012871992	1170.80118813481	1315.89292402181	1289.38750254489	1209.45171851782	1398.87408815465
RBL1	na	15.7681251148485	15.4387979766635	18.3585288364578	9.8619089834916	17.0586698687853	23.9177901265251	24.6795861079568	24.0943677663211	22.8205710713164	23.9183706523798
DLGAP4	na	46.3813631427006	46.8323434767685	43.109759678468	43.7943541115243	38.5674275294277	40.5392886483842	39.901804104315	38.3251037283044	39.3963237075766	38.5264960508202
IGSF9B	na	174.949271091331	174.946584784403	171.742398110703	93.6180269854677	147.867829434688	133.479217003005	136.472459363389	138.994384051965	121.311380340258	123.993768381962
CROCCP3	na	6.73029730511825	8.09643904174642	8.56458153307966	2.89781211837194	6.08959382043595	8.31074926092959	8.21396911684671	7.75537462478459	5.70514276782909	5.92116016150118
NDC80	na	33.7284042090783	38.7755928616973	39.5855778036122	32.0161500174964	33.6879453015143	36.4814580233294	37.3396485999775	41.3368996990946	38.8951963022943	42.7725911666335
AP4E1	na	11.4222759978293	11.3508900291151	13.4820446142737	6.49670781376935	13.6235143803343	16.3483753067113	14.5063216054403	14.2683834116182	14.5712430151311	16.9843804632534
RSBN1	na	19.0371266630488	20.4395397377422	22.0466261473534	25.0520531523768	21.469721802819	21.1085227707179	21.1754616682011	18.936667166343	20.5076753546289	20.9577905716292
MAGI3	na	15.3066190139261	16.4310086435442	17.1701419251693	9.48799774241135	16.7854188640222	17.9480969954348	17.4829434413618	20.4049177021031	16.1131734929227	14.8029004037529
TCF7	na	117.799432260441	118.985903172332	118.142050525687	119.46464152514	156.533789871463	107.805634779101	103.164437807001	101.045754820009	124.819272177234	124.149588386212
OSTM1	na	4.38430795876274	4.6038574943264	4.46669563208461	3.97280693647766	5.89441453131941	3.94077781856286	5.61413485509247	5.49652764669199	4.89562926698848	5.29788014450105
PCNP	na	85.6862994045912	79.7340491905322	91.3418767331797	65.9018562403941	86.5815326520957	99.846043937647	102.523898930917	97.2433624068864	89.5476124977498	95.7513926116441
EXD2	na	53.6885430739718	52.2696579312747	49.7893136970899	41.5508866650428	48.7167505634876	46.8601401989504	46.3825503799922	45.6287089574705	41.5550263764849	46.3564512643842
ARG2	na	14.1528537616201	16.391320216869	14.875325820612	14.5357994969947	12.1011159252253	22.0839628248176	20.9870678811175	23.1155340758143	24.0541154535497	19.944960544004
MEF2C	na	17.1911022593592	19.1695100841349	18.3175499774479	14.3955827815896	18.542032466071	109.327321263496	102.222468871583	111.32350857033	91.3208325472102	90.0639624565179
PTPRC	na	3.88434301609682	5.27856074780526	5.28627281228362	0.841300292430563	3.35708377280443	121.461795536497	121.099526337364	142.495596868008	104.966917275666	103.269707816708
UBA5	na	29.228719725085	28.3772250727877	28.972053320035	33.0444059304671	34.546734173627	39.5248309921205	42.388602093819	41.6380792961736	41.1695437570369	47.641966299447
STK17B	na	15.6527485896179	14.7640947231846	15.8997972958608	9.90864788862663	18.2687814613078	18.6113962322226	18.1988398322796	19.4260840115963	19.8138066396227	22.9055406247546
CDC14B	na	46.9967046105971	46.2767055033153	50.3220388642192	15.2836219791552	46.4526708097358	51.0740412326612	47.8897006766613	46.7581324465168	37.276169300613	38.4485860486951
ZNF510	na	19.3832562387405	18.6138721106817	20.3664929279454	7.01083577025469	21.8991162388754	16.1142696937273	16.2395444466098	17.2048844831386	14.956725634579	15.8936404335032
JMJD4	na	15.8835016400791	17.5025961637754	14.3835795124926	27.6694318399385	15.6533789871463	11.4321574340487	11.0398759231013	12.3860109298744	14.3399534434623	13.1278353580651
DUSP12	na	22.2676693695055	23.9321212851622	22.0466261473534	27.6226929348035	19.4788930538304	23.0203852767533	23.9260109596223	24.3578999137652	24.2854050252184	26.8789507331303
AACS	na	42.1893493926555	41.3950290222623	38.4791486103435	38.0922076850505	41.4170451505291	45.0263128972429	44.2725399646554	45.3651768100264	46.8361382629212	48.0315163100721
DELE1	na	73.840976147583	73.2251472157948	71.4261512543438	56.787769739063	60.1152210478933	61.4917410104462	64.2422813955213	66.221863907748	70.1963850014647	65.2496267797005
CADPS2	na	18.9986678213052	16.7882044836213	21.1450912491345	13.7879770148342	20.3767177837664	17.0116745434991	18.3118761045298	18.8613722670732	20.6618684024081	21.0746555748167
PCDHA6	na	10.1146753785491	9.52522240205461	10.6545033425871	7.52496372674003	9.79800031365015	4.95523547482656	5.50109858284229	6.51300878683366	4.20176055198224	3.93445510731328
PCDHGA2	na	3.42283691517442	2.97663200064207	2.82754127168659	2.2434674464815	2.18600803810521	1.79480969954348	0.904290178001472	1.1294234890463	0.848061762785405	0.973875026562694
HSPB11	na	10.1531342202927	9.08864970862711	10.777439919617	18.1814340975272	12.2182234986952	9.79341814316116	9.19361680968164	8.47067616784724	6.90013888811762	8.41428022950167
PHLPP1	na	32.6900154820029	32.782640433738	33.6846221061793	18.9759954848227	35.3274513300932	33.4380850545383	33.0442702544705	36.6686159443699	32.9973122247412	30.3459458276935
ATP8B1	na	10.3454284290103	10.8349404823371	10.2037358934777	3.45867897999231	10.4616098966464	11.3931398318847	10.8138033786009	11.4448246890025	11.98850946483	12.0760503293774
SMARCD3	na	72.4179990030723	70.3675804951785	67.0414133402791	112.266850134345	61.0130457778294	67.3443813350445	64.9958565438558	62.268881696086	62.4096360886169	61.3930816745122
WDR70	na	22.1138340025314	24.0908749918631	22.4564147374529	28.5574710375041	22.1723672436386	21.3036107815378	20.8740316088673	21.8355207882285	21.5099301651935	23.8015056491922
STRADB	na	9.11474549321728	8.53301173517392	10.1217781754578	7.52496372674003	10.03221546059	11.1980518210648	11.3789847398519	9.90127925397256	7.8252971747926	8.68696523693923
BZW1	na	92.7242674436577	93.0693605534086	104.332175039334	103.479935968959	121.713804693072	97.6220406142997	103.691940410835	97.5068945543305	107.08707168263	113.787558103585
C1QTNF3	na	3.80742533260975	3.57195840077048	3.77005502891545	4.25324036728785	3.39611963062774	4.44800664669471	5.53877734025902	3.42591791677377	3.66208488475516	3.54490509668821
ME2	na	49.3811527986962	54.3334561183865	56.7557197287815	26.7346537372379	55.4699539669198	76.3574474349258	74.1894733535375	75.5584314171974	73.2416976951032	74.8325570410774
C5ORF22	na	22.7291754704279	22.6620916315549	23.153055340622	21.0792462158991	26.5834191776723	27.7805327407599	25.5085187711249	23.3414187736235	26.3670111702371	28.2423757703181
CCNT2	na	34.5360398856925	33.8145395272939	37.9464234432142	12.1988542402432	38.0599613777247	45.5725593275388	43.4059285440707	44.2357533209801	40.4756750420307	44.0970612027588
FAM135A	na	24.613658715861	24.5671361119659	29.9145670772639	9.1140865013311	26.2711323150859	32.6187154090945	35.191959427224	34.3721215166424	34.7319840122568	40.435291102883
COBLL1	na	2.8074954472779	3.13538570734298	3.6471184518856	0.841300292430563	3.59129891974428	8.66190768040549	6.44306751826049	7.68007972551483	6.32191495894575	7.82995521356406
DLG3	na	40.0741130967612	41.3553405955871	42.7819288063884	37.8117742542403	40.7143997097096	48.42084428551	45.855047776158	50.9369993559881	43.5980842595588	49.2780763440723
SERTAD4	na	2.53828355507317	2.69881301391547	2.78656241267664	0.701083577025469	1.52239845510899	1.32659847357562	0.9419689354182	1.09177603941142	0.462579143337494	1.09074002975022
TRAF5	na	19.344797396997	19.367952217511	20.6533449410151	10.469514750247	15.8485582762628	26.3368814606924	26.5635239787932	29.5532479633782	21.4713819032487	22.6718106183795
MRPL22	na	13.49905345198	12.6209196827224	14.055748640413	29.4455102350697	14.6774825415636	14.2414247898559	14.8831091796076	14.7954477065065	14.4170499673519	14.2964853899403
GEMIN5	na	58.3036040831958	54.8097172384892	59.0915146923487	45.5236936015205	76.9787116275621	70.0756134865237	69.404271161613	68.8571853821894	73.0104081234344	73.7807720123897
NFE2L1	na	177.641390013378	188.718468840707	174.32406622833	84.7376350098117	158.602690336098	218.108396096697	204.7463678025	238.383651088039	253.955949692284	241.482051586486
GSK3B	na	52.2271070877176	52.9840496114288	53.846220739075	31.455283155876	56.5239221281491	66.2909060766168	66.2015767811911	65.8453894113993	64.0286630902981	63.1460567223251
ITGB5	na	54.496178750586	54.4525213984122	49.2975673889705	48.3747668147574	53.4791252179311	34.33548990431	31.4617624429679	33.0168133297868	38.0856828014537	33.7739859211942
ERC1	na	44.6507152642416	46.7926550500933	46.7568781303535	23.5564081880558	49.653611151247	48.8500379093138	47.7013068895777	49.8075758669418	45.1014664754056	46.5901812707593
XPO1	na	188.409865701567	190.226629054366	205.672893370942	87.3550136973735	224.690397630957	245.888928837457	254.444648835164	245.5743139683	228.82248290428	251.999901873363
RNF13	na	28.3057075232402	27.1468838458556	28.7671590249853	24.4444473856214	28.1058176327813	24.6981421698048	28.1837105477126	26.1273300466044	24.9407254782799	26.8399957320678
PALB2	na	18.690997087357	19.1695100841349	21.8827107113136	8.2260473037655	21.4306859449957	17.6359561781229	16.9177620801109	18.1837181736454	15.8433356593092	20.4124205567541
DOP1A	na	19.0371266630488	18.6535605373569	20.8992180950748	7.99235277809035	15.3410921245598	17.245780156483	20.8740316088673	19.2001993137871	14.4941464912415	13.5952953708152
LYRM2	na	25.6135886011929	27.8612755260097	31.2668694245923	32.1096278277665	31.7361524103489	26.8441102888242	27.0533478252107	27.783817830539	22.8205710713164	25.16493068638
BCKDHB	na	20.1139742318677	17.3041540303992	19.0961482986369	10.6097314656521	18.8543193286575	15.8021288764154	15.1468604815247	14.6072104583321	11.0248029162103	11.9202303251274
KAT6A	na	86.8016058151536	87.9892419389795	93.5547351197171	21.7803297929246	83.4586640262311	104.059944971358	97.5126241944921	106.128160520717	85.8469793510499	91.8948475064558
TUT7	na	21.9984574773008	21.4714388312981	24.9971039960698	11.2640761375425	24.1241601348039	19.4697834798304	23.0970782964543	22.8143544787352	17.9249418043279	20.5682405610041
GRHL2	na	35.8051816632291	40.0059340886294	37.9464234432142	18.4151286232023	35.9520250552661	40.5392886483842	41.974135762235	46.7204849968819	43.559535997614	43.9412411985087
TNPO1	na	176.910672020251	175.184715344454	200.550535994698	102.358202245718	193.539783087958	222.478367539063	219.780192011774	230.552981563985	243.663563753025	258.193747042301
PLOD1	na	110.953758430092	114.421734104681	107.4875471831	149.143846285885	126.827502067926	111.434271780352	113.601453611435	111.587040717774	118.227519384674	113.943378107835
ITGAE	na	5.30732016060753	4.72292277435208	5.04039965822391	11.1238594221374	6.08959382043595	5.15032348564651	4.63448716225755	5.12005315034322	5.04982231476764	5.25892514343855
DIS3	na	64.5723952873916	63.7396132404155	68.4346945466174	41.1769754239626	65.9705997213894	72.416669616363	73.0967893884524	75.9725533631811	77.4820065090302	79.3513371643283
PIBF1	na	8.03789792439836	6.94547466816482	8.81045468713936	6.82388014971457	8.58788872112762	7.95959084145369	8.32700538909689	8.92244556346576	8.32642458007489	8.95965024437678
TDRD3	na	20.8831510667383	19.8045249109386	19.9567043378459	17.0129614691514	18.8152834708341	24.151895739509	28.6358556367133	30.1179597079013	26.7139455277403	28.6319257809432
NUFIP1	na	8.53786286706429	7.38204736159232	7.33521576278114	8.31952511403557	8.27560185854116	9.83243574532515	9.60808314126564	8.88479811383089	8.17223153229572	9.31024525393935
PDS5B	na	19.1909620300229	22.4636494981788	24.0955690978509	18.3683897180673	20.2986460681198	29.3022192251555	28.2967468199627	30.532081653885	25.4033046216174	31.7483258659438
OXCT1	na	27.1519422709342	28.9725514729161	28.8900956020151	21.0325073107641	30.0576105239467	33.7892434740142	35.7194620310582	34.6733011137214	35.1560148936495	35.5269609690071
RRAGB	na	11.9606997822387	12.1843469892949	13.0312771651643	12.5260265761884	10.7738967592328	12.0174214665085	12.3586324326868	11.1059976422886	9.05884155702592	8.60905523481421
CYLD	na	17.1526434176156	17.0660234703478	18.1536345414081	12.2455931453782	17.7222794517815	16.6214985218592	15.2598967537748	15.6236915984738	13.1835055851186	13.5952953708152
SLC27A5	na	8.30710981660309	7.38204736159232	7.58108891684085	24.0237972394061	8.04138671160132	10.0275237561451	10.2863007747667	11.294234890463	10.6778685587071	12.1929153325649
ZNF324	na	18.767914770844	21.7095693913495	19.7518100427962	15.6107943151004	23.109227831398	18.3382730170747	16.5032957485269	17.6566538787571	18.7344553051685	17.8413904866286
ZNF416	na	3.76896649086622	4.24666165424935	4.34375905505476	3.83259022107256	3.66937063539089	4.29193623803875	4.78520219192446	3.91533476202717	4.62579143337494	5.06415013812601
ZNF586	na	4.49968448399334	5.00074176107867	3.9749493239652	4.76736832377319	3.86454992450743	6.28183394840218	6.66914006276086	6.62595113573829	6.86159062617282	6.73921518381384
ZNF446	na	15.0758659634649	15.5975516833644	14.916304679622	15.4705775996954	12.8818330816914	10.8468934015889	10.2863007747667	9.75068945543305	9.598517224253	8.0636852199391
RPS5	na	708.02727649844	724.274098396228	682.666812246766	1805.10325522004	562.155388513449	650.384410471527	625.580409389935	623.592355752097	752.462073162323	641.23827248994
FAT1	na	480.73552179416	487.453256425145	532.520272834307	83.1952511403557	456.914715821813	224.780406066739	219.817870769191	229.724737672017	203.920305687945	212.889080806605
YTHDC1	na	51.0733418354116	48.6976995305042	53.9691573161048	46.6454273247612	50.2001131607733	52.3226045019088	55.7645609767575	61.0641633077699	48.6479065743264	56.3678865374487
CHMP2B	na	36.0359347136903	36.1561567011323	39.3806835085625	43.1867483447689	47.9750692648447	34.491560312966	35.9455345755585	36.630968494735	39.8203545889693	43.2010961783211
SMAP2	na	35.5744286127679	36.1958451278075	32.9060237849903	34.6335287050582	40.5582562784163	40.7343766592042	37.1889335703105	35.4638975560538	40.7455128756442	39.9288760890704
PPIE	na	17.9218202524863	17.5819730171258	18.0716768233882	34.1194007485728	18.2297456034845	21.3036107815378	21.3638554552848	19.5013789108661	22.1267023563101	21.3862955833168
ZMPSTE24	na	33.8437807343089	30.8379075266518	34.5041992863783	38.2324244004556	43.0175153212847	36.9886868514613	39.6380528023979	36.7815582932745	39.6276132792453	46.0448112558842
STARD7	na	147.951164187371	148.236273631975	145.065160895225	172.373082137995	158.563654478274	145.574673673842	140.466407649562	139.333211098678	144.401789245188	148.613329053467
NOA1	na	99.7622354827242	103.110532502241	101.053866318538	67.3507622995801	71.4356198166525	96.9977589796759	95.6663650810724	102.175178309055	116.223009763545	105.996557891084
REST	na	54.6115552758166	54.3731445450617	57.8621489220501	77.3528879984768	64.4091654084571	57.4339103853913	60.6627994409321	60.1606245165329	51.500477958241	62.4448667031999
SSH1	na	58.2651452414522	60.1279664129697	59.4193455644283	25.7063978242672	50.2781848764199	52.6347453192207	49.6229235178308	49.2052166727838	48.1853274309889	46.5901812707593
GSTP1	na	355.205862343269	360.688421624468	340.780191526749	985.443075866999	444.930707470057	360.600679199583	358.47569806275	331.561088934359	460.150602834972	400.730095930017
APLP2	na	250.559353959116	251.862755680994	250.913553717927	192.844722587139	276.1786940999	243.977066331421	244.836565693899	256.22854221497	260.894636842346	267.503992296241
FAM234B	na	12.922170825827	15.3197326966378	14.055748640413	17.7140450461769	15.8095224184395	21.1085227707179	18.2741973471131	19.3131416626917	19.3897757582299	18.9321305163788
WBP11	na	98.5315525469311	94.537832340392	95.8495512242743	64.9203392325584	102.976592937885	114.399609544815	106.74391976159	100.443395625851	113.563179689355	119.280213253399
EIF3I	na	164.988431079756	176.097549157985	152.072545785926	341.567918726809	187.450189267522	186.15297992439	188.05467826689	188.049010926209	212.285278529965	198.125135403914
NKAIN1	na	6.61492077988765	6.627967254763	6.43368086456223	7.57170263187507	5.97248624696603	12.9928615206082	11.8311298288526	10.9177603941142	14.3785017054071	12.8551503506276
TXLNA	na	118.722444462286	122.478484719752	119.535331732026	147.601462416429	123.158131432535	114.516662351307	111.679836983182	117.610632659355	121.88960426943	122.591388343712
NCOA1	na	38.8818890027117	37.9421359015175	42.4131190752988	17.994478476987	44.1105193403373	40.6953590570402	40.5800217378161	43.332214529743	38.5482619447912	39.8120110858829
AGBL5	na	45.6506451495735	50.761497717616	43.8064002816371	48.8421558661077	44.8912364968035	35.2328947540818	36.5483946942262	36.9697955414489	33.1129570105756	35.371140964757
EFR3B	na	10.9607698969069	10.5571214956105	9.91688388040803	4.25324036728785	9.32957001977046	10.0665413583091	9.23129556709836	9.90127925397256	5.20401536254681	5.49265514981359
KIF3C	na	35.6513462962549	35.4417650209782	35.8565016337067	18.6020842437424	29.3159292253038	29.5363248381394	27.5808504290449	28.988536218855	19.6596135918435	18.5815355068162
RAB10	na	73.3025523631736	71.8360522821619	72.6555170246423	67.1638066790399	92.4369113255918	77.4499402955175	76.4878775559579	79.9255355748431	85.0760141121541	92.751857529831
HADHA	na	172.141775644053	170.263350436726	173.91427763823	180.692607252031	170.859949692616	145.730744082498	155.311838071753	167.305266177392	157.623843092251	157.105519285094
MAPRE3	na	13.1144650345447	11.4302668824655	10.4905879065473	18.8825176745526	17.7222794517815	10.7298405950969	11.1152334379348	9.90127925397256	11.5644785834373	10.050390274127
CAD	na	222.522858328081	231.0263316765	212.762235979663	134.654785694025	205.914150017946	237.461126770035	225.318969352034	231.757699952301	232.715857360704	214.291460844855
CD59	na	75.3408709755808	71.5582332954353	72.8194324606821	95.7212777165441	83.7319150309943	61.8038818277581	60.9265507428492	57.0358861968381	62.2939913027825	63.0681467202
CD82	na	10.3454284290103	10.0411719488326	8.35968723802991	5.982579857284	10.3835381809998	6.43790435705813	6.40538876084376	6.09888684085002	4.85708100504368	5.21997014237604
BCORL1	na	35.0744636701019	35.2036344609268	34.2993049913286	15.8912277459106	34.546734173627	33.5941554631943	33.383379071221	35.7650771531328	33.0744087486308	30.0343058191935
ATRX	na	77.1484365375269	74.9317495628296	90.1125109628812	150.172102198855	95.1303855154	93.6812627957368	95.2142199920717	104.132845690069	78.7926474151531	98.7898826945197
AK6	na	16.3450077410015	15.7563053900653	17.5799305152688	19.3499067259029	17.8003511674282	19.6648714906503	21.6276067572019	21.4213988422448	23.5144397863226	24.5026956683174
MYNN	na	16.7680550001803	16.5500739235699	17.6618882332887	13.7879770148342	16.4340961436124	20.757364351242	22.2304668758695	21.0825717955309	17.7322004946039	19.5943655344414
MECOM	na	1.53835366974131	1.46847178698342	1.80306979643782	1.495644964321	1.75661360204883	2.96533776446314	2.78822804883787	3.5388602656784	1.61902700168123	2.33730006375047
SCAMP1	na	46.1506100922394	41.2759637422367	53.4364321489755	36.0356958591091	56.3287428390325	53.6101853733204	49.8113173049144	51.87818559686	49.4959683371118	53.9916314726357
PREP	na	55.5730263194049	56.9925807056268	53.3954532899655	50.7117120715089	59.1393246023107	61.0625473866423	65.6740741773569	61.1394582070397	70.0807402156303	65.444401785013
HACE1	na	15.8835016400791	16.6691392035956	15.9817550138807	5.65540752133878	16.4731320014357	17.5969385759589	16.8424045652774	16.6778201882504	13.1449573231738	16.3221454451907
SEH1L	na	86.2247231890006	80.1706218839597	83.7198089573289	97.4973561116752	107.543788303212	101.679871239355	103.691940410835	96.2645287163796	119.306870719129	111.021753028147
WDR47	na	12.5760412501352	10.5571214956105	12.2526788439752	4.72062941863816	13.3892992333944	12.7977735097883	12.6600624920206	13.4024920700161	10.8320616064863	12.8941053516901
WDFY1	na	39.8049012045565	38.8152812883725	43.2326962554978	17.3401338050966	37.7476745151382	42.9583799825515	41.5973481880677	41.9392588932526	37.5074588722818	39.5003710773829
OVGP1	na	0.846094518357722	0.833456960179779	0.860556039208961	1.30868934378088	1.28818330816914	0.975440054099717	0.791253905751288	0.489416845253396	0.385482619447912	0.467460012750093
SLC25A24	na	30.3055672939039	28.8137977662152	32.1684043228112	13.460804678889	32.8291564294015	31.5652401506668	30.7835448094668	31.3603255458522	28.3329725294215	32.527425887194
MAP3K4	na	31.036285287031	35.6402071543543	35.3647553255873	27.8096485553436	34.6638417470969	42.8023095738956	40.6930580100663	45.0639972129473	40.3985785181411	45.7721262484466
PILRA	na	9.80700464460087	9.00927285527665	10.2037358934777	18.7423009591475	6.01152210478933	8.54485487391352	11.3413059824351	9.33656750944941	8.55771415174364	9.69979526456443
IGSF9	na	21.6138690598655	21.9873883780761	20.2025774919056	26.7813926423729	22.094295527992	27.1562511061361	28.1460317902958	28.3108821254272	26.3284629082924	25.9050757065677
ZNF213	na	44.1507503215757	42.1094207024164	40.6510281378709	34.5867897999231	37.9818896620781	41.7488343154679	38.0178662334786	39.1909950699066	43.752277307338	36.6956110008823
CPNE3	na	98.4546348634441	95.6491082872984	105.684477386662	60.5268821498655	110.783764502546	102.265135271814	103.767297925669	99.3516195864395	96.6019444336466	101.984192781645
RRN3	na	60.2650050121159	63.0649099869366	65.1973646848313	45.8976048426007	74.0119864329908	66.3299236787808	68.1231934094443	68.3301210873011	75.6316899356802	83.013107264204
CTTN	na	114.261218820036	118.827149465631	109.905299864687	108.667954438948	130.926267139373	101.992012056666	108.665536389844	104.283435488608	111.134639186833	111.450258039835
WNT11	na	1.07684756881892	1.38909493363296	1.47523892435822	1.16847262837578	0.507466151702996	3.27747858177505	3.12733686558843	3.08709087005988	1.88886483529477	1.59715504356282
MTIF2	na	46.5351985096747	44.8082337163319	47.6174341695625	43.2334872499039	51.1760096063559	54.2344670079443	52.7125816260025	56.3582321034103	49.9585474804493	55.8225165225736
DDHD2	na	44.1122914798322	43.260385075998	45.1996814879754	19.0227343899577	36.1472043443826	55.6000830836839	55.1240221006731	56.3205846537755	50.6524161954556	54.9655064991984
TTC39A	na	3.23054270645676	3.65133525412093	3.15537214376619	2.33694525675156	3.51322720409766	4.68211225967864	3.88091201392299	4.25416180874106	4.08611576614786	2.9995350818131
EPS15	na	46.7274927183924	48.7373879571794	51.1416160444183	22.38793555968	43.2907663260479	54.1954494057803	54.8979495561727	56.2452897545057	51.1535436007379	55.7056515193861
ORC1	na	26.0366358603717	27.1071954191804	26.3084274843882	23.836841618866	26.4663116042024	34.608613119458	38.6584051095629	38.8521680231927	45.8724317143015	39.4614160763204
MGST2	na	14.8066540712601	13.8115724829792	13.1951926012041	27.3889984091283	16.0437375653793	8.58387247607751	8.96754426518127	7.11536798099169	8.24932805618531	7.71309021037654
CHERP	na	137.067311973951	136.448810909432	115.60136126707	82.7278620890054	131.121446428489	133.752340218153	122.9834642082	122.994217957142	142.936955291286	129.057918520088
ATG16L1	na	23.0753050461197	21.6698809646742	24.2594845338907	15.5173165048304	25.7246303055596	21.2645931793738	20.6102803069502	19.0872569648825	20.9317062360216	21.2694305801292
USP40	na	20.8831510667383	22.4636494981788	22.1285838653733	20.0509903029284	19.9082874898868	15.4119528547755	15.5236480556919	14.1930885123485	9.67561374814258	9.31024525393935
POMGNT1	na	70.1489273402039	71.9551175621876	67.8609905204781	84.5506793892716	72.4115162622352	64.7692195922212	59.8715455351808	61.6288750522931	68.6930027856178	64.1978417510128
RAD54L	na	25.5751297594493	27.1865722725309	24.7102519830002	20.892290595359	28.574247926661	31.3311345376829	29.9922909037155	30.3814918553455	34.0766635591954	34.2024909328818
MAST2	na	124.145141148124	129.860532081345	123.428323337971	82.5409064684652	108.129326170561	131.099143271002	125.696334742205	130.561355333752	133.492631114812	120.760503293774
DNAJA1	na	81.1866149205978	77.0352361766167	83.4329569442593	127.784166639176	117.224681043392	76.2403946284339	79.8412869660467	81.6949657076823	82.1077979424051	90.8041074767056
B4GALT1	na	44.4199622137804	41.5537827289632	41.9623516261893	22.9955413264354	42.4710133117584	45.6505945318668	38.0178662334786	38.0992190304952	39.126485873963	36.6566559998198
CHMP5	na	21.1523629589431	21.9476999514008	22.4973935964628	29.81942147615	27.7544949123715	19.5478186841583	20.5726015495335	22.588469780926	24.4010498110528	22.8276306226295
NFX1	na	41.4586313995284	42.6253702491944	45.4865335010451	22.9488024213004	44.7741289233335	47.1332634140983	49.1707784288301	49.2428641224187	45.5254973567983	43.5906461889462
DIMT1	na	24.8059529245787	27.7422102459841	26.7182160744877	28.0900819861538	31.3457938321158	31.7993457636508	32.2530163487192	33.0544607794217	34.886177060036	37.4747110221325
IPO11	na	25.4982120759623	25.28152779212	26.3084274843882	14.8162329278049	33.3366225811045	31.058011322535	33.797845402805	31.0591459487732	29.8749030072131	35.1763659594445
EIF2AK1	na	207.754663098564	199.077148202941	212.926151415703	207.988127850889	203.454890975078	175.618227340113	175.583009561953	174.044159662035	157.315456996693	165.870394524158
SNX10	na	12.922170825827	13.4146882162269	14.5474949485324	14.3021049713196	16.9415622953154	19.2356778668464	21.6652855146186	20.7060972991822	18.3104244237758	19.5554105333789
SEPHS1	na	63.7647596107774	61.1995539332009	59.7061975774979	48.3747668147574	55.2747746778032	70.5438247124915	68.4623022261948	72.6972252449468	73.7813733623303	68.6776668732012
MRPL28	na	50.2272473170539	52.5077884913261	46.9207935663933	137.178686571317	52.7764797771116	42.6072215630756	43.217534756987	42.2780859399665	48.2624239548785	43.5516911878837
ITPKC	na	16.6142196332062	19.1298216574597	17.4979727972489	20.2846848286036	19.0885344755973	15.0998120374636	14.2425703035232	14.4566206597926	19.2741309723956	18.3867605015037
RBM22	na	71.9949517438935	73.0267050824187	69.1313351497865	87.4484915076435	64.2139861193406	73.7432680899386	73.5112557200364	75.2948992697533	86.2710102324426	82.6625122546415
TMED2	na	168.603562203648	160.301555341244	174.07819307427	154.612298186683	187.801511987932	184.865399052978	188.130035781723	173.592390266416	190.852444888661	206.851055641916
ERO1B	na	16.6911373166933	16.748516056946	18.235592259428	14.3021049713196	18.3858890347778	15.9191816829074	16.767047050444	17.0542946845991	16.9997835176529	18.0751204930036
ZFAND6	na	24.1136937731951	24.1702518452136	26.472342920428	29.2585546145296	26.3882398885558	24.9712653849528	24.6795861079568	21.4590462918797	24.9792737402247	25.5155256959426
TXLNG	na	40.5740780394271	42.030043849066	42.6999710883685	31.5954998712811	40.3630769892998	46.9771930054424	47.4752343450773	51.2005315034322	46.0651730240254	49.6286713536349
HUWE1	na	429.085297332596	442.724399562163	444.292789385884	170.456787027459	394.496379162344	479.799453810569	458.098332672579	492.729820821265	434.554556903631	433.296476818274
ZW10	na	31.4593325462099	27.7818986726593	33.6026643881594	23.5096692829207	32.0484392729353	34.6866483237859	37.3773273573942	35.6521348042282	34.2308566069745	41.2923011262582
ALG9	na	29.5363904590332	29.0916167529418	28.3573704348858	35.0074399461384	23.8509091300408	35.7011059800496	36.0585708478087	31.9626847400103	32.6889261291829	31.4756408585063
ACOX3	na	13.422135768493	13.6925072029535	11.4331016637762	15.5640554099654	11.4375063422291	12.4466150903124	12.2455961604366	12.0848313327954	13.0678607992842	13.0888803570026
MTMR2	na	29.0364255163673	32.26669088696	34.9959455944977	28.323776511829	33.6098735858676	41.6707991111399	43.5943223311543	42.6922078859501	41.5164781145401	43.7464661931962
PPP1R15A	na	62.2648647827797	65.6843461475016	56.4688677157118	68.3322793074157	49.8487904403635	63.7547619359575	60.7758357131823	69.9113139719659	80.4887709407239	77.0919471027028
HSD17B14	na	6.80721498860531	5.91357557460891	6.92542717268164	10.2358202245718	3.98165749797735	3.19944337744707	2.71287053400442	2.67296892407624	2.96821616974892	1.9867050541879
TRIP6	na	249.174835656349	256.188794188594	217.146973893728	401.767628540729	219.459592682634	235.588281866164	224.565394203699	234.807143372726	286.644875821467	260.725822111364
FTL	na	503.503156106332	492.771505599625	480.6000584687	1195.4409766387	387.079566175916	351.86073631485	334.285935801211	350.836583147415	441.685985363417	386.901070552827
SRRT	na	130.375473510576	132.757787228636	128.058934406095	287.210572054767	154.464889406827	107.532511563953	120.91113255028	113.544708098788	102.962407654537	109.580417988834
BAX	na	38.9972655279423	42.4666165424935	39.2167680725227	67.9116291612004	37.9428538042548	26.7270574823322	28.4097830922129	27.6708754816343	26.7910420516298	25.4765706948801
NLK	na	13.3836769267494	10.6761867756362	12.6624674340747	9.95538679376166	15.2239845510899	14.5145480050038	14.0541765164395	13.0260175736673	11.9114129409405	13.9069353793153
PIGS	na	45.2275978903946	46.7529666234181	44.9538083339157	56.8812475493331	48.4434995587244	42.8413271760596	39.7510890746481	39.1909950699066	42.7885707587182	41.2533461251957
ATXN7L3	na	59.4573693355018	57.905414519157	56.9606140238312	42.9063149139587	58.1243922989047	50.3717243937094	47.3245193154104	49.6193386187674	51.6546710060201	50.7973213855101
PGS1	na	17.6526083602816	18.9710679507588	18.1126556823981	12.2455931453782	18.5810683238943	14.9827592309717	17.3699071691116	17.8825385765664	19.3126792343404	18.6204905078787
PSMC5	na	67.7644791521049	72.2726249755894	67.2872864943388	149.47101862183	79.9064009643102	68.5149093999641	75.4328723482895	73.563116586549	70.5433193589678	74.0924120208897
UIMC1	na	16.1527135322838	13.771884056304	16.3915436039802	15.9379666510457	15.6533789871463	18.5723786300586	16.1641869317763	19.0872569648825	19.4668722821195	21.3083855811917
LPCAT2	na	2.76903660553436	3.01632042731729	2.99145670772639	1.58912277459106	3.39611963062774	2.7702497536432	3.0896581081717	3.16238576932964	2.23579919279789	2.45416506693799
OGFOD1	na	48.2658463881337	48.8167648105299	45.8963220911446	54.0301743360962	57.9682488676114	59.6969313109027	60.5497631686819	59.821797469819	70.4276745731334	71.7551119571393
SH3BP2	na	76.9946011705527	81.4406515375669	76.3436143355378	75.5768096033456	75.0659545942201	86.4630063953989	83.3077326483856	81.6949657076823	91.3979290710998	86.0515973470796
NOP14	na	109.915369703017	110.095695597081	111.339559930036	118.576602327574	120.776944105313	126.299978204831	136.397101848555	136.773184523507	138.850839525138	144.562008942966
ADD1	na	148.104999554345	151.133528779267	134.615551847687	144.984083728867	140.91944674214	128.055770302211	124.792044564203	125.478949633044	129.522160134498	124.461228394712
L2HGDH	na	26.7673538534989	28.0597176593859	29.7096727822141	24.7716197215666	36.6937063539089	36.9886868514613	37.7164361741447	33.7697623224843	41.0153507092578	41.9155811432583
TXNDC16	na	18.8832912960746	16.0341243767919	21.4729221212141	10.8901648964623	21.7820086654055	19.8209418993063	20.5349227921168	19.6519687094056	19.7752583776779	20.6851055641916
RTRAF	na	140.413231205638	137.441021576313	142.032725328489	298.053998046094	140.763303310846	140.463367790359	149.396273157327	146.712111227114	153.422082540269	157.183429287219
GMCL1	na	21.3446571676607	21.1936198445715	21.7597741342837	20.7988127850889	30.604112533473	28.1316911602358	30.3690784778828	27.8591127298087	31.571026532784	31.7483258659438
SF3B2	na	311.055112021694	316.158006894863	288.778019443121	320.628889226315	300.84935624423	316.003559926144	316.350847270848	359.721381261246	358.730125658226	367.306705018386
KLHL42	na	76.1100478104515	74.0586041759746	75.9748046044483	51.2725789331293	84.3174528983439	62.11602264507	62.2076284950179	60.122977066898	52.8882153882535	52.9788014450105
GNAS	na	502.387849695769	489.755185172308	463.88068399264	421.725141033387	558.017587584179	462.670726460578	458.249047702246	452.484697161582	493.417752893327	458.850957515279
DNM1L	na	63.9955126612386	62.271141453432	70.9753838052343	54.4040855771764	79.7502575330169	79.7129612210289	81.1223647182154	79.6243559777641	72.0467015748147	84.2207122971418
ERGIC2	na	20.0370565483806	20.1617207510156	23.6448016487415	32.3900612585767	25.02198486474	24.8542125784608	26.1113788897925	24.6590795108442	22.8976675952059	25.5934356980676
TFAP2C	na	4.15355490830155	4.80229962770253	4.0569070419851	2.33694525675156	3.82551406668412	3.08239057095511	2.71287053400442	3.12473831969476	3.70063314669995	2.80476007650056
AURKA	na	43.3431146449615	45.3638716897851	43.2736751145078	38.4661189261307	40.519220420593	42.4511511544197	45.2145089000736	45.8922411049146	44.9087251656817	46.0058562548217
PIR	na	19.5755504474582	17.5422845904506	18.3585288364578	39.4476359339664	21.8991162388754	17.7920265867788	16.8424045652774	18.2213656232803	21.5484784271383	19.944960544004
AAMDC	na	1.76910672020251	1.42878336030819	1.72111207841792	3.22498445431716	1.71757774422552	1.20954566708365	0.75357514833456	1.05412858977655	0.462579143337494	1.05178502868771
RFX2	na	10.1915930620362	10.1999256555335	10.6135244835772	7.10431358052475	5.89441453131941	10.8078757994249	11.3036272250184	13.5154344189207	12.1427025126092	10.7126252921896
METTL2A	na	23.1137638878632	25.0830856587438	23.0301187635922	25.8466145396723	26.4272757463791	25.0102829871167	26.6765602510434	26.2779198451439	29.6821616974892	27.9696907628806
SULT2B1	na	4.15355490830155	4.24666165424935	4.46669563208461	19.490123441308	8.90017558371408	5.81362272243431	4.40841461775718	4.06592456056668	7.16997672173115	5.14206014025102
ALG6	na	8.61478055055136	8.29488117512256	10.2447147524876	12.7597211018635	11.3203987687591	10.9639462080808	11.9441661011028	10.3154011999562	9.82980679592174	9.85561526881446
CNOT3	na	94.262621113399	95.7284851406489	81.179119698712	125.587438097829	91.4610148800091	88.8820977295662	87.3393596919755	90.5044689222434	99.300322769782	89.7912774490804
PTPN4	na	25.5751297594493	23.6939907251109	25.4478714451793	16.452094607531	22.9140485422814	29.5363248381394	28.1083530328791	29.0638311181248	27.0223316232986	31.0081808457562
DDX18	na	76.4946362278868	77.1939898833176	80.9742254036622	95.9082333370842	86.6986402255656	103.00646971293	99.8110283969125	98.8245552915512	100.186932794512	110.59324801646
KHSRP	na	345.360398856925	347.313421834916	315.496235517609	216.027219534115	350.502967395477	345.11069114048	322.078018398191	348.088319324069	362.353662281037	343.816839377693
GNA11	na	97.223951927651	95.8872388473498	85.9326673438663	110.303816118674	101.961660634479	92.1205587091773	90.881162889148	91.859777109099	102.846762868703	96.2188526243941
ASAP3	na	19.4217150804841	18.7726258173826	19.5878946067564	10.2358202245718	15.0678411197966	9.52029492801324	9.419689354182	9.56245220725867	8.63481067563322	8.72592023800174
EDEM2	na	22.9599285208891	23.0589758983072	23.3169707766619	38.3726411158607	26.7785984667888	21.1865579750459	22.9463632667874	23.793188169242	26.020076812734	21.5421155875668
DNMT3B	na	6.92259151383591	7.69955477499415	8.27772952001001	5.00106284944835	6.71416754560887	10.339664573457	10.4370158044337	10.0518690525121	9.98399984370091	9.19338025075183
TPX2	na	181.564191871218	190.861643881169	188.584709163792	122.315714738377	161.608451388492	173.784400038406	179.124812759125	182.552483279517	172.811858298499	185.425805057537
FER1L4	na	1.11530641056245	1.38909493363296	1.43426006534827	0.7478224821605	0.858788872112762	0.858387247607751	0.9419689354182	0.489416845253396	0.34693435750312	0.662235018062632
PDRG1	na	11.6530290482904	12.6209196827224	12.9493194471444	23.930319429136	12.1791876408719	12.4075974881484	12.0948811307697	11.8212991853513	13.5304399426217	13.7121603740027
EPB41L1	na	45.9198570417782	45.9195096632383	44.1342311537167	29.0715989939895	44.6179854920403	49.5133371461016	47.512913102494	49.2052166727838	48.4937135265473	46.9407762803218
DOCK9	na	45.7275628330605	45.006675849708	51.9611932246173	12.9934156275387	52.1909419097619	45.5725593275388	43.4812860589041	44.2357533209801	41.1309954950922	41.9155811432583
ANKRD10	na	36.8435703903045	38.2199548882441	41.5115841770799	49.6367172534032	34.546734173627	46.3138937686546	43.8203948756547	44.8381125151381	37.8543932297849	43.1621411772586
TGDS	na	8.23019213311603	10.636498348961	9.54807414931847	6.07605766755407	12.1401517830486	10.378682175621	10.8138033786009	10.2401063006864	10.1767411534249	12.0760503293774
DOCK3	na	1.19222409404952	1.66691392035956	0.942513757228862	0.140216715405094	0.58553786734961	0.858387247607751	0.678217633501104	0.865891341602163	0.809513500840614	0.779100021250155
C3ORF18	na	9.30703970193495	9.84272981545643	9.34317985426872	5.42171299566363	7.22163369731186	4.29193623803875	3.99394828617317	4.89416845253396	3.4693435750312	2.532075069063
COQ9	na	53.1501192895624	53.2618685981554	53.6003475850153	75.0626816468602	65.1118108492767	45.1043481015709	46.3448716225755	46.8710747954214	45.1014664754056	41.0975261209457
KIF9	na	4.9227317431722	4.12759637422367	5.08137851723387	8.88039197565594	4.2158726449172	4.25291863587477	4.22002083067354	3.72709751385279	3.85482619447911	3.62281509881322
CRLS1	na	26.99810690396	26.1149847522997	26.4313640614181	42.4389258626084	28.6132837844843	28.1316911602358	26.4881664639598	24.9602591079232	27.7547486002496	27.852825759693
PPP1R13B	na	54.419261067099	52.5871653446765	52.985664699866	38.886769072346	47.9360334070214	55.7561534923398	55.0486645858396	53.5346733807946	55.3938524146649	55.0434165013235
SMOX	na	21.8830809520702	22.2652073648027	17.2111207841792	43.373703965309	19.7521440585935	19.3917482755024	18.3495548619465	18.9743146159778	30.1832891027715	25.5155256959426
FKBP1A	na	141.528537616201	135.853484509304	136.049811913036	326.938641419544	154.191638402064	137.380977219404	131.348148354714	119.643594939638	141.664862647107	132.135363604026
NSFL1C	na	47.5351283950066	46.5148360633667	45.4865335010451	80.9050447887391	49.2242167151906	46.8601401989504	48.6432758249959	47.5110814392143	49.7658061707254	50.4467263759475
SLC4A11	na	41.3817137160413	38.378708594945	38.2742543152938	49.5899783482682	41.2218658614126	39.2517077769726	40.730736767483	39.2662899691763	44.3305012365098	43.7464661931962
ZNF343	na	10.5761814794715	10.993694189038	11.6789748178359	7.478224821605	11.3203987687591	12.7977735097883	13.8657827293559	13.8166140159997	11.5644785834373	13.9069353793153
EBF4	na	7.30717993127124	6.54859040141255	5.49116710733337	7.52496372674003	5.19176909049988	5.57951710945038	5.6518136125092	5.45888019705711	5.31966014838118	4.63564512643842
MAVS	na	97.5700815033428	92.0374614598527	91.0140458611001	62.1160049244566	89.7824729936069	103.20155772375	98.492271887327	100.405748176216	107.125619944575	100.425992739145
LZTS3	na	9.76854580285734	9.24740341532802	9.22024327723887	6.68366343430947	7.49488470207501	8.31074926092959	7.15896390917832	7.22831032989632	7.16997672173115	6.34966517318876
XRN2	na	121.49148106782	126.48701581395	133.795974667488	63.7518666041827	124.680529887644	142.024071876919	146.005184989821	146.222694381861	149.528708083845	147.795274031154
KIZ	na	19.8832211814065	18.8916910974083	22.6613090325026	13.1336323429438	20.571897072883	29.8874832576153	33.8355241602218	31.435620445122	25.0563702641142	27.8917807607556
DYNLL1	na	91.6474198748387	92.5137225799554	92.9400522345678	223.78587778653	106.684999431099	65.2374308181891	68.2362296816944	60.9135735092304	71.0829950261949	67.4311068392009
SNX5	na	145.297504107067	142.12425592399	147.933681025921	119.511380430275	125.81256976452	169.843622219843	169.328335830776	180.218341402154	186.573587812789	190.217270188225
RPL6	na	1119.07537705332	1158.58455150324	1176.9947884838	2342.32023084209	1047.80049569322	1024.64125042851	1065.59293850248	1107.3997310099	1139.06259220663	1054.3950137589
MAPKAPK5	na	32.0746740141064	33.4970321138921	33.971474119249	34.1194007485728	32.0484392729353	34.9207539367699	34.9282081253069	32.7156337327078	34.1152118211402	35.9554659806947
ESF1	na	20.7293156997642	18.9313795240835	22.1285838653733	79.9235277809035	27.6373873389016	21.6937868031777	22.0043943313692	24.8096693093837	22.1652506182549	27.3853657469429
RBBP9	na	26.4981419612941	24.8052666720172	30.2423979493435	24.3977084804863	29.0036423627174	32.6577330112585	33.0065914970537	33.2050505779612	28.8726481966486	31.9820558723189
ANAPC5	na	119.876209714592	120.255932825939	121.256443810444	150.312318914261	113.438202834531	107.454476359625	119.064873436861	118.024754605338	109.399967399317	115.42366814821
SLC23A2	na	24.3059879819128	25.122774085419	23.194034199632	9.16082540646613	18.3858890347778	44.4800664669471	42.803068425403	42.5792655370455	40.0130958986932	39.2276860699453
SLC8B1	na	22.8445519956585	22.4636494981788	21.3909644031942	25.6129200139971	20.7670763619995	22.1619980291456	23.1724358112877	21.986110586768	23.630084572157	21.8927105971294
TMEM230	na	36.4589819728691	38.894658141723	40.4871127018311	34.399834179383	36.1472043443826	31.136046526863	27.9953167606289	26.4285096436834	24.5166945968872	24.4247856661924
DZANK1	na	1.84602440368958	2.02410976043661	2.21285838653733	1.26195043864584	1.71757774422552	2.02891531252741	1.35643526700221	1.73178268320433	0.963706548619779	1.28551503506276
KDM2B	na	64.3416422369304	64.3746280672191	61.4682885149258	45.7573881271956	63.5503765363444	65.0813604095331	62.9612036433525	65.1300878683366	75.3233038401219	70.7422819295141
TASP1	na	5.3842378440946	6.11201770798504	6.67955401862194	4.25324036728785	5.11369737485326	5.8526403245983	6.74449757759431	6.55065623646854	6.74594584033845	6.77817018487635
GCN1	na	202.216589887496	199.513720896369	192.887489359837	94.5060661830332	200.29298649139	237.578179576527	233.156150894713	240.416613368322	244.704366825534	241.209366579048
RPLP0	na	3960.45306390727	3939.83042762316	3806.56719229331	7074.26046452293	3363.29047419834	3186.60658633512	3236.26615328019	3290.31180318895	3828.6519246186	3289.12655971178
PXN	na	127.875648797247	127.757045467557	116.05212871618	97.7777895424854	121.401517830486	110.185708511104	101.092106149081	107.709353405382	111.59721833017	102.802247803958
KIF16B	na	13.5375122937236	14.7640947231846	14.2196640764528	5.00106284944835	15.1459128354433	15.4119528547755	15.2975755111916	17.0542946845991	18.9271966148925	17.1402004675034
TRMT6	na	14.4989833373119	14.4465873097828	14.9982623976419	19.9575124926584	18.1907097456612	19.8989771036342	20.5349227921168	19.6519687094056	18.079134852107	20.4903305588791
PEBP1	na	155.296802960386	150.220694965736	149.04011021919	235.096692829207	191.158595760736	153.456229310968	158.853641268925	160.415782894209	166.95252248289	165.75352952097
BRAP	na	23.6137288305292	24.6068245386411	26.1035331893385	23.1824969469755	24.2803035660972	22.5131564486215	23.1724358112877	26.7296892407624	23.3602467385434	25.3986606927551
ERP29	na	98.0700464460087	98.5860518612652	99.2507965221002	138.066725768882	84.0051660357574	101.406748024207	97.1358366203248	104.358730387878	118.073326336895	113.826513104648
FUS	na	111.953688315424	114.977372078134	114.208080060732	139.422154017798	182.804922186548	107.766617176937	120.345951189029	115.389433130897	109.978191328489	131.434173584901
IGBP1	na	63.4955477185727	61.4376844932523	67.1643499173089	66.4627231020145	51.9957626206454	53.6492029754844	54.7095557690891	58.5794316318681	63.4504391611262	61.5489016787622
FXYD5	na	186.525382456134	188.797845694057	175.553431998628	485.47700763757	183.858890347778	164.92740434718	180.368211753877	166.589964634329	214.366884674984	183.750740011849
ZNF302	na	19.92168002315	20.9554892845201	22.333478160423	12.1053764299731	17.3709567313718	15.0998120374636	16.2772232040265	15.9248711955528	11.98850946483	15.5430454239406
GRAMD1A	na	93.108855861093	93.4265563934857	81.5069505707916	53.0486573282605	60.8569023465362	81.0785772967685	74.0764370812873	76.7631498055135	83.0329562290801	71.0149669369516
FXYD3	na	1.03838872707539	0.714391680154096	1.14740805227861	1.58912277459106	0.819753014289455	0.312140817311909	0.489823846417464	0.0752948992697533	0.192741309723956	0.35059500956257
CMTM1	na	4.07663722481448	3.8894658141723	4.01592818297515	0.794561387295532	3.55226306192097	4.01881302289083	3.46644568233898	4.21651435910618	4.20176055198224	3.97341010837579
GANAB	na	485.19674743641	493.287455146403	476.174341695625	375.640580570246	445.594317053053	481.789351520932	452.032052728486	446.310515421463	444.500008485387	435.555866879899
GMIP	na	21.3831160094043	20.7173587244688	21.7597741342837	16.5923113229361	19.8302157742401	19.8989771036342	17.9350885303625	17.9578334758362	19.3897757582299	18.3867605015037
RBM41	na	9.19166317670435	10.7158752023114	11.1872285097165	8.92713088079097	10.8519684748794	12.6026854989683	11.8311298288526	11.8212991853513	8.86610024730196	10.8684452964397
BIRC5	na	83.3403100582356	84.060087698132	79.3760499022742	150.452535629666	79.633149959547	68.983120625932	75.1691210463724	71.7936864537098	79.370871344325	79.3123821632658
LAG3	na	1.23068293579305	0.873145386855006	1.22936577029852	1.44890605918597	0.819753014289455	1.13151046275567	1.24339899475202	0.752948992697533	1.00225481056457	0.623280017000124
MLF2	na	197.832281928733	204.99072377755	197.682015864001	468.837957409499	199.70744862404	177.491072243985	157.911672333507	156.161621085468	174.238143990456	161.819074413657
OTUB2	na	14.5759010207989	16.1531896568176	13.8918332043732	11.0771205170024	11.4765422000524	14.0073191768719	13.300601368105	12.6118956276837	12.6823781798363	13.9458903803778
DDX24	na	172.103316802309	175.264092197805	181.249493401011	231.68475275435	196.584579998176	171.521379112894	168.273330623107	173.85592241386	177.16781189826	177.08943483016
ZBTB25	na	20.2293507570983	19.2488869374854	18.8912540035872	17.0597003742864	21.9381520966987	20.2501355231101	22.5318969352034	20.141385554659	19.2741309723956	20.9188355705667
NECAP1	na	30.8439910783133	31.4332339267802	31.2668694245923	25.8466145396723	32.5559054246383	33.9062962805062	31.8762287745519	32.5650439341683	36.0811731803245	36.6956110008823
ARHGAP4	na	123.183670104536	133.075294642038	117.978135089648	226.964123335712	117.029501754275	73.0409512509868	70.5723126415316	67.7277618931431	80.6429639885031	74.5988270347023
ANKRD24	na	2.26907166286844	2.42099402718888	1.96698523247763	3.50541788512735	2.34215146939844	1.13151046275567	1.39411402441894	1.43060308612531	0.655320453061449	0.623280017000124
DHX32	na	35.3821344040502	33.4970321138921	33.3567912340997	35.895479143704	40.0507901267134	27.9756207515799	29.6155033295482	26.1649774962393	28.602810363035	29.2552057979433
RCOR1	na	118.991656354491	115.334567918211	119.535331732026	59.3584095214897	138.460187699271	119.706003439117	120.948811307697	116.255324472499	125.860075249743	138.485028777215
GPATCH2L	na	30.7286145530827	35.2433228876021	35.8155227746968	14.909710738075	31.8922958416421	37.6910036904131	38.0555449908953	37.1203853399884	32.8816674389069	35.0205459551945
LTBP4	na	127.644895746785	124.224775493462	106.422096848842	100.488646040317	64.1749502615173	104.56717379949	95.2518987494884	105.638743675464	95.792430932806	82.4287822482664
BLVRB	na	19.7293858144323	20.2014091776908	16.9242687711096	40.0085027955868	19.1666061912439	14.3194599941838	15.9004356298592	15.4354543502994	20.3149340449049	16.6727404547533
SLC9A1	na	67.6875614686178	64.4540049205695	62.3288445541347	56.4605974031178	62.1450856547053	77.6060107041735	66.6914006276086	74.9184247734045	90.1643846888665	82.5066922503914
SPTLC1	na	60.1496284868853	54.4525213984122	61.9600348230452	49.1693282020529	65.1898825649233	56.4584703312916	57.8745713920942	55.0782188158245	62.1012499930585	65.0938067754505
PAPOLA	na	167.872844210521	172.287460197163	193.952939694096	170.269831406919	218.756947241814	188.845194473705	192.952916731064	184.096028714547	168.571549484572	186.750275093662
CCNK	na	96.1086455170885	96.1253694074011	98.8819867910106	47.2997719966516	104.538027250817	98.2463222489235	94.8374324179044	94.2315664360962	96.2550100761435	96.8421326413943
PCBP4	na	38.3434652183022	37.3071210747139	36.5121633778659	62.4899161655368	32.8681922872248	37.1837748622812	35.4180319717243	36.2921414480211	31.6866713186183	28.6319257809432
YPEL3	na	32.3823447480546	29.8853852864463	28.8081378839952	39.6813304596416	17.5661360204883	10.495734982113	8.44004166134708	10.4659909984957	7.16997672173115	7.40145020187647
MRPS33	na	9.80700464460087	9.8030413887812	9.95786273941798	14.909710738075	9.79800031365015	8.34976686309358	9.60808314126564	9.11068281164015	7.86384543673739	8.37532522843917
NDUFB2	na	36.8435703903045	32.26669088696	30.7751231164728	113.949450719206	39.6604315484803	29.8094480532874	31.725513744885	30.3814918553455	36.6979453714412	33.3844359105691
NUDC	na	61.3033937391913	65.4859040141255	60.0340284495775	212.241368218177	83.2634847371146	64.7302019900572	65.0712140586893	71.8689813529795	67.7292962369981	71.8330219592643
MAEA	na	69.1874562966156	63.144286840287	67.2053287763189	74.68877040578	66.7122810200323	65.0423428073691	67.8971208649439	68.066588939857	75.0534660065084	71.7161569560768
ICAM1	na	1.11530641056245	1.11127594690637	1.59817550138807	1.21521153351081	1.48336259728568	0.780352043279774	0.828932663168016	0.376474496348766	0.655320453061449	0.467460012750093
STRN4	na	117.184090792545	123.510383813308	115.68331898509	137.038469855912	107.817039307975	110.34177891976	103.352831594085	104.885794682766	114.295596666306	104.672087854958
MUL1	na	27.1134834291906	25.3212162187952	25.9805966123086	43.326965060174	24.0851242769806	20.0160299101262	21.2884979404513	19.9531483064846	21.972509308531	21.3862955833168
TFAP4	na	47.1889988193148	47.3086045968712	44.5440197438162	55.9932083517675	45.593881937623	46.1578233599986	47.3998768302438	50.6358197589091	56.8201381066222	54.6538664906984
PDCD7	na	37.535829541688	35.9180261410809	35.9794382107366	44.1215264474695	39.0748936811307	36.4424404211654	37.4150061148109	38.3627511779393	38.5868102067359	38.9160460614452
SPG21	na	75.4562475008114	78.1862005501983	74.2127136670204	109.088604585163	78.6962893717876	85.1364079218233	82.7425512871347	78.9467018843363	83.7653732060312	86.8696523693923
DNAJB11	na	82.4557566981344	87.7511113789281	88.3094411664434	138.767809345908	98.6436127194977	102.382188078306	112.885557220517	114.184714742581	126.207009607246	137.433243748527
CHRD	na	3.69204880737915	4.00853109419798	4.26180133703485	2.43042306702163	3.78647820886081	2.80926735580719	2.75054929142114	2.2588469780926	1.96596135918435	1.75297504781285
FLT3LG	na	3.92280185784035	3.01632042731729	3.85201274693535	4.44019598782797	2.53733075851498	1.48266888223157	1.01732645025166	1.24236583795093	0.886610024730196	0.934920025500186
RAB11FIP3	na	47.6505049202372	48.7770763838547	44.0932522947068	38.5595967364008	45.9842405158561	50.6058300066933	48.0027369489115	52.6311345895575	47.4143621920931	48.2262913153846
GNPTG	na	39.6510658375824	39.0931002750991	33.6846221061793	40.288936226397	31.3067579742925	27.741515138596	25.9983426175423	29.6285428626479	27.0994281471882	27.463275749068
GOLGA3	na	63.1878769846244	61.7155034799788	61.9190559640352	51.2725789331293	67.6101057499683	62.7012866775298	66.352291810858	73.563116586549	61.2917364922179	68.1322968583261
PABPC4	na	173.218623212872	169.628335609923	160.596148459996	195.836012515781	147.321327425162	176.866790609361	165.522781331686	181.761886837184	191.584861865612	191.385920220101
MCOLN1	na	18.690997087357	17.8994804305276	17.0881842071494	23.0890191367054	14.5603749680936	12.4466150903124	15.8250781150258	15.247217102125	16.9997835176529	15.192450414378
USP48	na	46.6890338766489	49.1739606506069	56.2639734206621	38.4661189261307	55.5870615403897	59.0336320741149	61.1526232873496	67.5395246449687	54.0061149846524	65.132761776513
EFNB1	na	20.2293507570983	19.8045249109386	17.5389516562588	23.977058334271	20.9232197932927	18.4553258235666	17.6713372284454	15.4354543502994	18.1176831140518	16.8285604590033
PDPR	na	144.374491905222	147.720324085197	149.531856527309	64.4062112760731	129.911334835967	144.209057598102	144.234283391235	142.683834116182	133.222793281198	136.654143727277
AARS1	na	433.085016873923	462.171728633025	409.583695804455	450.189134260621	323.138831061338	311.828676494598	305.16025631808	331.711678732898	352.061276341778	341.089989303318
GLG1	na	248.982541447632	246.74294863989	252.470750360305	157.510110305055	226.642190522123	202.189214413789	201.845103481412	210.67512815677	203.457726544608	210.824465750292
KIF4A	na	44.8430094729593	47.3086045968712	47.5354764515426	33.9791840331677	47.1943521083786	45.8066649405227	48.2288094934119	50.2593452625603	46.9903313107004	54.6538664906984
TNRC6A	na	46.4582808261877	48.5389458238033	48.4370113497615	47.0193385658415	46.9991728192621	50.9569884261692	51.2807888441668	51.0499417048927	43.4824394737244	46.9018212792593
PLEKHG2	na	16.6526784749497	17.3041540303992	16.8832899120996	7.66518044214513	12.3743669299884	15.0217768331356	16.1641869317763	15.4354543502994	11.9499612028853	12.2318703336274
NAT14	na	13.6528888189542	13.8512609096544	12.8263828701145	46.8791218504364	13.7796578116275	11.1980518210648	11.2282697101849	10.7671705955747	14.0701156098488	13.9458903803778
PITPNM2	na	23.5752699887856	23.2971064583586	22.0056472883434	13.8814548251043	22.7579051109882	25.9076878368885	26.3751301917096	26.4285096436834	30.1447408408267	31.2419108521312
EXOC1	na	27.4596130048824	27.7818986726593	29.7096727822141	21.0792462158991	27.6764231967249	25.9467054390525	24.8679798950405	27.0685162874763	19.7752583776779	21.8537555960669
RBM27	na	55.3807321106873	55.8416163320452	63.3942948883935	32.810711404792	72.9580182717615	71.6363175730832	69.2158773745294	74.5795977266906	72.162346360649	77.4035871112029
OSBPL8	na	55.649944002892	56.2781890254727	63.3123371703736	29.81942147615	65.0337391336301	70.6218599168195	72.7953593291185	70.3630833675845	63.9515665664085	72.806896985827
DTX2	na	29.9594377182121	27.3453259792318	27.6607298317166	41.3171921393676	28.7303913579542	25.8686702347245	26.186736404626	23.1531815254491	29.720709959434	26.8010407310053
PUS7	na	25.1520825002705	25.8768541922484	28.8900956020151	18.6488231488775	29.3159292253038	30.8239057095511	31.3487261707177	31.2850306465825	27.3692659808017	30.5017658319436
LAMB1	na	162.719359416887	168.120175396264	162.972922282573	70.9496579949775	147.165183993869	224.975494077559	226.260938287452	245.461371619396	234.874560029612	239.53430153336
DLD	na	102.10822482908	93.7043753802123	107.77439919617	123.203753935942	112.462306388949	126.065872591847	130.82064575088	122.730685809698	107.279812992354	134.083113657152
WDR7	na	17.3449376263333	18.6932489640322	19.3010425936867	8.59995854484576	18.1907097456612	18.6113962322226	17.2191921394447	17.1295895838689	16.2673665407019	16.0105054366907
TXNL1	na	79.03291978296	79.2974764971047	80.7283522496025	112.640761375425	76.6664247649757	86.150865578087	80.067359510547	87.7562050988975	88.4297129013509	86.4801023587672
CMTM6	na	46.7274927183924	43.1016313692971	46.8388358483734	34.0259229383028	58.3976433036678	40.6563414548762	42.0494932770685	37.4968598363371	36.6593971094964	42.3830411560084
ITGA6	na	408.086769740627	411.727738328811	418.476108209615	123.811359702698	425.881208852283	233.052137725504	237.074741666053	241.16956236102	273.268628926624	308.173013405499
MAP3K20	na	57.2652153561204	57.1513344123277	64.5007240816621	60.5736210550005	76.9787116275621	73.8213032942666	74.8676909870386	80.9420167149848	90.3956742605352	99.8027127221449
FH	na	38.1511710095846	41.1965868888862	40.6920069968809	46.8323829453013	49.3413242886605	44.792207284259	44.8377213259063	45.5534140582007	45.5640456187431	43.7075111921337
SEL1L3	na	142.797679393737	147.561570378496	148.097596461961	75.9039819392908	128.115685376095	140.034174166555	141.672127886897	140.048512641741	154.925464756116	147.912139034342
CDV3	na	123.683635047202	122.399107866402	127.280336084906	94.2723716573581	136.352251376813	149.086257868601	156.630594581338	158.985179808084	165.873171148436	183.361190001224
ALKBH5	na	84.0710280513628	83.186942311277	80.1956270824732	98.8060454554561	91.0316204439528	77.4499402955175	72.041784180784	69.7983716230613	84.8832728024301	83.4026572748291
NLRP1	na	3.15362502296969	4.16728480089889	4.38473791406471	2.47716197215666	2.88865347892474	0.117052806491966	0.226072544500368	0.0752948992697533	0.0770965238895823	0.0779100021250155
PITPNM3	na	13.3836769267494	16.7882044836213	16.8832899120996	6.63692452917444	15.1068769776199	19.3527306733384	16.8424045652774	17.5437115298525	18.4260692096102	17.1012454664409
SPAG7	na	24.3059879819128	27.6231449659584	24.3004633929007	48.4215057198924	24.8268055756235	29.5753424403034	32.4790888932195	28.0473499779831	28.7570034108142	29.0214757915683
ORC6	na	15.3450778556696	14.8037831498599	17.5799305152688	15.3770997894253	17.7222794517815	20.796381953406	19.0277724954476	21.1578666948007	22.4350884518684	20.6071955620666
ZC3HC1	na	22.6907166286844	23.9718097118374	22.5793513144827	26.1270479704825	19.5960006273003	19.6648714906503	18.5379486490302	19.8778534072149	20.854609712132	18.4257155025662
TMEM101	na	24.4598233488869	23.1780411783329	21.3090066851743	36.9237350566747	21.8210445232288	20.83539955557	20.4595652772833	20.1790330042939	25.0178220021695	24.5026956683174
PSME1	na	57.2267565143769	56.8735154256011	58.804662679279	140.637365551309	68.3517870486112	50.9179708240052	53.3154417446701	49.3934539209582	51.6546710060201	50.48568137701
PPP2R3C	na	11.8453232570081	11.3112016024399	12.7854040111046	15.3770997894253	11.5936497735223	14.1633895855279	14.958466694441	14.3813257605229	13.83882603818	17.1012454664409
HAUS4	na	37.9204179591234	36.5133525412094	35.6925861976669	44.3084820680096	34.6248058892736	33.3990674523743	32.6674826803032	33.3932878261356	31.8023161044527	32.527425887194
SLC7A8	na	268.865762629038	257.22069328215	263.043295984872	257.344411673482	319.391388710301	329.620703081376	297.323074775401	287.927694807537	352.56240374706	325.780673885752
OSGEP	na	25.6135886011929	24.2099402718888	27.3738778186469	30.7541995788506	26.3492040307325	30.7848881073871	32.8935552248036	31.0967933984081	28.8726481966486	30.6575858361936
RNF31	na	63.4570888768292	60.6042275330725	56.4688677157118	52.0671403204248	48.8728939947808	52.5567101148928	54.5211619820054	53.1958463340807	63.2962461133471	59.8738366330744
SCFD1	na	58.0728510327346	54.2143908383608	63.9270200555228	47.9073777634071	59.7638983274836	67.2663461307165	65.9001467218573	70.0242563208706	65.8018831397585	73.2354019975146
G2E3	na	22.7676343121714	23.3367948850338	22.6613090325026	9.25430321673619	21.3916500871724	28.2097263645638	31.0472961113839	30.0426648086316	26.2899146463476	26.7620857299428
HECTD1	na	168.834315254109	172.287460197163	181.782218568141	56.1801639723076	174.958714764064	184.709328644322	178.333558853374	183.079547574405	161.054638405337	184.412975029912
HNRNPC	na	368.243409694327	378.46883677497	367.252534447177	469.866213322469	414.834061088287	391.112444091823	386.508693580796	400.079447269834	426.34377710939	420.324461464459
SUPT16H	na	241.444608465899	250.751479734088	248.41384331832	202.23924251928	276.412909246839	256.18957580875	261.264503927592	270.948695022207	249.985478711971	272.139637422679
TOX4	na	78.7252490490117	76.400221349813	75.1142485652393	43.0465316293638	78.5791817983177	69.1391910345879	67.4826545333599	72.6595777953119	78.4842613195948	73.9755470177022
GEMIN2	na	7.46101529824537	7.0645399481905	6.88444831367169	11.2640761375425	7.9633149959547	7.37432680899386	7.83718154267943	8.32008636930774	8.40352110396447	9.15442524968932
TGM1	na	1.03838872707539	1.1509643735816	0.942513757228862	0.327172335945219	0.507466151702996	1.32659847357562	0.640538876084376	1.54354543502994	0.770965238895823	1.09074002975022
TINF2	na	19.5370916057147	21.630192537999	21.1450912491345	20.1444681131985	20.4547894994131	16.3483753067113	15.6366843279421	17.4307691809479	18.271876161831	17.0622904653784
TRPM7	na	67.1106788424648	69.4944351083234	75.6879525913786	20.1912070183335	62.8867669533482	95.6321429039363	93.2549246064018	96.5657083134586	86.6950411138353	95.9072126158941
TYRO3	na	44.1122914798322	46.6735897700676	47.9452650416421	32.5770168791168	48.2483202696079	49.7084251569216	46.9100529838264	46.2310681516285	56.665945058843	52.2776114258854
WDR76	na	22.4599635782232	22.146142084777	23.153055340622	15.8444888407756	30.604112533473	29.6533776446314	28.7488919089635	31.3226780962174	32.8431191769621	32.761155893569
CAPN3	na	2.2306128211249	2.02410976043661	2.17187952752738	1.72933948999616	1.28818330816914	0.858387247607751	0.828932663168016	0.903538791237039	0.385482619447912	0.35059500956257
SNAP23	na	16.6911373166933	15.6372401100397	17.0062264891295	8.78691416538588	17.2928850157252	14.5535656071678	14.9961454518577	16.3766405911713	12.0656059887196	14.7249904016279
PHGDH	na	118.760903304029	124.939167173616	113.511439457563	187.890398642826	79.3989348126072	132.113600927266	129.426531726461	133.535503854907	166.220105505939	154.807174222406
EZR	na	426.662390302753	441.732188895283	418.353171632585	650.37186495396	532.371028994266	445.346911099767	457.985296400329	488.174479415445	462.30930550388	493.014493447098
MYL6	na	125.221988716943	135.337534962526	135.394150168877	458.602137184927	166.058539180349	94.2275092260327	99.886385911746	108.198770250635	103.926114203157	101.399867765708
AGO1	na	110.299958120452	107.039686743089	106.831885438941	48.8888947712427	108.597756464441	119.042704202329	105.651235796505	109.403488638952	105.390948157059	110.710113019647
CLSPN	na	16.5757607914627	20.5189165910926	18.8502751445772	40.5693696572071	30.6821842491196	22.3570860399655	25.357803741458	26.6167468918578	23.5915363102122	26.8399957320678
RFFL	na	27.4596130048824	27.3056375525566	28.2754127168659	20.0509903029284	25.6855944477362	26.4149166650203	24.6419073505401	25.4873234028115	25.9815285507892	23.6456856449422
UNC13D	na	1.03838872707539	1.5875370670091	2.00796409148758	1.12173372324075	1.13203987687591	1.44365128006758	1.43179278183566	1.99531483064846	1.96596135918435	1.55820004250031
MFSD11	na	15.0758659634649	15.4387979766635	15.1621778336817	20.892290595359	14.5213391102703	15.2558824461196	15.1845392389414	14.1177936130787	16.4986561123706	16.3611004462533
DPYSL2	na	110.723005379631	105.690280236131	107.28265288805	106.424486992466	117.146609327745	154.158546149919	143.556065757734	150.514503640237	167.415101626228	173.50557473241
TGFB2	na	110.992217271836	116.247401731742	120.805676361334	42.4856647677434	84.1222736092274	26.8441102888242	26.5635239787932	29.7038377619177	25.4418528835622	24.5416506693799
GPATCH2	na	9.03782780973022	9.64428768208029	9.50709529030852	9.34778102700625	10.4225740388231	8.50583727174953	10.5877308341006	9.8259843547028	7.90239369868218	9.97248027200198
NUP50	na	137.374982707899	125.415428293719	132.89443976927	112.874455901101	169.181407806214	146.550113727941	155.34951682917	154.655723100073	187.228908265851	204.124205567541
CDC45	na	20.6523980162771	21.1142429912211	21.2270489671544	44.0747875423345	29.0036423627174	26.8050926866602	26.1113788897925	27.1061637371112	34.6163392264225	33.5792109158817
COMT	na	52.3424836129482	56.3178774521479	47.9862439006521	82.4474286581952	55.7822408295062	44.948277692915	47.4375555876606	46.0428309034541	53.7748254129837	47.719876301572
AC016026.1	na	42.0355140256814	43.260385075998	42.0443093442092	27.8096485553436	35.0151644675067	47.4063866292462	49.321493458497	45.3275293603915	44.9472734276265	46.3954062654467
ECHDC1	na	20.1139742318677	20.4395397377422	20.4894295049753	35.3813511872187	23.7728374143942	20.8744171577339	23.2477933261212	23.4167136728933	20.8160614501872	24.0741906566298
LRRFIP2	na	23.1137638878632	24.6862013919915	27.8246452677564	23.1357580418405	24.0851242769806	30.2776592792552	32.7428401951366	33.882704671389	30.1447408408267	35.371140964757
SEC22C	na	25.2674590255011	26.2340500323254	26.7182160744877	21.6401130775195	24.6706621443303	25.4784942130846	25.2824462266245	26.5790994422229	22.0881540943653	22.2433056066919
XYLB	na	18.2294909864346	19.6060827775624	19.2600637346767	11.3575539478126	17.8784228830748	25.2443886001007	24.2274410189561	23.3790662232584	23.6686328341018	24.1131456576923
HDAC6	na	27.6903660553436	25.7577889122227	26.9231103695375	16.452094607531	21.1183990824093	26.6880398801683	26.9403115529605	26.2779198451439	20.3149340449049	20.6461505631291
KRT31	na	0.730717993127124	0.793768533504551	0.614682885149258	2.47716197215666	1.17107573469922	0.273123215147921	0.489823846417464	0.22588469780926	0.501127405282285	0.389550010625078
CDC6	na	30.1517319269297	30.9172843800023	31.0209962705325	41.831320095853	59.7638983274836	41.358658293828	40.6930580100663	42.1651435910618	47.7612965495962	48.1483813132596
UPRT	na	4.69197869271101	5.99295242795936	6.92542717268164	4.34671817755791	6.67513168778556	5.38442909863044	5.99092242925975	5.6471174452315	4.27885707587182	4.28505011687585
CDC23	na	34.8821694613843	33.8939163806443	36.7990153909356	20.5183793542787	36.6546704960856	31.175064129027	34.0615967047221	34.8615383618958	33.6526326778027	35.5659159700696
AAAS	na	52.0732717207435	56.2385005987974	53.2315378539257	69.2670574101164	44.3837703451005	47.4844218335742	44.8377213259063	44.4239905691544	47.2601691443139	46.0058562548217
CBX5	na	72.1487871108676	71.9948059888628	73.1062844737517	84.2702459584614	91.1096921595994	70.9340007341314	64.7697839993555	67.4265822960641	54.5843389138243	59.5232416235118
SUCO	na	22.1138340025314	21.7889462446999	24.3824211109206	11.2640761375425	26.544383319849	27.1562511061361	27.8822804883787	26.2026249458741	25.094918526059	26.9179057341929
MSH2	na	56.2652854707885	54.5715866784379	60.8126267707666	36.4096071001894	82.8731261588815	73.3921096704627	77.4675252487928	79.5490610784943	79.0624852487666	90.9599274809556
MAP3K1	na	15.4989132226437	15.5975516833644	15.8178395778409	4.58041270323306	14.7945901150335	16.0752520915633	17.2945496542782	17.9578334758362	18.0405865901623	17.2181104696284
DHPS	na	48.7273524890561	54.8890940918397	49.4614828250103	60.0127541933802	39.5823598328337	48.0306682638701	47.3245193154104	51.0875891545276	54.4686941279899	48.8106163313222
HOOK2	na	40.1894896219918	42.6650586758696	38.8069794824231	47.767161048002	30.8383276804128	41.9049047241238	44.8000425684896	45.7416513063751	40.2829337323068	42.1103561485709
ARCN1	na	133.490639691802	138.195101683142	134.738488424717	109.976643782729	151.927558648312	138.083294058356	132.817619893966	133.347266606733	140.508414788764	142.925898898341
EPB41L4B	na	9.99929885331854	10.636498348961	9.71198958535827	8.45974182944066	11.047147763996	12.3685798859844	12.6223837346039	12.6495430773186	14.5712430151311	14.7249904016279
TMEM38B	na	15.6912074313614	14.0100146163553	17.416015079229	16.1249222715858	21.3526142293491	21.3426283837018	22.4565394203699	21.6472835400541	21.2786405935247	24.8143356768174
PSMD5	na	26.6135184865247	26.7896880057786	25.4478714451793	22.1542410340048	29.081714078364	29.7314128489594	31.0472961113839	28.0473499779831	29.0268412444277	33.5013009137567
NUP188	na	236.56033556447	248.4892394136	238.824790309992	220.607632237348	249.478167348757	282.097263645638	283.155861986711	278.139357902469	326.195392576823	310.666133473499
CRAT	na	55.4961086359179	57.389464972379	48.4779902087715	71.4637859514628	52.1519060519386	37.3008276687732	38.4323325650626	36.5180261458303	33.7297292016923	30.5796758340686
NANS	na	42.3816436013732	48.8564532372051	46.4290472582739	131.756973575653	49.7707187247169	42.2950807457637	49.0577421565799	46.6451900976122	55.1240145810513	56.2510215342612
TBC1D2	na	11.2684406308551	10.5174330689353	9.99884159842793	9.53473664754638	11.3203987687591	10.0665413583091	10.7007671063508	11.1059976422886	13.0293125373394	12.8551503506276
WHRN	na	14.6143598625425	15.875370670091	16.2686070269504	5.65540752133878	14.0529088163906	10.6908229929329	9.15593805226491	9.26127261017965	7.78674891284781	7.5572702061265
CWF19L1	na	24.4982821906304	22.6620916315549	23.6448016487415	50.1508452098886	24.9048772912701	24.6591245676408	26.3751301917096	24.8096693093837	29.6050651735996	28.8656557873182
SEMA4G	na	11.691487890034	12.382789122671	10.5315667655573	8.83365307052091	11.2813629109358	12.1344742730005	11.642736041769	10.3154011999562	10.9091581303759	10.7905352943146
BTAF1	na	72.8025874205076	73.0663935090939	85.4409210357468	17.3401338050966	72.0601935418254	96.3734773450521	96.419940229407	99.4645619353441	83.803921467976	91.7779825032683
IKZF5	na	16.8834315254109	17.7407267238267	19.055169439627	9.1140865013311	21.3916500871724	19.5868362863223	16.8800833226942	18.1084232743757	16.4986561123706	16.0494604377532
TLL2	na	5.268861318864	6.90578624148959	5.81899797941297	6.02931876241903	5.23080494832319	5.11130588348252	5.99092242925975	5.42123274742224	5.6665945058843	4.28505011687585
SORBS1	na	9.11474549321728	10.1999256555335	9.95786273941798	3.78585131593753	9.17342658847723	12.1344742730005	11.6050572843522	12.5742481780488	10.4080307250936	11.2969503081272
BAMBI	na	465.505820463721	454.114978017954	445.645091733212	582.974363749245	550.95209731816	584.67876842737	609.679973760076	581.577801959574	690.823402312602	647.704802666316
WAC	na	139.951725104716	149.863499125659	164.735013220001	75.1561594571303	157.743901463985	155.446127021331	152.938076354499	148.933310755572	161.016090143393	171.324094672909
CREM	na	5.65344973629933	5.27856074780526	5.28627281228362	6.54344671890438	6.51898825649233	6.78906277653403	6.66914006276086	6.66359858537317	5.85933581560825	6.93399018912638
NUBP2	na	50.3041650005409	50.1661713174876	43.6424848455973	141.57214365401	46.9991728192621	43.3875736063554	40.8437730397332	42.8051502348547	52.5412810307503	48.3042013175096
HIVEP1	na	10.9992287386504	12.5415428293719	11.1052707916966	2.00977292080634	10.4616098966464	14.8266888223157	14.544000362857	14.1554410627136	11.7957681551061	13.7121603740027
FKBP5	na	30.5747791861086	33.9336048073196	31.3488271426122	17.994478476987	34.546734173627	35.1938771519178	36.2469646348924	37.2709751385279	35.8498836086558	36.2671059891947
SRPK1	na	101.415965677696	102.158010262036	107.93831463221	93.7115047957377	114.101812417527	125.948819785355	126.449909890539	126.194251176107	122.544924722491	135.836088704965
BRPF3	na	66.4184196910812	62.7474025735348	67.4102230713686	12.8064600069986	56.2116352655626	62.7403042796938	62.0192347079343	61.7418174011977	67.2667170936606	57.848176577824
MRPS18A	na	39.8818188880435	43.776334622776	38.4791486103435	83.8963347173811	39.8946466954201	41.0074998743521	41.2959181287339	39.7933542640646	49.3417752893327	39.1497760678203
TMEM14A	na	8.96091012624315	7.93768533504551	8.76947582812941	16.3118778921259	9.017283157184	7.49137961548583	6.06627994409321	6.09888684085002	7.74820065090302	6.66130518168883
EFHC1	na	14.1143949198765	13.6528187762783	17.7438459513086	9.02060869106104	8.74403215242085	12.9538439184442	12.6600624920206	11.7836517357164	9.40577591452904	8.14159522206412
HSP90AB1	na	1746.839050833	1781.25627761089	1711.80987742266	2490.85647136122	1729.71789600857	1944.6372918532	1969.20489887046	2094.51586043636	2160.36024417193	2138.78537833593
CDC5L	na	58.7266513423746	61.9536340400302	66.4677093141398	48.6552002455676	68.703109769021	75.967271413286	78.409494184211	84.5938193295678	82.3776357760187	85.3504073279545
ITPR3	na	268.596550736833	284.050069714604	272.837243288251	88.3365307052091	244.052183111318	299.733219823761	299.809872764905	317.706827468724	356.417229941539	329.715128993066
ZNF184	na	15.8450427983355	18.0185457105533	20.2435563509156	10.5629925605171	19.9473233477101	19.5478186841583	20.8740316088673	21.7225784393238	20.1607409971258	20.178690550379
DSP	na	589.92017350405	595.445465408439	615.748335483517	292.258373809351	782.200519063433	658.656142130293	638.353508154206	720.233358964825	664.726228975979	731.419099949646
SIRT1	na	38.9588066861988	41.6728480089889	41.0608167279704	25.9400923499424	41.2609017192359	48.186738672526	47.7766644044111	46.2687156012634	45.21711126124	53.3683514556356
HNRNPH3	na	64.8416071795964	65.049331320698	66.5086881731497	68.8464072639011	81.1945842724793	75.3039721764982	82.4034424703842	86.9279612069302	69.3097749767345	79.6240221717658
IFT74	na	13.7298065024412	13.6131303496031	14.6704315255623	11.918420809433	14.4042315368004	12.5246502946404	13.0368500661879	15.6989864977436	11.5259303214926	12.348735336815
JAK2	na	18.3833263534087	15.518174830014	20.2025774919056	8.55321963971072	19.6350364851236	17.9480969954348	18.3872336193633	19.5013789108661	16.2673665407019	17.6076604802535
ABL1	na	99.9545296914418	99.8163930881973	95.9724878013041	40.2421973212619	86.113102358216	103.864856960538	94.9881474475713	106.579929916336	104.041758988991	96.1409426222691
ACOT7	na	88.2245829596643	90.8864970862711	76.7943817846473	200.696858649824	115.038673005287	97.2318645926598	95.2142199920717	98.7869078419163	142.744213981562	135.290718690089
SH3GLB1	na	34.9590871448713	38.1802664615689	37.4956559941047	28.417254322099	33.4146942967511	37.2227924644452	39.6757315598146	36.3674363472908	34.0381152972506	34.9426359530695
CDC7	na	15.7296662731049	15.2800442699626	14.5884738075424	9.53473664754638	19.4008213381838	20.0160299101262	22.4942181777866	20.3296228028334	16.1131734929227	20.178690550379
SYDE2	na	4.57660216748041	4.88167648105299	4.87648422218411	0.794561387295532	5.38694837961642	8.31074926092959	8.10093284459652	8.35773381894261	6.32191495894575	7.44040520293898
PCSK5	na	2.30753050461197	2.42099402718888	2.66362583564678	1.54238386945603	3.47419134627436	3.97979542072685	3.20269438042188	3.57650771531328	2.92966790780413	3.73968010200074
SCD	na	715.719044847146	727.33010725022	695.206343103811	552.17342526526	1328.58542101627	2261.53825662911	2166.67926649153	2137.65983771793	2593.25722581193	2631.52718677559
TMED1	na	14.2297714451071	15.3991095499883	12.6214885750648	26.1737868756175	11.3203987687591	14.0073191768719	15.938114387276	13.8166140159997	17.1925248273769	15.8546854324407
ABLIM1	na	66.4184196910812	70.0103846551014	67.5741385074084	28.6976877529092	58.7099301662543	74.7967433483663	77.4675252487928	77.8549258449249	77.9831339143125	77.871047123953
ERMP1	na	52.8424485556141	53.2221801714801	53.5593687260053	20.7988127850889	62.4964083751151	67.6565221523564	66.8797944146922	64.5653761238135	63.1035048036231	68.7555768753262
RAB18	na	34.4206633604619	30.9172843800023	37.249782840045	31.7824554918213	37.3182800790818	36.4034228190014	36.9251822683935	34.7485960129911	35.618594036987	39.3445510731328
HSD17B7P2	na	2.76903660553436	2.65912458724025	3.23732986178609	4.15976255701778	3.12286862586459	3.97979542072685	3.95626952875644	3.68945006421791	3.66208488475516	3.93445510731328
PRTFDC1	na	24.8828706080657	26.2340500323254	26.8411526515176	23.930319429136	22.992120257928	27.507409525612	29.8038971166319	26.842631589667	27.8318451241392	28.9435657894433
TSPAN15	na	16.9988080506415	16.1135012301424	16.7603533350698	20.2846848286036	19.0885344755973	14.2804423920199	14.0164977590228	13.9295563649044	15.9975287070883	14.7249904016279
WASHC2A	na	65.9184547484153	67.152817934485	69.9509123299855	35.3346122820836	68.7421456268443	61.1015649888063	60.5120844112652	68.367768536936	59.4799681808127	61.5489016787622
MAST3	na	26.6904361700118	26.5912458724025	26.1035331893385	23.1824969469755	25.1000565803866	24.7761773741328	24.4535135634565	23.1155340758143	29.3352273399861	24.931200680005
MZF1	na	15.5758309061308	15.7959938167406	15.8588184368509	16.9662225640164	11.6326856313456	20.0550475122902	19.9320626734491	20.1037381050241	21.6641232129726	19.0100405185038
OCEL1	na	11.4222759978293	10.7952520556619	9.46611643129857	20.7988127850889	9.79800031365015	8.42780206742156	7.61110899817906	7.79302207441946	8.67335893757801	8.41428022950167
MYO9B	na	128.490990265143	137.401333149638	124.41181595421	79.7365721603634	136.781645812869	121.422777934333	117.030220536357	126.382488424281	125.975720035577	120.721548292712
KCNK6	na	19.6140092892017	22.0270768047513	18.6453808495275	41.784581190718	24.5535545708603	23.995825330853	21.5145704849517	23.3790662232584	25.5189494074517	25.1259756853175
CATSPERG	na	2.9228719725085	3.13538570734298	3.19635100277614	2.66411759269678	2.53733075851498	4.17488343154679	3.46644568233898	3.27532811823427	2.42854050252184	2.41521006587548
PSMD8	na	137.913406492309	137.163202589586	131.460179703921	192.751244776869	145.603749680936	150.724997159488	147.550014043907	150.627445989141	184.954560811108	163.10458944872
FBXL19	na	41.4201725577849	40.7203257687835	35.7335650566769	33.1378837407372	39.3871805437171	34.53057791513	31.0849748688006	34.1462368188331	35.5800457750422	32.5663808882565
HSD3B7	na	64.3416422369304	69.3356814016225	61.304373078886	137.739553432937	74.9878828785734	64.8082371943852	60.1729755945146	58.1276622362495	71.1600915500845	65.8729067967006
SETD1A	na	85.0324990949511	91.7199540464509	82.039675737921	61.6018769679712	70.8891178071262	89.8575377836659	83.7975564948031	91.8974245587339	92.4387321436092	86.0126423460171
BCL7C	na	66.9953023172342	68.1847170280409	59.0505358333387	267.299798467244	63.1600179581113	42.3340983479277	44.9884363555732	45.5157666085659	56.1262693916159	46.1616762590717
EFNA2	na	6.15341467896525	5.91357557460891	5.73704026139307	3.8793291262076	2.81058176327813	7.88155563712571	6.81985509242777	7.75537462478459	8.90464850924675	7.518315205064
CIRBP	na	161.719429531556	162.643172515083	148.302490757011	270.104132775346	114.882529573994	132.54279455107	138.017288417475	137.752018214014	135.65133378372	139.264128798465
ATP5F1D	na	126.60650701971	127.598291760857	105.725456245672	527.869194595043	121.791876408719	118.379404965542	109.833577869762	107.822295754287	151.032090299692	131.706858592339
CBARP	na	40.4971603559401	42.9825660892714	37.7825080071744	74.2213813544297	42.8613718899915	37.3398452709372	37.4903636296444	35.087423059705	47.5300069779275	43.7075111921337
HNRNPM	na	123.722093888945	132.281526108533	130.189835074613	302.634410749328	170.977057266086	124.388115698796	135.568169185387	147.352117870907	131.95070063702	143.588133916404
MARCHF2	na	15.6142897478743	15.2403558432874	13.7279177683334	23.0422802315704	13.8577295272741	8.38878446525757	6.74449757759431	6.62595113573829	6.78449410228324	5.18101514131353
NDUFB7	na	46.3813631427006	44.4510378762549	41.5935418950998	134.98195802997	48.5996429900177	30.862923311715	30.5574722649664	32.1885694378195	38.8566480403495	31.2419108521312
TECR	na	93.7626561707331	95.410977727247	89.2929337826822	324.648435067927	89.9776522827235	90.1696786009778	85.7191731230562	78.9843493339712	109.438515661262	97.3875026562694
TIMM13	na	37.6127472251751	37.1086789413378	32.291340899841	118.857035758385	37.1231007899653	40.7733942613682	42.5016383660692	42.1651435910618	52.4641845068608	49.1222563398223
CDC34	na	55.5730263194049	55.8019279053699	47.7403707465924	132.925446204029	50.3952924498898	51.737340469449	48.5302395527457	50.2593452625603	59.3257751330336	52.1217914216354
MTAP	na	128.721743315604	128.15392973431	129.862004202533	106.144053561656	151.927558648312	109.17125085484	111.114655621931	107.182289110494	117.109619788276	127.577628479713
MISP	na	49.9195765831056	47.4276698768969	44.2161888717366	70.4355300384921	38.8406785341908	32.7357682155865	35.2673169420574	35.6521348042282	31.8408643663975	28.5540157788182
CEP170B	na	389.818819912449	375.135008934251	334.428468380206	201.538158942255	354.211373888691	383.933205293649	364.165190432676	379.109817823208	432.665692068336	413.81897628702
POLR2E	na	102.531272088259	104.658381142575	90.1944686809011	216.961997636815	107.036322151509	77.6060107041735	76.8646651301251	77.7796309456551	91.6677669047133	81.3380422185162
POLRMT	na	113.568959668652	125.57418200042	106.217202553792	209.48377281521	108.753899895734	111.31721897386	109.004645206594	113.281175951344	134.186499829818	128.239863497776
HCN2	na	7.9609802409113	6.50890197473732	5.20431509426372	10.0021256988967	5.89441453131941	7.37432680899386	5.61413485509247	7.34125267880095	7.86384543673739	7.0508551923139
IZUMO4	na	2.4613658715861	2.50037088053934	2.86852013069654	2.991289928642	1.87372117551875	2.0679329146914	2.75054929142114	1.7694301328392	1.96596135918435	2.18148005950043
RASSF7	na	41.6893844499896	42.5856818225192	35.651607338657	109.369038015973	36.0300967709127	17.8700617911068	19.4422388270317	19.1625518641522	24.7094359066111	22.0095756003169
GADD45B	na	52.3040247712047	50.9599398509922	49.3385462479804	102.545157866259	58.5928225927843	57.2388223745714	52.6749028685858	55.7558729092523	61.4844778019419	57.8871315788865
MADCAM1	na	1.15376525230598	1.03189909355592	0.983492616238813	1.82281730026622	0.74168129864284	0.58526403245983	0.56518136125092	0.527064294888273	0.424030881392703	0.818055022312663
MKNK2	na	173.795505839025	184.074922919705	158.711120945538	143.628655479951	147.672650145572	189.937687334297	175.017828200702	192.37846763422	220.765896157819	209.850590723729
ARVCF	na	26.2673889108329	26.0356078989493	21.9236895703235	25.0053142472417	19.4788930538304	19.3527306733384	19.668311371532	18.8237248174383	19.8138066396227	20.6851055641916
TRMT2A	na	40.0741130967612	39.6884266752276	41.6754996131197	60.9475322960808	43.564017330811	38.4713557336928	39.1482289559804	38.4380460772091	44.2534047126202	41.7597611390083
RANBP1	na	108.453933716763	110.532268290509	106.708948861911	270.010654965076	137.718506400628	112.565782243107	117.746116927275	119.191825544019	125.166206534737	124.149588386212
ZDHHC8	na	65.4954074892364	64.53338177392	56.7557197287815	44.2617431628746	57.655962005025	69.9975782821957	66.0131829941075	58.1653096858844	73.4729872667719	67.742746847701
KLHL22	na	16.7680550001803	17.3835308837497	17.1291630661593	16.9662225640164	12.3743669299884	16.5434633175312	15.372933026025	16.4519354904411	14.7254360629102	13.7900703761277
MED15	na	96.7624458267286	96.0063041273755	90.7271938480305	87.9626194641289	83.6148074575244	102.22611766965	95.591007566239	103.003422201023	107.665295611802	99.4521177125823
SNAP29	na	26.99810690396	27.0675069925052	30.6931653984529	36.1759125745142	30.487004960003	24.3860013524929	24.7172648653736	25.1484963560976	25.1720150499486	22.1653956045669
CRKL	na	64.8800660213399	63.7396132404155	61.7551405279954	30.6607217685805	64.9947032758068	67.3833989372085	64.4683539400216	64.5277286741786	70.9288019784157	68.9113968795762
LZTR1	na	57.380591881351	59.7707705728927	55.6492905355128	58.5171092290592	56.4458504125024	62.9744098926777	67.331939503693	62.3065291457208	65.0309179008627	64.3536617552628
MMP11	na	13.9605595529024	14.4862757364581	13.0312771651643	21.4998963621144	15.6924148449696	11.3541222297207	11.9064873436861	11.4448246890025	11.6030268453821	11.1021753028147
SMARCB1	na	112.569029783321	113.231081304424	110.929771339936	144.610172487787	113.750489697118	114.360591942651	117.595401897608	114.787073936739	134.841820282879	119.513943259774
BCL2L13	na	40.9202076151189	42.3078628357926	40.4461338428212	30.9878941045257	43.6030531886343	35.6620883778857	33.1949852841374	34.1462368188331	32.1492504619558	35.137410958382
DDTL	na	24.4598233488869	22.3842726448283	19.7927889018061	52.5345293717752	23.9680167035107	21.7718220075057	21.3638554552848	22.4002325327516	28.0245864338632	22.2043506056294
DDT	na	41.3432548742978	37.4261863547396	34.791051299448	91.140865013311	42.3929415961118	35.9352115930336	36.84982475356	37.534507285972	46.142269547915	38.8770910603827
GSTT2	na	4.57660216748041	3.73071210747139	3.6471184518856	3.8793291262076	3.7084064932142	4.1358658293828	4.37073586034045	3.65180261458303	2.73692659808017	3.11640008500062
CABIN1	na	108.607769083737	110.095695597081	102.324210947846	97.3104004911351	95.0523137997534	125.129450139912	114.392707517186	116.217677022864	116.107364977711	112.424133066397
TBC1D10A	na	18.2679498281781	16.4310086435442	16.1046915909106	23.836841618866	17.2538491579019	13.1879495314282	12.3209536752701	12.0471838831605	15.68914261153	13.6732053729402
SUSD2	na	2.3459893463555	2.34161717383843	1.88502751445772	1.72933948999616	1.32721916599245	0.819369645443762	0.414466331584008	0.978833690506793	0.462579143337494	0.545370014875108
SF3A1	na	198.370705713142	201.934714923558	190.51071553726	88.7104419462894	189.519089732157	224.936476475395	208.589601059006	223.663498280802	233.101339980152	219.589340989356
RNF215	na	16.3450077410015	17.8994804305276	17.4569939382389	16.7792669434762	15.5753072714996	11.7052806491966	12.2079174030199	11.7836517357164	12.2968955603884	11.4527703123773
SEC14L2	na	10.9992287386504	11.1921363224142	11.1462496507065	16.6857891332062	11.9449724939321	9.52029492801324	8.7414717206809	9.22362516054478	10.6007720348176	10.8684452964397
SPECC1L	na	65.7646193814412	66.1209188409291	66.5906458911696	32.6704946893869	68.7421456268443	72.1045287990511	76.751628857875	78.2690477909085	77.1736204134719	74.2871870262023
PPIL2	na	74.5716941407102	73.780785189248	72.081812998503	50.2443230201586	66.1267431526827	72.0655111968871	69.7433799783635	74.4290079281511	67.3823618794949	67.8596118508885
YPEL1	na	11.4222759978293	11.7874627225426	12.0887634079354	10.422775845112	7.37777712860509	8.85699569122543	9.26897432451509	11.2565874408281	5.85933581560825	6.93399018912638
SNRPD3	na	78.4944959985505	82.5519274844733	84.9081958686175	188.357787694176	91.695230026949	88.4138865035983	86.8495358455581	89.7891673791808	92.0917977861061	98.5171976870821
PES1	na	123.299046629766	126.328262107249	118.592817974797	275.245412340199	112.774593251535	132.15261852943	135.718884215054	143.737962705959	169.342514723468	158.157304313781
MAPK1	na	143.066891285942	144.227742537777	151.089053169688	82.0267785119799	162.974706412308	168.595058950595	168.235651865691	161.432264034351	170.614607367646	178.02435485566
GGT1	na	0.846094518357722	1.38909493363296	0.860556039208961	2.00977292080634	0.975896445582684	0.546246430295842	1.01732645025166	1.16707093868118	0.231289571668747	0.467460012750093
PRODH	na	5.80728510327346	6.42952512138686	5.85997683842293	8.3662640191706	3.43515548845105	9.91047094965313	11.3413059824351	11.3318823400979	9.82980679592174	9.19338025075183
PPM1F	na	31.7285444384146	32.0285603269086	30.7341442574629	26.6879148321029	29.9405029504767	27.624462332104	26.9403115529605	29.1767734670294	27.4849107666361	27.8138707586305
SLC35E4	na	20.5370214910465	22.0270768047513	19.2190848756668	32.0161500174964	29.9405029504767	20.757364351242	19.3668813121982	20.4049177021031	24.2083085013288	21.1136105758792
TOP3B	na	24.1521526149386	22.9399106182815	25.1610194321096	16.1716611767208	19.0885344755973	21.2645931793738	22.6449332074535	21.1202192451658	24.555242858832	22.6718106183795
ESS2	na	29.0748843581108	29.9250737131216	27.9066029857763	51.2258400279943	23.7338015565709	32.4626450004386	28.7488919089635	29.7791326611874	35.3873044653183	31.9820558723189
CRYBB2P1	na	17.537231835051	17.4232193104249	16.59643789903	19.8640346823883	15.1068769776199	21.4206635880298	23.134757053871	24.3202524641303	22.1652506182549	21.6200255896918
CARD10	na	28.4210840484708	29.3297473129932	26.5952794974579	37.5313408234301	26.0759530259693	29.9655184619433	26.2620939194594	26.6167468918578	33.3442465822443	32.683245891444
LRP5L	na	6.53800309640058	7.46142421494278	7.66304663486075	6.21627438295916	5.19176909049988	7.33530920682987	7.46039396851215	7.34125267880095	6.9772354120072	6.15489016787622
SLC25A1	na	97.9162110790346	91.7993308998013	84.8262381505976	319.927805649289	112.228091242009	84.1609678677236	81.1977222330489	80.1137728230175	96.4862996478122	88.7005374193301
GRK3	na	1.26914177753658	0.952522240205461	1.35230234732837	0.467389051350313	0.663609582996225	0.936422451935728	1.01732645025166	0.67765409342778	0.693868715006241	0.389550010625078
GGA1	na	44.7660917894722	44.7288568629815	43.1507385374779	56.9279864544681	41.8074037287622	48.6939675006579	48.7186333398293	47.2099018421353	54.0061149846524	49.6286713536349
HIRA	na	81.8788740719814	84.0203992714567	76.6714452076174	70.6692245641673	77.603285352735	78.8545739734211	84.4757741283042	83.8785177865052	94.4432417647383	89.4017274384553
SH3BP1	na	20.2293507570983	21.5905041113238	18.9732117216071	36.5030849104594	22.7969409688115	17.9090793932708	18.839378708364	17.9578334758362	23.7842776199361	20.9188355705667
LGALS1	na	2.2306128211249	2.54005930721456	1.96698523247763	4.6271516083681	1.83468531769545	0.58526403245983	0.678217633501104	0.602359194158026	0.655320453061449	0.311640008500062
HPS4	na	44.8814683147028	50.1661713174876	48.4370113497615	24.4911862907564	41.651260297469	50.3327067915454	50.6025712106657	49.7699284173069	46.1808178098598	43.7854211942587
PIK3IP1	na	0.807635676614189	1.50816021365865	1.18838691128857	0.560866861620375	1.24914745034584	0.390176021639887	0.37678757416728	0.150589798539507	0.34693435750312	0.116865003187523
Z83844.1	na	10.537722637728	10.0014835221573	10.0398204574379	16.498833512666	10.7348609014095	10.9249286059168	10.8138033786009	11.3695297897327	9.52142070036341	10.6347152900646
SRRD	na	21.5754102181219	23.019287471632	21.0221546721046	24.3042306702163	24.3974111395671	24.7761773741328	27.1663840974609	26.0520351473346	28.3715207913663	25.5544806970051
PATZ1	na	67.3798907346695	63.9380553737916	65.8940052880004	55.7127749209573	57.9682488676114	69.8415078735397	62.9235248859358	60.9135735092304	68.654454523673	66.0287268009506
TRIOBP	na	44.9968448399334	47.0704740368199	42.5360556523286	42.2052313369332	38.7235709607209	32.0334513766347	30.7835448094668	31.2850306465825	30.453126936385	28.3202857724431
TFIP11	na	33.7284042090783	35.1639460342516	29.9145670772639	30.8944162942557	28.7694272157775	26.7270574823322	27.844601730962	30.2309020568059	33.8453739875266	30.5407208330061
GCAT	na	19.2678797135099	22.3842726448283	18.9732117216071	43.8410930166593	19.556964769477	20.718346749078	22.0043943313692	21.6096360904192	25.5189494074517	23.6846406460047
ANKRD54	na	16.0373370070532	14.0497030430306	15.6539241418011	21.5466352672494	16.5512037170823	16.2313225002193	15.3352542686083	16.0378135444574	15.4193047779165	13.9458903803778
EIF3L	na	514.579302528469	535.833448542247	510.063858096854	635.41541531075	431.619479952309	455.64755807106	451.617586396902	459.33653299513	505.67610019177	458.110812495091
SNU13	na	88.993759794535	85.6873131918163	81.4249928527717	170.410048122324	88.3771821119679	80.0641196405048	79.9166444808801	73.6384114858187	99.8014501750643	87.1423373768298
MICALL1	na	76.3792597026562	82.7900580445247	73.3521576278114	92.4962932622269	71.3965839588292	77.1768170803696	68.2362296816944	72.1701609500585	79.4865161301593	71.2486969433267
POLR2F	na	22.5368812617102	25.4005930721456	21.513900980224	54.3106077669063	29.8233953770068	16.6214985218592	19.4799175844484	18.936667166343	21.5099301651935	17.724525483441
CCDC134	na	7.53793298173244	7.69955477499415	7.13032146773139	9.95538679376166	6.94838269254871	7.64745002414178	5.6518136125092	7.26595777953119	8.48061762785405	7.67413520931403
DEPDC5	na	21.9599986355572	23.6543022984356	22.2924993014131	12.1053764299731	22.1723672436386	26.8441102888242	23.8129746873721	24.734374410114	25.8658837649549	25.8661207055051
PICK1	na	27.8057425805742	27.5834565392831	26.5543006384479	43.5606595858492	23.6947656987476	26.1027758477084	26.3374514342929	27.8214652801738	28.5642621010902	30.306990826631
CENPM	na	14.1143949198765	13.255934509526	10.0398204574379	37.6248186337002	13.3892992333944	13.5781255530681	15.1091817241079	15.6989864977436	17.6936522326591	16.7116954558158
SEPTIN3	na	61.9956528905749	63.2633521203127	67.4512019303786	27.3889984091283	66.3219224417992	81.4297357162444	80.5948621143812	76.6878549062437	75.8244312454042	68.7166218742637
KDELR3	na	113.607418510396	110.373514583808	120.928612938364	168.400275201518	142.324737623779	142.843441522363	145.55303990082	126.834257819899	179.634900662727	182.075674966161
CYP2D6	na	1.92294208717664	2.34161717383843	2.41775268158708	2.94455102350697	1.0539681612293	2.14596811901938	3.80555449908953	2.97414852115525	2.42854050252184	1.71402004675034
DDX17	na	412.124948123698	413.077144835768	430.56487161755	233.647786770021	366.35152567174	394.11679945845	397.435533231647	392.24877774578	347.0885505509	376.5390402702
TCF20	na	84.5325341522852	90.688054952895	90.9730670020902	17.8075228564469	84.5907039031071	97.1538293883318	94.3852873289037	103.229306898832	97.4885544583768	104.438357848583
HSCB	na	3.80742533260975	4.64354592100162	4.83550536317416	6.77714124457953	4.2158726449172	4.33095384020274	3.01430059333824	3.68945006421791	3.58498836086558	4.09027511156331
CBY1	na	7.69176834870657	8.69176544187483	8.23675066100006	11.8716819042979	10.6958250435862	7.5694148198138	8.06325408717979	8.24479147003798	7.55545934117907	7.36249520081397
TOMM22	na	72.0718694273805	72.907639802393	69.7869968939457	181.300213018786	78.9305045187275	74.1724617137425	80.896292173715	70.3630833675845	76.7110412701344	82.857287259954
XBP1	na	166.026819806831	176.018172304634	163.382710872673	186.768664919585	167.229614915049	164.73231633636	160.172397778511	168.246452418264	236.763424864907	220.368441010606
RTCB	na	63.4186300350856	65.0890197473732	64.1728932095825	80.2507001168487	65.9705997213894	64.3790435705813	70.9491002156988	72.5842828960422	72.5092807181522	71.7161569560768
JOSD1	na	56.4575796795062	57.9847913725075	56.5918042927417	53.5627852847458	59.7248624696603	57.6680159983753	60.7381569557656	60.5370990128816	65.146562686697	64.7821667669504
FBXO7	na	84.6094518357722	87.1557849787997	80.9742254036622	114.744012106502	77.2519626323253	88.8040625252382	83.7975564948031	88.509154091595	88.3526163774613	87.999347400205
GTPBP1	na	53.1501192895624	56.3972543054984	48.1091804776819	38.3259022107256	53.4791252179311	61.7258466234301	58.6658252978455	63.3606577354974	69.5410645484032	65.7560417935131
POLDIP3	na	90.9551607234552	94.4981439137168	89.3339126416922	76.3246320855061	85.2543134861033	92.6668051394731	90.5043753149807	93.5915597923033	110.363673947937	102.023147782708
RAB36	na	8.34556865834663	7.89799690837028	6.88444831367169	7.99235277809035	8.19753014289455	5.07228828131853	5.04895349384155	5.68476489486637	4.12466402809265	4.47982512218839
PPP6R2	na	81.2635326040849	78.3449542568992	72.2047495755328	115.912484734878	75.9637793241561	70.7389127233115	68.0855146520275	70.0619037705054	74.012662933999	70.7422819295141
SBF1	na	119.722374347618	121.486274052872	109.823342146667	79.5963554449583	103.913453525644	131.684407303462	122.079174030199	127.248379765883	138.581001691524	127.53867347865
SUN2	na	223.868917789105	226.7002931689	210.713293029166	140.076498689689	185.77164738112	190.171792947281	183.269476074965	179.503039859092	191.97034448506	186.828185095787
CYB5R3	na	168.065138419238	154.586421900011	151.007095451668	213.923968803038	173.982818318481	132.15261852943	115.937536571272	113.130586152804	144.247596197408	121.812288322462
DNAL4	na	10.6530991629586	11.6287090158417	9.71198958535827	9.67495336295147	8.509817005481	8.23271405660161	7.34735769626196	7.37890012843582	7.36271803145511	6.85608018700136
LMF2	na	89.1475951615091	90.4896128195188	78.6384304400951	126.662432915935	65.0727749914534	76.6305706500738	72.3432142401178	71.1536798099169	86.7335893757801	78.4943271409531
RHBDD3	na	20.2293507570983	20.8364240044945	20.0386620558658	36.2226514796492	20.9622556511161	18.2992554149107	18.2365185896964	18.0707758247408	20.5847718785185	17.646615481316
PACSIN2	na	52.4578601381788	52.3887232113004	48.3960324907516	44.6356544039549	58.163428156728	57.0437343637515	58.326716481095	59.6335602216446	68.3075201661699	66.8078268222008
TTLL1	na	11.6145702065469	9.48553397537938	8.81045468713936	14.95644964321	7.69006399119155	8.9740484977174	7.38503645367869	8.24479147003798	8.24932805618531	7.0508551923139
AP1B1	na	113.838171560857	109.698811330329	102.201274370817	128.111338975121	123.001988001241	107.259388348805	102.674613960584	105.074031930941	119.923642910245	101.088227757208
HMGXB4	na	34.6129575691795	35.3226997409525	34.9549667354878	35.802001333434	35.05420032533	37.7300212925771	33.3080215563876	37.9486292319557	36.8521384192203	38.8770910603827
TOM1	na	30.3055672939039	27.6628333926336	27.5787721136967	47.860638858272	23.0701919735747	18.4553258235666	17.8597310155291	19.5766738101359	18.5031657334998	16.5169204505033
CHKB	na	21.6907867433525	21.7492578180247	19.1371271576469	25.332486583187	14.8726618306801	19.4307658776664	21.1754616682011	19.9531483064846	16.1902700168123	17.646615481316
BIK	na	2.5767423968167	1.98442133376138	2.29481610455723	4.90758503917828	2.49829490069167	3.31649618393904	2.5621555043375	2.37178932699723	3.35369878919683	2.9995350818131
HMOX1	na	7.46101529824537	6.35014826803641	6.35172314654233	9.48799774241135	5.42598423743972	6.16478114191021	5.27502603834192	6.17418174011977	11.7186716312165	8.60905523481421
MCAT	na	24.7674940828351	24.1305634185384	20.6123660820051	61.7888325885113	26.8957060402588	25.4394766109206	25.7345913156252	22.1743478349423	30.0290960549923	28.2813307713806
THOC5	na	95.7240570996532	102.277075542061	97.5706633026922	156.107943151004	95.7159233827497	96.685618162364	98.2661993428267	101.008107370374	108.975936517925	100.81554274977
MCM5	na	95.6855982579097	98.0701023144873	85.6458153307966	172.41982104313	132.331558021012	107.532511563953	108.25107005826	114.749426487104	153.961758207496	136.926828734715
ARSA	na	26.3058477525765	25.0433972320686	24.87416741904	38.2324244004556	19.5179289116537	17.323815360811	17.1438346246112	17.5437115298525	14.7254360629102	14.1796203867528
TSPO	na	81.994250597212	78.8212153770019	68.5986099826572	253.745515978085	84.8639549078702	66.2128708722888	63.1872761878529	57.1488285457427	89.2006781402467	78.4553721398906
RASD2	na	6.46108541291352	6.54859040141255	6.26976542852243	6.96409686511966	5.89441453131941	7.02316838951796	7.76182402784597	6.62595113573829	6.59175279255929	5.88220516043867
TTLL12	na	159.334981343457	161.174700728099	144.081668278986	174.055682722856	155.32367827894	144.48218081325	138.770863565809	149.874496996444	182.757309880255	163.961599472095
CBX7	na	44.0738326380886	44.649480009631	36.6350999548958	26.4074814012927	39.4262164015404	27.0782159018081	26.7519177658769	27.2944009852856	25.9044320268997	24.5806056704424
PDGFB	na	41.1509606655801	39.0931002750991	37.7415291481644	50.7117120715089	41.4170451505291	52.8688509322047	47.512913102494	52.0287753953995	68.5002614758939	59.0557816107618
RPL3	na	2558.39752930503	2616.8961012578	2508.39791771709	5143.61651011019	2195.49375155628	2438.40504723847	2531.25892325579	2720.25412081765	2805.92798696135	2617.54234139415
ZMAT5	na	7.99943908265483	8.89020757525097	7.458152339811	17.4803505205017	7.76813570683816	7.76450283063375	7.00824887951141	7.45419502770558	7.63255586506865	6.34966517318876
RBFOX2	na	98.3007994964699	107.396882583166	102.815957255966	75.1094205519953	97.2773576956819	101.83594164801	100.07477969883	95.3609899251425	93.9035660975112	89.1290424310177
TAB1	na	33.5745688421042	31.2744802200793	32.4962351948908	27.6694318399385	29.1597857940106	26.5319694715123	28.7488919089635	31.0967933984081	30.9157060797225	29.3331158000683
ASCC2	na	53.6500842322283	54.0556371316599	53.026643558876	66.4159841968794	54.103698943104	54.4295550187642	54.5211619820054	55.6052831107128	63.7973735186293	58.5883215980117
MTMR3	na	56.4575796795062	53.9365718516342	55.4443962404631	22.9488024213004	51.2540813220026	40.8514294656961	41.5219906732343	43.1063298319338	39.2035823978526	40.045741092258
MIEF1	na	68.2259852530272	67.5893906279125	58.2719375121496	50.4312786406987	69.2886476363706	84.5511438893635	83.94827152447	86.4761918113117	101.53612196258	98.7898826945197
PNPLA3	na	9.46087506890908	9.96179509548212	9.42513757228862	5.88910204701394	11.7107573469922	11.5101926383767	13.1498863384381	11.8212991853513	12.5281851320571	12.8161953495651
MYH9	na	705.52745178511	721.575285382312	658.776137443965	386.764439992384	752.025800966016	711.485975460334	712.58066026516	809.118987552769	785.189547553451	782.060601330906
SAMM50	na	46.7274927183924	45.3241832631099	43.6015059865874	77.1191934728016	45.1254516437433	45.6115769297028	47.7013068895777	44.7251701662335	52.9267636501982	48.9664363355722
TXN2	na	110.453793487426	110.452891437158	109.454532415578	256.923761527267	107.348609014095	93.5251923870809	90.5043753149807	88.3962117426904	100.919349771463	95.5566176063315
FOXRED2	na	145.066751056606	144.902445791256	136.951346811255	114.510317580827	158.407511046981	122.710358805744	118.650407105277	119.530652590733	122.313635150822	113.787558103585
EIF3D	na	366.243549923663	369.419875493018	350.041413662997	442.664170533881	289.099563039414	348.388169722255	351.015304094238	373.763879975055	417.130742504585	397.847425851392
TNRC6B	na	64.380101078674	67.5497022012373	71.221256959294	33.0444059304671	57.9292130097881	66.9542053134046	61.8685196782674	71.9819237018841	54.5072423899347	56.6795265459488
SGSM3	na	35.1898401953325	36.275221981158	32.5781929129107	42.3921869574734	34.3515548845105	36.9496692492973	38.2439387779789	38.5509884261137	40.784061137589	39.0718660656953
IFT27	na	18.9602089795617	20.0426554709899	20.3255140689355	20.892290595359	15.1068769776199	17.206762554319	16.0134719021094	17.5437115298525	12.8751194895602	12.58246534319
KIAA0930	na	73.8025173058395	74.3761115893764	67.942948238498	108.808171154353	79.3989348126072	68.788032615112	68.4623022261948	71.4925068566307	82.2234427282395	76.0012070729526
SLC25A17	na	18.8448324543311	18.2169878439294	21.4319432622041	35.3813511872187	22.484654106225	19.1966602646824	22.3811819055364	19.4260840115963	22.4736367138132	23.7625506481297
FAM118A	na	53.6116253904848	51.2377588377188	56.345931138682	61.1344879166209	45.5158102219764	48.6159322963299	49.3968509733304	46.3440105005332	41.0153507092578	42.3440861549459
KCTD17	na	22.5368812617102	20.9158008578449	17.5799305152688	27.5292151245334	19.1666061912439	17.5189033716309	16.5786532633603	15.9248711955528	17.4238143990456	15.3093154175655
ST13	na	225.984154084999	226.77967002225	229.399652737703	284.826887892881	216.141544767653	223.453807593163	230.631674147792	246.477852759537	228.282807237053	238.560426506797
RBX1	na	20.1524330736112	21.5111272579733	18.9732117216071	61.5083991577012	23.2653712626912	16.7775689305151	17.2568708968614	15.9625186451877	16.9612352557081	16.9843804632534
EP300	na	117.145631950801	120.851259226068	122.526788439752	21.6868519826545	107.895111023622	125.246502946404	114.69413757652	118.627113799496	112.021249211563	106.814612913396
L3MBTL2	na	37.458911858201	37.3864979280644	36.2253113647963	71.3235692360577	40.7143997097096	39.1736725726446	38.2439387779789	37.4968598363371	43.4053429498348	41.4870761315708
RANGAP1	na	156.642862421409	164.071955875391	135.967854195016	284.686671177475	163.755423568774	135.117956293893	133.646552557134	144.340321900117	150.646607680244	151.30122412678
ZC3H7B	na	120.106962765053	119.263722159059	116.912684755389	41.4574088547727	121.674768835249	112.838905458255	110.135007929096	114.711779037469	120.463318577472	119.981403272524
PHF5A	na	25.6905062846799	23.2574180316833	24.9561251370599	30.6139828634455	27.3641363341385	23.9177901265251	24.1520835041227	23.8684830685118	27.4078142427465	28.0476007650056
ACO2	na	154.489167283771	163.436941048587	147.482913576812	159.519883225862	167.932260355868	170.545939058795	163.111340857016	172.613556575909	193.203888867293	173.97303474516
POLR3H	na	100.069906216672	97.7922833277607	88.9241240515926	135.16891365051	90.4070467187799	85.4095311369712	86.0206031823901	82.2973249018403	92.2459908338852	85.9736873449546
TRMU	na	31.5362502296969	27.5834565392831	28.6442224479554	53.0486573282605	27.6764231967249	25.0883181914447	28.5604981218798	27.5955805823646	28.5257138391454	27.541185751193
PMM1	na	12.2299116744434	12.9781155227994	11.3101650867463	22.5281522750851	10.1883588918832	7.45236201332184	7.87486030009616	8.96009301310064	10.4080307250936	9.58293026137691
DESI1	na	35.4975109292808	35.6005187276791	35.9384593517266	47.0193385658415	44.4228062029238	37.0667220557892	36.6237522090596	33.7697623224843	40.3985785181411	33.0727959020691
CERK	na	60.7649699547819	65.7637230008521	63.1484217343338	58.5171092290592	61.5595477873557	56.5755231377836	54.0690168930047	56.2452897545057	55.1625628429961	56.0952015300112
BRD1	na	41.574007924759	44.649480009631	42.0443093442092	25.2857476780519	45.2425592172132	44.753189682095	41.145203099067	45.6287089574705	46.9903313107004	47.0186862824469
ZBED4	na	41.3817137160413	45.4829369698108	44.0112945766869	19.7238179669832	38.5283916716044	51.9324284802689	47.9650581914948	47.6993186873887	51.4619296962962	47.564056297322
HDAC10	na	32.9592273742076	29.3297473129932	32.3732986178609	66.5094620071495	24.514518713037	28.8340079991876	29.7285396017984	27.4073433341902	28.7184551488694	28.0086457639431
ABHD4	na	26.2673889108329	25.28152779212	26.9231103695375	25.1455309626468	22.4456182484017	26.4149166650203	25.8476275878754	24.734374410114	31.9565091522319	28.5540157788182
KHNYN	na	50.7656711014633	45.2051179830842	47.2896032974829	26.6411759269678	41.534152723999	39.5248309921205	36.6614309664764	43.1063298319338	37.0834279908891	39.9288760890704
FKBP3	na	29.4210139338026	29.8853852864463	34.5451781453883	75.9039819392908	47.1553162505553	27.546427127776	33.6471303731381	30.833261250964	26.2513663844028	28.9046107883808
SDR39U1	na	20.7293156997642	22.1858305114522	18.7683174265573	33.9324451280327	20.2596102102965	15.7631112742514	16.9554408375276	14.644857907967	16.2288182787571	14.4912603952529
RBM23	na	57.6498037735557	58.1038566525331	57.124529459871	66.9301121533648	58.3586074458445	48.8110203071498	48.341845765662	47.4734339895794	47.9154895973754	45.3046662356965
PRMT5	na	130.721603086268	137.560086856339	130.353750510653	130.308067516467	135.337319073407	143.70182876997	156.140770734921	142.420301968738	181.061186354684	164.81860949547
AP4S1	na	7.46101529824537	8.2155043217721	7.7040254938707	10.1890813194368	8.66596043677423	8.11566125010965	8.02557532976307	8.545971067117	9.21303460480508	6.77817018487635
POLE2	na	15.2681601721825	14.129079896381	15.4490298467513	21.7335908877895	18.0736021721913	18.5333610278946	18.3872336193633	19.0872569648825	20.8160614501872	21.2694305801292
VCPKMT	na	9.38395738542201	9.72366453543075	8.89241240515926	9.8619089834916	9.75896445582684	9.55931253017723	10.0225494728497	9.60009965689354	8.51916588979884	10.1672552773145
SOS2	na	42.9969850692697	41.7125364356642	45.4865335010451	16.3586167972609	32.8681922872248	49.1621787266257	45.9680840484082	47.7746135866585	39.9359993748036	41.6818511368833
CDKL1	na	6.07649699547819	5.31824917448049	5.45018824832342	3.55215679026238	6.71416754560887	6.12576353974622	5.87788615700957	6.2871240890244	4.85708100504368	6.19384516893873
NIN	na	101.646718728157	103.150220928916	110.519982749837	46.7389051350313	105.318744407283	120.798496299709	128.220811489125	132.104900768782	111.520121806281	114.878298133335
PYGL	na	147.412740402961	150.974775072566	157.19490316217	126.52221620053	182.961065617842	150.139733127028	152.372894993248	158.495762962831	161.363024500896	166.259944534783
PSMC6	na	67.1875965259519	68.899108708195	75.1962062832592	83.0550344249506	83.8490226044642	81.7028589313923	87.414717206809	84.8197040273771	81.6837670610124	92.4791725223934
GNPNAT1	na	100.685247684569	98.0304138878121	104.987836783493	128.718944741876	125.851605622343	135.039921089565	132.139402260465	119.831832187812	128.442808800044	140.160093822903
DDHD1	na	55.2268967437131	50.6027440109151	59.8701130135377	28.8846433734493	58.2805357301979	55.5220478793559	53.3531205020869	50.8617044567183	45.5640456187431	50.4467263759475
CDKN3	na	59.3035339685276	57.1910228390029	61.3453519378959	85.9995854484576	59.4516114648971	37.7300212925771	44.7246850536562	39.1157001706368	40.5913198278651	40.9806611177582
CNIH1	na	144.759080322658	144.108677257751	150.228497130479	101.376685237883	131.043374712843	172.808959984306	167.331361687689	162.524040073762	189.927286601986	193.917995289164
CGRRF1	na	11.8068644152646	13.6925072029535	13.3181291782339	9.25430321673619	11.2813629109358	12.0564390686725	11.9818448585195	10.5036384481306	11.9499612028853	12.9330603527526
ATP6V1D	na	23.8060230392468	23.4955485917347	27.6607298317166	42.6726203882836	25.6855944477362	25.0102829871167	28.1837105477126	26.8802790393019	28.8340999347038	29.4499808032559
PLEK2	na	49.0734820647479	47.8642425703244	53.1086012768959	84.5506793892716	57.0313882798521	45.3774713167188	45.3275451723238	43.633394126822	49.3032270273879	46.0448112558842
PIGH	na	16.3065488992579	16.8278929102965	16.55545904002	19.5836012515781	19.3617854803604	20.2111179209461	20.3465290050331	18.9743146159778	20.1992892590706	20.3734655556916
PSMA3	na	56.1499089455579	54.8494056651645	53.846220739075	116.753785027308	62.6915876642316	63.2085155056617	69.9317737654472	68.2548261880314	71.6612189553667	73.118536994327
VTI1B	na	71.7641986934323	75.9239602297103	70.5655952151348	77.1659323779366	74.5194525846938	75.5380777894821	76.0734112243739	76.913739604053	74.5137903392813	74.5988270347023
TIMM9	na	33.9591572595395	36.1561567011323	35.4467130436072	54.6845190079866	29.8233953770068	36.0132467973616	37.2266123277273	38.5886358757486	40.7455128756442	43.4348261846961
GSTZ1	na	32.190050539337	30.8379075266518	26.0625543303285	57.6758089366286	24.2022318504506	22.1229804269816	22.8333269945372	22.889649378005	21.7412197368622	19.1658605227538
KIAA0586	na	35.3052167205631	36.1561567011323	37.8234868661843	15.0499274534801	36.5375629226157	36.2863700125095	34.2499904918058	36.7439108436396	30.0290960549923	34.0466709286318
TMED8	na	43.6892442206533	46.5942129167171	46.5110049762938	26.968348262913	54.8453802417468	60.7894241714944	61.7554834060172	61.7041699515628	56.5503002730086	65.6781317913881
SAMD15	na	4.07663722481448	4.28635008092458	5.36823053030352	2.47716197215666	5.73827110002618	2.80926735580719	2.71287053400442	3.01179597079013	1.69612352557081	2.92162507968808
AHSA1	na	86.5323939229489	92.8709184200325	88.7192297565429	100.208212609507	114.804457858347	91.6523474832094	94.2722510566535	96.1139389178401	97.8354888158799	102.412697793333
DAAM1	na	30.9978264452875	32.8620172870884	34.0944106962788	23.836841618866	32.7120488559316	34.413525108638	33.4964153434712	38.3251037283044	33.1900535344652	36.9293410072573
SPTLC2	na	72.2641636360982	70.2088267884775	72.5735593066224	66.8833732482298	91.9294451738888	84.5511438893635	82.7802300445514	80.2267151719221	86.6179445899457	93.6088675532061
RIN3	na	56.6114150464803	57.1513344123277	52.3709818147168	53.4225685693407	49.536503577777	59.9310369238866	56.932602456676	57.8641300888054	61.7543156355554	55.9004265246986
LGMN	na	96.3393985675498	93.664686953537	94.2923545818962	161.155744905588	105.709102985516	70.4267719059996	69.7057012209468	68.8195379325545	60.2123851577638	55.8225165225736
ALKBH1	na	14.1913126033636	15.7563053900653	16.3915436039802	14.7227551175349	15.9266299919094	13.3050023379201	13.7904252145225	12.8001328758581	14.4941464912415	14.5302153963154
SNW1	na	83.6095219504404	85.5682479117906	82.7772952001001	92.1691209262817	87.3622498085619	92.3936819243252	94.8751111753211	103.530486495911	95.2913035275237	109.697282992022
ITPK1	na	219.715362880803	227.057489008977	203.746886997474	339.745101426542	214.111680160841	256.150558206586	244.798886936482	261.838012210567	324.692010360976	295.084133048496
DHRS7	na	32.6900154820029	31.909495046883	34.0124529782589	41.1302365188275	34.1173397375706	37.4178804752651	39.4119802578975	39.1157001706368	36.3510110139381	39.3055960720703
PPM1A	na	46.2275277757265	47.268916170196	49.6253982610501	32.2965834483066	47.8579616913748	47.5624570379022	47.6259493747442	45.9298885545495	43.559535997614	51.0700063929477
CEP128	na	8.80707475926902	9.28709184200325	9.63003186733837	7.01083577025469	12.3353310721651	10.7298405950969	10.663088348934	12.0095364335256	9.36722765258425	11.6085903166273
ERH	na	60.5726757460642	55.8813047587204	57.2064871778909	97.8712673527555	70.3426157975999	52.7908157278767	61.0019082576827	55.228808614364	62.563829136396	61.8994966883248
HIF1A	na	124.760482616021	122.637238426453	130.681581382732	48.3280279096223	146.111215832639	191.147233001381	182.666615956297	180.557168448868	186.188105193341	196.722755365664
SUSD6	na	22.1907516860184	21.1142429912211	22.8662033275524	11.8249429991629	20.8841839354694	20.2891531252741	18.1234823174462	17.9201860262013	20.9317062360216	18.0751204930036
SRSF5	na	110.992217271836	110.333826157133	118.510860256777	77.8202770498271	96.0672461031594	114.516662351307	139.185329897393	124.726000640346	84.8447245404853	99.9585327263949
EIF5	na	315.247125771739	325.206968176815	331.68288482654	431.166399870663	389.616896934431	345.852025581596	364.052154160426	372.897988633453	404.486912586694	428.154416678023
DICER1	na	87.3400295995631	87.5129808188768	96.4642341094235	26.5476981166978	84.5126321874604	109.56142687648	111.943588285099	109.328193739682	90.2800294747009	102.023147782708
ZFYVE21	na	27.8826602640613	25.5990352055218	26.1854909073584	29.1650768042595	26.8566701824355	21.4206635880298	22.2681456332863	19.0496095152476	23.5529880482674	24.2689656619423
MTHFD1	na	230.983803511658	239.797473971725	236.243122192365	176.766539220688	257.168231339949	255.916452593602	259.267529784505	270.383983277684	287.647130632032	285.111652776494
ZC3H14	na	143.451479703377	140.735160990357	154.408340749494	113.528800572991	161.374236241553	156.148443860283	162.734553282848	163.35228396573	156.698684805576	168.675154600659
TELO2	na	55.8806970533532	57.8260376658065	51.5514046345178	84.8311128200818	50.4733641655364	49.9425307699055	55.3124158877567	54.024090226048	65.1080144247523	67.0026018275133
PCNX1	na	81.417367971059	83.2663191646274	88.637272038523	33.5585338869525	72.4115162622352	93.6812627957368	93.8201059676528	97.9210165003142	86.9648789474488	89.3627724373928
GSKIP	na	25.1520825002705	23.7733675784613	25.1610194321096	30.6139828634455	32.4778337089917	25.9467054390525	28.3721043347962	24.2449575648606	24.7865324305007	29.0214757915683
VRK1	na	16.5757607914627	16.0341243767919	17.4979727972489	23.5564081880558	19.8692516320634	20.757364351242	23.0217207816208	23.2661238743538	23.5144397863226	24.6195606715049
PSMC1	na	89.4937247372009	87.1557849787997	96.1773820963539	185.600192291209	110.666656929076	96.9977589796759	108.024997513759	109.7799631353	102.538376773144	111.52816804196
RPS6KA5	na	18.9217501378182	17.1454003236983	17.8258036693285	13.1803712480788	26.1540247416159	21.8498572118337	20.9870678811175	20.6684498495473	26.8295903135746	31.9820558723189
PPP4R3A	na	82.5326743816215	82.0756663643706	88.1455257304036	48.2812890044873	95.6768875249263	96.0613365277401	102.184790114166	98.3727858959327	94.13485566918	108.996092972897
C14ORF93	na	15.2681601721825	17.621661443801	14.6294526665523	19.6303401567131	14.3651956789771	8.9740484977174	9.19361680968164	10.1648114014167	8.44206936590926	7.79100021250155
PSMB5	na	50.5349180510021	49.5708449173592	50.1991022871894	124.045054228373	58.2805357301979	54.8587486425681	54.445804467172	55.0405713661897	63.6431804708502	59.7569716298869
YY1	na	134.029063476212	132.718098801961	140.92629613522	105.25601436409	151.576235927902	138.629540488652	147.17322646974	143.813257605229	153.036599920821	167.740234575158
ACIN1	na	176.987589703738	187.210308627048	192.313785333698	158.912277459106	164.340961436124	217.601167268565	217.519466566771	231.080045858873	208.391904073541	217.407860929856
CCNB1IP1	na	85.2632521454123	85.1316752183631	78.3925572860354	96.5158391038396	64.5653088397504	95.6321429039363	95.4402925365721	95.210400126603	102.229990677586	93.5309575510811
TRIP11	na	56.9575446221721	55.1669130785663	65.8120475699805	44.4486987834147	75.9247434663328	61.0625473866423	61.1903020447663	69.0077751807289	47.6842000257067	55.2771465076985
APEX1	na	258.212663466079	258.21290394903	260.584564444275	398.495905181277	198.614444604988	274.68391923448	260.774680081175	274.299318039711	289.266157633713	267.231307288803
PABPN1	na	105.569520585998	109.103484930201	102.979872692006	223.365227640314	110.627621071253	90.6769074291097	98.7560231892441	102.28812065796	86.6179445899457	95.7513926116441
ARHGAP5	na	63.3417123515986	62.9855331335861	76.1387200404881	41.3639310445027	72.6066955513517	86.5410415997269	82.6671937723013	85.158531074091	72.7405702898209	85.1166773215794
CINP	na	33.1515215829253	33.0207709937893	29.791630500234	78.5213606268525	32.4387978511684	29.6533776446314	30.3690784778828	31.8873898407405	34.1152118211402	31.5535508606313
DHRS2	na	26.2673889108329	29.2503704596427	28.152476139836	34.5867897999231	33.6098735858676	22.9423500724253	27.3547778845445	26.2779198451439	27.4078142427465	27.4243207480055
SRP54	na	39.6895246793259	38.8549697150478	43.9703157176769	29.959638191555	49.536503577777	49.2402139309537	48.2288094934119	50.7111146581788	44.5232425462338	50.7973213855101
CHD8	na	91.1859137739164	95.569731433948	100.726035446458	37.6248186337002	85.722743779983	82.3661581681801	74.114115838704	76.9890345033227	71.9310567889803	75.105242048515
PCK2	na	103.108154714412	106.722179329687	91.3008978741698	73.3333421568641	69.1325042050773	85.1754255239873	81.6875460794663	84.0291075850447	96.0237205044748	85.8957773428296
PRORP	na	21.4600336928913	20.8761124311697	22.5383724554728	22.1542410340048	26.8957060402588	23.5666317070492	26.1113788897925	24.8096693093837	23.0904089049299	23.2561356343171
DCAF11	na	106.838662363534	109.262238636901	104.045323026264	98.1517007835657	107.660895876682	90.2477138053058	93.9331422399029	97.2057149572515	104.157403774826	94.6216975808313
PSMA6	na	71.8411163769193	72.034494415538	76.3436143355378	150.499274534801	87.2451422350919	75.3820073808261	83.1946963761355	75.2572518201184	86.2710102324426	85.5062273322045
NFKBIA	na	48.2658463881337	46.5942129167171	42.9868231014381	51.5530123639395	41.8464395865855	29.1461488164995	28.7865706663802	29.9297224597269	32.4576365575141	28.5540157788182
EMC9	na	14.4605244955683	16.1928780834928	13.6459600503135	34.2128785588429	12.569546219105	10.8859110037528	10.663088348934	10.2777537503213	13.0678607992842	12.42664533894
PSME2	na	40.8817487733754	41.3950290222623	41.8803939081694	89.8789145746651	44.8131647811568	33.9843314848341	35.5310682439745	32.0756270889149	30.9157060797225	31.8651908691313
BRMS1L	na	8.26865097485956	8.69176544187483	8.68751811010951	5.79562423674388	11.5936497735223	10.222611766965	9.64576189868237	9.44950985835404	8.44206936590926	10.1672552773145
REC8	na	1.80756556194604	1.42878336030819	1.39328120633832	2.05651182594138	0.819753014289455	0.741334441115785	0.75357514833456	0.489416845253396	0.655320453061449	0.389550010625078
TM9SF1	na	29.305637408572	32.782640433738	31.471763719642	43.7008763012542	34.8590210362135	32.8138034199145	31.7631925023017	31.0967933984081	33.0744087486308	30.073260820256
SEC23A	na	55.1115202184825	58.0244797991827	60.5257747576969	22.6216300853551	66.673245162209	52.6347453192207	55.8399184915909	53.1958463340807	50.382578361842	56.1341565310737
GMPR2	na	34.7283340944102	31.6713644868316	35.2827976075674	27.8563874604786	33.3756584389278	28.7169551926957	27.9953167606289	26.0896825969695	28.9111964585934	28.4371507756307
PNN	na	88.0322887509466	93.9028175135884	98.554155918931	80.5311335476589	91.5000507378325	107.259388348805	110.813225562597	125.704834330853	92.3616356197196	110.710113019647
RABGGTA	na	27.9595779475484	26.6309342990777	26.5952794974579	38.0454687799155	21.079363224586	30.1996240749272	30.0299696611322	27.7085229312692	31.7252195805631	29.6837108096309
NFATC4	na	4.57660216748041	2.97663200064207	3.27830872079604	4.34671817755791	1.67854188640222	1.09249286059168	0.791253905751288	0.67765409342778	0.269837833613538	0.389550010625078
PCIF1	na	43.5354088536792	42.7444355292201	38.1922965972739	47.2530330915166	28.9255706470708	33.1649618393904	32.7051614377199	33.7321148728495	34.886177060036	31.8651908691313
GSS	na	41.8816786587073	43.1016313692971	42.249203639259	77.2126712830717	45.9452046580328	37.2227924644452	39.072871441147	37.3086225881628	39.0879376120182	38.5654510518827
TRPC4AP	na	84.5709929940287	79.7737376172074	76.1387200404881	56.9279864544681	72.3334445465885	76.2013770262699	78.1834216397106	75.9349059135462	82.8402149193562	76.3907570835777
PYGB	na	238.021771550725	235.5111238908	215.17998866125	278.610613509921	179.096515693334	248.6591785911	250.036234217407	262.892140800344	359.346897849343	330.221544006878
ABHD12	na	58.9574043928358	61.4376844932523	55.3214596634332	113.575539478126	58.163428156728	55.3659774706999	54.6341982542556	57.675892840631	63.0264082797335	59.0947366118243
PROCR	na	45.3814332573687	46.1179517966144	45.7733855141147	47.767161048002	55.6651332560363	47.6014746400662	48.6809545824126	48.4146202304514	62.1397982550033	52.0438814195104
GINS1	na	13.8451830276718	13.4543766429021	13.236171460214	24.7716197215666	17.3319208735485	13.812231166052	12.471668704937	13.5530818685556	13.4533434187321	14.8029004037529
NINL	na	1.65373019497191	1.46847178698342	1.47523892435822	0.7478224821605	1.21011159252253	1.98989771036342	1.2057202373353	1.92001993137871	1.23354438223332	1.5192450414378
UQCC1	na	25.9212593351411	25.9562310455988	26.8821315105275	26.0803090653474	26.4272757463791	25.7906350303965	25.5085187711249	25.4873234028115	22.0496058324205	23.1003156300671
ZMYND8	na	56.0345324203273	56.8338269989259	56.5508254337317	53.4225685693407	49.2242167151906	53.1419741473526	54.4834832245887	59.821797469819	56.5117520110638	52.3944764290729
IFT52	na	22.4599635782232	21.5111272579733	23.1120764816121	26.0803090653474	20.4157536415897	18.5333610278946	18.3872336193633	20.5555075006426	19.0428414007268	19.8280955408164
MYBL2	na	25.4982120759623	23.1383527516577	22.7842456095325	60.7138377704056	37.6696027994916	27.1172335039721	24.5288710782899	29.2520683662992	34.886177060036	32.0210108733814
HNF4A	na	42.804690860552	42.6253702491944	40.0363452527217	30.8476773891206	56.2506711233859	42.2950807457637	42.6146746383194	39.4545272173507	43.8293738312275	43.0452761740711
NDRG3	na	37.6127472251751	35.1242576075764	37.0858674040052	32.2031056380365	36.8888856430255	41.9439223262878	40.3539491933157	37.6098021852418	37.661651920061	35.7217359743196
RAB5IF	na	28.2287898397531	30.5997769666004	27.9885607037962	60.5736210550005	32.1655468464053	27.507409525612	29.8038971166319	26.8049841400322	34.5006944405881	33.3454809095066
NFATC2	na	4.53814332573687	4.76261120102731	4.99942079921396	2.10325073107641	6.16766553608256	2.84828495797117	2.59983426175423	3.27532811823427	4.08611576614786	3.38908509243817
PABPC1L	na	95.6471394161662	110.413203010483	105.274688796563	57.8627645571687	47.2333879662019	109.912585295956	119.441661011028	116.556504069578	107.356909516243	98.5561526881446
STK4	na	39.7279835210694	37.5849400614405	40.2002606887615	27.0618260731831	48.1702485539613	43.3095384020274	43.4059285440707	42.5039706377757	41.6321229003744	47.1745062866969
ADNP	na	136.144299772106	134.146882162269	133.345207218379	57.7692867468987	120.38658552708	138.941681305964	132.327796047549	136.434357476793	138.156970810131	134.472663667777
PFDN4	na	7.99943908265483	7.22329365489141	7.458152339811	14.1151493507794	8.15849428507124	10.6518053907689	9.83415568576601	10.0142216028772	9.44432417647383	9.81666026775195
CSTF1	na	36.4974408146127	32.9413941404389	34.2583261323186	52.8149628025853	41.4170451505291	33.7502258718502	36.435358421976	34.3721215166424	40.0901924225828	39.6951460826954
BMP7	na	94.5702918473472	100.411719488326	93.3088619656573	142.880832997791	116.678179033866	122.008041966793	115.523070239688	119.794184738177	163.213341074246	156.482239268094
RAE1	na	38.035794484354	39.1327887017744	35.4057341845973	57.0682031698732	38.9577861076607	42.4511511544197	41.3335968861506	39.1533476202717	44.7545321179025	45.3825762378215
TPD52L2	na	123.068293579305	123.74851437336	120.231972335195	138.300420294558	126.593286920986	126.378013409159	124.528293262286	126.68366802136	146.290654080482	143.276493907904
DNAJC5	na	97.9162110790346	97.4747759143589	89.5388069367419	88.6169641360193	93.8031663494076	83.1855278136239	77.7689553081266	80.6408371179058	92.28453909583	90.8430624777681
NELFCD	na	63.6878419272904	64.4540049205695	63.8860411965129	79.128966393608	72.2163369731186	65.471536431173	70.647670156365	64.9418506201622	61.0604469205492	68.9113968795762
CTSZ	na	38.8434301609682	37.2674326480387	37.5366348531147	53.0953962333955	44.6960572076869	30.5507824944031	32.7051614377199	36.5933210451001	31.1469956513912	33.4623459126942
PRPF6	na	92.2243025009917	86.2429511652695	86.5473502290155	140.450409930769	85.21527762828	87.9066576754665	86.0959606972235	98.8245552915512	91.6677669047133	93.0245425372685
PRELID3B	na	73.4563877301477	74.3761115893764	79.7038807743538	74.1279035441596	80.8432615520695	102.148082465322	110.850904320014	103.342249247736	101.45902543869	112.813683077022
MTG2	na	43.8046207458839	42.9825660892714	40.8559224329207	42.0182757163931	40.519220420593	37.6519860882491	36.5107159368094	38.5509884261137	38.3169723731224	39.2276860699453
PSMA7	na	91.1474549321728	87.036719698774	85.8916884848563	266.365020364543	97.5896445582684	72.494704820691	81.5745098072161	75.3325467193882	87.3889098288415	78.1826871324531
SLCO4A1	na	83.4941454252098	85.1713636450383	76.8763395026672	92.589771072497	95.5988158092797	115.297014394587	112.094303314766	102.739890053578	141.048090455991	128.045088492463
NTSR1	na	210.677535071073	208.324551618269	189.773096075081	231.68475275435	184.95189436683	273.630443976053	255.801084102166	264.209801537564	321.608149405393	291.227587943308
MRGBP	na	27.3826953213954	25.7181004855475	23.2350130586419	43.0465316293638	26.7395626089655	26.1417934498724	25.772270073042	23.9814254174164	25.8273355030101	27.0347707373804
TCFL5	na	13.8451830276718	13.9703261896801	13.0722560241742	11.5912484734878	13.6625502381576	18.2602378127467	17.0307983523611	15.3601594510297	17.346717875156	16.4000554473158
DIDO1	na	100.531412317595	100.887980608428	98.8000290729907	44.4954376885498	90.9925845861295	110.53686693058	104.407836801753	110.683501926537	91.7063151666581	94.6606525818938
GID8	na	82.3788390146473	82.9488117512256	78.8023458761349	96.0017111473542	83.9661301779341	84.3560558785435	89.6000851369792	86.664429059486	85.7698828271603	90.9599274809556
SLC17A9	na	13.3836769267494	14.6053410164837	14.3835795124926	11.0303816118674	13.8577295272741	10.9249286059168	12.3586324326868	9.97657415324231	10.5622237728728	11.7254553198148
ARFGAP1	na	71.1873160672793	71.3201027353839	68.1068636745378	111.799461082995	56.2897069812092	68.5539270021281	71.1374940027825	66.0336266595736	72.5092807181522	71.7551119571393
PTK6	na	5.3842378440946	5.15949546777958	3.7290761699055	6.8706190548496	4.13780092927058	4.36997144236673	3.54180319717243	3.61415516494816	3.70063314669995	2.9995350818131
GMEB2	na	35.0744636701019	32.8223288604132	29.5047784871644	29.2585546145296	29.4330367987737	35.0768243454258	35.1166019123905	36.630968494735	39.2421306597974	37.9421710348825
C20ORF27	na	76.5330950696303	77.8290047101212	64.4597452226522	260.055268171314	74.0900581486374	77.2158346825336	67.5203332907766	68.7442430332847	88.3526163774613	80.5199871962035
CDC25B	na	169.257362513288	164.032267448715	151.130032028698	257.624845104292	202.752245534258	126.456048613487	129.313495454211	127.022495068074	142.898407029341	145.535883969529
RNF24	na	17.6526083602816	19.4076406441863	18.1126556823981	8.97386978592601	15.7704865606162	21.1865579750459	20.647959064367	17.9578334758362	19.4283240201747	19.6722755365664
ARFRP1	na	21.075445275456	21.1539314178963	16.2686070269504	49.9638895893484	16.512167859259	20.8744171577339	21.891358059119	22.0990529356726	23.9384706677153	23.8015056491922
NDUFAF5	na	10.3454284290103	6.86609781481437	9.13828555921897	13.414065773754	9.09535487283062	9.83243574532515	9.79647692834928	9.71304200579817	10.6778685587071	10.9074002975022
TRIB3	na	155.835226744795	184.471807186458	144.122647137996	208.92290595359	110.47147763996	250.961217118775	239.034037051723	252.689681949292	339.841477305279	286.708807820057
CSNK2A1	na	170.757257341286	168.397994382991	163.833478321782	103.246241443284	160.827734232026	190.640004173249	177.316232403122	187.8231262284	192.201634056729	202.916600534603
SLC52A3	na	16.2680900575144	18.137610990579	16.5144801810101	13.3673268686189	15.0288052619733	11.9784038643445	10.5500520766838	9.90127925397256	11.9499612028853	11.5306803145023
CDS2	na	49.150399748235	53.023738038104	52.166087519667	32.2498445431716	42.9784794634614	46.7040697902945	44.8754000833231	45.2522344611217	46.874686524866	44.5255662144464
HM13	na	155.296802960386	159.825294221141	140.88531727621	257.905278535103	148.804690022448	163.912946690916	156.743630853589	158.043993567212	212.902050721082	191.191145214788
SNPH	na	14.6143598625425	15.3991095499883	13.9328120633832	6.91735795998463	11.8278649204621	12.9148263162803	12.9238137939377	12.3107160306047	10.1767411534249	9.97248027200198
SEC23B	na	61.3033937391913	60.9614233731495	59.9110918725477	63.4246942682374	80.648082262953	62.3111106558899	62.622094826602	60.4618041136119	78.3300682718156	75.9622520718901
FERMT1	na	175.987659818406	176.851629264814	176.946713204966	132.130884816733	281.565642479516	127.899699893555	130.632251963796	127.662501711867	173.929757894898	183.205369996974
PLCB4	na	1.07684756881892	1.30971808028251	1.14740805227861	0.794561387295532	1.48336259728568	6.51593956138611	7.15896390917832	7.15301543062656	6.32191495894575	6.77817018487635
MYL9	na	1.03838872707539	0.873145386855006	0.983492616238813	2.19672854134647	1.17107573469922	2.45810893633129	1.99697414308658	2.52237912553674	1.96596135918435	1.90879505206288
TM9SF4	na	90.9551607234552	92.0374614598527	88.9651029106026	48.0475944788122	78.4620742248478	90.2477138053058	82.4411212278009	83.4267483908866	93.016956072781	87.2592023800174
CRNKL1	na	26.2289300690894	27.6231449659584	29.6686939232042	31.5954998712811	33.4146942967511	30.0825712684353	30.3313997204661	29.3650107152038	28.602810363035	32.2157858786939
POFUT1	na	76.1100478104515	75.169880122881	69.9509123299855	37.6248186337002	73.0751258452314	77.2938698868616	77.0153801597921	74.9184247734045	76.5568482223552	78.026867128203
SAMHD1	na	26.6904361700118	26.7499995791034	26.5543006384479	14.7227551175349	31.111578685176	27.1562511061361	25.6215550433751	24.2449575648606	20.3534823068497	20.4903305588791
KIF3B	na	33.1515215829253	32.782640433738	32.0864466047913	36.3161292899193	38.2551406668412	37.4568980774291	36.5483946942262	37.4968598363371	34.693435750312	39.7341010837579
MROH8	na	2.11523629589431	1.90504448041092	2.95047784871644	2.2434674464815	2.96672519457136	1.32659847357562	1.46947153925239	0.602359194158026	0.693868715006241	1.16865003187523
NOP56	na	222.176728752389	227.295619569028	211.614827927385	340.773357339513	239.250772599051	236.13452829646	239.071715809139	241.960158803352	265.75171784739	260.024632092239
MANBAL	na	27.4596130048824	28.4962903528134	28.7671590249853	62.6768717860769	29.0426782205407	24.4250189546569	28.4851406070464	24.734374410114	28.7184551488694	24.1131456576923
IDH3B	na	57.4575095648381	55.0478477985406	52.8217492638262	113.014672616506	60.6226871995963	51.9324284802689	55.1240221006731	57.97707243771	58.5548098941378	58.9389166075742
MAPRE1	na	70.9181041750745	72.550443962316	71.5900666903836	93.9451993214129	78.4230383670245	79.322785199389	79.7282506937965	75.7466686653718	85.4229484696572	90.609332471393
JAG1	na	20.4216449658159	21.3126851245972	20.3255140689355	9.7216922680865	21.3916500871724	31.058011322535	33.9862391898887	31.7744474918359	33.5755361539131	31.0081808457562
CDK5RAP1	na	21.9984574773008	18.2169878439294	19.3830003117066	30.0063770966901	22.4456182484017	20.9914699642259	22.6072544500368	23.2661238743538	24.0155671916049	24.931200680005
SNTA1	na	24.036776089708	23.4161717383843	18.7273385675474	44.6356544039549	23.5386222674543	15.6070408655955	15.2222179963581	16.1507558933621	18.8886483529477	16.6337854536908
TTI1	na	25.5751297594493	25.6784120588722	27.4148566776569	24.1172750496761	28.6132837844843	28.0146383537439	28.1837105477126	28.1979397765226	32.9202157008516	31.2808658531937
E2F1	na	30.3824849773909	30.7188422466261	28.1114972808261	41.784581190718	38.5674275294277	33.5551378610303	33.8732029176385	33.5438776246751	48.3395204787681	40.2405160975705
RPRD1B	na	35.5744286127679	36.7117946745855	35.2827976075674	21.6401130775195	35.7568457661495	36.8716340449693	33.7601666453883	37.3086225881628	39.6276132792453	38.1759010412576
PXMP4	na	7.7302271904501	8.29488117512256	9.71198958535827	12.8064600069986	10.0712513184133	8.11566125010965	8.28932663168016	9.26127261017965	7.32416976951032	7.12876519443892
CHMP4B	na	43.4200323284486	46.1973286499649	42.3721402162888	92.729987787902	56.5629579859724	37.925109303397	37.264291085144	37.9862766815905	37.9314897536745	42.889456169821
CST3	na	123.837470414176	116.088648025041	108.06125120924	457.947792513036	145.720857254406	65.9397476571409	63.3379912175198	61.4782852537536	72.8176668137105	64.0809767478252
ACTR5	na	12.8837119840835	12.3034122693205	13.4410657552638	18.1346951923921	15.3020562667365	17.323815360811	17.1438346246112	18.0707758247408	18.7344553051685	18.2698954983161
AHCY	na	273.903870897441	285.359787794886	258.371706057738	285.714927090446	256.543657614776	258.101438314785	252.372317177244	263.268615296692	311.200118680299	290.760127930558
FAM83D	na	51.6502244615646	55.8813047587204	52.7397915458063	32.904189215062	45.2815950750365	42.6072215630756	42.1625295493186	40.9980726523807	44.8701769037369	45.4604862399465
DHX35	na	14.3451479703377	14.129079896381	13.3591080372439	10.0021256988967	12.3743669299884	15.0998120374636	16.35258071886	14.343678310888	14.3399534434623	13.9069353793153
DNTTIP1	na	22.806093153915	22.7017800582302	22.2105415833932	46.5986884196262	26.7005267511422	18.4163082214027	16.5032957485269	19.3507891123266	21.3557371174143	20.1397355493165
PIGU	na	17.9987379359734	17.3041540303992	18.1536345414081	35.895479143704	20.1034667790033	22.9423500724253	21.891358059119	19.4637314612312	23.2831502146539	23.4509106396297
ACOT8	na	11.0376875803939	10.7555636289867	9.58905300832842	19.490123441308	10.2664306075298	9.16913650853734	8.02557532976307	8.92244556346576	8.63481067563322	8.92069524331428
APMAP	na	91.2243726156599	95.1331587405204	94.1694180048663	87.0278413614282	91.8904093160655	90.0916433966499	88.0929348403101	90.655058720783	94.0963074072352	97.5043676594569
ZNF516	na	26.0750947021153	27.02781856583	24.87416741904	13.9749326353744	20.3767177837664	31.9944337744707	31.5747987152181	32.6779862830729	34.153760083085	31.9431008712564
ADNP2	na	62.9186650924197	67.4306369212116	66.6316247501796	24.3042306702163	59.1002887444873	78.2302923387973	72.4939292697847	74.6925400755953	77.0965238895823	75.18315205064
RBFA	na	40.7279134064013	42.6650586758696	40.0773241117316	56.9747253596031	38.8406785341908	42.7242743695676	42.7653896679863	43.4451568786476	46.9903313107004	41.7597611390083
USP14	na	79.7636377760871	82.5519274844733	84.8672170096075	80.5311335476589	96.3404971079226	99.0656918943673	100.30085224333	95.5868746229518	95.060013955855	97.6991426647694
VAPA	na	94.3779976386296	90.5689896728693	99.0049233680405	113.575539478126	105.591995412046	94.6176852476726	87.2640021771421	88.0197372463416	92.6700217152779	93.4920025500186
METTL4	na	5.4996143693252	5.19918389445481	5.69606140238312	6.77714124457953	5.8163428156728	5.42344670079443	5.19966852350847	5.04475825107347	4.3559535997614	5.10310513918852
LPIN2	na	16.2296312157709	17.1454003236983	15.9407761548708	5.60866861620375	13.2721916599245	21.9669100183256	18.5002698916135	22.8143544787352	24.2468567632736	22.9834506268796
SMCHD1	na	85.3017109871558	91.2040044996729	99.9884159842793	40.8965419931524	82.170480718062	108.429916413725	107.120707335758	113.958830044772	97.1801683628185	114.02128810996
MYL12A	na	64.9954425465705	55.7622394786947	77.5320012468264	89.0843531873696	63.120982100288	51.737340469449	50.4518561809988	50.2216978129254	55.933528081892	53.1735764503231
CEP76	na	14.9989482799778	11.7874627225426	15.4080509877414	12.3858098607833	16.1218092810259	14.5925832093318	14.7700729073574	13.8166140159997	12.7209264417811	17.7634804845035
ST8SIA5	na	1.15376525230598	0.992210666880689	1.14740805227861	1.72933948999616	1.99082874898868	0.780352043279774	0.828932663168016	0.602359194158026	0.809513500840614	0.70119001912514
CEP192	na	64.2262657116998	69.2563045482721	72.4506227295925	22.0140243185997	63.0038745268181	73.7042504877746	72.4185717549512	76.9890345033227	64.1443078761325	71.4434719486392
RNMT	na	50.2272473170539	48.0229962770253	48.1501593366919	31.6422387764162	50.7466151702996	49.4743195439376	49.6229235178308	46.1557732523588	47.5685552398723	47.4082362930719
SMAD7	na	58.6497336588876	60.2470316929954	54.9526499323437	38.4193800209957	63.9016992567541	57.7070336005393	54.860270798756	56.169994855236	58.5933581560825	59.0947366118243
LIPG	na	20.7293156997642	20.9158008578449	22.5383724554728	12.3390709556483	29.081714078364	29.5363248381394	30.482114750133	27.1814586363809	42.7885707587182	38.2927660444451
RNF125	na	12.9606296675706	14.129079896381	13.8508543453633	5.70214642647382	13.7796578116275	25.2834062022647	25.4708400137081	27.8591127298087	26.3284629082924	26.2946257171927
ANKRD12	na	40.6894545646577	44.3319725962292	52.2890240966969	76.3713709906411	53.1278024975213	48.264773876854	48.2288094934119	49.2805115720535	43.0584085923317	47.6030112983845
POLI	na	8.26865097485956	8.09643904174642	9.13828555921897	3.55215679026238	5.73827110002618	7.33530920682987	8.10093284459652	8.28243891967286	5.08837057671243	4.79146513068845
MIB1	na	39.6510658375824	40.6012604887578	48.1911381957018	13.5542824891591	39.1529653967773	48.6939675006579	45.7420115039078	48.0381457341026	38.5097136828464	45.4604862399465
RBBP8	na	53.9577549661766	60.167654839645	65.443237838891	49.6834561585382	75.2611338833366	77.9961867258134	79.8789657234634	93.5915597923033	95.2913035275237	98.9457026987697
RIOK3	na	30.6132380278521	34.2114237940461	31.0619751295425	28.8846433734493	32.0484392729353	34.2964723021461	34.4760630363061	35.9533144013072	33.3056983202996	33.9687609265068
CSTF2	na	20.1139742318677	21.0745545645458	20.694323800025	22.0607632237348	24.4364469973904	19.9770123079622	21.9667155739524	24.2826050144954	23.8999224057705	24.8532906778799
PSMD10	na	19.2678797135099	19.4473290708615	20.1615986328957	23.7901027137309	20.3767177837664	19.5088010819943	17.9350885303625	15.4354543502994	13.7617295142904	14.9976754090655
ATG4A	na	3.34591923168736	3.92915424084753	4.83550536317416	3.08476773891206	3.94262164015404	4.1358658293828	4.48377213259063	4.96946335180372	4.20176055198224	4.09027511156331
TBL1X	na	49.8811177413621	53.6190644382324	50.1171445691695	39.1204635980212	44.7350930655102	49.4743195439376	49.7736385474977	50.7487621078137	51.4619296962962	51.2258263971977
PGRMC1	na	49.227317431722	48.4595689704528	55.2395019454133	56.1801639723076	63.2771255315812	55.4830302771919	52.9386541705029	51.577005999781	54.9698215332722	55.394011510886
POLA1	na	32.7284743237464	33.139836273815	35.8974804927167	22.5748911802201	48.3654278430778	34.7256659259499	35.7194620310582	36.4427312465606	37.3918140864474	41.4870761315708
MID1	na	9.19166317670435	8.81083072190052	9.09730670020902	5.46845190079866	9.91510788712007	14.4365128006758	13.7904252145225	12.0095364335256	12.1041542506644	13.3615653644402
NKAP	na	9.88392232808794	11.1921363224142	10.6954822015971	20.6118571645488	9.09535487283062	9.71538293883318	8.89218675034781	10.9554078437491	10.2923859392592	11.2190403060022
NXT2	na	5.92266162850406	6.42952512138686	6.63857515961199	4.81410722890822	8.66596043677423	4.76014746400662	4.63448716225755	4.06592456056668	3.77772967058953	3.77863510306325
MCTS2P	na	5.0381082684028	5.43731445450617	5.45018824832342	1.77607839513119	5.93345038914272	5.30639389430246	4.82288094934119	5.04475825107347	6.59175279255929	6.38862017425127
ALG13	na	26.3058477525765	24.6862013919915	27.7836664087465	20.0977292080634	22.0552596701687	24.112878137345	25.5838762859583	26.3155672947788	21.5484784271383	21.1525655769417
PRPS2	na	58.034392190991	60.8820465197991	58.6817261022492	55.4323414901471	77.4471419214418	75.1479017678422	78.8993180306285	74.8054824244999	89.2392264021915	88.1162124033925
MOSPD1	na	94.916421423039	93.4662448201609	104.127280744284	83.5691623814359	99.9708318854901	22.5521740507855	25.7345913156252	22.1743478349423	22.3579919279789	24.0741906566298
AMMECR1	na	7.57639182347597	7.97737376172074	8.27772952001001	8.83365307052091	7.69006399119155	10.0665413583091	9.75879817093256	9.75068945543305	7.59400760312386	8.45323523056418
WDR13	na	40.6894545646577	39.0534118484239	36.8809731089555	68.0518458766055	33.2195150076346	31.4872049463389	33.1573065267207	31.3603255458522	32.4576365575141	31.9431008712564
SUV39H1	na	22.883010837402	19.6457712042376	19.3830003117066	27.4357373142634	16.7854188640222	20.601293942586	19.9697414308658	21.0072768962612	23.5915363102122	21.9706205992544
XIAP	na	31.8054621219017	31.2744802200793	33.971474119249	42.8128371036887	36.1081684865593	36.0912820016895	31.311047413301	32.6403388334381	30.5302234602746	33.5402559148192
STAG2	na	105.415685219024	107.635013143217	124.903562262329	62.3496994501317	120.38658552708	113.541222297207	117.821474442108	126.53307822282	107.819488659581	124.383318392587
ATP11C	na	30.0363554016991	31.6316760601564	32.6191717719206	16.405355702396	33.1414432919879	37.1057396579532	41.4466331584008	36.3674363472908	31.8794126283423	38.6433610540077
ABCD1	na	7.65330950696303	7.14391680154096	6.43368086456223	10.422775845112	6.3628448251991	4.64309465751465	4.67216591967427	5.00711080143859	5.82078755366346	4.71355512856344
CCDC22	na	16.3065488992579	19.367952217511	17.7438459513086	23.930319429136	16.0437375653793	20.4452235339301	18.8016999509473	18.8613722670732	22.4350884518684	21.6979355918168
SYP	na	1.46143598625425	1.19065280025683	1.43426006534827	2.89781211837194	1.17107573469922	1.7167744952155	1.50715029666912	1.73178268320433	0.886610024730196	1.20760503293774
PLP2	na	185.371617203828	174.152816250898	177.315522936056	208.362039091969	163.169885701425	150.64696195516	135.530490427971	126.984847618439	150.762252466078	137.978613763402
PLS3	na	21.9984574773008	21.1539314178963	25.4888503041892	16.2651389869909	28.1838893484279	22.8252972659334	22.6072544500368	23.6802458203374	24.2468567632736	26.9958157363179
NAA10	na	43.7661619041404	43.8557114761264	42.7819288063884	93.1973768392524	45.0473799280967	42.7632919717316	42.0494932770685	40.9980726523807	51.2306401246274	47.3692812920094
ELF4	na	64.1493480282128	62.9855331335861	59.5422821414581	47.4867276171918	66.3219224417992	62.3501282580539	59.2686854165132	60.2735668654375	73.0489563853792	65.6002217892631
MTMR8	na	1.34605946102365	1.03189909355592	1.68013321940797	0.7478224821605	1.0539681612293	1.56070408655955	1.13036272250184	1.28001328758581	0.886610024730196	1.40238003825028
RBBP7	na	90.147525046841	89.2195831659115	91.915580759319	96.8897503449198	105.86524641681	88.6479921165823	96.1938676849066	95.6621695222215	97.1416201008737	99.1794327051447
KCND1	na	1.46143598625425	1.54784864033387	1.84404865544777	1.44890605918597	1.79564945987214	2.10695051685539	2.67519177658769	1.28001328758581	0.963706548619779	1.09074002975022
SLC25A14	na	6.34570888768292	6.1913945613355	5.77801912040302	8.27278620890054	5.8163428156728	5.93067552892628	5.95324367184303	5.60946999559662	5.12691883865722	5.99907016362619
FMR1	na	30.9209087618004	32.1873140336095	35.610628479647	23.4629303777857	34.039268021924	32.6967506134225	33.6848091305548	36.5556735954652	30.3374821505506	33.6181659169442
PIM2	na	20.4601038075595	20.0029670443147	22.0876050063633	22.1542410340048	25.8417378790295	22.5911916529494	21.1377829107844	20.141385554659	25.4804011455069	26.4894007225053
SCML2	na	8.26865097485956	8.01706218839597	8.81045468713936	4.34671817755791	7.06549026601863	10.0275237561451	10.5123733192671	8.80950321456113	10.6007720348176	11.3748603102523
SLC35A2	na	24.2290702984257	23.0986643249824	20.6533449410151	17.7607839513119	21.3916500871724	20.796381953406	17.4829434413618	19.3507891123266	21.1629958076903	19.7501855386914
PQBP1	na	28.8825901493932	31.393545500105	28.3573704348858	65.3409893787737	23.7338015565709	24.268948546001	30.3690784778828	27.1061637371112	33.4984396300235	28.3202857724431
EMD	na	30.1901907686733	27.02781856583	26.1854909073584	44.4486987834147	27.4812439076084	28.7949903970236	29.8038971166319	29.0638311181248	33.0744087486308	33.8129409222567
TAZ	na	11.9606997822387	9.84272981545643	9.99884159842793	18.1814340975272	10.539681612293	9.87145334748914	10.5123733192671	11.2565874408281	10.0610963675905	11.5696353155648
PGK1	na	148.451129130037	153.038573259677	151.785693772857	247.949891741341	216.609975061533	165.122492358	160.021682748844	150.552151089872	185.147302120832	183.478055004412
MAGT1	na	71.1873160672793	66.27967254763	72.6145381656323	58.0964590828439	73.4264485656411	81.2346477054244	77.2791314617092	78.7208171865271	87.119071995228	94.3879675744563
SMS	na	41.6893844499896	40.0059340886294	41.1427744459903	60.9475322960808	46.3355632362658	46.3138937686546	47.0230892560766	47.2475492917702	50.2669335760077	54.3811814832608
UBL4A	na	37.4973706999445	37.9421359015175	34.5041992863783	53.6562630950159	37.3182800790818	36.6765460341494	36.8121459961433	34.8238909122609	44.6774355940129	39.967831090133
CD99L2	na	35.3052167205631	34.6083080607984	30.1604402313236	27.3422595039933	32.9852998606947	30.901940913879	29.2387157553809	30.0803122582664	33.9224705114162	28.5540157788182
EEA1	na	19.8447623396629	21.1936198445715	24.87416741904	20.985768405629	27.1299211871986	30.0825712684353	33.1949852841374	33.6191725239448	26.020076812734	29.917440816006
RP2	na	3.49975459866149	4.04821952087321	4.0569070419851	0.981517007835657	4.17683678709389	4.87720027049859	3.88091201392299	4.48004650655032	3.70063314669995	4.63564512643842
JADE3	na	20.0755153901241	23.6939907251109	25.6117868812191	10.5629925605171	23.3824788361611	28.0146383537439	27.5431716716282	28.1602923268877	24.9021772163351	28.4761057766932
CDK16	na	154.219955391567	153.633899659806	135.926875336006	168.961142063138	133.151311035301	136.990801197764	131.122075810213	128.528393053469	151.301928133305	134.784303676277
USP11	na	112.838241675525	109.222550210226	101.258760613588	115.211401157852	109.729796341317	74.0944265094145	74.5662609277047	76.1231431617206	77.7903926045885	72.3783919741394
HTATSF1	na	47.8812579706984	46.5148360633667	48.4779902087715	57.8160256520337	56.1725994077393	49.5913723504296	49.1707784288301	59.9723872683585	53.890470198818	57.5754915703865
TIMP1	na	202.178131045752	197.330857429231	182.31494373527	870.231674709147	244.520613405197	121.071619514857	114.618780061687	104.546967636052	142.243086576279	127.032258464838
GABRE	na	5.73036741978639	5.99295242795936	6.80249059565179	2.47716197215666	4.95755394356003	2.14596811901938	2.11001041533677	1.69413523356945	2.00450962112914	1.63611004462533
FGD1	na	28.2672486814966	25.4005930721456	24.3824211109206	19.443384536173	24.6316262865069	31.175064129027	25.7345913156252	28.5367668232365	27.2536211949673	25.5155256959426
PIN4	na	8.23019213311603	9.24740341532802	9.01534898218912	13.5542824891591	8.27560185854116	7.14022119600993	6.8575338498445	8.09420167149848	6.70739757839366	6.50548517743879
PORCN	na	16.4219254244885	16.2722549368433	15.9817550138807	21.6868519826545	16.4731320014357	14.3194599941838	11.5673785269355	11.8589466349861	11.2946407498238	12.0370953283149
MAGED2	na	36.9204880737915	36.3942872611837	35.6925861976669	42.6258814831485	34.1954114532172	33.1649618393904	35.1166019123905	32.0756270889149	29.8363547452683	29.0604307926308
RBM3	na	191.178902307102	190.94102073452	194.403707143205	277.535618691816	196.233257277766	186.582173548194	202.90010868908	201.940919841478	216.409942558058	228.548991233733
KLF8	na	1.15376525230598	1.66691392035956	1.63915436039802	0.7478224821605	1.48336259728568	0.858387247607751	1.35643526700221	1.31766073722068	0.770965238895823	0.740145020187647
SYTL4	na	4.49968448399334	4.6038574943264	5.28627281228362	5.84236314187891	5.46502009526303	5.22835868997448	5.61413485509247	5.68476489486637	4.54869490948536	4.75251012962595
CENPI	na	9.88392232808794	9.12833813530234	10.6135244835772	5.65540752133878	9.48571345106369	8.77896048689745	8.17629035942998	9.26127261017965	7.24707324562074	8.57010023375171
PBDC1	na	17.1141845758721	15.875370670091	15.2851144107115	27.5292151245334	15.0678411197966	13.5000903487401	16.0888294169429	13.9672038145392	13.8002777762352	16.0105054366907
GLA	na	6.69183846337471	6.50890197473732	7.00738489070154	11.2173372324075	8.62692457895093	8.11566125010965	8.13861160201325	7.86831697368922	9.79125853397695	10.5178502868771
ARMCX3	na	24.3444468236563	21.4714388312981	22.9891399045822	21.9672854134647	23.8509091300408	23.6836845135411	24.2651197763728	26.2026249458741	24.362501549108	24.8532906778799
NDFIP2	na	25.2674590255011	23.6543022984356	24.7922097010201	16.6857891332062	27.8325666280181	27.0391982996442	27.844601730962	24.9979065575581	29.0268412444277	29.6058008075059
FNDC3A	na	65.8799959066717	66.0812304142539	72.901390178702	17.5270894256367	69.093468347254	73.7822856921026	72.041784180784	76.6502074566089	74.5908868631709	78.1826871324531
CDADC1	na	4.65351985096747	4.96105333440344	5.53214596634332	6.21627438295916	5.46502009526303	6.86709798086201	6.33003124601031	7.19066288026144	6.82304236422803	6.85608018700136
CAB39L	na	3.49975459866149	3.21476256069343	2.95047784871644	4.25324036728785	3.82551406668412	4.72112986184263	5.08663225125828	4.96946335180372	6.01352886338742	5.96011516256369
KLF5	na	406.317663020424	416.728480089889	432.408920272998	195.882751420916	478.969975491981	235.978457887804	233.570617226297	247.607276248584	282.790049626988	275.333947509805
STK24	na	133.56755737529	142.679893897443	137.033304529275	133.112401824569	133.658777187004	152.363736450376	150.526635879828	155.898088938024	177.707487565487	170.272309644221
DNAJC3	na	68.6490325122061	74.5745537227526	77.7368955418762	72.8192142003787	105.74813884334	90.4037842139618	84.6641679153878	88.6597438901345	96.3706548619779	108.450722958022
UGGT2	na	26.921189220473	26.3928037390263	28.193454998846	17.994478476987	28.4571403531911	29.9265008597793	32.0269438042188	32.7532811823427	26.7524937896851	33.2286159063191
ARHGEF7	na	56.226826629045	54.0953255583352	58.5587895252193	30.2868105275003	56.5239221281491	56.5365055356196	63.865493821354	63.0594781384184	55.2396593668857	59.0947366118243
FGF9	na	17.1526434176156	16.5500739235699	16.4325224629902	24.1172750496761	20.6499687885296	19.1186250603545	20.8740316088673	21.7225784393238	21.0088027599112	22.399125610942
PARP4	na	123.414423154997	121.645027759572	134.738488424717	34.1661396537079	134.79081706388	107.532511563953	100.18781597108	105.262269179115	100.264029318402	105.957602890021
SUPT20H	na	16.5373019497191	18.4551184039808	19.7108311837862	9.95538679376166	20.8061122198228	21.4986987923578	20.7233165792004	20.0660906553892	18.0020383282175	16.6727404547533
MRPS31	na	13.5759711354671	15.2006674166122	14.875325820612	16.0314444613157	14.6774825415636	13.4220551444121	14.6947153925239	14.4566206597926	12.4510886081675	14.3743953920654
SLC25A15	na	24.8444117663222	24.765578245342	24.7922097010201	24.2107528599462	32.3216902776985	24.5420717611489	24.8679798950405	24.1320152159559	27.2921694569121	25.6713457001926
KPNA3	na	45.2275978903946	48.4198805437776	49.6253982610501	45.2899990758453	57.3436751424385	62.8183394840218	67.1812244740261	65.6947996128597	64.0672113522429	70.119001912514
RGCC	na	7.8456037156807	7.10422837486573	7.08934260872144	8.08583058836041	3.82551406668412	2.18498572118337	2.37376171725386	2.82355872261575	2.89111964585934	3.5059500956257
VWA8	na	57.8805568240169	62.1123877467311	61.9190559640352	16.9194836588813	54.1427348009273	76.7476234565657	74.1517945961207	78.0808105427342	74.4366938153917	76.8971720973903
DGKH	na	15.3835366974131	16.7088276302708	19.5469157477464	7.89887496782029	14.8726618306801	20.0550475122902	20.1958139753662	20.6308023999124	16.9226869937633	18.0361654919411
KATNAL1	na	5.99957931199112	4.76261120102731	5.98291341545278	3.03802883377703	4.84044637009011	5.96969313109027	5.95324367184303	6.43771388756391	5.35820841032597	5.64847515406362
INTS6	na	23.2675992548374	23.0589758983072	24.3824211109206	17.2933948999616	27.4422080497851	24.3860013524929	24.3404772912063	24.3955473634001	23.0518606429851	25.8661207055051
DHRS12	na	3.07670733948263	3.1750741340182	2.99145670772639	4.06628474674772	2.1469721802819	1.59972168872354	2.1476891727535	1.6188403342997	1.92741309723956	1.5192450414378
TSC22D1	na	296.940717101817	295.877220863821	282.918042604698	362.460209322168	417.839822140682	218.186431301025	226.939155920953	214.628110368432	239.731641034656	246.312471718237
CLN5	na	7.92252139916776	7.38204736159232	8.1138140839702	8.92713088079097	8.82210386806746	6.75004517437004	5.80252864217611	7.49184247734045	5.31966014838118	6.34966517318876
MSLN	na	74.5332352989666	76.8764824699158	66.3447727371099	142.50692175671	47.6627824022583	49.4743195439376	45.4782602019907	46.7957798961517	47.7612965495962	41.2923011262582
MGRN1	na	74.1486468815313	72.0741828422132	67.4102230713686	72.6789974849736	69.2886476363706	66.0958180657968	66.2769342960246	64.715965922353	68.654454523673	62.8733717148875
ZNF629	na	64.4954776039046	67.5893906279125	65.5661744159208	26.0335701602124	57.8121054363182	65.393501226845	64.7321052419387	69.9113139719659	70.8131571925813	67.5479718423884
TRADD	na	6.92259151383591	5.79451029458322	5.45018824832342	10.2825591297069	5.19176909049988	4.4870242488587	5.08663225125828	3.95298221166205	4.74143621920931	5.29788014450105
HSF4	na	8.57632170880782	8.25519274844733	9.91688388040803	13.414065773754	8.66596043677423	7.5694148198138	8.44004166134708	7.56713737661021	5.6665945058843	6.62235018062632
CORO1A	na	8.42248634183369	8.2155043217721	7.41717348080105	15.4238386945603	8.04138671160132	7.10120359384594	6.55610379051067	5.30829039851761	7.20852498367594	5.25892514343855
MAPK3	na	87.0323588656148	87.2748502588254	76.5894874895975	113.855972908936	80.9994049833628	60.2431777411985	56.4804573676753	58.9559061282168	62.7180221841752	55.6666965183236
GDPD3	na	1.57681251148485	1.50816021365865	1.59817550138807	2.2434674464815	1.01493230340599	0.858387247607751	1.50715029666912	1.46825053576019	1.07935133445415	1.16865003187523
ELMO3	na	46.1121512504959	44.7685452896567	39.3397046495525	82.3072119427901	36.4204553491458	32.6967506134225	34.4760630363061	31.5109153443918	37.0063314669995	35.9554659806947
[truncated: 13,292 more rows]
