# Supplementary material for: FOXO1 links KRAS G12D and G12V alleles to glutamine and nitrogen metabolism in colorectal cancer
Source: EMBO Rep. 2025 Nov 20;27(1):142–62. doi: 10.1038/s44319-025-00641-z (PMC12795846; doi:10.1038/s44319-025-00641-z)
Supplement: Supplementary file 6 — Source data Fig. 4 [file 44319_2025_641_MOESM6_ESM.zip › Fig4/Fig 4C-D/EnrichR/4_venn_diagram.txt]

Names	total	elements
D P V	3058	AL590652.1
		ELMO2
		CMTR2
		TUBD1
		ERCC5
		ATF6B
		TUT1
		XDH
		EDN1
		FP236383.3
		H2AZ2
		AL590064.1
		CLK4
		DECR1
		AC027601.5
		CADM4
		ZNF646
		TMSB10
		TMC4
		STYK1
		CCNI
		CRNKL1
		NIFK-AS1
		GPSM2
		ZBTB12
		ZNF446
		DNAJC3-DT
		PARN
		TMX4
		CYTH1
		ERV3-1
		AGPAT1
		AL162458.1
		AK7
		MAP3K3
		CAPS
		KNDC1
		IGSF3
		ZFYVE1
		MED13L
		SNX33
		TEAD1
		TCEANC2
		RPS6KA5
		GABPAP
		TAOK3
		ITGA3
		ZNF510
		CDC25B
		TMEM19
		TRIQK
		ABCD4
		ROCK2
		AC008403.1
		BBS12
		HES1
		FGGY
		CA11
		C1QTNF3
		ZNF212
		PRDM2
		IFTAP
		AD000671.1
		PDCD4
		SUPT4H1
		WDR45
		NEIL1
		LTBP4
		ARHGEF9
		SIRT6
		VWA5A
		PCDHA13
		RIMBP3B
		SPINT1-AS1
		ZDHHC6
		CTDSP2
		ETNK2
		KLF3-AS1
		H2BC21
		HTR7P1
		HDAC7
		PPP1R3D
		HIKESHI
		FPGT
		CETN3
		B3GNT7
		RASA4B
		OPHN1
		LINC01011
		MARF1
		CDIPT
		GCC2
		WBP4
		PMF1
		RFX3
		CHMP1B
		CD82
		COPS4
		SETDB1
		CPEB3
		PPM1A
		CAMTA1
		MYO15B
		HPCA
		SEC14L1
		WDFY2
		ID1
		COL18A1
		PIK3CB
		AC009812.1
		TBC1D17
		ELAPOR2
		FAM110C
		CARD8
		RSRC1
		MTMR14
		DNAL4
		ALAD
		ASS1
		IPP
		TMEM59
		RICTOR
		IRS1
		TSPAN7
		LINC02035
		NUCB1
		NAA80
		EDRF1-DT
		RHBDF1
		SEPTIN4
		UNC13B
		ZBED1
		CROCCP3
		AC022107.1
		ANKRD49
		CACNB1
		KDM6A
		AC022414.1
		OFD1
		GNG12
		AL662899.1
		TMEM125
		UBN2
		NANOS3
		GLG1
		CENPU
		CMTM3
		AC005697.1
		ZNF227
		AP000787.1
		LSP1P4
		SELENOP
		ZBTB20
		RPUSD3
		AC092651.1
		UBE2L6
		HP1BP3
		TPBG
		LZTFL1
		OSR2
		KLHL7
		XPC
		AC010422.5
		TDRKH
		AGTPBP1
		DOCK11
		STAT5A
		AL592183.1
		WASHC3
		OVCA2
		NFYA
		MYO16-AS1
		KIF14
		HEATR5B
		AC083799.1
		KLF4
		AC114490.3
		WASL-DT
		SKAP2
		TJP3
		PIGL
		DYRK4
		AL662884.3
		ZNF709
		ZNF738
		EXOC1
		AC131392.1
		ZNF487
		HOXB5
		PCDHGB4
		CUL4B
		TNRC18
		PRR36
		NAIPP2
		FGD5-AS1
		HOXB8
		FBXO46
		CHRNB1
		CELF5
		TNKS2
		FOXN3-AS1
		IGSF9
		CADPS2
		AC008105.2
		SEMA3G
		CASC19
		IL23A
		GRHL1
		PSTK
		TRIM45
		OSER1
		TRAM2
		PSD2
		TIGD2
		UNC5B-AS1
		KLF2
		FAM160B1
		TAB2
		FAM161A
		TFE3
		TMEM256-PLSCR3
		AC008878.2
		FBXL20
		DNAJB4
		AP003419.1
		AC009509.2
		PCDHGA10
		SLC38A9
		SHH
		GTF2IP1
		LINC02614
		PIGG
		TMPRSS4
		PHC1P1
		C1orf115
		RAB5A
		HERC6
		AC148477.3
		DCAF11
		PRRT1
		ISCU
		GTF2H5
		PLEKHM3
		MYCL
		HBP1
		RAB15
		SDR16C5
		ZNRD2-AS1
		ARHGAP25
		OTUD7A
		ZNF710
		LINC00863
		IFNAR1
		XKRX
		SLC29A3
		OPN3
		HCFC1R1
		PPFIBP1
		EHD2
		AGER
		PLEKHM1P1
		MAP4K3
		HOXA5
		ILF3-DT
		FIS1
		PCDHGA5
		IL20RA
		TLR5
		ELF1
		TCFL5
		C11orf49
		NT5E
		CASC9
		FPGT-TNNI3K
		GALNT9
		PARP4
		IL18
		NCK2
		SULF2
		FAM72D
		ADD1
		HSCB
		GPX4
		NUB1
		SRGAP2C
		FBXO3
		CTAGE4
		SLC44A5
		PPDPF
		NOL4L
		GPRIN2
		HERC3
		DICER1-AS1
		HMBOX1
		AC051619.5
		PCDHA12
		RABAC1
		YPEL1
		ZFHX2
		NR1D2
		AC022210.1
		LINC-PINT
		FBXL5
		BSDC1
		NDUFAF1
		HOTAIRM1
		PHF12
		STX5
		TMEM263
		CD72
		WSB1
		CDKN2B
		NYAP1
		AC090517.5
		ELL
		NDC80
		DMBX1
		CDS2
		LIPT1
		VAT1
		MAST4
		ZNF713
		OR2A7
		MYC
		ZNF18
		AL139289.1
		SLC37A1
		ARSA
		ULBP1
		DNASE1L1
		IL10RB
		OTUB2
		ALPK1
		ARID1B
		TRAPPC6A
		ACVR2B-AS1
		WDPCP
		VPS50
		MAGI1
		SLC23A3
		SLC35A1
		APOBEC3F
		LINC00997
		THEMIS2
		LZTS3
		SP4
		AC080023.2
		AUH
		AMOTL2
		PCDHGA4
		FOXO1
		KLHDC2
		CCDC28A
		PIAS1
		NPHP3
		CBX2
		CNOT2
		ALDH5A1
		TWSG1
		TMED2-DT
		CTDP1
		ZSWIM4
		WNT16
		AL022069.3
		AC113554.1
		SATB2-AS1
		ZNF75D
		TK2
		STYXL1
		KRT86
		STMN1
		GALNT10
		AL031777.2
		DISP3
		CD109
		ZNF846
		TP53I3
		SMURF2
		CATSPER2P1
		SLC25A24
		AC009506.1
		UCP2
		ZFYVE9
		FBRS
		ATL1
		TNRC18P3
		ZDHHC17
		AC096677.2
		H2BC4
		SPEG
		STK10
		AC020915.2
		PAQR7
		FIG4
		TMCO6
		AL365295.1
		HES2
		FAM3C
		KCNH3
		AC092117.1
		LMO7
		ALDH1L1
		HNRNPH1
		OBSL1
		ZNF84
		HOXD8
		CITED2
		BMF
		METTL18
		OCEL1
		IFNE
		RB1CC1
		EXOC4
		HEATR5A
		ZNF385C
		BGLAP
		SLC29A4
		MRAS
		WDR70
		TRAF6
		AXL
		MAF1
		PCDHB14
		CD276
		NAPA-AS1
		H3P14
		FMR1
		CCDC117
		C6orf89
		KDM7A
		BBS9
		UNC119B
		C9orf72
		AC011479.1
		MELTF-AS1
		HACL1
		MARCHF9
		AL160269.1
		MT1E
		ACY1
		LINC01979
		IFT172
		ZNRF2P1
		MKLN1-AS
		FOXN3
		AC090114.2
		MFGE8
		SP110
		C17orf49
		PNMA2
		MIR6721
		Z83843.1
		CNPY3
		FAM171B
		RTN2
		ZSCAN12P1
		AL390719.2
		GOLGB1
		DCAF4
		TLE3
		MIR1915HG
		SMURF2P1
		KLK7
		LRP1
		NBDY
		EPC2
		AC112128.1
		MMP14
		TUT4
		KLHDC3
		VPS4B
		ZDHHC3
		AL512598.2
		NDRG1
		SESN1
		APPL2
		AC009126.1
		CHML
		PAPOLG
		AC097634.4
		MSRB2
		SLC49A4
		GPR161
		INTS6-AS1
		CHD2
		FAM226B
		CCNB2
		ZNF763
		PCNP
		APTR
		ERBB2
		CREB1
		GTF2IRD2B
		HOXC4
		RMDN1
		NEO1
		LGALS3
		SRGAP2B
		AC231657.3
		PIF1
		TARS2
		LRRC49
		GUCY1B2
		ZNF624
		ZNF211
		BBS4
		PFDN1
		TMEM43
		AC010422.8
		ENPEP
		AKAP3
		SHISA4
		C1RL-AS1
		D2HGDH
		TMEM50B
		TBL1XR1
		FAIM
		AC009113.1
		PDE5A
		BORCS6
		DUXAP9
		BCKDHA
		ABCC5
		C14orf93
		CCDC9B
		MIR936
		SRGAP1
		SPATA18
		AC110285.2
		TBX3
		CRIP2
		SWSAP1
		MBTD1
		USP33
		GPER1
		ERBIN
		ARHGEF35-AS1
		ARF5
		PRX
		IER5
		LINC01833
		PSMG3-AS1
		PSMD10
		NCOA1
		CRELD1
		MED21
		SYF2
		ZBTB10
		FBXL17
		KLHL31
		ATP2B4
		IST1
		CHST12
		RAB22A
		ID2
		SLC24A1
		ARHGAP5
		ZNF688
		HDAC11
		MPIG6B
		PCDHB9
		ADIRF
		NUMB
		TNIP1
		PAN3
		TBC1D32
		XRN1
		NABP1
		IRF2
		ZER1
		RUNX2
		SPATA6L
		INTS2
		AP001107.9
		TAPT1-AS1
		CROCCP2
		ZFYVE16
		THRA
		ZSCAN31
		DDX17
		ZNF204P
		GAS1
		ZNF559
		SAMD15
		ZNF559-ZNF177
		GALT
		CRIP1
		TP53TG1
		CDC42EP4
		UBE2A
		AC005538.2
		ERO1B
		TAF8
		PRANCR
		PCDHGA11
		NUDT13
		MT1F
		C1orf53
		JUP
		SHANK2
		C2orf68
		ARHGAP27P1-BPTFP1-KPNA2P3
		BX322234.1
		CHIC1
		SLC39A10
		KIF3A
		LPP-AS2
		DTD2
		AL157392.3
		PBXIP1
		ZMYM2
		FBXL3
		KIZ
		AL662884.4
		PCOTH
		GSTZ1
		TBC1D15
		RASA1
		FAM214B
		FAM168A
		AC073957.3
		MBP
		SIM2
		ZNF37BP
		CELSR2
		STAM2
		AJUBA
		HELZ
		SLC46A3
		TMEM50A
		KLHL5
		ANKRD33B
		SPACA9
		FZD3
		MVB12A
		SSH3
		AC007383.1
		FRG1BP
		BMI1
		RNMT
		MICAL1
		SARAF
		PCDHGB3
		PCDHGC3
		CAV2
		MIA3
		DTX2P1
		PPP1R21
		RIMKLA
		MARCO
		ASF1A
		ZNF789
		MBNL1-AS1
		SYCE2
		TPPP
		TIGD3
		BTD
		VIPAS39
		AL355001.2
		AL662884.2
		HMGN3-AS1
		LINC02163
		LRRC27
		TLE4
		ZNF821
		DEK
		HOXA6
		GRAMD2B
		PSPC1
		FCSK
		AGBL2
		TERF1
		ZNF433-AS1
		GSE1
		AL161729.1
		FAM47E
		SEC61A2
		MYL6B
		N4BP2L1
		PITPNC1
		MKS1
		RSF1
		LRRC37A17P
		NXPE3
		ZSWIM3
		NAIPP4
		LINC02482
		TBC1D3P1-DHX40P1
		ABCA5
		CASP4
		BICRA
		TSPAN17
		ZSCAN20
		AC091729.3
		BRD3
		HOXB7
		TTC33
		IRF9
		MT2A
		AC034102.1
		KLHDC9
		PPM1N
		HSD17B14
		FP671120.4
		TBC1D23
		SLC25A23
		DYNLT3
		AC005229.4
		BAIAP2-DT
		RHOBTB1
		LENG8-AS1
		C20orf96
		CCDC126
		CALCOCO1
		AC012645.1
		NEMP1
		FBXO2
		MAFF
		TMOD3
		AKT3
		AC020910.6
		FAM111A-DT
		ABTB1
		AC241377.3
		PHF11
		ZNF776
		EHHADH
		LAPTM4B
		ITGB5
		YIPF3
		ARSJ
		APOC1
		RNASE4
		NEK2
		RRAGB
		PCDHGA3
		RCN2
		MLYCD
		LINC01801
		AC134407.3
		LYPLAL1
		SMAD6
		SAV1
		TRIM62
		THORLNC
		YPEL2
		COLQ
		FAM171A2
		H1-2
		OR2A4
		ISCA2
		MAPK8IP1
		RFX2
		MEF2C
		AC051619.4
		FZR1
		DPH1
		GMPR2
		TBC1D19
		AC048341.1
		RFLNA
		AC105233.4
		USP30
		ZNF416
		ZNRF2P2
		DNASE1
		HECA
		HIVEP1
		RNF122
		LYRM4-AS1
		DLGAP1-AS1
		TRAF3IP2
		PCMTD2
		MBNL2
		ZDHHC2
		ADD3
		KLK6
		MEX3B
		DENND11
		ATXN7L1
		FBXO16
		SVBP
		MTM1
		GPR107
		TFDP2
		AP1G1
		HCP5
		RNF170
		FOXQ1
		USF2
		DSP
		RAD51B
		ZNF248
		PTK2B
		IRF2BP2
		ZNF230
		SOX4
		C8orf58
		SERINC3
		DUSP22
		USP20
		AC009133.6
		LAPTM4A
		KIAA1522
		ZSCAN30
		PTPN12
		GPR137B
		NFATC4
		RXRA
		AC002524.1
		MSL3
		STAG2
		ABCG1
		LRTOMT
		MAML2
		SPAG16
		OBSCN-AS1
		COG6
		ABHD4
		NFATC1
		ARHGEF12
		DUXAP8
		B3GNT9
		ZNF890P
		INTU
		SMAD3
		NAPG
		ZBTB22
		YIPF4
		ASB8
		SLC66A3
		ZNF513
		CHMP5
		CACNB3
		ITGB4
		RBBP9
		FMO4
		ZBTB38
		TMEM30B
		OSTF1
		CAMSAP3
		H2AC18
		FBLIM1
		MUC3A
		CTIF
		C14orf28
		MYO6
		DOCK8
		AL163636.2
		GRB7
		FAM89B
		RBM23
		KIFAP3
		GOLGA2P5
		BTN3A2
		HSPBAP1
		REP15
		ALDH4A1
		AL513548.1
		AL441992.1
		SCRN2
		ZNF8
		KPNA2P3
		PCDHGA7
		CKB
		NUTM2D
		IPO8
		FZD2
		ZNF175
		TUBB8B
		PARVA
		SLC40A1
		FAM102B
		CD36
		CCNI2
		PDE6D
		PRKG2
		LRRC37A2
		ZNF117
		MBTPS1
		HSD17B11
		AC008555.4
		SH3GLB1
		SLC12A6
		HMGN3
		PIK3C3
		GNG10
		SOS2
		BCL9
		ABO
		CDK2AP2
		PLXNB1
		APBB1
		NIPSNAP1
		LIPE
		KNSTRN
		PI4K2A
		CHD6
		ZSCAN26
		EFCAB7
		ZMYND8
		CCDC186
		PIH1D1
		ZNF311
		ZNF670
		SPICE1
		AL157402.2
		ZNF318
		PRMT2
		AC099850.2
		H3P36
		DEGS2
		CCDC102A
		HACE1
		PLEKHG2
		CCNB3
		WDR5B
		AL031178.1
		GRIN2C
		ORMDL3
		OSER1-DT
		PAN2
		NEAT1
		NUPR1
		RBMS2
		GLB1L
		ANTXR2
		TAPBP
		AC110285.6
		AC139149.1
		RNF103
		COX20P1
		EFNB3
		RDH5
		AP000944.4
		AC005332.5
		GRHL2
		NLGN2
		DLG3
		PCDHA2
		FAM171A1
		STRADA
		FRG1HP
		PCDHA11
		LLGL1
		FTL
		USP54
		CTAGE15
		IFITM2
		ASAP3
		AC087477.2
		GNAT3
		TM7SF2
		AL358472.6
		LTBP2
		SH3BGRL
		VPS51
		PGBD1
		PPM1M
		UBR5
		LINC00894
		ZNF20
		PEAK1
		RASA4
		DYNLL2
		HOXA10-AS
		SELENOH
		SNORC
		EMID1
		KIAA1217
		AC146949.1
		FZD7
		MAP3K8
		ZBED5-AS1
		GSN
		TMEM8B
		PLEKHA3
		ZBTB45
		UNC79
		EFNA1
		TCP11L1
		GPKOW
		MIR100HG
		GGPS1
		DBT
		RFX1
		PCDHGC4
		MEPCE
		PCDHA9
		ABCC3
		MRFAP1L1
		ARHGEF35
		MAML3
		RHEBL1
		AC007406.5
		FAM229B
		MAN1C1
		ARMH3
		RWDD3
		HELZ2
		COX20
		ZNF518A
		NR1H2
		PDK2
		SSBP3P1
		ANXA2R
		PPP2R5C
		SLC25A29
		CAPG
		GID4
		VPS9D1
		AL645608.2
		APAF1
		TMUB2
		UBA3
		PCNX4
		PKP4
		SEZ6L2
		DDAH2
		STX7
		ATXN3
		P2RY2
		IER5L
		N6AMT1
		AC114490.1
		GPRC5A
		TGFBR1
		RNF187
		AL021997.3
		UACA
		SNX2
		DNAJC25-GNG10
		ZNF497
		MYO18A
		SLC30A4
		GARRE1
		ODF2L
		KLF12
		DAPK2
		PCDHAC2
		CENPA
		DCAF7
		AC007191.1
		PCDHGB2
		AC005562.1
		GRHL3
		ZSWIM6
		AC008875.3
		CCDC127
		DENND5B
		CLMN
		TNS1
		CD9
		RBL2
		ZNF436-AS1
		SSR4P1
		LCA5
		CCNJL
		TOM1
		VMAC
		ZNF630
		ACSL5
		ANG
		RCAN3
		ATG13
		C4orf33
		GABPB1-IT1
		SMAD4
		NMT2
		CENPC
		MIR6506
		STAT6
		CCDC40
		PCDHGA12
		AL513550.1
		GCHFR
		ATG9A
		DNAJB6
		AL589182.3
		H2AC19
		SUN2
		AL139353.1
		AC105020.1
		SLC35C2
		MLLT3
		MST1
		MED16
		ELMOD2
		DYNC2H1
		ARRDC4
		GLYCTK
		MTUS1
		RNF5
		LRP10
		KLHL25
		HOXA7
		DYNLRB1
		LASP1
		KPNA5
		VPS35L
		ARHGAP23
		AC012531.1
		AMIGO1
		PRR11
		TXNIP
		SLC9B2
		FBXL8
		ERG28
		HEBP2
		RAP2B
		TLE5
		GABPA
		TLR3
		SRSF8
		HNRNPA1P7
		HMGB2
		AC078846.1
		MARCHF2
		AL356776.2
		KRBA2
		SNX7
		CARMIL3
		PPT2-EGFL8
		KANSL1L
		MVP
		EPOR
		TMEM94
		ARHGEF40
		C1QL4
		PMF1-BGLAP
		ZMYM3
		CREBL2
		ZBTB14
		BCAS4
		RAB11B
		AC092747.4
		LINC01588
		RNF213
		LY6G5C
		TMEM67
		CLK1
		MRPL43
		AL031590.1
		ACE
		EML2
		AL137230.2
		L1CAM
		AC010422.6
		SRCIN1
		AL109918.1
		MOB3A
		PRDM11
		ARHGEF11
		CILK1
		LSP1P5
		PRDM8
		PRKAR2B
		FOSL2
		BBS2
		FBXO21
		PCDHA10
		TBL1X
		CLSTN1
		NIPSNAP3A
		INSIG2
		B3GALT4
		TSPAN15
		LATS2
		TMEM9
		AL162258.2
		PEX2
		AOPEP
		IFITM3
		CD27-AS1
		SLU7
		CC2D2A
		WDR11
		EZH1
		AC120057.2
		PCDH1
		OCIAD2
		CD59
		PLCG2
		MIR6827
		LINC00674
		PSAP
		MYOM2
		SDAD1P1
		SH3BP5L
		DUSP6
		AL135925.1
		TGFB3
		MSL3P1
		EAPP
		IFI6
		POC1B-AS1
		RNFT1
		NINJ2-AS1
		MYRF
		SDCBP
		SNPH
		MTA3
		DENND10
		FOXO4
		PLAAT3
		ID4
		SLC16A6
		NFIX
		SLX4
		YBEY
		SEPSECS
		UBL3
		PSORS1C1
		BCORL1
		ZNF815P
		AC080112.1
		AC138904.1
		NME7
		ENPP5
		DNMBP
		NQO1
		AC012313.3
		ZSCAN2
		TOX4
		AXIN2
		MIR23B
		IRF2BP1
		PIK3CA
		AP1G2
		AC018645.3
		HCN2
		AL928654.1
		SEPTIN7-DT
		TRAPPC8
		DCUN1D1
		MBNL1
		DAB2IP
		ERBB3
		USP21
		ZKSCAN8
		AC001226.2
		LINC00920
		ORMDL2
		SYK
		LINC01355
		PTPN21
		MOK
		AC121757.1
		PLAG1
		ZNF226
		GTF2IRD2
		TP53INP1
		SECISBP2L
		COA6-AS1
		DDX6
		TMEM198B
		TFAP2C
		ING4
		PCDHB10
		AC003006.1
		VPS28
		AL031432.4
		OS9
		MRE11
		AKAP9
		ZNF784
		AC025171.1
		MIR429
		TOP2A
		IGF1R
		WDR72
		SPTB
		SNX30
		PGAP3
		CAV1
		PCM1
		DGAT2
		TSNARE1
		TSG101
		RNASEL
		TMEM260
		PATZ1
		PLBD1
		GET1
		THNSL1
		RETREG3
		SHROOM3
		AC008124.1
		AC005332.4
		COQ8A
		TMCC1
		PLEKHG6
		AC079594.2
		ITGA9-AS1
		FAM32A
		NCAPD2
		AC007036.3
		FAM172A
		WNT2B
		AC136475.1
		MMUT
		PPM1L
		IL22RA1
		ISG20
		CASZ1
		SPATA20
		EPM2A
		AC243547.3
		EXD3
		MXD3
		UBE4B
		AL033529.1
		USH1G
		TBX19
		CTDSP1
		SDHAP3
		BTN3A3
		IKBKE
		IRF1-AS1
		MIR600HG
		SMIM14
		CRYZL2P
		OTUD5
		AC073389.1
		SEMA4G
		AP000944.3
		C21orf91
		PANX2
		ARMCX6
		SPRY3
		DYNC1I1
		SERAC1
		NFATC2
		DZIP3
		RAB13
		ETAA1
		ALOX12B
		RPL39P5
		C17orf113
		WDR97
		ERCC6
		LBX2-AS1
		PTPRO
		ACBD4
		BCDIN3D
		DOP1A
		SIRT3
		SPSB3
		COL17A1
		ZFP64
		MSRA
		DMAP1
		ZSWIM5
		IFI35
		KIF13B
		PRSS16
		H3P47
		CEP126
		HEXIM2
		AZIN2
		ACVR2B
		ZNF185
		CBLN3
		C3orf18
		SUFU
		ZMYND12
		DNASE1L2
		LIN37
		GBP3
		RARG
		DOCK5
		AL354798.1
		CAP2
		C7orf31
		DNAJB5
		CSNK1G3
		TSPAN6
		MATN2
		COQ8B
		ANGEL2
		RBMX
		SMG6
		INSR
		TGFBR2
		AC093627.5
		UBXN6
		COBL
		ABRAXAS1
		KLK10
		ZNF575
		AC148477.2
		PLCD3
		PCDHA1
		ARHGEF17
		TCF7L2
		OGA
		AC234582.1
		TCTN2
		ELF5
		SRGAP2D
		AC090527.3
		AC008770.4
		PARP3
		VANGL1
		KIAA1328
		GPANK1
		ZMIZ1
		AL353743.1
		ZNF462
		TTC23
		PCDHA8
		UGP2
		ECHDC2
		RPGR
		AC010186.2
		VPS52
		ZFHX3
		CTPS2
		SUDS3
		NDUFA6-DT
		H1-0
		LINC01578
		GUSBP2
		AC020916.1
		PON2
		AL021707.2
		TCP11L2
		RNF130
		ANK3
		ABHD14A-ACY1
		TIMP2
		ZBTB44
		MMP25-AS1
		AL132800.1
		MARCHF8
		CARF
		AC120114.4
		SNX24
		ZNF19
		AC097376.3
		PRSS8
		AC093827.4
		ANKRD34A
		HDGF
		ZNF490
		GKAP1
		RNF19A
		AC022613.1
		WWP2
		ZNF326
		ASB7
		AC009779.3
		ZNF592
		ZNF579
		ZNF266
		CASTOR3
		AC108516.2
		MIEF2
		FOXO3
		TRIM59
		ZBTB5
		BRD3OS
		PSEN1
		IFT20
		APLF
		RBMS2P1
		AC241585.2
		SNED1
		GSDMD
		AHNAK2
		AL353804.4
		MAGED2
		LRRC37A
		AC098582.1
		SHKBP1
		NAGK
		KANTR
		STK38
		C1orf116
		CALHM2
		PRRT2
		FBXO32
		CRISPLD2
		PCDHGA6
		AC073861.1
		MTMR3
		AC027644.3
		TRNP1
		KIF3C
		CDKN3
		PPP1R26-AS1
		AC073389.3
		WHRN
		MTMR11
		RMI2
		SUOX
		AC005519.1
		DAAM1
		STXBP3
		TDP2
		AC022364.1
		PCDHGB1
		ATG14
		SKA2
		RNF44
		C11orf54
		EMSY
		LINC01521
		PRUNE1
		VASH1-AS1
		TEN1-CDK3
		POU5F1B
		ATF7IP2
		CENPF
		H1-10-AS1
		ABHD16A
		FCHSD1
		ZNRF1
		HBA2
		SLC25A53
		KLHL24
		TNNT1
		CNOT6L
		AC093249.6
		LIPT2
		DCAF8
		MISP3
		FAM161B
		AP000471.1
		WDSUB1
		RXRB
		APBA1
		PINK1
		AC092747.2
		IFT52
		ZNF684
		APOL2
		RNF38
		AHDC1
		ZNF785
		GLTP
		HERPUD2
		H3-3A
		ZNF572
		FAM214A
		CYP39A1
		NBPF12
		AMZ2
		AL929602.1
		CEBPA-DT
		C1RL
		TECTA
		MITF
		TPRG1L
		FNBP1L
		BIVM-ERCC5
		SP140L
		G2E3
		ARRDC2
		LINC01569
		RNF14
		BBC3
		SCAMP1-AS1
		NUDT17
		CASP6
		CASTOR2
		HOXA1
		ZNF181
		PIKFYVE
		ANP32E
		B3GAT1
		OAZ2
		PCOLCE
		ATG2B
		AL136040.1
		PCDHAC1
		ARL4A
		AL353763.2
		PCGF3
		ITM2B
		BSN
		BAHCC1
		ACTR10
		AC244197.3
		UTRN
		SRRM2-AS1
		ENOX2
		ZIC2
		AL162311.3
		ZMYND15
		SIX5
		NECTIN2
		TMCO3
		ZCRB1
		SCX
		CARNS1
		DLX2
		MKNK1
		BMT2
		WASIR2
		RTF1
		LINC01876
		RING1
		NPC2
		IL17RC
		DMTN
		GTF2IP4
		TRUB2
		AC068473.5
		RIBC1
		ZNF484
		PPM1F-AS1
		TRIM41
		PPP2R3B
		TMEM98
		AL513548.4
		BTN3A1
		TRIM2
		RASA4DP
		AP001372.2
		KBTBD3
		SORT1
		ZSCAN16
		SLC8B1
		SPPL3
		MEIS2
		AP000866.1
		ADI1
		SLC25A35
		SLC35D2
		IFT140
		ORAI3
		P2RX5-TAX1BP3
		UBXN4
		ERLIN2
		PPP1R9A
		AC091057.3
		BCAM
		DHFR2
		PEX11G
		WDR19
		NIPBL
		AC107884.1
		TUBBP5
		POGZ
		EFHC1
		SERF1A
		MICU1
		PTMS
		BAMBI
		RAB5B
		CRIPT
		BDH2
		MMP24OS
		LTBP1
		SMAD9
		KCNE3
		SENP7
		DLGAP4
		MBD5
		INO80D
		KDM5A
		ZNF395
		AL031985.3
		PCDHGA1
		TMEM14C
		EZR
		ZNF467
		ZBTB18
		CST3
		TEN1
		CRPPA
		SLC35A5
		NBR1
		MIS18BP1
		CD99
		VSIG10L
		NEBL
		UBXN7
		PLA2R1
		CBFA2T2
		CNOT6
		BRD8
		PJA2
		APOBEC3B
		MED12
		NR2C2
		NAALADL2
		ZNF432
		GPRC5C
		PNPLA6
		SPG11
		AL157871.6
		KIAA0586
		COP1
		AAMDC
		PERP
		PBX1
		FBXO36
		AC093838.2
		MTR
		UBL7
		GANC
		SHFL
		VAMP4
		AL513318.2
		IQSEC2
		PLXNB3
		RIMBP3
		AP001931.1
		AC005520.2
		TAB1
		ACVR2A
		PCDHGC5
		HEXIM1
		PGM2L1
		FAM229A
		ZNF805
		DUBR
		ACSF2
		GDF9
		C6orf62
		SH3D19
		SOWAHB
		ZC3H6
		GABBR1
		DISC1
		DZANK1
		MIR29B2CHG
		TIAF1
		PPL
		ASXL2
		BAALC-AS1
		ARHGAP42
		NCOA3
		MIR4763
		FAM185BP
		EFNA2
		PLA2G6
		AC009005.1
		SYTL4
		ALDH6A1
		FOXL1
		AC073111.3
		CCDC77
		CYHR1
		AL109627.1
		FAM114A2
		BMP8A
		GLDN
		AC004805.1
		EDAR
		H2BC9
		TTC30B
		WDR91
		HAGH
		LINC00960
		MIR4680
		FYN
		CTAGE9
		AC093010.2
		YPEL5
		TMEM79
		CREBBP
		RASA4CP
		CFAP44
		LINC02298
		DM1-AS
		WBP1
		AC233992.1
		AP4M1
		AC068338.2
		H2BC19P
		LRRC56
		NAIP
		UBALD1
		CACFD1
		DSE
		PPOX
		MST1P2
		AL590560.2
		TCEANC
		PLIN3
		KANK3
		MED25
		LINC00842
		H3C6
		IL13RA1
		SPDL1
		GNS
		WIPI2
		CBX1
		ACBD7
		AC008105.1
		CCDC90B
		H2AC6
		UBA6-AS1
		CTNNB1
		AC087721.2
		NAV2
		ZNF362
		REPS2
		ANO10
		TGIF2
		EPHX4
		AC025171.2
		LINC00174
		ITGA6
		NKAP
		USP35
		HNF4G
		U91328.1
		PSIP1
		ZFP90
		ARMH4
		ZNF740
		UBE2Q2
		AL021368.2
		IK
		PIGBOS1
		CCNDBP1
		LMNTD2-AS1
		NKAPP1
		KDM7A-DT
		NUDCD2
		CNFN
		KCTD17
		SPSB2
		TNFRSF19
		DPY19L1P1
		DMXL1
		GPRC5D-AS1
		DMTF1
		H1-10
		EPHB3
		ZNF514
		PLPP2
		ITGB8
		PRSS27
		SAYSD1
		DMGDH
		NTPCR
		HIPK3
		BCL6
		AC005670.3
		PIK3CD
		AC102953.2
		CEP68
		SCARF2
		PCDHB13
		NATD1
		FZD10
		BLOC1S5
		C3orf70
		BCL11B
		NLGN3
		PLS3
		PCDHA7
		GTSE1
		TCAF2C
		ZFAND6
		NUF2
		ARID2
		BTBD8
		LFNG
		BROX
		PIP5K1C
		RAB4B
		POU2F2
		ARHGEF34P
		FBXO25
		TSPAN31
		TSPAN14
		MORF4L1P1
		AGA
		TPM3P9
		ALKBH7
		AL162258.1
		ZC2HC1A
		SNX29
		AC005332.6
		B9D2
		PTTG1
		KIAA0556
		POLD4
		CREB3L4
		TARBP1
		LIX1L
		CHMP4C
		MT-RNR1
		KCNQ1
		RECQL5
		NR2F2
		SPAST
		NLRX1
		TEPSIN
		PRDM1
		ARHGEF5
		HAGLR
		ZNF862
		BBX
		DTX4
		TNRC6B
		ARMC2
		PIGB
		ZNF608
		COMMD8
		ZNF33B
		ECT2
		FKBP8
		KIAA1109
		POT1
		PTPRC
		USP40
		MYO1E
		AC004079.4
		CCDC167
		KLHDC8A
		IFT74
		PNISR
		BBOX1-AS1
		ZNF548
		AC068790.8
		DOCK1
		NR3C2
		FAM111A
		IQGAP3
		CRADD
		INPP5K
		AL133410.1
		IRAK1BP1
		TPTE2P1
		CCDC107
		PTTG1IP
		RTCA-AS1
		CNN2
		DBP
		SOGA1
		WDTC1
		KDM5B
		PPP1R13L
		BPGM
		ZNF563
		HMOX1
		DTX2
		EGFL8
		INO80B
		AC067852.2
		PPIL3
		IP6K2
		HNRNPD
		ANKUB1
		ZNF44
		FCGRT
		AC004080.6
		NXN
		IGF2BP2
		TUBB8P7
		AP000553.1
		TSPAN12
		COL11A2
		BPNT1
		PLD2
		PCDHA5
		SASH1
		CDC14B
		SLC22A23
		PHC1
		LDLRAP1
		C5orf63
		ACOT13
		SSBP3
		PCDHGB7
		FLJ37453
		TBCEL
		FAAH2
		AC004540.1
		TEP1
		YAF2
		CES3
		CYP2S1
		ATP9A
		HOXA2
		TSC1
		OARD1
		NARF
		AASS
		RHOU
		ZNF691
		AL158835.3
		PDCL
		DCAF6
		DHX8
		IQCE
		ATG2A
		SPOP
		KIF12
		PTPRF
		DAZAP2
[truncated: 5,447 more rows]
