# Supplementary material for: FOXO1 links KRAS G12D and G12V alleles to glutamine and nitrogen metabolism in colorectal cancer
Source: EMBO Rep. 2025 Nov 20;27(1):142–62. doi: 10.1038/s44319-025-00641-z (PMC12795846; doi:10.1038/s44319-025-00641-z)
Supplement: Supplementary file 6 — Source data Fig. 4 [file 44319_2025_641_MOESM6_ESM.zip › Fig4/Fig 4C-D/EnrichR/SW48_transcriptomics_iFOXO1.xlsx]

## Sheet: Summary
Downregulated transcripts (log2<-0.2 and fdr<0.1)
P	D	V	overlap
EP400	MTF2	ZNF558	AL590652.1
LEPROTL1	COPS4	SEMA4D	ELMO2				Gene set	EnrichR links
RABL3	ARAP3	BTBD6	CMTR2				SW48 Parental	https://maayanlab.cloud/Enrichr/enrich?dataset=32cc054aa864e13a6b635423d7f703ef
PTCD3	WASH8P	ZNF544	TUBD1				SW48 G12D	https://maayanlab.cloud/Enrichr/enrich?dataset=49322cf01700e2968817407fb1f5acad
PHKB	FCHSD2	KCTD1	ERCC5				SW48 G12V	https://maayanlab.cloud/Enrichr/enrich?dataset=8252b8ac9859e89ad325e6d51a48d5a9
ECPAS	SLC8B1	BLVRA	ATF6B				Overlap from Venn diagram	https://maayanlab.cloud/Enrichr/enrich?dataset=231f075f7de126f97d7cffc00fa4b677
MFSD10	ADAM22	DGCR6	TUT1
TMEM14B	RNF14	IFT43	XDH
NDC1	LONRF1	TAF6	EDN1
RPP30	ZBTB48	TNIP2	FP236383.3
DERL2	WDR7	CRELD1	H2AZ2
SFXN1	SLTM	TRIM56	AL590064.1
EMC4	AKAP10	EXT1	CLK4
XRCC5	P2RX5-TAX1BP3	FHL3	DECR1
LSM12P1	TAX1BP3	MAT2A	AC027601.5
ALG5	GID4	MT-CO3	CADM4
COPA	PIP4K2C	LGR4	ZNF646
CUEDC1	KLHL35	ZSWIM1	TMSB10
SMYD4	DHRS4-AS1	LINC02210	TMC4
PATL1	GUSBP1	PP7080	STYK1
ZCCHC17	PYM1	ALKBH4	CCNI
LSM1	AL158066.1	SLC9A3	CRNKL1
PIK3R4	SMARCA2	FAM53B	NIFK-AS1
ANKHD1-EIF4EBP3	DDR1	LIN9	GPSM2
AIFM2	MORN4	ANAPC11	ZBTB12
MORF4L2	SRP14	CDC42	ZNF446
UPK3BL1	ARFGAP2	MCU	DNAJC3-DT
UBR3	TMEM123	AP5S1	PARN
TPD52	HNRNPA1P10	ENY2	TMX4
ARFIP1	DNAJB6P1	UGP2	CYTH1
CDK11A	MBIP	MT-TH	ERV3-1
SUV39H1	MVB12A	C1orf122	AGPAT1
MGA	CREBZF	AC244197.3	AL162458.1
CENPBD1P1	FECH	NAPRT	AK7
MAN2B2	CMTR1	POLI	MAP3K3
ARMC9	TRIP11	PEX1	CAPS
NT5C3A	RTF1	ANP32A	KNDC1
NKAIN1	PHF14	GIT2	IGSF3
GTF2E2	UBR5	ERVK3-1	ZFYVE1
YTHDF3	LRRC37A17P	DCP2	MED13L
POLR3E	UBE2W	RN7SL1	SNX33
PPP4R3A	CMBL	C6orf120	TEAD1
ACTR2	PDE4B	C6orf132	TCEANC2
CUL5	XBP1	CCDC51	RPS6KA5
RFNG	STX8	DDAH1	GABPAP
RALGDS	YEATS2	GON4L	TAOK3
CMPK1	PIK3C2B	KMT2A	ITGA3
SUCLA2	INTS8	FAM86C2P	ZNF510
ZNF74	STK10	HLA-F	CDC25B
DPY30	AC004069.1	SGSM2	TMEM19
CNBP	PTPN4	PSD4	TRIQK
C12orf43	WDR44	UBAP1	ABCD4
ASIC1	SINHCAF	ATP7B	ROCK2
ACO1	TTYH3	CHD8	AC008403.1
AL162417.1	DCLRE1C	PDPR	BBS12
FAM199X	ARID1A	HLA-W	HES1
SAP130	DNAJC13	GPATCH8	FGGY
C19orf25	OTUD5	KLHL12	CA11
PKP3	BBS7	TFAP4	C1QTNF3
SH2D4A	SNAP47	SERGEF	ZNF212
ABCA3	OSBPL2	MEA1	PRDM2
HINT1	ARHGAP26	DOCK7	IFTAP
APOLD1	ZMYM6	DTD2	AD000671.1
C18orf32	KIF16B	CKS2	PDCD4
TFAM	CDC37L1	MRPL49	SUPT4H1
RPAP2	TRAFD1	AC020915.4	WDR45
SEPTIN2	CASC3	WASHC2A	NEIL1
MRPL32	STRN	FDXR	LTBP4
ARHGAP31	CRYBG3	KANSL3	ARHGEF9
GRSF1	ARHGEF11	STARD3NL	SIRT6
MROH1	CCT6P3	PHF8	VWA5A
FLNB	HNRNPA1P7	YEATS2	PCDHA13
FAM120B	DPM3	CHMP4A	RIMBP3B
NFRKB	ZSCAN9	ZBTB48	SPINT1-AS1
EPS8	PRPSAP2	UBLCP1	ZDHHC6
ZMIZ2	AC022400.6	GNAS	CTDSP2
AC068547.1	PCCA	ZYG11B	ETNK2
TP73	TCFL5	AIG1	KLF3-AS1
RBM4	ARMCX5-GPRASP2	REX1BD	H2BC21
ITPRIPL2	CYP20A1	SH3PXD2B	HTR7P1
TNKS1BP1	GDAP2	DNAJC6	HDAC7
DYNC1H1	LMTK2	ZNF589	PPP1R3D
R3HDM1	TMEM127	ZBTB2	HIKESHI
GATAD2A	ZNF354A	GLG1	FPGT
PHF20	EEF1A1P12	ATF7-NPFF	CETN3
GNA13	CTNNA1	AP006621.5	B3GNT7
TMEM189-UBE2V1	XPOT	GTDC1	RASA4B
TOP1MT	MCCC2	CAMK1D	OPHN1
WDR82	ERI3	RN7SL4P	LINC01011
METTL8	KLF3	TADA2A	MARF1
MRPL15	PIGL	NIT1	CDIPT
UPK3BL2	WASHC1	SRI	GCC2
BAG1	THAP5	UBR1	WBP4
EDA	NAPA	IPO13	PMF1
MED26	CCDC107	MAP3K13	RFX3
RBM14-RBM4	SEPTIN10	COMMD9	CHMP1B
SYNJ2BP	LYSMD4	MON1B	CD82
ZNF189	PREPL	AC002116.1	COPS4
CERS2	NFU1	IDUA	SETDB1
LDAH	AC114490.2	UBE2E1	CPEB3
ATG7	AC024940.5	ETFB	PPM1A
SMC3	SNX1	RBMX	CAMTA1
LINC01618	WWP2	SLC25A20	MYO15B
ERO1A	BIVM	AKAP1	HPCA
HDDC2	ZNF271P	PEX10	SEC14L1
YIF1A	MIR4751	SIRT6	WDFY2
AL591806.3	RABGAP1	CCNI	ID1
PTP4A2	IRF2BP1	MCM9	COL18A1
MIOS	AC009053.1	FAM8A1	PIK3CB
SART1	UFL1	MTM1	AC009812.1
NBPF8	CD276	WAC-AS1	TBC1D17
ZDHHC9	HNRNPA1P35	MOCS3	ELAPOR2
DNAJC30	ABCA11P	UPF1	FAM110C
CLASP2	AFDN	ZKSCAN1	CARD8
MRPS35	CCDC32	YLPM1	RSRC1
JAGN1	MKNK2	WDR6	MTMR14
EIF3E	NCBP3	ZNF354A	DNAL4
RANBP2	ADAR	SOCS6	ALAD
AP5Z1	LINC02210	AC000120.4	ASS1
NSMAF	MRPS31P5	SLC25A26	IPP
HEBP1	CLEC16A	MEX3B	TMEM59
SNX3	CCDC97	ZMAT5	RICTOR
CCND1	PCNP	DGCR2	IRS1
EIF2D	VSIG10	KAT7	TSPAN7
FAM222B	PARP4	CORO1B	LINC02035
TSR2	ARMT1	NOSIP	NUCB1
ARF4	TNFSF12	ARHGAP1	NAA80
RAPGEF6	SPRED1	LACTB2	EDRF1-DT
LRRK1	CPSF3	ERI3	RHBDF1
TMX3	WAC-AS1	COX18	SEPTIN4
MPG	PCGF2	PIK3AP1	UNC13B
ZNF703	GON4L	GPX1P1	ZBED1
ILKAP	CDC42SE2	VRK2	CROCCP3
PLEKHG4	SDCBP	USP32P2	AC022107.1
AC025287.1	MVB12B	STXBP2	ANKRD49
EIF3D	ARNT	KCNH3	CACNB1
ATP2A2	BMI1	AASDHPPT	KDM6A
POLR2J3	CTNNB1	ORC3	AC022414.1
STXBP6	ACTA2	DPF2	OFD1
AC008695.1	CLCN3	LRCH4	GNG12
AC005899.4	CTR9	CCDC84	AL662899.1
PPHLN1	PKD2	PRKD2	TMEM125
BCAS2	AC009133.6	TLK1	UBN2
EDC3	KITLG	CEP350	NANOS3
AC105052.3	FCF1	AC112220.2	GLG1
CEP89	ALKBH6	MYLIP	CENPU
CLTA	ZSCAN21	NPTN	CMTM3
PGD	MSI2	ZNF286A	AC005697.1
PLAA	REEP4	VOPP1	ZNF227
LRRC41	MIGA1	PACRGL	AP000787.1
MAP2K2	PHYKPL	NUDT18	LSP1P4
FNTB	AP4S1	IMPACT	SELENOP
PIAS2	TMX3	UROS	ZBTB20
PPP6R2	FBXL5	SERF2	RPUSD3
TRAPPC3	EHD2	YTHDC1	AC092651.1
TM9SF3	ZNF37BP	GSTK1	UBE2L6
PSMA1	RSPRY1	CASP3	HP1BP3
SETD1A	CEP170	TTC9C	TPBG
GOLGA1	MCRIP1	MAML1	LZTFL1
RNF149	ATP5MC2	STX5	OSR2
DNAJC21	ETS2	RPAP2	KLHL7
COMT	FLYWCH1	BMI1	XPC
EIF2AK3	SH3GLB1	KDELR3	AC010422.5
XK	WASH7P	UBXN4	TDRKH
TMEM183A	VPS51	PIK3CB	AGTPBP1
CPNE3	ATP11C	APPBP2	DOCK11
ANGEL1	NAXD	BAZ2A	STAT5A
ARHGAP27	EXD3	SNX24	AL592183.1
EIF2AK2	ELFN1	TMEM63A	WASHC3
EML4	RBM15B	AC068790.8	OVCA2
AL512356.1	STK16	TUBB4B	NFYA
FBRSL1	DYNC1LI2	PTMS	MYO16-AS1
TMED10	SLC44A1	FAM157C	KIF14
MSL1	ZNF250	INTS14	HEATR5B
CDK11B	CPOX	DNAJC13	AC083799.1
UBE2V1	CCDC74B	RFLNA	KLF4
MDFI	MARCKSL1	TLE1	AC114490.3
POLR2J3	ATRX	SLC5A3	WASL-DT
SUGP1	TARBP1	MT-RNR2	SKAP2
DANCR	SZT2	VPS51	TJP3
ZNF689	LTB4R2	NR2C1	PIGL
RBMX2	TYW1B	SCOC	DYRK4
COG4	CRY1	SLC2A6	AL662884.3
PRKCSH	PACRGL	SEM1	ZNF709
RBM34	DNAH10	ZNF621	ZNF738
CEPT1	GTF2B	COPS4	EXOC1
SUPT16H	PPT2-EGFL8	MFAP1	AC131392.1
ARHGAP17	DOCK1	SLC41A3	ZNF487
NBPF25P	HTATIP2	LUZP1	HOXB5
MMS22L	MOB1B	SH3KBP1	PCDHGB4
ZNF706	PKNOX1	CHD2	CUL4B
HMGA1	PIH1D1	KCNH2	TNRC18
EFCAB14	TRIM69	CSTB	PRR36
MED15	EFNA2	TAF3	NAIPP2
AC093668.1	ISY1	VPS72	FGD5-AS1
ERP44	DCLRE1A	MIA3	HOXB8
LMNB2	ACAD8	QRICH1	FBXO46
GANAB	SREK1IP1	GPR35	CHRNB1
ZBTB33	ZNF710	RNF168	CELF5
UFSP2	AC073508.2	UBC	TNKS2
TRA2A	SURF1	TINF2	FOXN3-AS1
TRIM32	DTX2	ATL2	IGSF9
CPSF4	LRRC57	BBS7	CADPS2
MELK	CCNI	ZNF252P	AC008105.2
ADH5	PCYOX1	NCOA6	SEMA3G
AP3M1	MTERF4	MT-TG	CASC19
GOLGA2	NBEAP5	MAP3K5	IL23A
SNRNP200	VAMP7	MET	GRHL1
KLHL9	VAMP7	TMEM35B	PSTK
SNW1	ABHD14A-ACY1	VCPIP1	TRIM45
DPP9	ACP6	AC069281.2	OSER1
RNF20	SELENOM	FIZ1	TRAM2
TMEM101	ASCC1	AC026464.3	PSD2
WDR33	FTH1	RNF103-CHMP3	TIGD2
TM7SF3	TDRD7	HIVEP3	UNC5B-AS1
SMARCA4	SPICE1	MAP4K3	KLF2
ARNTL2	MARCHF5	RNF187	FAM160B1
TUBB	DNAJC25-GNG10	SNHG19	TAB2
UBE2K	ZNF708	CHN1	FAM161A
GBF1	AC114744.2	PKP4	TFE3
PPP2R2D	KIAA0319L	ELMO3	TMEM256-PLSCR3
DDX47	CKAP2	GALNT7	AC008878.2
VAPA	SHOC2	LRRC37A4P	FBXL20
TMEM18	MED29	C1orf198	DNAJB4
DDX50	AHSA2P	ANGEL1	AP003419.1
KIF2A	OVCA2	IRF5	AC009509.2
TSPYL1	ARF5	DEK	PCDHGA10
ADIPOR2	OCEL1	PPP1R13B	SLC38A9
KLHL11	AL713999.1	RIOX1	SHH
GART	CRACD	PLSCR1	GTF2IP1
EEF1B2	KRTCAP2	FAM106A	LINC02614
EIF4A1	VPS45	KLHL9	PIGG
SLC22A5	MGME1	FP565260.3	TMPRSS4
THAP11	TMEM35B	SURF1	PHC1P1
WLS	TWF2	MED29	C1orf115
PSMC6	PHF8	DMXL1	RAB5A
CSNK1D	SP4	POLR2E	HERC6
SEPTIN11	PIK3CB	DOK4	AC148477.3
ATP13A1	ARHGEF3	ZNF341	DCAF11
AC016876.3	ATAT1	RING1	PRRT1
RAN	MYL5	AC068896.1	ISCU
FBXW2	AIG1	ARF3	GTF2H5
KIF2C	NPR2	FAM220A	PLEKHM3
ARRB2	AL162431.1	AC009412.1	MYCL
RPUSD4	AC097637.1	PRPSAP2	HBP1
SNAPC2	PDGFRL	AC010422.8	RAB15
MCF2L	FBXO42	SLC44A1	SDR16C5
JADE1	C2orf15	CNOT11	ZNRD2-AS1
WFS1	TNS1	METTL7B	ARHGAP25
MLLT1	PLPP2	PGPEP1	OTUD7A
JTB	BCORL1	EGFR	ZNF710
ELP4	VAT1	CTCF	LINC00863
RUFY1	RPUSD3	MBIP	IFNAR1
AL807752.6	YY1	ZMYM1	XKRX
NDUFC1	FAM102B	ZNF652	SLC29A3
ARPC4-TTLL3	H2BC19P	ZNF184	OPN3
USP48	KAT14	POC5	HCFC1R1
CDCA8	RAB1B	B2M	PPFIBP1
STX16-NPEPL1	ARIH1	MAP11	EHD2
TGFBRAP1	HNRNPLL	TTF1	AGER
STAG1	AC211476.6	RAB22A	PLEKHM1P1
MRPL42	MUTYH	HELZ	MAP4K3
CANX	PTMAP5	MEAF6	HOXA5
CNOT3	CEP350	GEN1	ILF3-DT
FAM241B	SLC9A6	AP000295.1	FIS1
ATP6V1G2-DDX39B	AC138393.1	RTF1	PCDHGA5
CCDC85C	HDHD2	HLA-B	IL20RA
SYVN1	SACM1L	ARHGEF11	TLR5
URM1	TLCD4-RWDD3	PTMAP5	ELF1
EEF1G	CNOT11	SRP9P1	TCFL5
AC018523.2	SNF8	AC234917.3	C11orf49
TRAF2	STX6	TMOD2	NT5E
AP002990.1	EFNA5	SRSF6	CASC9
ADGRL1	NMNAT3	DSTYK	FPGT-TNNI3K
TOLLIP	AC004224.2	STARD9	GALNT9
HTT	FAM13B	B4GALT7	PARP4
EEF2	INTS14	RRM2B	IL18
IL17RA	THEM4	MZF1	NCK2
PAF1	IQCK	SCCPDH	SULF2
SLC25A6	NR2C1	ROR2	FAM72D
SLC25A6	HARS2	PIGO	ADD1
SET	PRKRIP1	PIGS	HSCB
ANKFY1	MAT2A	AP3S2	GPX4
ZCCHC3	GALT	DTNBP1	NUB1
NELFA	RUFY3	SPINT2	SRGAP2C
REPIN1	TWSG1	AL158212.3	FBXO3
EPN1	G6PC3	WWOX	CTAGE4
EIF4BP3	TMEM135	ULBP1	SLC44A5
FBXL18	CNP	CDPF1	PPDPF
DDX11	SLC2A11	MED21	NOL4L
ERGIC1	TXNDC16	TUSC3	GPRIN2
CES2	SIRT5	NDE1	HERC3
HNRNPA0	INPP5J	CNOT8	DICER1-AS1
PPP1R37	CCT6P1	OGFRP1	HMBOX1
AC105052.1	GTSE1	UTP25	AC051619.5
CEP250	ZNF35	HEXIM2	PCDHA12
PPFIA1	RBFOX2	MIR1244-1	RABAC1
RPL14	DTD2	TMEM141	YPEL1
KLHL12	MAP4K4	MVB12B	ZFHX2
GTF2F1	NEMP1	CD99L2	NR1D2
SRSF3	AC006978.2	CTR9	AC022210.1
EIF3H	MPI	TMX4	LINC-PINT
UGGT1	CALD1	DCLRE1C	FBXL5
SPEN	TYW5	PEX11B	BSDC1
ATP2C1	TADA3	ZNF616	NDUFAF1
TBL2	DEDD2	PCM1	HOTAIRM1
GNG5	THUMPD3-AS1	ADAM22	PHF12
WWP1	DDX5	TPT1-AS1	STX5
METAP1	SPECC1L-ADORA2A	BIRC2	TMEM263
TLN1	FRG1	CLPX	CD72
INF2	AC026464.3	CUTC	WSB1
POLR2J2	CMC4	ZNF322	CDKN2B
PAK1	FAM157A	PCNP	NYAP1
JRK	PLEKHF2	RFFL	AC090517.5
RPS7P1	CFL2	ARAP1	ELL
PPP1CC	UBE2Z	NBPF12	NDC80
PKP4	ETV4	AC073508.2	DMBX1
PCBP1	MRTFB	ABCD1	CDS2
HERC2	ZBTB45	CHD4	LIPT1
LYPLA1	ZNF274	LIN54	VAT1
RAF1	MED18	KDM3A	MAST4
ACBD6	BLZF1	SOBP	ZNF713
KIAA1191	CTPS2	AL031681.3	OR2A7
UFD1	RABGAP1L	STMN3	MYC
ACTN1	TTC5	DNAJC18	ZNF18
SF1	MECP2	TIAM2	AL139289.1
METAP2	ZC3H11B	OTUD6B-AS1	SLC37A1
RPL11	CREM	CYREN	ARSA
FBXW5	HNRNPA1P48	EPHA4	ULBP1
DDX42	PCBD2	ZMAT3	DNASE1L1
RACK1	ZNF775	ELOVL6	IL10RB
CUL3	PHACTR2	HIP1	OTUB2
RPL7L1	PKN2	DIDO1	ALPK1
SRSF10	KBTBD7	MED11	ARID1B
LTBR	MYL6B	PPCS	TRAPPC6A
NUDT21	TUBAP5	MTND4P12	ACVR2B-AS1
CIZ1	MFAP3L	UQCC3	WDPCP
POLR3H	RALGAPA2	PLCL2	VPS50
PTK2	RING1	ANXA1	MAGI1
MYO5C	LINC00265	LSM5	SLC23A3
NBPF11	ANXA3	BMP1	SLC35A1
TBC1D9B	HELZ	ARMCX5-GPRASP2	APOBEC3F
AC026403.1	MAPK3	FKBP3	LINC00997
PPP3CB	NCOA7	METTL14	THEMIS2
TOR1AIP2	AC019117.3	RBM15B	LZTS3
WTAP	SPIN1	CDCA8	SP4
DBN1	BAX	PDSS2	AC080023.2
KHDRBS1	DNAJC16	FLYWCH2	AUH
OAZ1	PDP1	SMIM10L1	AMOTL2
TUBGCP2	GOLGA2P5	REEP1	PCDHGA4
CSNK1G2	APBB3	WDR25	FOXO1
CDK5RAP3	RBM33	TOMM6	KLHDC2
RHNO1	CSTF2T	TMEM218	CCDC28A
NDFIP1	NBPF1	IL27RA	PIAS1
DNAJC13	HNRNPUL1	ALKBH6	NPHP3
TLK1	LTB4R	TMEM159	CBX2
TRPC4AP	AC068790.8	ADSS1	CNOT2
RPL35A	MTCP1	KIF16B	ALDH5A1
CHMP3	POC1B	CASC3	TWSG1
PPIL2	HNRNPA1L2	METTL15	TMED2-DT
AC005258.1	KAT5	KBTBD2	CTDP1
RPS2P46	ATG9A	ACTL6A	ZSWIM4
TBC1D2B	CLPX	CPSF3	WNT16
CPSF1	LINC00623	FAS	AL022069.3
BRPF3	HDGF	MRFAP1L1	AC113554.1
EXOC7	ALOXE3	ICAM5	SATB2-AS1
ARMCX6	MCRS1	PPP1R26	ZNF75D
BLOC1S6	CHMP4A	YAE1	TK2
FNTA	NRAV	MTFR1L	STYXL1
CTCF	ZBTB8A	FRYL	KRT86
SFXN3	FO393400.1	RIN3	STMN1
ARHGAP5	AC004687.2	COX17	GALNT10
TMC5	EXD2	ZNF609	AL031777.2
MNAT1	AC087721.2	AC037459.1	DISP3
E4F1	OGT	AC114744.2	CD109
AUTS2	GRTP1	FLOT1	ZNF846
TTC3	PIK3C2A	SMAD4	TP53I3
CDC42	DCPS	RAD50	SMURF2
RALA	FAM53A	DOCK1	CATSPER2P1
MED28	UGP2	TLL2	SLC25A24
VPS36	MELTF-AS1	MT-TM	AC009506.1
RPS14	SMAD1	ATXN7L3	UCP2
IMPACT	ANAPC1P2	ZWILCH	ZFYVE9
MAP3K7	VPS26A	DERPC	FBRS
ZNF7	EGFL7	PTPRS	ATL1
UBA3	AL121900.1	IP6K1	TNRC18P3
RBMXL1	AC022826.2	HIBADH	ZDHHC17
TMEM9	FAM193B	AL355987.3	AC096677.2
GTF2B	COBL	MSRB1	H2BC4
TAF4B	TANC1	AP1G1	SPEG
CTBP1	ADIRF-AS1	WWP2	STK10
FAM118A	RNF185	LMNB1	AC020915.2
RCOR3	HCFC1R1	FKBP7	PAQR7
THOC5	ZNF616	ZNF3	FIG4
PI4KAP2	WASH3P	CHTF8	TMCO6
PPIL3	ZNF428	EPB41	AL365295.1
PAFAH1B2	POLI	DENND6B	HES2
EBAG9	MOSPD2	DNAJC14	FAM3C
PRPSAP2	ZNF12	ZP3	KCNH3
BEND3	GPKOW	SYNPO	AC092117.1
MIA3	DOCK4	AC091551.1	LMO7
RPLP1	ATXN7L3B	MCCC2	ALDH1L1
LINC01003	ZNF417	WDFY3	HNRNPH1
AP000295.1	FLYWCH2	TM2D2	OBSL1
RAB11FIP4	DEDD	CRB3	ZNF84
DLG1	RTN3	AL139353.1	HOXD8
AL451136.1	DUXAP10	TANC1	CITED2
SQSTM1	LDLRAP1	VAT1	BMF
MAN1B1	DCAF5	SH2D3A	METTL18
SGF29	DUSP11	MIR4700	OCEL1
AC110275.1	SMARCE1	AC008878.2	IFNE
SF3B1	CHN1	AL669831.1	RB1CC1
F8A3	OSTF1	REXO2	EXOC4
AC034236.1	SPATA20	ARFGAP2	HEATR5A
GNA12	MORF4L1	ABRAXAS1	ZNF385C
VPS13D	MIR29B2CHG	CSTF2T	BGLAP
UBAC2	NBPF11	KCNC4	SLC29A4
WDFY1	KCTD7	PTMA	MRAS
TRIM56	AL117339.4	HLA-C	WDR70
PTPN2	ZFX	NOTCH2NLA	TRAF6
GNB5	CSRP2	TMEM263	AXL
AL049795.2	AP000553.1	DCLRE1A	MAF1
CNOT11	WASH2P	DNMT3A	PCDHB14
IKBKB	KPNA5	SPG7	CD276
PACSIN2	CLIP1	WDR26	NAPA-AS1
PDIA3	PPP1R2	AC116366.2	H3P14
FZD6	SLC38A7	CDK2AP1	FMR1
TPX2	TMEM170B	SDCBP	CCDC117
PLPP6	MIIP	FAM200B	C6orf89
F8A1	SDC3	AC005726.1	KDM7A
RPS9	LINC01578	ONECUT2	BBS9
OSBPL9	ETHE1	HIF1AN	UNC119B
KDM2A	RALGAPB	TMEM67	C9orf72
EFR3A	TOX2	CDC20	AC011479.1
TTC31	CHST12	NSL1	MELTF-AS1
ZYG11B	ZBTB42	ABHD15	HACL1
UGP2	MTR	IQSEC1	MARCHF9
SNORD49B	SEPHS2	APBB3	AL160269.1
NBPF12	ARL14EP	MTA2	MT1E
TIA1	AC008878.2	AC026412.1	ACY1
C1GALT1	CEP135	SMG9	LINC01979
RACGAP1	PRMT9	KDM4B	IFT172
SIPA1L3	MTUS1	CTNND1	ZNRF2P1
HNRNPUL2	STARD3NL	PARD3B	MKLN1-AS
DELE1	FBRS	PMP22	FOXN3
ITSN1	IGFL4	KPNA2	AC090114.2
VPS26B	AC010422.8	PEX6	MFGE8
CCDC25	HCN2	MARVELD2	SP110
DIP2C	AL033529.1	HTRA2	C17orf49
CRYZL1	DTD1	AC018809.3	PNMA2
MIIP	IQCE	SLC48A1	MIR6721
MAN2B1	CHM	HMBOX1	Z83843.1
DNM1L	LARP7	SEPTIN5	CNPY3
RPL39P3	PNPLA6	DOCK6	FAM171B
ESYT2	ZFYVE26	CCDC71	RTN2
ARHGEF4	RPL41P2	TMSB4X	ZSCAN12P1
MYB	KLHL28	COMMD6	AL390719.2
DDX52	RPAIN	OVOL1	GOLGB1
PATZ1	COMMD3	AC008763.2	DCAF4
HERPUD1	AL137058.2	CAP2	TLE3
MAP4K3	NSL1	PPP4R1	MIR1915HG
REEP4	BLOC1S6	AL358113.1	SMURF2P1
AC060780.1	TIAM2	RC3H1	KLK7
PHACTR4	TSPAN33	SERPINB6	LRP1
ARFGAP2	AC240274.1	KIF23	NBDY
SIRT6	EEF1AKMT2	SMAP1	EPC2
FLNA	KDM4A	CD302	AC112128.1
LTA4H	ZBTB40	WDCP	MMP14
VTI1B	AC002996.1	WDFY2	TUT4
BTBD6	INPP5B	MIR6515	KLHDC3
PTPRA	TBRG1	PFDN1	VPS4B
DYNLL2	TRAF6	PHACTR4	ZDHHC3
POLM	LPAR1	ECE1	AL512598.2
COMMD7	ENO3	CD24	NDRG1
ABHD2	PPP2R5C	OSBPL9	SESN1
LRIG1	NKAPD1	ZNF627	APPL2
RPL39	FUT8	PRSS8	AC009126.1
OSBPL5	DYRK1A	FRG1	CHML
ANGEL2	CHMP2B	AC013717.1	PAPOLG
TRAM1	KIAA1143	ZNF8-ERVK3-1	AC097634.4
MFSD8	LARS1	RNFT2	MSRB2
YLPM1	VPS8	CLDN3	SLC49A4
NCBP3	MMP24OS	LZTS2	GPR161
ZNF785	APOL2	C7orf25	INTS6-AS1
PLEKHG5	ADGRA2	RAB5A	CHD2
MPLKIP	PSME3IP1	HNRNPDL	FAM226B
PDPR	SPATS2	ZKSCAN5	CCNB2
TMEM87A	GLRX5	AL096870.2	ZNF763
UBXN8	AL049629.2	AC009133.5	PCNP
AL590867.2	NIT1	CHMP6	APTR
MED29	FAM185A	GARS1-DT	ERBB2
POMZP3	SREBF2	ATMIN	CREB1
RPLP0P6	CHCHD5	IVD	GTF2IRD2B
MYO1D	ZNF337	DVL3	HOXC4
FGFR2	MIR6800	PDZD11	RMDN1
RCBTB1	WDR60	FOXP4	NEO1
TERF1	ALDH2	CLYBL	LGALS3
PRPF6	FUCA1	TBC1D25	SRGAP2B
RPS20	FDXR	PDCD6-AHRR	AC231657.3
DOCK9	ZMYND11	SMARCE1	PIF1
HSP90B1	KCTD21	TMEM9	TARS2
PGLS	ATRAID	TOX4	LRRC49
OAZ2	IGF2BP3	NLN	GUCY1B2
MID1	GTDC1	KIN	ZNF624
BMPR1A	CWC27	RNF181	ZNF211
POC1B-GALNT4	ZNF592	HNRNPA1P4	BBS4
NRBP1	TRAPPC11	SMARCD3	PFDN1
DOLPP1	PITX2	MIR1244-2	TMEM43
NHEJ1	CXADR	AC010619.1	AC010422.8
KIAA1958	TRERF1	AL353804.6	ENPEP
HDHD2	ZC3HAV1	PPT2	AKAP3
ZBTB17	EXOC7	SLC35E3	SHISA4
SERGEF	CDKN3	ZNF555	C1RL-AS1
FBXO38	PLS3	POLR2L	D2HGDH
IL17RD	BTC	PHF13	TMEM50B
MYL12B	PPP4R4	PPM1B	TBL1XR1
CBX8	RBSN	PHLDB2	FAIM
RCCD1	CD59	PDLIM2	AC009113.1
SDC3	SMKR1	MTRES1	PDE5A
KBTBD11	UBR2	DDR1	BORCS6
FAM8A1	IGF2BP2	SYTL2	DUXAP9
PIAS4	ROCK1P1	SEPTIN6	BCKDHA
FLYWCH1	ZNHIT1	MT-RNR1	ABCC5
PCIF1	GPC4	DBNDD1	C14orf93
INTS4	OSBPL9	SH3GLB1	CCDC9B
GTF3C5	CTBP2	SFPQ	MIR936
BLOC1S5	LINC01278	CDKN2B	SRGAP1
RPL24	NDFIP1	CASZ1	SPATA18
AC114490.2	DNAJC19	TMEM80	AC110285.2
SNX1	GTPBP10	LPIN3	TBX3
RPL9P7	ZDHHC6	ZNF319	CRIP2
HARS2	NUSAP1	AFDN	SWSAP1
KNSTRN	TTC12	FYN	MBTD1
CAPRIN2	CATSPERG	PTMAP9	USP33
UBA6	TP53BP2	KIAA0930	GPER1
PKD2	FLOT1	PIGM	ERBIN
CXorf56	RAB3GAP1	SUMF2	ARHGEF35-AS1
AGPAT3	ELP3	SNF8	ARF5
NAA60	XRRA1	SBNO1	PRX
AL121900.1	CAMSAP3	AC004542.5	IER5
CDCA7L	PCM1	ABTB2	LINC01833
AMZ2	AC068587.4	ZBTB40	PSMG3-AS1
ACADVL	DRAM2	TGFBR3	PSMD10
KAT7	RFFL	FGF7P3	NCOA1
PTAR1	BACE1	AKT2	CRELD1
BIN1	YTHDC1	ELOVL3	MED21
BANP	ENTPD5	PSIP1	SYF2
IL20RA	MAP4K3	MRPL51	ZBTB10
UBE2E1	GLTP	OXLD1	FBXL17
SYPL1	PLCXD2	CPOX	KLHL31
FOXJ2	CRELD1	ZMYND11	ATP2B4
EPB41L1	HECTD4	LRFN3	IST1
RNF14	CLUHP3	BRAF	CHST12
DIAPH3	SCYL2	DTX2P1-UPK3BP1-PMS2P11	RAB22A
FBXL5	ALG13	TMEM134	ID2
MCUR1	MBP	ERF	SLC24A1
SCAP	TAB1	DUXAP10	ARHGAP5
GDE1	LUZP1	RCN2	ZNF688
STK38L	MZF1-AS1	ELOB	HDAC11
MAN2C1	TMEM237	MTUS1	MPIG6B
STX10	COQ7	BANP	PCDHB9
POLDIP3	CCDC157	CCDC82	ADIRF
HIP1	BORCS8-MEF2B	GAREM1	NUMB
MRFAP1L1	ZNF286B	UBXN2A	TNIP1
ZNF789	HR	HJURP	PAN3
LRRC57	NAPB	GOLM2	TBC1D32
EPC1	AL358472.6	ZBTB46	XRN1
CKAP2	ZNF318	ZNF708	NABP1
RB1	METTL6	NSF	IRF2
IGFBP4	FTH1P10	MAZ	ZER1
PCF11	RILPL2	BTBD2	RUNX2
GTPBP6	FUS	TMEM125	SPATA6L
GTPBP6	XIAP	PKN2	INTS2
SGMS1	TPBG	CA5B	AP001107.9
TKFC	RNF181	MCTS2P	TAPT1-AS1
STARD3	ETFDH	EBLN3P	CROCCP2
TRIM5	MARVELD2	AGRN	ZFYVE16
PKP2	MGAT4A	CCS	THRA
POMT1	NMT2	CALM2	ZSCAN31
NRBP2	RPS6KA5	CRTC2	DDX17
SPPL2A	RPS6KC1	DLG3	ZNF204P
THSD4	DDX17	SDHAF4	GAS1
DGAT2	DMAC2L	STAU2	ZNF559
AC005833.1	UBE2B	TNS3	SAMD15
ZYX	INTS4	PIH1D1	ZNF559-ZNF177
WWP2	KIAA0319	LINC00342	GALT
CLSTN3	ATF6	AC000093.1	CRIP1
RPL15	AC112128.1	FUBP1	TP53TG1
SLC5A3	TENT5A	TMPO	CDC42EP4
METTL9	PDIA3P1	AL590705.3	UBE2A
NKAP	MRPL43	AL162231.3	AC005538.2
CBFA2T2	LYPLAL1-AS1	NSFP1	ERO1B
KIF1B	CDC40	LDLRAD3	TAF8
HNRNPD	NFIX	TMEM184B	PRANCR
XPR1	ENTPD4	COL6A1	PCDHGA11
SPIDR	C1orf21	SUMO3	NUDT13
SLC25A40	IFITM3	ZNF592	MT1F
KCNJ11	DTX2P1	AC240565.2	C1orf53
PRKCZ	MRPL33	VPS13B	JUP
RPL18AP3	DAB2IP	HNRNPH2	SHANK2
RNF11	USP22	PARPBP	C2orf68
RPL15P3	AC156455.1	DLG5	ARHGAP27P1-BPTFP1-KPNA2P3
SPTAN1	PLCG2	ZXDA	BX322234.1
SLC25A42	ZC3HC1	GLT8D1	CHIC1
IRF5	TMEM147-AS1	HSDL1	SLC39A10
AC093323.1	PPARA	ARMCX7P	KIF3A
EEF1A1P4	VTI1A	CTNNBIP1	LPP-AS2
KIAA0895	RAB22A	H2BC19P	DTD2
RPL31	AL365217.1	AL158151.3	AL157392.3
IFT52	GJB3	ZNFX1	PBXIP1
ERLIN2	TSN	YOD1	ZMYM2
DBT	ZNF23	SNAPC5	FBXL3
EEF1A1P11	NFIB	HPF1	KIZ
ATXN7L3	NPHP3-ACAD11	ZFYVE9	AL662884.4
IRF2BP1	BTF3L4	PSMA3-AS1	PCOTH
EHMT1	FBXL17	PRXL2B	GSTZ1
ENTPD4	EML2	SRP14	TBC1D15
XPO7	AKTIP	C1orf210	RASA1
ZNF292	PPDPF	FAM160B2	FAM214B
AL513550.1	MAMDC4	TRAPPC1	FAM168A
RSL24D1	ZYG11B	FBXO30	AC073957.3
FRYL	CDC42EP3	PHKB	MBP
DNTTIP1	B3GLCT	FOXJ2	SIM2
RTF1	GGCX	PRAF2	ZNF37BP
F8A2	YIPF5	SP6	CELSR2
HMGA2	AC000120.4	PARP16	STAM2
RGPD4	DCLK2	AC055811.4	AJUBA
CBFA2T3	FIS1	TSEN34	HELZ
PI4KAP1	UACA	AC090114.3	SLC46A3
SPG21	CALCOCO2	AP006621.3	TMEM50A
VPS41	ADAM8	TTC7A	KLHL5
AIDA	CENPU	FRA10AC1	ANKRD33B
RCN2	LY75-CD302	AC016065.1	SPACA9
VPS13B	DTX2P1-UPK3BP1-PMS2P11	ZNF426	FZD3
RBM7	HAGH	HSPA1B	MVB12A
TPM4	SUMO1	KIDINS220	SSH3
PIGC	IP6K1	RIPK4	AC007383.1
ZMYND11	CERCAM	SMC4	FRG1BP
TMOD3	CTCF	CHMP2A	BMI1
AGPAT2	WASHC2C	AGL	RNMT
AC068946.1	SP2	FBRS	MICAL1
MRPL45	RB1	AL731577.2	SARAF
IST1	ARL6	LRIG2	PCDHGB3
TMEM144	THAP9	RABL2A	PCDHGC3
EEF1A1P13	MOB3A	TAPT1	CAV2
TRAF6	TADA2A	TMEM87B	MIA3
EEF1A1P6	MAP1LC3B	FBXL19	DTX2P1
MAP4K4	GCHFR	PNPLA4	PPP1R21
FXR1	GUSBP3	IRAK1BP1	RIMKLA
DIDO1	FAM161A	IDSP1	MARCO
DDX5	BABAM2	LINC00511	ASF1A
MTR	AHDC1	AC008870.1	ZNF789
STXBP2	TVP23C-CDRT4	ZNF641	MBNL1-AS1
OXR1	EDEM3	ARL6IP5	SYCE2
TBKBP1	PABPC1L	ATP6V0E2-AS1	TPPP
ZFYVE16	ZNF589	HNRNPA1	TIGD3
PLEKHA8	ANAPC13	TLK2	BTD
DPF2	ZNF664	RNF14	VIPAS39
ESS2	BMP8A	LINC01578	AL355001.2
ZNF143	SHANK2	FAM120AOS	AL662884.2
PTMS	AHR	BLOC1S5	HMGN3-AS1
RPL13P12	CTBP1-DT	TMEM123	LINC02163
HCP5	AP1G1	SBK1	LRRC27
ENY2	AC011479.1	CTBP2	TLE4
ZNF653	ESRP1	ENTPD5	ZNF821
TBCE	TSC22D4	PCNX4	DEK
LEMD3	CAMTA1	ATF2	HOXA6
DHX32	ARMCX7P	CCDC97	GRAMD2B
SMC4	APPBP2	XIST	PSPC1
GINM1	LRCH3	DPF1	FCSK
USP4	TSC22D1	N4BP2L2	AGBL2
TTC7A	HNRNPD	FER	TERF1
CYB561D1	TPRKB	NFAT5	ZNF433-AS1
ITFG2	MSMO1	PCGF2	GSE1
ACSS1	WDR54	ZNF433-AS1	AL161729.1
PPP1R21	ACY1	MPP2	FAM47E
LRRC37A4P	RGP1	FO393400.1	SEC61A2
FAM193B	NAA80	CELF2	MYL6B
YWHAZ	MPST	ZEB1-AS1	N4BP2L1
FTX	FBXO30	CACNB1	PITPNC1
ETHE1	RAB2B	ATM	MKS1
XPA	AC013394.1	IGIP	RSF1
DMAC2	IER5	VTI1A	LRRC37A17P
SNX12	JPX	DNM2	NXPE3
ATP7B	MAP3K1	TDP1	ZSWIM3
HAUS4	AC092620.1	ZMYM4	NAIPP4
DTX2P1-UPK3BP1-PMS2P11	EPC1	TMEM53	LINC02482
DEDD	HDHD3	HMGB1P6	TBC1D3P1-DHX40P1
DDX6	FSCN3	ARHGAP26	ABCA5
C1orf159	CSRNP2	OVCA2	CASP4
NLN	RAB6A	PTPRA	BICRA
SLC8B1	SLC25A26	MITF	TSPAN17
SYS1	HACE1	C19orf54	ZSCAN20
PRKD2	PHF23	DPY19L4	AC091729.3
RTN3	MEGF6	NAGK	BRD3
FBRS	CWF19L2	RPRD2	HOXB7
LIMS1	COMMD8	C4A	TTC33
MOB1B	ELMO2	HSPA1A	IRF9
SMARCC2	ZFYVE16	C17orf75	MT2A
AC063943.3	PFDN1	ZC3HC1	AC034102.1
ZDHHC6	DCAF4	AC022400.5	KLHDC9
ZFHX3	MTHFR	NEK1	PPM1N
LARP7	AL137782.1	ZNF251	HSD17B14
PEAK1	CDK2AP2	IGF2BP3	FP671120.4
MRPL54	CDH1	FAAH	TBC1D23
GNE	RCN1	DYNLL1	SLC25A23
OVOL2	RABL2A	PLEKHA3	DYNLT3
CRYBG3	OSBPL3	HLA-T	AC005229.4
C1D	TMEM9	RETREG1	BAIAP2-DT
BAZ2A	TNS2	TSPYL4	RHOBTB1
CHD4	SERPINB6	ZFX	LENG8-AS1
ASXL1	THEMIS2	SPATS2L	C20orf96
VASH1-AS1	RFLNA	RNF144A	CCDC126
ATN1	ICA1	ARMCX6	CALCOCO1
JADE3	FOXP3	KBTBD7	AC012645.1
SUMO1	TRPM4	MRPL24	NEMP1
D2HGDH	UBLCP1	TTC26	FBXO2
TECPR2	EFNA4	FDX2	MAFF
EVI5L	ANAPC1P2	PTMAP4	TMOD3
TAF6	FAM217B	SGCB	AKT3
PCNX4	NFYC	ATP5IF1	AC020910.6
MAGI3	RIT1	BACE1-AS	FAM111A-DT
PEX19	GNAI2	AC104581.2	ABTB1
RAB5A	RIMS2	MPST	AC241377.3
MAPK7	KNSTRN	GATA2-AS1	PHF11
CNOT2	P2RX4	ZNF333	ZNF776
UBXN4	CCDC127	LRRC1	EHHADH
MEX3D	MIA3	HNRNPA2B1	LAPTM4B
ARMC5	HELZ2	BCL7C	ITGB5
SLC25A26	TMCO6	SPICE1	YIPF3
MELTF	MIR4453HG	STX17	ARSJ
GLG1	TDP2	VPS45	APOC1
NIPSNAP1	AC120114.4	ATN1	RNASE4
ZBED6CL	TMEM187	HNRNPA1L2	NEK2
MARCHF6	GOLGA2P10	SNX19	RRAGB
STIM2	SPIN2A	SCAMP5	PCDHGA3
CD99L2	AC018638.4	MBP	RCN2
RPL13	C10orf88	SRRM3	MLYCD
NENF	OAZ2	COBL	LINC01801
AC116533.1	RALGPS1	MUTYH	AC134407.3
CASP8	ITGB4	ZNF75D	LYPLAL1
ERI3	DNASE1L1	TNKS	SMAD6
RPL13AP5	UBE2H	RIPK1	SAV1
CHMP2B	TAOK1	AK1	TRIM62
ANXA4	GOLGA2P7	PSME1	THORLNC
LZTS2	FAM122A	KCTD14	YPEL2
REX1BD	ZNF169	ATP6V1E2	COLQ
NR2C1	ZNF621	TMSB4XP8	FAM171A2
EEF1A1P19	SNX13	MIR17HG	H1-2
MEGF8	SLC25A29	APC2	OR2A4
TRIM52-AS1	DNM1	ARHGEF12	ISCA2
C17orf58	STX17	FCHSD2	MAPK8IP1
EXT1	AC099336.2	AC120114.3	RFX2
MARK4	TCAF1	COG6	MEF2C
NCAPG	COP1	ZBED1	AC051619.4
MSRA	PCNX4	ZBED1	FZR1
CUL4A	MXD1	NDST2	DPH1
FAM160B2	UBAP1L	CLCN7	GMPR2
APEX1	GGACT	AC004069.1	TBC1D19
AC004224.2	GIGYF1	NHLRC3	AC048341.1
PTPRJ	GRB10	TMEM106B	RFLNA
ZNF691	AL096870.2	AC018638.4	AC105233.4
MIR3652	CDK6	BRAP	USP30
SOS1	UBB	NIPSNAP1	ZNF416
COQ2	ARHGEF39	SYNGR2	ZNRF2P2
TMEM263	PSMA3-AS1	RABAC1	DNASE1
SNIP1	CAT	TERF1	HECA
NFYC	ZXDB	NUDT2	HIVEP1
NFIX	NHSL1	RHOV	RNF122
ABCC1	MORF4L1P1	PXK	LYRM4-AS1
ALG12	CHKB	AC005020.2	DLGAP1-AS1
CPOX	ZMYM5	AP000553.1	TRAF3IP2
SIGIRR	TSPAN17	TRIM69	PCMTD2
ACTR10	ACER2	INCENP	MBNL2
DDAH1	GOLM2	VPS13D	ZDHHC2
TBCE	GNPTAB	COMMD7	ADD3
MINK1	MTMR10	AP000346.2	KLK6
QRICH1	AL035078.4	DRAM2	MEX3B
PLEKHM2	PDCD6-AHRR	RASSF7	DENND11
SLCO5A1	PPM1B	PCYOX1	ATXN7L1
UBR2	ZBTB4	LYSMD4	FBXO16
OPHN1	PPP4R3B	SH3RF3	SVBP
CTNNAL1	FAM27E3	CACNA1D	MTM1
TOX4	DOK1	ZNF785	GPR107
YIPF5	HYI	ANAPC16	TFDP2
ZNF428	ABCC1	FAM76A	AP1G1
EXPH5	USP28	ZNHIT1	HCP5
ARMC7	TCTA	LINC01001	RNF170
LIN54	TAF1	DTX2P1	FOXQ1
CAP2	NBPF12	PITPNC1	USF2
H3-3B	GLG1	CDK2AP2	DSP
CASP2	CLDN12	ALDH7A1	RAD51B
ATRAID	TSPAN14	PIGC	ZNF248
TMEM185A	MIR5047	FOXO3B	PTK2B
SPDL1	DUXAP9	USF3	IRF2BP2
RPL21P39	ELL	PCBD2	ZNF230
NAGK	HLCS	FGFR3	SOX4
SEC61A2	AC113348.2	PTPA	C8orf58
RBFOX2	ARMCX6	MOV10	SERINC3
EIF4G2	CD99	HTATIP2	DUSP22
SLX4	CD99	UBE2Q2	USP20
SLC6A6	GNG10	LAMC2	AC009133.6
C9orf16	RC3H1	MELTF-AS1	LAPTM4A
CDK18	STK36	LRRC37A17P	KIAA1522
TMEM260	VPS72	EEF1AKMT2	ZSCAN30
PHKA2	KDM5C	RGS12	PTPN12
HEXIM2	AC001226.2	SMKR1	GPR137B
LYPLAL1	BORCS7-ASMT	NFIB	NFATC4
AC000120.4	AC044860.1	KAT14	RXRA
DVL3	SMUG1	TGFB1I1	AC002524.1
DCAF15	PHLDB1	DCAF5	MSL3
SLC66A2	LAMTOR2	ASXL1	STAG2
UBTD2	RSRC1	PPT2-EGFL8	ABCG1
USP9X	TCAF1P1	MRTFB	LRTOMT
AC073861.1	PXMP4	GAS2L1	MAML2
ZNF444	KDM3B	TCTA	SPAG16
PSTK	AL162595.1	PPP2R5C	OBSCN-AS1
EBLN3P	DEK	CDS2	COG6
SLC12A2	APC2	GP1BB	ABHD4
SMARCB1	MSRA	ELMO2	NFATC1
PPWD1	FAM168A	CROCCP2	ARHGEF12
TBC1D12	PMS2P9	KCNE3	DUXAP8
ANO6	TNKS	HNRNPA1P35	B3GNT9
PCCB	SKA2	HIP1R	ZNF890P
SMAD2	PRDM11	IFT52	INTU
NSF	PTRHD1	AC073283.3	SMAD3
AL358472.6	PEX19	PPWD1	NAPG
CAPN1	NAGK	EML2	ZBTB22
AZI2	CD27-AS1	UBR5	YIPF4
RHOF	AL589743.6	C1orf21	ASB8
RNF123	OXR1	MORF4L1	SLC66A3
ALDH7A1	STARD10	HLA-U	ZNF513
CUL7	NCOA6	AC116353.5	CHMP5
AP000553.1	SMIM10L1	RNFT1	CACNB3
EEF1A1	ADD1	SCRN1	ITGB4
TMPO	PSMG2	STK38L	RBBP9
FYTTD1	FAM120C	KITLG	FMO4
WDR11	UBXN4	AC068587.4	ZBTB38
ACTN4	ATP2B4	AC011511.1	TMEM30B
RPL12P16	LIPE-AS1	ZFYVE16	OSTF1
PHF10	CATSPER2	AC091057.1	CAMSAP3
RBM23	AC137834.1	CDC26	H2AC18
PCM1	COQ8B	CANT1	FBLIM1
NIN	TSEN15	C11orf58	MUC3A
CLOCK	AC139887.1	FAM71E1	CTIF
EEF1A1P5	AC131392.1	AC073861.1	C14orf28
NCOA1	MYO18A	PHETA2	MYO6
FAM234A	FAM200B	ACTR10	DOCK8
ACOT9	LINC00888	RASA3	AL163636.2
NLK	DMTN	DYRK4	GRB7
AVEN	RFXANK	PACSIN3	FAM89B
RPL10	PCBP1-AS1	MRPL45P2	RBM23
ZNF75D	ANP32E	PPM1L	KIFAP3
ZNF326	TEF	PAXIP1-AS1	GOLGA2P5
LRP8	WDR91	MARVELD3	BTN3A2
GOLM2	R3HDM2	MT-TS2	HSPBAP1
C11orf58	AC138866.1	ABHD14A	REP15
AC078846.1	B4GALT7	HOXD4	ALDH4A1
ZNF324	FER	NKAP	AL513548.1
GGPS1	KATNA1	LTBP4	AL441992.1
FSCN3	JAK1	PIKFYVE	SCRN2
NADK2	RTN4IP1	CBFA2T2	ZNF8
WNK1	VPS41	IRF2BP1	KPNA2P3
RIPK1	AP1G2	PTGER4	PCDHGA7
ACVR1	DUS4L	HNRNPA1P10	CKB
PLEKHA2	FBXL4	MTR	NUTM2D
IQGAP3	NCKAP5L	RUNX2	IPO8
XKR8	AC013717.1	USP35	FZD2
MIR3605	SLC10A7	SCAND1	ZNF175
GMPR2	ZC3H13	KIF4A	TUBB8B
PBX3	IPMK	MMP23B	PARVA
ZNF558	CLASP1	GIPC1	SLC40A1
FOXO3B	PFN2	SNTA1	FAM102B
SUMO2P17	SAP30	HMGB1	CD36
PAXIP1-AS1	ZNF2	DUXAP9	CCNI2
PDLIM5	GIT2	DENND11	PDE6D
MLYCD	MEF2B	LRRC75B	PRKG2
ELMO3	TNFRSF25	DYNC1I2	LRRC37A2
PSMA3-AS1	HIPK3	HMGB1P5	ZNF117
AC009053.1	DNAJB2	APTR	MBTPS1
CD302	CYB561A3	OTULINL	HSD17B11
ARVCF	PTMS	NOL3	AC008555.4
TAB2	PARN	ZBTB8A	SH3GLB1
UNC5A	DNAJB12	PDK3	SLC12A6
BMP8B	VPS13B	LITAF	HMGN3
SGCB	AL928654.3	AC093323.1	PIK3C3
MPRIP	CDS2	CPEB2	GNG10
NOSIP	LNCAROD	TMLHE	SOS2
ZNF76	PON2	DNAJC25-GNG10	BCL9
NSFP1	CWC15	PER3	ABO
ASB7	MAPK13	DNAH10	CDK2AP2
RING1	LINC01409	DMTF1	PLXNB1
RPL7AP30	AASDHPPT	TTN-AS1	APBB1
VPS4B	MYD88	TMEM164	NIPSNAP1
MNT	LINC00869	AZIN2	LIPE
UBR5	TGFBR3	INTS5	KNSTRN
ZNF322	IFT52	CAMSAP3	PI4K2A
TMEM63A	ABRAXAS1	MARCKSL1	CHD6
FAM153CP	AP002748.5	AL033529.1	ZSCAN26
ARHGAP32	PMS2P2	CUL7	EFCAB7
TARBP2	TRAM2	PYCR3	ZMYND8
CLUAP1	CCS	IL6ST	CCDC186
AHDC1	ATE1	BTBD7	PIH1D1
ENTPD6	HEATR5B	ZNF414	ZNF311
ZNF84	FNBP1	NOTCH2NLC	ZNF670
C6orf89	CACNB1	GPR160	SPICE1
ZDHHC3	RFX1	AL162595.1	AL157402.2
AP1G1	C17orf49	CLN3	ZNF318
FKBP9	FAM171A1	DCHS1	PRMT2
PATJ	TRAPPC12-AS1	NPRL3	AC099850.2
SFMBT1	ZDHHC17	HNRNPH3	H3P36
AL033529.1	AC010422.5	PGRMC1	DEGS2
AC068790.8	KLHL25	ZNF281	CCDC102A
ACACB	TTN-AS1	TBC1D16	HACE1
SFI1	RO60	GINM1	PLEKHG2
RNF103-CHMP3	PLCD3	SLX4	CCNB3
GUSBP1	JOSD2	MIR4709	WDR5B
DNMT3A	STPG4	GID4	AL031178.1
PLPP1	LINC00963	TBL1X	GRIN2C
RPL12P4	FAM157C	HNRNPA1P7	ORMDL3
RNF115	WDR7-OT1	ARPIN-AP3S2	OSER1-DT
EXTL3	AL645465.1	AC004542.6	PAN2
PPP1R26	LIPE	EVI5	NEAT1
MAPKAP1	LINC01001	PTMAP2	NUPR1
RMDN1	PRRX1	WNK1	RBMS2
RCN1P2	EXOSC5	ARHGEF37	GLB1L
AC005538.2	PEX13	INTS4	ANTXR2
ANK3	NHLRC3	CCPG1	TAPBP
YEATS2	ADGRA3	FUNDC1	AC110285.6
IGF2BP2	ZNRF2P1	ZNF391	AC139149.1
SPATA6L	GLI4	MAP4K3-DT	RNF103
SUSD6	MIR17HG	COPS7A	COX20P1
DMTF1	ZNF805	AL358472.6	EFNB3
TOPORS	TTC28-AS1	ZNF79	RDH5
PRR12	DOCK5	POLL	AP000944.4
GIPC1	KDSR	POMZP3	AC005332.5
ZMAT2	C17orf75	KIF22	GRHL2
RRN3P3	TP53BP1	MAPKAP1	NLGN2
MXD3	PWWP3A	ZNF133	DLG3
NR2F2	WDR26	IRF7	PCDHA2
BAG6	SRGAP1	CTNNB1	FAM171A1
MSL3P1	YTHDC2	ZC3H13	STRADA
ATP5MC2	LINC02086	RNF130	FRG1HP
ERVK3-1	AC073861.1	TPGS2	PCDHA11
TMCC1	CELSR1	AC138894.1	LLGL1
AC099850.2	AC010547.4	ITGB3BP	FTL
PPP1R3B	C5orf34	GRIPAP1	USP54
NEIL1	MT-TH	TRIOBP	CTAGE15
C1orf56	PEAK1	AUTS2	IFITM2
PRKAG2	KCNQ1OT1	DNAJB6	ASAP3
CMAS	WDFY3	CASC19	AC087477.2
AFTPH	ARMH3	ZNF766	GNAT3
AARS1	SIN3A	ZNF197	TM7SF2
DTD2	TIGD3	IL1R1	AL358472.6
CRTC2	SEMA4G	FBXL5	LTBP2
PRDM2	PTPRF	CYP2D6	SH3BGRL
SETDB1	STT3B	ZNF441	VPS51
TMEM184B	CEP68	RTN2	PGBD1
PPP1R3D	GOLIM4	TSTD1	PPM1M
SNAPC5	KDM2A	CD2BP2-DT	UBR5
AGO1	C6orf62	DNAAF4-CCPG1	LINC00894
ZIC2	NAPG	EPHB4	ZNF20
AC008763.2	AC018809.3	CBX1	PEAK1
OVCA2	RBFADN	PEAK1	RASA4
GUCD1	PRPF18	ZXDB	DYNLL2
PCNP	BORA	PRKAB1	HOXA10-AS
SNX13	OTUD7B	TSPAN5	SELENOH
DHTKD1	ZNF579	TMEM14A	SNORC
LARGE1	PLD2	AC144652.1	EMID1
PHF6	KCNRG	SCAI	KIAA1217
MST1R	PPP2R3A	C6orf62	AC146949.1
USP6NL	TAS2R14	CSTF3	FZD7
RPL21P37	EPHA10	RSBN1L	MAP3K8
CHIC1	ZSCAN29	ARPC5	ZBED5-AS1
DDX19B	SPIN2B	SDHAP3	GSN
FLVCR2	RAB15	TXNDC16	TMEM8B
CES3	PSPC1P1	HNRNPA1P8	PLEKHA3
CSTB	GOLGA6L10	ATG9A	ZBTB45
ALDH1L1	LINC01002	CHD3	UNC79
EPHB4	ZNF319	AC005324.4	EFNA1
NT5C2	ZNF513	GHDC	TCP11L1
TMEM79	RAD17	TSPAN14	GPKOW
FHL3	LACTB	HNRNPM	MIR100HG
ZC3H13	USF3	RIDA	GGPS1
TNK2	PCED1A	MIIP	DBT
TBC1D10A	SLX4	DGCR6L	RFX1
SPATS2	CBX2	SLC8B1	PCDHGC4
IVD	KCNH3	SOX13	MEPCE
AL158151.3	CBFA2T2	FAM98B	PCDHA9
AC068587.4	AC010619.1	PLEKHF2	ABCC3
PPT2-EGFL8	GMIP	SMAD1	MRFAP1L1
CANT1	SIRT6	ZNF438	ARHGEF35
LRRC37A17P	STK38L	MT-TF	MAML3
PIH1D1	KCNQ1	WDR60	RHEBL1
CLNS1A	ALOX12-AS1	HOXB-AS3	AC007406.5
SNX10	ALCAM	RRNAD1	FAM229B
EBF4	RNPC3	DUXAP8	MAN1C1
AC079250.1	PARS2	MMP23A	ARMH3
PARP3	NDST2	AL441883.1	RWDD3
KEAP1	SMAD4	PIP5K1C	HELZ2
C8orf44-SGK3	AC139149.1	SLC26A11	COX20
AC020915.4	CSNK1A1	TJP2	ZNF518A
RPP21	CDIPT	SPIN2A	NR1H2
SMYD2	FAM157B	FMN1	PDK2
AL035078.4	LAPTM4A	SNAP47	SSBP3P1
TCFL5	RPRD2	EPC1	ANXA2R
SPOPL	TRDMT1	NCOA3	PPP2R5C
STYXL1	DMTF1	ANLN	SLC25A29
PTPA	SLC43A2	H2AX	CAPG
MICU2	ATMIN	SEC14L1P1	GID4
NXPE3	AC099850.2	ADNP	VPS9D1
ZBTB8A	TLE5	GPKOW	AL645608.2
GTF2IRD2B	MED21	GLYCTK	APAF1
KIAA1328	ZNF281	AL929602.1	TMUB2
HIF1AN	SLC9B2	GLI4	UBA3
RCN1	ZNF785	LAMTOR2	PCNX4
HNRNPH1	FHOD3	CASTOR1	PKP4
MOV10	AL133410.1	AL732372.2	SEZ6L2
GLTP	FCGBP	AL365205.1	DDAH2
NCOA3	PATZ1	HNRNPA1P48	STX7
HIKESHI	GRHL1	GNS	ATXN3
LZTS3	GMPR2	PCF11	P2RY2
KAT5	RFX7	TSG101	IER5L
RNF227	SUN2	NME6	N6AMT1
TMEM123	OBSL1	AL136419.1	AC114490.1
EGFR	ZNF791	ZNF789	GPRC5A
PLEKHA3	PRSS8	LYPLA2	TGFBR1
H2BC20P	PCIF1	FIS1	RNF187
MRPL43	TANK	ZFYVE26	AL021997.3
TP53BP1	GMPR	WEE1	UACA
PIKFYVE	KLF5	ARMH4	SNX2
DMXL1	RCN2	ADM5	DNAJC25-GNG10
MYO9B	TRADD	AP000526.1	ZNF497
AC013394.1	NBEAP3	NRF1	MYO18A
SPINT2	AC002524.1	PKD2	SLC30A4
LINC00847	U2AF1L4	CORO2A	GARRE1
L3MBTL3	EPS15	SPRYD4	ODF2L
DCAF16	TSPYL4	TST	KLF12
ZNF524	SNX7	SERPINB5	DAPK2
ARHGEF11	UNC50	AL772307.1	PCDHAC2
RSPH3	PHF6	AP002807.1	CENPA
NOTCH2NLA	NEK1	MSRA	DCAF7
PACS1	MRPL45P2	CDC20P1	AC007191.1
COBL	DDX6	LACTB	PCDHGB2
DYNC1I2	ZMYM4	SPTBN1	AC005562.1
FBXL19	ARL6IP1	LZIC	GRHL3
RANGAP1	SNHG11	DTX2	ZSWIM6
NOTCH2NLB	CAMK1D	BPNT1	AC008875.3
FAM98B	AARS1	SCP2	CCDC127
KIF22	DUXAP8	OSTF1	DENND5B
STARD3NL	NES	KDM5C	CLMN
RETREG1	CLK4	PXYLP1	TNS1
FAM114A1	HAGLROS	RAP1GAP	CD9
PRR5	BMS1P2	H4C15	RBL2
AC104389.5	GLIPR2	CTSB	ZNF436-AS1
PRDM10	MTFR1L	GCA	SSR4P1
SP2	NUDCD2	SNORD104	LCA5
SPIRE2	ARID1B	PACS1	CCNJL
FLII	MIS18BP1	ASXL2	TOM1
AP002373.1	DYNLT3	PPM1D	VMAC
HYLS1	ZNF75A	TMCC2	ZNF630
GRIPAP1	AC146949.1	IRS2	ACSL5
TK2	NUCKS1	UBA3	ANG
SERPINB5	DUXAP8	CLK4	RCAN3
CD276	PRRT3	DEPDC1B	ATG13
GALNT2	ZBTB5	SELENOH	C4orf33
WARS2	MAP3K13	KLK6	GABPB1-IT1
CST3	NCOA5	C17orf49	SMAD4
HABP4	MIR6721	PRR13	NMT2
NIPBL	AP002373.1	PRG2	CENPC
USP28	SUPT7L	ADGRA3	MIR6506
RAP2B	FKBP9	ALDH9A1	STAT6
CRACD	ZNHIT3	TTLL5	CCDC40
DOCK7	KHNYN	CLIP2	PCDHGA12
KDELR3	ZSCAN12P1	FOXD2	AL513550.1
CENPQ	TMEM185A	CMBL	GCHFR
DCUN1D1	CBX1	NENF	ATG9A
UBA6-AS1	FAM118A	CHKB	DNAJB6
ZNF282	KIAA1328	KCTD2	AL589182.3
KCTD2	MED7	HNRNPD	H2AC19
MCU	ATM	FAM234A	SUN2
SMAGP	BTNL9	AC108010.1	AL139353.1
ABCB8	ING3	AFMID	AC105020.1
CLK4	C15orf41	ZNF277	SLC35C2
PFKFB2	CHD2	PARN	MLLT3
BTBD10	C8orf58	AC138866.2	MST1
AC090498.1	RBMX	SLC37A4	MED16
DCLRE1C	STXBP5	TRERF1	ELMOD2
KPNA2P3	PDSS2	DDX17	DYNC2H1
PGBD2	SWSAP1	OPHN1	ARRDC4
EEF1AKMT2	H2AZ2	TP53BP1	GLYCTK
GPATCH8	KPNA2P3	ZNF189	MTUS1
DAB2IP	TMEM106B	OTUD7B	RNF5
ITPRID2	TIAF1	PLPPR2	LRP10
MPP5	RAB43P1	AC026464.1	KLHL25
C11orf68	PARD3B	NR1H2	HOXA7
MST1P2	RAD21	AL157392.5	DYNLRB1
ATP11C	RIN2	SLC39A11	LASP1
PMPCB	LOXL1-AS1	PARTICL	KPNA5
WDR59	SSH3	RERE	VPS35L
STAU1	ISL2	MAGI3	ARHGAP23
TDRD7	TCEA1P2	NTAN1	AC012531.1
AC010422.3	NME6	RANGAP1	AMIGO1
PDIA3P1	AP001324.1	USP28	PRR11
RUNX2	GCA	OST4	TXNIP
FAR2	IDH1	POLN	SLC9B2
ZNF117	GOLGA6L9	PDXK	FBXL8
ATL2	RBM23	AC087741.1	ERG28
DZIP3	SLC39A11	VSIG10	HEBP2
AL590705.3	AC002310.1	ID2-AS1	RAP2B
PARD3	BTN2A1	ADAM8	TLE5
TLE1	KIN	CD99	GABPA
AC090360.1	AC007161.3	CD99	TLR3
CLEC11A	DRAM1	CCDC25	SRSF8
MBD3	TIRAP	PNISR	HNRNPA1P7
ZNF579	MTERF2	RFXANK	HMGB2
VAMP1	ZNF8	VPS4B	AC078846.1
STXBP1	MPP7	EXOC6B	MARCHF2
EGFL8	TAPBPL	RCBTB1	AL356776.2
BTBD11	FKRP	SELENOW	KRBA2
SIRT3	DLGAP4	PLS3	SNX7
G2E3	SLC9A3-AS1	SERAC1	CARMIL3
AC091551.1	VPS13D	LINC01006	PPT2-EGFL8
SLC45A1	C17orf113	SMURF2P1	KANSL1L
ZNF253	AC022400.5	DUSP6	MVP
TSTD1	MAPKAP1	NAV1	EPOR
RAB17	GUSBP9	RAD52	TMEM94
DAG1	AC091551.1	FAM118A	ARHGEF40
CELSR2	AC136475.1	SLC16A13	C1QL4
STAT5B	NIPSNAP1	SLC16A9	PMF1-BGLAP
SUMF2	FAM120AOS	ARSG	ZMYM3
CTNNBIP1	NCK2	ANKRD12	CREBL2
UBQLN4P1	PSPC1	C6orf89	ZBTB14
AC005229.4	GPBP1L1	UBE2Z	BCAS4
ARMH3	CLN5	AP002748.5	RAB11B
MAP3K1	ZNF17	IFT81	AC092747.4
FAXC	ITGAE	TKFC	LINC01588
ZNF322P1	AC107375.1	TMEM14C	RNF213
SLC10A7	COMMD6	ELMOD3	LY6G5C
TRADD	DYNLRB1	PSMG2	TMEM67
SLC9B2	EGFL8	KDSR	CLK1
CTPS2	TMOD3	FAM3A	MRPL43
AL928654.4	TOP2A	COP1	AL031590.1
ZNF335	ALDH1L1	ZNF699	ACE
ZNF589	PNRC2	ZNF37BP	EML2
CTNNB1	GDPD1	TMEM185A	AL137230.2
TMEM159	AHRR	PAFAH2	L1CAM
CEBPA-DT	AL139353.1	ARVCF	AC010422.6
TMCC2	PYROXD1	GGPS1	SRCIN1
IL17RE	CLCN7	ZNF860	AL109918.1
AC013271.1	DSP	CENPU	MOB3A
AC067852.2	PIGC	ACTR6	PRDM11
AC138392.1	TMEM125	ARHGAP32	ARHGEF11
RBMX	AC084125.2	MTMR10	CILK1
ADPRHL1	PRPSAP1	LMBRD2	LSP1P5
EHHADH	PLEKHA8P1	DENND3	PRDM8
NIPBL-DT	CST3	FAM104B	PRKAR2B
LMNTD2	ARSG	ARFGEF1	FOSL2
ZNF805	HP1BP3	RAD51AP1	BBS2
TET2	H3-3B	AC103702.2	FBXO21
LIMS4	CAPG	MMP15	PCDHA10
AC112229.3	YAF2	CENPH	TBL1X
PRKX	KNL1	PPP2R5D	CLSTN1
PLS3	AL669831.1	CLUAP1	NIPSNAP3A
GMIP	IQGAP3	MGST2	INSIG2
RPL41	AC083843.2	TSPAN33	B3GALT4
LIMS3	HMGCL	DYNLT3	TSPAN15
RNF220	ELMOD3	EGFL8	LATS2
DNM2	DLG3	AL359092.3	TMEM9
UTP25	GLT8D1	PARS2	AL162258.2
ZNF18	AC003002.3	GATAD1	PEX2
GSN	AC138866.2	VPS41	AOPEP
GTF2IRD2	CLCN6	AL603832.3	IFITM3
RUFY3	PEX11B	RFX1	CD27-AS1
TOR4A	ZNF197	SLC9A3R1	SLU7
ZFYVE9	KMT2E-AS1	TTC38	CC2D2A
PITPNC1	ZNF609	GABPA	WDR11
ANLN	BFSP1	ZDHHC20	EZH1
BIRC2	WDFY2	PHF23	AC120057.2
TDP2	AMACR	RPARP-AS1	PCDH1
HADHB	CYBB	HLA-J	OCIAD2
USP27X	C11orf1	MMP24OS	CD59
RPL41P1	ZNF322P1	CADPS2	PLCG2
TLCD4-RWDD3	DDX19B	AP000346.1	MIR6827
CEROX1	ZNF133	LIPA	LINC00674
NAIF1	NUF2	RBM4B	PSAP
IBA57	IRS1	AL354798.1	MYOM2
SERPINB6	ACE	AGAP2-AS1	SDAD1P1
NBEAL1	SNRNP35	ZNF841	SH3BP5L
RBFA	CERT1	SMDT1	DUSP6
AC010422.5	SWAP70	C15orf40	AL135925.1
PFDN1	LZTS3	TMOD3	TGFB3
CLDN15	PIP5K1C	EGLN3	MSL3P1
ARHGAP33	AC026412.1	MALAT1	EAPP
SMAD4	LINC00511	AC007009.1	IFI6
PARP9	AC234582.1	AL157871.6	POC1B-AS1
SLC44A1	EXPH5	MEX3A	RNFT1
RNF2	H3P36	SCARB2	NINJ2-AS1
UBXN2A	DYNC1I2P1	PDX1	MYRF
PTGR2	KLK6	UBA6-AS1	SDCBP
ZFP90	CTNND1	FAM168A	SNPH
CDCP1	RGL1	AC005586.2	MTA3
ARMH4	SMG9	POLH	DENND10
MTMR10	STBD1	SEC61A2	FOXO4
G6PC3	CAB39L	TNS2	PLAAT3
ZBED5-AS1	ANK3	AC013477.2	ID4
TBC1D22A	WASH9P	FAM3C2	SLC16A6
PLCB2	H2AW	EXOC7	NFIX
MPPE1	MPP5	ARL2	SLX4
TRDMT1	RBM4B	DCAF4	YBEY
RFX5	C2orf27A	KLF4	SEPSECS
AKAP1	C5	WDR11	UBL3
KIF3A	GDE1	NUCKS1	PSORS1C1
BTBD3	KATNAL2	FNBP1	BCORL1
APTR	CRYBG2	WASHC2C	ZNF815P
MSX2	ZFP64	SMUG1	AC080112.1
AC020916.1	AC108010.1	TDP2	AC138904.1
EXD3	SMG6	NFS1	NME7
REXO2	RNF26	AC001226.2	ENPP5
FAM72D	NDUFA6-DT	POLR2K	DNMBP
FAM171A1	PCF11	KATNA1	NQO1
HSDL1	GPATCH2	LINC00960	AC012313.3
SMURF1	TCEA1	RNU6-146P	ZSCAN2
GTPBP1	NUDT6	BTG1	TOX4
ITM2C	AP000534.2	CDK6	AXIN2
ZC3HAV1	MAP3K3	CCDC107	MIR23B
KATNA1	PSTK	NKD1	IRF2BP1
AC005020.2	ZNF286A	HMGB1P10	PIK3CA
RFLNA	ANKRD26	HOXB9	AP1G2
CD99P1	POLR2K	ALKBH8	AC018645.3
CD99P1	ZNF3	MED18	HCN2
TPST1	ARL15	KLHL35	AL928654.1
FOXP4	DUSP28	CHST12	SEPTIN7-DT
SH3GLB1	LMLN	PHF6	TRAPPC8
GPR173	ZNF699	WDR59	DCUN1D1
STRN	USP35	CTSZ	MBNL1
MTM1	PHACTR4	BMP4	DAB2IP
TFAP4	OVCH1-AS1	PTPN14	ERBB3
ATP6V1C1	AC246787.1	ACAD8	USP21
DEK	PPM1K	RACGAP1	ZKSCAN8
HSCB	NUMB	SMG6	AC001226.2
AC099336.2	EMID1	GLCCI1	LINC00920
MVB12A	TMEM234	AC027117.1	ORMDL2
LRRC75A	TJP2	AL163051.1	SYK
TMEM67	ZFP62	ZDHHC17	LINC01355
DCAF4	CAVIN1	ZFP64	PTPN21
C4orf3	WDR13	PSPC1	MOK
AZIN2	ASXL2	IFITM2	AC121757.1
ZDHHC20	BTF3L4P2	DDX6	PLAG1
USP54	CCDC66	AC159540.2	ZNF226
GOLIM4	TOGARAM1	LINC00857	GTF2IRD2
RSRC1	ANTXR2	FTX	TP53INP1
PFN2	PIAS1	RFX7	SECISBP2L
HAUS1	C19orf54	ZC3H10	COA6-AS1
RPL41P5	ARHGAP5	SVIP	DDX6
DNAJB6	HSDL1	ZDHHC11B	TMEM198B
SCAI	AFTPH	YAF2	TFAP2C
RSBN1L	AC113554.1	CDCA2	ING4
ZNF710	TPM1	PTOV1	PCDHB10
P2RX4	AC018630.2	AP001931.1	AC003006.1
MAT2A	FURIN	LINC02595	VPS28
FBXO6	RHEBP1	BX664727.3	AL031432.4
OFD1	TLK2	AC138696.1	OS9
ABRAXAS1	BLOC1S5	TMEM256	MRE11
DCAF7	AL031058.1	AC138035.1	AKAP9
DUXAP8	TPP1	ZNF552	ZNF784
GPBP1L1	ANKRD50	KCNN2	AC025171.1
TSPAN33	RMND5A	AP000769.5	MIR429
PSENEN	PRAF2	TAB1	TOP2A
PSIP1	FOXO3B	FAM217B	IGF1R
SYNRG	AC020916.1	ATG10	WDR72
MPZL2	AC120114.3	AC139887.1	SPTB
EPHA10	ZNF792	BRICD5	SNX30
LINC00857	PRH1	WDR13	PGAP3
TP53I13	LRIG2	CUX1	CAV1
PCGF3	AC090004.1	MYH14	PCM1
MIR4707	METAP1D	BTBD9	DGAT2
UNK	DNAJB6	CDX2	TSNARE1
SPRED1	CLSTN1	CYP2E1	TSG101
HDAC6	AC005229.4	ZNF91	RNASEL
TM2D1	CEP164	PGBD5	TMEM260
ARFGEF1	HSF4	EFNB1	PATZ1
DNAJB6P1	FLVCR1-DT	SFR1	PLBD1
CKAP2L	SLC25A24	WDSUB1	GET1
SGK3	ARMH4	PPDPF	THNSL1
GOLGA2P5	IST1	DSC2	RETREG3
DUXAP9	BCAS4	GGACT	SHROOM3
USH1G	SRR	DIPK1A	AC008124.1
STAG3L4	LINC02802	FOXO6	AC005332.4
RASA4	CCDC183-AS1	CERT1	COQ8A
AL358113.1	GCC1	ETV2	TMCC1
ZNF592	CARMIL3	AC027097.1	PLEKHG6
TNFAIP1	UNC119B	ZNF169	AC079594.2
IL10RB	PRKAR2B	ATG5	ITGA9-AS1
UBR1	AC240565.2	RAB40C	FAM32A
TANC1	CPEB4	TPRKB	NCAPD2
AC004997.1	DACT3	KLHL7	AC007036.3
BID	ZNF558	SNORC	FAM172A
RASA4B	AC096677.1	THAP8	WNT2B
BORCS7-ASMT	DNAH1	OSER1	AC136475.1
SDHAF2	MORC2	FIBCD1	MMUT
PTPN14	WASH5P	TUG1	PPM1L
FAM160A1	UBE2Q2	PXN-AS1	IL22RA1
SPTBN1	AC016065.1	TMCC1	ISG20
KLHL36	DYRK4	KAT2B	CASZ1
TXNDC16	AL929602.1	ALG8	SPATA20
RFXANK	FAM32A	IGF2BP2	EPM2A
KANTR	MALAT1	SENP1	AC243547.3
SELENOH	R3HCC1L	NFYA	EXD3
MAP2K7	IFT81	FBXO38	MXD3
TWF2	IDS	VPS28	UBE4B
INTU	VPS28	AL118558.3	AL033529.1
CALR	AL133410.3	SBF2	USH1G
CNOT8	PDLIM5	ALKBH7	TBX19
SRI	PAQR7	B3GLCT	CTDSP1
ENOX2	STX5	CLDN4	SDHAP3
LIPT1	GABPAP	NT5C2	BTN3A3
PIGL	SIAH1	TRMT13	IKBKE
MEF2C	ZNF839	HDGFL2	IRF1-AS1
ZFAT	CNPY3	TMEM62	MIR600HG
KDM3B	CLUAP1	SNORA63	SMIM14
ZFP64	EID2B	NR2F2	CRYZL2P
ZBTB38	AC244197.3	INAVA	OTUD5
RAB2B	ABLIM1	TEAD1	AC073389.1
FAM234B	NFYA	BCL2L11	SEMA4G
ABCD1	MED12	AL133353.2	AP000944.3
CRY1	WASIR1	ELFN1	C21orf91
SRPK2	WASIR1	GUSBP2	PANX2
AGPAT1	IL20RA	CRISPLD2	ARMCX6
MAST1	AC004816.1	NUDT9	SPRY3
SPATA20	TMEM14C	STK10	DYNC1I1
AC097637.1	SELENOH	TNRC18P3	SERAC1
SFT2D2	CR383656.6	FAM95B1	NFATC2
MOSMO	ZMYM3	ZSWIM6	DZIP3
DOCK1	MBNL1	ETV4	RAB13
OVOL1	ATP8B2	LINC00641	ETAA1
RABEP2	ZNF646	ZC3HAV1	ALOX12B
SNORC	TRMT10B	VPS9D1-AS1	RPL39P5
AC016596.2	TTC8	ANO10	C17orf113
ZNF780A	AL451136.1	KDM8	WDR97
ZHX2	PIGG	ATE1	ERCC6
TMEM19	CZIB	SPIRE2	LBX2-AS1
DNAL4	TBC1D7	PTPN12	PTPRO
TUT1	C4orf3	USP54	ACBD4
PRAF2	NIPBL	IFIH1	BCDIN3D
AC016739.1	LTBP4	ACY3	DOP1A
ZNF500	MT-RNR2	TPP1	SIRT3
CMBL	KANTR	ZDHHC6	SPSB3
ECE1	RTN2	ZFYVE19	COL17A1
FAM217B	GAREM1	CFL2	ZFP64
CERS5	TOX4	CNPY3	MSRA
UBE2D4	AC120057.2	CCNG1	DMAP1
PLXND1	PIGN	PTGR1	ZSWIM5
HNRNPUL1	AC124944.2	ARHGAP29	IFI35
DLG3	C1D	AC000068.1	KIF13B
RIN3	AC139887.2	ERLIN2	PRSS16
ELMO2	SCRN2	CLDND2	H3P47
POLH	NKAP	TTC32	CEP126
CD27-AS1	PBRM1	TMSB10	HEXIM2
CACNB1	SENP1	DUSP28	AZIN2
TRABD2A	FBXO46	HAS2-AS1	ACVR2B
ZNF302	NOS1AP	GALNT10	ZNF185
TMEM164	ST20-AS1	THSD4	CBLN3
AP001054.1	HNRNPDL	CYP2R1	C3orf18
LNPEP	ACADSB	RTN4IP1	SUFU
ACOT7	ACOT8	CNOT6	ZMYND12
RASAL2	DSTYK	CAPNS1	DNASE1L2
CDC25B	ZC3H10	SLC25A24	LIN37
COG6	DENND10P1	TRAF6	GBP3
OSGEPL1	AL049697.1	PKNOX1	RARG
TMEM125	RNFT2	PIAS1	DOCK5
SGPL1	PLEKHG2	MT-TT	AL354798.1
C1orf53	RNF11	AC024560.4	CAP2
AC008763.3	AL365295.1	POU5F1B	C7orf31
RPL10P16	AC090114.3	AC136475.1	DNAJB5
AC007009.1	RETREG1	ESPL1	CSNK1G3
TSPAN12	DCAF7	AC011479.1	TSPAN6
ZNF765	ZNF189	MSH5	MATN2
SEMA4D	AC026471.4	NFYB	COQ8B
AC008878.2	BTBD7	AL451074.1	ANGEL2
SCD5	TMEM98	GMPR2	RBMX
GALT	RCN1P2	FBXL17	SMG6
CEP112	PIGM	LINC01186	INSR
EIF4E3	NCAPD2	PMS2P10	TGFBR2
PHF23	AC025181.2	TPST1	AC093627.5
RNF135	NLGN2	AL162581.1	UBXN6
PWWP3A	LINC00960	RN7SK	COBL
BPNT1	LTBP1	FAM98C	ABRAXAS1
IL6ST	CPPED1	PARD3	KLK10
NAA80	AC004542.5	HIVEP1	ZNF575
SNX9	TLE3	SYF2	AC148477.2
ZNF436	MPPE1	H3-3B	PLCD3
ARL4C	ACTR10	ZNF407	PCDHA1
LINC02298	ZNF444	DBF4B	ARHGEF17
SMG6	SNX19	SPATA7	TCF7L2
AC008105.1	RAB5A	ZRANB1	OGA
LINC00960	CHKB-CPT1B	TNKS2	AC234582.1
BAALC-AS1	LINC00992	FSCN3	TCTN2
SUFU	DCP1B	KPNA5	ELF5
ECT2	ITGA3	EPN3	SRGAP2D
ZNF414	CMTM6	SIX5	AC090527.3
ZSCAN12P1	LHFPL6	GPR108	AC008770.4
ERV3-1	NQO1	BORCS5	PARP3
CDS2	AC027097.2	TRAFD1	VANGL1
ARHGEF37	ZBED1	TOP2B	KIAA1328
AP003108.2	ZBED1	AP4S1	GPANK1
PLEKHA6	AC074117.1	SCART1	ZMIZ1
PHF13	IFT43	KIZ	AL353743.1
TMEM134	BRAF	RAB1B	ZNF462
MYH14	AL390719.1	GDPGP1	TTC23
ZBTB14	MAPK8IP1	AC092683.1	PCDHA8
PPIC	UBE2E1	HNRNPUL1	UGP2
GET1	PMS2P11	TAB3	ECHDC2
TBCEL	HYLS1	ARMH3	RPGR
ALDH9A1	ZNF687	SIN3A	AC010186.2
PIK3C2B	TRIM13	IQCE	VPS52
PC	AP006222.1	NIBAN2	ZFHX3
MTIF3	ZNF747	AL137782.1	CTPS2
MCRIP1	ADNP	STARD13	SUDS3
TNIP2	VPS4B	ACRBP	NDUFA6-DT
HELZ	RNF19A	HAR1B	H1-0
TJP2	GALNT10	C1orf53	LINC01578
BRICD5	MRFAP1L1	SPIN2B	GUSBP2
FBXW4	LINC01572	H2AJ	AC020916.1
SSNA1	MRGPRF	R3HDM2	PON2
SEL1L	U73166.1	MSH5-SAPCD1	AL021707.2
TMEM14C	USF1	DUSP16	TCP11L2
ZSCAN31	TERF1	UNC119B	RNF130
WHRN	PLSCR3	ZNF500	ANK3
TMCO4	SNAPIN	HACE1	ABHD14A-ACY1
AGA	CLIC4	AC112128.1	TIMP2
CUX1	AC012313.1	MOSPD1	ZBTB44
TRAM2	GOLGA5	FEZ2	MMP25-AS1
SUPT4H1	DOCK3	ANKRD50	AL132800.1
EXOC1	ARRDC1-AS1	CNOT2	MARCHF8
GPR107	PITPNC1	GSAP	CARF
TTLL5	ZFYVE9	AC138866.1	AC120114.4
TINF2	SEMA3C	AC009061.2	SNX24
AP001931.1	TAB3	HEMK1	ZNF19
NUDCD2	ZEB1-AS1	FCF1P2	AC097376.3
TBC1D16	RMDN1	AC211486.3	PRSS8
CZIB	ARFGEF1	LRRC28	AC093827.4
ZNF837	RCBTB1	C5orf34	ANKRD34A
PLCG2	HDAC7	FAM32A	HDGF
ORMDL2	LINC02298	GALT	ZNF490
GNS	EBLN3P	AC010422.5	GKAP1
RNFT1	UBE2A	LAMB3	RNF19A
SLC41A3	PTPN21	TTC33	AC022613.1
IQCE	MAPK8	HYI	WWP2
CAMLG	WDR83OS	AHSA2P	ZNF326
ABCB7	IRAK4	AC105052.2	ASB7
CREBBP	BX088651.4	AC234781.5	AC009779.3
SPG11	DENND10	ERG28	ZNF592
BCDIN3D	IFITM2	GFI1	ZNF579
TAB1	RTKN2	AL513478.4	ZNF266
ROBO3	ZNF789	AL353804.4	CASTOR3
CREB1	L1CAM	AC008770.2	AC108516.2
RPL10P9	AC021078.1	ZBTB18	MIEF2
MZF1	SGTB	FCGBP	FOXO3
PARN	NAV1	IST1	TRIM59
RCC1L	SMURF2	EBAG9	ZBTB5
ANO10	THYN1	USP11	BRD3OS
ELOB	ZNF26	ARF5	PSEN1
KIAA0040	AC008870.1	PFN2	IFT20
BIVM	DET1	PATZ1	APLF
ZKSCAN3	MEX3A	KIAA0895	RBMS2P1
METTL25	PLPP6	PRR12	AC241585.2
CC2D2A	ZXDA	AC108690.1	SNED1
HMBOX1	SERINC2	ELAC1	GSDMD
PSPC1P1	THAP8	PLS1	AHNAK2
DNAJC25-GNG10	TULP3	RAB36	AL353804.4
CRELD1	EP300	EML6	MAGED2
ARAP1	RNF5	PTBP2	LRRC37A
ZMYM6	SERAC1	ZFP36L1	AC098582.1
AC026401.3	RBBP9	AC099850.2	SHKBP1
CMTR2	CELSR2	SUDS3	NAGK
YWHAZP2	AC116353.5	AL133410.1	KANTR
RSBN1	RRNAD1	DISP2	STK38
ZNF438	TNRC6C-AS1	INTS4P2	C1orf116
ZNF433-AS1	AC080112.1	PLD2	CALHM2
PTPN21	CDHR3	PPARA	PRRT2
HIVEP1	MED25	FBXO6	FBXO32
ATP6V0A1	SEMA4F	HSF4	CRISPLD2
ISCA2	GRK3	ZFP62	PCDHGA6
EFCAB7	AC093323.1	CAVIN1	AC073861.1
SGMS2	PRDM8	LZTS3	MTMR3
CHN1	CYP2D6	CHCHD5	AC027644.3
HAGLROS	DENND3	EXPH5	TRNP1
ZNF169	ZDHHC1	PAQR7	KIF3C
CERT1	IL10RB	PRC1-AS1	CDKN3
KPNA5	ZNF433-AS1	CD27-AS1	PPP1R26-AS1
CLPX	TRMT13	SCN8A	AC073389.3
ZNF738	ACSS2	MAP3K3	WHRN
PRPF40B	BTRC	AC124944.2	MTMR11
TBL1X	ARHGAP35	TMTC2	RMI2
GABPAP	MYO5A	TRAM2	SUOX
CWC15	AC090527.3	RNF13	AC005519.1
DOCK4	SLC2A10	TMEM116	DAAM1
SNX2	PMS2P5	HABP4	STXBP3
MIR6515	RFX2	IFT122	TDP2
FOXO6	POC1B-GALNT4	RNF19A	AC022364.1
AP1G2	TRIM45	LINC00847	PCDHGB1
VOPP1	HEXIM2	NUMB	ATG14
PTBP3	IK	USF1	SKA2
TMEM87B	ZNF837	HAUS4	RNF44
TRERF1	EIF4E3	POC1B-GALNT4	C11orf54
CHMP4B	HINT2	ZNF579	EMSY
COMMD8	DYNC1I2	MEGF8	LINC01521
SERINC2	KRT10	CHKB-CPT1B	PRUNE1
ISOC2	LINC00923	LOXL1-AS1	VASH1-AS1
STARD10	CCDC25	SAP30	TEN1-CDK3
WDR91	H3P6	RSRC1	POU5F1B
TOB1	TMEM256-PLSCR3	AL589182.3	ATF7IP2
NOTCH2NLC	INKA2	AC074117.1	CENPF
TRMO	TARS2	HEATR5A	H1-10-AS1
ZXDB	AC005280.3	PSTK	ABHD16A
VSIG10	C1orf53	PML	FCHSD1
NPHP3	MZF1	CCDC34	ZNRF1
CARMIL3	NLRX1	AL929236.1	HBA2
JAK1	SLC29A4	CENPI	SLC25A53
CDC14B	CEBPA-DT	MAN1B1-DT	KLHL24
CASC3	LINC00641	PLCH1	TNNT1
MCRS1	GARS1-DT	PLXNB2	CNOT6L
MELTF-AS1	AC240565.1	IQGAP1	AC093249.6
YOD1	CDON	TBC1D13	LIPT2
ST7	TMEM263	AC008764.8	DCAF8
CTNND1	AL513550.1	HNRNPH1	MISP3
BMI1	IFIT5	HLA-E	FAM161B
AL451074.1	BRD3OS	AC024558.2	AP000471.1
UBE2B	GLYCTK	HMGCL	WDSUB1
EPM2A	MOSMO	AC004542.3	RXRB
STK11IP	REST	MYL6	APBA1
CD99	LZIC	SPATA20	PINK1
CD99	ZNF394	KRT81	AC092747.2
TCEANC2	ATP6V1FNB	NPC2	IFT52
AC131212.3	RAD52	BACE1	ZNF684
ZFYVE26	PLEKHA3	ZBTB11-AS1	APOL2
AL049873.1	ANKUB1	NSMCE1	RNF38
NEURL1B	AKIP1	ZFP41	AHDC1
GRAMD4	SLCO1B1	ZNF483	ZNF785
ARNT	AL157871.6	SYNRG	GLTP
TIGD2	AC112220.2	ENDOV	HERPUD2
KCNH2	AC007485.2	OSGEPL1	H3-3A
CDKN3	LINC02832	BRSK1	ZNF572
PARTICL	SNORC	CTBP1-DT	FAM214A
H2AZ2	ZFHX3	GLTP	CYP39A1
PON2	CAV2	SLC25A29	NBPF12
CBR3	METTL25	LINC01347	AMZ2
ZKSCAN4	C7orf25	PEX19	AL929602.1
NFYC-AS1	EVI5L	ZMAT2	CEBPA-DT
RNMT	KLK14	ABLIM2	C1RL
GCNT1	AL512785.2	AMACR	TECTA
GPR108	SNX15	HLA-F-AS1	MITF
PNISR	AP5S1	HDDC3	TPRG1L
RECQL5	HNRNPH3	NCOA1	FNBP1L
RBBP9	IFIH1	MVB12A	BIVM-ERCC5
ZNF236	C1QTNF3-AMACR	OIP5	SP140L
AC114490.3	PRR11	TTC12	G2E3
SNX14	FBXO21	MCM3AP-AS1	ARRDC2
ZNF646	RTN3P1	CYB561A3	LINC01569
MIF4GD	KDM3A	SMPDL3B	RNF14
BCL2L11	VRK3	ARID1B	BBC3
TFE3	USP21	AC140479.2	SCAMP1-AS1
BUB1	AP000526.1	AC137834.1	NUDT17
PTPRU	KIDINS220	SMIM30	CASP6
AL390719.2	RBM48	LAPTM4A	CASTOR2
LSP1P5	SNX21	TNRC18	HOXA1
TSEN34	MEX3B	RBM48	ZNF181
PMM1	AL080276.2	TXNRD3	PIKFYVE
ZRANB1	H3-3A	CLN5	ANP32E
CTBP2	CMTR2	REST	B3GAT1
MBP	MTSS1	SNHG11	OAZ2
SYK	AP001931.1	CC2D2A	PCOLCE
VPS28	PAM	INTS8	ATG2B
GLIDR	TCP11L1	AC087500.1	AL136040.1
LINC01355	MON1B	MYO15B	PCDHAC1
AGMAT	SNX2	TRIM13	ARL4A
ANKRD50	AC009511.2	CSPG5	AL353763.2
HOMER3	MICU1	PSPC1P1	PCGF3
DCHS1	ZNF652	NIPBL-DT	ITM2B
USP21	BMP4	ASRGL1	BSN
HNRNPA1L2	NBR2	CDC42P6	BAHCC1
ACAD8	PSRC1	TDRD7	ACTR10
DYNLT3	TMEM30B	BOLA3-AS1	AC244197.3
AL080276.2	SYF2	TIMMDC1	UTRN
PIP5K1C	SYP	KANTR	SRRM2-AS1
LCAT	C15orf40	TMCC1-AS1	ENOX2
PRDM11	NAIPP2	MTRF1	ZIC2
STK10	MICAL1	FNBP1L	AL162311.3
UACA	POLL	BPHL	ZMYND15
ZNF8-ERVK3-1	FRA10AC1	MHENCR	SIX5
ERVK13-1	LMAN2L	HEATR5B	NECTIN2
IFT172	OFD1	DGAT2	TMCO3
SIN3A	MSL3	CWC15	ZCRB1
AC010168.2	SYNRG	AL451136.1	SCX
TMX4	MTM1	ZNF687	CARNS1
BTC	AC138696.1	SETDB1	DLX2
DUXAP10	HNF4A	AC139887.4	MKNK1
CCDC90B	TRNP1	NHS	BMT2
SLC45A4	FTH1P2	EP300	WASIR2
YWHAZP3	CPS1	PITX2	RTF1
PHF12	XRCC4	BMP8A	LINC01876
TUT7	ZKSCAN5	RCOR2	RING1
AL162231.3	ZNF358	ACTR1A	NPC2
TRMT10A	ATG5	PHACTR2	IL17RC
TENM3-AS1	AC144652.1	LINC01719	DMTN
VANGL1	PNISR	GABPAP	GTF2IP4
RPUSD3	ZNF555	ZBTB4	TRUB2
PTPN12	TCF12	ZDHHC11	AC068473.5
CDKN2B	CTXN1	OAZ2	RIBC1
H2BC19P	CDCA3	C2orf76	ZNF484
AC005041.1	CNBD2	VEPH1	PPM1F-AS1
CYBB	CBX8	UACA	TRIM41
PXK	PRKAB1	NUBPL	PPP2R3B
LRCH3	GRIP1	RAP2B	TMEM98
DTX4	PPP1R13L	SNX16	AL513548.4
AC241585.1	ACVR1B	LAMB2	BTN3A1
HIP1R	AC005324.4	ZNF26	TRIM2
DUSP11	TIMMDC1	MXD3	RASA4DP
MAP3K10	TEN1	AC010336.1	AP001372.2
CBX1	AL133353.2	ZNF394	KBTBD3
GABPB2	LYPD3	DNM1	SORT1
MT-RNR1	AC021660.4	GPATCH2	ZSCAN16
SDHAP3	AC026464.2	C17orf80	SLC8B1
FIS1	MRPS30-DT	MPP5	SPPL3
CNOT6	TRAF3IP2	TARBP1	MEIS2
C21orf91	FBXW4	ARHGEF10L	AP000866.1
HACE1	OPHN1	HDAC6	ADI1
GABPA	TMCC1	CD276	SLC25A35
HNRNPA1	IGIP	ZNF513	SLC35D2
PPM1L	ZNF333	CELSR1	IFT140
ANKUB1	ZKSCAN1	ARHGAP5	ORAI3
TAPT1	PSIP1	AC093627.4	P2RX5-TAX1BP3
KRAS	HLA-E	AC011468.2	UBXN4
OAF	GPX4	ICE2	ERLIN2
TMCO6	DMXL1	BBS1	PPP1R9A
DUXAP8	MISP3	CTDP1	AC091057.3
MTCL1	CHD3	GNG10	BCAM
SMARCAL1	ORMDL2	TCFL5	DHFR2
PACSIN3	TMCO3	PLPP2	PEX11G
ZNF248	PARTICL	ZNF765	WDR19
TCP11L1	GALNT8	ZNF81	NIPBL
ASAP2	LINC01560	RPS18P12	AC107884.1
RBM12B	FBXO38	SSH3	TUBBP5
IQGAP1	AL021368.2	ZNF318	POGZ
ETV4	KLC3	OS9	EFHC1
SUDS3	ANKRD13A	CLSTN1	SERF1A
ATG5	GABARAPL2	MPI	MICU1
ARF5	C11orf58	OTUD5	PTMS
AL627402.1	PRKCQ-AS1	LDLRAP1	BAMBI
USP35	MT-RNR1	ZSCAN12P1	RAB5B
LINC00174	FAM214B	YY2	CRIPT
AC080112.1	UNC93B1	GDE1	BDH2
NABP1	TLE1	ARL6	MMP24OS
SERAC1	PPM1D	FAT1	LTBP1
AC125807.2	ZNF426	GEMIN8	SMAD9
CALM2	NXPE3	GRK6	KCNE3
GALNT10	AL121772.1	KCNH8	SENP7
ARRDC4	AC211486.3	CAMTA1	DLGAP4
ACBD4	SMDT1	ROCK2	MBD5
UBE2Q2	GPR137B	LINC01956	INO80D
FIZ1	AL669942.1	PCGF3	KDM5A
TASOR	PDX1	MAU2	ZNF395
LSP1P4	ECT2	MTIF3	AL031985.3
AL135925.1	FAIM	SPPL3	PCDHGA1
AC114490.1	MEN1	IZUMO4	TMEM14C
TTC21B	TRABD2B	GPR173	EZR
BORCS5	AGPAT1	IQCK	ZNF467
AKT2	AP000766.1	G2E3	ZBTB18
KIAA0513	MINDY2	FBXO21	CST3
PHETA2	ACTR1A	AC114490.3	TEN1
ARHGEF16	COG6	AC004542.4	CRPPA
RASA4CP	PNPLA4	JAK2	SLC35A5
ZNF514	RNF130	EIF4E3	NBR1
RAB22A	PGBD2	LINC00667	MIS18BP1
ICOSLG	AL589182.3	AP001062.1	CD99
AIP	ZNF483	AL049697.1	VSIG10L
GPX8	EBAG9	XRRA1	NEBL
FOXD2	DCTN3	MIR4442	UBXN7
TMED1	FKBP9P1	AL132780.3	PLA2R1
AL162258.2	CCDC125	AC004951.3	CBFA2T2
ZNF462	ZBED5	AL591895.1	CNOT6
LRRC75B	FAM3C2	SARAF	BRD8
EXOC4	PROX1	FBXW4	PJA2
AL662884.1	FRAS1	ZNF397	APOBEC3B
RWDD3	AP002360.1	AC007277.1	MED12
SLC25A14	TMEM225B	DHRS4L2	NR2C2
ZNF37BP	PKP4	AC113189.2	NAALADL2
LINC00339	SMPDL3B	ZNF738	ZNF432
ZNF181	NOC2LP1	APLP1	GPRC5C
RNF130	ACAD10	ICA1L	PNPLA6
TGFBR2	TTC9C	LINC01389	SPG11
DYNLRB1	P3R3URF-PIK3R3	AC006978.2	AL157871.6
NBDY	PTK7	RNMT	KIAA0586
BLACAT1	ISG15	CCNF	COP1
AD000671.1	ST20	C3orf70	AAMDC
AGAP2-AS1	ROBO1	SLC35A1	PERP
HNRNPA1P48	AC007842.1	CHMP4C	PBX1
PRSS27	SEC61A2	ZNF501	FBXO36
DLGAP4	FDXACB1	CHIC1	AC093838.2
REST	SUFU	DCAF7	MTR
KIZ	SH3KBP1	RPUSD3	UBL7
TPRKB	TMX4	MIPEP	GANC
NDUFA6-DT	ELAC1	CHMP4B	SHFL
ARHGAP27P1-BPTFP1-KPNA2P3	DPH1	FAM53A	VAMP4
VPS52	TRIB2	MAPK13	AL513318.2
UBC	EFNB2	RCC1L	IQSEC2
EXOSC5	FAM189A1	DAZAP2	PLXNB3
KCNAB3	MT-TR	PDZD7	RIMBP3
KHNYN	AC060780.1	MINDY2	AP001931.1
ZNHIT3	SLC25A14	MT-TD	AC005520.2
AKAP13	TMEM144	MIR6721	TAB1
TTLL3	PLEKHA8	OBSL1	ACVR2A
WDR6	AL109918.1	AC006460.2	PCDHGC5
FOXN3-AS1	NSUN3	SNX2	HEXIM1
SLC25A45	ARHGEF5	CARMIL3	PGM2L1
BTN2A3P	RNF135	YY1	FAM229A
YJU2	GABPA	GADD45B	ZNF805
CIB2	AL391684.1	RBM23	DUBR
SMDT1	LSP1P5	AL669942.1	ACSF2
LAPTM4A	LSP1P4	SLC25A3P1	GDF9
NAPG	ARHGEF12	MSX2	C6orf62
BOLA1	FEZ2	TSPOAP1	SH3D19
SPNS2	RARG	ZNF658	SOWAHB
TARBP1	ANO10	COX15	ZC3H6
RNF144A	GUSBP2	ZNF638	GABBR1
GRHL1	PRR4	BAX	DISC1
ACTB	AL157392.5	PLCG2	DZANK1
NIPAL2	RAP2B	PRR13P5	MIR29B2CHG
EPB41	NR1H2	SNX30	TIAF1
ACOT8	CNN2	ANAPC15	PPL
HNRNPA1P35	IFNAR1	COMMD8	ASXL2
ARHGEF12	NPIPB6	TXK	BAALC-AS1
PPDPF	GPR107	FLOT2	ARHGAP42
SCAMP1-AS1	PIP5KL1	INSIG2	NCOA3
UNC119B	UNC13B	SGO1	MIR4763
MST1L	DYNC2LI1	AL928654.3	FAM185BP
ATG9A	LIN37	GRHL1	EFNA2
LYSMD4	ZDHHC3	AC006153.1	PLA2G6
AFMID	DENND11	FAM171A1	AC009005.1
MAGED2	C1orf74	GIGYF1	SYTL4
KRIT1	TOP2B	ZNF337	ALDH6A1
AC068473.5	NAIPP4	HSD11B2	FOXL1
MIR4709	DEPDC1	LINC00106	AC073111.3
ING1	SMIM19	LINC00106	CCDC77
ZMYND12	AC026464.1	RNPC3	CYHR1
ACY3	HNRNPH1	CCDC18	AL109627.1
PIK3CB	INO80B	HDHD3	FAM114A2
ACYP2	KIFAP3	AP002490.1	BMP8A
OPRL1	BANP	HOXD8	GLDN
TSPAN5	GNAT3	TRMT10B	AC004805.1
AL157392.5	RP2	MOB3A	EDAR
AC106873.8	AL591895.1	KDM3B	H2BC9
NKAPD1	H3P47	FAM185BP	TTC30B
VCL	VANGL1	AKIP1	WDR91
IP6K2	SLCO5A1	PARP4	HAGH
HDGFL2	PTTG1	OTUD7A	LINC00960
ABLIM2	RPARP-AS1	SERTAD3	MIR4680
PPP2R5C	MIR3655	C15orf56	FYN
KCNB2	ENOX2	LINC01278	CTAGE9
RPL10P6	TGFB3	KCNRG	AC093010.2
WBP4	PPWD1	C1QTNF3-AMACR	YPEL5
ARHGEF9	AL139100.1	AASDH	TMEM79
COMMD3-BMI1	TFE3	CGRRF1	CREBBP
SNX25	AKNA	CAMK2N2	RASA4CP
AL137782.1	AKAP13	ASMTL-AS1	CFAP44
MED20	PARD3	ASMTL-AS1	LINC02298
ZNF32	KIF3A	LSP1P5	DM1-AS
MBD5	AF117829.1	AC083799.1	WBP1
AL928654.1	GLCE	MICAL1	AC233992.1
AC113189.9	SYCE2	PMS2P2	AP4M1
DHRSX	LAMB2	ANKRD26	AC068338.2
DHRSX	TGFB2	YBEY	H2BC19P
BPTF	B3GNT9	CEBPA-DT	LRRC56
SOWAHB	OSER1	MED13L	NAIP
NLGN3	ZSWIM6	ZBTB45	UBALD1
STXBP5	DDB2	PTRHD1	CACFD1
SNPH	RCC2	OSBPL2	DSE
CHST15	IFT46	CGB7	PPOX
AC008124.1	CCDC113	DHX32	MST1P2
ZSCAN20	HMG20B	AC116913.1	AL590560.2
CCDC127	MT-TT	FAM185A	TCEANC
INTS2	AL162581.1	RAPGEFL1	PLIN3
AC015813.6	RN7SK	LRCH3	KANK3
HDAC8	SLC26A11	LMAN2L	MED25
SECISBP2L	SRGAP3	ANK3	LINC00842
AP001972.5	MIR3610	AC132192.2	H3C6
USP20	SLC35A1	NOXA1	IL13RA1
INKA2	TMEM43	TRIM74	SPDL1
AC105233.4	CTDP1	LINC01560	GNS
SSC4D	TMEM218	GNPTAB	WIPI2
RAB40C	PET100	ZGLP1	CBX1
CAMSAP3	SQOR	MRPL43	ACBD7
ARHGEF28	MIR6861	ZNRD1ASP	AC008105.1
DHFR2	ARHGEF34P	AIDAP1	CCDC90B
AC004069.1	SAV1	ZNF833P	H2AC6
TMTC2	AL109976.1	FUT8	UBA6-AS1
HCFC1R1	AC016876.2	FAM228B	CTNNB1
UBE2Z	NAIP	DACT3	AC087721.2
RPS27L	GRIPAP1	NKAPD1	NAV2
FAM114A2	KCTD17	CNTLN	ZNF362
AC018809.3	H2BC20P	S100A5	REPS2
AC001226.2	BNIP2	CALM3	ANO10
TMEM30B	ARPIN-AP3S2	SLC29A4	TGIF2
RERE	RIMKLA	AC136604.2	EPHX4
PPFIBP2	ETV5	CCDC113	AC025171.2
MORF4L1	AC020663.1	AC120057.2	LINC00174
AL139353.1	BPNT1	NIPBL	ITGA6
AIFM3	ZNF782	AC012313.1	NKAP
NCEH1	SPDL1	GOLIM4	USP35
RNF187	AK5	GOLGB1	HNF4G
TIGD1	BPTF	HMGN2	U91328.1
AL590399.1	PTBP2	DBT	PSIP1
MTHFSD	CCDC117	PTER	ZFP90
AC107375.1	UBE2E3	AL512791.2	ARMH4
AC090616.6	ITGA9-AS1	NIF3L1	ZNF740
HNRNPA1P10	NCOA3	ANGEL2	UBE2Q2
LINC01517	H3P16	HINT2	AL021368.2
DTX2	AL590617.2	AC133552.5	IK
CCSAP	ZNF75D	NQO1	PIGBOS1
PRPF18	AC008105.1	AC128688.1	CCNDBP1
TPM1	OS9	CSKMT	LMNTD2-AS1
PXN	OST4	AURKA	NKAPP1
ZBTB5	ZNF322	ARRB1	KDM7A-DT
CASTOR1	AC092117.1	NFIX	NUDCD2
HP1BP3	RBM41	SUPT20H	CNFN
THUMPD3-AS1	TES	ZNF839	KCTD17
HECTD2	TGIF2	KIF11	SPSB2
AL645608.5	SOX9	TIA1	TNFRSF19
RNF215	AL627309.5	PTCD2	DPY19L1P1
BFSP1	GTPBP2	ZNF32	DMXL1
FBXL17	ZNF251	MTMR8	GPRC5D-AS1
SH3BGRL3	MRNIP	L3HYPDH	DMTF1
AC096536.2	REXO2	TEF	H1-10
ZBTB45	AP3S2	MZF1-AS1	EPHB3
ZNF670	SP5	GPR107	ZNF514
CASZ1	DNAL1	TNK1	PLPP2
CAPNS1	TTC39B	KIF3A	ITGB8
ARPC5	UBA3	TMEM30B	PRSS27
WDR83OS	BORCS7	LEPR	SAYSD1
NKD2	NIBAN1	EMP2	DMGDH
TGFB3	SLC25A23	AL021368.2	NTPCR
OBSL1	FRY	IFT88	HIPK3
CEP162	TCTN1	GRIK5	BCL6
EGLN3	ANGEL2	CZIB	AC005670.3
NDUFB2-AS1	WDR11	IP6K2	PIK3CD
DNAJB12	C15orf62	RSBN1	AC102953.2
IGSF10	YIPF3	ZNF17	CEP68
RASA4DP	AGTRAP	SYP	SCARF2
SNAPIN	TBPL1	PTK2B	PCDHB13
C17orf49	ZFAT	HIKESHI	NATD1
AL603832.3	PIGP	PITPNM3	FZD10
MAPKAPK2	ANAPC15	CTSO	BLOC1S5
TMEM53	AP000346.2	SHLD1	C3orf70
RAP2A	AL354798.1	TSTD2	BCL11B
USF3	AL732372.2	IQGAP3	NLGN3
ROCK2	PIGK	ZNF717	PLS3
AL118506.1	AC015871.7	RBM45	PCDHA7
BORCS7	ITGA5	PSAP	GTSE1
DISP1	TLK2P1	SDR39U1	TCAF2C
ZNF782	ELF2	ZIC2	ZFAND6
GPKOW	CDKN2B	AL390719.1	NUF2
TNRC18	AC008878.1	GUSBP9	ARID2
PSPC1	IZUMO4	AL354892.1	BTBD8
TRAM2-AS1	TRAPPC8	BTG2	LFNG
MRNIP	ZNF720	MIR4707	BROX
TMEM256	EPN3	C11orf1	PIP5K1C
AC092117.1	AL512310.1	STT3B	RAB4B
RNF19B	CCDC84-DT	CGN	POU2F2
FAM149B1	AC027117.1	AC026318.1	ARHGEF34P
COPS4	AD000671.1	CSNK1G3	FBXO25
KIAA1109	HIKESHI	AL132712.2	TSPAN31
CCNI	PIK3C3	AL133410.3	TSPAN14
ANP32E	NABP1	CLU	MORF4L1P1
LRTOMT	BORCS5	CREB1	AGA
CYP20A1	CROT	ARHGEF9	TPM3P9
TTC5	IFITM10	AP006623.1	ALKBH7
TMSB4X	ARHGAP19-SLIT1	FAM117A	AL162258.1
AC005670.3	MLYCD	TACR2	ZC2HC1A
AC005562.1	ARHGAP27P1-BPTFP1-KPNA2P3	DYNLL2	SNX29
ATE1	NEK3	KHNYN	AC005332.6
TEAD1	MED16	FBXO46	B9D2
AC138866.1	GSN	XXYLT1	PTTG1
C6orf62	AC020661.1	NALT1	KIAA0556
AL590560.2	C19orf33	CLEC11A	POLD4
NCK2	HOXA13	USP21	CREB3L4
RPL12P12	PLEKHG6	AL513550.1	TARBP1
PDZD7	PRDM2	TRIM3	LIX1L
HNRNPA1P7	SIX5	AC016727.1	CHMP4C
AC012073.1	BBS1	EIF1B	MT-RNR1
ALDOC	TMEM67	GRTP1	KCNQ1
LRRC37A	PSENEN	ENO3	RECQL5
SYT13	ALDH3A1	SMURF2	NR2F2
MYL6B	RPS6KA2	FAM214B	SPAST
CCDC115	RHPN1-AS1	WDR91	NLRX1
ZNF407	AC006153.1	PPIC	TEPSIN
ABHD15	USP27X	BOK	PRDM1
CARD8	CTDSPL	REXO5	ARHGEF5
SLC22A23	TMEM107	SEMA4G	HAGLR
MITF	BX005266.2	AC113189.4	ZNF862
PPP1R13B	TPPP	AC107959.1	BBX
SRCIN1	CADPS2	TRAPPC8	DTX4
CTC1	PAFAH2	WDR83OS	TNRC6B
SLC27A3	L3HYPDH	PIGL	ARMC2
CYB5D2	PLXNB1	PXMP4	PIGB
TSPAN14	SEMA3G	FNBP1P1	ZNF608
GPR39	DLGAP5	MCPH1-AS1	COMMD8
IPP	EID2	MORF4L1P1	ZNF33B
DYNC2H1	DUBR	PTPRU	ECT2
PPP1R11	SLC66A3	MIR6891	FKBP8
KLF13	NPL	C4orf48	KIAA1109
SLC38A2	BPTFP1	AC139887.2	POT1
AGRN	PCNT	ZNF182	PTPRC
TWSG1	CLDN4	ZNF484	USP40
LRRC37A2	NAV2	DUXAP8	MYO1E
NAB1	APBB2	AC002310.1	AC004079.4
CCDC117	AGBL5	ATP6V1FNB	CCDC167
AC138409.2	C6orf89	EXD3	KLHDC8A
AC104024.2	ZNF407	AP001972.5	IFT74
ICA1L	HDDC3	ANP32E	PNISR
GTF2I	AC124045.1	TMEM260	BBOX1-AS1
SCRN2	COX15	PPP1R11	ZNF548
IL27RA	RNF213	NAIF1	AC068790.8
PITPNM3	AL162258.2	ANKRD20A3P	DOCK1
PAPSS1	GNS	DYNLRB1	NR3C2
ILF3-DT	NLK	SKA2	FAM111A
RNF213-AS1	CYP2R1	HAGH	IQGAP3
LEPROT	ECHDC2	OTUB2	CRADD
ALG14	SNAI3-AS1	KIAA1328	INPP5K
CERCAM	TMEM171	AL122035.1	AL133410.1
DNASE1L2	AL353625.1	AKAP13	IRAK1BP1
TUT4	EIF4EBP3	DCP1B	TPTE2P1
PPARA	FBXL3	RHOC	CCDC107
SCAND1	EXOC6B	ARAP3	PTTG1IP
C3orf38	MTIF3	SLC25A5-AS1	RTCA-AS1
POGZ	RGCC	GPR137B	CNN2
NTPCR	H4C14	AC009509.5	DBP
RHOC	PRMT2	PIGN	SOGA1
PPP2R3B	GTF2I	CGGBP1	WDTC1
PPP2R3B	IFT88	TATDN3	KDM5B
FLOT2	AC020663.4	PTPN21	PPP1R13L
KIAA0556	ZNF79	CAB39L	BPGM
PLXNB2	FGF7P5	AC025048.2	ZNF563
RNF181	AC025048.2	NPIPB7	HMOX1
ZSCAN30	TUBB6	TAX1BP1	DTX2
OBSCN-AS1	GLIDR	AC007000.4	EGFL8
SCRN3	GPR173	THAP9	INO80B
SLC25A23	GPER1	EID2	AC067852.2
SMIM27	CITED4	GALNT4	PPIL3
SNAP47	AL137003.1	GUSBP3	IP6K2
DEDD2	TMEM256	ACYP2	HNRNPD
MMP23B	UNC5B	IFI27L1	ANKUB1
OPN3	PJA2	NUDCD2	ZNF44
RPS11P5	LEPR	AC135506.1	FCGRT
MPST	SEL1L	AC132872.5	AC004080.6
FOXP3	SMURF2P1	ZNF266	NXN
FAM32A	PTPN13	NEIL1	IGF2BP2
NIBAN2	SLC17A5	AHDC1	TUBB8P7
NDC80	AP000346.1	AL020996.2	AP000553.1
MEN1	TEP1	PRIM1	TSPAN12
HNRNPA1P4	SH3BP5-AS1	TENT5A	COL11A2
ARSA	MT-TG	UBE3B	BPNT1
DMAC2L	STAU2	IRAK4	PLD2
CTAGE6	STYXL1	ST20	PCDHA5
STRADA	GNAI1	AGPAT4	SASH1
RPL24P4	AL354707.1	MIR34AHG	CDC14B
TLE5	AZIN2	UNC13B	SLC22A23
DNASE1L1	ANAPC16	FGF11	PHC1
ELMOD2	DYNLL2	DPH1	LDLRAP1
FAM122B	IFNLR1	FUNDC2	C5orf63
AC010422.8	AL137798.3	ZFHX3	ACOT13
VAMP4	ABCC5	IFIT5	SSBP3
GNG10	AC008770.2	TMEM265	PCDHGB7
AC026691.1	CDKN2C	SEC14L1	FLJ37453
ZNHIT1	H4C15	DGLUCY	TBCEL
MED21	ATPSCKMT	GALNT8	FAAH2
FAM168A	CCDC167	P2RX5-TAX1BP3	AC004540.1
ZNF217	FAM89B	TEDC1	TEP1
ZNF510	G2E3	C21orf91	YAF2
HYI	RSF1	AC020663.4	CES3
KIF16B	KIAA1522	NGEF	CYP2S1
AC073508.3	MXD3	TTLL1	ATP9A
H2AW	GATAD1	GET1	HOXA2
AL157871.6	TATDN3	WAS	TSC1
SLC25A35	LINC02193	LRRC23	OARD1
CCNB2	ARMC7	ZNF710	NARF
SBNO1	ARMCX5-GPRASP2	AC008267.2	AASS
UPRT	METTL18	TAX1BP3	RHOU
PNRC2	AC242628.1	RWDD3	ZNF691
GTSE1	ARSK	AC090527.3	AL158835.3
C2orf81	STK11	COA5	PDCL
C1orf21	ASTN2	LSP1P4	DCAF6
PNMA1	HAR1B	NRAV	DHX8
FAM229A	TBL1X	S100A6	IQCE
AL109627.1	TMPO-AS1	PMS2P4	ATG2A
ZSCAN16	PARP3	CCDC127	SPOP
XPC	LRRCC1	MICU1	KIF12
TMEM117	LRRC37BP1	SIGLEC1	PTPRF
[truncated: 3,386 more rows]

## Sheet: Par LN Foxo1inhvsDMSO
GeneID	baseMean	log2FoldChange	lfcSE	stat	pvalue	padj	gene_name	gene_type
ENSG00000155265.11	414.84	5.14317	0.317392	16.2045	4.68934e-59	8.86871e-57	GOLGA7B	protein_coding
ENSG00000041982.16	2696.13	3.71242	0.500981	7.41029	1.26025e-13	1.36197e-12	TNC	protein_coding
ENSG00000243742.5	180.484	3.47614	0.75794	4.5863	4.51178e-06	1.804e-05	RPLP0P2	transcribed_processed_pseudogene
ENSG00000138795.10	13.1183	3.16293	0.652924	4.84426	1.27085e-06	5.554e-06	LEF1	protein_coding
ENSG00000273199.1	80.5501	3.06406	0.480632	6.37508	1.82872e-10	1.36702e-09	AP000692.2	lncRNA
ENSG00000170500.13	14.8859	2.95464	0.82754	3.57038	0.000356461	0.00102048	LONRF2	protein_coding
ENSG00000126500.3	61.5132	2.86535	0.884979	3.23776	0.00120471	0.00307953	FLRT1	protein_coding
ENSG00000026559.14	14.5304	2.82809	0.855502	3.30577	0.000947171	0.00247807	KCNG1	protein_coding
ENSG00000152952.12	9.89065	2.81996	0.955582	2.95104	0.00316706	0.00735158	PLOD2	protein_coding
ENSG00000248323.7	23.6672	2.67471	0.552032	4.8452	1.26485e-06	5.53417e-06	LUCAT1	lncRNA
ENSG00000105550.10	20.6385	2.65757	0.764189	3.47763	0.000505861	0.0014028	FGF21	protein_coding
ENSG00000260103.2	13.661	2.40411	0.7748	3.10288	0.00191646	0.00466549	AC012435.2	transcribed_processed_pseudogene
ENSG00000183696.14	382.99	2.34647	0.35869	6.54178	6.07889e-11	4.82295e-10	UPP1	protein_coding
ENSG00000165376.11	23.3813	2.33754	0.429044	5.44825	5.08674e-08	2.75555e-07	CLDN2	protein_coding
ENSG00000146592.17	607.249	2.31044	0.679782	3.3988	0.000676817	0.00182406	CREB5	protein_coding
ENSG00000196611.5	25.5888	2.29225	0.431785	5.30878	1.10361e-07	5.67278e-07	MMP1	protein_coding
ENSG00000205693.4	12.146	2.28155	0.591272	3.85872	0.000113984	0.000359886	MANSC4	protein_coding
ENSG00000168811.7	47.1108	2.24391	0.240262	9.33942	9.68632e-21	1.98852e-19	IL12A	protein_coding
ENSG00000131471.7	44.273	2.24013	0.267999	8.35873	6.33943e-17	9.53944e-16	AOC3	protein_coding
ENSG00000233532.6	32.067	2.22428	0.470801	4.72446	2.30724e-06	9.65389e-06	LINC00460	lncRNA
ENSG00000172752.14	76.9418	2.20868	0.416646	5.3011	1.15106e-07	5.88958e-07	COL6A5	protein_coding
ENSG00000085465.13	24.4384	2.20758	0.448584	4.92123	8.60017e-07	3.8842e-06	OVGP1	protein_coding
ENSG00000196569.13	44.6479	2.20535	0.37284	5.91501	3.31858e-09	2.13388e-08	LAMA2	protein_coding
ENSG00000181773.7	187.842	2.17426	0.279551	7.77766	7.38783e-15	9.01435e-14	GPR3	protein_coding
ENSG00000205879.5	14.9506	2.15847	0.481735	4.48062	7.44271e-06	2.88148e-05	FAM90A2P	unprocessed_pseudogene
ENSG00000164949.8	136.168	2.15605	0.363859	5.92552	3.11313e-09	2.00946e-08	GEM	protein_coding
ENSG00000235513.2	69.8708	2.11755	0.796019	2.66018	0.00780987	0.0164964	L3MBTL2-AS1	lncRNA
ENSG00000236830.7	106.527	2.10485	0.400024	5.26181	1.42644e-07	7.17487e-07	CBR3-AS1	lncRNA
ENSG00000124194.17	12.8291	2.07689	0.533408	3.89363	9.8756e-05	0.000315427	GDAP1L1	protein_coding
ENSG00000148734.8	49.9782	2.06648	0.51482	4.01398	5.97034e-05	0.000198399	NPFFR1	protein_coding
ENSG00000180535.3	1053.13	2.03067	0.146237	13.8861	7.68613e-44	6.80065e-42	BHLHA15	protein_coding
ENSG00000251402.3	18.5673	2.01082	0.378445	5.31339	1.07606e-07	5.54332e-07	FAM90A25P	unprocessed_pseudogene
ENSG00000144821.10	19.8585	2.0027	0.459081	4.3624	1.28643e-05	4.794e-05	MYH15	protein_coding
ENSG00000237975.7	104.808	1.99771	0.704005	2.83764	0.00454484	0.0101481	FLG-AS1	lncRNA
ENSG00000139289.13	20123.3	1.97553	0.378917	5.21361	1.85196e-07	9.18995e-07	PHLDA1	protein_coding
ENSG00000168389.18	402.119	1.97046	0.18654	10.5632	4.41502e-26	1.35012e-24	MFSD2A	protein_coding
ENSG00000259939.1	29.6445	1.96535	0.319097	6.1591	7.31595e-10	5.13645e-09	AC022167.1	lncRNA
ENSG00000179598.6	1003.27	1.88397	0.192729	9.77526	1.43785e-22	3.3315e-21	PLD6	protein_coding
ENSG00000212452.1	17.695	1.86801	0.459999	4.0609	4.88845e-05	0.000164763	SNORD69	snoRNA
ENSG00000148483.9	24.522	1.86462	0.612291	3.04532	0.00232432	0.00556087	TMEM236	protein_coding
ENSG00000156113.24	39.9851	1.85123	0.460775	4.01764	5.87847e-05	0.000195475	KCNMA1	protein_coding
ENSG00000148339.12	945.64	1.83794	0.236374	7.77556	7.51162e-15	9.15063e-14	SLC25A25	protein_coding
ENSG00000134242.16	25.299	1.79151	0.510465	3.50956	0.000448848	0.00126012	PTPN22	protein_coding
ENSG00000131480.9	93.9453	1.75665	0.279213	6.29143	3.14562e-10	2.29034e-09	AOC2	protein_coding
ENSG00000143333.7	418.051	1.74214	0.227997	7.64107	2.15424e-14	2.49568e-13	RGS16	protein_coding
ENSG00000267259.1	13.7918	1.72502	0.79959	2.15739	0.0309755	0.0560329	ERVE-1	lncRNA
ENSG00000139269.3	35.7086	1.72253	0.552021	3.1204	0.00180608	0.00442392	INHBE	protein_coding
ENSG00000273419.1	19.833	1.71831	0.333454	5.15308	2.56246e-07	1.24812e-06	AC004877.1	lncRNA
ENSG00000257453.1	41.9034	1.70645	0.351168	4.85934	1.17777e-06	5.17261e-06	AC011611.3	lncRNA
ENSG00000177606.7	766.399	1.6894	0.334107	5.05646	4.27111e-07	2.01126e-06	JUN	protein_coding
ENSG00000152766.6	10.7522	1.68505	0.82702	2.03749	0.0416007	0.0724302	ANKRD22	protein_coding
ENSG00000162772.17	628.81	1.67594	0.390988	4.28642	1.81575e-05	6.56759e-05	ATF3	protein_coding
ENSG00000138316.11	23.7615	1.67543	0.477279	3.51038	0.000447475	0.00125655	ADAMTS14	protein_coding
ENSG00000279086.1	28.4411	1.67314	0.486976	3.43577	0.000590866	0.00161485	AC073130.3	TEC
ENSG00000105649.10	721.625	1.66975	0.0950524	17.5666	4.43617e-69	1.24295e-66	RAB3A	protein_coding
ENSG00000236255.2	111.721	1.66461	0.299238	5.56282	2.65443e-08	1.507e-07	AC009404.1	lncRNA
ENSG00000275493.2	25.2163	1.66435	0.392107	4.24464	2.18943e-05	7.8054e-05	AL627230.1	protein_coding
ENSG00000103522.16	38.2949	1.65654	0.655847	2.5258	0.0115436	0.0233558	IL21R	protein_coding
ENSG00000004776.13	43.9942	1.6493	0.578019	2.85337	0.00432582	0.00970199	HSPB6	protein_coding
ENSG00000129910.8	144.201	1.64535	0.137506	11.9657	5.37659e-33	2.55811e-31	CDH15	protein_coding
ENSG00000134107.5	1397.98	1.64411	0.298654	5.50508	3.68999e-08	2.04429e-07	BHLHE40	protein_coding
ENSG00000116285.13	1017.47	1.64132	0.378094	4.34104	1.41813e-05	5.23963e-05	ERRFI1	protein_coding
ENSG00000186594.14	385.292	1.63462	0.320672	5.09748	3.44211e-07	1.64964e-06	MIR22HG	lncRNA
ENSG00000223356.1	18.9995	1.63093	0.415695	3.92337	8.73197e-05	0.000281574	AL590666.1	lncRNA
ENSG00000220988.1	37.9785	1.61462	0.269709	5.98653	2.14362e-09	1.41136e-08	SNORD88C	snoRNA
ENSG00000171388.12	428.097	1.61219	0.0914778	17.6239	1.6154e-69	4.88819e-67	APLN	protein_coding
ENSG00000132510.10	1114.83	1.60821	0.141275	11.3835	5.05343e-30	1.99111e-28	KDM6B	protein_coding
ENSG00000140961.14	474.005	1.60596	0.205936	7.79837	6.271e-15	7.739e-14	OSGIN1	protein_coding
ENSG00000158079.16	569.717	1.59997	0.543085	2.94608	0.00321827	0.00745902	PTPDC1	protein_coding
ENSG00000184545.11	346.663	1.59884	0.24761	6.45711	1.06725e-10	8.20916e-10	DUSP8	protein_coding
ENSG00000214810.4	57.0025	1.59582	0.20842	7.65677	1.90674e-14	2.21744e-13	CYCSP55	processed_pseudogene
ENSG00000153157.13	21.9371	1.59071	0.612386	2.59756	0.00938878	0.0194459	SYCP2L	protein_coding
ENSG00000212643.3	41.568	1.5671	0.288599	5.43003	5.63431e-08	3.02831e-07	ZRSR2P1	transcribed_processed_pseudogene
ENSG00000279255.1	153.615	1.54961	0.263372	5.88372	4.01142e-09	2.55441e-08	Z97653.2	TEC
ENSG00000131470.15	457.822	1.54492	0.102118	15.1287	1.04688e-51	1.41422e-49	PSMC3IP	protein_coding
ENSG00000137331.12	16622.9	1.54267	0.444806	3.4682	0.000523967	0.00144876	IER3	protein_coding
ENSG00000106080.11	618.584	1.5363	0.206591	7.43643	1.03444e-13	1.12842e-12	FKBP14	protein_coding
ENSG00000272498.1	18.0435	1.53555	0.490718	3.12919	0.00175289	0.00431099	AC090948.2	lncRNA
ENSG00000109321.11	3740.24	1.5259	0.320829	4.75612	1.97351e-06	8.35456e-06	AREG	protein_coding
ENSG00000188766.12	203.928	1.52546	0.249051	6.12508	9.06356e-10	6.27892e-09	SPRED3	protein_coding
ENSG00000182264.9	16.0869	1.52178	0.376311	4.04394	5.25605e-05	0.000176211	IZUMO1	protein_coding
ENSG00000173557.15	73.4943	1.52171	0.22508	6.76072	1.37308e-11	1.17305e-10	FAM166C	protein_coding
ENSG00000088992.18	49.7891	1.5216	0.279895	5.43632	5.43921e-08	2.92968e-07	TESC	protein_coding
ENSG00000273763.2	26.3029	1.52139	0.4109	3.70258	0.000213414	0.00064003	AC007318.1	transcribed_processed_pseudogene
ENSG00000072954.7	281.674	1.5196	0.165503	9.18166	4.24492e-20	8.31938e-19	TMEM38A	protein_coding
ENSG00000166780.11	14.9241	1.5108	0.642192	2.35256	0.0186446	0.035726	BMERB1	protein_coding
ENSG00000277437.1	93.4389	1.50896	0.184059	8.19829	2.43839e-16	3.44793e-15	FP671120.2	miRNA
ENSG00000103044.11	114.677	1.50244	0.281156	5.3438	9.10168e-08	4.74202e-07	HAS3	protein_coding
ENSG00000102678.7	921.673	1.48214	0.232063	6.38679	1.69402e-10	1.27262e-09	FGF9	protein_coding
ENSG00000283824.1	52.8408	1.48006	0.446352	3.31589	0.000913502	0.00240078	MIR22	miRNA
ENSG00000132437.18	32.5575	1.47788	0.42398	3.48572	0.000490811	0.00136407	DDC	protein_coding
ENSG00000113389.16	13.2206	1.47786	0.550249	2.6858	0.00723571	0.0153824	NPR3	protein_coding
ENSG00000116717.13	1646.81	1.47309	0.445305	3.30804	0.000939522	0.00246403	GADD45A	protein_coding
ENSG00000145220.14	1083.73	1.46937	0.126589	11.6074	3.7781e-31	1.61022e-29	LYAR	protein_coding
ENSG00000163817.16	187.226	1.46698	0.39365	3.7266	0.000194081	0.000586936	SLC6A20	protein_coding
ENSG00000094804.12	1988.64	1.46386	0.112719	12.9868	1.45341e-38	9.77339e-37	CDC6	protein_coding
ENSG00000144655.15	390.96	1.46002	0.210297	6.94264	3.84844e-12	3.50132e-11	CSRNP1	protein_coding
ENSG00000148841.17	1039.73	1.45887	0.340939	4.27897	1.87762e-05	6.77197e-05	ITPRIP	protein_coding
ENSG00000007314.12	14.8341	1.4572	0.672675	2.16627	0.0302906	0.0549252	SCN4A	protein_coding
ENSG00000117425.14	47.4436	1.45676	0.267972	5.43626	5.44111e-08	2.92968e-07	PTCH2	protein_coding
ENSG00000108829.10	5216.25	1.4519	0.0825519	17.5877	3.05969e-69	8.73454e-67	LRRC59	protein_coding
ENSG00000225177.6	210.327	1.45132	0.446888	3.24763	0.00116371	0.00298457	AL590617.2	lncRNA
ENSG00000114859.16	780.169	1.44904	0.091845	15.777	4.48163e-56	7.21351e-54	CLCN2	protein_coding
ENSG00000255650.6	232.46	1.44417	0.149141	9.68323	3.553e-22	8.07159e-21	FAM222A-AS1	lncRNA
ENSG00000225339.4	101.28	1.44234	0.370872	3.88904	0.000100641	0.000321109	AL354740.1	lncRNA
ENSG00000196449.4	833.608	1.43739	0.131676	10.9161	9.65762e-28	3.33607e-26	YRDC	protein_coding
ENSG00000163449.11	19.5706	1.43296	0.414196	3.45961	0.000540957	0.00149083	TMEM169	protein_coding
ENSG00000264063.1	77.5462	1.43039	0.185673	7.70379	1.32087e-14	1.55644e-13	CR392039.1	miRNA
ENSG00000170100.13	500.706	1.4235	0.186311	7.64042	2.16511e-14	2.50636e-13	ZNF778	protein_coding
ENSG00000264462.1	165.366	1.42089	0.179017	7.93716	2.06856e-15	2.68187e-14	MIR3648-2	miRNA
ENSG00000240219.1	12.8557	1.41369	0.554685	2.54864	0.0108143	0.0220929	AL512306.2	lncRNA
ENSG00000165521.15	649.887	1.41287	0.354539	3.98509	6.74537e-05	0.000222321	EML5	protein_coding
ENSG00000237090.1	26.4098	1.4034	0.727339	1.9295	0.0536683	0.0902927	AL512353.3	processed_pseudogene
ENSG00000275708.1	175.097	1.39763	0.180298	7.75178	9.061e-15	1.09412e-13	MIR3648-1	miRNA
ENSG00000156510.13	655.407	1.39538	0.936087	1.49065	0.136054	0.201143	HKDC1	protein_coding
ENSG00000138678.11	412.59	1.39449	0.278955	4.99896	5.76398e-07	2.67103e-06	GPAT3	protein_coding
ENSG00000277399.5	63.4948	1.39235	0.422466	3.29578	0.000981505	0.00255905	GPR179	protein_coding
ENSG00000213062.5	103.534	1.39103	0.27376	5.0812	3.75055e-07	1.77942e-06	Z99572.1	lncRNA
ENSG00000151014.6	306.15	1.38808	0.125638	11.0482	2.23718e-28	8.05916e-27	NOCT	protein_coding
ENSG00000168209.5	8924.94	1.37728	0.500032	2.75438	0.00588031	0.0127903	DDIT4	protein_coding
ENSG00000172115.9	5542.2	1.37727	0.102753	13.4036	5.75951e-41	4.40108e-39	CYCS	protein_coding
ENSG00000057468.7	30.1251	1.372	0.250378	5.47971	4.26023e-08	2.33965e-07	MSH4	protein_coding
ENSG00000049540.17	11.8096	1.37125	0.72808	1.88338	0.0596485	0.0988155	ELN	protein_coding
ENSG00000095752.7	21.1362	1.34926	0.371449	3.63243	0.000280766	0.000822297	IL11	protein_coding
ENSG00000145990.11	529.726	1.34841	0.164935	8.17543	2.9482e-16	4.14941e-15	GFOD1	protein_coding
ENSG00000275215.1	599.115	1.34681	0.118408	11.3743	5.61258e-30	2.20567e-28	RNA5-8SN3	rRNA
ENSG00000226472.8	17.0687	1.34604	0.395159	3.40632	0.000658451	0.00178058	AC008013.1	transcribed_unprocessed_pseudogene
ENSG00000278189.1	593.131	1.34365	0.122605	10.9592	6.00329e-28	2.08804e-26	RNA5-8SN1	rRNA
ENSG00000005001.10	111.689	1.34248	0.460064	2.91803	0.00352246	0.00806404	PRSS22	protein_coding
ENSG00000171346.16	38.2803	1.34231	0.511516	2.62419	0.00868559	0.0181685	KRT15	protein_coding
ENSG00000164045.12	919.878	1.33972	0.101078	13.2543	4.26065e-40	3.1293e-38	CDC25A	protein_coding
ENSG00000286996.1	26.6634	1.33754	0.38527	3.47168	0.000517207	0.0014319	AC099332.2	lncRNA
ENSG00000278233.1	590.419	1.33663	0.112361	11.8959	1.24299e-32	5.78661e-31	RNA5-8SN2	rRNA
ENSG00000168298.7	36.8637	1.33459	0.605221	2.20513	0.0274447	0.0504174	H1-4	protein_coding
ENSG00000100077.15	27.9144	1.32965	0.352442	3.77269	0.000161499	0.000495736	GRK3	protein_coding
ENSG00000181449.4	24.4585	1.32751	0.277388	4.78574	1.7036e-06	7.28737e-06	SOX2	protein_coding
ENSG00000286451.1	53.9527	1.32608	0.204748	6.47666	9.37778e-11	7.25758e-10	AL499602.1	lncRNA
ENSG00000117525.14	324.168	1.32492	0.186517	7.10347	1.21659e-12	1.15332e-11	F3	protein_coding
ENSG00000271614.1	38.2886	1.32339	0.483043	2.73969	0.00614974	0.0133189	ATP2B1-AS1	lncRNA
ENSG00000114270.17	157.437	1.31782	0.179929	7.32412	2.40473e-13	2.51267e-12	COL7A1	protein_coding
ENSG00000273730.1	553.871	1.31638	0.107794	12.212	2.68278e-34	1.40939e-32	5_8S_rRNA	rRNA
ENSG00000124225.16	177.45	1.31563	0.391387	3.36147	0.000775289	0.00207027	PMEPA1	protein_coding
ENSG00000143942.5	164.382	1.31144	0.105557	12.424	1.93644e-35	1.08512e-33	CHAC2	protein_coding
ENSG00000118514.14	44.2826	1.3114	0.472075	2.77796	0.00547021	0.0120005	ALDH8A1	protein_coding
ENSG00000116750.13	1019.65	1.30319	0.106284	12.2614	1.45981e-34	7.86014e-33	UCHL5	protein_coding
ENSG00000104267.10	67.5323	1.30091	0.383722	3.39024	0.000698304	0.00187662	CA2	protein_coding
ENSG00000274917.1	544.721	1.29959	0.108371	11.9921	3.91087e-33	1.89046e-31	RNA5-8SN5	rRNA
ENSG00000133083.15	85.356	1.29761	0.803068	1.61582	0.106134	0.162284	DCLK1	protein_coding
ENSG00000141682.12	532.381	1.29469	0.252374	5.13005	2.8967e-07	1.40023e-06	PMAIP1	protein_coding
ENSG00000145244.12	37.7986	1.29451	0.443817	2.91677	0.0035368	0.0080919	CORIN	protein_coding
ENSG00000277739.1	567.3	1.29147	0.110592	11.6777	1.65646e-31	7.22254e-30	5_8S_rRNA	rRNA
ENSG00000163376.11	77.4837	1.27891	0.168769	7.57787	3.51265e-14	3.99297e-13	KBTBD8	protein_coding
ENSG00000280355.1	57.0489	1.27793	0.241853	5.28391	1.26454e-07	6.42459e-07	AL132656.4	TEC
ENSG00000233708.1	59.0738	1.27266	0.69104	1.84166	0.0655246	0.107165	AL512353.2	processed_pseudogene
ENSG00000141086.18	27.0235	1.2721	0.26848	4.73817	2.15656e-06	9.06605e-06	CTRL	protein_coding
ENSG00000137825.11	1058.66	1.27088	0.299198	4.24762	2.16051e-05	7.71139e-05	ITPKA	protein_coding
ENSG00000064102.15	1459.53	1.26912	0.141682	8.95754	3.31996e-19	6.10341e-18	INTS13	protein_coding
ENSG00000244009.1	18.6727	1.26805	0.365641	3.46801	0.000524326	0.00144938	B3GAT3P1	processed_pseudogene
ENSG00000171067.11	1513.15	1.26686	0.171171	7.40113	1.35028e-13	1.452e-12	C11orf24	protein_coding
ENSG00000130204.13	4369.88	1.26595	0.110587	11.4476	2.41806e-30	9.67865e-29	TOMM40	protein_coding
ENSG00000076662.10	92.2292	1.26513	0.262711	4.81565	1.46723e-06	6.35351e-06	ICAM3	protein_coding
ENSG00000118194.20	23.709	1.2637	0.43022	2.93733	0.00331053	0.00763657	TNNT2	protein_coding
ENSG00000111445.14	1382.63	1.25994	0.114756	10.9793	4.80469e-28	1.68666e-26	RFC5	protein_coding
ENSG00000275757.1	366.522	1.25804	0.107634	11.6881	1.46615e-31	6.41121e-30	5_8S_rRNA	rRNA
ENSG00000257839.1	27.1358	1.25624	0.489772	2.56494	0.0103194	0.0211791	AC011611.4	lncRNA
ENSG00000271992.1	21.6971	1.24928	0.43443	2.87569	0.0040315	0.0091026	AL354872.1	lncRNA
ENSG00000264112.1	121.506	1.24533	0.361823	3.44181	0.000577837	0.00158153	AC015813.1	lncRNA
ENSG00000171488.15	112.937	1.2389	0.28889	4.2885	1.79888e-05	6.51124e-05	LRRC8C	protein_coding
ENSG00000101365.21	2524.56	1.23783	0.0947073	13.0701	4.88185e-39	3.38818e-37	IDH3B	protein_coding
ENSG00000173295.7	407.161	1.2366	0.242976	5.0894	3.592e-07	1.71442e-06	FAM86B3P	transcribed_unprocessed_pseudogene
ENSG00000240731.1	17.1483	1.23642	0.473628	2.61054	0.00904002	0.0188059	AL139287.1	lncRNA
ENSG00000171435.14	1329.97	1.23548	0.203438	6.07302	1.25529e-09	8.53595e-09	KSR2	protein_coding
ENSG00000155846.17	717.118	1.23207	0.0888304	13.87	9.63333e-44	8.42499e-42	PPARGC1B	protein_coding
ENSG00000279953.1	22.0989	1.22649	0.318334	3.85285	0.000116752	0.000367782	AC117503.3	TEC
ENSG00000233232.7	26.2065	1.22475	0.270915	4.5208	6.16051e-06	2.41598e-05	NPIPB7	protein_coding
ENSG00000287779.1	92.8803	1.22327	0.3235	3.78135	0.000155977	0.000480346	AL162742.2	transcribed_unprocessed_pseudogene
ENSG00000276700.1	353.064	1.22304	0.106401	11.4946	1.40482e-30	5.72909e-29	RNA5-8SN4	rRNA
ENSG00000165644.11	1205.82	1.22148	0.09216	13.2539	4.28178e-40	3.12963e-38	COMTD1	protein_coding
ENSG00000231650.1	26.3677	1.22087	0.380661	3.20725	0.00134011	0.00338496	RFESDP1	processed_pseudogene
ENSG00000133019.12	123.64	1.22033	0.26282	4.6432	3.43048e-06	1.39712e-05	CHRM3	protein_coding
ENSG00000258088.1	15.3835	1.21851	0.599119	2.03383	0.0419685	0.0729949	AC078820.1	lncRNA
ENSG00000143476.18	1493.57	1.21847	0.114512	10.6406	1.92916e-26	6.03063e-25	DTL	protein_coding
ENSG00000180385.8	143.323	1.21587	0.136105	8.93338	4.13196e-19	7.51402e-18	EMC3-AS1	transcribed_unprocessed_pseudogene
ENSG00000259933.6	148.083	1.21522	0.264041	4.6024	4.17659e-06	1.6784e-05	AC009065.2	lncRNA
ENSG00000173846.13	231.653	1.21224	0.108007	11.2237	3.1198e-29	1.18302e-27	PLK3	protein_coding
ENSG00000247626.5	711.7	1.21132	0.0797101	15.1966	3.72415e-52	5.16939e-50	MARS2	protein_coding
ENSG00000255181.3	29.4586	1.21049	0.255689	4.73424	2.19882e-06	9.2232e-06	CCDC166	protein_coding
ENSG00000128965.13	3078.62	1.20827	0.295474	4.08927	4.32735e-05	0.000147064	CHAC1	protein_coding
ENSG00000285982.1	803.382	1.20271	0.115325	10.4288	1.8314e-25	5.34924e-24	AC012213.5	protein_coding
ENSG00000164933.12	864.331	1.19843	0.122002	9.82307	8.95764e-23	2.11764e-21	SLC25A32	protein_coding
ENSG00000142627.13	4803.47	1.19789	0.286576	4.18	2.91506e-05	0.000102	EPHA2	protein_coding
ENSG00000138111.14	412.545	1.19467	0.136865	8.72882	2.57352e-18	4.37008e-17	MFSD13A	protein_coding
ENSG00000253540.5	245.093	1.19462	0.207585	5.75485	8.67192e-09	5.27993e-08	FAM86HP	transcribed_unprocessed_pseudogene
ENSG00000164362.21	273.53	1.19287	0.172222	6.92637	4.31779e-12	3.91421e-11	TERT	protein_coding
ENSG00000187678.10	961.366	1.19132	0.131915	9.03098	1.70141e-19	3.20576e-18	SPRY4	protein_coding
ENSG00000186577.14	874.938	1.1909	0.124951	9.53095	1.55845e-21	3.33985e-20	SMIM29	protein_coding
ENSG00000222937.1	22.6587	1.19047	0.410609	2.89928	0.00374017	0.00850958	SNORD63B	snoRNA
ENSG00000224886.2	20.5525	1.18886	0.349447	3.40211	0.00066868	0.00180438	AL132656.1	transcribed_processed_pseudogene
ENSG00000080608.10	2215.87	1.18851	0.0944294	12.5862	2.51474e-36	1.48047e-34	PUM3	protein_coding
ENSG00000224635.2	62.1991	1.18574	0.255181	4.64666	3.37345e-06	1.37649e-05	AL391095.1	lncRNA
ENSG00000280148.1	505.54	1.18429	0.129315	9.15812	5.28092e-20	1.02832e-18	AL049844.3	protein_coding
ENSG00000184371.14	303.58	1.18346	0.106131	11.151	7.08244e-29	2.61359e-27	CSF1	protein_coding
ENSG00000165732.13	17554.2	1.17882	0.140953	8.36322	6.10292e-17	9.19693e-16	DDX21	protein_coding
ENSG00000165474.8	2311.64	1.17792	0.265412	4.43809	9.07606e-06	3.47296e-05	GJB2	protein_coding
ENSG00000176020.9	462.741	1.17732	0.166192	7.08411	1.39944e-12	1.31727e-11	AMIGO3	protein_coding
ENSG00000154781.16	894.774	1.17726	0.278803	4.22255	2.41557e-05	8.54913e-05	CCDC174	protein_coding
ENSG00000238795.1	35.8063	1.17574	0.271992	4.32268	1.54143e-05	5.65795e-05	SCARNA12	snoRNA
ENSG00000283567.1	21.8285	1.1748	0.499502	2.35195	0.0186753	0.0357713	C19orf85	protein_coding
ENSG00000197748.13	35.6567	1.17435	0.553844	2.12035	0.0339762	0.0607924	CFAP43	protein_coding
ENSG00000188735.13	1129.54	1.17344	0.107823	10.883	1.38869e-27	4.72155e-26	TMEM120B	protein_coding
ENSG00000278861.1	179.173	1.17322	0.231406	5.06998	3.97862e-07	1.88232e-06	AC117503.2	TEC
ENSG00000175592.9	4652.43	1.17287	0.291114	4.0289	5.60376e-05	0.000187039	FOSL1	protein_coding
ENSG00000198208.12	364.613	1.17251	0.224011	5.23415	1.65749e-07	8.27106e-07	RPS6KL1	protein_coding
ENSG00000104450.13	263.501	1.16461	0.202583	5.74881	8.98736e-09	5.45005e-08	SPAG1	protein_coding
ENSG00000160049.12	2945.41	1.16378	0.0785363	14.8183	1.1152e-49	1.34984e-47	DFFA	protein_coding
ENSG00000164185.6	12.5767	1.16293	0.625029	1.8606	0.0628003	0.103324	ZNF474	protein_coding
ENSG00000271833.1	26.6619	1.16065	0.290571	3.99436	6.48688e-05	0.000214294	AL445222.2	lncRNA
ENSG00000127824.14	1543.15	1.15828	0.237532	4.87629	1.08099e-06	4.77251e-06	TUBA4A	protein_coding
ENSG00000173567.15	20.4453	1.1576	0.279488	4.14185	3.44517e-05	0.00011928	ADGRF3	protein_coding
ENSG00000121577.13	19.2969	1.15758	0.316582	3.65651	0.000255673	0.000754798	POPDC2	protein_coding
ENSG00000101310.17	2831.3	1.15701	0.0612553	18.8883	1.42347e-79	5.38426e-77	SEC23B	protein_coding
ENSG00000132535.21	29.4642	1.1522	0.299457	3.84761	0.000119275	0.000375027	DLG4	protein_coding
ENSG00000163170.12	468.024	1.15148	0.128721	8.94556	3.7007e-19	6.77864e-18	BOLA3	protein_coding
ENSG00000260306.1	18.2294	1.14905	0.326473	3.51959	0.000432212	0.00121708	AC092375.2	lncRNA
ENSG00000164292.13	1468.47	1.14743	0.170866	6.71536	1.87604e-11	1.57955e-10	RHOBTB3	protein_coding
ENSG00000114737.16	167.178	1.14523	0.142747	8.02278	1.03382e-15	1.38178e-14	CISH	protein_coding
ENSG00000175305.17	438.814	1.14243	0.143523	7.9599	1.72178e-15	2.2535e-14	CCNE2	protein_coding
ENSG00000135521.9	1275.98	1.14207	0.123848	9.22156	2.92821e-20	5.79892e-19	LTV1	protein_coding
ENSG00000113460.13	1960.84	1.13974	0.0979352	11.6377	2.65057e-31	1.13607e-29	BRIX1	protein_coding
ENSG00000118971.9	5375.85	1.13888	0.137472	8.28442	1.18683e-16	1.73496e-15	CCND2	protein_coding
ENSG00000126003.7	1281.47	1.13855	0.217574	5.2329	1.66869e-07	8.32145e-07	PLAGL2	protein_coding
ENSG00000070961.15	2946.22	1.13352	0.222621	5.09171	3.54851e-07	1.69687e-06	ATP2B1	protein_coding
ENSG00000255224.1	40.6555	1.13286	0.304008	3.72641	0.00019423	0.000587269	AC109322.1	lncRNA
ENSG00000275734.2	22.5229	1.13226	0.366901	3.08602	0.00202856	0.00491547	AC010538.1	lncRNA
ENSG00000253669.4	51.0086	1.13165	0.189662	5.96664	2.4219e-09	1.58014e-08	GASAL1	lncRNA
ENSG00000251393.4	11.7102	1.12946	0.935488	1.20734	0.2273	0.309656	AC005280.1	lncRNA
ENSG00000256667.6	37.8798	1.12916	0.208074	5.4267	5.74067e-08	3.0811e-07	KLRA1P	transcribed_unprocessed_pseudogene
ENSG00000067533.6	628.452	1.12164	0.160679	6.98062	2.9389e-12	2.69604e-11	RRP15	protein_coding
ENSG00000101384.12	1139.87	1.12115	0.217571	5.15303	2.56307e-07	1.24812e-06	JAG1	protein_coding
ENSG00000172901.20	32.2997	1.1198	0.43293	2.58657	0.00969375	0.0200063	LVRN	protein_coding
ENSG00000166750.10	1704.55	1.11898	0.708831	1.57863	0.114422	0.172988	SLFN5	protein_coding
ENSG00000106772.18	36.7457	1.11794	0.527117	2.12087	0.0339331	0.0607224	PRUNE2	protein_coding
ENSG00000103599.20	44.7948	1.11652	0.245875	4.54101	5.59855e-06	2.20761e-05	IQCH	protein_coding
ENSG00000135048.14	422.548	1.11489	0.148986	7.48316	7.25587e-14	8.01909e-13	CEMIP2	protein_coding
ENSG00000116922.14	619.487	1.11429	0.156174	7.13489	9.68636e-13	9.34659e-12	C1orf109	protein_coding
ENSG00000279095.1	145.338	1.11302	0.238883	4.65928	3.1732e-06	1.30075e-05	AC243964.4	TEC
ENSG00000175556.17	213.842	1.11203	0.168328	6.60636	3.93894e-11	3.21273e-10	LONRF3	protein_coding
ENSG00000233822.4	113.699	1.10978	0.415301	2.67222	0.00753501	0.0159671	H2BC15	protein_coding
ENSG00000163328.13	103.98	1.10702	0.139358	7.94373	1.96198e-15	2.55024e-14	GPR155	protein_coding
ENSG00000144452.15	26.4578	1.10647	0.574487	1.92601	0.0541028	0.0909326	ABCA12	protein_coding
ENSG00000113448.19	233.037	1.10395	0.300894	3.6689	0.000243599	0.000722678	PDE4D	protein_coding
ENSG00000165030.4	487.739	1.10381	0.369501	2.98729	0.00281459	0.00661356	NFIL3	protein_coding
ENSG00000023445.16	47.2606	1.10277	0.225695	4.88611	1.0285e-06	4.55537e-06	BIRC3	protein_coding
ENSG00000150961.15	1158.11	1.09987	0.135302	8.12898	4.32915e-16	5.99818e-15	SEC24D	protein_coding
ENSG00000127507.18	709.761	1.09832	0.141108	7.78351	7.05376e-15	8.64157e-14	ADGRE2	protein_coding
ENSG00000272072.1	17.5264	1.09829	0.41498	2.64661	0.00813028	0.0170944	AC004492.1	lncRNA
ENSG00000080031.10	23.6015	1.09819	0.600465	1.8289	0.0674139	0.109757	PTPRH	protein_coding
ENSG00000135362.14	67.198	1.09479	0.220631	4.96207	6.97463e-07	3.19308e-06	PRR5L	protein_coding
ENSG00000214063.11	123.106	1.09306	0.179554	6.08762	1.14602e-09	7.83874e-09	TSPAN4	protein_coding
ENSG00000146094.15	89.4302	1.09128	0.149789	7.28544	3.2061e-13	3.28425e-12	DOK3	protein_coding
ENSG00000100335.15	3846.87	1.08988	0.214	5.09292	3.526e-07	1.68664e-06	MIEF1	protein_coding
ENSG00000181649.8	1109.24	1.08868	0.127238	8.55624	1.16605e-17	1.86297e-16	PHLDA2	protein_coding
ENSG00000151304.6	230.575	1.08724	0.189649	5.7329	9.87288e-09	5.96076e-08	SRFBP1	protein_coding
ENSG00000108797.12	231.301	1.08561	0.113733	9.54524	1.35788e-21	2.92745e-20	CNTNAP1	protein_coding
ENSG00000120685.20	3246.1	1.08539	0.27526	3.94315	8.04168e-05	0.000260928	PROSER1	protein_coding
ENSG00000155090.15	2095.67	1.08215	0.184255	5.87309	4.27751e-09	2.7113e-08	KLF10	protein_coding
ENSG00000126215.14	1262.38	1.08178	0.0998354	10.8356	2.33358e-27	7.79405e-26	XRCC3	protein_coding
ENSG00000107719.9	3136.93	1.08038	0.0891686	12.1162	8.67145e-34	4.35877e-32	PALD1	protein_coding
ENSG00000225760.2	36.2296	1.07984	0.29815	3.62181	0.000292551	0.000853673	LINC00431	transcribed_unprocessed_pseudogene
ENSG00000162910.19	1282.3	1.07943	0.0854268	12.6357	1.34114e-36	8.05216e-35	MRPL55	protein_coding
ENSG00000134824.14	1140.47	1.07844	0.169073	6.37855	1.78772e-10	1.33968e-09	FADS2	protein_coding
ENSG00000160818.17	1149.21	1.07771	0.151201	7.12766	1.02092e-12	9.81357e-12	GPATCH4	protein_coding
ENSG00000152127.9	4042.65	1.07537	0.193483	5.55794	2.7298e-08	1.54631e-07	MGAT5	protein_coding
ENSG00000128342.5	571.777	1.07518	0.388764	2.76563	0.00568122	0.0124018	LIF	protein_coding
ENSG00000113356.13	699.767	1.07385	0.13518	7.94386	1.9598e-15	2.5496e-14	POLR3G	protein_coding
ENSG00000107937.19	3228.21	1.07131	0.104758	10.2265	1.50946e-24	4.07823e-23	GTPBP4	protein_coding
ENSG00000124334.17	28.9193	1.06679	0.299336	3.56387	0.000365423	0.00104338	IL9R	protein_coding
ENSG00000124334.17_PAR_Y	28.9193	1.06679	0.299336	3.56387	0.000365423	0.00104338	IL9R	protein_coding
ENSG00000164823.11	961.386	1.06427	0.199065	5.34636	8.97422e-08	4.68368e-07	OSGIN2	protein_coding
ENSG00000198042.11	1982.22	1.06342	0.108	9.8465	7.09714e-23	1.69905e-21	MAK16	protein_coding
ENSG00000157214.14	1367.47	1.06005	0.291996	3.63036	0.000283026	0.000827794	STEAP2	protein_coding
ENSG00000174951.11	409.011	1.05722	0.293445	3.6028	0.000314814	0.000912477	FUT1	protein_coding
ENSG00000164406.8	19.4555	1.05604	0.29704	3.5552	0.000377687	0.00107535	LEAP2	protein_coding
ENSG00000175065.12	23.5111	1.05485	0.345199	3.05578	0.00224476	0.00538842	DSG4	protein_coding
ENSG00000164284.15	1533.95	1.05397	0.239728	4.39654	1.09992e-05	4.15423e-05	GRPEL2	protein_coding
ENSG00000125454.12	532.305	1.0535	0.125662	8.38361	5.13283e-17	7.80663e-16	SLC25A19	protein_coding
ENSG00000123545.6	491.445	1.05324	0.12579	8.37302	5.616e-17	8.48851e-16	NDUFAF4	protein_coding
ENSG00000157470.12	280.032	1.05244	0.129992	8.09621	5.66969e-16	7.77015e-15	FAM81A	protein_coding
ENSG00000128564.7	336.576	1.05122	0.109386	9.61025	7.23701e-22	1.60551e-20	VGF	protein_coding
ENSG00000148459.16	585.295	1.05045	0.170875	6.14746	7.87354e-10	5.49731e-09	PDSS1	protein_coding
ENSG00000143256.5	693.284	1.05016	0.101364	10.3603	3.75841e-25	1.06289e-23	PFDN2	protein_coding
ENSG00000277879.1	136.263	1.0496	0.201037	5.22094	1.78018e-07	8.84826e-07	AL391988.1	lncRNA
ENSG00000135953.11	529.177	1.0481	0.212406	4.93442	8.03873e-07	3.64915e-06	MFSD9	protein_coding
ENSG00000273058.2	47.467	1.04703	0.280925	3.72709	0.000193705	0.000586152	AL359921.2	lncRNA
ENSG00000136856.18	850.865	1.047	0.14582	7.18007	6.96771e-13	6.85413e-12	SLC2A8	protein_coding
ENSG00000110104.13	3526.87	1.04524	0.0839195	12.4553	1.30924e-35	7.41903e-34	CCDC86	protein_coding
ENSG00000230650.1	58.1707	1.04345	0.257986	4.04461	5.24099e-05	0.000175745	AC140479.2	processed_pseudogene
ENSG00000114529.13	128.819	1.04261	0.167687	6.21759	5.0484e-10	3.61316e-09	C3orf52	protein_coding
ENSG00000164647.9	1267.74	1.04231	0.224811	4.63639	3.54549e-06	1.44009e-05	STEAP1	protein_coding
ENSG00000287156.1	15.3293	1.04077	0.44817	2.32226	0.020219	0.0383975	AL138479.2	lncRNA
ENSG00000188786.10	1050.97	1.04017	0.250676	4.14945	3.33274e-05	0.000115732	MTF1	protein_coding
ENSG00000288629.1	17.6093	1.03951	0.304803	3.41042	0.00064862	0.00175745	AC099569.1	protein_coding
ENSG00000204334.7	154.931	1.0356	0.328629	3.15128	0.00162556	0.00402729	ERICH2	protein_coding
ENSG00000257065.1	306.606	1.03515	0.144332	7.172	7.39098e-13	7.23322e-12	AL049844.1	protein_coding
ENSG00000135253.14	19.329	1.03365	0.326614	3.16474	0.00155224	0.003864	KCP	protein_coding
ENSG00000163933.10	545.058	1.03357	0.0979179	10.5555	4.79235e-26	1.45892e-24	RFT1	protein_coding
ENSG00000108788.11	2349.1	1.03237	0.0821776	12.5627	3.38498e-36	1.9774e-34	MLX	protein_coding
ENSG00000111641.12	4343.43	1.03196	0.0945724	10.9118	1.01211e-27	3.48821e-26	NOP2	protein_coding
ENSG00000226572.1	27.5159	1.0306	0.268067	3.84456	0.000120771	0.000379337	SNORD57	snoRNA
ENSG00000130711.5	47.9972	1.02977	0.213729	4.81813	1.44908e-06	6.28213e-06	PRDM12	protein_coding
ENSG00000235721.1	34.6356	1.0293	0.314097	3.27702	0.0010491	0.00271934	AC013268.3	processed_pseudogene
ENSG00000183638.6	33.9249	1.02711	0.351847	2.9192	0.00350927	0.00804231	RP1L1	protein_coding
ENSG00000241106.8	31.5253	1.02687	0.255847	4.01361	5.97982e-05	0.000198671	HLA-DOB	protein_coding
ENSG00000226942.2	52.5281	1.02614	0.237136	4.32724	1.50991e-05	5.55298e-05	IL9RP3	unprocessed_pseudogene
ENSG00000256747.1	17.1937	1.02605	0.443038	2.31593	0.020562	0.0389756	AC009511.2	lncRNA
ENSG00000163686.15	354.759	1.02596	0.0912208	11.2469	2.39761e-29	9.1375e-28	ABHD6	protein_coding
ENSG00000207652.1	107.765	1.02589	0.133009	7.71291	1.22984e-14	1.45941e-13	MIR621	miRNA
ENSG00000055483.19	3891.94	1.02583	0.186284	5.50682	3.65366e-08	2.02766e-07	USP36	protein_coding
ENSG00000170684.9	460.931	1.0248	0.0962522	10.6471	1.79958e-26	5.64887e-25	ZNF296	protein_coding
ENSG00000115977.19	1791.55	1.02208	0.344622	2.96579	0.00301902	0.00704253	AAK1	protein_coding
ENSG00000197989.14	1039.52	1.0192	0.28897	3.52701	0.000420279	0.00118615	SNHG12	lncRNA
ENSG00000163536.13	91.3871	1.01824	0.142329	7.1541	8.42207e-13	8.18407e-12	SERPINI1	protein_coding
ENSG00000156427.8	51.1097	1.01744	0.370511	2.74604	0.00603191	0.0130937	FGF18	protein_coding
ENSG00000102977.17	1317.53	1.01705	0.0736825	13.8032	2.43739e-43	2.07178e-41	ACD	protein_coding
ENSG00000267868.1	74.2358	1.01691	0.279886	3.63331	0.000279804	0.000819919	AL356740.1	lncRNA
ENSG00000185437.13	51.2509	1.01567	0.414003	2.45329	0.0141557	0.0280152	SH3BGR	protein_coding
ENSG00000181418.8	505.091	1.01377	0.164472	6.16377	7.10311e-10	4.99861e-09	DDN	protein_coding
ENSG00000275342.5	941.648	1.01256	0.298287	3.39458	0.000687352	0.00185014	PRAG1	protein_coding
ENSG00000173540.13	1230.09	1.01101	0.0771766	13.1	3.29359e-39	2.29641e-37	GMPPB	protein_coding
ENSG00000111252.11	963.18	1.00978	0.175338	5.75906	8.45859e-09	5.15626e-08	SH2B3	protein_coding
ENSG00000134285.11	715.82	1.00922	0.148752	6.78459	1.16414e-11	1.00247e-10	FKBP11	protein_coding
ENSG00000174109.5	316.803	1.00606	0.104025	9.6713	3.99256e-22	9.04304e-21	C16orf91	protein_coding
ENSG00000134001.14	3380.87	1.00185	0.0816658	12.2677	1.35011e-34	7.29543e-33	EIF2S1	protein_coding
ENSG00000206838.1	19.5431	1.00083	0.357776	2.79735	0.00515229	0.0113752	SNORA5A	snoRNA
ENSG00000104131.13	2808.28	1.00077	0.123482	8.10465	5.2899e-16	7.28264e-15	EIF3J	protein_coding
ENSG00000251669.6	191.331	1.00033	0.141027	7.09321	1.31038e-12	1.23835e-11	FAM86EP	transcribed_unprocessed_pseudogene
ENSG00000100031.19	37.4005	1.00021	0.370375	2.70052	0.00692308	0.014803	GGT1	protein_coding
ENSG00000136840.19	1925.55	1.00014	0.0693992	14.4115	4.38266e-47	4.57307e-45	ST6GALNAC4	protein_coding
ENSG00000286905.1	451.076	0.997861	0.0724042	13.7818	3.27869e-43	2.75592e-41	AC108488.2	protein_coding
ENSG00000272934.1	38.7229	0.997495	0.233502	4.2719	1.93814e-05	6.9736e-05	AL390726.3	lncRNA
ENSG00000116991.11	889.708	0.997303	0.372903	2.67443	0.00748564	0.0158735	SIPA1L2	protein_coding
ENSG00000141965.5	2152.47	0.996776	0.0963211	10.3485	4.25193e-25	1.19798e-23	FEM1A	protein_coding
ENSG00000180008.9	1161.69	0.995749	0.145649	6.83663	8.10751e-12	7.08646e-11	SOCS4	protein_coding
ENSG00000165757.9	43.8153	0.994772	0.42927	2.31736	0.0204842	0.0388622	JCAD	protein_coding
ENSG00000171877.21	269.618	0.994708	0.0955825	10.4068	2.30863e-25	6.66596e-24	FRMD5	protein_coding
ENSG00000006695.12	776.586	0.993809	0.056478	17.5964	2.62473e-69	7.63697e-67	COX10	protein_coding
ENSG00000109519.13	1496.21	0.991624	0.0715608	13.8571	1.15262e-43	1.00225e-41	GRPEL1	protein_coding
ENSG00000283867.1	25.1857	0.990904	0.3561	2.78266	0.00539151	0.0118497	MIR1307	miRNA
ENSG00000157557.13	2614.2	0.990743	0.23464	4.2224	2.41719e-05	8.55287e-05	ETS2	protein_coding
ENSG00000172366.20	1415.54	0.987666	0.096456	10.2395	1.31849e-24	3.58147e-23	MCRIP2	protein_coding
ENSG00000215915.10	482.545	0.984952	0.151375	6.50672	7.68084e-11	6.01507e-10	ATAD3C	protein_coding
ENSG00000152413.15	601.352	0.984892	0.115052	8.56039	1.12488e-17	1.7991e-16	HOMER1	protein_coding
ENSG00000213904.9	103.359	0.983549	0.254905	3.85849	0.000114089	0.000360144	LIPE-AS1	lncRNA
ENSG00000136868.11	2333.61	0.983492	0.25978	3.78587	0.000153172	0.00047238	SLC31A1	protein_coding
ENSG00000115946.8	649.116	0.983039	0.114817	8.56176	1.11161e-17	1.78163e-16	PNO1	protein_coding
ENSG00000269896.2	38.22	0.981648	0.251795	3.8986	9.67489e-05	0.000309605	AL513477.1	transcribed_processed_pseudogene
ENSG00000244607.7	50.4889	0.981419	0.27573	3.55935	0.000371775	0.00106031	CCDC13	protein_coding
ENSG00000186567.13	292.042	0.980378	0.251563	3.89714	9.73342e-05	0.000311412	CEACAM19	protein_coding
ENSG00000161980.6	481.986	0.980073	0.113516	8.63375	5.93706e-18	9.75328e-17	POLR3K	protein_coding
ENSG00000197275.14	473.799	0.979785	0.0887243	11.043	2.36915e-28	8.49414e-27	RAD54B	protein_coding
ENSG00000166197.17	8891.22	0.976667	0.0717895	13.6046	3.75975e-42	3.05833e-40	NOLC1	protein_coding
ENSG00000120833.14	410.753	0.976236	0.0738983	13.2105	7.62893e-40	5.49646e-38	SOCS2	protein_coding
ENSG00000134470.21	239.201	0.974101	0.117851	8.26555	1.3905e-16	2.01708e-15	IL15RA	protein_coding
ENSG00000243970.3	52.3258	0.973369	0.322269	3.02036	0.00252473	0.00599579	PPIEL	transcribed_unprocessed_pseudogene
ENSG00000136982.6	545.632	0.973246	0.108454	8.97379	2.8648e-19	5.29236e-18	DSCC1	protein_coding
ENSG00000104907.12	2894.24	0.973057	0.0907576	10.7215	8.06926e-27	2.58661e-25	TRMT1	protein_coding
ENSG00000065328.16	979.621	0.972711	0.108255	8.98533	2.57955e-19	4.77123e-18	MCM10	protein_coding
ENSG00000083635.8	327.6	0.971748	0.122885	7.90781	2.61949e-15	3.35304e-14	NUFIP1	protein_coding
ENSG00000100211.10	330.858	0.970898	0.0898056	10.8111	3.04979e-27	1.0053e-25	CBY1	protein_coding
ENSG00000213085.10	43.0844	0.970255	0.192218	5.04767	4.47221e-07	2.104e-06	CFAP45	protein_coding
ENSG00000171865.10	936.369	0.96957	0.10449	9.27905	1.70992e-20	3.43118e-19	RNASEH1	protein_coding
ENSG00000257913.2	38.4973	0.969567	0.212048	4.57239	4.82201e-06	1.91992e-05	DDN-AS1	lncRNA
ENSG00000138035.15	1441.56	0.967835	0.113053	8.56087	1.1202e-17	1.79351e-16	PNPT1	protein_coding
ENSG00000140465.14	125.113	0.967129	0.198734	4.86646	1.13617e-06	5.00152e-06	CYP1A1	protein_coding
ENSG00000070785.17	532.155	0.967114	0.153834	6.28675	3.24179e-10	2.35582e-09	EIF2B3	protein_coding
ENSG00000131669.10	691.95	0.965728	0.171807	5.621	1.89854e-08	1.10015e-07	NINJ1	protein_coding
ENSG00000144354.14	1530.15	0.965108	0.0895522	10.777	4.41889e-27	1.44714e-25	CDCA7	protein_coding
ENSG00000153574.9	610.772	0.96403	0.0749261	12.8664	6.95564e-38	4.47825e-36	RPIA	protein_coding
ENSG00000172000.7	244.87	0.962948	0.0951049	10.1251	4.27509e-24	1.12295e-22	ZNF556	protein_coding
ENSG00000111358.14	1973.21	0.962033	0.185362	5.19002	2.10266e-07	1.03424e-06	GTF2H3	protein_coding
ENSG00000216490.4	505.602	0.961472	0.504189	1.90697	0.0565247	0.094343	IFI30	protein_coding
ENSG00000212588.1	24.7204	0.960787	0.28113	3.41758	0.000631795	0.00171582	SNORA26	snoRNA
ENSG00000171056.8	74.462	0.958838	0.253621	3.7806	0.000156452	0.000481611	SOX7	protein_coding
ENSG00000264187.1	778.748	0.958818	0.16309	5.87907	4.12586e-09	2.62397e-08	AC055811.2	protein_coding
ENSG00000101194.18	355.127	0.958712	0.171644	5.58547	2.33074e-08	1.33526e-07	SLC17A9	protein_coding
ENSG00000278259.4	4293.55	0.958682	0.0659328	14.5403	6.72991e-48	7.22153e-46	MYO19	protein_coding
ENSG00000171121.16	20.0371	0.957573	0.285509	3.35392	0.000796755	0.00212272	KCNMB3	protein_coding
ENSG00000137502.10	141.21	0.956963	0.309522	3.09174	0.00198984	0.0048286	RAB30	protein_coding
ENSG00000074935.14	1711.7	0.955985	0.288033	3.31901	0.000903388	0.00237707	TUBE1	protein_coding
ENSG00000273036.3	46.8483	0.955774	0.216885	4.40683	1.04896e-05	3.98462e-05	AL390726.4	transcribed_processed_pseudogene
ENSG00000198756.12	225.936	0.955581	0.163541	5.84306	5.125e-09	3.21614e-08	COLGALT2	protein_coding
ENSG00000183258.12	2568.21	0.954685	0.0904676	10.5528	4.93093e-26	1.49509e-24	DDX41	protein_coding
ENSG00000108021.20	3184.28	0.953122	0.140458	6.78582	1.15432e-11	9.94581e-11	TASOR2	protein_coding
ENSG00000105671.12	1817.8	0.950731	0.0544129	17.4725	2.31979e-68	5.94888e-66	DDX49	protein_coding
ENSG00000184178.16	420.215	0.950529	0.10529	9.02774	1.75259e-19	3.294e-18	SCFD2	protein_coding
ENSG00000174749.6	293.132	0.949903	0.193314	4.91378	8.93358e-07	4.02157e-06	FAM241A	protein_coding
ENSG00000177192.14	1050.71	0.949212	0.0846719	11.2105	3.62249e-29	1.37021e-27	PUS1	protein_coding
ENSG00000225580.2	45.6922	0.949178	0.205656	4.61537	3.92387e-06	1.58484e-05	AL358942.1	processed_pseudogene
ENSG00000163354.15	37.4024	0.948668	0.28761	3.29845	0.000972193	0.00253827	DCST2	protein_coding
ENSG00000270170.2	607.699	0.948034	0.0662597	14.3079	1.95442e-46	1.93271e-44	NCBP2AS2	protein_coding
ENSG00000148840.11	3399.31	0.948021	0.0808017	11.7327	8.66591e-32	3.84502e-30	PPRC1	protein_coding
ENSG00000073008.15	2843.05	0.946427	0.191993	4.92948	8.24507e-07	3.73497e-06	PVR	protein_coding
ENSG00000128886.12	154.397	0.945759	0.157925	5.98866	2.11572e-09	1.3942e-08	ELL3	protein_coding
ENSG00000224945.1	18.5303	0.944624	0.332524	2.84077	0.00450045	0.0100609	AL353150.1	lncRNA
ENSG00000288559.1	118.887	0.942854	0.193877	4.86315	1.15531e-06	5.07874e-06	AC016394.2	lncRNA
ENSG00000261342.1	24.0354	0.941443	0.339418	2.7737	0.00554223	0.0121316	AC006538.1	lncRNA
ENSG00000284024.3	809.627	0.939871	0.144578	6.5008	7.98966e-11	6.23754e-10	HSPA14	protein_coding
ENSG00000160072.20	1984.95	0.936304	0.13832	6.76912	1.29568e-11	1.1088e-10	ATAD3B	protein_coding
ENSG00000072274.13	14126.3	0.936253	0.0343683	27.2417	2.08355e-163	5.25401e-160	TFRC	protein_coding
ENSG00000270604.5	44.5578	0.934945	0.292428	3.19717	0.00138781	0.00349095	HCG17	lncRNA
ENSG00000212498.1	850.077	0.934421	0.257661	3.62655	0.000287233	0.000839287	SNORD86	snoRNA
ENSG00000263272.1	192.566	0.934134	0.10346	9.02891	1.73395e-19	3.26302e-18	AC004148.1	lncRNA
ENSG00000160796.18	1742.33	0.933992	0.0765198	12.2059	2.89144e-34	1.50853e-32	NBEAL2	protein_coding
ENSG00000173145.11	1464.65	0.933046	0.113356	8.23111	1.85488e-16	2.65008e-15	NOC3L	protein_coding
ENSG00000230424.1	27.7833	0.933008	0.404296	2.30774	0.0210137	0.0397721	EMC1-AS1	lncRNA
ENSG00000257135.7	31.5547	0.932484	0.369952	2.52055	0.0117171	0.0236499	ODC1-DT	lncRNA
ENSG00000121454.6	73.0746	0.931902	0.190671	4.88749	1.02127e-06	4.52603e-06	LHX4	protein_coding
ENSG00000117013.17	657.836	0.931249	0.092921	10.0219	1.22078e-23	3.08869e-22	KCNQ4	protein_coding
ENSG00000118620.13	920.753	0.930935	0.261439	3.56081	0.000369708	0.00105481	ZNF430	protein_coding
ENSG00000100036.13	806.232	0.930057	0.171018	5.43837	5.37712e-08	2.89832e-07	SLC35E4	protein_coding
ENSG00000178814.17	1573.25	0.929915	0.134092	6.93492	4.06448e-12	3.69343e-11	OPLAH	protein_coding
ENSG00000168496.4	1201.46	0.929857	0.156294	5.9494	2.69128e-09	1.7491e-08	FEN1	protein_coding
ENSG00000123329.20	25.4253	0.928815	0.502372	1.84886	0.0644782	0.105671	ARHGAP9	protein_coding
ENSG00000116649.10	3900.1	0.928283	0.0686454	13.5229	1.14608e-41	9.07862e-40	SRM	protein_coding
ENSG00000254574.1	26.8416	0.927775	0.322216	2.87936	0.00398485	0.00900669	AC105219.2	lncRNA
ENSG00000262560.1	153.512	0.925444	0.156197	5.92483	3.12614e-09	2.01613e-08	AC018512.1	protein_coding
ENSG00000196756.13	1956.14	0.924779	0.192838	4.79562	1.62175e-06	6.97078e-06	SNHG17	lncRNA
ENSG00000142207.7	2547.94	0.923869	0.11218	8.23561	1.7864e-16	2.56192e-15	URB1	protein_coding
ENSG00000280211.1	20.7764	0.923729	0.468839	1.97025	0.0488099	0.0831543	AC106886.5	TEC
ENSG00000177542.11	1986.85	0.923158	0.186218	4.95739	7.14448e-07	3.26771e-06	SLC25A22	protein_coding
ENSG00000164338.10	763.824	0.921952	0.138337	6.66452	2.65524e-11	2.20735e-10	UTP15	protein_coding
ENSG00000283486.2	128.636	0.921135	0.178352	5.16471	2.40817e-07	1.1779e-06	FAM95C	protein_coding
ENSG00000197785.14	2644.41	0.920211	0.140623	6.54384	5.99604e-11	4.76722e-10	ATAD3A	protein_coding
ENSG00000165490.13	453.63	0.919653	0.148038	6.21228	5.22216e-10	3.72871e-09	DDIAS	protein_coding
ENSG00000116761.12	1037.68	0.919414	0.375563	2.4481	0.0143614	0.0283702	CTH	protein_coding
ENSG00000152684.11	698.78	0.918688	0.150196	6.11661	9.55848e-10	6.60364e-09	PELO	protein_coding
ENSG00000168491.10	78.2317	0.91842	0.30094	3.05184	0.00227446	0.00545452	CCDC110	protein_coding
ENSG00000143643.13	618.392	0.917948	0.0751372	12.217	2.52337e-34	1.33026e-32	TTC13	protein_coding
ENSG00000285517.1	109.21	0.917217	0.187414	4.89408	9.87685e-07	4.38874e-06	AC010198.2	lncRNA
ENSG00000128805.15	363.9	0.91504	0.121738	7.51648	5.62698e-14	6.26001e-13	ARHGAP22	protein_coding
ENSG00000186283.14	1309.3	0.914477	0.0949897	9.62712	6.14292e-22	1.37083e-20	TOR3A	protein_coding
ENSG00000117479.15	623.165	0.913931	0.136874	6.67719	2.43572e-11	2.03044e-10	SLC19A2	protein_coding
ENSG00000204954.10	260.722	0.911717	0.0979403	9.30891	1.29156e-20	2.62653e-19	C12orf73	protein_coding
ENSG00000228536.3	47.7847	0.910983	0.43493	2.09455	0.0362108	0.0642663	LYPLAL1-AS1	lncRNA
ENSG00000224051.7	895.385	0.910106	0.0672656	13.53	1.03989e-41	8.28079e-40	CPTP	protein_coding
ENSG00000137440.5	329.066	0.909881	0.408816	2.22565	0.0260376	0.0481246	FGFBP1	protein_coding
ENSG00000160949.17	2378.76	0.909788	0.155038	5.86816	4.40659e-09	2.78495e-08	TONSL	protein_coding
ENSG00000159199.14	1000.46	0.909203	0.267831	3.39469	0.000687056	0.00184967	ATP5MC1	protein_coding
ENSG00000169972.12	615.185	0.908265	0.185546	4.8951	9.82537e-07	4.36844e-06	PUSL1	protein_coding
ENSG00000185561.10	334.122	0.908133	0.41909	2.16692	0.0302412	0.0548488	TLCD2	protein_coding
ENSG00000213523.10	756.656	0.907754	0.101319	8.95934	3.26632e-19	6.0121e-18	SRA1	protein_coding
ENSG00000159399.10	2528.1	0.907046	0.115032	7.88514	3.14193e-15	3.96807e-14	HK2	protein_coding
ENSG00000186687.16	601.588	0.904835	0.105389	8.58564	9.03339e-18	1.46647e-16	LYRM7	protein_coding
ENSG00000285901.2	1627.27	0.903687	0.0985174	9.17287	4.60601e-20	9.00374e-19	AC008012.1	protein_coding
ENSG00000060762.19	272.895	0.903588	0.0871523	10.3679	3.47025e-25	9.85081e-24	MPC1	protein_coding
ENSG00000198576.4	168.429	0.901684	0.182517	4.94027	7.80156e-07	3.54787e-06	ARC	protein_coding
ENSG00000102967.12	718.966	0.901355	0.0718492	12.5451	4.22907e-36	2.45156e-34	DHODH	protein_coding
ENSG00000261236.8	4375.4	0.901349	0.104694	8.60941	7.34399e-18	1.19478e-16	BOP1	protein_coding
ENSG00000174371.17	886.904	0.899049	0.0601914	14.9365	1.90739e-50	2.4049e-48	EXO1	protein_coding
ENSG00000198805.12	1838.86	0.898783	0.125874	7.14036	9.30858e-13	8.99425e-12	PNP	protein_coding
ENSG00000111424.12	576.417	0.898539	0.17853	5.03298	4.8292e-07	2.2614e-06	VDR	protein_coding
ENSG00000064933.18	546.956	0.898185	0.205086	4.37955	1.18924e-05	4.45927e-05	PMS1	protein_coding
ENSG00000175575.13	282.994	0.89769	0.100611	8.92239	4.56336e-19	8.2588e-18	PAAF1	protein_coding
ENSG00000161813.22	1608.55	0.895522	0.101536	8.81975	1.14713e-18	1.99725e-17	LARP4	protein_coding
ENSG00000165194.15	251.664	0.895305	0.222799	4.01844	5.8585e-05	0.000194897	PCDH19	protein_coding
ENSG00000056736.10	491.018	0.895016	0.178868	5.00379	5.62138e-07	2.60734e-06	IL17RB	protein_coding
ENSG00000170802.16	707.376	0.89403	0.172706	5.17661	2.25952e-07	1.10851e-06	FOXN2	protein_coding
ENSG00000181885.18	2500.86	0.893469	0.0909253	9.82641	8.66538e-23	2.05497e-21	CLDN7	protein_coding
ENSG00000206624.1	20.7998	0.892862	0.364237	2.45133	0.0142331	0.0281537	RNU1-39P	snRNA
ENSG00000153933.10	804.092	0.891659	0.116761	7.63658	2.23061e-14	2.57824e-13	DGKE	protein_coding
ENSG00000277161.2	684.273	0.890971	0.117881	7.5582	4.0867e-14	4.60743e-13	PIGW	protein_coding
ENSG00000270299.1	4077.17	0.890454	0.175682	5.06855	4.00848e-07	1.89467e-06	AL121758.1	protein_coding
ENSG00000278643.1	55.3114	0.890408	0.187434	4.75051	2.02908e-06	8.56347e-06	AC006127.1	misc_RNA
ENSG00000111325.16	639.969	0.889512	0.106354	8.36369	6.0785e-17	9.16927e-16	OGFOD2	protein_coding
ENSG00000132326.12	461.373	0.889219	0.135714	6.55218	5.67048e-11	4.53506e-10	PER2	protein_coding
ENSG00000272077.1	25.38	0.889019	0.29545	3.00904	0.00262078	0.00620344	AC124045.1	lncRNA
ENSG00000112996.11	2431.83	0.888856	0.0585912	15.1705	5.54918e-52	7.56388e-50	MRPS30	protein_coding
ENSG00000139496.16	2768.43	0.888855	0.194357	4.5733	4.80093e-06	1.91304e-05	NUP58	protein_coding
ENSG00000178695.6	592.891	0.888335	0.12174	7.29698	2.94289e-13	3.03057e-12	KCTD12	protein_coding
ENSG00000165283.16	3748.26	0.888246	0.0893584	9.94026	2.78097e-23	6.85279e-22	STOML2	protein_coding
ENSG00000173614.14	243.881	0.887806	0.14778	6.00761	1.88278e-09	1.2527e-08	NMNAT1	protein_coding
ENSG00000224531.6	914.127	0.887602	0.240482	3.69093	0.000223438	0.000667184	SMIM13	protein_coding
ENSG00000260276.2	1324.92	0.887358	0.123396	7.19114	6.42504e-13	6.34122e-12	AC022167.2	lncRNA
ENSG00000123358.20	1769.41	0.886839	0.155169	5.71532	1.095e-08	6.57696e-08	NR4A1	protein_coding
ENSG00000267321.3	63.0726	0.885687	0.188229	4.70536	2.53417e-06	1.05451e-05	SNHG30	lncRNA
ENSG00000145002.12	651.304	0.885572	0.158102	5.60126	2.12798e-08	1.22466e-07	FAM86B2	protein_coding
ENSG00000258365.1	18.2932	0.884821	0.36712	2.41017	0.0159451	0.0310969	AC073655.2	lncRNA
ENSG00000104142.11	991.847	0.884477	0.061205	14.4511	2.46888e-47	2.59404e-45	VPS18	protein_coding
ENSG00000173276.14	1096.87	0.884351	0.142268	6.21608	5.09736e-10	3.64648e-09	ZBTB21	protein_coding
ENSG00000128059.8	1453.17	0.884337	0.119034	7.42925	1.09212e-13	1.1879e-12	PPAT	protein_coding
ENSG00000048162.21	1038.09	0.8843	0.113076	7.82041	5.26509e-15	6.5403e-14	NOP16	protein_coding
ENSG00000020577.14	568.909	0.88418	0.300921	2.93825	0.00330075	0.00761722	SAMD4A	protein_coding
ENSG00000165905.18	1602.95	0.883912	0.0993024	8.90121	5.52391e-19	9.93778e-18	LARGE2	protein_coding
ENSG00000167962.14	5024.47	0.883692	0.154632	5.71482	1.0982e-08	6.59357e-08	ZNF598	protein_coding
ENSG00000100941.9	3064.14	0.883487	0.0983174	8.98607	2.56229e-19	4.74509e-18	PNN	protein_coding
ENSG00000271303.2	4168.51	0.88323	0.175031	5.04614	4.50817e-07	2.11894e-06	SRXN1	protein_coding
ENSG00000285025.1	275.863	0.88281	0.222112	3.97462	7.04921e-05	0.000231405	AL022312.1	protein_coding
ENSG00000204516.10	87.6517	0.882269	0.143083	6.16614	6.99774e-10	4.92712e-09	MICB	protein_coding
ENSG00000260220.7	700.88	0.881555	0.0998968	8.82466	1.09789e-18	1.91593e-17	CCDC187	protein_coding
ENSG00000265817.4	423.919	0.880813	0.089782	9.81058	1.01383e-22	2.38558e-21	FSBP	protein_coding
ENSG00000015285.11	32.6409	0.880762	0.287175	3.06698	0.00216231	0.00520869	WAS	protein_coding
ENSG00000278202.1	227.269	0.880648	0.327584	2.68831	0.00718145	0.0152863	AC243919.2	lncRNA
ENSG00000181016.9	21.1387	0.880231	0.473923	1.85733	0.0632642	0.103963	LSMEM1	protein_coding
ENSG00000185519.9	318.672	0.879296	0.159719	5.50526	3.68633e-08	2.04301e-07	FAM131C	protein_coding
ENSG00000162086.16	179.404	0.879012	0.268017	3.27969	0.00103921	0.00269557	ZNF75A	protein_coding
ENSG00000132603.15	1126.53	0.877398	0.0712447	12.3153	7.49541e-35	4.12384e-33	NIP7	protein_coding
ENSG00000088451.11	353.193	0.87644	0.15832	5.53588	3.09667e-08	1.7398e-07	TGDS	protein_coding
ENSG00000260566.2	118.967	0.875937	0.163816	5.34708	8.93823e-08	4.66651e-07	AC127459.1	lncRNA
ENSG00000152503.10	725.328	0.87567	0.207263	4.22492	2.39026e-05	8.46354e-05	TRIM36	protein_coding
ENSG00000284671.1	161.967	0.875058	0.163699	5.34555	9.01435e-08	4.69976e-07	AC009093.9	transcribed_unprocessed_pseudogene
ENSG00000160145.15	61.8475	0.874898	0.286796	3.0506	0.00228388	0.00547278	KALRN	protein_coding
ENSG00000112759.19	2612.02	0.874267	0.198927	4.39492	1.10812e-05	4.17998e-05	SLC29A1	protein_coding
ENSG00000169155.10	328.267	0.873771	0.189414	4.61302	3.9686e-06	1.60077e-05	ZBTB43	protein_coding
ENSG00000116819.8	18.2275	0.873579	0.310564	2.81288	0.00490997	0.0108926	TFAP2E	protein_coding
ENSG00000287828.1	53.759	0.873246	0.210621	4.14605	3.38266e-05	0.000117331	AL354743.2	lncRNA
ENSG00000183067.5	62.0552	0.873237	0.366868	2.38025	0.0173011	0.0334326	IGSF5	protein_coding
ENSG00000223705.9	2042.33	0.872809	0.160929	5.42355	5.84274e-08	3.13145e-07	NSUN5P1	transcribed_unprocessed_pseudogene
ENSG00000104369.5	509.399	0.872591	0.1121	7.78405	7.02404e-15	8.61213e-14	JPH1	protein_coding
ENSG00000179958.9	1989.73	0.872549	0.119463	7.3039	2.79542e-13	2.89492e-12	DCTPP1	protein_coding
ENSG00000115419.13	1394.33	0.872272	0.130515	6.68332	2.33584e-11	1.95256e-10	GLS	protein_coding
ENSG00000261613.2	147.676	0.871659	0.190145	4.58418	4.55773e-06	1.82093e-05	AC093525.6	lncRNA
ENSG00000228010.6	20.3438	0.871564	0.355992	2.44827	0.0143546	0.0283605	AC073343.2	lncRNA
ENSG00000102393.13	294.406	0.870822	0.25254	3.44825	0.000564228	0.00154876	GLA	protein_coding
ENSG00000276672.1	41.8831	0.870266	0.199828	4.35509	1.33014e-05	4.94594e-05	AL161891.1	lncRNA
ENSG00000285723.1	275.407	0.870062	0.16074	5.41287	6.20224e-08	3.31128e-07	AL034430.2	protein_coding
ENSG00000133773.12	925.624	0.869581	0.180656	4.81346	1.48339e-06	6.41617e-06	CCDC59	protein_coding
ENSG00000272335.1	50.6513	0.869259	0.231102	3.76137	0.000168988	0.000515897	AC093297.2	lncRNA
ENSG00000181026.15	1116.85	0.869023	0.121904	7.12875	1.01282e-12	9.74803e-12	AEN	protein_coding
ENSG00000223732.2	43.955	0.868942	0.197272	4.40478	1.0589e-05	4.01734e-05	AL359706.1	lncRNA
ENSG00000185453.13	220.213	0.868439	0.227272	3.82114	0.000132837	0.0004138	ZSWIM9	protein_coding
ENSG00000285508.1	345.327	0.868079	0.160672	5.4028	6.56094e-08	3.49177e-07	AL034430.1	protein_coding
ENSG00000187961.14	1531.34	0.868066	0.1562	5.55739	2.73832e-08	1.54997e-07	KLHL17	protein_coding
ENSG00000082213.18	825.645	0.86775	0.0903125	9.6083	7.37534e-22	1.6338e-20	C5orf22	protein_coding
ENSG00000107020.10	192.391	0.867424	0.120468	7.20046	6.00113e-13	5.96564e-12	PLGRKT	protein_coding
ENSG00000184967.7	1237.65	0.866572	0.0983235	8.81348	1.21319e-18	2.10742e-17	NOC4L	protein_coding
ENSG00000197780.10	219.784	0.866491	0.147775	5.86357	4.53007e-09	2.8594e-08	TAF13	protein_coding
ENSG00000154814.14	403.448	0.866092	0.0960062	9.0212	1.86034e-19	3.48784e-18	OXNAD1	protein_coding
ENSG00000155592.16	468.78	0.865359	0.205434	4.21235	2.52724e-05	8.91725e-05	ZKSCAN2	protein_coding
ENSG00000120055.7	126.889	0.865254	0.163778	5.2831	1.27019e-07	6.45114e-07	C10orf95	protein_coding
ENSG00000269439.6	98.5622	0.864795	0.265818	3.25334	0.00114056	0.00293132	AC010618.3	lncRNA
ENSG00000104980.8	2595.79	0.864513	0.0794069	10.8871	1.32751e-27	4.54418e-26	TIMM44	protein_coding
ENSG00000047634.15	792.21	0.864394	0.0834909	10.3532	4.04937e-25	1.14304e-23	SCML1	protein_coding
ENSG00000267001.1	266.191	0.864168	0.110952	7.78865	6.77268e-15	8.33772e-14	AC006538.2	protein_coding
ENSG00000143110.11	20.0643	0.863914	0.319978	2.69991	0.00693576	0.014828	C1orf162	protein_coding
ENSG00000106692.15	1243.44	0.863627	0.157856	5.47097	4.47583e-08	2.44474e-07	FKTN	protein_coding
ENSG00000167995.17	169.033	0.862096	0.68454	1.25938	0.207893	0.287621	BEST1	protein_coding
ENSG00000188807.13	2108.59	0.861996	0.0885916	9.73	2.24587e-22	5.14849e-21	TMEM201	protein_coding
ENSG00000174136.13	939.159	0.861744	0.184933	4.65977	3.1657e-06	1.29838e-05	RGMB	protein_coding
ENSG00000257576.1	34.1206	0.860846	0.26489	3.24982	0.00115477	0.00296382	HSPD1P4	processed_pseudogene
ENSG00000119523.10	922.835	0.86003	0.12232	7.03098	2.05085e-12	1.89898e-11	ALG2	protein_coding
ENSG00000166411.14	1904.41	0.859282	0.0611647	14.0487	7.8495e-45	7.24164e-43	IDH3A	protein_coding
ENSG00000196584.3	1044.24	0.859182	0.137951	6.22818	4.71872e-10	3.38522e-09	XRCC2	protein_coding
ENSG00000154319.16	253.074	0.859047	0.348832	2.46263	0.013792	0.027367	FAM167A	protein_coding
ENSG00000102743.15	877.006	0.857697	0.0767567	11.1742	5.45223e-29	2.03684e-27	SLC25A15	protein_coding
ENSG00000162188.6	30.7328	0.857168	0.32798	2.61348	0.0089626	0.0186783	GNG3	protein_coding
ENSG00000143319.17	2006.78	0.856947	0.120554	7.10839	1.17406e-12	1.1172e-11	ISG20L2	protein_coding
ENSG00000082516.9	2076.14	0.856844	0.112869	7.59149	3.16239e-14	3.61655e-13	GEMIN5	protein_coding
ENSG00000254979.5	1730.4	0.856701	0.0652181	13.1359	2.04942e-39	1.44896e-37	AP000781.2	protein_coding
ENSG00000186106.11	440.952	0.856534	0.114989	7.44884	9.41643e-14	1.03389e-12	ANKRD46	protein_coding
ENSG00000115648.14	540.986	0.856435	0.0773786	11.0681	1.79158e-28	6.48484e-27	MLPH	protein_coding
ENSG00000163029.16	711.094	0.854221	0.0885213	9.64988	4.92111e-22	1.10469e-20	SMC6	protein_coding
ENSG00000130513.6	1979.01	0.853901	0.52446	1.62815	0.103493	0.158872	GDF15	protein_coding
ENSG00000118600.12	290.677	0.853892	0.119711	7.13292	9.82644e-13	9.47572e-12	RXYLT1	protein_coding
ENSG00000105388.16	85.3833	0.853464	0.501822	1.70073	0.0889935	0.139473	CEACAM5	protein_coding
ENSG00000068120.15	3299.35	0.853295	0.15182	5.62043	1.90488e-08	1.1034e-07	COASY	protein_coding
ENSG00000174721.10	148.886	0.853133	0.152786	5.58386	2.35241e-08	1.34665e-07	FGFBP3	protein_coding
ENSG00000255389.1	18.6118	0.852761	0.382165	2.2314	0.0256549	0.0475277	Z97989.1	lncRNA
ENSG00000235884.4	55.1328	0.852696	0.196333	4.34311	1.40478e-05	5.19537e-05	LINC00941	lncRNA
ENSG00000115525.18	257.217	0.852487	0.13138	6.48869	8.65864e-11	6.71822e-10	ST3GAL5	protein_coding
ENSG00000120705.13	5354.49	0.851731	0.123697	6.88565	5.75251e-12	5.13181e-11	ETF1	protein_coding
ENSG00000134802.18	2124.39	0.851104	0.0707382	12.0318	2.41967e-33	1.17716e-31	SLC43A3	protein_coding
ENSG00000120800.5	2212.93	0.850225	0.112186	7.57874	3.48916e-14	3.96925e-13	UTP20	protein_coding
ENSG00000285330.1	528.894	0.850218	0.190926	4.45313	8.46257e-06	3.25384e-05	AC126283.2	protein_coding
ENSG00000129317.14	559.675	0.850069	0.080932	10.5035	8.32384e-26	2.47426e-24	PUS7L	protein_coding
ENSG00000261659.2	183.809	0.849808	0.128898	6.59288	4.31371e-11	3.49766e-10	Z92544.1	lncRNA
ENSG00000251143.1	31.4975	0.848929	0.315145	2.69377	0.00706488	0.0150743	AP002490.1	lncRNA
ENSG00000197498.13	1378.35	0.847864	0.121829	6.95947	3.41558e-12	3.12064e-11	RPF2	protein_coding
ENSG00000000419.13	549.852	0.847845	0.0959747	8.83404	1.00962e-18	1.77622e-17	DPM1	protein_coding
ENSG00000069956.12	2472.08	0.847549	0.206031	4.11369	3.89377e-05	0.000133377	MAPK6	protein_coding
ENSG00000143067.5	164.326	0.846968	0.151865	5.57711	2.44552e-08	1.39731e-07	ZNF697	protein_coding
ENSG00000205250.9	3587.02	0.846129	0.0757984	11.1629	6.19378e-29	2.30818e-27	E2F4	protein_coding
ENSG00000118257.16	296.056	0.845748	0.18856	4.4853	7.28108e-06	2.82197e-05	NRP2	protein_coding
ENSG00000277578.1	37.9972	0.845574	0.206278	4.09919	4.146e-05	0.000141345	Metazoa_SRP	misc_RNA
ENSG00000125863.20	716.576	0.845377	0.157926	5.35298	8.65151e-08	4.52462e-07	MKKS	protein_coding
ENSG00000136243.17	901.876	0.844912	0.0626764	13.4805	2.03621e-41	1.60457e-39	NUP42	protein_coding
ENSG00000158480.11	597.53	0.844756	0.132975	6.35273	2.11528e-10	1.56883e-09	SPATA2	protein_coding
ENSG00000130487.9	466.556	0.84466	0.658129	1.28343	0.199343	0.277798	KLHDC7B	protein_coding
ENSG00000137955.16	1331.09	0.844273	0.176616	4.78026	1.75065e-06	7.47809e-06	RABGGTB	protein_coding
ENSG00000168273.8	198.84	0.843	0.111774	7.54197	4.62908e-14	5.18416e-13	SMIM4	protein_coding
ENSG00000124831.19	1720.71	0.842967	0.208216	4.04852	5.15432e-05	0.00017303	LRRFIP1	protein_coding
ENSG00000010671.16	22.9137	0.842362	0.263033	3.20249	0.00136244	0.00343562	BTK	protein_coding
ENSG00000054967.13	404.641	0.842131	0.125742	6.6973	2.12304e-11	1.78453e-10	RELT	protein_coding
ENSG00000167721.11	3296.54	0.842066	0.0673405	12.5046	7.04621e-36	4.05358e-34	TSR1	protein_coding
ENSG00000125885.13	904.056	0.84185	0.0796426	10.5704	4.08959e-26	1.25508e-24	MCM8	protein_coding
ENSG00000279307.2	32.405	0.839939	0.266668	3.14976	0.00163407	0.00404574	NDUFAF2P1	processed_pseudogene
ENSG00000138018.18	1898.62	0.839908	0.12791	6.56642	5.15384e-11	4.14334e-10	SELENOI	protein_coding
ENSG00000186523.14	1606.71	0.839514	0.111899	7.5024	6.26606e-14	6.95055e-13	FAM86B1	protein_coding
ENSG00000132313.15	1024.18	0.839478	0.0857606	9.78863	1.25997e-22	2.94643e-21	MRPL35	protein_coding
ENSG00000112208.11	1161.1	0.839054	0.147111	5.70355	1.17337e-08	7.03092e-08	BAG2	protein_coding
ENSG00000259071.1	34.7379	0.83898	0.268743	3.12186	0.0017971	0.00440469	AL359397.2	lncRNA
ENSG00000264801.1	51.591	0.838535	0.19603	4.27758	1.88939e-05	6.81118e-05	ERVFRD-3	transcribed_processed_pseudogene
ENSG00000074582.15	729.953	0.837898	0.117545	7.12833	1.01594e-12	9.77186e-12	BCS1L	protein_coding
ENSG00000089195.15	640.389	0.837768	0.0803752	10.4232	1.94272e-25	5.66345e-24	TRMT6	protein_coding
ENSG00000213366.13	156.758	0.837704	0.149558	5.60119	2.12886e-08	1.2247e-07	GSTM2	protein_coding
ENSG00000103472.10	169.264	0.837143	0.156556	5.34724	8.93041e-08	4.66403e-07	RRN3P2	lncRNA
ENSG00000286230.1	52.412	0.836943	0.62772	1.33331	0.182431	0.258327	AC010327.7	lncRNA
ENSG00000085978.22	702.629	0.836623	0.116157	7.20249	5.91231e-13	5.88121e-12	ATG16L1	protein_coding
ENSG00000117395.13	2027.79	0.836144	0.0975607	8.57051	1.0303e-17	1.65658e-16	EBNA1BP2	protein_coding
ENSG00000167377.18	252.66	0.835332	0.152931	5.46214	4.70423e-08	2.55841e-07	ZNF23	protein_coding
ENSG00000055044.11	3190.58	0.835291	0.176335	4.73694	2.16966e-06	9.10594e-06	NOP58	protein_coding
ENSG00000039523.20	1776.52	0.835179	0.115667	7.22056	5.17754e-13	5.18439e-12	RIPOR1	protein_coding
ENSG00000171241.9	483.041	0.83511	0.099606	8.38413	5.1102e-17	7.78623e-16	SHCBP1	protein_coding
ENSG00000106803.10	1025.62	0.834747	0.0757751	11.0161	3.19554e-28	1.13494e-26	SEC61B	protein_coding
ENSG00000138138.13	1413.65	0.83464	0.128482	6.49616	8.23954e-11	6.4293e-10	ATAD1	protein_coding
ENSG00000132953.16	1184.79	0.834138	0.132222	6.30861	2.81546e-10	2.05787e-09	XPO4	protein_coding
ENSG00000129167.9	18.3965	0.833123	0.301769	2.7608	0.00576608	0.0125617	TPH1	protein_coding
ENSG00000131467.11	3635.02	0.833067	0.0857535	9.71467	2.61105e-22	5.96755e-21	PSME3	protein_coding
ENSG00000117682.17	1376.07	0.832825	0.0542611	15.3485	3.62699e-53	5.12863e-51	DHDDS	protein_coding
ENSG00000181789.14	5928.2	0.832597	0.0872278	9.54509	1.35989e-21	2.92745e-20	COPG1	protein_coding
ENSG00000146072.6	1068.31	0.832514	0.0953444	8.73166	2.50967e-18	4.26644e-17	TNFRSF21	protein_coding
ENSG00000174943.11	790.409	0.832036	0.130801	6.36109	2.00321e-10	1.48936e-09	KCTD13	protein_coding
ENSG00000072756.17	675.381	0.83175	0.119469	6.96205	3.35364e-12	3.0659e-11	TRNT1	protein_coding
ENSG00000270127.2	27.2875	0.83154	0.247798	3.35572	0.000791574	0.00211003	AC027020.2	lncRNA
ENSG00000258724.1	273.897	0.831112	0.0868062	9.57434	1.02509e-21	2.24127e-20	PINX1	protein_coding
ENSG00000088205.13	3133.68	0.830982	0.0962848	8.63046	6.1107e-18	1.00168e-16	DDX18	protein_coding
ENSG00000167792.13	7085.51	0.830981	0.117897	7.04836	1.8104e-12	1.68666e-11	NDUFV1	protein_coding
ENSG00000136933.17	840.489	0.830468	0.114288	7.26645	3.69052e-13	3.75252e-12	RABEPK	protein_coding
ENSG00000176125.6	87.5484	0.829818	0.198222	4.1863	2.83541e-05	9.93969e-05	UFSP1	protein_coding
ENSG00000172650.13	344.693	0.829812	0.139168	5.96268	2.48135e-09	1.61613e-08	AGAP5	protein_coding
ENSG00000101057.16	988.792	0.829421	0.114853	7.22158	5.13877e-13	5.14898e-12	MYBL2	protein_coding
ENSG00000110172.12	896.443	0.829378	0.0959584	8.64309	5.4711e-18	9.02702e-17	CHORDC1	protein_coding
ENSG00000272931.1	22.7156	0.829213	0.33071	2.50737	0.0121632	0.0244623	AC099568.2	lncRNA
ENSG00000113070.8	173.55	0.828981	0.264671	3.13212	0.00173548	0.00426956	HBEGF	protein_coding
ENSG00000218537.1	49.4815	0.828857	0.211499	3.91896	8.89327e-05	0.00028641	MIF-AS1	lncRNA
ENSG00000157782.9	46.3989	0.828779	0.213579	3.88043	0.000104273	0.00033158	CABP1	protein_coding
ENSG00000169330.9	165.654	0.828691	0.276711	2.99479	0.00274633	0.00646742	MINAR1	protein_coding
ENSG00000280099.1	18.3937	0.828394	0.373828	2.21598	0.0266929	0.0491976	AL603750.1	TEC
ENSG00000213397.10	172.822	0.828088	0.167645	4.93954	7.83068e-07	3.56004e-06	HAUS7	protein_coding
ENSG00000247556.6	2395.11	0.826583	0.208237	3.96943	7.20456e-05	0.000236044	OIP5-AS1	lncRNA
ENSG00000090020.11	2654.32	0.825967	0.258382	3.19669	0.00139015	0.00349442	SLC9A1	protein_coding
ENSG00000178966.17	322.233	0.825732	0.135857	6.07796	1.21722e-09	8.29202e-09	RMI1	protein_coding
ENSG00000144136.11	3402.22	0.82457	0.149931	5.49967	3.80495e-08	2.10336e-07	SLC20A1	protein_coding
ENSG00000112242.15	683.107	0.824179	0.0782252	10.536	5.89721e-26	1.78093e-24	E2F3	protein_coding
ENSG00000052749.14	3062.53	0.823799	0.109602	7.51629	5.63544e-14	6.26482e-13	RRP12	protein_coding
ENSG00000125398.8	4798.17	0.823764	0.292195	2.81923	0.00481396	0.0107032	SOX9	protein_coding
ENSG00000124784.9	1075.39	0.823103	0.109104	7.54422	4.55004e-14	5.09941e-13	RIOK1	protein_coding
ENSG00000125804.14	55.3652	0.822763	0.316593	2.59881	0.00935487	0.0193896	FAM182A	lncRNA
ENSG00000132330.18	506.923	0.82269	0.0920587	8.93658	4.01394e-19	7.31697e-18	SCLY	protein_coding
ENSG00000165637.13	9896.23	0.822332	0.0679875	12.0953	1.11782e-33	5.5451e-32	VDAC2	protein_coding
ENSG00000136271.10	5029.29	0.822306	0.0618888	13.2868	2.76054e-40	2.03742e-38	DDX56	protein_coding
ENSG00000147316.13	783.22	0.82173	0.0875814	9.38248	6.44408e-21	1.34111e-19	MCPH1	protein_coding
ENSG00000284471.1	30.8799	0.821481	0.466598	1.76057	0.0783104	0.125062	CR769775.2	TEC
ENSG00000104936.19	429.325	0.821106	0.124224	6.60989	3.846e-11	3.14031e-10	DMPK	protein_coding
ENSG00000196182.11	1306.28	0.820855	0.223331	3.67551	0.000237372	0.000705724	STK40	protein_coding
ENSG00000173436.15	386.879	0.820314	0.11312	7.25173	4.11472e-13	4.16427e-12	MICOS10	protein_coding
ENSG00000258077.2	25.2901	0.820023	0.549654	1.49189	0.135728	0.200701	AC078923.1	lncRNA
ENSG00000198855.7	373.895	0.819959	0.137314	5.9714	2.35232e-09	1.54005e-08	FICD	protein_coding
ENSG00000141076.18	4082.35	0.81968	0.0432133	18.9682	3.12304e-80	1.21158e-77	UTP4	protein_coding
ENSG00000230457.3	28.7821	0.819538	0.257771	3.17932	0.0014762	0.00369377	PA2G4P4	processed_pseudogene
ENSG00000181938.14	490.033	0.819082	0.0881003	9.29716	1.4425e-20	2.91778e-19	GINS3	protein_coding
ENSG00000270441.1	38.8378	0.818536	0.316339	2.58753	0.00966673	0.0199587	AC135506.1	unprocessed_pseudogene
ENSG00000272140.2	88.6879	0.818511	0.290389	2.81867	0.00482232	0.0107186	AC022400.4	lncRNA
ENSG00000091651.9	632.241	0.818327	0.0713371	11.4713	1.83939e-30	7.42132e-29	ORC6	protein_coding
ENSG00000235280.2	361.999	0.81718	0.156765	5.21277	1.86038e-07	9.22873e-07	MCF2L-AS1	lncRNA
ENSG00000132436.11	351.381	0.817111	0.273538	2.9872	0.00281548	0.00661462	FIGNL1	protein_coding
ENSG00000111331.13	1359.54	0.817003	0.253421	3.2239	0.00126459	0.00321351	OAS3	protein_coding
ENSG00000213965.3	842.094	0.81583	0.0867222	9.40739	5.08619e-21	1.06143e-19	NUDT19	protein_coding
ENSG00000161996.19	1643.82	0.815021	0.170588	4.77771	1.77306e-06	7.56091e-06	WDR90	protein_coding
ENSG00000176055.10	621.291	0.814986	0.16597	4.91043	9.08759e-07	4.07998e-06	MBLAC2	protein_coding
ENSG00000249898.8	32.2089	0.814985	0.330757	2.464	0.0137397	0.0272774	MCPH1-AS1	lncRNA
ENSG00000144867.12	2224.59	0.81469	0.0931946	8.74181	2.29396e-18	3.90852e-17	SRPRB	protein_coding
ENSG00000102595.20	883.321	0.814408	0.132047	6.16756	6.93535e-10	4.88965e-09	UGGT2	protein_coding
ENSG00000150995.19	744.823	0.814257	0.220986	3.68464	0.000229022	0.000683048	ITPR1	protein_coding
ENSG00000145365.11	850.747	0.813818	0.170707	4.76733	1.86684e-06	7.93407e-06	TIFA	protein_coding
ENSG00000151726.14	3089.47	0.812169	0.149682	5.42596	5.76454e-08	3.09172e-07	ACSL1	protein_coding
ENSG00000273466.1	57.7535	0.811474	0.331314	2.44926	0.0143151	0.02829	AC012510.1	lncRNA
ENSG00000175691.9	165.977	0.810331	0.207096	3.91282	9.12249e-05	0.000293168	ZNF77	protein_coding
ENSG00000144559.10	281.752	0.810076	0.0933337	8.67936	3.98007e-18	6.6393e-17	TAMM41	protein_coding
ENSG00000150990.8	2427.25	0.80986	0.081593	9.92561	3.22128e-23	7.8864e-22	DHX37	protein_coding
ENSG00000181085.15	289.72	0.80937	0.160082	5.05596	4.28234e-07	2.01593e-06	MAPK15	protein_coding
ENSG00000246308.2	19.168	0.809018	0.462052	1.75092	0.079959	0.127359	AC116535.1	lncRNA
ENSG00000254694.1	20.6264	0.808987	0.320362	2.52523	0.0115623	0.0233844	AP001893.1	lncRNA
ENSG00000079819.19	1940.11	0.808926	0.054415	14.8659	5.48993e-50	6.6986e-48	EPB41L2	protein_coding
ENSG00000241326.1	53.4722	0.808699	0.206983	3.90708	9.34164e-05	0.00029951	AL603962.1	lncRNA
ENSG00000135540.11	1033.98	0.808546	0.195406	4.13777	3.50694e-05	0.000121114	NHSL1	protein_coding
ENSG00000106070.20	3335.88	0.808293	0.347139	2.32844	0.0198887	0.0378416	GRB10	protein_coding
ENSG00000167977.9	1689.12	0.808222	0.0756782	10.6797	1.2665e-26	4.01722e-25	KCTD5	protein_coding
ENSG00000261534.1	66.2615	0.80813	0.238737	3.38502	0.000711735	0.00191033	AL596244.1	lncRNA
ENSG00000140650.12	2085.67	0.807678	0.0993127	8.13267	4.1993e-16	5.82939e-15	PMM2	protein_coding
ENSG00000254093.9	573.264	0.807509	0.0712511	11.3333	8.97821e-30	3.50104e-28	PINX1	protein_coding
ENSG00000171867.17	3226.17	0.806754	0.160661	5.02145	5.12828e-07	2.39404e-06	PRNP	protein_coding
ENSG00000132286.12	1040.85	0.806704	0.125621	6.42172	1.34747e-10	1.02448e-09	TIMM10B	protein_coding
ENSG00000100418.8	1507.13	0.806599	0.112845	7.14783	8.81593e-13	8.55032e-12	DESI1	protein_coding
ENSG00000169683.8	1157.12	0.806029	0.261291	3.08479	0.00203698	0.00493428	LRRC45	protein_coding
ENSG00000167971.16	82.8201	0.805921	0.384962	2.09351	0.0363041	0.0644015	CASKIN1	protein_coding
ENSG00000051341.14	499.302	0.805388	0.0993392	8.10746	5.16887e-16	7.12249e-15	POLQ	protein_coding
ENSG00000100580.8	1925.77	0.805372	0.0808053	9.96683	2.12927e-23	5.30738e-22	TMED8	protein_coding
ENSG00000268205.1	201.598	0.805146	0.118216	6.81078	9.7072e-12	8.40698e-11	AC005261.1	lncRNA
ENSG00000143751.10	392.406	0.804697	0.173933	4.62648	3.71935e-06	1.50706e-05	SDE2	protein_coding
ENSG00000187522.16	347.236	0.804376	0.130913	6.14434	8.02958e-10	5.60109e-09	HSPA14	protein_coding
ENSG00000118655.7	583.767	0.803772	0.10864	7.39847	1.37766e-13	1.47935e-12	DCLRE1B	protein_coding
ENSG00000152683.14	601.614	0.803605	0.14219	5.65161	1.58952e-08	9.31785e-08	SLC30A6	protein_coding
ENSG00000156502.14	3002.59	0.803233	0.142018	5.65586	1.55068e-08	9.10784e-08	SUPV3L1	protein_coding
ENSG00000134375.11	1134.1	0.802614	0.0837395	9.58465	9.27683e-22	2.03713e-20	TIMM17A	protein_coding
ENSG00000090273.14	2243.26	0.802613	0.185322	4.3309	1.48503e-05	5.4681e-05	NUDC	protein_coding
ENSG00000173153.16	2240.54	0.801892	0.0629659	12.7353	3.76212e-37	2.3233e-35	ESRRA	protein_coding
ENSG00000101109.12	1424.86	0.801596	0.11736	6.83021	8.47923e-12	7.37727e-11	STK4	protein_coding
ENSG00000224066.1	33.05	0.800675	0.523695	1.52889	0.126291	0.188812	AL049795.1	lncRNA
ENSG00000162572.21	29.2649	0.800168	0.253588	3.15539	0.00160283	0.00397751	SCNN1D	protein_coding
ENSG00000134201.12	22.4513	0.799322	0.376566	2.12266	0.033782	0.0604878	GSTM5	protein_coding
ENSG00000186162.10	271.909	0.799182	0.264961	3.01623	0.00255941	0.00606676	CIDECP1	transcribed_unprocessed_pseudogene
ENSG00000115204.15	461.401	0.799131	0.0855884	9.33691	9.91851e-21	2.03068e-19	MPV17	protein_coding
ENSG00000198000.12	1518.44	0.798525	0.100043	7.98181	1.44201e-15	1.89389e-14	NOL8	protein_coding
ENSG00000172974.11	2638.29	0.798183	0.0668418	11.9414	7.20265e-33	3.4055e-31	VDAC2P5	processed_pseudogene
ENSG00000162065.14	778.459	0.796613	0.150384	5.2972	1.17592e-07	6.00055e-07	TBC1D24	protein_coding
ENSG00000108509.21	5175.05	0.795565	0.219668	3.62167	0.000292704	0.000853956	CAMTA2	protein_coding
ENSG00000212719.13	1159.97	0.795394	0.204911	3.88165	0.000103749	0.000330119	LINC02693	lncRNA
ENSG00000109133.13	2295.07	0.795386	0.0838362	9.48738	2.36908e-21	5.02019e-20	TMEM33	protein_coding
ENSG00000223396.4	159.565	0.795265	0.229268	3.46871	0.000522958	0.00144623	RPS10P7	transcribed_processed_pseudogene
ENSG00000161956.13	3251.8	0.795083	0.0838296	9.48452	2.43513e-21	5.15293e-20	SENP3	protein_coding
ENSG00000198900.6	6132.43	0.794784	0.220251	3.60854	0.000307925	0.000894223	TOP1	protein_coding
ENSG00000079156.17	728.691	0.794407	0.231671	3.42904	0.000605727	0.0016501	OSBPL6	protein_coding
ENSG00000111361.13	1156.81	0.79369	0.069466	11.4256	3.11549e-30	1.24046e-28	EIF2B1	protein_coding
ENSG00000158717.11	760.148	0.793516	0.0804228	9.8668	5.79854e-23	1.39701e-21	RNF166	protein_coding
ENSG00000130766.5	4157.06	0.792995	0.346981	2.28541	0.0222887	0.0418969	SESN2	protein_coding
ENSG00000260727.2	74.496	0.791554	0.22393	3.53482	0.000408054	0.00115529	SLC7A5P1	transcribed_unprocessed_pseudogene
ENSG00000125144.14	44.0529	0.791322	0.210275	3.76327	0.000167703	0.000512284	MT1G	protein_coding
ENSG00000106397.12	4610.68	0.791249	0.111278	7.11058	1.15553e-12	1.10096e-11	PLOD3	protein_coding
ENSG00000123395.14	1036.55	0.790903	0.143623	5.50681	3.65398e-08	2.02766e-07	ATG101	protein_coding
ENSG00000270885.2	1382.18	0.790443	0.0677267	11.6711	1.79175e-31	7.78999e-30	RASL10B	protein_coding
ENSG00000028310.18	1369.51	0.790135	0.09981	7.9164	2.44495e-15	3.14291e-14	BRD9	protein_coding
ENSG00000198780.12	1082.6	0.789359	0.196114	4.025	5.69758e-05	0.000190003	FAM169A	protein_coding
ENSG00000007171.18	470.908	0.789198	0.290057	2.72084	0.0065116	0.0140043	NOS2	protein_coding
ENSG00000167994.13	17.4227	0.789109	0.820778	0.961415	0.336343	0.427385	RAB3IL1	protein_coding
ENSG00000196236.13	393.065	0.788526	0.125745	6.27081	3.59169e-10	2.60136e-09	XPNPEP3	protein_coding
ENSG00000178809.11	378.136	0.788164	0.16984	4.64064	3.4733e-06	1.41228e-05	TRIM73	protein_coding
ENSG00000221585.1	23.6068	0.787608	0.263818	2.98543	0.00283184	0.00664688	MIR1226	miRNA
ENSG00000100490.9	166.129	0.786519	0.161326	4.87533	1.08625e-06	4.79155e-06	CDKL1	protein_coding
ENSG00000204147.11	321.477	0.786241	0.123209	6.38137	1.75512e-10	1.31656e-09	ASAH2B	protein_coding
ENSG00000128595.17	6801.73	0.786145	0.0436973	17.9907	2.30382e-72	7.57755e-70	CALU	protein_coding
ENSG00000225335.3	31.7909	0.785837	0.487451	1.61214	0.106932	0.16334	AC016027.1	lncRNA
ENSG00000103876.13	472.741	0.785551	0.124043	6.33292	2.40569e-10	1.77552e-09	FAH	protein_coding
ENSG00000168672.4	2995.87	0.785517	0.194131	4.04632	5.20288e-05	0.000174583	LRATD2	protein_coding
ENSG00000140941.14	1851.24	0.784517	0.473577	1.65658	0.0976047	0.151261	MAP1LC3B	protein_coding
ENSG00000173588.15	733.962	0.784048	0.179309	4.37262	1.22766e-05	4.58856e-05	CEP83	protein_coding
ENSG00000242288.9	494.42	0.783718	0.141322	5.54563	2.92893e-08	1.64984e-07	BMS1P4-AGAP5	lncRNA
ENSG00000145293.16	1998.77	0.783546	0.0800497	9.78825	1.26471e-22	2.95294e-21	ENOPH1	protein_coding
ENSG00000237669.1	30.6139	0.783298	0.280714	2.79037	0.00526472	0.011598	AL671277.2	unprocessed_pseudogene
ENSG00000162482.5	574.309	0.782528	0.170619	4.58641	4.50928e-06	1.80347e-05	AKR7A3	protein_coding
ENSG00000272189.1	54.86	0.782475	0.215106	3.63763	0.000275159	0.000807753	AL024508.1	lncRNA
ENSG00000160124.9	433.494	0.782207	0.0950495	8.22947	1.8804e-16	2.68401e-15	CCDC58	protein_coding
ENSG00000245614.4	40.7742	0.781937	0.208458	3.75106	0.000176089	0.000536063	DDX11-AS1	lncRNA
ENSG00000254838.5	20.9959	0.781332	0.304138	2.569	0.0101992	0.0209466	GVINP1	transcribed_unprocessed_pseudogene
ENSG00000104356.11	450.421	0.780212	0.108665	7.17998	6.97192e-13	6.85413e-12	POP1	protein_coding
ENSG00000174840.9	935.467	0.779921	0.0933068	8.35867	6.34281e-17	9.53944e-16	PDE12	protein_coding
ENSG00000153037.15	657.15	0.779863	0.113649	6.86202	6.78928e-12	6.00712e-11	SRP19	protein_coding
ENSG00000279267.1	45.6792	0.779803	0.315101	2.47477	0.0133321	0.0265484	AL078621.1	TEC
ENSG00000167103.12	131.467	0.779675	0.424275	1.83767	0.0661116	0.107985	PIP5KL1	protein_coding
ENSG00000151576.10	833.427	0.779587	0.100215	7.77918	7.29966e-15	8.92115e-14	QTRT2	protein_coding
ENSG00000275043.1	32.4627	0.779228	0.242156	3.21788	0.00129143	0.00327291	SNORD25	snoRNA
ENSG00000156697.13	2819.65	0.779038	0.0914723	8.51666	1.64217e-17	2.59354e-16	UTP14A	protein_coding
ENSG00000086730.17	17.728	0.778767	0.354529	2.19662	0.0280474	0.0513937	LAT2	protein_coding
ENSG00000197978.9	553.335	0.778482	0.270636	2.87649	0.00402123	0.00908078	GOLGA6L9	protein_coding
ENSG00000148331.12	1649.7	0.778463	0.073169	10.6392	1.95705e-26	6.09261e-25	ASB6	protein_coding
ENSG00000146733.14	2452.79	0.778294	0.250636	3.10527	0.00190106	0.00463097	PSPH	protein_coding
ENSG00000244165.2	1222.81	0.77823	0.167655	4.64185	3.45297e-06	1.40515e-05	P2RY11	protein_coding
ENSG00000132004.13	441.422	0.7782	0.0913002	8.52353	1.54765e-17	2.44937e-16	FBXW9	protein_coding
ENSG00000126953.8	331.388	0.778033	0.0913312	8.51881	1.61203e-17	2.54858e-16	TIMM8A	protein_coding
ENSG00000275329.1	37.3344	0.777762	0.283443	2.74398	0.00606994	0.0131687	AL138781.1	lncRNA
ENSG00000184068.2	19.6984	0.777444	0.426367	1.82342	0.0682405	0.110957	SREBF2-AS1	lncRNA
ENSG00000261611.6	233.99	0.77737	0.150443	5.16719	2.37638e-07	1.16311e-06	AC010547.4	protein_coding
ENSG00000189337.17	882.25	0.776477	0.10093	7.69322	1.43472e-14	1.68798e-13	KAZN	protein_coding
ENSG00000237753.2	59.8234	0.776428	0.225113	3.44905	0.000562556	0.0015449	AC079922.2	lncRNA
ENSG00000143772.9	854.211	0.776044	0.20932	3.70745	0.000209358	0.000629115	ITPKB	protein_coding
ENSG00000197136.4	1861.34	0.775657	0.112158	6.91572	4.65485e-12	4.19713e-11	PCNX3	protein_coding
ENSG00000147912.13	239.401	0.775551	0.183204	4.23327	2.30318e-05	8.18392e-05	FBXO10	protein_coding
ENSG00000036530.9	26.8374	0.775287	0.302569	2.56235	0.0103966	0.0213145	CYP46A1	protein_coding
ENSG00000115286.20	1239.03	0.774914	0.119552	6.48184	9.06113e-11	7.01612e-10	NDUFS7	protein_coding
ENSG00000164889.14	8152.2	0.774151	0.10989	7.04476	1.85785e-12	1.7298e-11	SLC4A2	protein_coding
ENSG00000052723.12	745.588	0.773315	0.181705	4.25587	2.08238e-05	7.44304e-05	SIKE1	protein_coding
ENSG00000149541.10	1090.64	0.772756	0.122068	6.33056	2.44276e-10	1.79849e-09	B3GAT3	protein_coding
ENSG00000144199.12	539.111	0.772255	0.0724927	10.6529	1.69081e-26	5.31848e-25	FAHD2B	protein_coding
ENSG00000124532.15	1080.92	0.772	0.0722631	10.6832	1.22004e-26	3.878e-25	MRS2	protein_coding
ENSG00000135763.10	879.867	0.770936	0.0890699	8.65541	4.91136e-18	8.13008e-17	URB2	protein_coding
ENSG00000229644.6	444.148	0.770387	0.138395	5.56659	2.59773e-08	1.47745e-07	NAMPTP1	processed_pseudogene
ENSG00000142684.9	994.081	0.769978	0.107562	7.15845	8.15938e-13	7.939e-12	ZNF593	protein_coding
ENSG00000115541.11	1376.51	0.769795	0.337002	2.28424	0.0223572	0.0420101	HSPE1	protein_coding
ENSG00000246985.8	29.6983	0.769362	0.243219	3.16325	0.00156019	0.00388181	SOCS2-AS1	lncRNA
ENSG00000180398.13	3257.16	0.769248	0.112516	6.83679	8.09879e-12	7.08383e-11	MCFD2	protein_coding
ENSG00000141540.11	878.73	0.769214	0.106215	7.24203	4.42006e-13	4.45539e-12	TTYH2	protein_coding
ENSG00000183048.12	2117.01	0.769092	0.17733	4.33707	1.44393e-05	5.32671e-05	SLC25A10	protein_coding
ENSG00000168701.19	387.823	0.768292	0.0882426	8.70659	3.13164e-18	5.27636e-17	TMEM208	protein_coding
ENSG00000176871.9	1711.33	0.767681	0.0838136	9.15938	5.21956e-20	1.01768e-18	WSB2	protein_coding
ENSG00000198355.5	2383.55	0.767669	0.0889354	8.63176	6.0416e-18	9.91425e-17	PIM3	protein_coding
ENSG00000120526.11	610.917	0.767373	0.0757835	10.1259	4.24262e-24	1.12026e-22	NUDCD1	protein_coding
ENSG00000177150.13	326.537	0.766943	0.139682	5.49066	4.0044e-08	2.20716e-07	FAM210A	protein_coding
ENSG00000160439.16	1512.64	0.766826	0.0971767	7.89105	2.99659e-15	3.80995e-14	RDH13	protein_coding
ENSG00000274213.1	43.5672	0.766703	0.357911	2.14216	0.0321807	0.0579084	AC015912.3	lncRNA
ENSG00000159216.19	293.993	0.766018	0.412979	1.85486	0.0636165	0.104496	RUNX1	protein_coding
ENSG00000174791.11	1330.53	0.765453	0.0604401	12.6647	9.28188e-37	5.59502e-35	RIN1	protein_coding
ENSG00000125931.11	197.784	0.765385	0.280187	2.73169	0.006301	0.0136133	CITED1	protein_coding
ENSG00000118246.14	1102.1	0.765122	0.076881	9.95203	2.4708e-23	6.1284e-22	FASTKD2	protein_coding
ENSG00000160208.13	4148.42	0.764641	0.096194	7.94895	1.88099e-15	2.45339e-14	RRP1B	protein_coding
ENSG00000124571.18	4950.62	0.764112	0.0736097	10.3806	3.03905e-25	8.69202e-24	XPO5	protein_coding
ENSG00000160229.13	33.4897	0.763088	0.26171	2.91578	0.00354803	0.00811268	ZNF66	protein_coding
ENSG00000030110.13	856.138	0.762799	0.102133	7.46865	8.10231e-14	8.92197e-13	BAK1	protein_coding
ENSG00000065183.16	2254.44	0.761671	0.0718574	10.5998	2.98748e-26	9.24346e-25	WDR3	protein_coding
ENSG00000197622.13	1603.94	0.76149	0.158841	4.79405	1.63447e-06	7.01945e-06	CDC42SE1	protein_coding
ENSG00000223685.6	33.8464	0.761427	0.3302	2.30596	0.0211129	0.0399018	LINC00571	lncRNA
ENSG00000197355.11	1746.8	0.760675	0.0849366	8.9558	3.37287e-19	6.19315e-18	UAP1L1	protein_coding
ENSG00000100311.17	2300.23	0.760617	0.294743	2.58061	0.00986259	0.0203243	PDGFB	protein_coding
ENSG00000147679.12	390.631	0.760484	0.110378	6.88985	5.58521e-12	4.99139e-11	UTP23	protein_coding
ENSG00000128626.11	1304.46	0.760338	0.134344	5.65963	1.51698e-08	8.93069e-08	MRPS12	protein_coding
ENSG00000187953.10	967.693	0.759994	0.213775	3.55511	0.000377818	0.00107552	PMS2CL	transcribed_unprocessed_pseudogene
ENSG00000111664.11	25.1276	0.759845	0.260289	2.91924	0.00350887	0.00804231	GNB3	protein_coding
ENSG00000136999.5	176.542	0.759782	0.187385	4.05466	5.02064e-05	0.00016888	CCN3	protein_coding
ENSG00000124216.4	261.678	0.759772	0.230256	3.29968	0.000967942	0.00252935	SNAI1	protein_coding
ENSG00000136738.15	1481.34	0.759597	0.219309	3.4636	0.000533002	0.00147052	STAM	protein_coding
ENSG00000253917.4	24.7072	0.759042	0.33747	2.24921	0.024499	0.0456658	AC226119.1	lncRNA
ENSG00000099901.17	4067.29	0.758915	0.159326	4.76328	1.90474e-06	8.08119e-06	RANBP1	protein_coding
ENSG00000178896.9	632.101	0.758574	0.115127	6.58902	4.42749e-11	3.58799e-10	EXOSC4	protein_coding
ENSG00000144597.14	1756.93	0.757784	0.24221	3.12862	0.00175627	0.00431719	EAF1	protein_coding
ENSG00000111845.5	879.185	0.757617	0.12251	6.18413	6.24447e-10	4.43563e-09	PAK1IP1	protein_coding
ENSG00000124541.7	993.964	0.757455	0.0734982	10.3058	6.63605e-25	1.84727e-23	RRP36	protein_coding
ENSG00000131584.19	1815.05	0.756928	0.108846	6.95414	3.54724e-12	3.23507e-11	ACAP3	protein_coding
ENSG00000106351.13	740.564	0.756768	0.15376	4.92174	8.5776e-07	3.87516e-06	AGFG2	protein_coding
ENSG00000152056.17	452.265	0.756407	0.0945917	7.99655	1.27958e-15	1.68641e-14	AP1S3	protein_coding
ENSG00000106554.13	3207.67	0.756388	0.0454115	16.6563	2.72377e-62	5.80432e-60	CHCHD3	protein_coding
ENSG00000113615.13	825.836	0.755793	0.134903	5.60249	2.1129e-08	1.21645e-07	SEC24A	protein_coding
ENSG00000188566.14	733.099	0.755529	0.0750568	10.0661	7.80077e-24	2.00724e-22	NDOR1	protein_coding
ENSG00000272502.1	164.591	0.755036	0.294702	2.56203	0.0104062	0.0213277	AC104958.2	lncRNA
ENSG00000172840.7	1012.4	0.754482	0.112341	6.71602	1.86755e-11	1.57415e-10	PDP2	protein_coding
ENSG00000252561.1	87.757	0.754395	0.169247	4.45736	8.29756e-06	3.19446e-05	RNU1-125P	snRNA
ENSG00000215154.6	574.746	0.754092	0.109346	6.8964	5.33353e-12	4.77775e-11	AC141586.1	transcribed_unprocessed_pseudogene
ENSG00000239467.6	576.052	0.754029	0.288038	2.61781	0.00884948	0.0184629	AC007405.3	lncRNA
ENSG00000118894.15	632.034	0.753033	0.0898879	8.37747	5.40796e-17	8.19864e-16	EEF2KMT	protein_coding
ENSG00000277741.4	98.6545	0.752581	0.346649	2.17102	0.0299297	0.0543881	GOLGA6L17P	transcribed_unprocessed_pseudogene
ENSG00000178773.15	2382.1	0.752369	0.142535	5.2785	1.30247e-07	6.60221e-07	CPNE7	protein_coding
ENSG00000274605.2	132.296	0.752029	0.145919	5.15373	2.55354e-07	1.24469e-06	PCCA-DT	lncRNA
ENSG00000115963.13	299.354	0.751937	0.169133	4.44583	8.75543e-06	3.35962e-05	RND3	protein_coding
ENSG00000137574.11	956.919	0.751771	0.169122	4.44514	8.78337e-06	3.36863e-05	TGS1	protein_coding
ENSG00000156253.7	1103.82	0.751465	0.130454	5.76038	8.39247e-09	5.12008e-08	RWDD2B	protein_coding
ENSG00000176994.11	1521.64	0.750926	0.153901	4.87927	1.06479e-06	4.70649e-06	SMCR8	protein_coding
ENSG00000181610.13	730.585	0.750067	0.0860278	8.71889	2.80934e-18	4.7492e-17	MRPS23	protein_coding
ENSG00000119508.18	34.4807	0.749931	0.228668	3.27957	0.00103966	0.00269627	NR4A3	protein_coding
ENSG00000280347.1	95.7251	0.749862	0.301217	2.48944	0.0127945	0.0255855	AC000123.3	TEC
ENSG00000101247.18	304.77	0.749825	0.0944396	7.93973	2.02618e-15	2.62917e-14	NDUFAF5	protein_coding
ENSG00000114853.14	862.498	0.74952	0.0584733	12.8182	1.29747e-37	8.24821e-36	ZBTB47	protein_coding
ENSG00000143774.16	1963.01	0.749347	0.116779	6.41679	1.39174e-10	1.05655e-09	GUK1	protein_coding
ENSG00000179041.4	1636.66	0.749309	0.112026	6.68873	2.25118e-11	1.887e-10	RRS1	protein_coding
ENSG00000275216.2	1440.36	0.748197	0.141506	5.28738	1.24082e-07	6.31472e-07	AL161431.1	lncRNA
ENSG00000139372.15	730.525	0.747968	0.0839816	8.90633	5.27499e-19	9.51259e-18	TDG	protein_coding
ENSG00000178440.7	950.003	0.747522	0.119285	6.26669	3.68795e-10	2.6698e-09	TIMM23B-AGAP6	protein_coding
ENSG00000176945.17	32.856	0.746831	0.286328	2.60831	0.00909911	0.0189159	MUC20	protein_coding
ENSG00000116120.11	2534.94	0.746683	0.0784578	9.517	1.78245e-21	3.80911e-20	FARSB	protein_coding
ENSG00000204149.12	765.031	0.74621	0.127059	5.87293	4.28165e-09	2.71278e-08	AGAP6	protein_coding
ENSG00000154370.16	1756.95	0.746119	0.190558	3.91544	9.0238e-05	0.000290304	TRIM11	protein_coding
ENSG00000179673.5	28.099	0.745789	0.369168	2.02019	0.0433641	0.0751029	RPRML	protein_coding
ENSG00000173917.10	463.321	0.745695	0.146345	5.09544	3.47923e-07	1.66479e-06	HOXB2	protein_coding
ENSG00000198156.10	38.9873	0.745546	0.208984	3.56747	0.00036044	0.0010311	NPIPB6	protein_coding
ENSG00000085721.13	2404.46	0.744968	0.136979	5.43854	5.37175e-08	2.89645e-07	RRN3	protein_coding
ENSG00000285655.1	360.028	0.744601	0.125542	5.93111	3.00894e-09	1.94553e-08	AC009879.2	protein_coding
ENSG00000083093.10	578.66	0.744202	0.0822786	9.04491	1.49789e-19	2.83643e-18	PALB2	protein_coding
ENSG00000104689.10	681.254	0.743848	0.0661173	11.2504	2.30446e-29	8.80468e-28	TNFRSF10A	protein_coding
ENSG00000134758.14	977.694	0.743714	0.0923565	8.05264	8.1025e-16	1.09554e-14	RNF138	protein_coding
ENSG00000090432.7	771.422	0.743608	0.0599889	12.3958	2.75515e-35	1.53821e-33	MUL1	protein_coding
ENSG00000164405.11	1226.91	0.743577	0.143663	5.17585	2.2688e-07	1.1127e-06	UQCRQ	protein_coding
ENSG00000104331.9	1712.42	0.742995	0.0832224	8.92782	4.3447e-19	7.89139e-18	BPNT2	protein_coding
ENSG00000170027.7	3758.31	0.742826	0.0895628	8.29391	1.09581e-16	1.60811e-15	YWHAG	protein_coding
ENSG00000089048.14	668.259	0.742214	0.103321	7.18355	6.79243e-13	6.68637e-12	ESF1	protein_coding
ENSG00000146909.8	2014.51	0.741673	0.0919928	8.06229	7.48761e-16	1.01421e-14	NOM1	protein_coding
ENSG00000125912.11	3798.49	0.741643	0.120596	6.14981	7.75755e-10	5.42634e-09	NCLN	protein_coding
ENSG00000005194.15	1188.68	0.741533	0.0669257	11.08	1.56954e-28	5.69475e-27	CIAPIN1	protein_coding
ENSG00000115761.16	777.564	0.741244	0.0840173	8.82252	1.11916e-18	1.95079e-17	NOL10	protein_coding
ENSG00000132661.4	505.453	0.741196	0.101694	7.28846	3.13516e-13	3.22029e-12	NXT1	protein_coding
ENSG00000113742.14	328.697	0.741162	0.295921	2.5046	0.0122591	0.0246355	CPEB4	protein_coding
ENSG00000235454.1	40.742	0.740685	0.24163	3.06537	0.00217402	0.00523357	HAUS6P3	processed_pseudogene
ENSG00000117155.16	1177.75	0.740676	0.123178	6.01304	1.82078e-09	1.21344e-08	SSX2IP	protein_coding
ENSG00000148824.19	733.182	0.740385	0.130527	5.67225	1.40933e-08	8.32935e-08	MTG1	protein_coding
ENSG00000168936.11	2384.58	0.739686	0.082253	8.99281	2.4099e-19	4.48484e-18	TMEM129	protein_coding
ENSG00000141873.11	918.277	0.737927	0.086922	8.48953	2.07476e-17	3.25297e-16	SLC39A3	protein_coding
ENSG00000278662.5	197.626	0.73788	0.304414	2.42394	0.0153532	0.0300664	GOLGA6L10	protein_coding
ENSG00000259429.5	288.964	0.737613	0.348102	2.11896	0.0340942	0.0609818	UBE2Q2P2	transcribed_unprocessed_pseudogene
ENSG00000170385.10	1178.79	0.737265	0.265568	2.77618	0.00550015	0.0120535	SLC30A1	protein_coding
ENSG00000123095.6	31.2607	0.737093	0.226672	3.25181	0.00114674	0.0029462	BHLHE41	protein_coding
ENSG00000132382.15	7104.27	0.736954	0.094671	7.78437	7.00622e-15	8.59725e-14	MYBBP1A	protein_coding
ENSG00000171497.5	1617.09	0.73692	0.0815012	9.04183	1.54075e-19	2.9103e-18	PPID	protein_coding
ENSG00000124275.15	1246.83	0.736909	0.1296	5.68604	1.30019e-08	7.73877e-08	MTRR	protein_coding
ENSG00000121743.4	435.752	0.736503	0.205707	3.58035	0.000343137	0.000987196	GJA3	protein_coding
ENSG00000171813.14	655.672	0.735862	0.058565	12.5649	3.29358e-36	1.93147e-34	PWWP2B	protein_coding
ENSG00000156030.13	3539.36	0.735395	0.258569	2.8441	0.00445369	0.00996514	MIDEAS	protein_coding
ENSG00000100150.20	824.965	0.735305	0.0918133	8.0087	1.15931e-15	1.53728e-14	DEPDC5	protein_coding
ENSG00000135740.17	74.0009	0.73474	0.249441	2.94554	0.00322389	0.00746976	SLC9A5	protein_coding
ENSG00000100372.15	718.972	0.734673	0.0938455	7.82854	4.93577e-15	6.14355e-14	SLC25A17	protein_coding
ENSG00000170515.14	12669.4	0.734381	0.0498671	14.7268	4.34083e-49	4.97551e-47	PA2G4	protein_coding
ENSG00000112473.18	2469.97	0.734311	0.0795121	9.23521	2.5777e-20	5.12492e-19	SLC39A7	protein_coding
ENSG00000101361.17	7957.95	0.734288	0.0972077	7.55381	4.2271e-14	4.75863e-13	NOP56	protein_coding
ENSG00000175792.12	1476.53	0.734271	0.0826531	8.88377	6.46314e-19	1.15862e-17	RUVBL1	protein_coding
ENSG00000179091.5	4097.96	0.733988	0.123738	5.93178	2.99661e-09	1.93921e-08	CYC1	protein_coding
ENSG00000103404.14	707.715	0.733898	0.0942145	7.78965	6.71955e-15	8.27906e-14	USP31	protein_coding
ENSG00000182372.10	302.501	0.733838	0.09492	7.73112	1.06601e-14	1.27905e-13	CLN8	protein_coding
ENSG00000147526.20	1388.95	0.733163	0.110269	6.64886	2.95379e-11	2.43945e-10	TACC1	protein_coding
ENSG00000179295.18	3972.84	0.732949	0.0920748	7.96036	1.71534e-15	2.24702e-14	PTPN11	protein_coding
ENSG00000198546.15	2156.18	0.732625	0.0700818	10.4539	1.40689e-25	4.12523e-24	ZNF511	protein_coding
ENSG00000102780.17	476.03	0.732412	0.160581	4.561	5.09101e-06	2.02011e-05	DGKH	protein_coding
ENSG00000233325.3	44.96	0.731271	0.20343	3.59471	0.000324757	0.000938779	MIPEPP3	transcribed_unprocessed_pseudogene
ENSG00000167895.15	179.432	0.731228	0.3254	2.24717	0.0246294	0.045892	TMC8	protein_coding
ENSG00000123739.11	1300.32	0.731178	0.176097	4.15212	3.29406e-05	0.00011452	PLA2G12A	protein_coding
ENSG00000034152.19	2385.88	0.730513	0.085143	8.57983	9.50113e-18	1.53417e-16	MAP2K3	protein_coding
ENSG00000114767.7	982.445	0.730263	0.180756	4.04005	5.34402e-05	0.000179041	RRP9	protein_coding
ENSG00000167085.12	5661.62	0.729998	0.176959	4.12523	3.70361e-05	0.000127267	PHB	protein_coding
ENSG00000164062.13	4986.58	0.729114	0.0960935	7.58755	3.26006e-14	3.71701e-13	APEH	protein_coding
ENSG00000250479.9	2617.85	0.728884	0.103749	7.02543	2.13401e-12	1.97357e-11	CHCHD10	protein_coding
ENSG00000120686.12	1323.28	0.728376	0.150751	4.83165	1.35405e-06	5.88362e-06	UFM1	protein_coding
ENSG00000153721.19	337.881	0.728172	0.133664	5.4478	5.09977e-08	2.75964e-07	CNKSR3	protein_coding
ENSG00000131462.8	2160.06	0.728047	0.19479	3.73761	0.00018578	0.000563637	TUBG1	protein_coding
ENSG00000049541.11	2226.01	0.728022	0.111248	6.54416	5.98297e-11	4.75932e-10	RFC2	protein_coding
ENSG00000176142.13	825.648	0.72785	0.10351	7.03169	2.04042e-12	1.89048e-11	TMEM39A	protein_coding
ENSG00000101773.19	2800.37	0.727495	0.0967103	7.52242	5.37728e-14	5.99103e-13	RBBP8	protein_coding
ENSG00000155304.6	1690.92	0.727487	0.251601	2.89143	0.00383493	0.00870425	HSPA13	protein_coding
ENSG00000065485.20	887.209	0.727186	0.125832	5.77904	7.51287e-09	4.61322e-08	PDIA5	protein_coding
ENSG00000247708.8	184.794	0.727035	0.169419	4.29134	1.77596e-05	6.43373e-05	STX18-AS1	lncRNA
ENSG00000230148.8	29.863	0.726989	0.282846	2.57027	0.010162	0.0208787	HOXB-AS1	lncRNA
ENSG00000175756.13	1452.65	0.726783	0.188056	3.86471	0.000111222	0.000351679	AURKAIP1	protein_coding
ENSG00000273541.1	146.879	0.726407	0.226437	3.20799	0.00133667	0.00337853	AL137060.1	misc_RNA
ENSG00000279759.1	62.6552	0.726196	0.312915	2.32075	0.0203006	0.0385331	AC118344.2	TEC
ENSG00000130414.12	1876.94	0.726139	0.0760552	9.54754	1.32817e-21	2.87896e-20	NDUFA10	protein_coding
ENSG00000198382.9	646.542	0.725862	0.141641	5.12465	2.98083e-07	1.43631e-06	UVRAG	protein_coding
ENSG00000278619.5	306.923	0.72577	0.0834212	8.70007	3.31687e-18	5.5575e-17	MRM1	protein_coding
ENSG00000255717.7	8082.78	0.725662	0.341177	2.12694	0.0334254	0.0599699	SNHG1	lncRNA
ENSG00000178105.11	1443.87	0.725468	0.0889608	8.15492	3.49413e-16	4.89501e-15	DDX10	protein_coding
ENSG00000272904.1	35.5427	0.725101	0.224812	3.22537	0.00125812	0.00320074	AL390726.2	lncRNA
ENSG00000197024.9	996.775	0.725069	0.116435	6.22723	4.74763e-10	3.40434e-09	ZNF398	protein_coding
ENSG00000196850.6	1276.25	0.724276	0.15236	4.75371	1.9972e-06	8.4454e-06	PPTC7	protein_coding
ENSG00000136908.18	1837.96	0.723936	0.0697419	10.3802	3.051e-25	8.70973e-24	DPM2	protein_coding
ENSG00000131871.15	760.869	0.723583	0.0736719	9.82169	9.08118e-23	2.1435e-21	SELENOS	protein_coding
ENSG00000147174.11	50.9339	0.723557	0.33639	2.15095	0.0314802	0.0567966	GCNA	protein_coding
ENSG00000137074.20	744.546	0.722861	0.0909072	7.95164	1.84058e-15	2.40484e-14	APTX	protein_coding
ENSG00000171928.14	527.784	0.722685	0.116147	6.22217	4.9032e-10	3.5109e-09	TVP23B	protein_coding
ENSG00000103121.9	362.739	0.721733	0.0995232	7.25191	4.10937e-13	4.16163e-12	CMC2	protein_coding
ENSG00000272235.1	34.582	0.721483	0.312664	2.30754	0.021025	0.0397882	AL590438.1	lncRNA
ENSG00000188611.15	280.534	0.721197	0.14031	5.14004	2.74675e-07	1.33242e-06	ASAH2	protein_coding
ENSG00000234160.1	87.0327	0.721135	0.137916	5.2288	1.70617e-07	8.49714e-07	AL513165.1	lncRNA
ENSG00000128283.7	4203.77	0.720878	0.104705	6.88485	5.78497e-12	5.15768e-11	CDC42EP1	protein_coding
ENSG00000176749.9	453.242	0.719719	0.0761244	9.45452	3.24518e-21	6.83838e-20	CDK5R1	protein_coding
ENSG00000158615.9	1430.79	0.71853	0.161348	4.4533	8.45622e-06	3.25223e-05	PPP1R15B	protein_coding
ENSG00000152642.11	1030.02	0.718435	0.144775	4.96244	6.96131e-07	3.18876e-06	GPD1L	protein_coding
ENSG00000059769.20	347.796	0.717946	0.11155	6.43607	1.22606e-10	9.35934e-10	DNAJC25	protein_coding
ENSG00000092853.14	744.022	0.717828	0.166927	4.30024	1.70614e-05	6.20379e-05	CLSPN	protein_coding
ENSG00000002822.15	1086	0.717716	0.10021	7.16209	7.94561e-13	7.75094e-12	MAD1L1	protein_coding
ENSG00000163577.8	225.294	0.715942	0.109443	6.54168	6.08333e-11	4.82394e-10	EIF5A2	protein_coding
ENSG00000162066.15	795.451	0.715851	0.069315	10.3275	5.29209e-25	1.48277e-23	AMDHD2	protein_coding
ENSG00000071539.14	1150	0.715629	0.137765	5.19457	2.05196e-07	1.0116e-06	TRIP13	protein_coding
ENSG00000143322.21	1418.05	0.715522	0.192525	3.71651	0.000201994	0.000608193	ABL2	protein_coding
ENSG00000139405.16	590.626	0.715361	0.103528	6.90987	4.85115e-12	4.36113e-11	RITA1	protein_coding
ENSG00000117308.15	470.424	0.715068	0.159321	4.48822	7.18206e-06	2.78556e-05	GALE	protein_coding
ENSG00000262660.1	3459.3	0.714637	0.127706	5.59597	2.19396e-08	1.25976e-07	AC139530.2	protein_coding
ENSG00000143398.20	2473.79	0.714583	0.126708	5.63961	1.70433e-08	9.95233e-08	PIP5K1A	protein_coding
ENSG00000155975.10	910.019	0.714448	0.177093	4.03431	5.4762e-05	0.000183226	VPS37A	protein_coding
ENSG00000283496.1	1363.55	0.714386	0.0873215	8.1811	2.81262e-16	3.96228e-15	ZNF511-PRAP1	protein_coding
ENSG00000198763.3	254141	0.71417	0.163493	4.36821	1.2527e-05	4.67523e-05	MT-ND2	protein_coding
ENSG00000087263.17	2185.32	0.713969	0.156813	4.55301	5.28841e-06	2.0935e-05	OGFOD1	protein_coding
ENSG00000243414.6	136.361	0.713602	0.260093	2.74365	0.00607608	0.0131801	TICAM2	protein_coding
ENSG00000138821.13	574.152	0.713513	0.15346	4.6495	3.32738e-06	1.35916e-05	SLC39A8	protein_coding
ENSG00000286221.1	176.775	0.7133	0.129323	5.51567	3.47463e-08	1.93847e-07	AC009070.1	protein_coding
ENSG00000267698.1	23.8249	0.713269	0.333726	2.13729	0.0325747	0.0585756	AC002116.2	lncRNA
ENSG00000163684.11	907.624	0.712998	0.125648	5.67456	1.39044e-08	8.23702e-08	RPP14	protein_coding
ENSG00000274227.1	18.9469	0.712941	0.36413	1.95793	0.0502385	0.0852617	AC073575.2	lncRNA
ENSG00000139800.8	526.652	0.711701	0.132392	5.37572	7.62773e-08	4.02117e-07	ZIC5	protein_coding
ENSG00000188976.11	6456.13	0.711531	0.133594	5.32608	1.00357e-07	5.20357e-07	NOC2L	protein_coding
ENSG00000168566.13	771.326	0.711375	0.153299	4.64043	3.47684e-06	1.41334e-05	SNRNP48	protein_coding
ENSG00000113569.16	2173.74	0.710958	0.0586587	12.1202	8.25208e-34	4.1618e-32	NUP155	protein_coding
ENSG00000149483.12	539.153	0.710916	0.125114	5.68216	1.33004e-08	7.90705e-08	TMEM138	protein_coding
ENSG00000171084.15	410.504	0.710896	0.117665	6.04169	1.5251e-09	1.02783e-08	FAM86JP	transcribed_unprocessed_pseudogene
ENSG00000227959.1	36.1487	0.710752	0.361403	1.96665	0.0492239	0.0837654	AL451042.2	lncRNA
ENSG00000188158.16	155.26	0.710529	0.366769	1.93726	0.0527131	0.0889823	NHS	protein_coding
ENSG00000119640.9	128.81	0.70998	0.138834	5.11389	3.15594e-07	1.5173e-06	ACYP1	protein_coding
ENSG00000228716.7	1456.36	0.70994	0.0854532	8.30794	9.7378e-17	1.4388e-15	DHFR	protein_coding
ENSG00000105364.14	5408.63	0.709917	0.0975508	7.27741	3.40284e-13	3.47871e-12	MRPL4	protein_coding
ENSG00000124143.10	85.8608	0.709867	0.338299	2.09834	0.0358749	0.0637298	ARHGAP40	protein_coding
ENSG00000088682.14	1766.42	0.709723	0.0482039	14.7234	4.56352e-49	5.17815e-47	COQ9	protein_coding
ENSG00000111371.16	12978.5	0.709524	0.201411	3.52277	0.000427058	0.00120369	SLC38A1	protein_coding
ENSG00000169598.17	442.493	0.708791	0.0756289	9.37196	7.11986e-21	1.47769e-19	DFFB	protein_coding
ENSG00000164056.11	121.677	0.708727	0.207302	3.41882	0.000628935	0.00170901	SPRY1	protein_coding
ENSG00000249858.2	21.7123	0.708323	0.307179	2.30589	0.0211165	0.0399018	SNX5P1	processed_pseudogene
ENSG00000136560.14	401.537	0.708302	0.172073	4.11628	3.85031e-05	0.000131948	TANK	protein_coding
ENSG00000089916.18	1005.09	0.708234	0.131729	5.37644	7.59721e-08	4.00647e-07	GPATCH2L	protein_coding
ENSG00000182584.6	70.7198	0.708102	0.17425	4.06371	4.82979e-05	0.000162859	ACTL10	protein_coding
ENSG00000186660.15	3022.01	0.707896	0.109955	6.43806	1.21007e-10	9.26071e-10	ZFP91	protein_coding
ENSG00000174939.11	148.208	0.707866	0.138899	5.09628	3.46401e-07	1.65856e-06	ASPHD1	protein_coding
ENSG00000033867.16	1031.8	0.707549	0.133381	5.30474	1.12835e-07	5.78711e-07	SLC4A7	protein_coding
ENSG00000089818.18	1092.21	0.707469	0.0994357	7.11484	1.12044e-12	1.07225e-11	NECAP1	protein_coding
ENSG00000112576.13	825.705	0.707311	0.188301	3.75627	0.000172462	0.000525762	CCND3	protein_coding
ENSG00000182154.8	796.41	0.707216	0.186651	3.78898	0.000151269	0.000467178	MRPL41	protein_coding
ENSG00000101084.18	1111.19	0.706736	0.0724766	9.75123	1.82251e-22	4.1843e-21	RAB5IF	protein_coding
ENSG00000163541.12	1539.1	0.706602	0.0602527	11.7273	9.23329e-32	4.07287e-30	SUCLG1	protein_coding
ENSG00000277194.1	82.9057	0.706464	0.206541	3.42046	0.000625162	0.00169968	SNORD22	snoRNA
ENSG00000199673.1	26.516	0.70624	0.293674	2.40484	0.0161794	0.0314766	SNORD16	snoRNA
ENSG00000174013.8	772.744	0.705969	0.110792	6.37202	1.86555e-10	1.3918e-09	FBXO45	protein_coding
ENSG00000131828.14	2112.27	0.705749	0.142606	4.94894	7.462e-07	3.39958e-06	PDHA1	protein_coding
ENSG00000053372.5	2147.39	0.705551	0.0677068	10.4207	1.99533e-25	5.80564e-24	MRTO4	protein_coding
ENSG00000198580.7	29.7513	0.704415	0.271096	2.59839	0.00936608	0.0194068	AC073343.1	unprocessed_pseudogene
ENSG00000112379.9	1778.33	0.703942	0.106358	6.61863	3.62544e-11	2.96823e-10	ARFGEF3	protein_coding
ENSG00000267149.2	640.882	0.703751	0.0728454	9.66089	4.42008e-22	9.96659e-21	AC011476.2	lncRNA
ENSG00000105409.19	4330.87	0.70372	0.0616306	11.4184	3.38568e-30	1.33748e-28	ATP1A3	protein_coding
ENSG00000285665.1	64.2944	0.703191	0.282004	2.49355	0.0126473	0.0253347	AL031274.1	processed_pseudogene
ENSG00000138073.14	1370.8	0.703123	0.0554858	12.6721	8.43967e-37	5.10769e-35	PREB	protein_coding
ENSG00000261884.2	222.83	0.702601	0.204057	3.44316	0.000574964	0.00157452	AC040162.1	protein_coding
ENSG00000101412.13	1270.77	0.702416	0.0795568	8.82911	1.05516e-18	1.84349e-17	E2F1	protein_coding
ENSG00000180035.13	1017.48	0.702366	0.147942	4.74758	2.05864e-06	8.68335e-06	ZNF48	protein_coding
ENSG00000129116.19	890.097	0.70209	0.14997	4.68153	2.84747e-06	1.17583e-05	PALLD	protein_coding
ENSG00000168488.18	12700.5	0.701762	0.187805	3.73664	0.000186493	0.000565571	ATXN2L	protein_coding
ENSG00000077044.11	1634.65	0.701711	0.169714	4.13467	3.55469e-05	0.00012255	DGKD	protein_coding
ENSG00000284008.1	35.6917	0.701216	0.326455	2.14797	0.0317162	0.0571813	MIR6511B1	miRNA
ENSG00000109445.11	801.114	0.700757	0.123827	5.65918	1.52101e-08	8.95094e-08	ZNF330	protein_coding
ENSG00000225697.13	433.866	0.700341	0.126835	5.52168	3.35775e-08	1.87741e-07	SLC26A6	protein_coding
ENSG00000146433.9	1431.5	0.700124	0.0972505	7.19917	6.05786e-13	6.00625e-12	TMEM181	protein_coding
ENSG00000170448.12	1309.85	0.700097	0.155641	4.49814	6.8549e-06	2.66893e-05	NFXL1	protein_coding
ENSG00000163811.12	3208.47	0.700025	0.0866866	8.07536	6.72804e-16	9.16249e-15	WDR43	protein_coding
ENSG00000141448.11	114.255	0.699899	0.380733	1.83829	0.0660193	0.107858	GATA6	protein_coding
ENSG00000108561.8	5256.42	0.699439	0.114982	6.08302	1.17936e-09	8.05588e-09	C1QBP	protein_coding
ENSG00000198899.2	305261	0.698922	0.142108	4.91825	8.73217e-07	3.94146e-06	MT-ATP6	protein_coding
ENSG00000188659.9	35.8044	0.698744	0.295277	2.3664	0.0179618	0.0346017	SAXO2	protein_coding
ENSG00000168010.11	492.99	0.698228	0.1315	5.30971	1.09799e-07	5.64671e-07	ATG16L2	protein_coding
ENSG00000167173.19	1208.53	0.697469	0.0799157	8.72756	2.60234e-18	4.41406e-17	C15orf39	protein_coding
ENSG00000135723.14	300.921	0.697177	0.245222	2.84305	0.00446845	0.00999521	FHOD1	protein_coding
ENSG00000232611.1	39.0946	0.697158	0.351592	1.98286	0.0473832	0.0810065	AL683813.2	lncRNA
ENSG00000132254.12	1381.29	0.697038	0.0912382	7.63976	2.17619e-14	2.51726e-13	ARFIP2	protein_coding
ENSG00000128973.13	3147.92	0.696807	0.0607293	11.474	1.78262e-30	7.23082e-29	CLN6	protein_coding
ENSG00000267251.2	47.1243	0.696565	0.192048	3.62704	0.000286684	0.000837845	AC139100.1	lncRNA
ENSG00000103043.15	2704.14	0.696468	0.0642301	10.8433	2.14505e-27	7.18024e-26	VAC14	protein_coding
ENSG00000130164.14	7069.14	0.695745	0.264209	2.63331	0.00845579	0.017732	LDLR	protein_coding
ENSG00000119912.17	1574.63	0.695564	0.084082	8.27245	1.31236e-16	1.91106e-15	IDE	protein_coding
ENSG00000156983.16	1417.62	0.695171	0.141789	4.90285	9.44544e-07	4.22185e-06	BRPF1	protein_coding
ENSG00000070814.22	5433.12	0.694507	0.118368	5.86736	4.428e-09	2.79732e-08	TCOF1	protein_coding
ENSG00000169884.14	303.872	0.69437	0.1886	3.68171	0.000231671	0.000690132	WNT10B	protein_coding
ENSG00000283799.1	55.2278	0.694192	0.216408	3.20779	0.00133761	0.00338033	MIR1182	miRNA
ENSG00000288520.1	164.672	0.694122	0.126811	5.47366	4.40846e-08	2.41317e-07	AL357075.4	protein_coding
ENSG00000134077.16	989.328	0.694021	0.0864566	8.02739	9.95716e-16	1.3332e-14	THUMPD3	protein_coding
ENSG00000143919.15	408.633	0.693572	0.090061	7.70114	1.3486e-14	1.58788e-13	CAMKMT	protein_coding
ENSG00000213593.10	1837.05	0.693544	0.0596837	11.6203	3.24894e-31	1.3886e-29	TMX2	protein_coding
ENSG00000144674.16	3567.69	0.69333	0.118354	5.85812	4.68133e-09	2.95242e-08	GOLGA4	protein_coding
ENSG00000140983.14	2967.37	0.693261	0.0799665	8.66939	4.34434e-18	7.22307e-17	RHOT2	protein_coding
ENSG00000198837.10	1807.47	0.693069	0.0965842	7.1758	7.18845e-13	7.05326e-12	DENND4B	protein_coding
ENSG00000167904.15	356.926	0.692792	0.113299	6.11471	9.67334e-10	6.67386e-09	TMEM68	protein_coding
ENSG00000106852.15	348.093	0.692776	0.126262	5.48683	4.09216e-08	2.2498e-07	LHX6	protein_coding
ENSG00000163507.14	425.856	0.692459	0.105192	6.58281	4.61624e-11	3.73296e-10	CIP2A	protein_coding
ENSG00000211454.15	179.306	0.692003	0.171334	4.03892	5.36971e-05	0.000179862	AKR7L	polymorphic_pseudogene
ENSG00000117877.11	730.21	0.691551	0.169404	4.08225	4.46014e-05	0.000151305	CD3EAP	protein_coding
ENSG00000165572.8	547.194	0.691474	0.0793359	8.71578	2.88753e-18	4.87049e-17	KBTBD6	protein_coding
ENSG00000234667.2	76.4277	0.691257	0.368476	1.87599	0.0606567	0.100244	ACTBP13	unitary_pseudogene
ENSG00000149187.18	2242.86	0.69122	0.140008	4.937	7.93345e-07	3.6046e-06	CELF1	protein_coding
ENSG00000169689.15	896.073	0.691134	0.245438	2.81593	0.00486368	0.0107979	CENPX	protein_coding
ENSG00000162062.15	397.066	0.69113	0.151323	4.56726	4.94136e-06	1.96589e-05	TEDC2	protein_coding
ENSG00000061656.10	19.6928	0.690931	0.312709	2.2095	0.0271401	0.0499255	SPAG4	protein_coding
ENSG00000165832.6	686.406	0.69077	0.171671	4.02381	5.7264e-05	0.000190838	TRUB1	protein_coding
ENSG00000067334.14	1516.95	0.690282	0.0716965	9.62783	6.10026e-22	1.36332e-20	DNTTIP2	protein_coding
ENSG00000131148.9	826.873	0.69013	0.0915365	7.5394	4.72136e-14	5.28359e-13	EMC8	protein_coding
ENSG00000223572.10	1528.31	0.689654	0.0973227	7.08626	1.37788e-12	1.29971e-11	CKMT1A	protein_coding
ENSG00000274582.1	19.5467	0.689597	0.354403	1.9458	0.0516787	0.087402	SNORA16A	snoRNA
ENSG00000280498.1	19.5467	0.689597	0.354403	1.9458	0.0516787	0.087402	SNORA16A	snoRNA
ENSG00000145604.16	920.289	0.689466	0.169617	4.06484	4.80663e-05	0.000162259	SKP2	protein_coding
ENSG00000110080.19	413.907	0.689184	0.0758003	9.0921	9.71448e-20	1.86287e-18	ST3GAL4	protein_coding
ENSG00000087266.17	2852.84	0.689082	0.179861	3.83119	0.000127525	0.000398863	SH3BP2	protein_coding
ENSG00000081087.15	158.217	0.689059	0.161532	4.26577	1.99211e-05	7.1474e-05	OSTM1	protein_coding
ENSG00000189223.15	1023	0.689021	0.215034	3.20423	0.00135423	0.00341605	PAX8-AS1	lncRNA
ENSG00000175764.14	130.707	0.688915	0.114745	6.0039	1.92638e-09	1.27946e-08	TTLL11	protein_coding
ENSG00000109861.16	1360.57	0.688651	0.148046	4.65159	3.29389e-06	1.34657e-05	CTSC	protein_coding
ENSG00000233101.10	217.194	0.688407	0.163103	4.2207	2.43549e-05	8.61561e-05	HOXB-AS3	lncRNA
ENSG00000105821.15	1812.4	0.688346	0.110194	6.24665	4.19338e-10	3.01743e-09	DNAJC2	protein_coding
ENSG00000257411.2	4186.05	0.687921	0.0598432	11.4954	1.39151e-30	5.69014e-29	AC034102.2	protein_coding
ENSG00000255073.8	853.266	0.687862	0.102814	6.69035	2.22635e-11	1.86722e-10	ZFP91-CNTF	protein_coding
ENSG00000204622.11	406.54	0.687815	0.375477	1.83184	0.066975	0.109148	HLA-J	transcribed_unprocessed_pseudogene
ENSG00000109066.14	592.522	0.687436	0.0863944	7.95695	1.76332e-15	2.30588e-14	TMEM104	protein_coding
ENSG00000265808.4	1704.58	0.687106	0.172762	3.97717	6.97395e-05	0.000229283	SEC22B	protein_coding
ENSG00000286214.1	36.026	0.686978	0.353173	1.94516	0.0517556	0.0875126	AUXG01000058.1	lncRNA
ENSG00000246889.2	58.6476	0.686916	0.179717	3.82221	0.000132263	0.000412407	AP000487.1	lncRNA
ENSG00000170417.16	133.488	0.686132	0.117004	5.86416	4.51402e-09	2.85046e-08	TMEM182	protein_coding
ENSG00000102554.14	9918.57	0.686018	0.554812	1.23649	0.216277	0.297102	KLF5	protein_coding
ENSG00000102030.16	1684.8	0.686001	0.079431	8.63644	5.79912e-18	9.5474e-17	NAA10	protein_coding
ENSG00000053108.17	200.595	0.685755	0.220602	3.10857	0.00187995	0.00458472	FSTL4	protein_coding
ENSG00000288591.1	733.478	0.685701	0.0970489	7.06552	1.60017e-12	1.49759e-11	AC078815.1	protein_coding
ENSG00000143674.11	966.244	0.685673	0.121952	5.62246	1.88255e-08	1.09172e-07	MAP3K21	protein_coding
ENSG00000174989.13	675.968	0.68566	0.0964749	7.10713	1.18478e-12	1.12528e-11	FBXW8	protein_coding
ENSG00000132275.11	411.992	0.68556	0.0773088	8.86781	7.46013e-19	1.33261e-17	RRP8	protein_coding
ENSG00000212907.2	101525	0.685522	0.111881	6.12725	8.94092e-10	6.1968e-09	MT-ND4L	protein_coding
ENSG00000082269.16	1073.4	0.685343	0.291019	2.35497	0.018524	0.03554	FAM135A	protein_coding
ENSG00000239264.9	6754.81	0.685242	0.0829733	8.25858	1.47413e-16	2.13023e-15	TXNDC5	protein_coding
ENSG00000275202.1	83.8635	0.685063	0.233563	2.9331	0.0033559	0.00773299	AL161421.1	lncRNA
ENSG00000151790.9	1629.4	0.684944	0.115261	5.94255	2.80628e-09	1.81993e-08	TDO2	protein_coding
ENSG00000232956.9	1878.41	0.684762	0.147766	4.63408	3.58529e-06	1.45547e-05	SNHG15	lncRNA
ENSG00000075131.10	411.254	0.684295	0.1255	5.45254	4.96546e-08	2.6937e-07	TIPIN	protein_coding
ENSG00000104228.13	872.219	0.6842	0.157363	4.3479	1.37447e-05	5.09575e-05	TRIM35	protein_coding
ENSG00000131759.18	874.601	0.68419	0.110415	6.19652	5.77261e-10	4.10817e-09	RARA	protein_coding
ENSG00000132394.11	739.694	0.68402	0.0853269	8.01647	1.08831e-15	1.44567e-14	EEFSEC	protein_coding
ENSG00000237491.10	106.072	0.68296	0.231196	2.95403	0.00313651	0.00729073	LINC01409	lncRNA
ENSG00000155189.12	1510.67	0.682586	0.0933577	7.31151	2.6416e-13	2.73937e-12	AGPAT5	protein_coding
ENSG00000277406.2	229.622	0.682567	0.218468	3.12433	0.00178209	0.00437214	SEC22B4P	transcribed_unprocessed_pseudogene
ENSG00000165724.6	914.493	0.682499	0.129721	5.26129	1.43045e-07	7.19265e-07	ZMYND19	protein_coding
ENSG00000021355.13	9285.56	0.682497	0.306881	2.22398	0.0261499	0.0482909	SERPINB1	protein_coding
ENSG00000007923.16	2500.06	0.682287	0.0501994	13.5915	4.49584e-42	3.61819e-40	DNAJC11	protein_coding
ENSG00000169018.6	1619.12	0.682138	0.239359	2.84985	0.00437393	0.00979972	FEM1B	protein_coding
ENSG00000147224.13	990.34	0.681422	0.0910487	7.48415	7.20138e-14	7.96468e-13	PRPS1	protein_coding
ENSG00000239789.6	741.441	0.681309	0.0827502	8.23333	1.82087e-16	2.60641e-15	MRPS17	protein_coding
ENSG00000122873.12	460.592	0.681148	0.0885572	7.69162	1.45285e-14	1.7071e-13	CISD1	protein_coding
ENSG00000137824.16	717.365	0.680713	0.104697	6.50175	7.93887e-11	6.20109e-10	RMDN3	protein_coding
ENSG00000198841.4	433.443	0.680608	0.0743795	9.15048	5.66828e-20	1.10233e-18	KTI12	protein_coding
ENSG00000259040.5	6565.39	0.680067	0.0810102	8.39483	4.6657e-17	7.12332e-16	BLOC1S5-TXNDC5	protein_coding
ENSG00000119812.19	1315.88	0.679816	0.0589198	11.538	8.48922e-31	3.54812e-29	FAM98A	protein_coding
ENSG00000272305.5	197.938	0.679634	0.105253	6.45713	1.06706e-10	8.20916e-10	AC096887.1	protein_coding
ENSG00000204839.9	403.612	0.679535	0.0900042	7.55004	4.35126e-14	4.89476e-13	MROH6	protein_coding
ENSG00000261609.8	447.24	0.679178	0.120413	5.64039	1.69661e-08	9.91109e-08	GAN	protein_coding
ENSG00000144233.10	1401.41	0.678953	0.250418	2.71128	0.00670242	0.0143881	AMMECR1L	protein_coding
ENSG00000197555.9	5505.38	0.678573	0.211065	3.21499	0.00130449	0.00330104	SIPA1L1	protein_coding
ENSG00000181788.4	1254.31	0.678504	0.165442	4.10116	4.11088e-05	0.000140274	SIAH2	protein_coding
ENSG00000221926.13	1364.16	0.678503	0.25338	2.67781	0.00741057	0.015732	TRIM16	protein_coding
ENSG00000007376.8	3606.91	0.678418	0.0651856	10.4075	2.29219e-25	6.63113e-24	RPUSD1	protein_coding
ENSG00000140284.11	1172.24	0.678264	0.10574	6.41446	1.41319e-10	1.07122e-09	SLC27A2	protein_coding
ENSG00000161091.13	4622.42	0.678167	0.174685	3.88223	0.000103501	0.000329469	MFSD12	protein_coding
ENSG00000075643.6	2329.1	0.67794	0.245446	2.76207	0.00574361	0.0125199	MOCOS	protein_coding
ENSG00000179532.13	104.364	0.677635	0.347421	1.95047	0.0511196	0.086592	DNHD1	protein_coding
ENSG00000271816.1	177.251	0.677567	0.18732	3.61717	0.000297847	0.000867121	BMS1P4	lncRNA
ENSG00000112365.5	674.915	0.677136	0.0928213	7.29505	2.98551e-13	3.07075e-12	ZBTB24	protein_coding
ENSG00000105523.3	29.4855	0.677073	0.260371	2.60041	0.00931124	0.0193091	FAM83E	protein_coding
ENSG00000286600.1	1573.95	0.676706	0.0667107	10.1439	3.52778e-24	9.36408e-23	AC119427.2	lncRNA
ENSG00000185164.14	11438.7	0.676669	0.0878105	7.70601	1.29808e-14	1.53557e-13	NOMO2	protein_coding
ENSG00000071859.15	953.983	0.676668	0.0630774	10.7276	7.55437e-27	2.43187e-25	FAM50A	protein_coding
ENSG00000269937.1	331.213	0.676321	0.188121	3.59514	0.000324216	0.000937395	AC093525.7	lncRNA
ENSG00000167106.12	2309.77	0.67629	0.248047	2.72646	0.00640181	0.0138035	FAM102A	protein_coding
ENSG00000248527.1	50406.8	0.676148	0.110448	6.12188	9.2476e-10	6.39763e-09	MTATP6P1	unprocessed_pseudogene
ENSG00000163815.6	113.427	0.676048	0.150726	4.48529	7.28153e-06	2.82197e-05	CLEC3B	protein_coding
ENSG00000237289.10	1460.49	0.675326	0.0925496	7.29691	2.94444e-13	3.03057e-12	CKMT1B	protein_coding
ENSG00000162775.16	247.349	0.6752	0.0904977	7.46097	8.589e-14	9.44415e-13	RBM15	protein_coding
ENSG00000169914.6	381.899	0.674451	0.124823	5.40324	6.54492e-08	3.48556e-07	OTUD3	protein_coding
ENSG00000248569.1	28.626	0.674012	0.244149	2.76066	0.0057685	0.0125651	AC026410.3	processed_pseudogene
ENSG00000100749.8	693.959	0.673808	0.103593	6.5044	7.80045e-11	6.09926e-10	VRK1	protein_coding
ENSG00000183479.12	215.69	0.673382	0.146558	4.59465	4.33471e-06	1.73745e-05	TREX2	protein_coding
ENSG00000277184.1	44.8885	0.67313	0.3105	2.16789	0.030167	0.0547537	SNORA9	snoRNA
ENSG00000119321.9	1996.57	0.673129	0.144642	4.65375	3.2595e-06	1.33323e-05	FKBP15	protein_coding
ENSG00000075336.12	613.443	0.673102	0.118793	5.6662	1.45997e-08	8.60849e-08	TIMM21	protein_coding
ENSG00000137040.10	530.104	0.67267	0.0979366	6.86843	6.49138e-12	5.75018e-11	RANBP6	protein_coding
ENSG00000185359.13	4264.94	0.6726	0.0425992	15.789	3.70187e-56	6.08796e-54	HGS	protein_coding
ENSG00000181915.5	1600.07	0.672391	0.119205	5.64062	1.69443e-08	9.9022e-08	ADO	protein_coding
ENSG00000112149.10	755.013	0.672153	0.104846	6.41084	1.44718e-10	1.09369e-09	CD83	protein_coding
ENSG00000196497.17	5103	0.671863	0.0724752	9.27025	1.85714e-20	3.72165e-19	IPO4	protein_coding
ENSG00000150768.16	2968.8	0.671687	0.0765358	8.77611	1.6922e-18	2.90944e-17	DLAT	protein_coding
ENSG00000134333.14	9587.66	0.671609	0.157202	4.27228	1.93485e-05	6.9651e-05	LDHA	protein_coding
ENSG00000162734.13	2123.69	0.671482	0.160621	4.18053	2.90832e-05	0.000101788	PEA15	protein_coding
ENSG00000169174.11	6823.19	0.670735	0.279228	2.4021	0.0163012	0.0316689	PCSK9	protein_coding
ENSG00000102543.14	227.385	0.670491	0.183683	3.65027	0.000261968	0.000772316	CDADC1	protein_coding
ENSG00000004961.15	407.331	0.670225	0.110495	6.06567	1.31401e-09	8.92324e-09	HCCS	protein_coding
ENSG00000114491.14	894.096	0.669921	0.0674101	9.93799	2.845e-23	6.99916e-22	UMPS	protein_coding
ENSG00000213742.7	65.5325	0.669919	0.247304	2.70888	0.00675098	0.0144739	ZNF337-AS1	lncRNA
ENSG00000159079.19	1063.5	0.669607	0.0891995	7.50684	6.05709e-14	6.72862e-13	CFAP298	protein_coding
ENSG00000134987.11	2019.38	0.669265	0.133336	5.0194	5.18343e-07	2.4168e-06	WDR36	protein_coding
ENSG00000110955.9	24149.8	0.669222	0.103162	6.48709	8.75092e-11	6.78286e-10	ATP5F1B	protein_coding
ENSG00000147874.11	1001.85	0.668796	0.122239	5.47123	4.46935e-08	2.44208e-07	HAUS6	protein_coding
ENSG00000284584.1	76.549	0.66877	0.164607	4.06283	4.84808e-05	0.000163439	MIR5006	miRNA
ENSG00000165891.16	816.906	0.668194	0.0885149	7.54894	4.38813e-14	4.93257e-13	E2F7	protein_coding
ENSG00000213341.11	960.771	0.668082	0.0977719	6.83307	8.31188e-12	7.24834e-11	CHUK	protein_coding
ENSG00000277370.1	44.2272	0.667053	0.358885	1.85868	0.063072	0.103703	SNORD49A	snoRNA
ENSG00000204856.12	383.994	0.666751	0.0880521	7.57223	3.66863e-14	4.15156e-13	FAM216A	protein_coding
ENSG00000166004.15	1040.41	0.666198	0.111419	5.97923	2.24193e-09	1.47224e-08	CEP295	protein_coding
ENSG00000132613.15	1911.27	0.665653	0.07433	8.95538	3.38563e-19	6.20904e-18	MTSS2	protein_coding
ENSG00000111674.9	2872.97	0.665586	0.0620552	10.7257	7.70925e-27	2.47645e-25	ENO2	protein_coding
ENSG00000184792.16	481.286	0.664577	0.144014	4.61468	3.93695e-06	1.58927e-05	OSBP2	protein_coding
ENSG00000213213.14	49.2814	0.664319	0.305839	2.17212	0.0298467	0.054257	CCDC183	protein_coding
ENSG00000184465.16	280.665	0.664017	0.215708	3.07831	0.00208179	0.00503396	WDR27	protein_coding
ENSG00000115884.11	1197.55	0.663987	0.18281	3.63212	0.000281107	0.000823138	SDC1	protein_coding
ENSG00000180957.18	2051.22	0.663884	0.0644192	10.3057	6.64187e-25	1.84727e-23	PITPNB	protein_coding
ENSG00000288632.1	1030.05	0.663703	0.0962512	6.89553	5.36653e-12	4.80447e-11	AC133555.6	lncRNA
ENSG00000125630.16	2561.59	0.663305	0.0485706	13.6565	1.84568e-42	1.51767e-40	POLR1B	protein_coding
ENSG00000231341.1	79.697	0.662996	0.173134	3.82938	0.000128469	0.000401431	VDAC1P6	processed_pseudogene
ENSG00000103226.18	6067.24	0.662656	0.0869496	7.62115	2.51425e-14	2.90165e-13	NOMO3	protein_coding
ENSG00000252542.1	26.5807	0.662651	0.254984	2.59879	0.00935521	0.0193896	SNORD36C	snoRNA
ENSG00000145362.20	309.307	0.66147	0.31372	2.10847	0.0349903	0.0623928	ANK2	protein_coding
ENSG00000163938.17	3987.89	0.660914	0.0767133	8.61538	6.97114e-18	1.13779e-16	GNL3	protein_coding
ENSG00000125484.12	1804.73	0.660839	0.0900917	7.33518	2.21419e-13	2.3216e-12	GTF3C4	protein_coding
ENSG00000282785.1	486.161	0.660724	0.092496	7.14328	9.11308e-13	8.82721e-12	AC140479.5	transcribed_unprocessed_pseudogene
ENSG00000175376.9	614.846	0.660384	0.0769419	8.58289	9.25212e-18	1.49876e-16	EIF1AD	protein_coding
ENSG00000205138.4	404.063	0.660202	0.102435	6.44509	1.15532e-10	8.85963e-10	SDHAF1	protein_coding
ENSG00000108179.14	3668.47	0.660034	0.113127	5.83445	5.39697e-09	3.37143e-08	PPIF	protein_coding
ENSG00000286235.1	1376.19	0.659895	0.0691057	9.54907	1.3087e-21	2.84085e-20	AL035461.3	protein_coding
ENSG00000169718.18	2514.18	0.659783	0.10672	6.18237	6.31449e-10	4.47695e-09	DUS1L	protein_coding
ENSG00000115042.10	753.684	0.659456	0.0870388	7.57657	3.54801e-14	4.02711e-13	FAHD2A	protein_coding
ENSG00000171960.11	507.152	0.659387	0.162095	4.0679	4.74387e-05	0.000160283	PPIH	protein_coding
ENSG00000138030.13	474.426	0.658691	0.119668	5.50433	3.70575e-08	2.05227e-07	KHK	protein_coding
ENSG00000087365.16	11533.6	0.658385	0.0258762	25.4436	8.3056e-143	1.39626e-139	SF3B2	protein_coding
ENSG00000132153.15	3851.57	0.657818	0.0816852	8.05309	8.07304e-16	1.09253e-14	DHX30	protein_coding
ENSG00000120694.20	1755.69	0.657745	0.170284	3.86262	0.000112176	0.000354473	HSPH1	protein_coding
ENSG00000139117.14	116.825	0.657383	0.143077	4.5946	4.33579e-06	1.73745e-05	CPNE8	protein_coding
ENSG00000148843.15	4037.34	0.657085	0.0686419	9.57264	1.04207e-21	2.27184e-20	PDCD11	protein_coding
ENSG00000169991.11	761.727	0.65668	0.0775558	8.46719	2.51385e-17	3.91704e-16	IFFO2	protein_coding
ENSG00000104825.17	735.751	0.656651	0.102004	6.43753	1.21433e-10	9.28857e-10	NFKBIB	protein_coding
ENSG00000107949.17	1062.38	0.656172	0.13496	4.86199	1.16211e-06	5.10678e-06	BCCIP	protein_coding
ENSG00000140521.16	1270.58	0.655743	0.070896	9.24936	2.25831e-20	4.49582e-19	POLG	protein_coding
ENSG00000156304.15	1405.4	0.655427	0.119277	5.49502	3.90667e-08	2.15565e-07	SCAF4	protein_coding
ENSG00000145730.20	3064.04	0.655135	0.0864987	7.57393	3.62101e-14	4.10689e-13	PAM	protein_coding
ENSG00000204394.13	6565.9	0.65494	0.0279163	23.4608	1.02484e-121	1.19276e-118	VARS1	protein_coding
ENSG00000284542.1	313.43	0.654883	0.227418	2.87965	0.00398118	0.00900243	MIR3614	miRNA
ENSG00000048405.10	1139.89	0.654845	0.151595	4.31969	1.5625e-05	5.72551e-05	ZNF800	protein_coding
ENSG00000177951.17	1866.41	0.654636	0.0728081	8.99126	2.44422e-19	4.53756e-18	BET1L	protein_coding
ENSG00000255154.8	740.352	0.654465	0.123052	5.3186	1.04571e-07	5.39801e-07	HTD2	protein_coding
ENSG00000287707.1	31.3429	0.654438	0.261156	2.50592	0.0122132	0.024553	AC115284.4	lncRNA
ENSG00000198948.12	431.728	0.654202	0.279038	2.34449	0.0190533	0.0364169	MFAP3L	protein_coding
ENSG00000101166.16	3472.53	0.654016	0.124064	5.2716	1.35237e-07	6.83519e-07	PRELID3B	protein_coding
ENSG00000167965.18	4548.53	0.653938	0.142912	4.5758	4.74406e-06	1.89137e-05	MLST8	protein_coding
ENSG00000188985.6	257.969	0.653632	0.120122	5.44142	5.28582e-08	2.85317e-07	DHFRP1	processed_pseudogene
ENSG00000186615.11	136.499	0.653194	0.133779	4.88262	1.04683e-06	4.62981e-06	KTN1-AS1	lncRNA
ENSG00000167815.12	5753.73	0.652839	0.168635	3.87131	0.000108252	0.000342934	PRDX2	protein_coding
ENSG00000140280.14	523.051	0.65233	0.0791703	8.23958	1.72814e-16	2.4838e-15	LYSMD2	protein_coding
ENSG00000164022.17	1049.88	0.652286	0.0741117	8.80139	1.35133e-18	2.33931e-17	AIMP1	protein_coding
ENSG00000189306.11	2621	0.652119	0.0864152	7.54634	4.47656e-14	5.02078e-13	RRP7A	protein_coding
ENSG00000128654.14	590.221	0.652087	0.0947219	6.88423	5.81027e-12	5.17114e-11	MTX2	protein_coding
ENSG00000095139.14	4692.78	0.652045	0.0948163	6.87693	6.11561e-12	5.42693e-11	ARCN1	protein_coding
ENSG00000175793.12	15513.9	0.652029	0.170191	3.83116	0.000127541	0.000398863	SFN	protein_coding
ENSG00000152193.8	510.967	0.651753	0.111636	5.83818	5.27756e-09	3.30366e-08	OBI1	protein_coding
ENSG00000259522.3	5322.8	0.65163	0.0750249	8.68552	3.77017e-18	6.2961e-17	AL136295.4	protein_coding
ENSG00000102119.11	1252.84	0.651627	0.0735424	8.86056	7.96122e-19	1.4171e-17	EMD	protein_coding
ENSG00000109534.17	417.115	0.651542	0.130778	4.98205	6.29133e-07	2.90295e-06	GAR1	protein_coding
ENSG00000258984.5	676.398	0.651182	0.0751229	8.66823	4.38904e-18	7.28937e-17	UBE2F-SCLY	protein_coding
ENSG00000213585.11	3810.67	0.649983	0.0503942	12.898	4.62076e-38	3.0265e-36	VDAC1	protein_coding
ENSG00000100416.15	826.146	0.649936	0.0537541	12.0909	1.17966e-33	5.83275e-32	TRMU	protein_coding
ENSG00000085999.13	894.539	0.649936	0.0869798	7.47226	7.8831e-14	8.68692e-13	RAD54L	protein_coding
ENSG00000277034.1	29.3745	0.649879	0.251234	2.58675	0.00968853	0.0199983	SNORA71	snoRNA
ENSG00000070423.18	3098.33	0.649214	0.0873418	7.43303	1.06138e-13	1.15614e-12	RNF126	protein_coding
ENSG00000156110.14	1796.56	0.648819	0.0695699	9.32614	1.09794e-20	2.24181e-19	ADK	protein_coding
ENSG00000196678.14	397.047	0.648638	0.118004	5.49677	3.86819e-08	2.13597e-07	ERI2	protein_coding
ENSG00000237330.3	31.5607	0.648633	0.409573	1.58368	0.113266	0.171526	RNF223	protein_coding
ENSG00000196296.14	186.964	0.64821	0.128329	5.05117	4.39117e-07	2.06651e-06	ATP2A1	protein_coding
ENSG00000119927.14	565.047	0.648008	0.114926	5.63847	1.71573e-08	1.00034e-07	GPAM	protein_coding
ENSG00000165689.17	1632.56	0.647795	0.0780346	8.30138	1.02908e-16	1.51607e-15	ENTR1	protein_coding
ENSG00000137843.12	1619.23	0.647706	0.0800708	8.08917	6.00735e-16	8.22545e-15	PAK6	protein_coding
ENSG00000138095.19	15777.3	0.647437	0.0712551	9.08618	1.0258e-19	1.96212e-18	LRPPRC	protein_coding
ENSG00000114850.7	4809.17	0.647419	0.0783201	8.26632	1.38162e-16	2.00614e-15	SSR3	protein_coding
ENSG00000154813.10	292.33	0.647056	0.122083	5.30013	1.15721e-07	5.91302e-07	DPH3	protein_coding
ENSG00000244560.7	194.247	0.646896	0.206106	3.13865	0.00169727	0.00418782	AC004890.2	transcribed_unprocessed_pseudogene
ENSG00000111300.10	1499.63	0.646712	0.0807815	8.00569	1.188e-15	1.56982e-14	NAA25	protein_coding
ENSG00000105538.10	31.2394	0.646429	0.296676	2.17891	0.0293387	0.0534362	RASIP1	protein_coding
ENSG00000143320.9	143.981	0.646423	0.264402	2.44485	0.0144911	0.0285929	CRABP2	protein_coding
ENSG00000037637.11	1087.6	0.646313	0.246531	2.62163	0.00875112	0.0182828	FBXO42	protein_coding
ENSG00000119705.10	1128.65	0.645984	0.0892905	7.23463	4.6679e-13	4.70209e-12	SLIRP	protein_coding
ENSG00000103187.8	5140.79	0.645927	0.118583	5.44706	5.12091e-08	2.77009e-07	COTL1	protein_coding
ENSG00000155096.14	4066.49	0.645848	0.0911693	7.08405	1.39998e-12	1.31727e-11	AZIN1	protein_coding
ENSG00000181830.9	1310.93	0.645458	0.0443862	14.5418	6.58013e-48	7.11124e-46	SLC35C1	protein_coding
ENSG00000147676.14	4282.91	0.64505	0.143594	4.49217	7.05001e-06	2.73926e-05	MAL2	protein_coding
ENSG00000158296.14	31.5804	0.64504	0.298722	2.15933	0.0308242	0.0558098	SLC13A3	protein_coding
ENSG00000182324.7	77.0646	0.644971	0.237029	2.72106	0.00650734	0.0139972	KCNJ14	protein_coding
ENSG00000172164.15	1829.64	0.644735	0.186456	3.45783	0.000544536	0.00150015	SNTB1	protein_coding
ENSG00000159259.8	1354.95	0.644583	0.08213	7.84833	4.21629e-15	5.27646e-14	CHAF1B	protein_coding
ENSG00000168569.8	443.474	0.644451	0.0956215	6.73961	1.58817e-11	1.34843e-10	TMEM223	protein_coding
ENSG00000239306.5	1345.19	0.644262	0.131219	4.90984	9.11516e-07	4.09082e-06	RBM14	protein_coding
ENSG00000004779.10	1148.08	0.644027	0.0975572	6.60154	4.06919e-11	3.31361e-10	NDUFAB1	protein_coding
ENSG00000179348.12	358.075	0.64378	0.181686	3.54336	0.000395056	0.00112079	GATA2	protein_coding
ENSG00000134780.10	916.014	0.643626	0.117547	5.47547	4.36352e-08	2.3903e-07	DAGLA	protein_coding
ENSG00000114395.11	200.923	0.643453	0.215357	2.98784	0.00280954	0.00660374	CYB561D2	protein_coding
ENSG00000154640.15	587.306	0.643423	0.0790034	8.14424	3.8166e-16	5.31401e-15	BTG3	protein_coding
ENSG00000155275.19	371.633	0.643289	0.149267	4.30965	1.63514e-05	5.96856e-05	TRMT44	protein_coding
ENSG00000169032.10	1040.64	0.643205	0.0493335	13.0379	7.44921e-39	5.07687e-37	MAP2K1	protein_coding
ENSG00000159166.15	4194.32	0.643145	0.0604476	10.6397	1.9474e-26	6.0751e-25	LAD1	protein_coding
ENSG00000084463.8	3379.26	0.643068	0.0665017	9.66995	4.04564e-22	9.14956e-21	WBP11	protein_coding
ENSG00000255835.1	1214.28	0.642831	0.093715	6.85943	6.91367e-12	6.1136e-11	AL117348.2	protein_coding
ENSG00000213430.6	673.568	0.642821	0.0701293	9.16622	4.8989e-20	9.56391e-19	HSPD1P1	processed_pseudogene
ENSG00000284481.1	139.453	0.642655	0.154622	4.15631	3.23432e-05	0.000112521	MIR1292	miRNA
ENSG00000171574.18	593.737	0.642377	0.0960473	6.68813	2.26033e-11	1.89362e-10	ZNF584	protein_coding
ENSG00000183527.12	1311.62	0.641724	0.0654915	9.7986	1.1416e-22	2.67788e-21	PSMG1	protein_coding
ENSG00000186815.13	490.421	0.641527	0.12175	5.26922	1.37001e-07	6.91173e-07	TPCN1	protein_coding
ENSG00000115806.13	3431.04	0.641417	0.0938384	6.83533	8.18142e-12	7.14693e-11	GORASP2	protein_coding
ENSG00000072506.13	1067.79	0.641338	0.191998	3.34034	0.000836769	0.00222267	HSD17B10	protein_coding
ENSG00000231527.7	315.936	0.641222	0.251906	2.54548	0.0109126	0.0222698	FAM27C	lncRNA
ENSG00000182158.15	2676.6	0.641167	0.198127	3.23614	0.0012116	0.00309601	CREB3L2	protein_coding
ENSG00000230067.3	24.8842	0.640538	0.2886	2.21947	0.026455	0.0488008	HSPD1P6	transcribed_processed_pseudogene
ENSG00000233080.3	39.121	0.639933	0.274895	2.32792	0.0199166	0.0378713	LINC01399	transcribed_processed_pseudogene
ENSG00000284331.1	53.4835	0.639102	0.191734	3.33327	0.00085831	0.00227469	MIR4741	miRNA
ENSG00000077150.20	1995.53	0.638755	0.147798	4.32181	1.54752e-05	5.67739e-05	NFKB2	protein_coding
ENSG00000100216.6	2590.9	0.638706	0.136165	4.69069	2.72289e-06	1.12808e-05	TOMM22	protein_coding
ENSG00000165650.12	2106.41	0.638697	0.0861088	7.41732	1.19515e-13	1.29439e-12	PDZD8	protein_coding
ENSG00000184675.11	342.246	0.638674	0.0979727	6.5189	7.0824e-11	5.55792e-10	AMER1	protein_coding
ENSG00000103512.15	6315.04	0.638538	0.0890256	7.17252	7.36292e-13	7.21042e-12	NOMO1	protein_coding
ENSG00000163743.13	539.064	0.638499	0.111385	5.73235	9.90486e-09	5.97768e-08	RCHY1	protein_coding
ENSG00000073060.16	3351.58	0.638416	0.0993346	6.42693	1.30207e-10	9.90963e-10	SCARB1	protein_coding
ENSG00000130935.10	2132.59	0.638315	0.0928638	6.87366	6.25736e-12	5.54947e-11	NOL11	protein_coding
ENSG00000053770.12	1286.62	0.638042	0.0799297	7.98253	1.43364e-15	1.88454e-14	AP5M1	protein_coding
ENSG00000181817.6	688.102	0.63775	0.0608658	10.478	1.09059e-25	3.22279e-24	LSM10	protein_coding
ENSG00000079785.15	2491.29	0.637487	0.0652256	9.77356	1.46227e-22	3.37774e-21	DDX1	protein_coding
ENSG00000140471.17	278.933	0.637481	0.12975	4.91317	8.96173e-07	4.03065e-06	LINS1	protein_coding
ENSG00000261461.1	28.268	0.637464	0.262708	2.42651	0.0152449	0.0298931	UBE2MP1	processed_pseudogene
ENSG00000100591.8	2958.98	0.637295	0.149148	4.2729	1.92944e-05	6.94729e-05	AHSA1	protein_coding
ENSG00000239775.1	18.3552	0.637123	0.358111	1.77912	0.0752199	0.120815	AC017116.1	lncRNA
ENSG00000121644.19	1639.68	0.637116	0.168961	3.77078	0.000162737	0.000498929	DESI2	protein_coding
ENSG00000253626.3	806.845	0.637036	0.191118	3.3332	0.00085853	0.00227488	EIF5AL1	protein_coding
ENSG00000185803.12	1913.32	0.636963	0.110502	5.76426	8.20149e-09	5.01165e-08	SLC52A2	protein_coding
ENSG00000275429.1	53.6135	0.636695	0.191887	3.31808	0.000906385	0.00238332	MIR6862-1	miRNA
ENSG00000078237.7	425.972	0.636579	0.150935	4.21759	2.46932e-05	8.72507e-05	TIGAR	protein_coding
ENSG00000239672.8	2814.89	0.636113	0.216278	2.94119	0.00326958	0.00756056	NME1	protein_coding
ENSG00000198840.2	51018.3	0.635849	0.105251	6.04125	1.52924e-09	1.03016e-08	MT-ND3	protein_coding
ENSG00000130348.11	700.372	0.635746	0.094862	6.7018	2.05873e-11	1.73144e-10	QRSL1	protein_coding
ENSG00000284697.1	200.26	0.635745	0.134935	4.71151	2.45891e-06	1.02573e-05	AC006511.5	lncRNA
ENSG00000144021.3	1653.33	0.635617	0.0751764	8.45502	2.79049e-17	4.32582e-16	CIAO1	protein_coding
ENSG00000278340.1	53.0957	0.635373	0.19037	3.33756	0.000845166	0.0022434	MIR6862-2	miRNA
ENSG00000235486.1	34.5064	0.635348	0.320562	1.98198	0.0474811	0.0811556	ANAPC1P6	unprocessed_pseudogene
ENSG00000070610.14	1498.83	0.634879	0.0828388	7.66403	1.80189e-14	2.09873e-13	GBA2	protein_coding
ENSG00000103540.16	773.522	0.634657	0.0698952	9.08011	1.08461e-19	2.06277e-18	CCP110	protein_coding
ENSG00000144063.4	2638.95	0.634611	0.0725871	8.74276	2.27481e-18	3.88025e-17	MALL	protein_coding
ENSG00000126821.8	963.357	0.634293	0.167111	3.79564	0.000147261	0.000455635	SGPP1	protein_coding
ENSG00000069974.16	224.604	0.634172	0.144263	4.39594	1.10294e-05	4.1646e-05	RAB27A	protein_coding
ENSG00000126524.10	1730.48	0.634082	0.0820969	7.72358	1.13104e-14	1.35171e-13	SBDS	protein_coding
ENSG00000172602.11	42.4674	0.633955	0.344055	1.8426	0.0653876	0.106976	RND1	protein_coding
ENSG00000134490.14	439.975	0.633914	0.09265	6.84203	7.80767e-12	6.84415e-11	TMEM241	protein_coding
ENSG00000197620.11	367.044	0.633878	0.0890957	7.11458	1.12253e-12	1.07357e-11	EOLA1	protein_coding
ENSG00000257062.6	53.9655	0.633831	0.351946	1.80093	0.0717138	0.115947	AC022335.1	protein_coding
ENSG00000238917.1	21.2637	0.633766	0.277024	2.28777	0.0221509	0.0416793	SNORD10	snoRNA
ENSG00000163918.10	1042.01	0.633647	0.0565764	11.1998	4.08451e-29	1.54111e-27	RFC4	protein_coding
ENSG00000144381.17	25872.2	0.63333	0.0440707	14.3708	7.89524e-47	8.12619e-45	HSPD1	protein_coding
ENSG00000085231.14	701.056	0.633255	0.113785	5.56539	2.6157e-08	1.48612e-07	AK6	protein_coding
ENSG00000185800.12	1192.09	0.633199	0.131695	4.80807	1.52397e-06	6.58228e-06	DMWD	protein_coding
ENSG00000224536.2	89.4519	0.633178	0.313787	2.01786	0.0436056	0.0754521	AC096677.1	lncRNA
ENSG00000167771.6	126.397	0.632814	0.13881	4.55885	5.14352e-06	2.03935e-05	RCOR2	protein_coding
ENSG00000239195.1	26.5158	0.632812	0.271961	2.32685	0.0199732	0.0379689	SNORD5	snoRNA
ENSG00000136270.14	4353.83	0.632782	0.104111	6.07799	1.21701e-09	8.29202e-09	TBRG4	protein_coding
ENSG00000033030.15	1375.3	0.632718	0.218626	2.89406	0.00380294	0.00863681	ZCCHC8	protein_coding
ENSG00000031003.10	1268.68	0.632713	0.283095	2.23499	0.0254182	0.0471411	FAM13B	protein_coding
ENSG00000165105.10	641.719	0.632654	0.142358	4.4441	8.82619e-06	3.38334e-05	RASEF	protein_coding
ENSG00000262814.8	1773.07	0.632443	0.0819073	7.72145	1.15017e-14	1.37132e-13	MRPL12	protein_coding
ENSG00000111490.15	919.764	0.631934	0.0921511	6.85759	7.00331e-12	6.18564e-11	TBC1D30	protein_coding
ENSG00000206527.10	2119.76	0.631592	0.109849	5.74962	8.94418e-09	5.43258e-08	HACD2	protein_coding
ENSG00000099624.8	4734.68	0.631332	0.0747533	8.44554	3.02648e-17	4.67728e-16	ATP5F1D	protein_coding
ENSG00000164134.13	2638.35	0.631218	0.0786861	8.02198	1.04057e-15	1.38814e-14	NAA15	protein_coding
ENSG00000170871.12	990.347	0.631133	0.13802	4.57277	4.81327e-06	1.91745e-05	KIAA0232	protein_coding
ENSG00000111832.13	1521.55	0.630941	0.0573024	11.0107	3.39245e-28	1.20206e-26	RWDD1	protein_coding
ENSG00000137337.15	1595.03	0.630915	0.125893	5.0115	5.40068e-07	2.51191e-06	MDC1	protein_coding
ENSG00000198018.7	312.53	0.63051	0.111016	5.67947	1.35111e-08	8.01657e-08	ENTPD7	protein_coding
ENSG00000143786.8	24.5693	0.630148	0.287523	2.19164	0.0284053	0.051999	CNIH3	protein_coding
ENSG00000143811.19	2144.35	0.629994	0.082989	7.5913	3.16717e-14	3.61928e-13	PYCR2	protein_coding
ENSG00000251537.4	764.49	0.629977	0.267666	2.35359	0.018593	0.0356587	AC005324.3	protein_coding
ENSG00000117543.21	674.837	0.629946	0.123061	5.11896	3.07231e-07	1.4785e-06	DPH5	protein_coding
ENSG00000204152.13	376.694	0.629914	0.112843	5.58224	2.37447e-08	1.35722e-07	TIMM23B	protein_coding
ENSG00000123505.19	2059.7	0.629746	0.0784003	8.03244	9.55562e-16	1.28171e-14	AMD1	protein_coding
ENSG00000164845.16	106.473	0.629726	0.199707	3.15326	0.00161459	0.00400143	FAM86FP	transcribed_unprocessed_pseudogene
ENSG00000109065.12	740.836	0.629532	0.147112	4.27928	1.87503e-05	6.76585e-05	NAT9	protein_coding
ENSG00000127463.15	3199.66	0.629186	0.0535924	11.7402	7.92958e-32	3.52866e-30	EMC1	protein_coding
ENSG00000185684.15	459.838	0.62888	0.0725155	8.67236	4.23258e-18	7.04498e-17	EP400P1	transcribed_unprocessed_pseudogene
ENSG00000198886.2	525380	0.628845	0.137526	4.57254	4.81842e-06	1.919e-05	MT-ND4	protein_coding
ENSG00000131873.7	997.064	0.62844	0.0792408	7.93076	2.17815e-15	2.81671e-14	CHSY1	protein_coding
ENSG00000261140.1	31.4757	0.628438	0.270692	2.3216	0.0202544	0.0384552	AC093525.4	lncRNA
ENSG00000197296.6	464.886	0.628332	0.135246	4.64585	3.38686e-06	1.3815e-05	FITM2	protein_coding
ENSG00000134697.13	918.932	0.628164	0.106326	5.90793	3.46443e-09	2.22576e-08	GNL2	protein_coding
ENSG00000260747.1	37.1945	0.627829	0.228085	2.75261	0.00591215	0.0128558	AC022968.1	processed_pseudogene
ENSG00000138031.14	4074.81	0.62748	0.110992	5.65336	1.57345e-08	9.23441e-08	ADCY3	protein_coding
ENSG00000103591.13	1204.72	0.627422	0.144227	4.35023	1.35992e-05	5.04675e-05	AAGAB	protein_coding
ENSG00000058262.10	10921.1	0.627045	0.0664494	9.43643	3.85708e-21	8.10522e-20	SEC61A1	protein_coding
ENSG00000166226.13	5681.93	0.626827	0.0510161	12.2869	1.06557e-34	5.82026e-33	CCT2	protein_coding
ENSG00000064932.16	1717.86	0.626651	0.0813212	7.70588	1.29945e-14	1.53599e-13	SBNO2	protein_coding
ENSG00000033050.9	6276.08	0.626557	0.0604437	10.366	3.54141e-25	1.0034e-23	ABCF2	protein_coding
ENSG00000162139.10	688.436	0.626104	0.0701717	8.92246	4.56057e-19	8.2588e-18	NEU3	protein_coding
ENSG00000086102.19	1458.76	0.625936	0.107316	5.83265	5.45537e-09	3.4051e-08	NFX1	protein_coding
ENSG00000113282.14	1790.32	0.625553	0.115103	5.43471	5.48867e-08	2.95424e-07	CLINT1	protein_coding
ENSG00000221116.1	36.8108	0.625248	0.251045	2.49058	0.0127533	0.0255133	SNORD110	snoRNA
ENSG00000154065.17	295.168	0.625203	0.183913	3.39945	0.00067522	0.0018204	ANKRD29	protein_coding
ENSG00000185839.3	165.258	0.624999	0.0954054	6.55098	5.71594e-11	4.5637e-10	AL035411.1	processed_pseudogene
ENSG00000132763.15	663.145	0.624893	0.115238	5.42263	5.8729e-08	3.14538e-07	MMACHC	protein_coding
ENSG00000175768.13	904.03	0.624837	0.127263	4.9098	9.11715e-07	4.09082e-06	TOMM5	protein_coding
ENSG00000130725.8	2648.1	0.624392	0.0727692	8.58045	9.45062e-18	1.52765e-16	UBE2M	protein_coding
ENSG00000143801.17	685.238	0.624154	0.138956	4.49173	7.0648e-06	2.74359e-05	PSEN2	protein_coding
ENSG00000132467.4	549.62	0.623965	0.0875104	7.13018	1.00238e-12	9.65986e-12	UTP3	protein_coding
ENSG00000170291.15	836.3	0.623958	0.0750933	8.3091	9.64338e-17	1.42624e-15	ELP5	protein_coding
ENSG00000277972.2	649.052	0.623867	0.0754063	8.2734	1.30195e-16	1.89774e-15	CISD3	protein_coding
ENSG00000069424.15	1846.96	0.623814	0.0754935	8.26314	1.41887e-16	2.05628e-15	KCNAB2	protein_coding
ENSG00000070495.15	279.656	0.62371	0.162802	3.83109	0.000127575	0.000398886	JMJD6	protein_coding
ENSG00000039560.14	1512.7	0.623691	0.0788479	7.91006	2.57274e-15	3.29878e-14	RAI14	protein_coding
ENSG00000152242.11	564.508	0.623606	0.137213	4.5448	5.4988e-06	2.17111e-05	C18orf25	protein_coding
ENSG00000128590.5	627.578	0.623594	0.230846	2.70134	0.00690615	0.0147689	DNAJB9	protein_coding
ENSG00000149761.9	775.387	0.623321	0.0910867	6.84316	7.74657e-12	6.79453e-11	NUDT22	protein_coding
ENSG00000261512.2	441.209	0.622935	0.565869	1.10085	0.270964	0.358583	AC092368.3	lncRNA
ENSG00000160214.13	1235.92	0.622902	0.0832638	7.48106	7.3724e-14	8.14193e-13	RRP1	protein_coding
ENSG00000077152.11	664.925	0.622061	0.16904	3.67997	0.000233266	0.000694473	UBE2T	protein_coding
ENSG00000145545.12	728.721	0.621831	0.0887877	7.00357	2.49513e-12	2.2991e-11	SRD5A1	protein_coding
ENSG00000138399.18	546.717	0.621535	0.11812	5.26191	1.42565e-07	7.17327e-07	FASTKD1	protein_coding
ENSG00000130764.10	1869.52	0.621496	0.0438498	14.1733	1.34083e-45	1.28397e-43	LRRC47	protein_coding
ENSG00000108528.14	1475.62	0.621168	0.133066	4.6681	3.03997e-06	1.24952e-05	SLC25A11	protein_coding
ENSG00000135002.12	513.057	0.620585	0.0800865	7.74894	9.26609e-15	1.11621e-13	RFK	protein_coding
ENSG00000151287.17	96.2594	0.620538	0.23604	2.62895	0.00856486	0.0179458	TEX30	protein_coding
ENSG00000124882.4	2322.58	0.620166	0.346063	1.79206	0.0731236	0.117924	EREG	protein_coding
ENSG00000131791.8	1587.71	0.619618	0.444879	1.39278	0.163687	0.235618	PRKAB2	protein_coding
ENSG00000286192.1	2259.42	0.619417	0.0645981	9.58877	8.91412e-22	1.96318e-20	AC069288.1	protein_coding
ENSG00000258727.1	141.837	0.61938	0.180202	3.43715	0.000587879	0.00160727	AL135999.1	lncRNA
ENSG00000157578.13	43.8221	0.619225	0.270767	2.28693	0.0221998	0.0417537	LCA5L	protein_coding
ENSG00000178950.17	3289.33	0.619174	0.0701242	8.82968	1.04979e-18	1.83623e-17	GAK	protein_coding
ENSG00000067829.19	1046.52	0.618866	0.0727053	8.51198	1.70992e-17	2.69771e-16	IDH3G	protein_coding
ENSG00000205208.5	574.492	0.618302	0.100498	6.15236	7.63377e-10	5.34223e-09	C4orf46	protein_coding
ENSG00000100162.15	537.361	0.618242	0.0970072	6.37316	1.85171e-10	1.38284e-09	CENPM	protein_coding
ENSG00000084623.11	7401.75	0.618087	0.0430368	14.3618	8.9825e-47	9.12115e-45	EIF3I	protein_coding
ENSG00000259959.1	48.8964	0.61807	0.211305	2.92501	0.0034445	0.00790824	AC107068.1	lncRNA
ENSG00000101407.13	833.816	0.61789	0.0560708	11.0198	3.06679e-28	1.09178e-26	TTI1	protein_coding
ENSG00000247077.7	3203.9	0.617875	0.1164	5.30819	1.10721e-07	5.68831e-07	PGAM5	protein_coding
ENSG00000099904.16	1930.11	0.617279	0.0968587	6.37298	1.85385e-10	1.38376e-09	ZDHHC8	protein_coding
ENSG00000173545.5	709.499	0.617202	0.161543	3.82066	0.000133097	0.00041444	ZNF622	protein_coding
ENSG00000197714.9	72.8302	0.617198	0.202039	3.05485	0.00225171	0.0054034	ZNF460	protein_coding
ENSG00000119421.7	605.192	0.616967	0.142597	4.32663	1.51406e-05	5.56417e-05	NDUFA8	protein_coding
ENSG00000116830.12	1466.35	0.616661	0.0882723	6.98589	2.83046e-12	2.60017e-11	TTF2	protein_coding
ENSG00000285991.1	676.742	0.616434	0.1208	5.10293	3.34429e-07	1.6053e-06	AL355312.5	protein_coding
ENSG00000283977.1	221.991	0.616395	0.136385	4.51951	6.19816e-06	2.42886e-05	AC084337.2	protein_coding
ENSG00000221803.1	22.3417	0.616311	0.268935	2.29167	0.0219246	0.0412739	SNORD23	snoRNA
ENSG00000112578.10	1344.21	0.616065	0.0615962	10.0017	1.49849e-23	3.76615e-22	BYSL	protein_coding
ENSG00000232456.1	43.5369	0.615846	0.189752	3.24553	0.00117231	0.00300527	AL355994.2	unprocessed_pseudogene
ENSG00000167861.16	1538.8	0.6158	0.144012	4.27604	1.90243e-05	6.85654e-05	HID1	protein_coding
ENSG00000105835.12	3356.12	0.615601	0.0870186	7.07436	1.50145e-12	1.40837e-11	NAMPT	protein_coding
ENSG00000197885.11	138.441	0.615342	0.140656	4.37481	1.21537e-05	4.54825e-05	NKIRAS1	protein_coding
ENSG00000285292.1	5156.22	0.615138	0.0605537	10.1585	3.03561e-24	8.07184e-23	ABCF2-H2BE1	protein_coding
ENSG00000241058.4	190.153	0.614924	0.129065	4.76444	1.89378e-06	8.03951e-06	NSUN6	protein_coding
ENSG00000282304.1	870.581	0.614619	0.0773831	7.94255	1.98074e-15	2.57241e-14	AC140479.4	lncRNA
ENSG00000136718.10	3395.82	0.614606	0.0854127	7.19572	6.21317e-13	6.15217e-12	IMP4	protein_coding
ENSG00000112715.24	8094.07	0.614569	0.427949	1.43608	0.150979	0.219865	VEGFA	protein_coding
ENSG00000121060.18	4662.79	0.614271	0.220313	2.78817	0.0053006	0.011672	TRIM25	protein_coding
ENSG00000254860.6	31.2781	0.614197	0.269979	2.27498	0.0229069	0.0429576	TMEM9B-AS1	lncRNA
ENSG00000119231.11	780.472	0.614064	0.132319	4.64078	3.47089e-06	1.41168e-05	SENP5	protein_coding
ENSG00000065600.13	511.169	0.614051	0.078438	7.82849	4.93758e-15	6.14355e-14	PACC1	protein_coding
ENSG00000115758.13	6813.94	0.613539	0.0644021	9.52671	1.62352e-21	3.47438e-20	ODC1	protein_coding
ENSG00000160131.13	806.031	0.613435	0.075348	8.14136	3.90865e-16	5.43547e-15	VMA21	protein_coding
ENSG00000265590.10	962.497	0.613365	0.0771981	7.94533	1.9367e-15	2.52388e-14	CFAP298-TCP10L	protein_coding
ENSG00000164086.10	1012.74	0.612504	0.0536018	11.4269	3.06727e-30	1.22448e-28	DUSP7	protein_coding
ENSG00000279822.1	17.4791	0.61235	0.389498	1.57215	0.115916	0.175013	AC016397.2	TEC
ENSG00000226763.5	106.243	0.612232	0.124156	4.93116	8.17407e-07	3.70613e-06	SRRM5	protein_coding
ENSG00000183072.10	1042.16	0.612111	0.0788653	7.76146	8.39543e-15	1.01863e-13	NKX2-5	protein_coding
ENSG00000136240.10	5129.8	0.611522	0.0464886	13.1542	1.60901e-39	1.14832e-37	KDELR2	protein_coding
ENSG00000262580.5	30.009	0.611461	0.266431	2.29501	0.0217325	0.0409429	AC087741.1	lncRNA
ENSG00000163624.6	946.411	0.611364	0.160786	3.80235	0.000143332	0.000444298	CDS1	protein_coding
ENSG00000259205.2	17.6904	0.610833	0.489143	1.24878	0.211745	0.292015	PRKXP1	processed_pseudogene
ENSG00000123178.15	265.331	0.610723	0.090769	6.72832	1.71637e-11	1.45401e-10	SPRYD7	protein_coding
ENSG00000112031.16	723.863	0.610655	0.101163	6.03635	1.57636e-09	1.05767e-08	MTRF1L	protein_coding
ENSG00000231793.5	53.7033	0.610547	0.237463	2.57113	0.0101368	0.0208326	DOC2GP	transcribed_unitary_pseudogene
ENSG00000125826.21	5337.36	0.610083	0.32661	1.86793	0.0617724	0.101854	RBCK1	protein_coding
ENSG00000275004.4	156.302	0.609982	0.150961	4.04066	5.33014e-05	0.000178616	ZNF280B	protein_coding
ENSG00000100253.13	25.6511	0.609534	0.631846	0.964688	0.334701	0.425821	MIOX	protein_coding
ENSG00000152749.8	594.368	0.609287	0.119538	5.097	3.45082e-07	1.65329e-06	GPR180	protein_coding
ENSG00000157778.9	1232.74	0.60907	0.105708	5.76184	8.32036e-09	5.07814e-08	PSMG3	protein_coding
ENSG00000174469.23	2267.47	0.608906	0.0933205	6.52489	6.80501e-11	5.34578e-10	CNTNAP2	protein_coding
ENSG00000232000.3	94.47	0.608771	0.196502	3.09804	0.00194806	0.00473708	CLCN3P1	transcribed_unprocessed_pseudogene
ENSG00000234764.2	72.6413	0.608294	0.175443	3.46718	0.000525948	0.00145318	E2F6P1	processed_pseudogene
ENSG00000197021.9	640.523	0.60818	0.110803	5.48885	4.04568e-08	2.22667e-07	EOLA2	protein_coding
ENSG00000270757.1	1433.3	0.608142	0.289764	2.09875	0.0358388	0.0636732	HSPE1-MOB4	protein_coding
ENSG00000159958.7	210.44	0.608132	0.165285	3.67929	0.000233885	0.000695769	TNFRSF13C	protein_coding
ENSG00000169230.10	4509.75	0.608061	0.170163	3.5734	0.000352381	0.00100976	PRELID1	protein_coding
ENSG00000231584.8	365.842	0.607907	0.091831	6.61985	3.59572e-11	2.94709e-10	FAHD2CP	transcribed_unprocessed_pseudogene
ENSG00000242282.6	22.6259	0.607749	0.298069	2.03895	0.0414549	0.0722013	AC108488.1	lncRNA
ENSG00000100575.14	1330.07	0.607523	0.174825	3.47504	0.000510774	0.00141513	TIMM9	protein_coding
ENSG00000197147.14	949.096	0.607326	0.0904197	6.71675	1.85825e-11	1.56719e-10	LRRC8B	protein_coding
ENSG00000284082.1	27.3777	0.607271	0.231616	2.62189	0.00874434	0.0182758	MIR7109	miRNA
ENSG00000127564.17	2145.9	0.607269	0.0610418	9.94842	2.56227e-23	6.33449e-22	PKMYT1	protein_coding
ENSG00000243207.6	2629	0.606924	0.0888099	6.83397	8.25952e-12	7.20684e-11	PPAN-P2RY11	protein_coding
ENSG00000233786.1	22.1545	0.606852	0.256635	2.36465	0.0180471	0.0347616	CDC27P1	processed_pseudogene
ENSG00000204576.12	1198.09	0.606718	0.0903164	6.71769	1.84624e-11	1.55792e-10	PRR3	protein_coding
ENSG00000142751.15	1022.39	0.606385	0.119823	5.06066	4.17806e-07	1.96929e-06	GPN2	protein_coding
ENSG00000131188.12	2001	0.606117	0.122267	4.95733	7.14685e-07	3.26781e-06	PRR7	protein_coding
ENSG00000156261.13	6912.09	0.606009	0.043086	14.0651	6.22459e-45	5.84957e-43	CCT8	protein_coding
ENSG00000103326.12	3067.4	0.60568	0.084638	7.15613	8.29859e-13	8.06926e-12	CAPN15	protein_coding
ENSG00000260007.3	2037.35	0.605607	0.0588554	10.2897	7.83803e-25	2.16404e-23	AC107871.1	protein_coding
ENSG00000076003.5	2622.36	0.605561	0.0885741	6.83677	8.09982e-12	7.08383e-11	MCM6	protein_coding
ENSG00000149328.15	3017.88	0.60533	0.1877	3.22499	0.00125976	0.0032034	GLB1L2	protein_coding
ENSG00000198590.12	17.5708	0.605256	0.478987	1.26362	0.206368	0.285927	C3orf35	lncRNA
ENSG00000129028.9	112.888	0.605035	0.29158	2.07502	0.0379843	0.0669504	THAP10	protein_coding
ENSG00000102763.18	2111.75	0.604677	0.0716094	8.44409	3.06414e-17	4.73066e-16	VWA8	protein_coding
ENSG00000254536.2	646.33	0.604545	0.114688	5.27121	1.35528e-07	6.84656e-07	AL360181.3	protein_coding
ENSG00000279058.2	120.244	0.604523	0.159604	3.78764	0.000152083	0.000469499	AGAP14P	unprocessed_pseudogene
ENSG00000258864.1	468.878	0.604091	0.102105	5.91638	3.2911e-09	2.1171e-08	AC008575.1	protein_coding
ENSG00000168495.13	1328.62	0.603669	0.0557902	10.8204	2.75706e-27	9.12787e-26	POLR3D	protein_coding
ENSG00000112312.10	442.813	0.603471	0.152457	3.95831	7.54806e-05	0.000246179	GMNN	protein_coding
ENSG00000137936.18	1267.41	0.603438	0.277067	2.17795	0.0294101	0.0535404	BCAR3	protein_coding
ENSG00000260345.1	520.743	0.603305	0.0751055	8.03277	9.52994e-16	1.2794e-14	AC009052.1	lncRNA
ENSG00000224281.5	38.7455	0.603257	0.243275	2.47973	0.0131483	0.0262168	SLC25A5-AS1	lncRNA
ENSG00000197601.13	2010.79	0.603035	0.145257	4.15151	3.30296e-05	0.000114803	FAR1	protein_coding
ENSG00000123427.17	212.649	0.603034	0.120678	4.99704	5.82183e-07	2.69371e-06	EEF1AKMT3	protein_coding
ENSG00000141378.15	834.651	0.602936	0.123721	4.87334	1.09727e-06	4.83591e-06	PTRH2	protein_coding
ENSG00000144161.13	642.883	0.602574	0.140399	4.29185	1.77188e-05	6.42119e-05	ZC3H8	protein_coding
ENSG00000103423.14	3617.66	0.602041	0.121329	4.96206	6.97498e-07	3.19308e-06	DNAJA3	protein_coding
ENSG00000108256.9	1927.46	0.601951	0.100364	5.99766	2.00176e-09	1.32603e-08	NUFIP2	protein_coding
ENSG00000156374.16	362.119	0.601856	0.0815584	7.37945	1.58948e-13	1.69239e-12	PCGF6	protein_coding
ENSG00000246334.2	76.8634	0.601584	0.189479	3.17493	0.0014987	0.00374552	PRR7-AS1	lncRNA
ENSG00000136950.13	713.594	0.6013	0.0738317	8.14421	3.8178e-16	5.31401e-15	ARPC5L	protein_coding
ENSG00000174177.13	693.26	0.60116	0.215478	2.78989	0.00527258	0.0116136	CTU2	protein_coding
ENSG00000141252.20	1400.36	0.601089	0.0554248	10.8451	2.10355e-27	7.07259e-26	VPS53	protein_coding
ENSG00000152219.5	481.026	0.601028	0.241224	2.49158	0.0127177	0.0254488	ARL14EP	protein_coding
ENSG00000007520.4	1153.95	0.600759	0.117547	5.11079	3.20822e-07	1.54145e-06	TSR3	protein_coding
ENSG00000272084.1	524.651	0.600438	0.149957	4.00408	6.22598e-05	0.000206215	AL137127.1	lncRNA
ENSG00000174306.21	835.082	0.600397	0.0910599	6.59343	4.29794e-11	3.48675e-10	ZHX3	protein_coding
ENSG00000268434.5	258.292	0.600169	0.151655	3.95746	7.57506e-05	0.000246952	AC011530.1	protein_coding
ENSG00000113369.9	497.926	0.599932	0.167921	3.5727	0.000353321	0.00101226	ARRDC3	protein_coding
ENSG00000164182.11	433.834	0.599838	0.110156	5.44538	5.16959e-08	2.79342e-07	NDUFAF2	protein_coding
ENSG00000127080.10	343.318	0.59981	0.0812371	7.38345	1.54238e-13	1.64687e-12	IPPK	protein_coding
ENSG00000146731.11	13544.2	0.599791	0.0614394	9.76232	1.6338e-22	3.76246e-21	CCT6A	protein_coding
ENSG00000176087.15	2292.57	0.599216	0.0915067	6.54833	5.81838e-11	4.6406e-10	SLC35A4	protein_coding
ENSG00000164815.11	1051.98	0.599211	0.150892	3.97113	7.15337e-05	0.00023457	ORC5	protein_coding
ENSG00000014138.9	908.229	0.59895	0.0775046	7.72792	1.09316e-14	1.31058e-13	POLA2	protein_coding
ENSG00000162385.11	541.352	0.598889	0.0971251	6.16616	6.99692e-10	4.92712e-09	MAGOH	protein_coding
ENSG00000254852.8	1381.13	0.59888	0.248778	2.40729	0.0160714	0.0312908	NPIPA2	protein_coding
ENSG00000206418.4	451.493	0.598665	0.105252	5.68791	1.28607e-08	7.66072e-08	RAB12	protein_coding
ENSG00000200320.1	22.9953	0.598155	0.328973	1.81825	0.069026	0.11208	SNORA63	snoRNA
ENSG00000177830.18	1212.79	0.598041	0.120796	4.95085	7.38894e-07	3.36934e-06	CHID1	protein_coding
ENSG00000259570.1	27.3591	0.59794	0.510215	1.17194	0.241223	0.325662	AC243562.1	unprocessed_pseudogene
ENSG00000143753.13	577.956	0.597846	0.116669	5.12429	2.98664e-07	1.43864e-06	DEGS1	protein_coding
ENSG00000100034.14	878.917	0.597621	0.0759819	7.8653	3.68201e-15	4.61548e-14	PPM1F	protein_coding
ENSG00000115657.14	808.112	0.5976	0.13059	4.57614	4.7363e-06	1.88878e-05	ABCB6	protein_coding
ENSG00000172269.19	945.296	0.597546	0.0969986	6.16035	7.25824e-10	5.10066e-09	DPAGT1	protein_coding
ENSG00000163293.12	357.284	0.597407	0.129977	4.59625	4.30154e-06	1.72586e-05	NIPAL1	protein_coding
ENSG00000204267.16	1452.54	0.59725	0.13569	4.40158	1.07465e-05	4.07023e-05	TAP2	protein_coding
ENSG00000258186.2	382.241	0.596812	0.205072	2.91026	0.00361131	0.00824368	SLC7A5P2	transcribed_processed_pseudogene
ENSG00000224032.7	1687.05	0.596621	0.20723	2.87903	0.00398905	0.0090135	EPB41L4A-AS1	lncRNA
ENSG00000175283.8	403.644	0.596514	0.0943413	6.32293	2.56646e-10	1.88497e-09	DOLK	protein_coding
ENSG00000008394.13	913.246	0.596305	0.115867	5.14647	2.65431e-07	1.28965e-06	MGST1	protein_coding
ENSG00000275183.2	746.414	0.596276	0.174941	3.40845	0.000653333	0.00176864	LENG9	protein_coding
ENSG00000142178.9	311.24	0.596203	0.105086	5.67348	1.39925e-08	8.28271e-08	SIK1	protein_coding
ENSG00000102144.15	5947.89	0.596134	0.0635387	9.38222	6.46001e-21	1.34258e-19	PGK1	protein_coding
ENSG00000165684.4	1225.95	0.595915	0.130251	4.57514	4.75911e-06	1.89687e-05	SNAPC4	protein_coding
ENSG00000256966.6	779.709	0.5956	0.107217	5.55508	2.7748e-08	1.56827e-07	AL513165.2	protein_coding
ENSG00000153207.16	2611.04	0.595035	0.0903354	6.58696	4.48936e-11	3.63424e-10	AHCTF1	protein_coding
ENSG00000273841.5	1886.92	0.595005	0.1414	4.20797	2.57678e-05	9.08145e-05	TAF9	protein_coding
ENSG00000185065.6	34.9346	0.594971	0.317352	1.8748	0.0608205	0.100493	AC000068.1	lncRNA
ENSG00000117410.14	1643.35	0.594921	0.110479	5.38494	7.24682e-08	3.83238e-07	ATP6V0B	protein_coding
ENSG00000125618.17	241.9	0.594733	0.201602	2.95003	0.00317739	0.00737216	PAX8	protein_coding
ENSG00000105849.6	1195.94	0.5946	0.0691055	8.60423	7.68287e-18	1.24857e-16	TWISTNB	protein_coding
ENSG00000148300.12	1549.4	0.594287	0.13882	4.28097	1.86078e-05	6.71764e-05	REXO4	protein_coding
ENSG00000249773.3	629.228	0.594198	0.10085	5.89189	3.81805e-09	2.44258e-08	AC092647.5	protein_coding
ENSG00000139746.16	1278.38	0.594193	0.099884	5.94883	2.70067e-09	1.75445e-08	RBM26	protein_coding
ENSG00000153395.10	1817.67	0.593956	0.188276	3.15472	0.00160654	0.00398527	LPCAT1	protein_coding
ENSG00000141456.16	5091.6	0.593911	0.05689	10.4396	1.63414e-25	4.78232e-24	PELP1	protein_coding
ENSG00000136895.19	322.652	0.593855	0.112846	5.26254	1.42079e-07	7.15124e-07	GARNL3	protein_coding
ENSG00000245848.3	492.748	0.59367	0.0937642	6.33152	2.42755e-10	1.78991e-09	CEBPA	protein_coding
ENSG00000068137.15	780.311	0.593656	0.126409	4.6963	2.64915e-06	1.09843e-05	PLEKHH3	protein_coding
ENSG00000134291.12	2370.65	0.59324	0.117874	5.03284	4.83263e-07	2.26231e-06	TMEM106C	protein_coding
ENSG00000078081.8	3135.55	0.593148	0.52547	1.1288	0.258984	0.345449	LAMP3	protein_coding
ENSG00000263776.1	40.8045	0.593066	0.311911	1.90139	0.0572504	0.0953333	SNORA4	snoRNA
ENSG00000252106.2	82.6048	0.592816	0.270278	2.19335	0.0282819	0.0518046	RNY3P15	misc_RNA
ENSG00000100867.15	1116.04	0.592776	0.361005	1.64202	0.100587	0.154936	DHRS2	protein_coding
ENSG00000123685.9	167.931	0.591997	0.234524	2.52424	0.0115947	0.0234404	BATF3	protein_coding
ENSG00000236088.10	239.598	0.591665	0.0901246	6.56496	5.20463e-11	4.17901e-10	COX10-AS1	lncRNA
ENSG00000006025.12	610.851	0.591663	0.123819	4.77845	1.7665e-06	7.53515e-06	OSBPL7	protein_coding
ENSG00000275993.3	377.441	0.591611	0.0957868	6.17633	6.56085e-10	4.64168e-09	SIK1B	protein_coding
ENSG00000225630.1	67942.3	0.59153	0.104267	5.67323	1.40127e-08	8.29134e-08	MTND2P28	unprocessed_pseudogene
ENSG00000177380.14	368.763	0.59153	0.190239	3.10941	0.00187463	0.00457323	PPFIA3	protein_coding
ENSG00000100167.20	2244.64	0.59147	0.128996	4.58518	4.5359e-06	1.81316e-05	SEPTIN3	protein_coding
ENSG00000129473.10	1109.03	0.591294	0.131572	4.49409	6.98697e-06	2.71616e-05	BCL2L2	protein_coding
ENSG00000267374.2	153.323	0.591083	0.184879	3.19714	0.00138797	0.00349095	MIR924HG	lncRNA
ENSG00000010256.11	5010.12	0.59103	0.138456	4.26873	1.96592e-05	7.06334e-05	UQCRC1	protein_coding
ENSG00000102100.16	756.332	0.590897	0.0781441	7.56164	3.9802e-14	4.49071e-13	SLC35A2	protein_coding
ENSG00000173226.17	1038.7	0.590575	0.140835	4.19339	2.74815e-05	9.64946e-05	IQCB1	protein_coding
ENSG00000135446.17	4752.02	0.590446	0.0677264	8.71811	2.82893e-18	4.77698e-17	CDK4	protein_coding
ENSG00000154518.9	2740.03	0.590312	0.167777	3.51844	0.00043409	0.00122146	ATP5MC3	protein_coding
ENSG00000184489.12	241.819	0.590175	0.0934146	6.3178	2.65311e-10	1.9439e-09	PTP4A3	protein_coding
ENSG00000109063.15	31.2656	0.589869	0.299192	1.97154	0.0486619	0.0829395	MYH3	protein_coding
ENSG00000171298.13	2738.98	0.589774	0.0673299	8.75947	1.96174e-18	3.3614e-17	GAA	protein_coding
ENSG00000100714.17	8301.09	0.589555	0.0786484	7.49608	6.5754e-14	7.283e-13	MTHFD1	protein_coding
ENSG00000145332.14	637.398	0.589478	0.095147	6.19545	5.81204e-10	4.13428e-09	KLHL8	protein_coding
ENSG00000182326.15	18.1897	0.589427	0.587246	1.00371	0.315517	0.40652	C1S	protein_coding
ENSG00000155438.12	2066.7	0.589156	0.101838	5.78525	7.24047e-09	4.44956e-08	NIFK	protein_coding
ENSG00000121680.16	302.66	0.589142	0.0923729	6.37787	1.79569e-10	1.34366e-09	PEX16	protein_coding
ENSG00000278535.5	549.108	0.588897	0.160539	3.66825	0.000244217	0.000724083	DHRS11	protein_coding
ENSG00000105447.13	1487.26	0.58888	0.184212	3.19675	0.00138984	0.00349423	GRWD1	protein_coding
ENSG00000273145.1	49.6753	0.588773	0.25518	2.30729	0.0210389	0.0397958	BX537318.1	lncRNA
ENSG00000107560.12	532.242	0.588635	0.160997	3.65619	0.000255994	0.000755596	RAB11FIP2	protein_coding
ENSG00000135775.14	739.51	0.588585	0.0947339	6.21303	5.19732e-10	3.71447e-09	COG2	protein_coding
ENSG00000107371.13	420.968	0.588508	0.0923005	6.376	1.81775e-10	1.35949e-09	EXOSC3	protein_coding
ENSG00000214110.3	92.7208	0.588126	0.203933	2.88392	0.00392756	0.00889048	LDHAP4	transcribed_processed_pseudogene
ENSG00000152439.13	21.5408	0.588095	0.372349	1.57942	0.11424	0.172776	ZNF773	protein_coding
ENSG00000028137.19	170.799	0.588093	0.222715	2.64057	0.00827671	0.0173757	TNFRSF1B	protein_coding
ENSG00000132664.12	326.594	0.587772	0.129749	4.53008	5.89626e-06	2.31655e-05	POLR3F	protein_coding
ENSG00000170542.6	269.226	0.587381	0.125638	4.67519	2.93682e-06	1.21008e-05	SERPINB9	protein_coding
ENSG00000164180.14	565.294	0.587243	0.110898	5.29534	1.18798e-07	6.06007e-07	TMEM161B	protein_coding
ENSG00000073670.14	117.121	0.587176	0.175585	3.34411	0.000825458	0.00219609	ADAM11	protein_coding
ENSG00000145414.9	597.538	0.587064	0.102399	5.73309	9.86189e-09	5.9565e-08	NAF1	protein_coding
ENSG00000163428.4	2337.34	0.587	0.0983369	5.96928	2.38307e-09	1.55816e-08	LRRC58	protein_coding
ENSG00000140743.8	690.23	0.586903	0.091801	6.39321	1.62434e-10	1.2227e-09	CDR2	protein_coding
ENSG00000185163.10	638.7	0.586898	0.0888442	6.60592	3.95068e-11	3.22057e-10	DDX51	protein_coding
ENSG00000199574.1	36.9113	0.586738	0.249614	2.35058	0.018744	0.0358711	SNORD18C	snoRNA
ENSG00000241945.8	1872.04	0.586514	0.101359	5.78648	7.18766e-09	4.4207e-08	PWP2	protein_coding
ENSG00000104635.14	5169.28	0.586334	0.160915	3.64375	0.000268692	0.000790608	SLC39A14	protein_coding
ENSG00000132406.12	344.584	0.586312	0.110567	5.30277	1.14059e-07	5.84593e-07	TMEM128	protein_coding
ENSG00000178982.10	4152.68	0.58618	0.0705736	8.30594	9.90348e-17	1.46185e-15	EIF3K	protein_coding
ENSG00000152556.17	4401.91	0.585999	0.0332006	17.6502	1.01372e-69	3.13012e-67	PFKM	protein_coding
ENSG00000151835.16	1006.97	0.585968	0.110465	5.30457	1.12939e-07	5.79045e-07	SACS	protein_coding
ENSG00000140395.9	596.819	0.585958	0.111565	5.25218	1.50306e-07	7.52278e-07	WDR61	protein_coding
ENSG00000271335.6	44.0843	0.585802	0.212333	2.75889	0.00579985	0.0126316	AL117336.2	lncRNA
ENSG00000283828.1	93.3553	0.585741	0.186274	3.14451	0.00166363	0.00411287	AL137002.2	lncRNA
ENSG00000155330.10	172.994	0.585726	0.126121	4.64417	3.41443e-06	1.39134e-05	C16orf87	protein_coding
ENSG00000250988.7	57.1191	0.585596	0.173723	3.37085	0.000749353	0.00200384	SNHG21	lncRNA
ENSG00000112651.12	770.603	0.585528	0.173286	3.37896	0.000727593	0.00194961	MRPL2	protein_coding
ENSG00000167625.11	550.555	0.585286	0.0731081	8.00576	1.18731e-15	1.56982e-14	ZNF526	protein_coding
ENSG00000140157.15	1575.93	0.585199	0.0557016	10.506	8.1089e-26	2.41511e-24	NIPA2	protein_coding
ENSG00000269069.1	62.3138	0.584991	0.426429	1.37184	0.170114	0.243273	AC007842.1	processed_pseudogene
ENSG00000158062.20	780.974	0.584978	0.105318	5.55439	2.78575e-08	1.57329e-07	UBXN11	protein_coding
ENSG00000179115.11	2828.51	0.584923	0.100095	5.8437	5.10546e-09	3.20521e-08	FARSA	protein_coding
ENSG00000259399.1	1023.21	0.584879	0.0662285	8.83122	1.03538e-18	1.81731e-17	TGIF2-RAB5IF	protein_coding
ENSG00000126226.22	1331.32	0.584696	0.118816	4.92103	8.60892e-07	3.88699e-06	PCID2	protein_coding
ENSG00000197653.16	90.9261	0.584553	0.174502	3.34983	0.00080861	0.00215308	DNAH10	protein_coding
ENSG00000278066.1	73.3259	0.584518	0.167426	3.49121	0.000480846	0.00133908	AC023491.1	pseudogene
ENSG00000101181.17	1256.62	0.584368	0.0593902	9.83947	7.61118e-23	1.81923e-21	MTG2	protein_coding
ENSG00000280063.1	38.327	0.584257	0.231276	2.52623	0.0115295	0.0233304	AC012676.5	TEC
ENSG00000128218.8	37.9085	0.582993	0.342538	1.70198	0.0887587	0.139215	VPREB3	protein_coding
ENSG00000127527.14	1532.99	0.582979	0.0758107	7.68993	1.47213e-14	1.72795e-13	EPS15L1	protein_coding
ENSG00000172315.6	568.527	0.582966	0.110121	5.29384	1.19774e-07	6.10366e-07	TP53RK	protein_coding
ENSG00000270647.6	3575.5	0.582914	0.0541976	10.7553	5.59233e-27	1.82353e-25	TAF15	protein_coding
ENSG00000196993.8	43.6208	0.582711	0.232851	2.50251	0.0123316	0.0247615	NPIPB9	protein_coding
ENSG00000134910.14	4855.35	0.582681	0.0824687	7.06549	1.60053e-12	1.49759e-11	STT3A	protein_coding
ENSG00000100029.18	4826.59	0.582362	0.0524531	11.1025	1.2195e-28	4.4784e-27	PES1	protein_coding
ENSG00000184162.15	603.061	0.581902	0.0806925	7.21135	5.53999e-13	5.52903e-12	NR2C2AP	protein_coding
ENSG00000002549.12	1518.31	0.581791	0.0972562	5.98204	2.20356e-09	1.4483e-08	LAP3	protein_coding
ENSG00000284163.1	85.2513	0.581664	0.137643	4.2259	2.37988e-05	8.43071e-05	MIR3620	miRNA
ENSG00000104886.12	1420.11	0.581468	0.0461183	12.6082	1.90308e-36	1.12475e-34	PLEKHJ1	protein_coding
ENSG00000135414.10	1147.07	0.581445	0.109526	5.30875	1.10381e-07	5.67278e-07	GDF11	protein_coding
ENSG00000273568.1	33.255	0.581276	0.225493	2.5778	0.00994306	0.0204706	AC131009.3	lncRNA
ENSG00000089123.16	178.701	0.581224	0.107084	5.42773	5.70754e-08	3.0655e-07	TASP1	protein_coding
ENSG00000158286.13	200.472	0.580988	0.182107	3.19037	0.00142093	0.00356293	RNF207	protein_coding
ENSG00000102870.6	1962.08	0.58068	0.0534291	10.8682	1.63321e-27	5.51571e-26	ZNF629	protein_coding
ENSG00000064270.13	497.877	0.580477	0.353327	1.64289	0.100406	0.154699	ATP2C2	protein_coding
ENSG00000145736.14	606.655	0.580198	0.0803666	7.2194	5.2219e-13	5.22536e-12	GTF2H2	protein_coding
ENSG00000143157.12	2037.23	0.580006	0.0792249	7.32101	2.46108e-13	2.56801e-12	POGK	protein_coding
ENSG00000176018.13	476.74	0.5796	0.185639	3.12219	0.0017951	0.00440049	LYSMD3	protein_coding
ENSG00000163950.13	2733.4	0.579376	0.097004	5.9727	2.33365e-09	1.52915e-08	SLBP	protein_coding
ENSG00000120256.11	815.951	0.5792	0.119966	4.82805	1.3788e-06	5.98599e-06	LRP11	protein_coding
ENSG00000146232.17	236.367	0.578694	0.0962406	6.01299	1.82137e-09	1.21344e-08	NFKBIE	protein_coding
ENSG00000275464.5	1815.3	0.578424	0.0965461	5.99117	2.08343e-09	1.37592e-08	FP565260.1	protein_coding
ENSG00000100412.16	5822.03	0.578374	0.0872753	6.62701	3.42557e-11	2.81373e-10	ACO2	protein_coding
ENSG00000138709.19	981.493	0.578347	0.129476	4.46682	7.93907e-06	3.06346e-05	LARP1B	protein_coding
ENSG00000260196.1	320.529	0.577705	0.111461	5.18304	2.18296e-07	1.07165e-06	AC124798.1	lncRNA
ENSG00000179886.6	834.168	0.577687	0.0697969	8.27668	1.26652e-16	1.84787e-15	TIGD5	protein_coding
ENSG00000204564.12	1112.26	0.577637	0.0791041	7.30224	2.83025e-13	2.92697e-12	C6orf136	protein_coding
ENSG00000205704.7	41.4684	0.5776	0.187659	3.07792	0.00208449	0.00503888	LINC00634	protein_coding
ENSG00000198888.2	180643	0.577264	0.157871	3.65655	0.000255633	0.000754798	MT-ND1	protein_coding
ENSG00000282961.1	163.273	0.577048	0.102335	5.63881	1.71226e-08	9.98708e-08	PRNCR1	lncRNA
ENSG00000225972.1	6143.92	0.577021	0.145376	3.96915	7.21292e-05	0.000236266	MTND1P23	unprocessed_pseudogene
ENSG00000217930.8	754.69	0.576758	0.079342	7.26928	3.61422e-13	3.68237e-12	PAM16	protein_coding
ENSG00000035141.8	2006.63	0.576112	0.0547794	10.5169	7.21777e-26	2.1582e-24	FAM136A	protein_coding
ENSG00000269352.1	173.363	0.576053	0.166158	3.4669	0.000526493	0.00145415	PTOV1-AS2	lncRNA
ENSG00000167863.12	1243.68	0.575967	0.132218	4.35619	1.32345e-05	4.92348e-05	ATP5PD	protein_coding
ENSG00000130305.17	1941.31	0.575698	0.0524289	10.9805	4.74031e-28	1.66793e-26	NSUN5	protein_coding
ENSG00000150753.12	7071.96	0.57564	0.0810919	7.09861	1.2602e-12	1.19317e-11	CCT5	protein_coding
ENSG00000278948.1	115.406	0.575543	0.284978	2.01961	0.0434242	0.0751898	AL031587.5	TEC
ENSG00000106484.16	1066.46	0.575535	0.0633568	9.08403	1.04623e-19	1.99615e-18	MEST	protein_coding
ENSG00000272994.1	57.3813	0.575257	0.219523	2.62049	0.00878043	0.0183365	AC012360.3	lncRNA
ENSG00000196796.5	39.3214	0.575117	0.230207	2.49826	0.0124804	0.0250302	NPIPB10P	unprocessed_pseudogene
ENSG00000141499.17	465.944	0.574586	0.145067	3.96084	7.46861e-05	0.000243902	WRAP53	protein_coding
ENSG00000133114.18	422.172	0.574315	0.155358	3.69672	0.000218399	0.000653296	GPALPP1	protein_coding
ENSG00000165449.11	95.9373	0.574279	0.186809	3.07415	0.00211104	0.00509655	SLC16A9	protein_coding
ENSG00000226268.3	143.91	0.573806	0.108284	5.29906	1.16402e-07	5.94382e-07	AC135977.1	processed_pseudogene
ENSG00000140740.11	6655.57	0.573798	0.0573889	9.99842	1.54851e-23	3.87897e-22	UQCRC2	protein_coding
ENSG00000278573.1	51.6406	0.573631	0.206663	2.77568	0.00550859	0.0120667	AC007325.3	pseudogene
ENSG00000174173.7	562.224	0.573623	0.0910155	6.30247	2.92934e-10	2.13698e-09	TRMT10C	protein_coding
ENSG00000130829.18	926.343	0.573557	0.172563	3.32376	0.000888134	0.00234225	DUSP9	protein_coding
ENSG00000224688.1	19.9153	0.573393	0.305958	1.87409	0.0609175	0.100631	E2F6P2	processed_pseudogene
ENSG00000226885.1	19.9164	0.573383	0.30406	1.88576	0.0593279	0.0983813	E2F6P3	processed_pseudogene
ENSG00000134480.16	842.632	0.573185	0.120866	4.74233	2.11277e-06	8.89681e-06	CCNH	protein_coding
ENSG00000100116.17	783.235	0.57315	0.119303	4.80415	1.55414e-06	6.70874e-06	GCAT	protein_coding
ENSG00000134109.11	1343.51	0.573028	0.115691	4.9531	7.30409e-07	3.33366e-06	EDEM1	protein_coding
ENSG00000165996.14	116.834	0.573012	0.139123	4.11873	3.80961e-05	0.000130731	HACD1	protein_coding
ENSG00000141391.14	342.566	0.572773	0.238637	2.40019	0.0163865	0.0318182	PRELID3A	protein_coding
ENSG00000178821.13	729.343	0.572535	0.119535	4.7897	1.67031e-06	7.15511e-06	TMEM52	protein_coding
ENSG00000120438.12	5316.74	0.57207	0.0556277	10.2839	8.32773e-25	2.28672e-23	TCP1	protein_coding
ENSG00000169016.17	678.485	0.571996	0.0977237	5.85319	4.8222e-09	3.03493e-08	E2F6	protein_coding
ENSG00000115289.14	766.76	0.571957	0.147522	3.87711	0.000105705	0.00033585	PCGF1	protein_coding
ENSG00000142910.16	1056.7	0.571908	0.191003	2.99424	0.00275128	0.00647789	TINAGL1	protein_coding
ENSG00000242338.6	155.422	0.570901	0.175683	3.24961	0.00115562	0.0029655	BMS1P4	transcribed_unprocessed_pseudogene
ENSG00000163714.18	4440.09	0.570831	0.0957764	5.96004	2.52175e-09	1.64174e-08	U2SURP	protein_coding
ENSG00000005073.6	266.571	0.570676	0.153365	3.72103	0.000198416	0.000598969	HOXA11	protein_coding
ENSG00000005100.13	2216.46	0.570623	0.0779859	7.317	2.5357e-13	2.64041e-12	DHX33	protein_coding
ENSG00000057019.16	2646.39	0.570495	0.108445	5.26067	1.43532e-07	7.21233e-07	DCBLD2	protein_coding
ENSG00000170185.10	899.717	0.570481	0.14247	4.00423	6.22189e-05	0.000206125	USP38	protein_coding
ENSG00000172732.12	1315.35	0.570478	0.165915	3.43836	0.000585241	0.0016015	MUS81	protein_coding
ENSG00000135372.9	4788.75	0.570146	0.0563541	10.1172	4.63461e-24	1.21318e-22	NAT10	protein_coding
ENSG00000196739.15	777.374	0.569975	0.133027	4.28465	1.83024e-05	6.6137e-05	COL27A1	protein_coding
ENSG00000130803.15	1378.94	0.569761	0.18114	3.14541	0.00165852	0.00410157	ZNF317	protein_coding
ENSG00000141385.10	3390.63	0.569406	0.0458042	12.4313	1.76731e-35	9.94032e-34	AFG3L2	protein_coding
ENSG00000197860.10	815.017	0.569229	0.477212	1.19282	0.232939	0.316144	SGTB	protein_coding
ENSG00000146858.8	270.545	0.569216	0.098335	5.78853	7.10031e-09	4.37231e-08	ZC3HAV1L	protein_coding
ENSG00000137124.8	1721.37	0.56915	0.14612	3.89509	9.81642e-05	0.000313603	ALDH1B1	protein_coding
ENSG00000107164.16	1877.89	0.569038	0.0787271	7.22798	4.90229e-13	4.91529e-12	FUBP3	protein_coding
ENSG00000266490.1	21.5846	0.568813	0.302496	1.8804	0.0600535	0.0993776	AC127024.5	lncRNA
ENSG00000205754.12	178.518	0.568655	0.364039	1.56207	0.118271	0.178196	SLCO1B7	transcribed_unprocessed_pseudogene
ENSG00000267073.1	226.446	0.568372	0.213488	2.66231	0.00776061	0.0164037	AC005256.1	lncRNA
ENSG00000166579.16	1202	0.567742	0.140627	4.03722	5.40886e-05	0.000181053	NDEL1	protein_coding
ENSG00000049769.14	142.574	0.567616	0.121684	4.66468	3.09094e-06	1.26909e-05	PPP1R3F	protein_coding
ENSG00000213963.6	95.6467	0.567613	0.343971	1.65018	0.0989065	0.152796	AC019080.1	lncRNA
ENSG00000095564.14	2240.03	0.567487	0.144519	3.92674	8.61063e-05	0.000278017	BTAF1	protein_coding
ENSG00000058729.11	665.569	0.567469	0.0998877	5.68107	1.33852e-08	7.95124e-08	RIOK2	protein_coding
ENSG00000197345.13	1169.18	0.566907	0.10313	5.497	3.8631e-08	2.13472e-07	MRPL21	protein_coding
ENSG00000254634.4	845.573	0.566904	0.0733712	7.72651	1.10535e-14	1.32414e-13	SMG1P6	unprocessed_pseudogene
ENSG00000105186.16	1590.98	0.566197	0.103907	5.44909	5.06285e-08	2.74358e-07	ANKRD27	protein_coding
ENSG00000203896.10	963.115	0.566197	0.152461	3.71372	0.000204232	0.000614321	LIME1	protein_coding
ENSG00000102401.20	753.297	0.566068	0.125754	4.50139	6.75097e-06	2.63185e-05	ARMCX3	protein_coding
ENSG00000126246.10	130.002	0.566066	0.155201	3.64731	0.000265004	0.000780517	IGFLR1	protein_coding
ENSG00000073905.8	28.405	0.566006	0.255758	2.21305	0.026894	0.0495382	VDAC1P1	processed_pseudogene
ENSG00000118777.12	276.362	0.565475	0.28564	1.97968	0.0477396	0.0815605	ABCG2	protein_coding
ENSG00000008517.18	3557.81	0.56543	0.102288	5.52781	3.2425e-08	1.817e-07	IL32	protein_coding
ENSG00000111364.16	1066.35	0.565421	0.0688289	8.21488	2.12378e-16	3.01717e-15	DDX55	protein_coding
ENSG00000008710.20	5124.42	0.565352	0.276681	2.04334	0.0410189	0.071516	PKD1	protein_coding
ENSG00000280614.1	17.6274	0.565221	0.318203	1.77629	0.0756856	0.121473	FP236383.4	lncRNA
ENSG00000280800.1	17.6274	0.565221	0.318203	1.77629	0.0756856	0.121473	FP671120.6	lncRNA
ENSG00000281181.1	17.6274	0.565221	0.318203	1.77629	0.0756856	0.121473	FP236383.5	lncRNA
ENSG00000233184.7	114.163	0.56522	0.179238	3.15346	0.00161347	0.0039993	AC093157.1	lncRNA
ENSG00000117523.16	8152.63	0.565201	0.133495	4.23386	2.2971e-05	8.16631e-05	PRRC2C	protein_coding
ENSG00000142611.17	1013.03	0.565044	0.14752	3.8303	0.000127989	0.000400014	PRDM16	protein_coding
ENSG00000120053.12	6075.42	0.565044	0.154186	3.66469	0.000247638	0.000732791	GOT1	protein_coding
ENSG00000287539.1	20.3684	0.564848	0.430234	1.31288	0.189222	0.266344	AC022966.2	lncRNA
ENSG00000284129.1	197.605	0.564621	0.126464	4.46469	8.01849e-06	3.09252e-05	MIR6789	miRNA
ENSG00000127423.11	622.108	0.564607	0.11681	4.83354	1.34129e-06	5.83775e-06	AUNIP	protein_coding
ENSG00000145882.11	471.999	0.564525	0.124985	4.51673	6.28033e-06	2.45978e-05	PCYOX1L	protein_coding
ENSG00000108961.14	405.323	0.564363	0.102496	5.5062	3.66661e-08	2.03283e-07	RANGRF	protein_coding
ENSG00000168175.15	3618.14	0.564264	0.0548402	10.2892	7.87954e-25	2.17154e-23	MAPK1IP1L	protein_coding
ENSG00000185900.11	603.639	0.564263	0.0762091	7.40414	1.31998e-13	1.42044e-12	POMK	protein_coding
ENSG00000165501.17	469.114	0.564122	0.143332	3.93576	8.29339e-05	0.000268347	LRR1	protein_coding
ENSG00000135972.9	1097.22	0.564089	0.0797957	7.06916	1.55871e-12	1.46117e-11	MRPS9	protein_coding
ENSG00000166595.12	1043.97	0.564088	0.0774039	7.28759	3.15558e-13	3.23907e-12	CIAO2B	protein_coding
ENSG00000145555.15	1505.87	0.56384	0.152705	3.69235	0.000222193	0.000663991	MYO10	protein_coding
ENSG00000273295.1	41.5989	0.563806	0.219166	2.57251	0.0100965	0.0207612	AP000350.6	lncRNA
ENSG00000119661.15	289.136	0.563641	0.215776	2.61215	0.00899746	0.0187406	DNAL1	protein_coding
ENSG00000272604.1	29.6252	0.563552	0.26884	2.09624	0.0360611	0.0640231	AC073073.2	lncRNA
ENSG00000258989.1	161.184	0.56343	0.373067	1.51026	0.130976	0.194893	AL355916.3	protein_coding
ENSG00000165733.8	3141.27	0.563405	0.0444367	12.6788	7.74814e-37	4.708e-35	BMS1	protein_coding
ENSG00000070950.10	744.988	0.563346	0.0695295	8.10226	5.39494e-16	7.42049e-15	RAD18	protein_coding
ENSG00000139233.7	475.944	0.563199	0.0813498	6.92317	4.41638e-12	3.99401e-11	LLPH	protein_coding
ENSG00000182934.12	2285.51	0.563187	0.0509822	11.0467	2.27335e-28	8.17002e-27	SRPRA	protein_coding
ENSG00000183751.15	1878.66	0.562817	0.165474	3.40125	0.000670784	0.00180973	TBL3	protein_coding
ENSG00000100883.12	1459.15	0.562564	0.0773955	7.26869	3.62984e-13	3.6933e-12	SRP54	protein_coding
ENSG00000093009.11	880.203	0.562477	0.0860513	6.53654	6.29596e-11	4.9769e-10	CDC45	protein_coding
ENSG00000134262.13	411.602	0.56246	0.106801	5.26643	1.39104e-07	7.00612e-07	AP4B1	protein_coding
ENSG00000099377.14	2021.07	0.562299	0.160233	3.50926	0.000449354	0.00126081	HSD3B7	protein_coding
ENSG00000112592.14	501.341	0.562086	0.112397	5.00087	5.70713e-07	2.6463e-06	TBP	protein_coding
ENSG00000011295.16	1770.12	0.562055	0.0709294	7.92414	2.2973e-15	2.95814e-14	TTC19	protein_coding
ENSG00000119285.11	3331.5	0.561976	0.0970447	5.7909	7.00115e-09	4.31642e-08	HEATR1	protein_coding
ENSG00000080371.6	801.577	0.561806	0.125301	4.48366	7.33725e-06	2.84211e-05	RAB21	protein_coding
ENSG00000134569.10	130.599	0.561789	0.221661	2.53446	0.0112622	0.0228568	LRP4	protein_coding
ENSG00000146701.12	14744.6	0.561785	0.105887	5.30554	1.12341e-07	5.76762e-07	MDH2	protein_coding
ENSG00000100906.11	1012.53	0.561747	0.103853	5.40908	6.33501e-08	3.38091e-07	NFKBIA	protein_coding
ENSG00000114383.10	853.658	0.561734	0.12869	4.36502	1.27111e-05	4.73924e-05	TUSC2	protein_coding
ENSG00000124383.9	1200.58	0.561494	0.0815668	6.88386	5.82515e-12	5.18134e-11	MPHOSPH10	protein_coding
ENSG00000226121.2	429.66	0.561386	0.123804	4.53446	5.77513e-06	2.27546e-05	AHCTF1P1	processed_pseudogene
ENSG00000236432.8	16.1426	0.561282	0.405677	1.38357	0.16649	0.238858	MFF-DT	lncRNA
ENSG00000115993.13	1219.12	0.561069	0.179311	3.12904	0.00175381	0.00431184	TRAK2	protein_coding
ENSG00000186056.10	101.386	0.560603	0.210775	2.65973	0.00782042	0.016514	MATN1-AS1	lncRNA
ENSG00000185798.8	113.6	0.560581	0.140574	3.9878	6.66876e-05	0.000219966	WDR53	protein_coding
ENSG00000123737.13	1197.07	0.560535	0.0880426	6.36664	1.93216e-10	1.43937e-09	EXOSC9	protein_coding
ENSG00000095209.12	669.703	0.560476	0.0870813	6.43624	1.22471e-10	9.35382e-10	TMEM38B	protein_coding
ENSG00000176102.13	526.987	0.560155	0.0865106	6.47498	9.48249e-11	7.33487e-10	CSTF3	protein_coding
ENSG00000228057.1	20.7512	0.56011	0.306384	1.82813	0.0675299	0.10991	SEC63P1	processed_pseudogene
ENSG00000197061.5	39.5778	0.55971	0.351404	1.59278	0.11121	0.168871	H4C3	protein_coding
ENSG00000234814.8	33.4726	0.559357	0.277537	2.01543	0.0438593	0.075787	SVIL2P	transcribed_unprocessed_pseudogene
ENSG00000158604.15	3321.04	0.559149	0.0473546	11.8077	3.56114e-32	1.6278e-30	TMED4	protein_coding
ENSG00000114023.15	755.734	0.559119	0.120371	4.64496	3.40142e-06	1.38678e-05	FAM162A	protein_coding
ENSG00000178607.16	1081.78	0.558959	0.30029	1.86139	0.0626885	0.103151	ERN1	protein_coding
ENSG00000065427.15	5792.98	0.558825	0.0598376	9.33903	9.72197e-21	1.99313e-19	KARS1	protein_coding
ENSG00000116455.14	1085.45	0.558585	0.155882	3.58338	0.000339176	0.000976915	WDR77	protein_coding
ENSG00000172954.14	913.688	0.558374	0.0582605	9.58409	9.32741e-22	2.04527e-20	LCLAT1	protein_coding
ENSG00000182541.18	867.796	0.558332	0.120917	4.61748	3.88428e-06	1.57137e-05	LIMK2	protein_coding
ENSG00000185614.7	20.7296	0.558321	0.37338	1.49532	0.134831	0.199667	INKA1	protein_coding
ENSG00000004455.17	5755.62	0.558135	0.0532432	10.4828	1.03683e-25	3.06992e-24	AK2	protein_coding
ENSG00000275395.6	133.763	0.558052	0.226805	2.46049	0.0138748	0.0275204	FCGBP	protein_coding
ENSG00000196357.12	50.6472	0.557995	0.189615	2.94278	0.0032528	0.00752637	ZNF565	protein_coding
ENSG00000125149.12	988.049	0.557958	0.0734671	7.59467	3.08585e-14	3.53436e-13	C16orf70	protein_coding
ENSG00000196371.3	655.017	0.557866	0.200465	2.78286	0.00538813	0.011844	FUT4	protein_coding
ENSG00000023734.11	4520.07	0.557525	0.05988	9.31069	1.27003e-20	2.58621e-19	STRAP	protein_coding
ENSG00000139163.16	633.519	0.557497	0.0861502	6.47122	9.72156e-11	7.51211e-10	ETNK1	protein_coding
ENSG00000186603.6	549.582	0.557301	0.191443	2.91105	0.00360216	0.00822528	HPDL	protein_coding
ENSG00000101811.14	682.88	0.557211	0.114341	4.87323	1.0979e-06	4.8373e-06	CSTF2	protein_coding
ENSG00000168813.17	752.932	0.556947	0.103979	5.35636	8.49138e-08	4.44979e-07	ZNF507	protein_coding
ENSG00000107443.16	421.377	0.556896	0.096194	5.78931	7.06781e-09	4.35407e-08	CCNJ	protein_coding
ENSG00000109917.11	2334.13	0.556766	0.0754105	7.38315	1.54592e-13	1.64949e-12	ZPR1	protein_coding
ENSG00000080854.16	3123.89	0.556604	0.20436	2.72364	0.00645661	0.0138999	IGSF9B	protein_coding
ENSG00000172007.7	365.001	0.556367	0.171492	3.24428	0.00117749	0.00301599	RAB33B	protein_coding
ENSG00000121281.13	1522.85	0.556221	0.283505	1.96195	0.0497687	0.0845878	ADCY7	protein_coding
ENSG00000099821.14	3862.69	0.556172	0.0825196	6.73987	1.58527e-11	1.34748e-10	POLRMT	protein_coding
ENSG00000250562.1	197.377	0.55604	0.107487	5.17311	2.30224e-07	1.12837e-06	RPL38P4	processed_pseudogene
ENSG00000105576.15	3853.2	0.555966	0.0670718	8.28912	1.14085e-16	1.67096e-15	TNPO2	protein_coding
ENSG00000135018.14	4922.7	0.555829	0.0849225	6.54513	5.94433e-11	4.73107e-10	UBQLN1	protein_coding
ENSG00000129071.9	1182.15	0.555773	0.156017	3.56226	0.000367677	0.00104942	MBD4	protein_coding
ENSG00000114656.12	1244.71	0.55561	0.259241	2.14322	0.0320952	0.0577751	CFAP92	protein_coding
ENSG00000173451.7	65.091	0.555298	0.233548	2.37766	0.0174229	0.033634	THAP2	protein_coding
ENSG00000121579.13	3372.39	0.55529	0.0594161	9.34579	9.12063e-21	1.87749e-19	NAA50	protein_coding
ENSG00000153767.10	238.134	0.555222	0.132565	4.18829	2.81069e-05	9.85532e-05	GTF2E1	protein_coding
ENSG00000104231.11	2082.09	0.555071	0.191772	2.89444	0.00379841	0.00862782	ZFAND1	protein_coding
ENSG00000174010.9	332.197	0.55469	0.0998318	5.55624	2.75645e-08	1.55849e-07	KLHL15	protein_coding
ENSG00000171612.7	820.211	0.554596	0.0813373	6.81847	9.20173e-12	7.99209e-11	SLC25A33	protein_coding
ENSG00000246763.7	18.1899	0.55456	0.429885	1.29002	0.197044	0.275203	RGMB-AS1	lncRNA
ENSG00000287729.1	22.1161	0.554513	0.336432	1.64822	0.0993085	0.153273	AF241728.2	lncRNA
ENSG00000124444.16	271.489	0.554437	0.0961942	5.76373	8.22773e-09	5.02566e-08	ZNF576	protein_coding
ENSG00000109670.16	411.778	0.554303	0.142766	3.88261	0.000103342	0.000329173	FBXW7	protein_coding
ENSG00000185963.14	1385.19	0.554136	0.103371	5.36064	8.29258e-08	4.35195e-07	BICD2	protein_coding
ENSG00000163882.9	907.577	0.554099	0.121852	4.5473	5.43384e-06	2.1477e-05	POLR2H	protein_coding
ENSG00000243960.1	588.469	0.554062	0.163782	3.38291	0.000717211	0.00192401	AL390195.1	lncRNA
ENSG00000281207.1	37.5544	0.55405	0.247297	2.24042	0.0250635	0.0465976	SLFNL1-AS1	lncRNA
ENSG00000130299.17	904.881	0.554022	0.11623	4.76662	1.87346e-06	7.95773e-06	GTPBP3	protein_coding
ENSG00000164983.7	261.787	0.553935	0.102093	5.42578	5.77007e-08	3.09359e-07	TMEM65	protein_coding
ENSG00000066923.17	79.2905	0.553903	0.174743	3.16982	0.00152531	0.00380346	STAG3	protein_coding
ENSG00000184787.19	3346.9	0.553851	0.0729658	7.59057	3.18508e-14	3.63426e-13	UBE2G2	protein_coding
ENSG00000186652.10	32.9734	0.553649	0.241377	2.29371	0.0218071	0.0410732	PRG2	protein_coding
ENSG00000124356.16	1308.36	0.553581	0.0962801	5.74969	8.9405e-09	5.43252e-08	STAMBP	protein_coding
ENSG00000148399.13	926.101	0.55348	0.052858	10.4711	1.17311e-25	3.45988e-24	DPH7	protein_coding
ENSG00000100483.14	259.776	0.553274	0.115849	4.7758	1.78998e-06	7.62453e-06	VCPKMT	protein_coding
ENSG00000285444.1	43.7441	0.553076	0.224552	2.46302	0.0137771	0.0273446	AL162377.3	protein_coding
ENSG00000215244.3	20.0974	0.552975	0.313849	1.76191	0.0780838	0.124766	LINC02649	lncRNA
ENSG00000049860.14	2210.69	0.552896	0.0611437	9.04258	1.53022e-19	2.89402e-18	HEXB	protein_coding
ENSG00000112118.20	4230.07	0.552662	0.0556778	9.92607	3.20632e-23	7.86249e-22	MCM3	protein_coding
ENSG00000278527.1	30.7899	0.552624	0.290354	1.90327	0.0570048	0.0950185	SNORD22	snoRNA
ENSG00000177889.10	1574.24	0.552538	0.101456	5.44609	5.14882e-08	2.7832e-07	UBE2N	protein_coding
ENSG00000109184.15	747.75	0.552501	0.122919	4.49485	6.96179e-06	2.70776e-05	DCUN1D4	protein_coding
ENSG00000183474.15	622.204	0.552447	0.0918792	6.01276	1.82394e-09	1.21413e-08	GTF2H2C	protein_coding
ENSG00000114867.22	15602	0.552385	0.0647619	8.52948	1.47008e-17	2.3336e-16	EIF4G1	protein_coding
ENSG00000176454.14	962.552	0.552296	0.154276	3.57993	0.00034369	0.000988223	LPCAT4	protein_coding
ENSG00000146112.12	2913.81	0.551999	0.252918	2.18252	0.0290709	0.0530251	PPP1R18	protein_coding
ENSG00000105677.12	2821.04	0.551917	0.137727	4.00733	6.141e-05	0.000203579	TMEM147	protein_coding
ENSG00000270195.2	24.2367	0.551828	0.290752	1.89793	0.0577052	0.0960167	AC016773.2	lncRNA
ENSG00000182841.12	579.794	0.551774	0.103301	5.3414	9.22299e-08	4.80027e-07	RRP7BP	transcribed_unprocessed_pseudogene
ENSG00000063978.16	3350.81	0.551757	0.143801	3.83695	0.000124574	0.000390389	RNF4	protein_coding
ENSG00000160193.12	552.652	0.551688	0.090798	6.07599	1.23223e-09	8.39049e-09	WDR4	protein_coding
ENSG00000152147.11	106.758	0.55168	0.195889	2.8163	0.0048581	0.0107871	GEMIN6	protein_coding
ENSG00000244405.8	1758.84	0.551169	0.308008	1.78946	0.0735404	0.118482	ETV5	protein_coding
ENSG00000275111.5	248.702	0.550819	0.182575	3.01695	0.00255331	0.0060551	ZNF2	protein_coding
ENSG00000063587.15	931.185	0.55081	0.106164	5.18829	2.12232e-07	1.04357e-06	ZNF275	protein_coding
ENSG00000148926.10	121.577	0.550807	0.208187	2.64573	0.0081515	0.0171366	ADM	protein_coding
ENSG00000116898.12	2212.84	0.550419	0.128006	4.29993	1.70849e-05	6.21084e-05	MRPS15	protein_coding
ENSG00000105220.17	17147.5	0.550173	0.0841523	6.53782	6.2422e-11	4.93699e-10	GPI	protein_coding
ENSG00000159674.12	20.5607	0.550126	0.296537	1.85517	0.0635724	0.104447	SPON2	protein_coding
ENSG00000213689.14	581.491	0.549961	0.190303	2.88993	0.0038533	0.00873938	TREX1	protein_coding
ENSG00000197774.13	870.554	0.549639	0.0748902	7.33927	2.14762e-13	2.25649e-12	EME2	protein_coding
ENSG00000134809.9	410.748	0.549507	0.153414	3.58185	0.000341169	0.000982093	TIMM10	protein_coding
ENSG00000198146.4	1600.9	0.54944	0.155144	3.54147	0.000397901	0.00112823	ZNF770	protein_coding
ENSG00000105953.15	6031.36	0.549194	0.0666357	8.24174	1.69722e-16	2.44329e-15	OGDH	protein_coding
ENSG00000088832.17	4332.29	0.549074	0.132798	4.13465	3.55499e-05	0.00012255	FKBP1A	protein_coding
ENSG00000175182.15	293.884	0.548938	0.156085	3.51692	0.000436586	0.00122825	FAM131A	protein_coding
ENSG00000109919.10	1879.29	0.548876	0.116941	4.69363	2.68401e-06	1.11258e-05	MTCH2	protein_coding
ENSG00000229891.2	141.698	0.548632	0.111727	4.91047	9.08574e-07	4.07998e-06	LINC01315	lncRNA
ENSG00000115942.9	855.193	0.548621	0.117152	4.683	2.82705e-06	1.16803e-05	ORC2	protein_coding
ENSG00000158417.11	4121.42	0.548433	0.0704807	7.78132	7.17719e-15	8.78261e-14	EIF5B	protein_coding
ENSG00000176978.14	6807.6	0.54829	0.125288	4.37625	1.20737e-05	4.52167e-05	DPP7	protein_coding
ENSG00000286026.1	19.5421	0.548207	0.423537	1.29435	0.195543	0.273638	AC079776.4	lncRNA
ENSG00000181704.12	994.047	0.548159	0.0954087	5.74538	9.17151e-09	5.55727e-08	YIPF6	protein_coding
ENSG00000259343.7	73.6203	0.547991	0.188567	2.90608	0.00365984	0.00834314	TMC3-AS1	lncRNA
ENSG00000179134.15	3453.5	0.547656	0.0885983	6.18133	6.35628e-10	4.50448e-09	SAMD4B	protein_coding
ENSG00000158966.16	801.625	0.547411	0.190982	2.8663	0.00415298	0.00934899	CACHD1	protein_coding
ENSG00000285043.1	24346	0.547284	0.111887	4.8914	1.00122e-06	4.44366e-06	AC093512.2	protein_coding
ENSG00000269106.1	44.7569	0.547216	0.253351	2.15991	0.0307797	0.0557386	AC012313.7	lncRNA
ENSG00000224712.12	1386.86	0.5471	0.234389	2.33416	0.0195876	0.0373062	NPIPA3	protein_coding
ENSG00000059145.19	501.246	0.547043	0.133406	4.10059	4.12096e-05	0.000140586	UNKL	protein_coding
ENSG00000106089.12	358.994	0.547025	0.120252	4.549	5.39008e-06	2.13152e-05	STX1A	protein_coding
ENSG00000226102.3	47.4926	0.546777	0.712869	0.767009	0.443076	0.534636	SEPTIN7P3	unprocessed_pseudogene
ENSG00000106133.18	1503.75	0.546585	0.0981845	5.56692	2.59286e-08	1.47592e-07	NSUN5P2	transcribed_unprocessed_pseudogene
ENSG00000167881.15	3164.12	0.546487	0.0658445	8.29966	1.04409e-16	1.53668e-15	SRP68	protein_coding
ENSG00000184992.13	1579.88	0.546405	0.101101	5.40455	6.4972e-08	3.46136e-07	BRI3BP	protein_coding
ENSG00000115053.16	24134.9	0.546276	0.0676358	8.07673	6.65282e-16	9.06821e-15	NCL	protein_coding
ENSG00000125967.17	772.506	0.546015	0.0593048	9.20694	3.35567e-20	6.61085e-19	NECAB3	protein_coding
ENSG00000003989.18	188.871	0.545581	0.138923	3.92723	8.59309e-05	0.00027751	SLC7A2	protein_coding
ENSG00000129460.16	825.171	0.545367	0.086843	6.27992	3.38757e-10	2.4594e-09	NGDN	protein_coding
ENSG00000124207.17	7647.21	0.545309	0.084015	6.49061	8.54878e-11	6.63979e-10	CSE1L	protein_coding
ENSG00000115368.10	1703.76	0.545223	0.0488524	11.1606	6.35378e-29	2.36198e-27	WDR75	protein_coding
ENSG00000147471.12	1129.38	0.544966	0.100062	5.4463	5.1429e-08	2.78099e-07	PLPBP	protein_coding
ENSG00000196118.12	128.814	0.544265	0.118635	4.58772	4.48105e-06	1.79266e-05	CCDC189	protein_coding
ENSG00000127870.17	1094.86	0.544068	0.16498	3.29777	0.000974543	0.00254309	RNF6	protein_coding
ENSG00000127666.10	973.383	0.544019	0.0933146	5.82994	5.54464e-09	3.4594e-08	TICAM1	protein_coding
ENSG00000066557.6	583.52	0.543952	0.0667122	8.15371	3.52939e-16	4.93984e-15	LRRC40	protein_coding
ENSG00000170445.16	2498.31	0.543948	0.0693289	7.8459	4.29848e-15	5.37487e-14	HARS1	protein_coding
ENSG00000167522.16	10259.9	0.543862	0.241369	2.25324	0.0242441	0.0452187	ANKRD11	protein_coding
ENSG00000127540.12	987.34	0.543806	0.121556	4.47369	7.68801e-06	2.97416e-05	UQCR11	protein_coding
ENSG00000149925.22	24853.7	0.543411	0.110595	4.91354	8.9448e-07	4.02543e-06	ALDOA	protein_coding
ENSG00000139197.11	777.409	0.54321	0.106606	5.09547	3.47882e-07	1.66479e-06	PEX5	protein_coding
ENSG00000198356.12	1665.36	0.543206	0.142156	3.8212	0.000132802	0.000413776	GET3	protein_coding
ENSG00000255513.1	24.913	0.543057	0.368451	1.47389	0.140511	0.206421	AC005363.1	transcribed_processed_pseudogene
ENSG00000119953.14	670.073	0.54297	0.151519	3.5835	0.000339014	0.000976635	SMNDC1	protein_coding
ENSG00000121931.16	570.855	0.54296	0.22313	2.43338	0.0149584	0.0294115	LRIF1	protein_coding
ENSG00000181751.10	373.814	0.542478	0.0899859	6.02847	1.65514e-09	1.10856e-08	MACIR	protein_coding
ENSG00000183579.16	4691.09	0.542466	0.0643515	8.42975	3.46417e-17	5.33535e-16	ZNRF3	protein_coding
ENSG00000165055.16	1625.89	0.542432	0.0467377	11.6059	3.84693e-31	1.63036e-29	METTL2B	protein_coding
ENSG00000089351.14	2842.41	0.542397	0.0707083	7.67091	1.70784e-14	1.99688e-13	GRAMD1A	protein_coding
ENSG00000130810.20	1876.09	0.542107	0.0799084	6.7841	1.16809e-11	1.0053e-10	PPAN	protein_coding
ENSG00000177370.5	907.065	0.541903	0.0749115	7.2339	4.69308e-13	4.72117e-12	TIMM22	protein_coding
ENSG00000111615.14	1847.02	0.541696	0.071532	7.57279	3.65303e-14	4.137e-13	KRR1	protein_coding
ENSG00000147804.10	715.728	0.541532	0.125836	4.30347	1.68145e-05	6.12283e-05	SLC39A4	protein_coding
ENSG00000168944.17	681.725	0.541483	0.172316	3.14238	0.00167578	0.00413883	CEP120	protein_coding
ENSG00000273047.1	771.834	0.540921	0.15086	3.58557	0.000336341	0.000969856	AL121845.2	protein_coding
ENSG00000082258.13	1095.76	0.540735	0.162593	3.32569	0.000881986	0.00232887	CCNT2	protein_coding
ENSG00000133119.13	1015.95	0.540558	0.079571	6.79341	1.09516e-11	9.45226e-11	RFC3	protein_coding
ENSG00000101452.15	436.706	0.540389	0.098948	5.46134	4.72558e-08	2.5691e-07	DHX35	protein_coding
ENSG00000279233.1	49.8941	0.540341	0.228536	2.36436	0.0180614	0.0347847	AC122688.3	TEC
ENSG00000205937.12	8716.27	0.540242	0.0768551	7.02936	2.07484e-12	1.92002e-11	RNPS1	protein_coding
ENSG00000112096.19	2068.63	0.540228	0.0821326	6.5775	4.7841e-11	3.85428e-10	SOD2	protein_coding
ENSG00000180822.12	782.46	0.539917	0.0683458	7.89978	2.79388e-15	3.5612e-14	PSMG4	protein_coding
ENSG00000148082.10	47.4747	0.539693	0.241997	2.23016	0.0257367	0.047634	SHC3	protein_coding
ENSG00000138166.6	90.5774	0.539402	0.151825	3.55278	0.000381181	0.00108478	DUSP5	protein_coding
ENSG00000148291.10	511.095	0.539231	0.161839	3.33189	0.000862582	0.00228482	SURF2	protein_coding
ENSG00000267520.2	298.104	0.537973	0.120031	4.48195	7.39635e-06	2.86426e-05	AC010733.1	lncRNA
ENSG00000234171.3	139.557	0.537969	0.124431	4.32342	1.53632e-05	5.64323e-05	RNASEH1-AS1	lncRNA
ENSG00000285404.1	624.611	0.537937	0.0653033	8.23752	1.75811e-16	2.52373e-15	Z82190.2	protein_coding
ENSG00000060339.14	2663.12	0.537703	0.105971	5.07404	3.89454e-07	1.84485e-06	CCAR1	protein_coding
ENSG00000163485.17	157.618	0.537667	0.317766	1.69202	0.0906417	0.141733	ADORA1	protein_coding
ENSG00000284543.1	163.4	0.537609	0.199596	2.69348	0.00707096	0.0150851	LINC01226	lncRNA
ENSG00000126602.11	13432.6	0.537328	0.0417695	12.8641	7.16708e-38	4.59483e-36	TRAP1	protein_coding
ENSG00000231133.8	54.024	0.536801	0.258902	2.07338	0.0381374	0.0671498	HAR1B	lncRNA
ENSG00000228519.3	99.3811	0.536624	0.20444	2.62485	0.00866881	0.0181384	AC097263.1	processed_pseudogene
ENSG00000050748.17	1196.44	0.53586	0.05614	9.54507	1.36021e-21	2.92745e-20	MAPK9	protein_coding
ENSG00000184402.15	723.951	0.535839	0.0762894	7.02376	2.1597e-12	1.99611e-11	SS18L1	protein_coding
ENSG00000285505.1	4481.08	0.535776	0.0534871	10.0169	1.28439e-23	3.24421e-22	AC010616.1	protein_coding
ENSG00000065060.17	2379.04	0.535722	0.215065	2.49097	0.0127394	0.0254889	UHRF1BP1	protein_coding
ENSG00000119771.15	588.99	0.535674	0.272175	1.96812	0.0490539	0.083523	KLHL29	protein_coding
ENSG00000167264.18	294.154	0.535508	0.118968	4.50126	6.7552e-06	2.63216e-05	DUS2	protein_coding
ENSG00000177082.13	676.827	0.535302	0.0752293	7.1156	1.11426e-12	1.06768e-11	WDR73	protein_coding
ENSG00000081181.8	774.307	0.535116	0.0703839	7.60282	2.8975e-14	3.32619e-13	ARG2	protein_coding
ENSG00000148396.18	4978.26	0.535045	0.114219	4.68438	2.80808e-06	1.16082e-05	SEC16A	protein_coding
ENSG00000100395.15	1179.37	0.535034	0.0657882	8.13266	4.19963e-16	5.82939e-15	L3MBTL2	protein_coding
ENSG00000215126.10	936.599	0.534677	0.13476	3.96763	7.25898e-05	0.000237672	CBWD6	protein_coding
ENSG00000167513.9	7678.35	0.534463	0.081256	6.57752	4.78365e-11	3.85428e-10	CDT1	protein_coding
ENSG00000267060.6	23.6398	0.5344	0.276079	1.93568	0.0529074	0.0892406	PTGES3L	protein_coding
ENSG00000260257.2	44.6113	0.534197	0.209701	2.54743	0.0108521	0.0221611	AL035071.1	lncRNA
ENSG00000100142.16	724.917	0.534168	0.165386	3.22983	0.00123863	0.00315603	POLR2F	protein_coding
ENSG00000037474.15	3229.67	0.534069	0.0703592	7.59061	3.18411e-14	3.63426e-13	NSUN2	protein_coding
ENSG00000073910.22	280.928	0.534029	0.308934	1.72862	0.0838776	0.132748	FRY	protein_coding
ENSG00000156787.17	390.568	0.533896	0.108966	4.89967	9.59984e-07	4.27948e-06	TBC1D31	protein_coding
ENSG00000168827.15	1856.8	0.533798	0.0864673	6.17342	6.68298e-10	4.72052e-09	GFM1	protein_coding
ENSG00000065833.9	1286.86	0.533734	0.174422	3.06001	0.00221328	0.00532214	ME1	protein_coding
ENSG00000198824.7	1584.99	0.533733	0.100117	5.33108	9.76299e-08	5.06738e-07	CHAMP1	protein_coding
ENSG00000179833.4	2909.01	0.533716	0.301024	1.773	0.0762282	0.122214	SERTAD2	protein_coding
ENSG00000104738.18	5381.16	0.533693	0.0964445	5.53368	3.13583e-08	1.75918e-07	MCM4	protein_coding
ENSG00000083312.17	6722.93	0.533633	0.142633	3.7413	0.000183072	0.000556199	TNPO1	protein_coding
ENSG00000119669.5	1826.1	0.533053	0.182619	2.91894	0.00351228	0.00804745	IRF2BPL	protein_coding
ENSG00000091542.9	2859.33	0.532972	0.0945586	5.63642	1.73623e-08	1.01152e-07	ALKBH5	protein_coding
ENSG00000165271.17	2255.12	0.532648	0.110509	4.81996	1.4359e-06	6.22855e-06	NOL6	protein_coding
ENSG00000142765.18	3146.74	0.532543	0.322515	1.65122	0.0986939	0.152543	SYTL1	protein_coding
ENSG00000071462.12	2136.08	0.532508	0.123072	4.32679	1.51298e-05	5.56156e-05	BUD23	protein_coding
ENSG00000260552.1	20.1548	0.532399	0.321401	1.65649	0.0976217	0.151272	AC023043.1	lncRNA
ENSG00000185420.19	545.692	0.531903	0.107461	4.94973	7.43172e-07	3.38681e-06	SMYD3	protein_coding
ENSG00000251192.7	97.8842	0.5317	0.335989	1.58249	0.113537	0.17185	ZNF674	protein_coding
ENSG00000188522.15	2683.9	0.531262	0.0991506	5.35813	8.40855e-08	4.40822e-07	FAM83G	protein_coding
ENSG00000089737.17	5558.55	0.531217	0.0575575	9.22933	2.72333e-20	5.40027e-19	DDX24	protein_coding
ENSG00000132199.20	1510.32	0.531147	0.189166	2.80784	0.00498746	0.0110484	ENOSF1	protein_coding
ENSG00000049167.15	394.536	0.530988	0.104493	5.08159	3.74293e-07	1.77692e-06	ERCC8	protein_coding
ENSG00000170085.18	975.269	0.53097	0.104058	5.10264	3.34942e-07	1.60726e-06	SIMC1	protein_coding
ENSG00000176401.6	50.1828	0.530882	0.226995	2.33874	0.0193487	0.0369163	EID2B	protein_coding
ENSG00000199744.1	93.3808	0.530346	0.144986	3.65791	0.000254281	0.00075142	SNORD36A	snoRNA
ENSG00000177335.11	46.8764	0.530345	0.260376	2.03684	0.0416661	0.072505	C8orf31	lncRNA
ENSG00000173638.19	1845.35	0.530252	0.0921071	5.75691	8.56673e-09	5.21798e-08	SLC19A1	protein_coding
ENSG00000252690.3	90.9671	0.529828	0.144479	3.66715	0.000245267	0.000726344	AC105339.2	lncRNA
ENSG00000087299.12	1069.86	0.529775	0.105631	5.01532	5.29456e-07	2.46558e-06	L2HGDH	protein_coding
ENSG00000107521.19	1630.35	0.529658	0.0527695	10.0372	1.04608e-23	2.66003e-22	HPS1	protein_coding
ENSG00000241878.11	1137.92	0.529657	0.0992825	5.33484	9.56265e-08	4.9668e-07	PISD	protein_coding
ENSG00000108433.17	878.103	0.5295	0.144474	3.66502	0.000247315	0.000731979	GOSR2	protein_coding
ENSG00000127586.17	1638.71	0.529486	0.119135	4.44442	8.81277e-06	3.37905e-05	CHTF18	protein_coding
ENSG00000188211.9	1348.67	0.528909	0.106838	4.95055	7.40044e-07	3.37357e-06	NCR3LG1	protein_coding
ENSG00000210112.1	5484.37	0.528887	0.12776	4.13969	3.47773e-05	0.000120297	MT-TM	Mt_tRNA
ENSG00000171723.16	3007.03	0.52879	0.150942	3.50327	0.000459579	0.00128743	GPHN	protein_coding
ENSG00000284020.1	41.3287	0.528646	0.248632	2.12622	0.0334849	0.0600411	MIR4697	miRNA
ENSG00000146918.20	2724.37	0.528487	0.080228	6.58732	4.47839e-11	3.6273e-10	NCAPG2	protein_coding
ENSG00000156795.8	351.461	0.528463	0.114016	4.63498	3.56975e-06	1.44955e-05	NTAQ1	protein_coding
ENSG00000147996.16	1042.25	0.528429	0.121713	4.34159	1.41457e-05	5.22902e-05	CBWD5	protein_coding
ENSG00000119862.13	913.059	0.528289	0.0868515	6.08266	1.18203e-09	8.07043e-09	LGALSL	protein_coding
ENSG00000189057.11	76.5214	0.528266	0.242431	2.17903	0.0293292	0.0534253	FAM111B	protein_coding
ENSG00000242689.3	19.0752	0.527979	0.326348	1.61784	0.105697	0.161694	CNTF	protein_coding
ENSG00000101574.15	162.95	0.527778	0.286335	1.84322	0.0652968	0.106839	METTL4	protein_coding
ENSG00000108578.15	983.842	0.527753	0.0596383	8.84924	8.81193e-19	1.56118e-17	BLMH	protein_coding
ENSG00000079134.12	791.652	0.527594	0.11721	4.50126	6.75525e-06	2.63216e-05	THOC1	protein_coding
ENSG00000259244.1	43.5688	0.527555	0.401326	1.31453	0.188668	0.265701	AC048382.2	lncRNA
ENSG00000132507.18	14666.9	0.527478	0.171648	3.07303	0.00211899	0.00511248	EIF5A	protein_coding
ENSG00000161642.18	1471.71	0.527374	0.0956162	5.51553	3.47726e-08	1.93922e-07	ZNF385A	protein_coding
ENSG00000178338.11	363.392	0.527157	0.152494	3.4569	0.00054642	0.00150479	ZNF354B	protein_coding
ENSG00000023330.15	1935.63	0.527099	0.0729205	7.22841	4.88698e-13	4.90319e-12	ALAS1	protein_coding
ENSG00000101391.21	686.339	0.527071	0.0912594	5.77552	7.67143e-09	4.70676e-08	CDK5RAP1	protein_coding
ENSG00000213139.8	49.3491	0.526991	0.260984	2.01924	0.043462	0.0752466	CRYGS	protein_coding
ENSG00000163053.11	174.012	0.526884	0.141703	3.71822	0.00020063	0.000604567	SLC16A14	protein_coding
ENSG00000143761.16	13041.4	0.526781	0.0336638	15.6483	3.41226e-55	5.32242e-53	ARF1	protein_coding
ENSG00000273184.1	686.106	0.526566	0.0722728	7.28581	3.19743e-13	3.27758e-12	AC010655.4	lncRNA
ENSG00000280239.1	21.3856	0.526448	0.288906	1.82221	0.0684228	0.111208	AC011498.7	TEC
ENSG00000266967.7	786.134	0.526428	0.105898	4.97109	6.65763e-07	3.06064e-06	AARSD1	protein_coding
ENSG00000069869.16	314.751	0.526396	0.206969	2.54336	0.0109791	0.0223844	NEDD4	protein_coding
ENSG00000165617.15	22.1712	0.526159	0.344946	1.52534	0.127175	0.189932	DACT1	protein_coding
ENSG00000210100.1	1472.3	0.526159	0.165279	3.18346	0.00145527	0.00364299	MT-TI	Mt_tRNA
ENSG00000132846.6	3351.75	0.525598	0.194711	2.69937	0.00694701	0.0148458	ZBED3	protein_coding
ENSG00000239900.13	1864.91	0.52553	0.0652885	8.04934	8.32398e-16	1.12348e-14	ADSL	protein_coding
ENSG00000139292.13	104.128	0.524718	0.161021	3.25869	0.00111926	0.00288443	LGR5	protein_coding
ENSG00000277568.1	33.1162	0.524488	0.239611	2.18892	0.0286029	0.0522911	AC011375.1	misc_RNA
ENSG00000122687.19	1182.2	0.524431	0.0561385	9.34172	9.47774e-21	1.94834e-19	MRM2	protein_coding
ENSG00000106077.18	761.487	0.524359	0.27523	1.90517	0.0567582	0.0946909	ABHD11	protein_coding
ENSG00000241322.11	71.0652	0.52426	0.428415	1.22372	0.221057	0.302596	CDRT1	protein_coding
ENSG00000274266.1	35.2599	0.524146	0.234193	2.2381	0.0252147	0.0468384	SNORA73A	snoRNA
ENSG00000245958.6	453.219	0.52398	0.151995	3.44734	0.000566128	0.00155313	AC093752.1	transcribed_unprocessed_pseudogene
ENSG00000205534.6	1024.95	0.523392	0.0956368	5.47271	4.43215e-08	2.42351e-07	SMG1P2	transcribed_unprocessed_pseudogene
ENSG00000101019.22	759.049	0.523371	0.0662646	7.8982	2.82958e-15	3.60064e-14	UQCC1	protein_coding
ENSG00000141696.13	1052.97	0.523291	0.100208	5.22205	1.76956e-07	8.79835e-07	P3H4	protein_coding
ENSG00000154380.17	2197.75	0.52299	0.108691	4.81171	1.49646e-06	6.469e-06	ENAH	protein_coding
ENSG00000242485.6	936.088	0.522966	0.11422	4.57857	4.68165e-06	1.86846e-05	MRPL20	protein_coding
ENSG00000147687.19	404.282	0.522828	0.0941786	5.55146	2.83301e-08	1.59878e-07	TATDN1	protein_coding
ENSG00000197961.11	1155.89	0.522813	0.103781	5.03765	4.71277e-07	2.20893e-06	ZNF121	protein_coding
ENSG00000138074.15	1676.18	0.522514	0.128555	4.06451	4.8133e-05	0.000162383	SLC5A6	protein_coding
ENSG00000137054.16	1906.87	0.52249	0.106329	4.91389	8.92857e-07	4.02051e-06	POLR1E	protein_coding
ENSG00000224505.2	17.0456	0.521997	0.476583	1.09529	0.273389	0.361414	AC138150.1	lncRNA
ENSG00000171729.14	323.919	0.521894	0.125077	4.1726	3.0115e-05	0.000105204	TMEM51	protein_coding
ENSG00000123154.12	268.283	0.52183	0.0952107	5.48079	4.23438e-08	2.32629e-07	WDR83	protein_coding
ENSG00000137203.14	1886.16	0.521814	0.10973	4.75542	1.98037e-06	8.38124e-06	TFAP2A	protein_coding
ENSG00000177971.8	1416.09	0.521729	0.110635	4.71576	2.40808e-06	1.00508e-05	IMP3	protein_coding
ENSG00000196418.12	177.839	0.52172	0.118979	4.38496	1.16005e-05	4.36062e-05	ZNF124	protein_coding
ENSG00000100151.16	829.986	0.521686	0.0798907	6.53	6.57707e-11	5.18017e-10	PICK1	protein_coding
ENSG00000171861.11	569.703	0.52145	0.0754204	6.91391	4.71461e-12	4.24849e-11	MRM3	protein_coding
ENSG00000160714.10	2646.43	0.521385	0.0647654	8.05037	8.25434e-16	1.11507e-14	UBE2Q1	protein_coding
ENSG00000144485.11	402.146	0.521331	0.191931	2.71625	0.00660267	0.0141861	HES6	protein_coding
ENSG00000111087.10	40.7116	0.520929	0.294956	1.76613	0.0773744	0.123789	GLI1	protein_coding
ENSG00000175309.15	1215.92	0.520776	0.259839	2.00422	0.045046	0.0775984	PHYKPL	protein_coding
[truncated: 13,131 more rows]

## Sheet: G12D LN Foxo1inhvsDMSO
GeneID	baseMean	log2FoldChange	lfcSE	stat	pvalue	padj	gene_name	gene_type
ENSG00000173077.16	13.2231	5.50559	0.914826	6.01818	1.76385e-09	6.16722e-09	DELEC1	lncRNA
ENSG00000228013.1	12.6303	5.00747	0.844036	5.93277	2.97872e-09	1.0237e-08	IL6R-AS1	lncRNA
ENSG00000182021.10	9.31384	4.98177	1.04149	4.78334	1.7241e-06	4.43594e-06	AL591379.1	transcribed_unprocessed_pseudogene
ENSG00000197261.11	19.3119	4.60897	0.765082	6.02416	1.69994e-09	5.95877e-09	C6orf141	protein_coding
ENSG00000164949.8	1848.42	3.85441	0.367164	10.4978	8.84228e-26	1.03394e-24	GEM	protein_coding
ENSG00000276600.5	43.2688	3.83201	0.435253	8.80411	1.31896e-18	9.70049e-18	RAB7B	protein_coding
ENSG00000165757.9	22.2557	3.57789	0.475096	7.53089	5.03962e-14	2.6251e-13	JCAD	protein_coding
ENSG00000109511.12	21.9596	3.3904	0.538263	6.29878	3.00007e-10	1.1321e-09	ANXA10	protein_coding
ENSG00000041982.16	15287.3	3.37833	0.311488	10.8458	2.08831e-27	2.69785e-26	TNC	protein_coding
ENSG00000155265.11	460.243	3.29071	0.115616	28.4625	3.41533e-178	3.07039e-175	GOLGA7B	protein_coding
ENSG00000212900.3	59.6235	3.23945	0.391032	8.28437	1.18735e-16	7.53897e-16	KRTAP3-2	protein_coding
ENSG00000198443.6	61.1551	3.21278	0.372772	8.61862	6.77683e-18	4.73573e-17	KRTAP4-1	protein_coding
ENSG00000160712.13	317.113	3.19791	0.339861	9.40947	4.98622e-21	4.31264e-20	IL6R	protein_coding
ENSG00000273443.1	13.2285	3.16435	0.504941	6.26677	3.68608e-10	1.37804e-09	AL645608.8	lncRNA
ENSG00000244537.3	15.9686	3.15474	0.724744	4.35291	1.34344e-05	3.11323e-05	KRTAP4-2	protein_coding
ENSG00000129910.8	88.9068	3.09907	0.210673	14.7104	5.5306e-49	1.99349e-47	CDH15	protein_coding
ENSG00000248323.7	91.6692	3.04586	0.482443	6.31342	2.72944e-10	1.03381e-09	LUCAT1	lncRNA
ENSG00000273199.1	52.1425	3.0227	0.673106	4.49068	7.09958e-06	1.70629e-05	AP000692.2	lncRNA
ENSG00000204866.8	115.196	2.97993	0.225602	13.2088	7.80287e-40	1.91108e-38	IGFL2	protein_coding
ENSG00000008516.17	162.075	2.96628	0.748064	3.96527	7.33118e-05	0.000155614	MMP25	protein_coding
ENSG00000168811.7	50.2676	2.94561	0.280334	10.5075	7.97717e-26	9.34932e-25	IL12A	protein_coding
ENSG00000102359.7	94.1285	2.92244	0.497885	5.86972	4.36541e-09	1.4731e-08	SRPX2	protein_coding
ENSG00000181449.4	19.1245	2.88574	0.44737	6.45045	1.11518e-10	4.38807e-10	SOX2	protein_coding
ENSG00000167723.15	98.8386	2.85195	0.421748	6.76221	1.359e-11	5.79348e-11	TRPV3	protein_coding
ENSG00000138678.11	586.612	2.83443	0.253153	11.1965	4.23993e-29	5.93396e-28	GPAT3	protein_coding
ENSG00000181773.7	278.171	2.7395	0.172278	15.9017	6.16899e-57	2.9648e-55	GPR3	protein_coding
ENSG00000165376.11	600.886	2.71774	0.0954555	28.4713	2.6559e-178	2.53689e-175	CLDN2	protein_coding
ENSG00000144821.10	503.363	2.69917	0.335271	8.05072	8.23065e-16	4.9329e-15	MYH15	protein_coding
ENSG00000171388.12	370.485	2.55278	0.1092	23.3771	7.30643e-121	2.18949e-118	APLN	protein_coding
ENSG00000139278.10	29.9589	2.54238	0.347742	7.31113	2.64912e-13	1.29598e-12	GLIPR1	protein_coding
ENSG00000144655.15	545.097	2.53317	0.272196	9.3064	1.32239e-20	1.10438e-19	CSRNP1	protein_coding
ENSG00000138166.6	238.175	2.44544	0.34472	7.09398	1.30308e-12	6.03669e-12	DUSP5	protein_coding
ENSG00000184545.11	205.161	2.43524	0.377219	6.45576	1.07676e-10	4.24347e-10	DUSP8	protein_coding
ENSG00000285108.1	15.4967	2.40221	0.388425	6.1845	6.22991e-10	2.27561e-09	AC103718.1	lncRNA
ENSG00000126010.6	40.35	2.39382	0.299285	7.99847	1.25976e-15	7.43644e-15	GRPR	protein_coding
ENSG00000118194.20	32.0645	2.39268	0.480821	4.97624	6.48303e-07	1.7456e-06	TNNT2	protein_coding
ENSG00000117152.13	27.1595	2.39014	0.426297	5.60675	2.06165e-08	6.50325e-08	RGS4	protein_coding
ENSG00000261026.1	24.3942	2.36165	0.391356	6.03452	1.59431e-09	5.60007e-09	AC105046.1	lncRNA
ENSG00000164287.12	15.063	2.35533	0.441508	5.33474	9.56821e-08	2.82299e-07	CDC20B	protein_coding
ENSG00000158050.5	842.077	2.30743	0.349622	6.59979	4.11745e-11	1.68434e-10	DUSP2	protein_coding
ENSG00000175065.12	42.1853	2.30332	0.269127	8.55849	1.14356e-17	7.83024e-17	DSG4	protein_coding
ENSG00000099250.18	14.3969	2.26628	0.513015	4.41757	9.98165e-06	2.35234e-05	NRP1	protein_coding
ENSG00000167874.7	28.1574	2.25715	0.418759	5.39011	7.04156e-08	2.10723e-07	TMEM88	protein_coding
ENSG00000151812.15	68.9133	2.22687	0.278604	7.99294	1.31759e-15	7.76284e-15	SLC35F4	protein_coding
ENSG00000129226.14	972.096	2.22476	0.2289	9.71936	2.49339e-22	2.34213e-21	CD68	protein_coding
ENSG00000109321.11	9695.7	2.21947	0.287108	7.73042	1.07193e-14	5.92063e-14	AREG	protein_coding
ENSG00000155846.17	850.224	2.19022	0.15275	14.3386	1.25633e-46	4.12028e-45	PPARGC1B	protein_coding
ENSG00000174945.13	17.9878	2.18099	0.398675	5.4706	4.48509e-08	1.36883e-07	AMZ1	protein_coding
ENSG00000100453.13	46.6055	2.18001	0.325626	6.69481	2.15958e-11	9.04737e-11	GZMB	protein_coding
ENSG00000134107.5	1736.48	2.17094	0.281378	7.71537	1.20632e-14	6.63172e-14	BHLHE40	protein_coding
ENSG00000205890.3	40.6205	2.13857	0.695938	3.07293	0.00211971	0.00370659	AC108134.1	lncRNA
ENSG00000171346.16	80.0906	2.13579	0.226224	9.44104	3.69088e-21	3.2233e-20	KRT15	protein_coding
ENSG00000140961.14	512.694	2.10587	0.328533	6.40991	1.45608e-10	5.66098e-10	OSGIN1	protein_coding
ENSG00000181649.8	1807.97	2.048	0.167498	12.227	2.23104e-34	4.11799e-33	PHLDA2	protein_coding
ENSG00000198576.4	495.762	2.04702	0.302962	6.7567	1.41171e-11	6.00645e-11	ARC	protein_coding
ENSG00000005001.10	285.872	2.0322	0.198048	10.2611	1.05481e-24	1.15893e-23	PRSS22	protein_coding
ENSG00000196611.5	65.6844	2.03125	0.311597	6.51885	7.08485e-11	2.83079e-10	MMP1	protein_coding
ENSG00000105649.10	850.571	2.01734	0.0959639	21.0219	4.13742e-98	6.94859e-96	RAB3A	protein_coding
ENSG00000048052.21	323.782	1.99468	0.301266	6.62101	3.56762e-11	1.47044e-10	HDAC9	protein_coding
ENSG00000238178.7	137.107	1.98507	0.251908	7.88013	3.27053e-15	1.87767e-14	AC078993.1	lncRNA
ENSG00000108759.3	36.4778	1.9758	0.270905	7.29334	3.02373e-13	1.47077e-12	KRT32	protein_coding
ENSG00000114529.13	458.876	1.94169	0.166627	11.6529	2.21807e-31	3.43452e-30	C3orf52	protein_coding
ENSG00000053108.17	1036.87	1.94024	0.414118	4.68524	2.79629e-06	7.03353e-06	FSTL4	protein_coding
ENSG00000183696.14	930.046	1.93835	0.151247	12.8158	1.33732e-37	2.87863e-36	UPP1	protein_coding
ENSG00000253276.4	1324.42	1.93684	0.350039	5.53321	3.14415e-08	9.7449e-08	CCDC71L	protein_coding
ENSG00000131435.13	30.1944	1.93599	0.303646	6.37582	1.81991e-10	7.00774e-10	PDLIM4	protein_coding
ENSG00000132510.10	1963.87	1.93048	0.25721	7.50546	6.12121e-14	3.16049e-13	KDM6B	protein_coding
ENSG00000103044.11	90.7946	1.91217	0.181538	10.5332	6.07641e-26	7.18775e-25	HAS3	protein_coding
ENSG00000180535.3	1014.29	1.91009	0.101382	18.8404	3.52145e-79	3.4947e-77	BHLHA15	protein_coding
ENSG00000162078.11	44.4848	1.9048	0.366356	5.19931	2.00032e-07	5.69078e-07	ZG16B	protein_coding
ENSG00000255650.6	160.181	1.8633	0.162523	11.4648	1.98165e-30	2.9432e-29	FAM222A-AS1	lncRNA
ENSG00000168389.18	484.577	1.84686	0.13279	13.9081	5.6534e-44	1.71091e-42	MFSD2A	protein_coding
ENSG00000148841.17	1501.87	1.83565	0.284904	6.44304	1.17103e-10	4.59835e-10	ITPRIP	protein_coding
ENSG00000165644.11	1038.89	1.83355	0.098215	18.6688	8.88722e-78	8.38415e-76	COMTD1	protein_coding
ENSG00000225339.4	289.671	1.83099	0.201785	9.07396	1.14763e-19	9.06892e-19	AL354740.1	lncRNA
ENSG00000177606.7	2100.86	1.82387	0.293013	6.22455	4.82953e-10	1.78457e-09	JUN	protein_coding
ENSG00000267493.4	18.3697	1.81442	0.483604	3.75187	0.000175523	0.000356007	CIRBP-AS1	lncRNA
ENSG00000137825.11	911.559	1.81439	0.234921	7.72344	1.13231e-14	6.23604e-14	ITPKA	protein_coding
ENSG00000213416.4	69.9662	1.8067	0.221805	8.14547	3.77805e-16	2.32074e-15	KRTAP4-12	protein_coding
ENSG00000174749.6	184.025	1.79697	0.178072	10.0913	6.03942e-24	6.28322e-23	FAM241A	protein_coding
ENSG00000175793.12	11093	1.79485	0.142418	12.6027	2.03981e-36	4.12907e-35	SFN	protein_coding
ENSG00000177542.11	1708	1.77211	0.124127	14.2766	3.06294e-46	9.93861e-45	SLC25A22	protein_coding
ENSG00000175305.17	764.507	1.76244	0.0851218	20.7049	3.12779e-95	4.97938e-93	CCNE2	protein_coding
ENSG00000111424.12	427.95	1.75763	0.0928277	18.9343	5.94463e-80	6.09743e-78	VDR	protein_coding
ENSG00000112561.18	183.289	1.75089	0.175291	9.98849	1.71171e-23	1.72902e-22	TFEB	protein_coding
ENSG00000287779.1	123.947	1.74448	0.233753	7.4629	8.46354e-14	4.33182e-13	AL162742.2	transcribed_unprocessed_pseudogene
ENSG00000123358.20	2105.93	1.73926	0.258192	6.73628	1.62491e-11	6.87907e-11	NR4A1	protein_coding
ENSG00000164171.11	5285.65	1.73329	0.234468	7.39243	1.44166e-13	7.23101e-13	ITGA2	protein_coding
ENSG00000131746.13	98.7567	1.72283	0.251733	6.84388	7.7078e-12	3.35437e-11	TNS4	protein_coding
ENSG00000227959.1	35.1426	1.71059	0.296696	5.76546	8.14371e-09	2.68118e-08	AL451042.2	lncRNA
ENSG00000143320.9	433.958	1.70218	0.142469	11.9477	6.67583e-33	1.12737e-31	CRABP2	protein_coding
ENSG00000145990.11	563.264	1.70179	0.166033	10.2498	1.18631e-24	1.29967e-23	GFOD1	protein_coding
ENSG00000136158.12	780.666	1.70057	0.303407	5.6049	2.08377e-08	6.571e-08	SPRY2	protein_coding
ENSG00000165474.8	836.15	1.69493	0.132755	12.7674	2.49293e-37	5.26964e-36	GJB2	protein_coding
ENSG00000259933.6	183.884	1.69053	0.119203	14.1819	1.18671e-45	3.79424e-44	AC009065.2	lncRNA
ENSG00000169972.12	612.216	1.67372	0.0878546	19.051	6.44004e-81	6.88273e-79	PUSL1	protein_coding
ENSG00000279806.1	16.755	1.67321	0.396066	4.22458	2.39384e-05	5.38649e-05	AC018629.1	TEC
ENSG00000151014.6	329.956	1.66875	0.118692	14.0595	6.73344e-45	2.10444e-43	NOCT	protein_coding
ENSG00000164362.21	226.313	1.66088	0.122851	13.5195	1.19954e-41	3.22756e-40	TERT	protein_coding
ENSG00000148459.16	510.451	1.657	0.0817933	20.2584	2.99479e-91	4.4009e-89	PDSS1	protein_coding
ENSG00000181418.8	315.794	1.65214	0.111049	14.8775	4.61088e-50	1.70625e-48	DDN	protein_coding
ENSG00000011422.12	335.158	1.6499	0.170074	9.70108	2.98328e-22	2.7903e-21	PLAUR	protein_coding
ENSG00000114737.16	126.251	1.63268	0.164185	9.94419	2.67339e-23	2.66868e-22	CISH	protein_coding
ENSG00000145220.14	870.171	1.62233	0.0952333	17.0353	4.49236e-65	2.99811e-63	LYAR	protein_coding
ENSG00000171877.21	1426.91	1.61795	0.133265	12.1408	6.41577e-34	1.15491e-32	FRMD5	protein_coding
ENSG00000023445.16	126.991	1.61651	0.500976	3.22671	0.00125221	0.00226185	BIRC3	protein_coding
ENSG00000179598.6	753.53	1.61643	0.0957268	16.8858	5.72137e-64	3.5836e-62	PLD6	protein_coding
ENSG00000277879.1	155.54	1.614	0.134814	11.9721	4.97534e-33	8.47694e-32	AL391988.1	lncRNA
ENSG00000157470.12	247.055	1.61305	0.111624	14.4508	2.47728e-47	8.37615e-46	FAM81A	protein_coding
ENSG00000128564.7	746.863	1.60735	0.124472	12.9133	3.78864e-38	8.4528e-37	VGF	protein_coding
ENSG00000184697.7	46.2488	1.60659	0.337979	4.75353	1.99895e-06	5.10697e-06	CLDN6	protein_coding
ENSG00000101194.18	529.142	1.60226	0.134875	11.8796	1.51084e-32	2.49085e-31	SLC17A9	protein_coding
ENSG00000076662.10	110.534	1.5929	0.15537	10.2523	1.15544e-24	1.26766e-23	ICAM3	protein_coding
ENSG00000128805.15	363.725	1.58934	0.155574	10.216	1.68153e-24	1.81746e-23	ARHGAP22	protein_coding
ENSG00000179673.5	21.5921	1.58631	0.320679	4.94673	7.547e-07	2.01363e-06	RPRML	protein_coding
ENSG00000184792.16	719.843	1.57217	0.1313	11.9738	4.87216e-33	8.31969e-32	OSBP2	protein_coding
ENSG00000120738.8	21540.7	1.57212	0.297439	5.28554	1.25337e-07	3.65071e-07	EGR1	protein_coding
ENSG00000093000.19	7578.67	1.56806	0.274735	5.70753	1.14628e-08	3.7226e-08	NUP50	protein_coding
ENSG00000219682.4	261.559	1.56711	0.366382	4.27724	1.89221e-05	4.31402e-05	AL133268.1	processed_pseudogene
ENSG00000178445.10	101.764	1.56379	0.199981	7.81969	5.29552e-15	2.982e-14	GLDC	protein_coding
ENSG00000100036.13	670.346	1.55552	0.125967	12.3486	4.95482e-35	9.44195e-34	SLC35E4	protein_coding
ENSG00000188290.11	876.644	1.55511	0.0952899	16.3198	7.1331e-60	3.81172e-58	HES4	protein_coding
ENSG00000188886.3	23.89	1.55427	0.35929	4.32594	1.51884e-05	3.50429e-05	ASTL	protein_coding
ENSG00000148339.12	680.375	1.55166	0.13345	11.6273	2.99366e-31	4.62142e-30	SLC25A25	protein_coding
ENSG00000172752.14	42.9405	1.5508	0.220684	7.02725	2.10641e-12	9.56965e-12	COL6A5	protein_coding
ENSG00000212721.4	21.7188	1.54607	0.367837	4.20313	2.6325e-05	5.89361e-05	KRTAP4-11	protein_coding
ENSG00000228705.2	186.782	1.54478	0.122842	12.5753	2.88529e-36	5.79446e-35	LINC00659	lncRNA
ENSG00000261236.8	4096.35	1.54192	0.0900213	17.1284	9.11478e-66	6.24669e-64	BOP1	protein_coding
ENSG00000214132.4	44.9378	1.54086	0.336521	4.57879	4.67678e-06	1.14617e-05	AC094103.1	processed_pseudogene
ENSG00000021355.13	6085.39	1.52571	0.0640029	23.8381	1.34599e-125	4.89778e-123	SERPINB1	protein_coding
ENSG00000007171.18	615.191	1.52466	0.0742066	20.5462	8.32885e-94	1.28576e-91	NOS2	protein_coding
ENSG00000148516.21	47.235	1.52422	0.30285	5.0329	4.83108e-07	1.3201e-06	ZEB1	protein_coding
ENSG00000160949.17	2314.48	1.5239	0.0806031	18.9062	1.01467e-79	1.02696e-77	TONSL	protein_coding
ENSG00000143333.7	193.388	1.51596	0.142059	10.6714	1.38567e-26	1.70646e-25	RGS16	protein_coding
ENSG00000212725.3	1486.78	1.51409	0.387132	3.91103	9.19018e-05	0.00019301	KRTAP2-1	protein_coding
ENSG00000113356.13	874.018	1.51219	0.0799046	18.9249	7.10984e-80	7.24397e-78	POLR3G	protein_coding
ENSG00000212724.3	6005.22	1.50872	0.325784	4.63103	3.63851e-06	9.04037e-06	KRTAP2-3	protein_coding
ENSG00000203727.4	229.683	1.50778	0.130788	11.5285	9.47941e-31	1.43015e-29	SAMD5	protein_coding
ENSG00000214518.3	1979.7	1.50767	0.37916	3.97635	6.99814e-05	0.00014898	KRTAP2-2	protein_coding
ENSG00000164251.5	2082.09	1.50255	0.29929	5.02037	5.1571e-07	1.40342e-06	F2RL1	protein_coding
ENSG00000198555.7	19.6466	1.49229	0.362346	4.11842	3.81479e-05	8.35984e-05	AC133561.1	unprocessed_pseudogene
ENSG00000127824.14	1123.82	1.49076	0.135849	10.9736	5.11705e-28	6.836e-27	TUBA4A	protein_coding
ENSG00000198355.5	3239.14	1.4852	0.109688	13.5402	9.0482e-42	2.45184e-40	PIM3	protein_coding
ENSG00000267698.1	23.3979	1.48375	0.289109	5.13214	2.8647e-07	8.01121e-07	AC002116.2	lncRNA
ENSG00000273419.1	23.7141	1.48218	0.343636	4.31321	1.60898e-05	3.69941e-05	AC004877.1	lncRNA
ENSG00000152413.15	839.021	1.47911	0.13695	10.8004	3.42857e-27	4.36657e-26	HOMER1	protein_coding
ENSG00000130203.10	15.948	1.47669	0.556219	2.65487	0.00793389	0.0127474	APOE	protein_coding
ENSG00000205420.11	60.5671	1.4765	0.302294	4.88431	1.0379e-06	2.73251e-06	KRT6A	protein_coding
ENSG00000288608.1	203.476	1.47445	0.164665	8.95423	3.42102e-19	2.61026e-18	AC010973.3	protein_coding
ENSG00000134333.14	10469	1.4581	0.0974287	14.9658	1.22858e-50	4.69411e-49	LDHA	protein_coding
ENSG00000205922.5	19.6885	1.45616	0.853038	1.70703	0.0878169	0.117718	ONECUT3	protein_coding
ENSG00000214810.4	48.6289	1.45511	0.204575	7.11284	1.13675e-12	5.28858e-12	CYCSP55	processed_pseudogene
ENSG00000115525.18	297.729	1.45485	0.104901	13.8689	9.78016e-44	2.92505e-42	ST3GAL5	protein_coding
ENSG00000255181.3	40.2812	1.44002	0.265475	5.42433	5.81716e-08	1.75456e-07	CCDC166	protein_coding
ENSG00000142178.9	371.32	1.43255	0.152715	9.38059	6.56031e-21	5.62633e-20	SIK1	protein_coding
ENSG00000213417.3	2564.46	1.43035	0.364738	3.92158	8.79686e-05	0.00018508	KRTAP2-4	protein_coding
ENSG00000183760.11	26.2663	1.42524	0.396043	3.5987	0.000319817	0.000624076	ACP7	protein_coding
ENSG00000164045.12	914.662	1.42487	0.101766	14.0014	1.52866e-44	4.69126e-43	CDC25A	protein_coding
ENSG00000054967.13	462.344	1.42065	0.118895	11.9488	6.58554e-33	1.11335e-31	RELT	protein_coding
ENSG00000130204.13	3595.01	1.41013	0.0571135	24.69	1.36851e-134	5.80969e-132	TOMM40	protein_coding
ENSG00000116285.13	6992.88	1.40999	0.345504	4.08098	4.48467e-05	9.74399e-05	ERRFI1	protein_coding
ENSG00000185112.6	1662.13	1.40944	0.33827	4.16661	3.09167e-05	6.85677e-05	FAM43A	protein_coding
ENSG00000275993.3	447.086	1.40867	0.134812	10.4492	1.4775e-25	1.7042e-24	SIK1B	protein_coding
ENSG00000247626.5	703.043	1.40649	0.073604	19.1089	2.13073e-81	2.3597e-79	MARS2	protein_coding
ENSG00000166025.18	36.9786	1.40463	0.315918	4.44618	8.7411e-06	2.0789e-05	AMOTL1	protein_coding
ENSG00000178695.6	339.989	1.40235	0.101493	13.8172	2.00687e-43	5.88696e-42	KCTD12	protein_coding
ENSG00000278259.4	4285.45	1.4007	0.0602024	23.2665	9.6931e-120	2.69345e-117	MYO19	protein_coding
ENSG00000254574.1	29.8155	1.39931	0.28194	4.96315	6.93606e-07	1.85939e-06	AC105219.2	lncRNA
ENSG00000100558.9	2214.31	1.39719	0.109003	12.818	1.30092e-37	2.80818e-36	PLEK2	protein_coding
ENSG00000156463.18	1363.03	1.39664	0.268293	5.20566	1.93311e-07	5.50571e-07	SH3RF2	protein_coding
ENSG00000117013.17	562.179	1.3939	0.130691	10.6656	1.47384e-26	1.81358e-25	KCNQ4	protein_coding
ENSG00000142627.13	4902.85	1.38862	0.14689	9.45345	3.2783e-21	2.86463e-20	EPHA2	protein_coding
ENSG00000104885.18	2051.26	1.38786	0.140991	9.84363	7.3029e-23	7.12254e-22	DOT1L	protein_coding
ENSG00000007516.14	155.712	1.3876	0.159573	8.69572	3.4464e-18	2.4544e-17	BAIAP3	protein_coding
ENSG00000275888.1	15.3954	1.38646	0.403178	3.43883	0.000584234	0.00110165	AC132872.3	lncRNA
ENSG00000213085.10	45.3073	1.38564	0.215461	6.43105	1.26729e-10	4.95726e-10	CFAP45	protein_coding
ENSG00000287929.1	32.5653	1.38409	0.258999	5.34401	9.09147e-08	2.68908e-07	AL354953.1	lncRNA
ENSG00000124216.4	321.662	1.38358	0.175052	7.90384	2.7043e-15	1.56375e-14	SNAI1	protein_coding
ENSG00000187583.11	343.696	1.38158	0.152865	9.03789	1.59721e-19	1.24605e-18	PLEKHN1	protein_coding
ENSG00000143322.21	1659.58	1.37972	0.143144	9.63867	5.48941e-22	5.02965e-21	ABL2	protein_coding
ENSG00000114859.16	628.935	1.37966	0.0884495	15.5983	7.48132e-55	3.41304e-53	CLCN2	protein_coding
ENSG00000131584.19	1586.96	1.37918	0.106797	12.914	3.7544e-38	8.38868e-37	ACAP3	protein_coding
ENSG00000281406.2	108.797	1.3782	0.24178	5.7002	1.19666e-08	3.88127e-08	BLACAT1	protein_coding
ENSG00000164823.11	1343.77	1.3772	0.13208	10.427	1.86762e-25	2.13804e-24	OSGIN2	protein_coding
ENSG00000070785.17	471.513	1.37623	0.0719978	19.1149	1.89712e-81	2.11633e-79	EIF2B3	protein_coding
ENSG00000094804.12	2029.43	1.37116	0.0505548	27.1222	5.38218e-162	4.56977e-159	CDC6	protein_coding
ENSG00000159199.14	869.276	1.36836	0.10107	13.5387	9.23874e-42	2.49904e-40	ATP5MC1	protein_coding
ENSG00000101187.16	2715.76	1.36666	0.132173	10.3399	4.64831e-25	5.21204e-24	SLCO4A1	protein_coding
ENSG00000109971.14	83537.1	1.36298	0.116474	11.702	1.2444e-31	1.95458e-30	HSPA8	protein_coding
ENSG00000018408.15	549.169	1.36221	0.265467	5.13138	2.8763e-07	8.04069e-07	WWTR1	protein_coding
ENSG00000124171.9	441.902	1.35971	0.189498	7.17534	7.21264e-13	3.41272e-12	PARD6B	protein_coding
ENSG00000133135.14	1259.09	1.35931	0.0781229	17.3996	8.30932e-68	6.16463e-66	RNF128	protein_coding
ENSG00000172478.18	119.018	1.3586	0.19053	7.13063	9.99076e-13	4.66795e-12	MAB21L4	protein_coding
ENSG00000065328.16	1086.48	1.35656	0.0855099	15.8644	1.11844e-56	5.29199e-55	MCM10	protein_coding
ENSG00000164889.14	9194.92	1.35625	0.0931369	14.5619	4.90623e-48	1.6926e-46	SLC4A2	protein_coding
ENSG00000184178.16	375.605	1.35568	0.0854112	15.8724	9.84692e-57	4.68818e-55	SCFD2	protein_coding
ENSG00000213689.14	640.541	1.34919	0.0957965	14.0839	4.77211e-45	1.50066e-43	TREX1	protein_coding
ENSG00000270299.1	4425.51	1.34877	0.147716	9.13086	6.79547e-20	5.45458e-19	AL121758.1	protein_coding
ENSG00000271303.2	4512.25	1.34828	0.148924	9.05346	1.38509e-19	1.08618e-18	SRXN1	protein_coding
ENSG00000160588.10	323.634	1.34732	0.295567	4.55842	5.15405e-06	1.25749e-05	MPZL3	protein_coding
ENSG00000113070.8	230.635	1.34441	0.213988	6.28266	3.32832e-10	1.25195e-09	HBEGF	protein_coding
ENSG00000121753.12	834.119	1.34418	0.0773603	17.3756	1.26205e-67	9.27306e-66	ADGRB2	protein_coding
ENSG00000214110.3	104.457	1.34177	0.14501	9.25294	2.18411e-20	1.79751e-19	LDHAP4	transcribed_processed_pseudogene
ENSG00000107719.9	4349.55	1.34087	0.0847137	15.8283	1.98579e-56	9.30947e-55	PALD1	protein_coding
ENSG00000276753.1	19.7089	1.34018	0.393217	3.40824	0.000653836	0.00122533	MIR6821	miRNA
ENSG00000071539.14	1261.89	1.33933	0.0552581	24.2377	8.90611e-130	3.6787e-127	TRIP13	protein_coding
ENSG00000108829.10	4558.43	1.33787	0.0703409	19.0199	1.16814e-80	1.23977e-78	LRRC59	protein_coding
ENSG00000175592.9	6528.78	1.33778	0.0941912	14.2028	8.80686e-46	2.83358e-44	FOSL1	protein_coding
ENSG00000215915.10	443.895	1.33498	0.102802	12.986	1.46965e-38	3.34733e-37	ATAD3C	protein_coding
ENSG00000157782.9	67.6028	1.33345	0.240211	5.55115	2.83789e-08	8.8315e-08	CABP1	protein_coding
ENSG00000172115.9	4688.03	1.33337	0.0738148	18.0637	6.15767e-73	5.0869e-71	CYCS	protein_coding
ENSG00000064102.15	2057.6	1.33219	0.0631024	21.1116	6.22584e-99	1.0691e-96	INTS13	protein_coding
ENSG00000188779.12	178.429	1.32943	0.15294	8.69253	3.54446e-18	2.51836e-17	SKOR1	protein_coding
ENSG00000169683.8	1389.35	1.32811	0.0709782	18.7116	3.98464e-78	3.83001e-76	LRRC45	protein_coding
ENSG00000101412.13	1657.15	1.32527	0.0824483	16.074	3.88487e-58	1.95304e-56	E2F1	protein_coding
ENSG00000170684.9	481.106	1.32448	0.120476	10.9937	4.0972e-28	5.50726e-27	ZNF296	protein_coding
ENSG00000099625.13	2167.89	1.31898	0.148143	8.90339	5.41662e-19	4.086e-18	CBARP	protein_coding
ENSG00000272455.1	265.362	1.31876	0.110035	11.9849	4.2647e-33	7.30688e-32	MRPL20-DT	lncRNA
ENSG00000144354.14	1273.31	1.31604	0.0654056	20.1213	4.806e-90	6.99525e-88	CDCA7	protein_coding
ENSG00000124116.19	20.8741	1.31581	0.412045	3.19336	0.0014063	0.0025217	WFDC3	protein_coding
ENSG00000232000.3	105.323	1.31393	0.143302	9.16896	4.7761e-20	3.87437e-19	CLCN3P1	transcribed_unprocessed_pseudogene
ENSG00000111445.14	1295.93	1.31296	0.0747176	17.5723	4.01503e-69	3.09908e-67	RFC5	protein_coding
ENSG00000034152.19	3326.52	1.31279	0.147103	8.92423	4.48801e-19	3.40568e-18	MAP2K3	protein_coding
ENSG00000143942.5	149.448	1.31101	0.150771	8.69538	3.45672e-18	2.4606e-17	CHAC2	protein_coding
ENSG00000168496.4	1279.98	1.30889	0.0641821	20.3934	1.91336e-92	2.86685e-90	FEN1	protein_coding
ENSG00000080608.10	1859.8	1.30726	0.0832759	15.698	1.562e-55	7.21211e-54	PUM3	protein_coding
ENSG00000212498.1	935.372	1.30682	0.100025	13.0649	5.22846e-39	1.21623e-37	SNORD86	snoRNA
ENSG00000196449.4	893.089	1.30596	0.086411	15.1133	1.3225e-51	5.22268e-50	YRDC	protein_coding
ENSG00000101057.16	969.748	1.30121	0.0777737	16.7307	7.82973e-63	4.7674e-61	MYBL2	protein_coding
ENSG00000162482.5	433.715	1.29691	0.0825204	15.7162	1.17148e-55	5.4254e-54	AKR7A3	protein_coding
ENSG00000231172.2	14.1331	1.29454	0.426772	3.03334	0.00241866	0.00418907	AC007099.1	lncRNA
ENSG00000131470.15	476.398	1.29339	0.0880376	14.6913	7.328e-49	2.61668e-47	PSMC3IP	protein_coding
ENSG00000111331.13	1950.65	1.29309	0.0958762	13.4871	1.86309e-41	4.96056e-40	OAS3	protein_coding
ENSG00000108788.11	2121.71	1.29236	0.0534164	24.1941	2.56495e-129	1.03158e-126	MLX	protein_coding
ENSG00000134470.21	250.359	1.28822	0.176893	7.28251	3.27673e-13	1.5908e-12	IL15RA	protein_coding
ENSG00000243742.5	185.772	1.28781	0.236999	5.43384	5.51537e-08	1.66617e-07	RPLP0P2	transcribed_processed_pseudogene
ENSG00000275880.1	51.7422	1.28535	0.275026	4.67355	2.96033e-06	7.42602e-06	AL139385.1	lncRNA
ENSG00000246334.2	98.8199	1.27818	0.174147	7.33966	2.14145e-13	1.05778e-12	PRR7-AS1	lncRNA
ENSG00000172366.20	1485.18	1.27751	0.108897	11.7314	8.80375e-32	1.39428e-30	MCRIP2	protein_coding
ENSG00000160439.16	1065.2	1.27739	0.117654	10.8572	1.8435e-27	2.38361e-26	RDH13	protein_coding
ENSG00000163170.12	389.078	1.27262	0.0991908	12.83	1.11378e-37	2.41445e-36	BOLA3	protein_coding
ENSG00000261793.1	293.595	1.2726	0.142244	8.94657	3.6671e-19	2.79383e-18	AL929554.2	protein_coding
ENSG00000005513.10	788.322	1.26974	0.173648	7.31217	2.62856e-13	1.2867e-12	SOX8	protein_coding
ENSG00000163507.14	749.149	1.26901	0.0969735	13.0861	3.95353e-39	9.25295e-38	CIP2A	protein_coding
ENSG00000113460.13	1778.9	1.26881	0.0505725	25.089	6.551e-139	3.03391e-136	BRIX1	protein_coding
ENSG00000189057.11	168.094	1.26488	0.121628	10.3996	2.48864e-25	2.8257e-24	FAM111B	protein_coding
ENSG00000267149.2	497.767	1.26345	0.130749	9.66312	4.32467e-22	4.00569e-21	AC011476.2	lncRNA
ENSG00000211454.15	149.941	1.26148	0.157221	8.02363	1.02664e-15	6.11464e-15	AKR7L	polymorphic_pseudogene
ENSG00000184709.7	313.683	1.26018	0.139724	9.01906	1.89706e-19	1.47022e-18	LRRC26	protein_coding
ENSG00000214063.11	132.197	1.25814	0.121677	10.34	4.6453e-25	5.21204e-24	TSPAN4	protein_coding
ENSG00000169908.12	72.1961	1.25786	0.467186	2.69242	0.00709352	0.0114878	TM4SF1	protein_coding
ENSG00000163293.12	369.113	1.25492	0.111798	11.2249	3.07725e-29	4.33452e-28	NIPAL1	protein_coding
ENSG00000197785.14	2413.82	1.2522	0.0524556	23.8716	6.03837e-126	2.30711e-123	ATAD3A	protein_coding
ENSG00000117308.15	702.87	1.25153	0.085576	14.6248	1.95096e-48	6.89905e-47	GALE	protein_coding
ENSG00000123612.16	23.0113	1.24267	0.336738	3.6903	0.000223992	0.000447719	ACVR1C	protein_coding
ENSG00000135723.14	326.511	1.24229	0.118187	10.5113	7.6637e-26	8.99573e-25	FHOD1	protein_coding
ENSG00000141086.18	30.6957	1.24114	0.255855	4.85096	1.22864e-06	3.20979e-06	CTRL	protein_coding
ENSG00000114767.7	1155.79	1.23709	0.0777285	15.9155	4.9443e-57	2.39126e-55	RRP9	protein_coding
ENSG00000132002.8	3276.74	1.23623	0.20629	5.99267	2.06424e-09	7.18137e-09	DNAJB1	protein_coding
ENSG00000132481.7	1658.46	1.2343	0.104696	11.7893	4.43175e-32	7.12952e-31	TRIM47	protein_coding
ENSG00000175556.17	196.552	1.232	0.164488	7.48991	6.8923e-14	3.54425e-13	LONRF3	protein_coding
ENSG00000135898.10	49.9492	1.22866	0.195934	6.27076	3.59284e-10	1.34615e-09	GPR55	protein_coding
ENSG00000277052.1	27.603	1.22848	0.261886	4.69091	2.71992e-06	6.84932e-06	MIR6763	miRNA
ENSG00000261659.2	158.136	1.22703	0.126103	9.73037	2.2378e-22	2.11113e-21	Z92544.1	lncRNA
ENSG00000160072.20	1883.32	1.22549	0.0546503	22.4242	2.28696e-111	5.37718e-109	ATAD3B	protein_coding
ENSG00000143476.18	1568.03	1.22265	0.0574923	21.2664	2.32386e-100	4.08224e-98	DTL	protein_coding
ENSG00000131620.17	23.5039	1.22166	0.325371	3.75466	0.00017358	0.000352348	ANO1	protein_coding
ENSG00000173153.16	1924.88	1.22058	0.0867978	14.0623	6.47381e-45	2.02744e-43	ESRRA	protein_coding
ENSG00000127564.17	2079.35	1.21982	0.0845892	14.4205	3.84312e-47	1.28522e-45	PKMYT1	protein_coding
ENSG00000268460.2	19.6184	1.21803	0.314776	3.8695	0.000109057	0.000227012	AC006262.1	lncRNA
ENSG00000161980.6	495.054	1.21769	0.0999566	12.1822	3.86751e-34	7.07022e-33	POLR3K	protein_coding
ENSG00000165732.13	12371.6	1.21747	0.0732653	16.6173	5.22431e-62	3.08275e-60	DDX21	protein_coding
ENSG00000115541.11	1407.37	1.21676	0.0668656	18.1971	5.44354e-74	4.57108e-72	HSPE1	protein_coding
ENSG00000072274.13	10098.3	1.21493	0.0796841	15.2469	1.72642e-52	7.13104e-51	TFRC	protein_coding
ENSG00000276672.1	38.1117	1.21337	0.292416	4.14946	3.33263e-05	7.36127e-05	AL161891.1	lncRNA
ENSG00000136840.19	1812.05	1.21289	0.0934853	12.9741	1.71604e-38	3.88536e-37	ST6GALNAC4	protein_coding
ENSG00000135362.14	72.6673	1.21204	0.176424	6.87001	6.41973e-12	2.81206e-11	PRR5L	protein_coding
ENSG00000159399.10	1787.55	1.21152	0.093211	12.9976	1.2628e-38	2.88913e-37	HK2	protein_coding
ENSG00000186603.6	350.229	1.2104	0.134617	8.99144	2.44008e-19	1.87963e-18	HPDL	protein_coding
ENSG00000072954.7	265.194	1.21019	0.145723	8.30474	1.00036e-16	6.38619e-16	TMEM38A	protein_coding
ENSG00000125454.12	524.801	1.20984	0.0840995	14.3858	6.35566e-47	2.1116e-45	SLC25A19	protein_coding
ENSG00000160818.17	1053.52	1.20549	0.0826058	14.5933	3.0989e-48	1.08129e-46	GPATCH4	protein_coding
ENSG00000174791.11	1105.41	1.20236	0.0965026	12.4594	1.24349e-35	2.41784e-34	RIN1	protein_coding
ENSG00000185532.20	16.7661	1.20228	0.370636	3.24382	0.00117937	0.00213634	PRKG1	protein_coding
ENSG00000198805.12	1858.52	1.19925	0.0649831	18.4548	4.76847e-76	4.1883e-74	PNP	protein_coding
ENSG00000101000.6	1354.74	1.19918	0.0791229	15.1559	6.92854e-52	2.80129e-50	PROCR	protein_coding
ENSG00000184371.14	282.69	1.19916	0.107968	11.1067	1.16428e-28	1.59872e-27	CSF1	protein_coding
ENSG00000070404.10	577.806	1.19834	0.120393	9.95363	2.43149e-23	2.43356e-22	FSTL3	protein_coding
ENSG00000178821.13	667.882	1.19635	0.129016	9.27287	1.81211e-20	1.49943e-19	TMEM52	protein_coding
ENSG00000070961.15	2172.54	1.19624	0.118986	10.0536	8.856e-24	9.10197e-23	ATP2B1	protein_coding
ENSG00000048162.21	864.543	1.19271	0.093456	12.7623	2.66224e-37	5.61201e-36	NOP16	protein_coding
ENSG00000187699.10	34.7003	1.19231	0.254831	4.67884	2.88507e-06	7.24968e-06	C2orf88	protein_coding
ENSG00000176928.7	24.1653	1.1896	0.438011	2.71593	0.00660907	0.0107488	GCNT4	protein_coding
ENSG00000137331.12	25289.1	1.18823	0.221162	5.37266	7.7585e-08	2.31272e-07	IER3	protein_coding
ENSG00000163817.16	43.8524	1.18725	0.203428	5.83624	5.33918e-09	1.78553e-08	SLC6A20	protein_coding
ENSG00000101365.21	2150.73	1.18661	0.063704	18.627	1.94122e-77	1.78721e-75	IDH3B	protein_coding
ENSG00000182325.11	1316.29	1.18611	0.0969687	12.2319	2.10051e-34	3.88645e-33	FBXL6	protein_coding
ENSG00000159259.8	1591.16	1.18579	0.0655484	18.0903	3.80228e-73	3.17543e-71	CHAF1B	protein_coding
ENSG00000273554.4	37.6217	1.18348	0.287866	4.11122	3.93573e-05	8.61004e-05	AC136616.1	protein_coding
ENSG00000092853.14	1018.06	1.18215	0.0765966	15.4334	9.76136e-54	4.23815e-52	CLSPN	protein_coding
ENSG00000179091.5	3446.14	1.18203	0.0678887	17.4112	6.77886e-68	5.05372e-66	CYC1	protein_coding
ENSG00000104738.18	5684.72	1.18187	0.0605887	19.5064	9.69094e-85	1.16619e-82	MCM4	protein_coding
ENSG00000178209.15	20678.5	1.1813	0.0976189	12.1012	1.0413e-33	1.84191e-32	PLEC	protein_coding
ENSG00000118777.12	703.513	1.17673	0.0672899	17.4875	1.78477e-68	1.35705e-66	ABCG2	protein_coding
ENSG00000149541.10	1388.13	1.1748	0.0920746	12.7592	2.76955e-37	5.83017e-36	B3GAT3	protein_coding
ENSG00000286600.1	1210.75	1.17459	0.07596	15.4633	6.1409e-54	2.68915e-52	AC119427.2	lncRNA
ENSG00000196497.17	5188.43	1.17127	0.0747379	15.6717	2.36119e-55	1.08693e-53	IPO4	protein_coding
ENSG00000185650.10	18836.3	1.17116	0.231659	5.05555	4.29142e-07	1.17981e-06	ZFP36L1	protein_coding
ENSG00000123545.6	468.403	1.17008	0.0841763	13.9003	6.30664e-44	1.90483e-42	NDUFAF4	protein_coding
ENSG00000179361.17	374.621	1.16923	0.198282	5.89682	3.70584e-09	1.25971e-08	ARID3B	protein_coding
ENSG00000160796.18	1954	1.16804	0.101722	11.4827	1.6123e-30	2.41103e-29	NBEAL2	protein_coding
ENSG00000206760.1	18.7331	1.16599	0.304832	3.82502	0.00013076	0.000269981	SNORA6	snoRNA
ENSG00000111845.5	880.211	1.16585	0.0611453	19.0669	4.75446e-81	5.15336e-79	PAK1IP1	protein_coding
ENSG00000207118.1	27.6959	1.16358	0.301555	3.85859	0.000114041	0.000237031	SNORD14D	snoRNA
ENSG00000167513.9	6678.18	1.16351	0.111071	10.4754	1.12074e-25	1.30154e-24	CDT1	protein_coding
ENSG00000178814.17	1235.57	1.16307	0.0860577	13.515	1.27626e-41	3.42194e-40	OPLAH	protein_coding
ENSG00000112759.19	3148.38	1.16284	0.0644933	18.0305	1.12347e-72	9.18182e-71	SLC29A1	protein_coding
ENSG00000128218.8	51.2639	1.16259	0.267683	4.34316	1.40449e-05	3.25026e-05	VPREB3	protein_coding
ENSG00000266265.3	49.1455	1.16143	0.205344	5.65602	1.54923e-08	4.97203e-08	KLF14	protein_coding
ENSG00000237975.7	45.228	1.15929	0.243164	4.7675	1.86522e-06	4.77892e-06	FLG-AS1	lncRNA
ENSG00000165490.13	513.909	1.15718	0.0686591	16.854	9.79888e-64	6.1125e-62	DDIAS	protein_coding
ENSG00000236830.7	72.5716	1.15386	0.250106	4.61347	3.96e-06	9.79141e-06	CBR3-AS1	lncRNA
ENSG00000122035.7	51.5734	1.15154	0.198131	5.81203	6.17214e-09	2.04973e-08	RASL11A	protein_coding
ENSG00000173557.15	44.6935	1.14909	0.214848	5.34838	8.87431e-08	2.62892e-07	FAM166C	protein_coding
ENSG00000174939.11	108.533	1.14877	0.173633	6.61608	3.68845e-11	1.51738e-10	ASPHD1	protein_coding
ENSG00000185803.12	1861.65	1.14769	0.113444	10.1167	4.65697e-24	4.88151e-23	SLC52A2	protein_coding
ENSG00000261140.1	29.1803	1.14716	0.244151	4.69854	2.62022e-06	6.60805e-06	AC093525.4	lncRNA
ENSG00000077238.14	509.501	1.14586	0.117716	9.73416	2.15584e-22	2.03632e-21	IL4R	protein_coding
ENSG00000117525.14	288.46	1.14492	0.120202	9.52498	1.65079e-21	1.4651e-20	F3	protein_coding
ENSG00000163376.11	68.165	1.14366	0.163259	7.00517	2.4668e-12	1.11539e-11	KBTBD8	protein_coding
ENSG00000133048.13	99.9987	1.14302	0.154178	7.41363	1.22891e-13	6.20669e-13	CHI3L1	protein_coding
ENSG00000131188.12	2096.61	1.14259	0.123331	9.2644	1.96181e-20	1.61979e-19	PRR7	protein_coding
ENSG00000179958.9	2035.93	1.14178	0.0717486	15.9136	5.09981e-57	2.45869e-55	DCTPP1	protein_coding
ENSG00000159166.15	3263.27	1.13967	0.0641698	17.7602	1.43623e-70	1.1373e-68	LAD1	protein_coding
ENSG00000103253.18	1708.12	1.13908	0.122561	9.29399	1.48605e-20	1.23431e-19	HAGHL	protein_coding
ENSG00000179388.9	3124.46	1.13757	0.256778	4.43016	9.41649e-06	2.22774e-05	EGR3	protein_coding
ENSG00000250479.9	2098.05	1.13741	0.089077	12.7688	2.44913e-37	5.1914e-36	CHCHD10	protein_coding
ENSG00000171435.14	2007.68	1.13706	0.13973	8.13757	4.03278e-16	2.46927e-15	KSR2	protein_coding
ENSG00000213397.10	168.661	1.13692	0.104169	10.9142	9.85838e-28	1.29549e-26	HAUS7	protein_coding
ENSG00000148840.11	2243.48	1.13634	0.0871259	13.0425	7.01087e-39	1.62344e-37	PPRC1	protein_coding
ENSG00000149573.9	786.011	1.135	0.16794	6.75841	1.39517e-11	5.94105e-11	MPZL2	protein_coding
ENSG00000238795.1	38.8883	1.13441	0.219267	5.17367	2.29544e-07	6.48331e-07	SCARNA12	snoRNA
ENSG00000006695.12	777.756	1.13383	0.0708972	15.9925	1.44076e-57	7.10292e-56	COX10	protein_coding
ENSG00000196584.3	1027.11	1.13164	0.0890364	12.7099	5.21245e-37	1.07943e-35	XRCC2	protein_coding
ENSG00000136982.6	615.74	1.13109	0.0834949	13.5468	8.27619e-42	2.25866e-40	DSCC1	protein_coding
ENSG00000161996.19	1825.53	1.12996	0.0790187	14.2999	2.19086e-46	7.1698e-45	WDR90	protein_coding
ENSG00000106077.18	1057.16	1.12995	0.100859	11.2032	3.93114e-29	5.51189e-28	ABHD11	protein_coding
ENSG00000176020.9	426.192	1.12946	0.158317	7.13421	9.73429e-13	4.55648e-12	AMIGO3	protein_coding
ENSG00000104356.11	472.751	1.12901	0.0861847	13.0998	3.29925e-39	7.74538e-38	POP1	protein_coding
ENSG00000259522.3	5432.7	1.1283	0.0731477	15.4249	1.11311e-53	4.81918e-52	AL136295.4	protein_coding
ENSG00000275493.2	23.3256	1.12392	0.2857	3.93391	8.35759e-05	0.000176178	AL627230.1	protein_coding
ENSG00000226942.2	24.5381	1.12288	0.334902	3.35286	0.000799823	0.00148184	IL9RP3	unprocessed_pseudogene
ENSG00000176454.14	1075.13	1.12259	0.101472	11.0631	1.89477e-28	2.5649e-27	LPCAT4	protein_coding
ENSG00000156697.13	2611.58	1.12208	0.0872869	12.8551	8.05234e-38	1.75555e-36	UTP14A	protein_coding
ENSG00000188807.13	1815.56	1.11957	0.088371	12.669	8.77991e-37	1.8084e-35	TMEM201	protein_coding
ENSG00000232774.8	114.803	1.11596	0.155025	7.1986	6.08357e-13	2.89552e-12	AL355916.1	lncRNA
ENSG00000288625.1	82.8016	1.1139	0.236807	4.70382	2.55332e-06	6.44893e-06	AC068870.4	protein_coding
ENSG00000260220.7	665.239	1.11089	0.12543	8.85661	8.24875e-19	6.16156e-18	CCDC187	protein_coding
ENSG00000104689.10	679.496	1.11065	0.0792072	14.0221	1.1422e-44	3.52653e-43	TNFRSF10A	protein_coding
ENSG00000104907.12	2407.21	1.10927	0.0692386	16.0209	9.12729e-58	4.54373e-56	TRMT1	protein_coding
ENSG00000124882.4	4873.82	1.10578	0.115673	9.55951	1.18314e-21	1.06177e-20	EREG	protein_coding
ENSG00000272079.2	17.4533	1.10415	0.34447	3.20538	0.00134885	0.00242552	AC004233.2	lncRNA
ENSG00000261488.1	54.1474	1.10344	0.284615	3.87695	0.000105774	0.000220478	TBILA	lncRNA
ENSG00000116750.13	853.409	1.10323	0.0832737	13.2482	4.61935e-40	1.14793e-38	UCHL5	protein_coding
ENSG00000107937.19	2770.32	1.10305	0.0725785	15.198	3.64821e-52	1.4988e-50	GTPBP4	protein_coding
ENSG00000127418.15	4282.07	1.10209	0.112654	9.78294	1.33288e-22	1.28196e-21	FGFRL1	protein_coding
ENSG00000130164.14	4383.47	1.102	0.205974	5.35018	8.7866e-08	2.60496e-07	LDLR	protein_coding
ENSG00000143319.17	1765.15	1.102	0.0563785	19.5464	4.42304e-85	5.4514e-83	ISG20L2	protein_coding
ENSG00000110104.13	3262.73	1.09985	0.0598743	18.3694	2.31036e-75	2.01767e-73	CCDC86	protein_coding
ENSG00000162910.19	895.79	1.09943	0.0756266	14.5376	6.99952e-48	2.39851e-46	MRPL55	protein_coding
ENSG00000226380.9	769.722	1.09902	0.132542	8.29186	1.11492e-16	7.09084e-16	AC016831.1	lncRNA
ENSG00000131462.8	2792.12	1.09876	0.109051	10.0757	7.07822e-24	7.31911e-23	TUBG1	protein_coding
ENSG00000124334.17	16.6796	1.09845	0.359915	3.05196	0.00227356	0.00395659	IL9R	protein_coding
ENSG00000124334.17_PAR_Y	16.6796	1.09845	0.359915	3.05196	0.00227356	0.00395659	IL9R	protein_coding
ENSG00000239332.6	31.0262	1.09837	0.283714	3.8714	0.000108214	0.000225348	LINC01119	lncRNA
ENSG00000114395.11	186.167	1.09751	0.124857	8.79016	1.49347e-18	1.09314e-17	CYB561D2	protein_coding
ENSG00000167085.12	5588.28	1.09734	0.0506519	21.6644	4.44869e-104	8.39374e-102	PHB	protein_coding
ENSG00000187961.14	1692.38	1.09714	0.101346	10.8257	2.60199e-27	3.34451e-26	KLHL17	protein_coding
ENSG00000111674.9	3787.83	1.09696	0.0706255	15.5321	2.10452e-54	9.51577e-53	ENO2	protein_coding
ENSG00000264864.1	25.9274	1.09615	0.280059	3.91398	9.07866e-05	0.000190799	MIR3613	miRNA
ENSG00000070495.15	360.478	1.0952	0.187637	5.83684	5.32008e-09	1.77992e-08	JMJD6	protein_coding
ENSG00000236255.2	97.3789	1.09441	0.234524	4.66653	3.06325e-06	7.67343e-06	AC009404.1	lncRNA
ENSG00000232456.1	60.6488	1.0944	0.237029	4.61715	3.89038e-06	9.63173e-06	AL355994.2	unprocessed_pseudogene
ENSG00000138111.14	424.194	1.09315	0.107358	10.1822	2.38003e-24	2.54898e-23	MFSD13A	protein_coding
ENSG00000132326.12	385.568	1.09232	0.0828707	13.181	1.12871e-39	2.71655e-38	PER2	protein_coding
ENSG00000153395.10	2318.33	1.09209	0.144367	7.56468	3.88823e-14	2.0498e-13	LPCAT1	protein_coding
ENSG00000271754.1	19.3452	1.09069	0.312822	3.48662	0.000489171	0.000932519	AL355802.3	lncRNA
ENSG00000169689.15	1017.08	1.08977	0.0667394	16.3288	6.16138e-60	3.31565e-58	CENPX	protein_coding
ENSG00000182173.13	1202.32	1.08946	0.0825944	13.1905	9.94963e-40	2.41365e-38	TSEN54	protein_coding
ENSG00000136270.14	4352.75	1.08846	0.0948863	11.4712	1.84107e-30	2.73973e-29	TBRG4	protein_coding
ENSG00000216490.4	392.163	1.0884	0.097667	11.144	7.65915e-29	1.06317e-27	IFI30	protein_coding
ENSG00000052749.14	2620.49	1.08763	0.0968196	11.2336	2.78899e-29	3.954e-28	RRP12	protein_coding
ENSG00000234814.8	42.017	1.08603	0.258809	4.19628	2.7134e-05	6.06271e-05	SVIL2P	transcribed_unprocessed_pseudogene
ENSG00000007968.7	665.202	1.08556	0.0841471	12.9008	4.45525e-38	9.86805e-37	E2F2	protein_coding
ENSG00000105245.9	1775.74	1.0845	0.161933	6.69718	2.12487e-11	8.91172e-11	NUMBL	protein_coding
ENSG00000274258.1	85.3515	1.08405	0.171568	6.31847	2.64161e-10	1.00178e-09	MIR6728	miRNA
ENSG00000234602.9	447.143	1.0833	0.0972652	11.1376	8.22953e-29	1.14027e-27	MCIDAS	protein_coding
ENSG00000141526.17	1561.7	1.08177	0.0796021	13.5897	4.61031e-42	1.28341e-40	SLC16A3	protein_coding
ENSG00000260276.2	903.016	1.08123	0.0990015	10.9214	9.1087e-28	1.20007e-26	AC022167.2	lncRNA
ENSG00000160957.14	3744.36	1.07965	0.0713115	15.1399	8.82812e-52	3.52272e-50	RECQL4	protein_coding
ENSG00000115286.20	1010.36	1.07897	0.0907099	11.8947	1.26045e-32	2.08479e-31	NDUFS7	protein_coding
ENSG00000049541.11	2239.04	1.07888	0.0660862	16.3253	6.52197e-60	3.49738e-58	RFC2	protein_coding
ENSG00000250562.1	628.336	1.07853	0.151251	7.13075	9.98238e-13	4.66547e-12	RPL38P4	processed_pseudogene
ENSG00000188735.13	1101.55	1.07843	0.110743	9.73815	2.07291e-22	1.96285e-21	TMEM120B	protein_coding
ENSG00000183751.15	1799.29	1.07799	0.0835939	12.8955	4.77054e-38	1.05511e-36	TBL3	protein_coding
ENSG00000136237.19	739.741	1.07763	0.103532	10.4087	2.26363e-25	2.57213e-24	RAPGEF5	protein_coding
ENSG00000112576.13	1230.73	1.07758	0.0841664	12.8029	1.57875e-37	3.37928e-36	CCND3	protein_coding
ENSG00000137824.16	689.761	1.07487	0.0696355	15.4357	9.41869e-54	4.10102e-52	RMDN3	protein_coding
ENSG00000165905.18	1596.36	1.07424	0.0925243	11.6103	3.65244e-31	5.61572e-30	LARGE2	protein_coding
ENSG00000129911.9	1931.52	1.07383	0.140263	7.65582	1.92078e-14	1.03582e-13	KLF16	protein_coding
ENSG00000150990.8	2505.02	1.07379	0.0886678	12.1103	9.31981e-34	1.65429e-32	DHX37	protein_coding
ENSG00000165724.6	1072.44	1.07352	0.100975	10.6315	2.12607e-26	2.58906e-25	ZMYND19	protein_coding
ENSG00000138061.12	15.6007	1.07263	0.469587	2.28421	0.0223593	0.0334002	CYP1B1	protein_coding
ENSG00000171813.14	669.445	1.07247	0.120818	8.87677	6.88288e-19	5.15895e-18	PWWP2B	protein_coding
ENSG00000152056.17	859.726	1.07212	0.0791279	13.5492	8.01109e-42	2.19415e-40	AP1S3	protein_coding
ENSG00000101310.17	2659.58	1.07185	0.0673021	15.9259	4.18727e-57	2.03803e-55	SEC23B	protein_coding
ENSG00000113369.9	672.874	1.07072	0.0949103	11.2814	1.62093e-29	2.31089e-28	ARRDC3	protein_coding
ENSG00000186577.14	1217.93	1.0694	0.0963524	11.0989	1.27051e-28	1.74145e-27	SMIM29	protein_coding
ENSG00000283496.1	1114.81	1.06833	0.0704118	15.1726	5.36956e-52	2.18835e-50	ZNF511-PRAP1	protein_coding
ENSG00000184363.10	3672.33	1.06687	0.096473	11.0587	1.98959e-28	2.69088e-27	PKP3	protein_coding
ENSG00000118276.11	1543.37	1.06624	0.136229	7.82681	5.00419e-15	2.82523e-14	B4GALT6	protein_coding
ENSG00000126215.14	1163.46	1.06366	0.0649693	16.3717	3.04729e-60	1.66924e-58	XRCC3	protein_coding
ENSG00000113763.12	1006.74	1.06208	0.14084	7.54105	4.66206e-14	2.43841e-13	UNC5A	protein_coding
ENSG00000260747.1	30.4607	1.06101	0.247373	4.28911	1.79388e-05	4.1011e-05	AC022968.1	processed_pseudogene
ENSG00000284753.2	222.783	1.06004	0.135963	7.79652	6.36366e-15	3.56248e-14	EEF1AKMT4	protein_coding
ENSG00000067057.17	7570.68	1.05909	0.0964357	10.9823	4.64964e-28	6.22791e-27	PFKP	protein_coding
ENSG00000142207.7	2124.56	1.0582	0.0663993	15.937	3.50875e-57	1.71323e-55	URB1	protein_coding
ENSG00000105447.13	1553.75	1.05486	0.0724205	14.5657	4.63918e-48	1.61138e-46	GRWD1	protein_coding
ENSG00000171241.9	454.747	1.05442	0.103134	10.2238	1.5519e-24	1.6821e-23	SHCBP1	protein_coding
ENSG00000074800.16	25877.6	1.05256	0.0563586	18.676	7.75566e-78	7.3621e-76	ENO1	protein_coding
ENSG00000136810.13	5214.51	1.0516	0.0994273	10.5766	3.82483e-26	4.59551e-25	TXN	protein_coding
ENSG00000141314.13	177.941	1.0505	0.162426	6.4676	9.95717e-11	3.93218e-10	RHBDL3	protein_coding
ENSG00000076928.18	2235.82	1.05039	0.103843	10.1152	4.73134e-24	4.94928e-23	ARHGEF1	protein_coding
ENSG00000245848.3	493.812	1.04849	0.109109	9.60951	7.28916e-22	6.63887e-21	CEBPA	protein_coding
ENSG00000128886.12	155.161	1.04841	0.122795	8.53793	1.36647e-17	9.31067e-17	ELL3	protein_coding
ENSG00000181885.18	2253.71	1.04737	0.0686878	15.2483	1.69003e-52	6.99966e-51	CLDN7	protein_coding
ENSG00000203485.14	5813.09	1.04567	0.0997982	10.4779	1.0919e-25	1.26901e-24	INF2	protein_coding
ENSG00000134780.10	935.037	1.04539	0.111112	9.40837	5.03868e-21	4.35309e-20	DAGLA	protein_coding
ENSG00000128973.13	2630.62	1.0443	0.0556504	18.7654	1.44986e-78	1.40242e-76	CLN6	protein_coding
ENSG00000223572.10	987.366	1.04338	0.0672469	15.5157	2.71774e-54	1.21804e-52	CKMT1A	protein_coding
ENSG00000104856.14	492.388	1.04295	0.147802	7.05639	1.70882e-12	7.8379e-12	RELB	protein_coding
ENSG00000141965.5	1508.91	1.0424	0.0850198	12.2606	1.4732e-34	2.73904e-33	FEM1A	protein_coding
ENSG00000272405.1	1490.35	1.04193	0.122999	8.47109	2.4311e-17	1.62389e-16	AL365181.3	lncRNA
ENSG00000134285.11	663.392	1.04054	0.08729	11.9205	9.25198e-33	1.54702e-31	FKBP11	protein_coding
ENSG00000174371.17	1002.18	1.03894	0.0638237	16.2783	1.40676e-59	7.38815e-58	EXO1	protein_coding
ENSG00000255874.2	19.1494	1.03779	0.443244	2.34135	0.0192139	0.0290337	PRECSIT	lncRNA
ENSG00000167173.19	1236.54	1.03757	0.0958179	10.8286	2.52056e-27	3.24256e-26	C15orf39	protein_coding
ENSG00000183048.12	2054.53	1.03749	0.0956904	10.8422	2.17182e-27	2.801e-26	SLC25A10	protein_coding
ENSG00000130829.18	896.359	1.03672	0.0816263	12.7008	5.85656e-37	1.21117e-35	DUSP9	protein_coding
ENSG00000278419.1	938.905	1.03654	0.0988845	10.4823	1.04141e-25	1.21218e-24	AL451164.2	lncRNA
ENSG00000241478.1	19.6895	1.03566	0.291603	3.55162	0.000382869	0.000739652	HSPA8P9	processed_pseudogene
ENSG00000112996.11	2309.86	1.03541	0.067979	15.2314	2.18886e-52	9.01682e-51	MRPS30	protein_coding
ENSG00000198546.15	1790.81	1.03527	0.067522	15.3323	4.65412e-53	1.95947e-51	ZNF511	protein_coding
ENSG00000197635.10	955.445	1.0351	0.138894	7.45241	9.16494e-14	4.67984e-13	DPP4	protein_coding
ENSG00000160049.12	2837.76	1.03474	0.0614237	16.8459	1.12452e-63	6.9579e-62	DFFA	protein_coding
ENSG00000099624.8	4060.28	1.0347	0.0834364	12.4011	2.57755e-35	4.96129e-34	ATP5F1D	protein_coding
ENSG00000093009.11	960.077	1.03392	0.0606905	17.0359	4.4488e-65	2.98206e-63	CDC45	protein_coding
ENSG00000124145.6	970.366	1.03372	0.151324	6.83119	8.42129e-12	3.6501e-11	SDC4	protein_coding
ENSG00000104369.5	502.737	1.03325	0.0857115	12.055	1.82631e-33	3.18261e-32	JPH1	protein_coding
ENSG00000164053.21	920.31	1.03241	0.0811166	12.7274	4.16278e-37	8.66754e-36	ATRIP	protein_coding
ENSG00000237289.10	1067.09	1.03142	0.0692616	14.8916	3.73576e-50	1.39593e-48	CKMT1B	protein_coding
ENSG00000182372.10	329.306	1.03059	0.116323	8.85977	8.01807e-19	5.99219e-18	CLN8	protein_coding
ENSG00000123685.9	175.663	1.02989	0.1247	8.25896	1.46952e-16	9.27659e-16	BATF3	protein_coding
ENSG00000164647.9	1857.35	1.02952	0.115703	8.89799	5.68663e-19	4.28122e-18	STEAP1	protein_coding
ENSG00000140406.4	1390.86	1.0292	0.121636	8.46133	2.64335e-17	1.75874e-16	TLNRD1	protein_coding
ENSG00000051180.17	322.166	1.0276	0.0949701	10.8202	2.76106e-27	3.54301e-26	RAD51	protein_coding
ENSG00000006327.14	4724.34	1.02702	0.123427	8.32092	8.72861e-17	5.59092e-16	TNFRSF12A	protein_coding
ENSG00000140650.12	1471.52	1.02669	0.0894892	11.4728	1.80707e-30	2.69439e-29	PMM2	protein_coding
ENSG00000197275.14	465.295	1.02653	0.088569	11.5902	4.621e-31	7.06227e-30	RAD54B	protein_coding
ENSG00000111641.12	3727.03	1.02625	0.0591567	17.348	2.04145e-67	1.48569e-65	NOP2	protein_coding
ENSG00000115598.10	115.432	1.02603	0.171295	5.98985	2.10031e-09	7.30186e-09	IL1RL2	protein_coding
ENSG00000106852.15	409.036	1.02583	0.121167	8.4663	2.53313e-17	1.68614e-16	LHX6	protein_coding
ENSG00000144136.11	3606.07	1.02528	0.0800206	12.8127	1.39274e-37	2.98951e-36	SLC20A1	protein_coding
ENSG00000164933.12	765.43	1.02466	0.0737759	13.8889	7.4008e-44	2.2309e-42	SLC25A32	protein_coding
ENSG00000285982.1	708.61	1.02419	0.0716313	14.2981	2.24856e-46	7.34289e-45	AC012213.5	protein_coding
ENSG00000131697.18	348.949	1.02289	0.0999966	10.2292	1.46705e-24	1.59466e-23	NPHP4	protein_coding
ENSG00000238062.6	133.179	1.02265	0.160586	6.36822	1.91237e-10	7.34709e-10	SPATA3-AS1	lncRNA
ENSG00000185359.13	4486.66	1.02256	0.0987198	10.3582	3.83978e-25	4.32768e-24	HGS	protein_coding
ENSG00000132361.17	6910.86	1.02256	0.0912562	11.2054	3.83734e-29	5.38531e-28	CLUH	protein_coding
ENSG00000101384.12	870.237	1.02144	0.143034	7.14123	9.25016e-13	4.34317e-12	JAG1	protein_coding
ENSG00000253669.4	61.8557	1.02046	0.175089	5.82827	5.60048e-09	1.86678e-08	GASAL1	lncRNA
ENSG00000259071.1	34.1523	1.01903	0.251073	4.05868	4.93501e-05	0.000106875	AL359397.2	lncRNA
ENSG00000155090.15	2110.06	1.01807	0.0684083	14.8823	4.29337e-50	1.60038e-48	KLF10	protein_coding
ENSG00000262560.1	155.78	1.01776	0.118467	8.59105	8.61791e-18	5.98127e-17	AC018512.1	protein_coding
ENSG00000197355.11	1280.3	1.01722	0.0944918	10.7652	5.02667e-27	6.36475e-26	UAP1L1	protein_coding
ENSG00000241945.8	2003.34	1.017	0.0771188	13.1875	1.03625e-39	2.50983e-38	PWP2	protein_coding
ENSG00000128626.11	1167.72	1.0138	0.0793296	12.7797	2.13017e-37	4.5405e-36	MRPS12	protein_coding
ENSG00000189077.11	1150.94	1.01376	0.112272	9.02946	1.72525e-19	1.34184e-18	TMEM120A	protein_coding
ENSG00000188976.11	5995.63	1.01128	0.0516651	19.5738	2.58632e-85	3.26667e-83	NOC2L	protein_coding
ENSG00000115946.8	668.802	1.01122	0.0733758	13.7814	3.29771e-43	9.52722e-42	PNO1	protein_coding
ENSG00000162775.16	325.339	1.00987	0.136696	7.38766	1.49438e-13	7.47828e-13	RBM15	protein_coding
ENSG00000132382.15	5961.07	1.00839	0.0610612	16.5144	2.89079e-61	1.64238e-59	MYBBP1A	protein_coding
ENSG00000174013.8	774.782	1.00827	0.0999848	10.0842	6.48708e-24	6.72606e-23	FBXO45	protein_coding
ENSG00000146072.6	1091.3	1.00803	0.0673264	14.9724	1.11295e-50	4.26295e-49	TNFRSF21	protein_coding
ENSG00000171067.11	1080.7	1.00682	0.0978562	10.2887	7.92229e-25	8.76095e-24	C11orf24	protein_coding
ENSG00000142539.9	278.02	1.00634	0.0977444	10.2956	7.37744e-25	8.18211e-24	AC020909.1	protein_coding
ENSG00000260007.3	1753.29	1.00479	0.0557081	18.0367	1.00293e-72	8.24073e-71	AC107871.1	protein_coding
ENSG00000203896.10	892.118	1.00188	0.117555	8.52269	1.55883e-17	1.05695e-16	LIME1	protein_coding
ENSG00000258077.2	101.138	1.00041	0.196179	5.09948	3.40586e-07	9.4485e-07	AC078923.1	lncRNA
ENSG00000176890.16	4056.46	1.00015	0.0369004	27.1039	8.85018e-162	7.11881e-159	TYMS	protein_coding
ENSG00000112149.10	529.359	0.999335	0.0704824	14.1785	1.24477e-45	3.97158e-44	CD83	protein_coding
ENSG00000117036.12	1490.24	0.999084	0.225387	4.43275	9.3037e-06	2.20345e-05	ETV3	protein_coding
ENSG00000085840.13	992.055	0.999073	0.0664811	15.0279	4.81911e-51	1.8693e-49	ORC1	protein_coding
ENSG00000141076.18	3675.36	0.998797	0.0666946	14.9757	1.05871e-50	4.06538e-49	UTP4	protein_coding
ENSG00000130711.5	43.8685	0.997338	0.273933	3.64082	0.000271775	0.000536424	PRDM12	protein_coding
ENSG00000252561.1	54.8102	0.997327	0.221068	4.51141	6.43987e-06	1.55655e-05	RNU1-125P	snRNA
ENSG00000284917.1	112.729	0.997219	0.165461	6.02692	1.67114e-09	5.86051e-09	EEF1AKMT4-ECE2	protein_coding
ENSG00000162433.15	879.56	0.995235	0.103307	9.63374	5.75931e-22	5.26432e-21	AK4	protein_coding
ENSG00000178752.16	201.714	0.994867	0.110274	9.02179	1.85037e-19	1.43549e-18	ERFE	protein_coding
ENSG00000275216.2	2849.16	0.994851	0.116813	8.5166	1.643e-17	1.11303e-16	AL161431.1	lncRNA
ENSG00000095319.14	8807.36	0.994234	0.0691008	14.3882	6.1413e-47	2.04483e-45	NUP188	protein_coding
ENSG00000172000.7	198.251	0.993726	0.101716	9.76965	1.51973e-22	1.45436e-21	ZNF556	protein_coding
ENSG00000107404.20	3703.49	0.992716	0.0835703	11.8788	1.52514e-32	2.51171e-31	DVL1	protein_coding
ENSG00000158792.16	557.322	0.992555	0.145612	6.81642	9.3336e-12	4.03295e-11	SPATA2L	protein_coding
ENSG00000174607.11	611.632	0.992526	0.0784637	12.6495	1.12588e-36	2.30964e-35	UGT8	protein_coding
ENSG00000064932.16	1771.01	0.990716	0.117613	8.42353	3.65301e-17	2.40954e-16	SBNO2	protein_coding
ENSG00000162062.15	471.795	0.990471	0.0864509	11.457	2.16811e-30	3.20147e-29	TEDC2	protein_coding
ENSG00000270757.1	1455.81	0.990451	0.06644	14.9075	2.94726e-50	1.11217e-48	HSPE1-MOB4	protein_coding
ENSG00000176871.9	2238.49	0.98876	0.0897521	11.0166	3.17956e-28	4.29269e-27	WSB2	protein_coding
ENSG00000176842.15	75.8112	0.987884	0.226633	4.35897	1.30678e-05	3.0375e-05	IRX5	protein_coding
ENSG00000274213.1	39.3018	0.986253	0.293654	3.35855	0.000783523	0.00145411	AC015912.3	lncRNA
ENSG00000183072.10	911.691	0.984783	0.104741	9.4021	5.34848e-21	4.61552e-20	NKX2-5	protein_coding
ENSG00000275464.5	1918.07	0.983995	0.0717716	13.7101	8.8352e-43	2.51449e-41	FP565260.1	protein_coding
ENSG00000277161.2	620.129	0.983969	0.101158	9.72707	2.31163e-22	2.17809e-21	PIGW	protein_coding
ENSG00000204839.9	378.415	0.982388	0.172661	5.68968	1.27274e-08	4.11581e-08	MROH6	protein_coding
ENSG00000056736.10	504.663	0.982006	0.119933	8.18798	2.65648e-16	1.64902e-15	IL17RB	protein_coding
ENSG00000117877.11	876.473	0.981696	0.0837716	11.7187	1.02211e-31	1.61373e-30	CD3EAP	protein_coding
ENSG00000116455.14	1283.02	0.981212	0.0864885	11.345	7.85259e-30	1.13218e-28	WDR77	protein_coding
ENSG00000148824.19	568.866	0.980471	0.0771187	12.7138	4.95678e-37	1.02927e-35	MTG1	protein_coding
ENSG00000185504.17	2082.89	0.979691	0.0831546	11.7816	4.85811e-32	7.78265e-31	FAAP100	protein_coding
ENSG00000160214.13	1276.84	0.979113	0.076444	12.8082	1.4743e-37	3.16013e-36	RRP1	protein_coding
ENSG00000280148.1	454.42	0.97902	0.0872388	11.2223	3.1693e-29	4.46007e-28	AL049844.3	protein_coding
ENSG00000183778.17	127.981	0.978908	0.260018	3.76477	0.000166699	0.000339191	B3GALT5	protein_coding
ENSG00000102977.17	1354.14	0.977656	0.0779706	12.5388	4.58021e-36	9.09083e-35	ACD	protein_coding
ENSG00000167721.11	3058.15	0.977053	0.045856	21.307	9.77817e-101	1.73767e-98	TSR1	protein_coding
ENSG00000273036.3	46.1386	0.977003	0.194088	5.0338	4.80839e-07	1.31437e-06	AL390726.4	transcribed_processed_pseudogene
ENSG00000154518.9	2343.73	0.976705	0.0717769	13.6075	3.61412e-42	1.00977e-40	ATP5MC3	protein_coding
ENSG00000168010.11	489.978	0.975889	0.0679117	14.37	7.98805e-47	2.63675e-45	ATG16L2	protein_coding
ENSG00000177380.14	374.559	0.975713	0.115595	8.4408	3.15175e-17	2.08973e-16	PPFIA3	protein_coding
ENSG00000134802.18	1794.62	0.973081	0.0574038	16.9515	1.87531e-64	1.19418e-62	SLC43A3	protein_coding
ENSG00000220988.1	18.1657	0.97298	0.401622	2.42262	0.0154089	0.023644	SNORD88C	snoRNA
ENSG00000127586.17	1572.67	0.972755	0.0571961	17.0074	7.2405e-65	4.76968e-63	CHTF18	protein_coding
ENSG00000142684.9	842.463	0.972432	0.0784199	12.4003	2.6027e-35	5.0034e-34	ZNF593	protein_coding
ENSG00000170525.21	1354.31	0.972059	0.136467	7.12301	1.05599e-12	4.92632e-12	PFKFB3	protein_coding
ENSG00000112118.20	4455.45	0.971446	0.0914694	10.6204	2.39411e-26	2.9016e-25	MCM3	protein_coding
ENSG00000273047.1	723.544	0.971392	0.116571	8.33305	7.8787e-17	5.0699e-16	AL121845.2	protein_coding
ENSG00000239672.8	3309.25	0.971299	0.046565	20.859	1.26312e-96	2.05364e-94	NME1	protein_coding
ENSG00000196182.11	1250.29	0.971019	0.242648	4.00175	6.28755e-05	0.000134621	STK40	protein_coding
ENSG00000183258.12	1563.4	0.969943	0.058615	16.5477	1.66335e-61	9.62918e-60	DDX41	protein_coding
ENSG00000120800.5	1965.96	0.969876	0.0631915	15.3482	3.64224e-53	1.54195e-51	UTP20	protein_coding
ENSG00000175505.11	486.998	0.969632	0.256069	3.78661	0.000152719	0.000312703	CLCF1	protein_coding
ENSG00000251893.2	26.8439	0.969416	0.302274	3.20708	0.00134091	0.00241209	SNORA70	snoRNA
ENSG00000247077.7	3660.65	0.9694	0.0559389	17.3296	2.81137e-67	2.03631e-65	PGAM5	protein_coding
ENSG00000262660.1	3095.28	0.968769	0.0699324	13.8529	1.22124e-43	3.62412e-42	AC139530.2	protein_coding
ENSG00000174177.13	550.755	0.968222	0.0818102	11.835	2.57408e-32	4.18063e-31	CTU2	protein_coding
ENSG00000272189.1	42.4973	0.967415	0.229038	4.22383	2.40188e-05	5.40191e-05	AL024508.1	lncRNA
ENSG00000125912.11	3309.91	0.966877	0.0829472	11.6565	2.12504e-31	3.29716e-30	NCLN	protein_coding
ENSG00000288591.1	636.569	0.965393	0.0819098	11.786	4.60699e-32	7.3881e-31	AC078815.1	protein_coding
ENSG00000169884.14	245.644	0.964268	0.114778	8.40119	4.4199e-17	2.89167e-16	WNT10B	protein_coding
ENSG00000100092.24	720.604	0.964004	0.0833692	11.5631	6.33988e-31	9.64103e-30	SH3BP1	protein_coding
ENSG00000074582.15	730.31	0.96381	0.109341	8.81474	1.19962e-18	8.84407e-18	BCS1L	protein_coding
ENSG00000173540.13	1203.88	0.963351	0.0868982	11.086	1.46743e-28	2.0006e-27	GMPPB	protein_coding
ENSG00000184967.7	889.742	0.963009	0.0926566	10.3933	2.65958e-25	3.01531e-24	NOC4L	protein_coding
ENSG00000222041.11	430.453	0.962444	0.110261	8.72874	2.57521e-18	1.85122e-17	CYTOR	lncRNA
ENSG00000229953.1	413.263	0.962433	0.131784	7.3031	2.81218e-13	1.37268e-12	AL590666.2	lncRNA
ENSG00000183963.18	2199.05	0.962278	0.112782	8.53218	1.43619e-17	9.78131e-17	SMTN	protein_coding
ENSG00000115641.19	3016.63	0.962182	0.127203	7.56416	3.90393e-14	2.05737e-13	FHL2	protein_coding
ENSG00000271698.1	309.783	0.961573	0.0995673	9.65752	4.56796e-22	4.22336e-21	AC233992.2	protein_coding
ENSG00000146592.17	153.787	0.96137	0.32849	2.92664	0.00342649	0.00580308	CREB5	protein_coding
ENSG00000178773.15	3157.11	0.961182	0.0707537	13.5849	4.92231e-42	1.36282e-40	CPNE7	protein_coding
ENSG00000189337.17	769.005	0.961091	0.118571	8.10562	5.24781e-16	3.18769e-15	KAZN	protein_coding
ENSG00000100418.8	1231.55	0.960288	0.0726251	13.2225	6.50323e-40	1.59789e-38	DESI1	protein_coding
ENSG00000132004.13	324.864	0.959909	0.118178	8.12256	4.56437e-16	2.7825e-15	FBXW9	protein_coding
ENSG00000183578.8	20.6209	0.959896	0.382634	2.50866	0.0121191	0.0189364	TNFAIP8L3	protein_coding
ENSG00000116120.11	2081.48	0.959387	0.0746702	12.8483	8.79008e-38	1.91094e-36	FARSB	protein_coding
ENSG00000244009.1	21.2694	0.959136	0.333233	2.87827	0.00399862	0.00670122	B3GAT3P1	processed_pseudogene
ENSG00000135521.9	1144.31	0.957654	0.0708542	13.5158	1.26123e-41	3.3876e-40	LTV1	protein_coding
ENSG00000184162.15	574.908	0.95574	0.072432	13.195	9.37673e-40	2.28192e-38	NR2C2AP	protein_coding
ENSG00000158715.6	260.046	0.955696	0.136003	7.02705	2.10946e-12	9.58064e-12	SLC45A3	protein_coding
ENSG00000100412.16	6239.37	0.955413	0.0576129	16.5833	9.19979e-62	5.36643e-60	ACO2	protein_coding
ENSG00000181085.15	250.032	0.955179	0.130883	7.29794	2.92203e-13	1.42403e-12	MAPK15	protein_coding
ENSG00000254979.5	1470.79	0.954868	0.0623264	15.3204	5.58327e-53	2.33778e-51	AP000781.2	protein_coding
ENSG00000075131.10	396.534	0.954864	0.0816248	11.6982	1.30169e-31	2.04039e-30	TIPIN	protein_coding
ENSG00000285043.1	22065.6	0.954838	0.0895531	10.6623	1.5285e-26	1.87932e-25	AC093512.2	protein_coding
ENSG00000085999.13	1017.6	0.954221	0.070614	13.5132	1.30737e-41	3.4931e-40	RAD54L	protein_coding
ENSG00000140983.14	2893.74	0.953233	0.0692332	13.7684	3.94665e-43	1.13591e-41	RHOT2	protein_coding
ENSG00000153574.9	657.702	0.953173	0.101243	9.41468	4.74513e-21	4.11811e-20	RPIA	protein_coding
ENSG00000100726.15	1657.02	0.952999	0.0801817	11.8855	1.40811e-32	2.32399e-31	TELO2	protein_coding
ENSG00000149925.22	22482.2	0.952254	0.0917775	10.3757	3.19897e-25	3.60811e-24	ALDOA	protein_coding
ENSG00000167792.13	5388.65	0.952071	0.0511655	18.6077	2.78468e-77	2.5484e-75	NDUFV1	protein_coding
ENSG00000168993.15	184.116	0.95197	0.15688	6.06814	1.294e-09	4.58102e-09	CPLX1	protein_coding
ENSG00000137843.12	1766.79	0.951071	0.0969702	9.80787	1.04147e-22	1.00995e-21	PAK6	protein_coding
ENSG00000127507.18	482.004	0.950866	0.0809352	11.7485	7.18996e-32	1.14225e-30	ADGRE2	protein_coding
ENSG00000134001.14	3089.42	0.949586	0.0608934	15.5942	7.96908e-55	3.62475e-53	EIF2S1	protein_coding
ENSG00000104142.11	1131.4	0.949223	0.0830447	11.4303	2.95216e-30	4.3175e-29	VPS18	protein_coding
ENSG00000112877.8	533.321	0.948958	0.0687205	13.8089	2.25123e-43	6.56595e-42	CEP72	protein_coding
ENSG00000112312.10	507.404	0.948438	0.0802083	11.8247	2.90992e-32	4.71604e-31	GMNN	protein_coding
ENSG00000163686.15	377.731	0.948054	0.0926108	10.237	1.35404e-24	1.47601e-23	ABHD6	protein_coding
ENSG00000177508.12	229.707	0.947403	0.158182	5.98934	2.107e-09	7.3218e-09	IRX3	protein_coding
ENSG00000100749.8	735.807	0.946808	0.0816454	11.5966	4.28809e-31	6.57322e-30	VRK1	protein_coding
ENSG00000070814.22	5295.78	0.946769	0.0638632	14.825	1.01037e-49	3.68531e-48	TCOF1	protein_coding
ENSG00000100029.18	4398.4	0.946757	0.0741439	12.7692	2.437e-37	5.17287e-36	PES1	protein_coding
ENSG00000183684.8	2703.74	0.946607	0.0822183	11.5133	1.13012e-30	1.69996e-29	ALYREF	protein_coding
ENSG00000243960.1	696.977	0.946295	0.0822743	11.5017	1.29325e-30	1.93961e-29	AL390195.1	lncRNA
ENSG00000228519.3	111.012	0.945567	0.154061	6.13762	8.37669e-10	3.01226e-09	AC097263.1	processed_pseudogene
ENSG00000177374.13	30.5682	0.945444	0.357244	2.64649	0.00813312	0.0130474	HIC1	protein_coding
ENSG00000062822.15	1354.22	0.945233	0.0747394	12.647	1.16172e-36	2.37997e-35	POLD1	protein_coding
ENSG00000040608.14	2090.15	0.945069	0.128555	7.35148	1.96027e-13	9.70796e-13	RTN4R	protein_coding
ENSG00000173762.8	22.1897	0.944802	0.384739	2.4557	0.0140612	0.0217331	CD7	protein_coding
ENSG00000176387.7	747.843	0.944394	0.100911	9.35871	8.07153e-21	6.86462e-20	HSD11B2	protein_coding
ENSG00000170515.14	9387.84	0.943488	0.0487174	19.3666	1.47821e-83	1.75127e-81	PA2G4	protein_coding
ENSG00000278000.1	18.8728	0.943354	0.303089	3.11247	0.00185532	0.00327272	AC139100.2	lncRNA
ENSG00000145604.16	990.236	0.942921	0.065109	14.4822	1.57018e-47	5.34454e-46	SKP2	protein_coding
ENSG00000187741.15	2749.66	0.94291	0.0537457	17.5439	6.61969e-69	5.05844e-67	FANCA	protein_coding
ENSG00000288629.1	18.7177	0.941906	0.350477	2.6875	0.00719888	0.0116436	AC099569.1	protein_coding
ENSG00000111885.7	1877.22	0.941629	0.164226	5.73376	9.82306e-09	3.20782e-08	MAN1A1	protein_coding
ENSG00000150961.15	1166.73	0.940813	0.106723	8.81543	1.19228e-18	8.80697e-18	SEC24D	protein_coding
ENSG00000131153.9	752.392	0.940689	0.070796	13.2873	2.74246e-40	6.8936e-39	GINS2	protein_coding
ENSG00000143256.5	629.598	0.940358	0.107035	8.78553	1.55627e-18	1.13747e-17	PFDN2	protein_coding
ENSG00000174840.9	926.516	0.940164	0.0549981	17.0945	1.63139e-65	1.10811e-63	PDE12	protein_coding
ENSG00000167962.14	3671.69	0.939712	0.0894073	10.5105	7.7313e-26	9.06811e-25	ZNF598	protein_coding
ENSG00000099821.14	4054.49	0.93965	0.0931595	10.0865	6.34132e-24	6.58833e-23	POLRMT	protein_coding
ENSG00000099904.16	1956.82	0.939359	0.113542	8.27321	1.30401e-16	8.24887e-16	ZDHHC8	protein_coding
ENSG00000105953.15	6272.12	0.938202	0.0488632	19.2006	3.65884e-82	4.14208e-80	OGDH	protein_coding
ENSG00000106351.13	479.645	0.938108	0.100038	9.3775	6.75529e-21	5.78058e-20	AGFG2	protein_coding
ENSG00000135776.5	600.121	0.935958	0.0667302	14.026	1.08065e-44	3.34324e-43	ABCB10	protein_coding
ENSG00000025770.19	1997.96	0.935249	0.0718155	13.0229	9.06043e-39	2.0917e-37	NCAPH2	protein_coding
ENSG00000151726.14	2208.52	0.934509	0.0840662	11.1163	1.04463e-28	1.43959e-27	ACSL1	protein_coding
ENSG00000183479.12	203.45	0.934166	0.0976434	9.56711	1.09933e-21	9.90626e-21	TREX2	protein_coding
ENSG00000082516.9	2044.79	0.933025	0.060288	15.4761	5.02876e-54	2.22123e-52	GEMIN5	protein_coding
ENSG00000164818.16	2907.91	0.933023	0.0571289	16.3319	5.85372e-60	3.16122e-58	DNAAF5	protein_coding
ENSG00000135048.14	2159.76	0.932582	0.069248	13.4673	2.43724e-41	6.43322e-40	CEMIP2	protein_coding
ENSG00000138035.15	1447.29	0.931917	0.0710067	13.1244	2.38809e-39	5.62361e-38	PNPT1	protein_coding
ENSG00000188064.10	123.392	0.929457	0.174739	5.31913	1.04267e-07	3.06503e-07	WNT7B	protein_coding
ENSG00000062485.19	9282.99	0.928832	0.0697571	13.3152	1.88782e-40	4.77749e-39	CS	protein_coding
ENSG00000120875.9	8964.03	0.928732	0.117024	7.93628	2.0834e-15	1.21298e-14	DUSP4	protein_coding
ENSG00000081059.20	3262.49	0.928701	0.081546	11.3887	4.76139e-30	6.91057e-29	TCF7	protein_coding
ENSG00000176845.13	1010.76	0.928155	0.121066	7.66654	1.76697e-14	9.57952e-14	METRNL	protein_coding
ENSG00000114993.17	2036.47	0.925617	0.0764172	12.1127	9.04851e-34	1.60988e-32	RTKN	protein_coding
ENSG00000149328.15	3478.65	0.925393	0.0932267	9.92627	3.20018e-23	3.17587e-22	GLB1L2	protein_coding
ENSG00000171097.14	197.845	0.924315	0.1212	7.62636	2.41484e-14	1.29313e-13	KYAT1	protein_coding
ENSG00000101670.12	779.421	0.924218	0.175587	5.26359	1.41268e-07	4.089e-07	LIPG	protein_coding
ENSG00000126903.16	732.522	0.923903	0.108901	8.48389	2.1779e-17	1.46179e-16	SLC10A3	protein_coding
ENSG00000234160.1	67.4049	0.923521	0.189312	4.8783	1.07005e-06	2.81328e-06	AL513165.1	lncRNA
ENSG00000169258.7	1519.11	0.922742	0.0728749	12.662	9.60054e-37	1.97211e-35	GPRIN1	protein_coding
ENSG00000266066.1	157.843	0.922704	0.140921	6.54764	5.84515e-11	2.35765e-10	POLRMTP1	processed_pseudogene
ENSG00000207395.1	42.8349	0.922	0.193354	4.76845	1.85645e-06	4.75804e-06	Y_RNA	misc_RNA
ENSG00000126602.11	12699.9	0.919936	0.0443818	20.7278	1.94513e-95	3.12921e-93	TRAP1	protein_coding
ENSG00000184207.9	1155.06	0.919676	0.0940014	9.78364	1.32357e-22	1.27462e-21	PGP	protein_coding
ENSG00000164897.14	1854.02	0.919588	0.0979641	9.38699	6.17409e-21	5.30701e-20	TMUB1	protein_coding
ENSG00000173621.9	4131.46	0.919292	0.106133	8.6617	4.64775e-18	3.28546e-17	LRFN4	protein_coding
ENSG00000017483.15	660.863	0.918995	0.0943288	9.74247	1.98669e-22	1.88822e-21	SLC38A5	protein_coding
ENSG00000156030.13	3016.72	0.918757	0.125709	7.30858	2.69976e-13	1.32034e-12	MIDEAS	protein_coding
ENSG00000284194.3	719.19	0.918696	0.0778485	11.8011	3.85342e-32	6.21878e-31	SCO2	protein_coding
ENSG00000124571.18	4514.63	0.918576	0.0905076	10.1492	3.3421e-24	3.53721e-23	XPO5	protein_coding
ENSG00000204856.12	423.846	0.918351	0.104209	8.81256	1.22319e-18	9.00915e-18	FAM216A	protein_coding
ENSG00000284224.1	130.15	0.91835	0.125266	7.33118	2.28132e-13	1.12288e-12	MIR937	miRNA
ENSG00000172818.10	212.351	0.918079	0.173978	5.27699	1.31326e-07	3.81424e-07	OVOL1	protein_coding
ENSG00000117395.13	1778.87	0.917706	0.0759068	12.0899	1.19417e-33	2.10259e-32	EBNA1BP2	protein_coding
ENSG00000182287.15	600.397	0.916386	0.0820408	11.1699	5.72552e-29	7.97659e-28	AP1S2	protein_coding
ENSG00000223705.9	2280.4	0.915798	0.0615538	14.878	4.57886e-50	1.69851e-48	NSUN5P1	transcribed_unprocessed_pseudogene
ENSG00000099901.17	4184.37	0.915332	0.0740537	12.3604	4.28048e-35	8.18755e-34	RANBP1	protein_coding
ENSG00000104450.13	262.603	0.914936	0.123592	7.40285	1.33294e-13	6.7055e-13	SPAG1	protein_coding
ENSG00000260279.4	75.3454	0.914854	0.180719	5.0623	4.14222e-07	1.14085e-06	AC137932.1	lncRNA
ENSG00000175756.13	1452.67	0.914822	0.0651586	14.0399	8.87993e-45	2.75837e-43	AURKAIP1	protein_coding
ENSG00000258245.1	62.6795	0.914362	0.204148	4.47891	7.50236e-06	1.79631e-05	RPL10P13	processed_pseudogene
ENSG00000284543.1	63.7488	0.914297	0.179134	5.10398	3.32579e-07	9.23643e-07	LINC01226	lncRNA
ENSG00000258088.1	71.543	0.913928	0.219071	4.17183	3.02157e-05	6.71202e-05	AC078820.1	lncRNA
ENSG00000179833.4	2127.22	0.912052	0.147636	6.1777	6.50408e-10	2.37123e-09	SERTAD2	protein_coding
ENSG00000265817.4	400.754	0.911837	0.0853496	10.6836	1.21529e-26	1.50269e-25	FSBP	protein_coding
ENSG00000146701.12	13739.3	0.911756	0.0488008	18.6832	6.77881e-78	6.47504e-76	MDH2	protein_coding
ENSG00000065485.20	971.638	0.911236	0.074874	12.1703	4.476e-34	8.14365e-33	PDIA5	protein_coding
ENSG00000165688.12	2409.08	0.91113	0.0793556	11.4816	1.63197e-30	2.43806e-29	PMPCA	protein_coding
ENSG00000102743.15	881.97	0.911026	0.0612317	14.8783	4.55623e-50	1.69423e-48	SLC25A15	protein_coding
ENSG00000103326.12	2633.94	0.911012	0.0957235	9.51712	1.7805e-21	1.57747e-20	CAPN15	protein_coding
ENSG00000085231.14	658.444	0.910751	0.126746	7.18564	6.68935e-13	3.17396e-12	AK6	protein_coding
ENSG00000105676.14	1410.28	0.910097	0.0623514	14.5962	2.96766e-48	1.03787e-46	ARMC6	protein_coding
ENSG00000181938.14	491.405	0.909664	0.0725742	12.5343	4.84855e-36	9.61094e-35	GINS3	protein_coding
ENSG00000179041.4	1350.8	0.909493	0.0681531	13.3449	1.26906e-40	3.24875e-39	RRS1	protein_coding
ENSG00000167695.15	834.928	0.909183	0.0737462	12.3285	6.35964e-35	1.20589e-33	TLCD3A	protein_coding
ENSG00000115648.14	471.37	0.908329	0.0712798	12.7431	3.40412e-37	7.11698e-36	MLPH	protein_coding
ENSG00000169032.10	1130.73	0.908151	0.0987221	9.19907	3.61076e-20	2.9431e-19	MAP2K1	protein_coding
ENSG00000139289.13	36291.6	0.906914	0.0951429	9.53212	1.54098e-21	1.37083e-20	PHLDA1	protein_coding
ENSG00000130816.16	6313.07	0.906396	0.0627374	14.4475	2.60123e-47	8.77586e-46	DNMT1	protein_coding
ENSG00000168404.13	363.666	0.906178	0.0922293	9.82528	8.76311e-23	8.51409e-22	MLKL	protein_coding
ENSG00000069424.15	1290.59	0.905899	0.0684545	13.2336	5.61437e-40	1.38618e-38	KCNAB2	protein_coding
ENSG00000135763.10	905.275	0.905466	0.0669107	13.5325	1.006e-41	2.71637e-40	URB2	protein_coding
ENSG00000109519.13	1442.22	0.904578	0.0597017	15.1516	7.3912e-52	2.98047e-50	GRPEL1	protein_coding
ENSG00000119185.13	1011.48	0.904565	0.0551833	16.392	2.18091e-60	1.19895e-58	ITGB1BP1	protein_coding
ENSG00000150768.16	2947.09	0.903515	0.0421351	21.4433	5.27621e-102	9.71522e-100	DLAT	protein_coding
ENSG00000164877.19	904.525	0.902453	0.136865	6.59375	4.28867e-11	1.75204e-10	MICALL2	protein_coding
ENSG00000138030.13	582.347	0.901676	0.0822276	10.9656	5.59153e-28	7.45033e-27	KHK	protein_coding
ENSG00000154229.12	320.957	0.901283	0.128135	7.03386	2.00891e-12	9.14572e-12	PRKCA	protein_coding
ENSG00000142733.17	512.513	0.900732	0.076335	11.7997	3.91638e-32	6.30706e-31	MAP3K6	protein_coding
ENSG00000075702.18	1285.33	0.900373	0.0793569	11.3459	7.77561e-30	1.12214e-28	WDR62	protein_coding
ENSG00000198648.11	1535.25	0.898676	0.0690455	13.0157	9.96234e-39	2.29299e-37	STK39	protein_coding
ENSG00000158717.11	736	0.89843	0.120883	7.43225	1.06768e-13	5.42102e-13	RNF166	protein_coding
ENSG00000053372.5	1742.27	0.898401	0.0546794	16.4303	1.15989e-60	6.44603e-59	MRTO4	protein_coding
ENSG00000114023.15	553.201	0.89766	0.0751652	11.9425	7.10602e-33	1.19605e-31	FAM162A	protein_coding
ENSG00000213062.5	64.4507	0.897523	0.17038	5.26778	1.38083e-07	4.00137e-07	Z99572.1	lncRNA
ENSG00000181751.10	391.172	0.897275	0.0830175	10.8083	3.14565e-27	4.01965e-26	MACIR	protein_coding
ENSG00000116649.10	3745.89	0.897213	0.0829394	10.8177	2.83834e-27	3.63607e-26	SRM	protein_coding
ENSG00000286231.1	572.365	0.897117	0.0903077	9.93401	2.9611e-23	2.94625e-22	AL445423.3	protein_coding
ENSG00000177192.14	949.568	0.896871	0.0665869	13.4692	2.37456e-41	6.27861e-40	PUS1	protein_coding
ENSG00000145293.16	1815.12	0.896779	0.0525517	17.0647	2.71789e-65	1.83794e-63	ENOPH1	protein_coding
ENSG00000128059.8	1447.06	0.896462	0.0835312	10.7321	7.19673e-27	9.00062e-26	PPAT	protein_coding
ENSG00000007376.8	2966.78	0.896338	0.0918679	9.75682	1.72475e-22	1.64438e-21	RPUSD1	protein_coding
ENSG00000103415.12	827.251	0.896239	0.0782515	11.4533	2.26324e-30	3.3355e-29	HMOX2	protein_coding
ENSG00000254093.9	419.814	0.894591	0.0902802	9.90905	3.80248e-23	3.75895e-22	PINX1	protein_coding
ENSG00000198211.8	26485.1	0.894343	0.107986	8.28202	1.21106e-16	7.68633e-16	AC092143.1	protein_coding
ENSG00000142544.7	358.558	0.8942	0.18273	4.89357	9.9024e-07	2.61469e-06	CTU1	protein_coding
ENSG00000258947.7	26137.5	0.893922	0.108004	8.27673	1.26605e-16	8.02529e-16	TUBB3	protein_coding
ENSG00000164062.13	4690.4	0.892939	0.0589907	15.1369	9.2403e-52	3.67759e-50	APEH	protein_coding
ENSG00000103187.8	4270.68	0.892897	0.053516	16.6847	1.69382e-62	1.01916e-60	COTL1	protein_coding
ENSG00000177855.8	23.0266	0.89287	0.269177	3.31703	0.000909785	0.00167239	CACYBPP2	processed_pseudogene
ENSG00000179115.11	2872.97	0.891926	0.0604544	14.7537	2.91239e-49	1.05474e-47	FARSA	protein_coding
ENSG00000257411.2	3119.07	0.889988	0.0712665	12.4882	8.66228e-36	1.69508e-34	AC034102.2	protein_coding
ENSG00000224051.7	853.833	0.889642	0.0908994	9.78711	1.27906e-22	1.23408e-21	CPTP	protein_coding
ENSG00000085978.22	773.579	0.889478	0.144061	6.17432	6.64483e-10	2.41563e-09	ATG16L1	protein_coding
ENSG00000277184.1	55.9324	0.889127	0.186624	4.76428	1.89528e-06	4.85349e-06	SNORA9	snoRNA
ENSG00000105677.12	2708.61	0.889106	0.067428	13.186	1.05639e-39	2.55456e-38	TMEM147	protein_coding
ENSG00000187720.14	23.8555	0.888982	0.303046	2.93349	0.00335172	0.00568717	THSD4	protein_coding
ENSG00000138134.12	162.833	0.888145	0.132177	6.71935	1.82543e-11	7.69389e-11	STAMBPL1	protein_coding
ENSG00000067334.14	1636.37	0.887855	0.0726244	12.2253	2.27771e-34	4.19907e-33	DNTTIP2	protein_coding
ENSG00000196850.6	1452.08	0.887096	0.0730553	12.1428	6.26352e-34	1.13017e-32	PPTC7	protein_coding
ENSG00000077044.11	1692.58	0.886874	0.106204	8.35063	6.79002e-17	4.38041e-16	DGKD	protein_coding
ENSG00000104131.13	2234.3	0.885905	0.0784584	11.2914	1.44719e-29	2.06898e-28	EIF3J	protein_coding
ENSG00000257839.1	48.7575	0.885569	0.202442	4.37444	1.21744e-05	2.83847e-05	AC011611.4	lncRNA
ENSG00000146909.8	2105.27	0.885237	0.0639468	13.8433	1.39578e-43	4.12606e-42	NOM1	protein_coding
ENSG00000141994.16	2084.48	0.885222	0.0723823	12.2298	2.1544e-34	3.98134e-33	DUS3L	protein_coding
ENSG00000166197.17	6235.71	0.884575	0.0622796	14.2033	8.74323e-46	2.81904e-44	NOLC1	protein_coding
ENSG00000111615.14	3799.14	0.883387	0.0976687	9.04473	1.50031e-19	1.17345e-18	KRR1	protein_coding
ENSG00000253395.1	17.869	0.883056	0.378898	2.33059	0.0197749	0.0298076	AP003469.2	lncRNA
ENSG00000170802.16	752.946	0.882219	0.0991269	8.8999	5.58991e-19	4.21048e-18	FOXN2	protein_coding
ENSG00000165244.7	677.91	0.882097	0.102992	8.56468	1.08374e-17	7.43724e-17	ZNF367	protein_coding
ENSG00000197498.13	1271.56	0.881728	0.0801736	10.9977	3.91868e-28	5.27658e-27	RPF2	protein_coding
ENSG00000070423.18	2671.08	0.881329	0.0770481	11.4387	2.67903e-30	3.92557e-29	RNF126	protein_coding
ENSG00000100490.9	186.856	0.881015	0.138961	6.34001	2.29757e-10	8.77185e-10	CDKL1	protein_coding
ENSG00000143643.13	550.099	0.880955	0.0724686	12.1564	5.30578e-34	9.6076e-33	TTC13	protein_coding
ENSG00000285655.1	295.074	0.880301	0.106181	8.2906	1.12679e-16	7.16038e-16	AC009879.2	protein_coding
ENSG00000270885.2	1400.34	0.880156	0.118589	7.42188	1.15466e-13	5.83941e-13	RASL10B	protein_coding
ENSG00000103404.14	819.614	0.879968	0.0919791	9.56705	1.09998e-21	9.90633e-21	USP31	protein_coding
ENSG00000255031.5	79.8178	0.879917	0.207064	4.2495	2.14252e-05	4.85026e-05	AP002807.1	lncRNA
ENSG00000058085.15	2270.06	0.879871	0.160078	5.4965	3.87406e-08	1.19058e-07	LAMC2	protein_coding
ENSG00000111490.15	777.076	0.879256	0.0747265	11.7663	5.82078e-32	9.2859e-31	TBC1D30	protein_coding
ENSG00000124831.19	1259	0.879198	0.111826	7.86221	3.77424e-15	2.15552e-14	LRRFIP1	protein_coding
ENSG00000163541.12	1357.12	0.8783	0.0653056	13.4491	3.11802e-41	8.14576e-40	SUCLG1	protein_coding
ENSG00000135801.9	1139.78	0.877141	0.0775708	11.3076	1.20298e-29	1.72307e-28	TAF5L	protein_coding
ENSG00000286451.1	25.0836	0.876931	0.286745	3.05822	0.00222656	0.003881	AL499602.1	lncRNA
ENSG00000108561.8	5101.32	0.876684	0.0525354	16.6875	1.61637e-62	9.76402e-61	C1QBP	protein_coding
ENSG00000221803.1	25.5402	0.876457	0.278874	3.14284	0.00167317	0.00296923	SNORD23	snoRNA
ENSG00000131187.10	1046.66	0.876282	0.103964	8.42868	3.4958e-17	2.31083e-16	F12	protein_coding
ENSG00000180900.20	4256.16	0.875466	0.0809614	10.8134	2.9752e-27	3.80502e-26	SCRIB	protein_coding
ENSG00000114738.11	2539.53	0.875122	0.0837152	10.4536	1.41115e-25	1.63013e-24	MAPKAPK3	protein_coding
ENSG00000073008.15	2413.31	0.874613	0.102107	8.56561	1.07505e-17	7.38309e-17	PVR	protein_coding
ENSG00000154640.15	793.237	0.874541	0.0598822	14.6044	2.63404e-48	9.25428e-47	BTG3	protein_coding
ENSG00000163918.10	1189.46	0.874386	0.0695988	12.5632	3.36309e-36	6.73633e-35	RFC4	protein_coding
ENSG00000260566.2	106.045	0.873553	0.13177	6.62937	3.37118e-11	1.39135e-10	AC127459.1	lncRNA
ENSG00000171723.16	1866.53	0.873426	0.080216	10.8884	1.30891e-27	1.70538e-26	GPHN	protein_coding
ENSG00000105671.12	1457.64	0.873083	0.0952651	9.16477	4.96525e-20	4.01927e-19	DDX49	protein_coding
ENSG00000135617.4	179.675	0.872736	0.128127	6.81151	9.65823e-12	4.17204e-11	PRADC1	protein_coding
ENSG00000171219.9	1106.26	0.872496	0.109655	7.95673	1.76652e-15	1.03321e-14	CDC42BPG	protein_coding
ENSG00000186205.13	985.819	0.872473	0.0722769	12.0713	1.49827e-33	2.62593e-32	MTARC1	protein_coding
ENSG00000221585.1	22.2896	0.872404	0.296918	2.9382	0.00330129	0.00560595	MIR1226	miRNA
ENSG00000176978.14	6472.12	0.872168	0.0865499	10.077	6.97901e-24	7.22141e-23	DPP7	protein_coding
ENSG00000004478.8	3134.65	0.871878	0.0627952	13.8845	7.86863e-44	2.36725e-42	FKBP4	protein_coding
ENSG00000135750.15	489.838	0.87187	0.0934797	9.32684	1.09073e-20	9.16415e-20	KCNK1	protein_coding
ENSG00000132603.15	1039.24	0.871597	0.0666655	13.0742	4.62516e-39	1.07754e-37	NIP7	protein_coding
ENSG00000143674.11	925.072	0.871148	0.113693	7.66229	1.82647e-14	9.89503e-14	MAP3K21	protein_coding
ENSG00000175920.18	95.4968	0.871101	0.230751	3.77507	0.000159962	0.000326614	DOK7	protein_coding
ENSG00000184916.9	5700.06	0.870852	0.0860196	10.1239	4.32915e-24	4.55037e-23	JAG2	protein_coding
ENSG00000173588.15	559.297	0.870279	0.0935737	9.30047	1.39824e-20	1.16581e-19	CEP83	protein_coding
ENSG00000069535.14	429.663	0.870054	0.131406	6.62112	3.5648e-11	1.46968e-10	MAOB	protein_coding
ENSG00000144867.12	1839.07	0.870029	0.0645328	13.482	1.99701e-41	5.30788e-40	SRPRB	protein_coding
ENSG00000258724.1	190.722	0.869884	0.114908	7.57025	3.72496e-14	1.96577e-13	PINX1	protein_coding
ENSG00000276404.1	46.0573	0.869694	0.197913	4.39432	1.11121e-05	2.6063e-05	MIR6835	miRNA
ENSG00000169710.9	20009.4	0.869487	0.117345	7.40968	1.266e-13	6.38137e-13	FASN	protein_coding
ENSG00000141556.21	4074.4	0.868783	0.0491074	17.6915	4.87891e-70	3.84352e-68	TBCD	protein_coding
ENSG00000172009.15	2762.29	0.868265	0.0636244	13.6467	2.11152e-42	5.96495e-41	THOP1	protein_coding
ENSG00000241749.4	85.8516	0.868242	0.204456	4.24659	2.17048e-05	4.90993e-05	RPSAP52	transcribed_processed_pseudogene
ENSG00000134824.14	1116.82	0.868055	0.0669672	12.9624	1.99926e-38	4.50658e-37	FADS2	protein_coding
ENSG00000225760.2	29.5402	0.867936	0.292332	2.96901	0.00298765	0.00510798	LINC00431	transcribed_unprocessed_pseudogene
ENSG00000245614.4	44.7232	0.867384	0.262228	3.30775	0.00094049	0.00172427	DDX11-AS1	lncRNA
ENSG00000070950.10	823.055	0.866753	0.0684335	12.6656	9.16876e-37	1.88595e-35	RAD18	protein_coding
ENSG00000132646.11	3686.1	0.866531	0.0369617	23.444	1.52061e-121	4.64791e-119	PCNA	protein_coding
ENSG00000258989.1	25.3365	0.86618	0.329647	2.6276	0.00859891	0.0137379	AL355916.3	protein_coding
ENSG00000262814.8	1423.98	0.865983	0.0752185	11.5129	1.1359e-30	1.70698e-29	MRPL12	protein_coding
ENSG00000174672.16	616.981	0.865247	0.117851	7.34185	2.10657e-13	1.04089e-12	BRSK2	protein_coding
ENSG00000091651.9	592.37	0.86495	0.0774603	11.1664	5.95643e-29	8.29072e-28	ORC6	protein_coding
ENSG00000102144.15	5852.8	0.864155	0.0834662	10.3534	4.04079e-25	4.54753e-24	PGK1	protein_coding
ENSG00000131828.14	2172.98	0.863887	0.0722065	11.9641	5.47788e-33	9.32277e-32	PDHA1	protein_coding
ENSG00000188191.15	2186.82	0.863693	0.0710447	12.157	5.26306e-34	9.54156e-33	PRKAR1B	protein_coding
ENSG00000028310.18	1235.99	0.86359	0.0570596	15.1349	9.53726e-52	3.78592e-50	BRD9	protein_coding
ENSG00000090273.14	2489.44	0.862374	0.0548063	15.7349	8.71515e-56	4.04844e-54	NUDC	protein_coding
ENSG00000166411.14	1765.64	0.861792	0.0516586	16.6824	1.75857e-62	1.05397e-60	IDH3A	protein_coding
ENSG00000215086.2	50.0702	0.860957	0.528469	1.62915	0.103281	0.136131	NPM1P24	processed_pseudogene
ENSG00000103426.12	933.127	0.860529	0.100445	8.5672	1.0603e-17	7.29603e-17	CORO7-PAM16	protein_coding
ENSG00000079691.18	1287.06	0.860161	0.102156	8.42009	3.76192e-17	2.47816e-16	CARMIL1	protein_coding
ENSG00000172974.11	2154.1	0.860097	0.0590718	14.5602	5.03054e-48	1.73157e-46	VDAC2P5	processed_pseudogene
ENSG00000118971.9	2710.36	0.859316	0.101488	8.46718	2.51403e-17	1.67416e-16	CCND2	protein_coding
ENSG00000217930.8	653.305	0.859088	0.0720282	11.9271	8.55079e-33	1.43449e-31	PAM16	protein_coding
ENSG00000229644.6	404.831	0.858616	0.121465	7.06883	1.56249e-12	7.18396e-12	NAMPTP1	processed_pseudogene
ENSG00000173638.19	1799.14	0.858057	0.096948	8.85069	8.6978e-19	6.48432e-18	SLC19A1	protein_coding
ENSG00000278274.1	42.4448	0.857916	0.214795	3.99413	6.49333e-05	0.000138813	SNORA61	snoRNA
ENSG00000173706.14	462.282	0.857783	0.102893	8.33663	7.64402e-17	4.92096e-16	HEG1	protein_coding
ENSG00000270170.2	469.795	0.857406	0.104198	8.22864	1.8935e-16	1.18844e-15	NCBP2AS2	protein_coding
ENSG00000106397.12	4188.43	0.857193	0.0599537	14.2976	2.26525e-46	7.38161e-45	PLOD3	protein_coding
ENSG00000107130.10	3063.22	0.857012	0.0916767	9.34819	8.91565e-21	7.55729e-20	NCS1	protein_coding
ENSG00000266953.6	3820.43	0.856885	0.0523652	16.3636	3.47708e-60	1.89787e-58	AC092073.1	protein_coding
ENSG00000261461.1	29.581	0.856725	0.23743	3.60833	0.000308176	0.000602822	UBE2MP1	processed_pseudogene
ENSG00000124784.9	870.489	0.856124	0.0903392	9.47677	2.62264e-21	2.30223e-20	RIOK1	protein_coding
ENSG00000170345.10	1008.91	0.855934	0.339829	2.51872	0.0117781	0.0184243	FOS	protein_coding
ENSG00000125885.13	1030.79	0.855245	0.0706359	12.1078	9.60452e-34	1.70285e-32	MCM8	protein_coding
ENSG00000204564.12	1031.96	0.854974	0.0724219	11.8055	3.65777e-32	5.92179e-31	C6orf136	protein_coding
ENSG00000281398.4	566.962	0.854793	0.124499	6.86586	6.60898e-12	2.89164e-11	SNHG4	lncRNA
ENSG00000100504.17	5762.38	0.854686	0.0705491	12.1148	8.82081e-34	1.57487e-32	PYGL	protein_coding
ENSG00000163950.13	3134.32	0.854154	0.0575662	14.8378	8.34779e-50	3.05945e-48	SLBP	protein_coding
ENSG00000204267.16	903.976	0.854136	0.108089	7.90214	2.74158e-15	1.58471e-14	TAP2	protein_coding
ENSG00000162066.15	768.881	0.853858	0.0807475	10.5744	3.91611e-26	4.69476e-25	AMDHD2	protein_coding
ENSG00000109066.14	551.961	0.853532	0.137805	6.19377	5.8741e-10	2.15079e-09	TMEM104	protein_coding
ENSG00000119508.18	26.1887	0.853527	0.28648	2.97936	0.00288848	0.00495173	NR4A3	protein_coding
ENSG00000275183.2	578.195	0.852977	0.143535	5.94264	2.80475e-09	9.663e-09	LENG9	protein_coding
ENSG00000198090.3	26.4703	0.852557	0.353103	2.41447	0.015758	0.0241482	KRTAP4-6	protein_coding
ENSG00000280852.2	23.4207	0.852366	0.299572	2.84528	0.00443719	0.00739516	AC025048.6	transcribed_processed_pseudogene
ENSG00000122140.11	4257.19	0.851503	0.0875411	9.72689	2.31563e-22	2.17922e-21	MRPS2	protein_coding
ENSG00000130511.16	1993.05	0.851134	0.0921295	9.23845	2.50098e-20	2.05056e-19	SSBP4	protein_coding
ENSG00000204394.13	5259.54	0.850708	0.0615864	13.8132	2.1206e-43	6.19677e-42	VARS1	protein_coding
ENSG00000131471.7	30.9355	0.850176	0.334232	2.54367	0.0109694	0.0172456	AOC3	protein_coding
ENSG00000213430.6	606.179	0.850035	0.0806188	10.5439	5.42173e-26	6.44326e-25	HSPD1P1	processed_pseudogene
ENSG00000126953.8	239.263	0.849562	0.106013	8.01372	1.1129e-15	6.60777e-15	TIMM8A	protein_coding
ENSG00000273568.1	21.0352	0.848098	0.302317	2.80532	0.00502662	0.00831135	AC131009.3	lncRNA
ENSG00000144381.17	23903.7	0.847944	0.0699938	12.1146	8.84416e-34	1.57719e-32	HSPD1	protein_coding
ENSG00000261609.8	496.79	0.847751	0.123642	6.85651	7.05637e-12	3.07857e-11	GAN	protein_coding
ENSG00000230457.3	21.228	0.847505	0.303791	2.78976	0.00527473	0.00869525	PA2G4P4	processed_pseudogene
ENSG00000049860.14	2388.84	0.84744	0.0628157	13.4909	1.76932e-41	4.71911e-40	HEXB	protein_coding
ENSG00000075618.18	15379.3	0.847314	0.12356	6.85754	7.00575e-12	3.05824e-11	FSCN1	protein_coding
ENSG00000165637.13	8366.88	0.847187	0.0533682	15.8744	9.53296e-57	4.56715e-55	VDAC2	protein_coding
ENSG00000088205.13	2928.76	0.847124	0.0450028	18.8238	4.82148e-79	4.72351e-77	DDX18	protein_coding
ENSG00000143801.17	950.132	0.847093	0.0991677	8.54203	1.31883e-17	8.99403e-17	PSEN2	protein_coding
ENSG00000214706.10	2279.95	0.846849	0.062823	13.4799	2.05363e-41	5.4489e-40	IFRD2	protein_coding
ENSG00000137819.14	1127.01	0.846799	0.111028	7.62689	2.40493e-14	1.28828e-13	PAQR5	protein_coding
ENSG00000173145.11	1384.64	0.84647	0.0651878	12.9851	1.48658e-38	3.38087e-37	NOC3L	protein_coding
ENSG00000130821.17	4888.8	0.8459	0.119624	7.07131	1.53483e-12	7.06957e-12	SLC6A8	protein_coding
ENSG00000105220.17	17260.5	0.844829	0.0566144	14.9225	2.35285e-50	8.90063e-49	GPI	protein_coding
ENSG00000257065.1	269.708	0.844797	0.0990759	8.52677	1.50496e-17	1.02315e-16	AL049844.1	protein_coding
ENSG00000073060.16	2914.88	0.844514	0.0940459	8.9798	2.71266e-19	2.08225e-18	SCARB1	protein_coding
ENSG00000127084.19	352.865	0.84422	0.0952552	8.86272	7.80875e-19	5.84147e-18	FGD3	protein_coding
ENSG00000101361.17	7055.72	0.843049	0.0586669	14.3701	7.97221e-47	2.63675e-45	NOP56	protein_coding
ENSG00000102967.12	660.104	0.843043	0.0694037	12.1469	5.95516e-34	1.0758e-32	DHODH	protein_coding
ENSG00000166105.16	23.1392	0.842716	0.391168	2.15436	0.0312119	0.0454773	GLB1L3	protein_coding
ENSG00000171793.16	1894.53	0.842461	0.0454022	18.5555	7.35906e-77	6.61579e-75	CTPS1	protein_coding
ENSG00000162413.16	2669.63	0.84245	0.138479	6.08359	1.17519e-09	4.17102e-09	KLHL21	protein_coding
ENSG00000128050.9	8154.68	0.84242	0.038689	21.7742	4.07921e-105	7.89146e-103	PAICS	protein_coding
ENSG00000148843.15	4070.17	0.842329	0.104996	8.02248	1.03629e-15	6.16492e-15	PDCD11	protein_coding
ENSG00000264187.1	576.999	0.841802	0.082818	10.1645	2.85643e-24	3.03369e-23	AC055811.2	protein_coding
ENSG00000167536.14	612.015	0.841725	0.111925	7.52044	5.45904e-14	2.83488e-13	DHRS13	protein_coding
ENSG00000235489.4	21.3748	0.841648	0.308278	2.73016	0.00633036	0.0103296	DBF4P1	processed_pseudogene
ENSG00000266490.1	23.5466	0.84126	0.261445	3.21774	0.00129206	0.00232915	AC127024.5	lncRNA
ENSG00000080824.19	42896.9	0.840726	0.107196	7.84291	4.40212e-15	2.50102e-14	HSP90AA1	protein_coding
ENSG00000188015.10	30.5468	0.840686	0.366395	2.29448	0.0217628	0.0325888	S100A3	protein_coding
ENSG00000149782.12	1542.19	0.840582	0.0680702	12.3487	4.94767e-35	9.44011e-34	PLCB3	protein_coding
ENSG00000167470.12	3815.22	0.84057	0.14486	5.80266	6.52727e-09	2.16438e-08	MIDN	protein_coding
ENSG00000112578.10	1220.67	0.840551	0.0666602	12.6095	1.87239e-36	3.80529e-35	BYSL	protein_coding
ENSG00000112379.9	1947.56	0.839973	0.0820644	10.2355	1.37432e-24	1.49706e-23	ARFGEF3	protein_coding
ENSG00000176058.13	879.019	0.839837	0.123686	6.7901	1.12058e-11	4.81062e-11	TPRN	protein_coding
ENSG00000110955.9	24190.9	0.839757	0.0507985	16.5311	2.18941e-61	1.25321e-59	ATP5F1B	protein_coding
ENSG00000137054.16	1835.78	0.839166	0.0978682	8.57445	9.95653e-18	6.87599e-17	POLR1E	protein_coding
ENSG00000105364.14	4472.72	0.838904	0.0624842	13.4259	4.26587e-41	1.10876e-39	MRPL4	protein_coding
ENSG00000178921.14	1297.74	0.838755	0.0711964	11.7809	4.89909e-32	7.83188e-31	PFAS	protein_coding
ENSG00000108883.13	3894.47	0.837815	0.082113	10.2032	1.91863e-24	2.06787e-23	EFTUD2	protein_coding
ENSG00000136999.5	73.1083	0.837576	0.177901	4.70811	2.50027e-06	6.32015e-06	CCN3	protein_coding
ENSG00000204954.10	255.364	0.837529	0.0949321	8.82241	1.12023e-18	8.29081e-18	C12orf73	protein_coding
ENSG00000205250.9	3226.15	0.837467	0.0715273	11.7084	1.15488e-31	1.81959e-30	E2F4	protein_coding
ENSG00000153814.13	91.3663	0.837077	0.199964	4.18614	2.83743e-05	6.32228e-05	JAZF1	protein_coding
ENSG00000154814.14	412.181	0.836799	0.0824772	10.1458	3.45873e-24	3.65811e-23	OXNAD1	protein_coding
ENSG00000180385.8	141.683	0.836737	0.139729	5.98829	2.12053e-09	7.36547e-09	EMC3-AS1	transcribed_unprocessed_pseudogene
ENSG00000068028.17	267.929	0.83668	0.0982506	8.51577	1.65481e-17	1.12053e-16	RASSF1	protein_coding
ENSG00000234667.2	43.4189	0.83628	0.299595	2.79137	0.00524856	0.00865492	ACTBP13	unitary_pseudogene
ENSG00000263272.1	198.573	0.836048	0.124342	6.72375	1.77102e-11	7.47694e-11	AC004148.1	lncRNA
ENSG00000198142.5	591.138	0.836012	0.150992	5.53679	3.08071e-08	9.55215e-08	SOWAHC	protein_coding
ENSG00000165105.10	390.926	0.835789	0.0945285	8.84166	9.43079e-19	7.00004e-18	RASEF	protein_coding
ENSG00000165283.16	2931.26	0.835671	0.0432545	19.3199	3.65657e-83	4.29872e-81	STOML2	protein_coding
ENSG00000126453.9	478.28	0.835481	0.0966743	8.64222	5.51299e-18	3.88272e-17	BCL2L12	protein_coding
ENSG00000171960.11	531.152	0.834703	0.0871075	9.58245	9.47717e-22	8.58054e-21	PPIH	protein_coding
ENSG00000162545.6	1502.34	0.834668	0.23181	3.60065	0.000317418	0.000619791	CAMK2N1	protein_coding
ENSG00000169718.18	2258.37	0.834667	0.0693423	12.0369	2.27306e-33	3.93421e-32	DUS1L	protein_coding
ENSG00000136718.10	3022.41	0.834402	0.0778497	10.7181	8.36981e-27	1.04506e-25	IMP4	protein_coding
ENSG00000198042.11	1785.04	0.834246	0.0613993	13.5872	4.76842e-42	1.32501e-40	MAK16	protein_coding
ENSG00000174721.10	109.904	0.83381	0.136432	6.11156	9.86589e-10	3.52868e-09	FGFBP3	protein_coding
ENSG00000240849.11	1014.31	0.833025	0.113226	7.35719	1.87816e-13	9.31943e-13	TMEM189	protein_coding
ENSG00000156261.13	5723.84	0.832994	0.0521939	15.9596	2.44254e-57	1.2003e-55	CCT8	protein_coding
ENSG00000189410.12	49.5769	0.83203	0.350001	2.37723	0.0174434	0.0265314	SH2D5	protein_coding
ENSG00000004779.10	1095.12	0.831774	0.0698484	11.9083	1.07157e-32	1.78396e-31	NDUFAB1	protein_coding
ENSG00000110092.4	11801.4	0.831466	0.121157	6.86269	6.7576e-12	2.95497e-11	CCND1	protein_coding
ENSG00000120526.11	623.252	0.830924	0.0835967	9.93968	2.79711e-23	2.78853e-22	NUDCD1	protein_coding
ENSG00000119640.9	158.543	0.830034	0.110437	7.51588	5.65291e-14	2.93022e-13	ACYP1	protein_coding
ENSG00000140280.14	494.946	0.82981	0.0732704	11.3253	9.83335e-30	1.41244e-28	LYSMD2	protein_coding
ENSG00000047634.15	761.84	0.829806	0.0690644	12.015	2.9646e-33	5.11955e-32	SCML1	protein_coding
ENSG00000186283.14	1227.55	0.829027	0.0599316	13.8329	1.61416e-43	4.7624e-42	TOR3A	protein_coding
ENSG00000100714.17	8184.98	0.828881	0.0403224	20.5563	6.75736e-94	1.0538e-91	MTHFD1	protein_coding
ENSG00000131351.15	334.536	0.828824	0.0872682	9.49743	2.15128e-21	1.90156e-20	HAUS8	protein_coding
ENSG00000160888.7	1906.42	0.828071	0.226612	3.65413	0.000258053	0.000511521	IER2	protein_coding
ENSG00000109861.16	1547.04	0.827774	0.0812707	10.1854	2.30412e-24	2.47289e-23	CTSC	protein_coding
ENSG00000170500.13	37.5551	0.826872	0.264701	3.1238	0.00178535	0.00315512	LONRF2	protein_coding
ENSG00000153234.15	1294.05	0.826363	0.267671	3.08724	0.00202025	0.00354442	NR4A2	protein_coding
ENSG00000167977.9	1694.58	0.826271	0.119082	6.93866	3.95843e-12	1.76633e-11	KCTD5	protein_coding
ENSG00000106803.10	906.153	0.82541	0.0767532	10.7541	5.66918e-27	7.15458e-26	SEC61B	protein_coding
ENSG00000137309.20	42420.8	0.824827	0.115038	7.17004	7.49781e-13	3.54107e-12	HMGA1	protein_coding
ENSG00000177685.17	1120.1	0.824509	0.102434	8.04917	8.33587e-16	4.99401e-15	CRACR2B	protein_coding
ENSG00000134697.13	1203.02	0.82417	0.0911004	9.04683	1.47177e-19	1.15231e-18	GNL2	protein_coding
ENSG00000282785.1	870.96	0.823653	0.0946201	8.70484	3.18026e-18	2.27015e-17	AC140479.5	transcribed_unprocessed_pseudogene
ENSG00000091436.17	2591.9	0.823446	0.137421	5.99213	2.07104e-09	7.20175e-09	MAP3K20	protein_coding
ENSG00000100297.16	2792.98	0.823216	0.0619256	13.2936	2.52063e-40	6.34643e-39	MCM5	protein_coding
ENSG00000180834.8	531.82	0.823039	0.0992105	8.29588	1.07781e-16	6.86338e-16	MAP6D1	protein_coding
ENSG00000273154.3	1334.31	0.822392	0.0945305	8.69975	3.32606e-18	2.37201e-17	AL121845.3	protein_coding
ENSG00000039650.12	1220.03	0.822213	0.069047	11.908	1.07498e-32	1.7877e-31	PNKP	protein_coding
ENSG00000259985.1	154.566	0.822092	0.114282	7.19354	6.31312e-13	2.99917e-12	AC017100.1	lncRNA
ENSG00000090975.12	773.831	0.822013	0.111561	7.36829	1.72833e-13	8.60675e-13	PITPNM2	protein_coding
ENSG00000177971.8	1212.48	0.821609	0.0769298	10.68	1.26297e-26	1.55787e-25	IMP3	protein_coding
ENSG00000273466.1	52.4325	0.821558	0.190805	4.30574	1.66426e-05	3.8202e-05	AC012510.1	lncRNA
ENSG00000171848.15	5675.48	0.821373	0.104898	7.83023	4.86978e-15	2.7524e-14	RRM2	protein_coding
ENSG00000158710.15	6593.44	0.821228	0.0664097	12.3661	3.98839e-35	7.648e-34	TAGLN2	protein_coding
ENSG00000167670.16	1497.89	0.821227	0.0803784	10.217	1.66391e-24	1.79969e-23	CHAF1A	protein_coding
ENSG00000100258.18	2621.66	0.821003	0.0807343	10.1692	2.72144e-24	2.9004e-23	LMF2	protein_coding
ENSG00000167306.20	8259.47	0.82026	0.0432472	18.9668	3.20995e-80	3.33725e-78	MYO5B	protein_coding
ENSG00000087269.16	3396.61	0.819757	0.0550151	14.9006	3.26718e-50	1.22684e-48	NOP14	protein_coding
ENSG00000103254.10	656.349	0.819733	0.0871176	9.40949	4.98538e-21	4.31264e-20	ANTKMT	protein_coding
ENSG00000108179.14	3539.33	0.819333	0.0565066	14.4998	1.21565e-47	4.14705e-46	PPIF	protein_coding
ENSG00000139722.7	1653.08	0.818911	0.133322	6.14233	8.13195e-10	2.93184e-09	VPS37B	protein_coding
ENSG00000272821.1	76.8955	0.818336	0.221418	3.69589	0.000219115	0.000438546	U62317.1	lncRNA
ENSG00000176087.15	1899.89	0.818323	0.068349	11.9727	4.93853e-33	8.42362e-32	SLC35A4	protein_coding
ENSG00000107833.10	1957.99	0.818241	0.079025	10.3542	4.00512e-25	4.5107e-24	NPM3	protein_coding
ENSG00000184992.13	1938.7	0.818059	0.0481332	16.9957	8.83368e-65	5.76945e-63	BRI3BP	protein_coding
ENSG00000104522.16	1988.17	0.817598	0.078548	10.4089	2.25826e-25	2.56793e-24	TSTA3	protein_coding
ENSG00000141540.11	703.225	0.817575	0.123651	6.61197	3.79251e-11	1.55935e-10	TTYH2	protein_coding
ENSG00000144485.11	477.17	0.817442	0.118767	6.88275	5.87072e-12	2.57822e-11	HES6	protein_coding
ENSG00000125967.17	770.541	0.816995	0.103363	7.90411	2.69864e-15	1.56107e-14	NECAB3	protein_coding
ENSG00000137822.13	1104.11	0.816603	0.0934182	8.74136	2.3032e-18	1.66115e-17	TUBGCP4	protein_coding
ENSG00000152556.17	3137.56	0.815715	0.0423359	19.2677	1.00292e-82	1.14385e-80	PFKM	protein_coding
ENSG00000153933.10	909.674	0.815687	0.0822913	9.91219	3.68494e-23	3.64983e-22	DGKE	protein_coding
ENSG00000187678.10	1932.66	0.814723	0.0790196	10.3104	6.32389e-25	7.03406e-24	SPRY4	protein_coding
ENSG00000167553.16	18516.3	0.814333	0.120447	6.7609	1.37139e-11	5.84302e-11	TUBA1C	protein_coding
ENSG00000156515.23	4324.25	0.812356	0.0712806	11.3966	4.34766e-30	6.3161e-29	HK1	protein_coding
ENSG00000131650.14	260.294	0.812299	0.1154	7.03897	1.93659e-12	8.83491e-12	KREMEN2	protein_coding
ENSG00000065183.16	1880.52	0.81216	0.0579519	14.0144	1.27297e-44	3.91445e-43	WDR3	protein_coding
ENSG00000197019.5	765.501	0.811931	0.239716	3.38706	0.000706466	0.00131879	SERTAD1	protein_coding
ENSG00000174109.5	234.979	0.811198	0.106697	7.60285	2.89669e-14	1.54198e-13	C16orf91	protein_coding
ENSG00000074416.14	336.7	0.811003	0.139876	5.79803	6.70993e-09	2.22254e-08	MGLL	protein_coding
ENSG00000055483.19	2893.74	0.810902	0.0889011	9.12139	7.41639e-20	5.93739e-19	USP36	protein_coding
ENSG00000050820.17	2074.17	0.810808	0.121336	6.68234	2.35153e-11	9.82463e-11	BCAR1	protein_coding
ENSG00000285304.1	1557	0.810566	0.0750317	10.803	3.33202e-27	4.24715e-26	Z83844.2	protein_coding
ENSG00000102034.17	2026.35	0.810124	0.0839433	9.65084	4.87531e-22	4.49122e-21	ELF4	protein_coding
ENSG00000102030.16	1289.42	0.809049	0.0670584	12.0648	1.61998e-33	2.83274e-32	NAA10	protein_coding
ENSG00000213339.9	1119.1	0.808948	0.0830879	9.73605	2.11615e-22	2.00131e-21	QTRT1	protein_coding
ENSG00000189223.15	909.128	0.808677	0.13173	6.13888	8.31041e-10	2.99124e-09	PAX8-AS1	lncRNA
ENSG00000158470.5	1257.21	0.808549	0.117952	6.85489	7.13652e-12	3.11266e-11	B4GALT5	protein_coding
ENSG00000276023.5	617.814	0.807563	0.128767	6.27151	3.57555e-10	1.34033e-09	DUSP14	protein_coding
ENSG00000125841.13	436.407	0.807531	0.0963031	8.38531	5.05902e-17	3.28589e-16	NRSN2	protein_coding
ENSG00000106133.18	1797.25	0.807257	0.0704398	11.4602	2.08945e-30	3.09428e-29	NSUN5P2	transcribed_unprocessed_pseudogene
ENSG00000116017.11	450.555	0.807201	0.275296	2.93212	0.00336652	0.00571037	ARID3A	protein_coding
ENSG00000269968.1	114.703	0.807187	0.269054	3.00009	0.002699	0.0046467	AC006064.4	lncRNA
ENSG00000115419.13	1621.69	0.806524	0.114378	7.05142	1.77101e-12	8.10614e-12	GLS	protein_coding
ENSG00000159147.18	912.51	0.806266	0.0717935	11.2303	2.89331e-29	4.09809e-28	DONSON	protein_coding
ENSG00000174306.21	542.655	0.806163	0.0736179	10.9506	6.59823e-28	8.75354e-27	ZHX3	protein_coding
ENSG00000174943.11	899.987	0.80606	0.106926	7.53846	4.75552e-14	2.48389e-13	KCTD13	protein_coding
ENSG00000132507.18	12833.5	0.80601	0.0699424	11.5239	9.99608e-31	1.50512e-29	EIF5A	protein_coding
ENSG00000151304.6	292.412	0.805662	0.0910841	8.84526	9.1316e-19	6.79116e-18	SRFBP1	protein_coding
ENSG00000079819.19	2292.43	0.805603	0.0715639	11.2571	2.13642e-29	3.03729e-28	EPB41L2	protein_coding
ENSG00000169991.11	686.646	0.805467	0.0896686	8.98271	2.64171e-19	2.02982e-18	IFFO2	protein_coding
ENSG00000132661.4	476.487	0.80495	0.0958777	8.39559	4.63557e-17	3.0237e-16	NXT1	protein_coding
ENSG00000106263.18	10848.6	0.804943	0.0622933	12.9218	3.39026e-38	7.58613e-37	EIF3B	protein_coding
ENSG00000262246.6	393.143	0.804473	0.16344	4.92213	8.56053e-07	2.27018e-06	CORO7	protein_coding
ENSG00000228716.7	1584.68	0.803623	0.113671	7.06972	1.55251e-12	7.14453e-12	DHFR	protein_coding
ENSG00000148291.10	440.696	0.803373	0.0703765	11.4154	3.50484e-30	5.11111e-29	SURF2	protein_coding
ENSG00000105409.19	2446.34	0.802854	0.053552	14.992	8.27675e-51	3.18624e-49	ATP1A3	protein_coding
ENSG00000114270.17	133.192	0.802211	0.165173	4.85679	1.19306e-06	3.12058e-06	COL7A1	protein_coding
ENSG00000163811.12	2982.21	0.802165	0.0610448	13.1406	1.92689e-39	4.57278e-38	WDR43	protein_coding
ENSG00000225580.2	30.219	0.802159	0.246339	3.25632	0.00112866	0.0020491	AL358942.1	processed_pseudogene
ENSG00000127666.10	1089.89	0.802065	0.115862	6.92257	4.43518e-12	1.97158e-11	TICAM1	protein_coding
ENSG00000100335.15	2620	0.802053	0.0945079	8.48663	2.12711e-17	1.43084e-16	MIEF1	protein_coding
ENSG00000184307.16	796.855	0.801843	0.0645295	12.426	1.88864e-35	3.64907e-34	ZDHHC23	protein_coding
ENSG00000171574.18	498.172	0.801451	0.0795898	10.0698	7.51513e-24	7.74469e-23	ZNF584	protein_coding
ENSG00000146731.11	13900.7	0.801321	0.0504839	15.8728	9.77708e-57	4.66947e-55	CCT6A	protein_coding
ENSG00000207652.1	107.183	0.801298	0.145475	5.50816	3.62613e-08	1.11753e-07	MIR621	miRNA
ENSG00000112699.11	897.65	0.800974	0.0902778	8.87233	7.16279e-19	5.3635e-18	GMDS	protein_coding
ENSG00000250264.1	576.064	0.800633	0.102459	7.81415	5.53373e-15	3.11041e-14	AL669918.1	protein_coding
ENSG00000164086.10	1039.48	0.800594	0.0885203	9.04419	1.50782e-19	1.17812e-18	DUSP7	protein_coding
ENSG00000146670.10	2416.75	0.800122	0.0494777	16.1714	8.02988e-59	4.09069e-57	CDCA5	protein_coding
ENSG00000120314.18	965.529	0.800064	0.0720882	11.0984	1.27722e-28	1.74908e-27	WDR55	protein_coding
ENSG00000188522.15	3607.35	0.799677	0.127809	6.2568	3.92954e-10	1.4644e-09	FAM83G	protein_coding
ENSG00000055044.11	2171.09	0.799229	0.0681881	11.7209	9.95633e-32	1.57355e-30	NOP58	protein_coding
ENSG00000182379.10	1084.1	0.799004	0.0832673	9.59564	8.33954e-22	7.57436e-21	NXPH4	protein_coding
ENSG00000261061.1	237.455	0.798557	0.127572	6.25967	3.858e-10	1.4395e-09	AC092718.4	lncRNA
ENSG00000181026.15	1281.25	0.797833	0.0866203	9.21069	3.24023e-20	2.64532e-19	AEN	protein_coding
ENSG00000128578.10	600.274	0.797514	0.0856959	9.30632	1.32332e-20	1.10455e-19	STRIP2	protein_coding
ENSG00000116459.11	3057.25	0.797361	0.0457644	17.4232	5.50371e-68	4.1232e-66	ATP5PB	protein_coding
ENSG00000071859.15	992.722	0.797311	0.0638101	12.4951	7.9431e-36	1.56034e-34	FAM50A	protein_coding
ENSG00000126457.21	5740.51	0.797119	0.0470152	16.9545	1.78244e-64	1.13979e-62	PRMT1	protein_coding
ENSG00000223669.1	79.4139	0.797085	0.218664	3.64525	0.000267137	0.000528089	AL357033.2	lncRNA
ENSG00000177084.18	3698.12	0.796783	0.0806969	9.87377	5.40933e-23	5.30622e-22	POLE	protein_coding
ENSG00000221394.1	17.8445	0.796573	0.323292	2.46395	0.0137417	0.0212823	MIR1229	miRNA
ENSG00000142528.16	908.076	0.795303	0.102972	7.7235	1.13182e-14	6.23563e-14	ZNF473	protein_coding
ENSG00000167775.11	1943.56	0.795286	0.0868727	9.15462	5.45514e-20	4.4065e-19	CD320	protein_coding
ENSG00000244165.2	1162.9	0.795016	0.234842	3.38532	0.000710965	0.00132654	P2RY11	protein_coding
ENSG00000183605.17	1276.14	0.79491	0.0544718	14.593	3.10978e-48	1.08262e-46	SFXN4	protein_coding
ENSG00000170542.6	205.131	0.794437	0.110731	7.1745	7.25725e-13	3.4317e-12	SERPINB9	protein_coding
ENSG00000169116.11	1281.02	0.793943	0.0693024	11.4562	2.18906e-30	3.22929e-29	PARM1	protein_coding
ENSG00000189306.11	2129.43	0.793722	0.0456578	17.3842	1.08755e-67	8.02949e-66	RRP7A	protein_coding
ENSG00000008130.15	2445.6	0.793673	0.0619152	12.8187	1.288e-37	2.78422e-36	NADK	protein_coding
ENSG00000161036.13	1611.13	0.793492	0.0940844	8.43383	3.34532e-17	2.21423e-16	LRWD1	protein_coding
ENSG00000111012.10	204.357	0.793435	0.124597	6.368	1.91509e-10	7.35385e-10	CYP27B1	protein_coding
ENSG00000067533.6	507.855	0.793386	0.124719	6.36137	1.99966e-10	7.66126e-10	RRP15	protein_coding
ENSG00000165650.12	2742.78	0.793373	0.0642563	12.347	5.05651e-35	9.62375e-34	PDZD8	protein_coding
ENSG00000134569.10	146.58	0.793255	0.134747	5.88698	3.93309e-09	1.33251e-08	LRP4	protein_coding
ENSG00000259330.3	393.083	0.793148	0.0838308	9.4613	3.04139e-21	2.66217e-20	INAFM2	protein_coding
ENSG00000251184.1	176.623	0.791451	0.130612	6.05954	1.36513e-09	4.82053e-09	AL672142.1	protein_coding
ENSG00000271833.1	26.4017	0.791297	0.270321	2.92725	0.00341973	0.00579485	AL445222.2	lncRNA
ENSG00000106785.15	1933.67	0.79128	0.0510004	15.5152	2.73986e-54	1.22437e-52	TRIM14	protein_coding
ENSG00000257622.1	1077.68	0.791186	0.0941243	8.40575	4.25142e-17	2.78502e-16	AL512356.1	lncRNA
ENSG00000170425.3	796.488	0.791146	0.106501	7.42854	1.09799e-13	5.56017e-13	ADORA2B	protein_coding
ENSG00000166664.14	193.599	0.791032	0.101767	7.77296	7.66738e-15	4.27979e-14	CHRFAM7A	protein_coding
ENSG00000080854.16	2212.25	0.790771	0.0849402	9.30974	1.28149e-20	1.07198e-19	IGSF9B	protein_coding
ENSG00000167815.12	5811.45	0.790661	0.0629778	12.5546	3.75072e-36	7.47358e-35	PRDX2	protein_coding
ENSG00000126524.10	1393.49	0.789829	0.075074	10.5207	6.93793e-26	8.18151e-25	SBDS	protein_coding
ENSG00000145365.11	652.665	0.78951	0.080504	9.80709	1.04949e-22	1.01708e-21	TIFA	protein_coding
ENSG00000103512.15	6814.44	0.788915	0.0483775	16.3075	8.73145e-60	4.64957e-58	NOMO1	protein_coding
ENSG00000132613.15	1875.54	0.788657	0.0895235	8.8095	1.25704e-18	9.254e-18	MTSS2	protein_coding
ENSG00000178896.9	614.523	0.788561	0.0842303	9.36196	7.82705e-21	6.66783e-20	EXOSC4	protein_coding
ENSG00000163938.17	3827.04	0.788493	0.0561976	14.0307	1.01133e-44	3.13512e-43	GNL3	protein_coding
ENSG00000085415.16	4391.31	0.78835	0.0492521	16.0064	1.15249e-57	5.71868e-56	SEH1L	protein_coding
ENSG00000136271.10	3935.39	0.787803	0.0531361	14.8261	9.92995e-50	3.63061e-48	DDX56	protein_coding
ENSG00000186871.7	342.393	0.787611	0.0843302	9.3396	9.66957e-21	8.17368e-20	ERCC6L	protein_coding
ENSG00000106554.13	3032.43	0.787288	0.0536424	14.6766	9.10384e-49	3.24322e-47	CHCHD3	protein_coding
ENSG00000076003.5	2338.15	0.786892	0.067805	11.6052	3.87717e-31	5.95526e-30	MCM6	protein_coding
ENSG00000135740.17	185.423	0.786675	0.147857	5.3205	1.03484e-07	3.04377e-07	SLC9A5	protein_coding
ENSG00000213585.11	3691.59	0.786672	0.0474837	16.5672	1.20277e-61	6.98935e-60	VDAC1	protein_coding
ENSG00000089048.14	764.06	0.786603	0.108253	7.26631	3.69436e-13	1.789e-12	ESF1	protein_coding
ENSG00000125753.14	2651.35	0.78632	0.227496	3.45641	0.000547412	0.00103567	VASP	protein_coding
ENSG00000253626.3	700.607	0.785777	0.113066	6.9497	3.66072e-12	1.63971e-11	EIF5AL1	protein_coding
ENSG00000237517.10	320.777	0.784928	0.0915849	8.57049	1.03044e-17	7.10658e-17	DGCR5	transcribed_unprocessed_pseudogene
ENSG00000087299.12	1260.96	0.784678	0.0596509	13.1545	1.60311e-39	3.81624e-38	L2HGDH	protein_coding
ENSG00000108509.21	4602.28	0.784627	0.0715449	10.9669	5.51149e-28	7.35009e-27	CAMTA2	protein_coding
ENSG00000213672.8	1538.03	0.784531	0.0790019	9.93053	3.06608e-23	3.04872e-22	NCKIPSD	protein_coding
ENSG00000141456.16	5019.8	0.784508	0.0891364	8.8012	1.35355e-18	9.94534e-18	PELP1	protein_coding
ENSG00000172840.7	933.85	0.784161	0.0850163	9.22366	2.87136e-20	2.34668e-19	PDP2	protein_coding
ENSG00000130560.9	1533.92	0.783853	0.0475443	16.4868	4.5664e-61	2.57522e-59	UBAC1	protein_coding
ENSG00000275429.1	53.714	0.783757	0.188116	4.16635	3.09515e-05	6.8615e-05	MIR6862-1	miRNA
ENSG00000277654.6	21.4027	0.783662	0.272797	2.87269	0.00406987	0.00681352	AC087633.2	transcribed_processed_pseudogene
ENSG00000151689.13	679.696	0.783452	0.100781	7.77383	7.61482e-15	4.25356e-14	INPP1	protein_coding
ENSG00000197329.12	249.393	0.783092	0.123991	6.31573	2.68883e-10	1.01918e-09	PELI1	protein_coding
ENSG00000106348.18	4071.94	0.782732	0.105752	7.40158	1.3457e-13	6.76748e-13	IMPDH1	protein_coding
ENSG00000143774.16	1761.05	0.782699	0.0725669	10.7859	4.0132e-27	5.10688e-26	GUK1	protein_coding
ENSG00000254470.3	1136.96	0.782453	0.0914175	8.55912	1.13734e-17	7.7911e-17	AP5B1	protein_coding
ENSG00000128951.14	1275.35	0.781817	0.074669	10.4704	1.18109e-25	1.36851e-24	DUT	protein_coding
ENSG00000089195.15	591.045	0.781751	0.0809453	9.65778	4.55644e-22	4.21526e-21	TRMT6	protein_coding
ENSG00000269343.9	401.544	0.781396	0.102119	7.65184	1.98116e-14	1.06688e-13	ZNF587B	protein_coding
ENSG00000131871.15	894.801	0.780982	0.0744275	10.4932	9.28287e-26	1.08381e-24	SELENOS	protein_coding
ENSG00000160753.16	1746.95	0.780843	0.0764553	10.2131	1.73307e-24	1.87184e-23	RUSC1	protein_coding
ENSG00000167106.12	1511.81	0.780551	0.158115	4.93662	7.94888e-07	2.11385e-06	FAM102A	protein_coding
ENSG00000078900.15	797.869	0.780537	0.0845413	9.23261	2.64106e-20	2.16193e-19	TP73	protein_coding
ENSG00000099377.14	1530.16	0.780062	0.0623874	12.5035	7.14113e-36	1.41005e-34	HSD3B7	protein_coding
ENSG00000267534.4	306.04	0.779763	0.113816	6.8511	7.32839e-12	3.19452e-11	S1PR2	protein_coding
ENSG00000039523.20	1768.38	0.779367	0.0891957	8.73772	2.37857e-18	1.7139e-17	RIPOR1	protein_coding
ENSG00000116830.12	1366.65	0.779342	0.0579955	13.438	3.62155e-41	9.44507e-40	TTF2	protein_coding
ENSG00000249908.2	38.6305	0.779197	0.271473	2.87025	0.00410144	0.00686327	BRD9P2	transcribed_unprocessed_pseudogene
ENSG00000175344.19	313.701	0.77916	0.0880337	8.8507	8.69707e-19	6.48432e-18	CHRNA7	protein_coding
ENSG00000105835.12	3081.07	0.778876	0.0715577	10.8846	1.36524e-27	1.77726e-26	NAMPT	protein_coding
ENSG00000132522.16	2110.86	0.777354	0.0906783	8.57266	1.0112e-17	6.97709e-17	GPS2	protein_coding
ENSG00000173848.19	984.137	0.777284	0.0665841	11.6737	1.73684e-31	2.70582e-30	NET1	protein_coding
ENSG00000174521.7	24.491	0.777198	0.26651	2.91621	0.00354313	0.00598755	TTC9B	protein_coding
ENSG00000182154.8	914.97	0.776902	0.0585311	13.2733	3.30658e-40	8.25725e-39	MRPL41	protein_coding
ENSG00000092470.12	1037.49	0.776746	0.0664237	11.6938	1.37103e-31	2.14688e-30	WDR76	protein_coding
ENSG00000025708.14	124.473	0.776488	0.147027	5.28127	1.28292e-07	3.73178e-07	TYMP	protein_coding
ENSG00000205704.7	53.221	0.776293	0.179743	4.31891	1.56805e-05	3.61075e-05	LINC00634	protein_coding
ENSG00000169508.7	54.5562	0.776196	0.183114	4.23886	2.24657e-05	5.0738e-05	GPR183	protein_coding
ENSG00000133119.13	1069.37	0.775038	0.0632551	12.2526	1.6273e-34	3.02188e-33	RFC3	protein_coding
ENSG00000198841.4	396.822	0.774803	0.093209	8.31253	9.36821e-17	5.99307e-16	KTI12	protein_coding
ENSG00000269106.1	21.3367	0.774783	0.289737	2.67409	0.00749317	0.0120889	AC012313.7	lncRNA
ENSG00000278340.1	53.9968	0.774599	0.187469	4.13189	3.598e-05	7.90944e-05	MIR6862-2	miRNA
ENSG00000198431.16	3164.32	0.7741	0.104902	7.37927	1.59158e-13	7.94645e-13	TXNRD1	protein_coding
ENSG00000117410.14	1546.72	0.774016	0.0868505	8.91205	5.00982e-19	3.78848e-18	ATP6V0B	protein_coding
ENSG00000157778.9	1084.24	0.773513	0.0579721	13.3429	1.30357e-40	3.32595e-39	PSMG3	protein_coding
ENSG00000109917.11	2301.8	0.773454	0.0688817	11.2287	2.94702e-29	4.16645e-28	ZPR1	protein_coding
ENSG00000176340.4	2109.98	0.773348	0.0862275	8.96869	3.00063e-19	2.29523e-18	COX8A	protein_coding
ENSG00000150753.12	6565.96	0.773076	0.0505945	15.2798	1.04185e-52	4.35042e-51	CCT5	protein_coding
ENSG00000109736.15	1842.7	0.772539	0.140861	5.48442	4.14825e-08	1.27177e-07	MFSD10	protein_coding
ENSG00000075336.12	882.815	0.772215	0.0735926	10.4931	9.29263e-26	1.08412e-24	TIMM21	protein_coding
ENSG00000228300.14	1790.88	0.772178	0.114258	6.75819	1.39731e-11	5.94848e-11	FAM174C	protein_coding
ENSG00000113273.17	310.789	0.771962	0.0814968	9.47229	2.73769e-21	2.40184e-20	ARSB	protein_coding
ENSG00000107949.17	965.479	0.771309	0.0788887	9.77718	1.41092e-22	1.35276e-21	BCCIP	protein_coding
ENSG00000152503.10	747.107	0.771205	0.124463	6.19626	5.78198e-10	2.1201e-09	TRIM36	protein_coding
ENSG00000163701.19	733.488	0.771163	0.131171	5.87905	4.12616e-09	1.39477e-08	IL17RE	protein_coding
ENSG00000112651.12	702.909	0.770844	0.0573059	13.4514	3.02203e-41	7.92207e-40	MRPL2	protein_coding
ENSG00000137267.6	2159.48	0.770717	0.0655814	11.7521	6.89195e-32	1.09604e-30	TUBB2A	protein_coding
ENSG00000165661.17	1694.63	0.770408	0.0678415	11.356	6.92431e-30	1.00023e-28	QSOX2	protein_coding
ENSG00000131015.5	231.03	0.770122	0.103644	7.43044	1.08239e-13	5.49211e-13	ULBP2	protein_coding
ENSG00000163882.9	801.741	0.769655	0.0674243	11.4151	3.51473e-30	5.12066e-29	POLR2H	protein_coding
ENSG00000096433.11	8477.22	0.769484	0.0731988	10.5123	7.58539e-26	8.91065e-25	ITPR3	protein_coding
ENSG00000124207.17	8897.32	0.769434	0.0648471	11.8654	1.79143e-32	2.94075e-31	CSE1L	protein_coding
ENSG00000267520.2	291.181	0.769406	0.100331	7.66871	1.73737e-14	9.42906e-14	AC010733.1	lncRNA
ENSG00000249590.7	695.918	0.769284	0.069166	11.1223	9.77387e-29	1.35058e-27	AC004832.3	protein_coding
ENSG00000102678.7	546.226	0.76928	0.0750387	10.2518	1.16195e-24	1.2739e-23	FGF9	protein_coding
ENSG00000010256.11	4882.53	0.769192	0.0622113	12.3642	4.08273e-35	7.81908e-34	UQCRC1	protein_coding
ENSG00000279095.1	164.504	0.769177	0.213135	3.60888	0.000307525	0.000601704	AC243964.4	TEC
ENSG00000180817.12	5104.46	0.769153	0.0557005	13.8087	2.25773e-43	6.57237e-42	PPA1	protein_coding
ENSG00000241073.1	43.6659	0.769042	0.211901	3.62925	0.000284248	0.000559238	AC093019.2	lncRNA
ENSG00000161267.12	1064.85	0.76868	0.0780496	9.84861	6.95003e-23	6.79139e-22	BDH1	protein_coding
ENSG00000206838.1	23.2718	0.768678	0.310166	2.47828	0.0132016	0.0204957	SNORA5A	snoRNA
ENSG00000102393.13	309.394	0.767558	0.08007	9.58608	9.14927e-22	8.28858e-21	GLA	protein_coding
ENSG00000148926.10	116.111	0.767359	0.151966	5.04954	4.42872e-07	1.21559e-06	ADM	protein_coding
ENSG00000012061.16	1886.25	0.7671	0.127859	5.99957	1.97842e-09	6.89629e-09	ERCC1	protein_coding
ENSG00000160193.12	457.056	0.766762	0.110131	6.96226	3.34848e-12	1.50337e-11	WDR4	protein_coding
ENSG00000183092.16	1804.7	0.766717	0.129353	5.92732	3.07921e-09	1.05609e-08	BEGAIN	protein_coding
ENSG00000242114.6	571.944	0.766697	0.0844645	9.07716	1.11445e-19	8.82955e-19	MTFP1	protein_coding
ENSG00000100162.15	412.886	0.766468	0.0875286	8.75677	2.00921e-18	1.4553e-17	CENPM	protein_coding
ENSG00000284331.1	76.0918	0.766131	0.19054	4.02084	5.79907e-05	0.000124722	MIR4741	miRNA
ENSG00000177830.18	1128.81	0.765908	0.0631039	12.1372	6.70442e-34	1.20404e-32	CHID1	protein_coding
ENSG00000169598.17	434.331	0.765784	0.104064	7.35876	1.85631e-13	9.22001e-13	DFFB	protein_coding
ENSG00000025772.8	3582.26	0.765722	0.0580102	13.1998	8.79873e-40	2.14467e-38	TOMM34	protein_coding
ENSG00000168701.19	349.86	0.765507	0.092261	8.29719	1.066e-16	6.79101e-16	TMEM208	protein_coding
ENSG00000144320.14	687.356	0.765197	0.131731	5.8088	6.29217e-09	2.08823e-08	LNPK	protein_coding
ENSG00000183207.14	3148.16	0.764903	0.0442815	17.2736	7.43039e-67	5.2818e-65	RUVBL2	protein_coding
ENSG00000109133.13	2120.71	0.764827	0.0584699	13.0807	4.24543e-39	9.90578e-38	TMEM33	protein_coding
ENSG00000171223.6	2663.28	0.76467	0.151193	5.05756	4.24651e-07	1.1681e-06	JUNB	protein_coding
ENSG00000100372.15	742.134	0.764545	0.0653196	11.7047	1.2062e-31	1.89655e-30	SLC25A17	protein_coding
ENSG00000086189.10	904.039	0.764361	0.0636182	12.0148	2.97049e-33	5.12392e-32	DIMT1	protein_coding
ENSG00000089123.16	149.8	0.764262	0.110127	6.93983	3.92586e-12	1.7523e-11	TASP1	protein_coding
ENSG00000141499.17	476.246	0.764151	0.0858252	8.90357	5.40804e-19	4.08154e-18	WRAP53	protein_coding
ENSG00000116717.13	1038.67	0.76312	0.0914873	8.34127	7.3497e-17	4.73547e-16	GADD45A	protein_coding
ENSG00000181409.14	522.469	0.763084	0.0926059	8.24012	1.72035e-16	1.08154e-15	AATK	protein_coding
ENSG00000273038.2	41.7692	0.762977	0.325237	2.34591	0.0189807	0.0287153	AL365203.2	lncRNA
ENSG00000275215.1	509.343	0.762786	0.116786	6.5315	6.51138e-11	2.6119e-10	RNA5-8SN3	rRNA
ENSG00000166166.13	804.184	0.762556	0.096502	7.90197	2.74519e-15	1.58619e-14	TRMT61A	protein_coding
ENSG00000283824.1	50.5736	0.762046	0.215014	3.54417	0.000393855	0.000759339	MIR22	miRNA
ENSG00000130810.20	1753.23	0.761969	0.0636209	11.9767	4.70665e-33	8.04606e-32	PPAN	protein_coding
ENSG00000243207.6	2463.91	0.761892	0.0945189	8.06074	7.58336e-16	4.55747e-15	PPAN-P2RY11	protein_coding
ENSG00000198853.12	429.594	0.761491	0.14053	5.4187	6.00334e-08	1.80822e-07	RUSC2	protein_coding
ENSG00000285901.2	1037.97	0.760457	0.106528	7.1386	9.42847e-13	4.41739e-12	AC008012.1	protein_coding
ENSG00000267157.1	457.301	0.760287	0.104047	7.30714	2.7288e-13	1.33326e-12	AC011499.1	protein_coding
ENSG00000273654.1	151.187	0.760084	0.122005	6.22993	4.66645e-10	1.72807e-09	AC020904.2	transcribed_processed_pseudogene
ENSG00000105552.15	1308.79	0.75976	0.0778479	9.75954	1.67909e-22	1.60284e-21	BCAT2	protein_coding
ENSG00000241106.8	27.4704	0.759433	0.255357	2.974	0.00293941	0.00503226	HLA-DOB	protein_coding
ENSG00000117479.15	458.991	0.759212	0.115078	6.59739	4.1846e-11	1.71044e-10	SLC19A2	protein_coding
ENSG00000188985.6	303.986	0.758508	0.161868	4.68596	2.78648e-06	7.01115e-06	DHFRP1	processed_pseudogene
ENSG00000039560.14	1782.4	0.758039	0.0583125	12.9996	1.22992e-38	2.82236e-37	RAI14	protein_coding
ENSG00000169180.12	4535.12	0.757735	0.0967505	7.83185	4.80756e-15	2.72025e-14	XPO6	protein_coding
ENSG00000148400.12	2541.9	0.757718	0.0905734	8.3658	5.97106e-17	3.85859e-16	NOTCH1	protein_coding
ENSG00000253729.8	14288	0.756421	0.0561821	13.4637	2.55631e-41	6.73588e-40	PRKDC	protein_coding
ENSG00000241360.2	1134.17	0.755845	0.0884597	8.54451	1.29083e-17	8.81095e-17	PDXP	protein_coding
ENSG00000140740.11	5838.75	0.755544	0.0462018	16.3531	4.13114e-60	2.24684e-58	UQCRC2	protein_coding
ENSG00000282304.1	1504.51	0.755532	0.0889395	8.49489	1.98115e-17	1.33559e-16	AC140479.4	lncRNA
ENSG00000182118.8	459.665	0.754581	0.110548	6.82579	8.74401e-12	3.78462e-11	FAM89A	protein_coding
ENSG00000103226.18	6293.08	0.754459	0.0446563	16.8948	4.91404e-64	3.09059e-62	NOMO3	protein_coding
ENSG00000051341.14	531.631	0.753882	0.123372	6.11066	9.92179e-10	3.54618e-09	POLQ	protein_coding
ENSG00000144063.4	4581.48	0.753217	0.0840173	8.96503	3.10206e-19	2.37044e-18	MALL	protein_coding
ENSG00000170638.9	2323.93	0.7527	0.0859496	8.75746	1.99704e-18	1.44717e-17	TRABD	protein_coding
ENSG00000256632.3	657.487	0.752527	0.0732725	10.2702	9.59603e-25	1.05584e-23	AC135586.2	lncRNA
ENSG00000272934.1	39.5111	0.752427	0.228352	3.29504	0.000984089	0.00179838	AL390726.3	lncRNA
ENSG00000156110.14	1602.03	0.7524	0.064531	11.6595	2.05208e-31	3.18719e-30	ADK	protein_coding
ENSG00000002549.12	1476.16	0.751812	0.0562698	13.3609	1.02387e-40	2.63876e-39	LAP3	protein_coding
ENSG00000105173.14	464.609	0.751762	0.0973675	7.72087	1.15542e-14	6.35879e-14	CCNE1	protein_coding
ENSG00000123416.15	34736.1	0.751731	0.132406	5.67748	1.36694e-08	4.4083e-08	TUBA1B	protein_coding
ENSG00000261915.6	2395.28	0.751663	0.0809257	9.28831	1.56764e-20	1.30067e-19	AC026954.2	protein_coding
ENSG00000161813.22	1406.69	0.75156	0.0867228	8.66623	4.46661e-18	3.15887e-17	LARP4	protein_coding
ENSG00000275757.1	318.842	0.7514	0.132805	5.65793	1.53213e-08	4.91821e-08	5_8S_rRNA	rRNA
ENSG00000103876.13	352.261	0.751201	0.09531	7.88166	3.23053e-15	1.8561e-14	FAH	protein_coding
ENSG00000278189.1	501.865	0.751103	0.115377	6.51001	7.51446e-11	2.99774e-10	RNA5-8SN1	rRNA
ENSG00000216819.1	473.556	0.750993	0.113764	6.60133	4.07497e-11	1.66741e-10	TUBB2BP1	unprocessed_pseudogene
ENSG00000127463.15	2797.44	0.750961	0.0570402	13.1655	1.38656e-39	3.31623e-38	EMC1	protein_coding
ENSG00000168556.7	215.586	0.750443	0.105984	7.08072	1.43408e-12	6.61747e-12	ING2	protein_coding
ENSG00000280138.1	264.017	0.750367	0.148314	5.0593	4.20809e-07	1.15815e-06	AC027290.2	TEC
ENSG00000181610.13	685.772	0.750236	0.0748987	10.0167	1.2876e-23	1.3084e-22	MRPS23	protein_coding
ENSG00000197147.14	1055.41	0.749261	0.071572	10.4686	1.20358e-25	1.3935e-24	LRRC8B	protein_coding
ENSG00000105821.15	1807.84	0.748849	0.0924599	8.09918	5.5333e-16	3.35311e-15	DNAJC2	protein_coding
ENSG00000117682.17	1192.02	0.748827	0.058139	12.8799	5.83739e-38	1.27995e-36	DHDDS	protein_coding
ENSG00000155438.12	1778.28	0.748737	0.0716503	10.4499	1.46716e-25	1.69355e-24	NIFK	protein_coding
ENSG00000099974.8	690.117	0.748706	0.0977274	7.66116	1.84254e-14	9.97859e-14	DDTL	protein_coding
ENSG00000085831.15	170.639	0.748454	0.153026	4.89104	1.00307e-06	2.64719e-06	TTC39A	protein_coding
ENSG00000123064.13	5277.14	0.748158	0.0748037	10.0016	1.49939e-23	1.51857e-22	DDX54	protein_coding
ENSG00000178950.17	3005.92	0.747754	0.0898493	8.32231	8.62642e-17	5.52778e-16	GAK	protein_coding
ENSG00000278233.1	506.169	0.747583	0.11676	6.40271	1.52641e-10	5.92083e-10	RNA5-8SN2	rRNA
ENSG00000277568.1	38.2354	0.747489	0.227632	3.28377	0.0010243	0.00186851	AC011375.1	misc_RNA
ENSG00000139496.16	3170.24	0.747073	0.0734726	10.1681	2.7536e-24	2.93059e-23	NUP58	protein_coding
ENSG00000132153.15	3875.73	0.746999	0.0642533	11.6259	3.04512e-31	4.69612e-30	DHX30	protein_coding
ENSG00000137310.12	1885.34	0.7465	0.0655876	11.3817	5.15674e-30	7.47019e-29	TCF19	protein_coding
ENSG00000173295.7	302.677	0.746475	0.109058	6.84476	7.66018e-12	3.33629e-11	FAM86B3P	transcribed_unprocessed_pseudogene
ENSG00000124532.15	961.592	0.74647	0.0583576	12.7913	1.83341e-37	3.9134e-36	MRS2	protein_coding
ENSG00000226572.1	25.982	0.746356	0.305294	2.44472	0.0144967	0.0223564	SNORD57	snoRNA
ENSG00000185164.14	11766.4	0.746252	0.0484297	15.409	1.42417e-53	6.14849e-52	NOMO2	protein_coding
ENSG00000152642.11	862.99	0.746167	0.086793	8.59709	8.17625e-18	5.69023e-17	GPD1L	protein_coding
ENSG00000130725.8	2689.46	0.745788	0.0581343	12.8287	1.13246e-37	2.45147e-36	UBE2M	protein_coding
ENSG00000130935.10	1902.03	0.745764	0.05124	14.5543	5.48187e-48	1.88268e-46	NOL11	protein_coding
ENSG00000143753.13	779.524	0.745673	0.0622442	11.9798	4.53505e-33	7.76139e-32	DEGS1	protein_coding
ENSG00000263535.2	158.355	0.745263	0.128463	5.80139	6.57681e-09	2.17986e-08	AK4P1	processed_pseudogene
ENSG00000277739.1	492.942	0.745152	0.116894	6.37461	1.83433e-10	7.05793e-10	5_8S_rRNA	rRNA
ENSG00000264063.1	50.2683	0.745028	0.181221	4.11117	3.93667e-05	8.61087e-05	CR392039.1	miRNA
ENSG00000266997.2	1731.9	0.744593	0.0457956	16.259	1.92773e-59	1.00551e-57	AC090227.2	protein_coding
ENSG00000273730.1	487.106	0.744376	0.113991	6.53015	6.57019e-11	2.63411e-10	5_8S_rRNA	rRNA
ENSG00000067082.15	3081.63	0.744318	0.240175	3.09906	0.00194134	0.00341314	KLF6	protein_coding
ENSG00000196639.6	601.862	0.744293	0.0918064	8.1072	5.18005e-16	3.14778e-15	HRH1	protein_coding
ENSG00000233381.3	85.4664	0.744256	0.162636	4.57621	4.73481e-06	1.15909e-05	AK4P3	processed_pseudogene
ENSG00000136908.18	1697.75	0.744048	0.0780546	9.5324	1.53682e-21	1.36872e-20	DPM2	protein_coding
ENSG00000119514.7	554.09	0.743918	0.120682	6.16429	7.07991e-10	2.56404e-09	GALNT12	protein_coding
ENSG00000120055.7	34.9259	0.743914	0.258419	2.87871	0.00399303	0.00669359	C10orf95	protein_coding
ENSG00000253051.1	22.5399	0.743913	0.283284	2.62603	0.00863863	0.0137971	SNORA31B	snoRNA
ENSG00000149761.9	865.907	0.74391	0.0879806	8.45538	2.7818e-17	1.84844e-16	NUDT22	protein_coding
ENSG00000274917.1	480.371	0.743493	0.115905	6.41468	1.41121e-10	5.4949e-10	RNA5-8SN5	rRNA
ENSG00000006607.14	574.04	0.742961	0.090576	8.20263	2.35187e-16	1.46828e-15	FARP2	protein_coding
ENSG00000115884.11	1412.54	0.742787	0.0812934	9.13712	6.41389e-20	5.16457e-19	SDC1	protein_coding
ENSG00000161956.13	2977.66	0.742566	0.0537154	13.8241	1.82421e-43	5.36142e-42	SENP3	protein_coding
ENSG00000135127.11	1088.17	0.741841	0.125086	5.93064	3.01763e-09	1.03614e-08	BICDL1	protein_coding
ENSG00000137124.8	1815.09	0.741422	0.0593138	12.5	7.46512e-36	1.47022e-34	ALDH1B1	protein_coding
ENSG00000122873.12	426.429	0.741406	0.0886294	8.36524	5.9991e-17	3.87507e-16	CISD1	protein_coding
ENSG00000165684.4	1619.82	0.741283	0.0962796	7.69927	1.36843e-14	7.49056e-14	SNAPC4	protein_coding
ENSG00000008394.13	616.695	0.741198	0.0778014	9.52679	1.62227e-21	1.44146e-20	MGST1	protein_coding
ENSG00000281039.1	778.277	0.740653	0.091006	8.13851	4.00187e-16	2.45231e-15	AC005154.5	protein_coding
ENSG00000130193.8	1739.98	0.740598	0.112796	6.56584	5.17419e-11	2.09865e-10	THEM6	protein_coding
ENSG00000008294.21	2266.55	0.740428	0.0869782	8.5128	1.69789e-17	1.14818e-16	SPAG9	protein_coding
ENSG00000134758.14	1419.04	0.740398	0.0767264	9.64985	4.92282e-22	4.53226e-21	RNF138	protein_coding
ENSG00000197024.9	885.109	0.739995	0.0726498	10.1858	2.29496e-24	2.46478e-23	ZNF398	protein_coding
ENSG00000256100.1	1339.49	0.739788	0.0830037	8.9127	4.98027e-19	3.768e-18	AP000721.1	protein_coding
ENSG00000261884.2	201.399	0.739672	0.161702	4.5743	4.77816e-06	1.16933e-05	AC040162.1	protein_coding
ENSG00000164867.11	2144.41	0.739238	0.0843531	8.76361	1.89102e-18	1.3736e-17	NOS3	protein_coding
ENSG00000257453.1	85.8741	0.738824	0.211886	3.4869	0.000488649	0.000931639	AC011611.3	lncRNA
ENSG00000280347.1	73.292	0.738661	0.176125	4.19396	2.74132e-05	6.12061e-05	AC000123.3	TEC
ENSG00000104897.10	2861.44	0.738415	0.0999452	7.38819	1.48837e-13	7.45062e-13	SF3A2	protein_coding
ENSG00000198225.5	40.991	0.738396	0.212344	3.47735	0.000506389	0.000963299	FKBP1C	protein_coding
ENSG00000196371.3	519.531	0.738102	0.102028	7.23428	4.67988e-13	2.24914e-12	FUT4	protein_coding
ENSG00000276700.1	311.181	0.738078	0.133392	5.53316	3.14507e-08	9.74577e-08	RNA5-8SN4	rRNA
ENSG00000132275.11	323.68	0.737596	0.0836734	8.81519	1.19483e-18	8.81306e-18	RRP8	protein_coding
ENSG00000130414.12	1638.89	0.737151	0.044625	16.5188	2.68777e-61	1.53273e-59	NDUFA10	protein_coding
ENSG00000149091.15	4268.9	0.737142	0.0725008	10.1674	2.77303e-24	2.94921e-23	DGKZ	protein_coding
ENSG00000130299.17	856.748	0.736627	0.0913671	8.06227	7.48877e-16	4.50239e-15	GTPBP3	protein_coding
ENSG00000155189.12	1633.76	0.7364	0.0517279	14.236	5.47482e-46	1.76896e-44	AGPAT5	protein_coding
ENSG00000111832.13	1225.17	0.736095	0.0512289	14.3688	8.12849e-47	2.67732e-45	RWDD1	protein_coding
ENSG00000115756.13	1654.33	0.735889	0.108651	6.77297	1.26165e-11	5.38749e-11	HPCAL1	protein_coding
ENSG00000163251.4	444.15	0.735399	0.0954326	7.70594	1.29879e-14	7.12472e-14	FZD5	protein_coding
ENSG00000276045.3	755.962	0.733735	0.102656	7.14751	8.83651e-13	4.15406e-12	ORAI1	protein_coding
ENSG00000285245.1	3411.87	0.732381	0.108492	6.75054	1.473e-11	6.25676e-11	AL162417.1	protein_coding
ENSG00000111364.16	975.203	0.732148	0.0543539	13.47	2.34827e-41	6.21988e-40	DDX55	protein_coding
ENSG00000160404.18	284.772	0.732116	0.121292	6.03598	1.57996e-09	5.55221e-09	TOR2A	protein_coding
ENSG00000139116.19	1080.32	0.73164	0.0815432	8.97242	2.9008e-19	2.2222e-18	KIF21A	protein_coding
ENSG00000185043.12	940.816	0.731365	0.0915491	7.98877	1.36287e-15	8.01724e-15	CIB1	protein_coding
ENSG00000260807.7	553.577	0.731234	0.138216	5.29052	1.2197e-07	3.55739e-07	CEROX1	lncRNA
ENSG00000231007.5	158.852	0.73053	0.108658	6.7232	1.77782e-11	7.50356e-11	CDC20P1	processed_pseudogene
ENSG00000069849.11	2370.56	0.730422	0.0531301	13.7478	5.24906e-43	1.50509e-41	ATP1B3	protein_coding
ENSG00000267801.1	39.0163	0.729901	0.238168	3.06465	0.00217928	0.00380248	AC087289.5	lncRNA
ENSG00000147454.14	2144.74	0.729877	0.069925	10.438	1.66278e-25	1.91069e-24	SLC25A37	protein_coding
ENSG00000068001.14	1464.47	0.729782	0.0879268	8.29989	1.04212e-16	6.64445e-16	HYAL2	protein_coding
ENSG00000102879.16	188.193	0.729689	0.166339	4.38677	1.15047e-05	2.69053e-05	CORO1A	protein_coding
ENSG00000178982.10	3702.29	0.728583	0.0474771	15.346	3.76736e-53	1.59051e-51	EIF3K	protein_coding
ENSG00000213965.3	783.516	0.728523	0.0917513	7.94019	2.01869e-15	1.17664e-14	NUDT19	protein_coding
ENSG00000179409.11	1443.03	0.72838	0.0653941	11.1383	8.16453e-29	1.13229e-27	GEMIN4	protein_coding
ENSG00000197417.9	833.722	0.728327	0.0692706	10.5142	7.42887e-26	8.73349e-25	SHPK	protein_coding
ENSG00000130159.14	828.147	0.727855	0.0858738	8.47586	2.33344e-17	1.56138e-16	ECSIT	protein_coding
ENSG00000226287.8	292.641	0.727812	0.146668	4.96231	6.96598e-07	1.86708e-06	TMEM191A	transcribed_unprocessed_pseudogene
ENSG00000073350.14	2199.81	0.727621	0.0764562	9.51683	1.78537e-21	1.58087e-20	LLGL2	protein_coding
ENSG00000166226.13	5536.36	0.727408	0.0564514	12.8856	5.42785e-38	1.1953e-36	CCT2	protein_coding
ENSG00000160208.13	3828.62	0.727356	0.0761255	9.55471	1.23934e-21	1.11024e-20	RRP1B	protein_coding
ENSG00000089154.11	6093.67	0.727148	0.0673028	10.8041	3.29047e-27	4.19973e-26	GCN1	protein_coding
ENSG00000163933.10	407.258	0.726943	0.124026	5.86122	4.59485e-09	1.54506e-08	RFT1	protein_coding
ENSG00000160223.17	716.298	0.72692	0.136646	5.31972	1.03928e-07	3.05623e-07	ICOSLG	protein_coding
ENSG00000284481.1	115.189	0.726779	0.137341	5.29178	1.21129e-07	3.53419e-07	MIR1292	miRNA
ENSG00000138074.15	1979.52	0.726768	0.0699253	10.3935	2.65426e-25	3.01151e-24	SLC5A6	protein_coding
ENSG00000180957.18	1927.67	0.726568	0.0846011	8.58816	8.83722e-18	6.12236e-17	PITPNB	protein_coding
ENSG00000100941.9	2874.43	0.726551	0.0930357	7.80938	5.74697e-15	3.22789e-14	PNN	protein_coding
ENSG00000167136.7	480.692	0.726027	0.092721	7.83023	4.86968e-15	2.7524e-14	ENDOG	protein_coding
ENSG00000099337.5	770.013	0.726017	0.0939296	7.72938	1.08075e-14	5.96717e-14	KCNK6	protein_coding
ENSG00000102178.13	1209	0.725992	0.060827	11.9353	7.74338e-33	1.30046e-31	UBL4A	protein_coding
ENSG00000167617.3	237.654	0.725733	0.133628	5.43101	5.60356e-08	1.69181e-07	CDC42EP5	protein_coding
ENSG00000120833.14	217.916	0.725609	0.116891	6.20755	5.38155e-10	1.97945e-09	SOCS2	protein_coding
ENSG00000180448.10	977.866	0.725029	0.111111	6.52529	6.78689e-11	2.71885e-10	ARHGAP45	protein_coding
ENSG00000099814.16	9692	0.724908	0.128685	5.63319	1.76908e-08	5.63152e-08	CEP170B	protein_coding
ENSG00000125931.11	157.428	0.72486	0.143143	5.06388	4.10818e-07	1.13167e-06	CITED1	protein_coding
ENSG00000239900.13	1691.77	0.724796	0.0557854	12.9926	1.3484e-38	3.08035e-37	ADSL	protein_coding
ENSG00000101109.12	1566.92	0.724601	0.0754458	9.60426	7.67082e-22	6.98232e-21	STK4	protein_coding
ENSG00000139180.11	1448.3	0.723909	0.0510692	14.1751	1.30739e-45	4.16266e-44	NDUFA9	protein_coding
ENSG00000177602.5	323.263	0.723643	0.123518	5.85862	4.66716e-09	1.56785e-08	HASPIN	protein_coding
ENSG00000177150.13	448.419	0.723246	0.0807373	8.95802	3.30551e-19	2.52338e-18	FAM210A	protein_coding
ENSG00000111252.11	803.382	0.722936	0.0676738	10.6827	1.22703e-26	1.51599e-25	SH2B3	protein_coding
ENSG00000147224.13	1027.22	0.722251	0.059662	12.1057	9.8512e-34	1.74456e-32	PRPS1	protein_coding
ENSG00000160271.16	3638.78	0.721662	0.105966	6.81031	9.73895e-12	4.20334e-11	RALGDS	protein_coding
ENSG00000138316.11	19.6081	0.719763	0.29601	2.43155	0.0150344	0.0231181	ADAMTS14	protein_coding
ENSG00000087365.16	10351.1	0.719315	0.0420134	17.1211	1.03312e-65	7.04877e-64	SF3B2	protein_coding
ENSG00000198729.5	164.044	0.71926	0.150343	4.78414	1.7172e-06	4.41967e-06	PPP1R14C	protein_coding
ENSG00000107262.25	1137.02	0.718858	0.0528341	13.6059	3.69172e-42	1.02957e-40	BAG1	protein_coding
ENSG00000117411.16	3121.18	0.718727	0.085538	8.40244	4.37304e-17	2.86224e-16	B4GALT2	protein_coding
ENSG00000125630.16	2524.9	0.71862	0.0688403	10.4389	1.64646e-25	1.89337e-24	POLR1B	protein_coding
ENSG00000272904.1	31.9368	0.718477	0.22777	3.15439	0.00160833	0.00285949	AL390726.2	lncRNA
ENSG00000130305.17	1899.95	0.718032	0.0806252	8.9058	5.30022e-19	4.00214e-18	NSUN5	protein_coding
ENSG00000167325.15	3933.15	0.717878	0.0592579	12.1145	8.85484e-34	1.57725e-32	RRM1	protein_coding
ENSG00000106266.11	1393.51	0.717503	0.101919	7.03993	1.92337e-12	8.77723e-12	SNX8	protein_coding
ENSG00000118246.14	965.041	0.717132	0.0703881	10.1883	2.23747e-24	2.40642e-23	FASTKD2	protein_coding
ENSG00000284020.1	34.7236	0.716755	0.234545	3.05594	0.00224354	0.00390925	MIR4697	miRNA
ENSG00000160360.13	2065.42	0.716754	0.134344	5.33522	9.54312e-08	2.81668e-07	GPSM1	protein_coding
ENSG00000114853.14	669.427	0.716706	0.0710676	10.0848	6.44649e-24	6.69305e-23	ZBTB47	protein_coding
ENSG00000108010.12	1659.08	0.716585	0.0644206	11.1235	9.63799e-29	1.33301e-27	GLRX3	protein_coding
ENSG00000185624.15	23373.1	0.716424	0.0634714	11.2873	1.51551e-29	2.16463e-28	P4HB	protein_coding
ENSG00000111300.10	1754.95	0.716254	0.0624754	11.4646	1.98725e-30	2.94866e-29	NAA25	protein_coding
ENSG00000125450.11	1066.99	0.716092	0.0554911	12.9046	4.23785e-38	9.4076e-37	NUP85	protein_coding
ENSG00000275708.1	113.916	0.715933	0.177104	4.04245	5.28953e-05	0.000114245	MIR3648-1	miRNA
ENSG00000205208.5	571.43	0.7158	0.0892408	8.021	1.04891e-15	6.23753e-15	C4orf46	protein_coding
ENSG00000202363.1	16.5255	0.715771	0.355328	2.01439	0.0439684	0.0625154	SNORA62	snoRNA
ENSG00000168439.17	4798.25	0.715469	0.0732947	9.76153	1.64655e-22	1.57276e-21	STIP1	protein_coding
ENSG00000138095.19	13831.5	0.715401	0.0472455	15.1422	8.52934e-52	3.4124e-50	LRPPRC	protein_coding
ENSG00000120694.20	1866.87	0.715363	0.110761	6.45861	1.05671e-10	4.16658e-10	HSPH1	protein_coding
ENSG00000100167.20	2729.8	0.714954	0.0771896	9.26231	2.00055e-20	1.65089e-19	SEPTIN3	protein_coding
ENSG00000197345.13	1015.47	0.714137	0.0738816	9.66596	4.20645e-22	3.89856e-21	MRPL21	protein_coding
ENSG00000101220.18	2135.89	0.713873	0.0684248	10.433	1.75335e-25	2.01174e-24	C20orf27	protein_coding
ENSG00000186594.14	333.912	0.713806	0.122618	5.8214	5.83582e-09	1.94184e-08	MIR22HG	lncRNA
ENSG00000142798.20	2505.16	0.712964	0.0906052	7.86891	3.57756e-15	2.04472e-14	HSPG2	protein_coding
ENSG00000163485.17	214.351	0.712705	0.136339	5.22746	1.71851e-07	4.92388e-07	ADORA1	protein_coding
ENSG00000229145.1	36.6174	0.71234	0.326147	2.18411	0.0289543	0.0424184	ACTBP1	processed_pseudogene
ENSG00000176749.9	716.658	0.712189	0.0788272	9.03481	1.64282e-19	1.28098e-18	CDK5R1	protein_coding
ENSG00000184983.11	1080.21	0.712146	0.0764969	9.30948	1.28461e-20	1.07368e-19	NDUFA6	protein_coding
ENSG00000136950.13	649.848	0.712078	0.0815257	8.7344	2.44951e-18	1.76251e-17	ARPC5L	protein_coding
ENSG00000178952.11	7631.22	0.711636	0.0384121	18.5263	1.26594e-76	1.13142e-74	TUFM	protein_coding
ENSG00000256940.2	62.7677	0.711359	0.217118	3.27638	0.00105148	0.0019149	PPP1R14B-AS1	lncRNA
ENSG00000155287.11	784.247	0.711296	0.0695031	10.234	1.39615e-24	1.51975e-23	SLC25A28	protein_coding
ENSG00000107371.13	398.185	0.711182	0.0924804	7.69008	1.47043e-14	8.02844e-14	EXOSC3	protein_coding
ENSG00000141574.8	1131.87	0.711001	0.0821392	8.65606	4.8836e-18	3.44739e-17	SECTM1	protein_coding
ENSG00000171425.10	1892.93	0.71084	0.136961	5.1901	2.10182e-07	5.964e-07	ZNF581	protein_coding
ENSG00000110811.20	336.28	0.710704	0.0926713	7.66908	1.73233e-14	9.40839e-14	P3H3	protein_coding
ENSG00000189007.16	381.46	0.710665	0.0757553	9.38105	6.53172e-21	5.60496e-20	ADAT2	protein_coding
ENSG00000099910.17	515.364	0.710622	0.0900184	7.89419	2.9221e-15	1.68396e-14	KLHL22	protein_coding
ENSG00000187531.14	881.918	0.710533	0.105362	6.74374	1.54362e-11	6.54403e-11	SIRT7	protein_coding
ENSG00000285106.2	999.956	0.70973	0.101214	7.01218	2.34638e-12	1.0622e-11	AC016831.6	lncRNA
ENSG00000147316.13	762.411	0.709505	0.0774103	9.16551	4.9313e-20	3.99603e-19	MCPH1	protein_coding
ENSG00000142910.16	444.361	0.70949	0.0984489	7.20668	5.73307e-13	2.73295e-12	TINAGL1	protein_coding
ENSG00000129173.13	559.902	0.709267	0.087254	8.12877	4.33674e-16	2.65007e-15	E2F8	protein_coding
ENSG00000129255.16	1179.98	0.70926	0.0838622	8.45745	2.73287e-17	1.81751e-16	MPDU1	protein_coding
ENSG00000140521.16	1490.36	0.709259	0.0719599	9.85631	6.43705e-23	6.29414e-22	POLG	protein_coding
ENSG00000197157.11	11511.6	0.70914	0.0890024	7.96765	1.61723e-15	9.47706e-15	SND1	protein_coding
ENSG00000186654.21	1462.27	0.709028	0.143441	4.94298	7.69372e-07	2.04991e-06	PRR5	protein_coding
ENSG00000234912.12	357.178	0.708555	0.0810091	8.7466	2.19874e-18	1.58731e-17	SNHG20	lncRNA
ENSG00000006625.18	1274.23	0.708385	0.0821771	8.62022	6.68245e-18	4.67191e-17	GGCT	protein_coding
ENSG00000230067.3	20.5148	0.708206	0.282582	2.5062	0.0122038	0.0190598	HSPD1P6	transcribed_processed_pseudogene
ENSG00000100591.8	2941.64	0.708202	0.0658343	10.7573	5.47247e-27	6.91204e-26	AHSA1	protein_coding
ENSG00000221869.5	242.007	0.708174	0.145255	4.87538	1.086e-06	2.85227e-06	CEBPD	protein_coding
ENSG00000138031.14	4128.16	0.707425	0.0844621	8.37565	5.49182e-17	3.56094e-16	ADCY3	protein_coding
ENSG00000264462.1	108.236	0.707307	0.159506	4.43437	9.23433e-06	2.1877e-05	MIR3648-2	miRNA
ENSG00000183579.16	3019.28	0.707023	0.0551742	12.8144	1.36232e-37	2.92831e-36	ZNRF3	protein_coding
ENSG00000163029.16	829.124	0.707021	0.0895143	7.89842	2.82467e-15	1.6315e-14	SMC6	protein_coding
ENSG00000103089.9	306.547	0.706183	0.117568	6.00657	1.89487e-09	6.61474e-09	FA2H	protein_coding
ENSG00000103966.11	1408.57	0.706118	0.095113	7.42399	1.13645e-13	5.75111e-13	EHD4	protein_coding
ENSG00000085465.13	20.1496	0.705705	0.316921	2.22675	0.0259637	0.0383421	OVGP1	protein_coding
ENSG00000168569.8	366.799	0.705215	0.0976342	7.22304	5.08394e-13	2.43186e-12	TMEM223	protein_coding
ENSG00000174469.23	1233.73	0.705137	0.0644209	10.9458	6.96203e-28	9.22017e-27	CNTNAP2	protein_coding
ENSG00000175866.15	2070.82	0.70494	0.137987	5.10873	3.24339e-07	9.01743e-07	BAIAP2	protein_coding
ENSG00000135100.18	888.198	0.704933	0.110026	6.40698	1.4843e-10	5.76188e-10	HNF1A	protein_coding
ENSG00000167114.13	1396.23	0.704297	0.0655645	10.7421	6.45904e-27	8.10455e-26	SLC27A4	protein_coding
ENSG00000273778.1	23.8551	0.704208	0.269106	2.61684	0.0088748	0.0141523	MIR6765	miRNA
ENSG00000181789.14	6231.1	0.704131	0.0718988	9.79336	1.20229e-22	1.16221e-21	COPG1	protein_coding
ENSG00000181544.15	121.992	0.70413	0.130351	5.4018	6.59739e-08	1.97935e-07	FANCB	protein_coding
ENSG00000067225.18	35437.6	0.703725	0.0576654	12.2036	2.97458e-34	5.45745e-33	PKM	protein_coding
ENSG00000132953.16	978.232	0.703519	0.0707093	9.94946	2.53553e-23	2.53437e-22	XPO4	protein_coding
ENSG00000140284.11	1029.74	0.703469	0.0714729	9.84246	7.38846e-23	7.20139e-22	SLC27A2	protein_coding
ENSG00000186314.11	209.503	0.703379	0.0983212	7.15389	8.43553e-13	3.97289e-12	PRELID2	protein_coding
ENSG00000115053.16	20455.7	0.703287	0.0752622	9.34449	9.23336e-21	7.81792e-20	NCL	protein_coding
ENSG00000168924.15	2629.94	0.702937	0.0694904	10.1156	4.71089e-24	4.93127e-23	LETM1	protein_coding
ENSG00000111361.13	897.686	0.702922	0.0571679	12.2958	9.54643e-35	1.79456e-33	EIF2B1	protein_coding
ENSG00000206602.1	22.7082	0.702887	0.272793	2.57663	0.00997685	0.0157941	SNORD58A	snoRNA
ENSG00000185519.9	359.889	0.702781	0.108167	6.49716	8.18506e-11	3.25931e-10	FAM131C	protein_coding
ENSG00000095380.11	1883.54	0.702272	0.0827654	8.48509	2.15555e-17	1.44806e-16	NANS	protein_coding
ENSG00000275700.5	2364.2	0.70216	0.09978	7.03708	1.96305e-12	8.95296e-12	AATF	protein_coding
ENSG00000088451.11	315.876	0.702099	0.0956943	7.33689	2.18611e-13	1.0788e-12	TGDS	protein_coding
ENSG00000115963.13	253.876	0.702043	0.0911368	7.70318	1.32723e-14	7.27549e-14	RND3	protein_coding
ENSG00000179348.12	340.168	0.701054	0.111812	6.26996	3.61134e-10	1.35242e-09	GATA2	protein_coding
ENSG00000188566.14	790.357	0.700234	0.0956073	7.32406	2.4057e-13	1.18258e-12	NDOR1	protein_coding
ENSG00000004961.15	425.759	0.699964	0.0863865	8.10271	5.37504e-16	3.26238e-15	HCCS	protein_coding
ENSG00000005022.6	8561.86	0.699852	0.0576542	12.1388	6.57939e-34	1.18297e-32	SLC25A5	protein_coding
ENSG00000253540.5	184.255	0.699596	0.132082	5.29666	1.17938e-07	3.44637e-07	FAM86HP	transcribed_unprocessed_pseudogene
ENSG00000182378.14	1047.74	0.699374	0.0801907	8.72138	2.74826e-18	1.97099e-17	PLCXD1	protein_coding
ENSG00000182378.14_PAR_Y	1047.74	0.699374	0.0801907	8.72138	2.74826e-18	1.97099e-17	PLCXD1	protein_coding
ENSG00000146858.8	303.256	0.699159	0.1076	6.49774	8.15355e-11	3.24761e-10	ZC3HAV1L	protein_coding
ENSG00000085872.15	3730.11	0.698876	0.0763598	9.1524	5.56807e-20	4.49534e-19	CHERP	protein_coding
ENSG00000117118.10	1878.39	0.698483	0.0591677	11.8051	3.67193e-32	5.93638e-31	SDHB	protein_coding
ENSG00000225345.3	39.4505	0.698412	0.269196	2.59444	0.00947458	0.0150473	SNX18P3	transcribed_unprocessed_pseudogene
ENSG00000143793.13	442.786	0.698387	0.0828528	8.42925	3.47877e-17	2.30057e-16	C1orf35	protein_coding
ENSG00000186567.13	260.854	0.698274	0.138608	5.03777	4.70989e-07	1.28814e-06	CEACAM19	protein_coding
ENSG00000205138.4	314.967	0.698142	0.0843143	8.28024	1.22927e-16	7.7954e-16	SDHAF1	protein_coding
ENSG00000146433.9	1569.47	0.698016	0.0606865	11.502	1.28914e-30	1.93536e-29	TMEM181	protein_coding
ENSG00000254536.2	543.27	0.697457	0.0743088	9.38592	6.23706e-21	5.35812e-20	AL360181.3	protein_coding
ENSG00000144559.10	202.703	0.697174	0.0932631	7.47535	7.69982e-14	3.9502e-13	TAMM41	protein_coding
ENSG00000097021.19	2664.58	0.696975	0.05293	13.1679	1.34345e-39	3.21816e-38	ACOT7	protein_coding
ENSG00000251322.9	628.037	0.696775	0.133051	5.2369	1.63295e-07	4.69016e-07	SHANK3	protein_coding
ENSG00000141577.14	1012.93	0.696723	0.0813751	8.56188	1.11045e-17	7.61035e-17	CEP131	protein_coding
ENSG00000188312.14	180.91	0.696715	0.141684	4.9174	8.77018e-07	2.32417e-06	CENPP	protein_coding
ENSG00000285762.1	1081.79	0.696299	0.0741017	9.39653	5.63924e-21	4.86094e-20	AC253536.7	protein_coding
ENSG00000248405.10	1399.67	0.695964	0.117221	5.9372	2.89937e-09	9.97996e-09	PRR5-ARHGAP8	protein_coding
ENSG00000273032.3	979.091	0.695886	0.071852	9.68499	3.49232e-22	3.25843e-21	DGCR5	lncRNA
ENSG00000185163.10	612.24	0.695884	0.0860402	8.08789	6.07068e-16	3.67002e-15	DDX51	protein_coding
ENSG00000137955.16	856.964	0.695787	0.0669539	10.392	2.6954e-25	3.05366e-24	RABGGTB	protein_coding
ENSG00000103121.9	412.057	0.69575	0.0890642	7.81178	5.63847e-15	3.16812e-14	CMC2	protein_coding
ENSG00000112941.14	2189.18	0.694908	0.0913168	7.60986	2.74391e-14	1.46371e-13	TENT4A	protein_coding
ENSG00000131941.8	589.361	0.694894	0.11262	6.17026	6.81784e-10	2.47499e-09	RHPN2	protein_coding
ENSG00000130713.16	994.479	0.694799	0.0740949	9.37714	6.77834e-21	5.79057e-20	EXOSC2	protein_coding
ENSG00000100151.16	827.937	0.694074	0.0696339	9.96748	2.1153e-23	2.12685e-22	PICK1	protein_coding
ENSG00000135624.16	9816.09	0.694019	0.0367385	18.8908	1.35771e-79	1.36512e-77	CCT7	protein_coding
ENSG00000142409.6	999.738	0.693269	0.0899324	7.70878	1.27025e-14	6.97314e-14	ZNF787	protein_coding
ENSG00000110324.11	39.3845	0.693257	0.19933	3.47794	0.000505284	0.000961317	IL10RA	protein_coding
ENSG00000240294.2	29.1578	0.693159	0.268834	2.57839	0.0099261	0.0157186	RN7SKP241	misc_RNA
ENSG00000119669.5	2020.67	0.692385	0.154808	4.47254	7.72974e-06	1.84699e-05	IRF2BPL	protein_coding
ENSG00000163597.15	3098.95	0.692246	0.0638393	10.8436	2.13948e-27	2.76162e-26	SNHG16	lncRNA
ENSG00000167895.15	76.2545	0.692051	0.191667	3.6107	0.000305371	0.000597795	TMC8	protein_coding
ENSG00000108479.12	298.369	0.691878	0.1035	6.68481	2.31226e-11	9.66582e-11	GALK1	protein_coding
ENSG00000160318.6	31.506	0.691845	0.26065	2.65431	0.0079471	0.0127673	CLDND2	protein_coding
ENSG00000114867.22	14846.8	0.691726	0.0528814	13.0807	4.24471e-39	9.90578e-38	EIF4G1	protein_coding
ENSG00000152684.11	499.291	0.691519	0.0801228	8.63074	6.09564e-18	4.27927e-17	PELO	protein_coding
ENSG00000127423.11	524.205	0.691489	0.0784107	8.8188	1.15688e-18	8.54963e-18	AUNIP	protein_coding
ENSG00000030110.13	638.12	0.691363	0.106543	6.48904	8.63871e-11	3.43458e-10	BAK1	protein_coding
ENSG00000283845.1	555.635	0.691327	0.0946512	7.30395	2.79445e-13	1.36446e-12	MIR4721	miRNA
ENSG00000176208.9	477.101	0.691168	0.0802768	8.60981	7.31837e-18	5.10249e-17	ATAD5	protein_coding
ENSG00000004660.15	626.869	0.69113	0.0879215	7.86076	3.81804e-15	2.1789e-14	CAMKK1	protein_coding
ENSG00000141385.10	4185.7	0.690981	0.0446949	15.46	6.46331e-54	2.82225e-52	AFG3L2	protein_coding
ENSG00000137501.17	1942.15	0.690957	0.147349	4.68926	2.74197e-06	6.9003e-06	SYTL2	protein_coding
ENSG00000232956.9	1348.64	0.690866	0.080232	8.61085	7.25218e-18	5.05865e-17	SNHG15	lncRNA
ENSG00000184675.11	333.909	0.690451	0.0956083	7.22166	5.13568e-13	2.45507e-12	AMER1	protein_coding
ENSG00000173083.15	845.956	0.690117	0.0920492	7.49726	6.51645e-14	3.35436e-13	HPSE	protein_coding
ENSG00000262304.2	793.526	0.690005	0.061717	11.1801	5.10057e-29	7.1189e-28	AC027796.3	protein_coding
ENSG00000277437.1	60.0029	0.689989	0.160743	4.29249	1.76682e-05	4.04165e-05	FP671120.2	miRNA
ENSG00000141985.9	2920.2	0.689916	0.119467	5.77496	7.69695e-09	2.53682e-08	SH3GL1	protein_coding
ENSG00000104687.14	2569	0.689776	0.0683009	10.0991	5.57659e-24	5.81358e-23	GSR	protein_coding
ENSG00000163874.11	288.416	0.689764	0.124675	5.53248	3.15739e-08	9.78197e-08	ZC3H12A	protein_coding
ENSG00000218336.9	1119.74	0.689562	0.107753	6.39946	1.55929e-10	6.03764e-10	TENM3	protein_coding
ENSG00000105849.6	1270.6	0.68901	0.0558607	12.3344	5.90984e-35	1.12199e-33	TWISTNB	protein_coding
ENSG00000168273.8	173.114	0.688354	0.111485	6.1744	6.64166e-10	2.41505e-09	SMIM4	protein_coding
ENSG00000187522.16	292.106	0.688149	0.0994321	6.92079	4.49129e-12	1.99478e-11	HSPA14	protein_coding
ENSG00000170445.16	2479.07	0.688111	0.0793619	8.67054	4.3008e-18	3.04302e-17	HARS1	protein_coding
ENSG00000065427.15	5030.55	0.688107	0.0456346	15.0786	2.23852e-51	8.77214e-50	KARS1	protein_coding
ENSG00000084623.11	5649.4	0.688026	0.0457964	15.0236	5.14475e-51	1.99056e-49	EIF3I	protein_coding
ENSG00000119812.19	1196.73	0.687705	0.0598189	11.4965	1.37438e-30	2.05928e-29	FAM98A	protein_coding
ENSG00000288633.1	229.76	0.687471	0.142636	4.81976	1.43728e-06	3.73189e-06	AC092032.3	transcribed_unprocessed_pseudogene
ENSG00000117676.14	1067.4	0.687431	0.0703346	9.77372	1.45996e-22	1.39891e-21	RPS6KA1	protein_coding
ENSG00000224411.3	166.871	0.687416	0.134267	5.11975	3.05936e-07	8.52749e-07	HSP90AA2P	processed_pseudogene
ENSG00000167625.11	537.621	0.687314	0.0830612	8.27479	1.28682e-16	8.14682e-16	ZNF526	protein_coding
ENSG00000198554.12	1491.8	0.68694	0.0797641	8.61215	7.17053e-18	5.00627e-17	WDHD1	protein_coding
ENSG00000123908.12	2557.77	0.686914	0.117357	5.8532	4.82198e-09	1.61752e-08	AGO2	protein_coding
ENSG00000130706.13	4217.56	0.686776	0.074194	9.25649	2.11262e-20	1.74148e-19	ADRM1	protein_coding
ENSG00000151729.11	1354.52	0.686383	0.091511	7.50056	6.35468e-14	3.2744e-13	SLC25A4	protein_coding
ENSG00000127603.29	2697.1	0.686028	0.126118	5.43955	5.34139e-08	1.61616e-07	MACF1	protein_coding
ENSG00000154127.10	273.663	0.686015	0.0933633	7.3478	2.01488e-13	9.97198e-13	UBASH3B	protein_coding
ENSG00000278535.5	486.207	0.685933	0.0740234	9.26644	1.9246e-20	1.59079e-19	DHRS11	protein_coding
ENSG00000159228.13	1345.33	0.685677	0.0683075	10.0381	1.03659e-23	1.06039e-22	CBR1	protein_coding
ENSG00000144481.17	82.3656	0.685018	0.297998	2.29874	0.02152	0.0322472	TRPM8	protein_coding
ENSG00000179886.6	808.505	0.684994	0.0899947	7.6115	2.70942e-14	1.44632e-13	TIGD5	protein_coding
ENSG00000108861.9	1783.68	0.684954	0.0819665	8.35651	6.46028e-17	4.16944e-16	DUSP3	protein_coding
ENSG00000143067.5	158.185	0.683536	0.123411	5.53869	3.04744e-08	9.45474e-08	ZNF697	protein_coding
ENSG00000112208.11	1083.59	0.683405	0.110989	6.15739	7.39543e-10	2.67134e-09	BAG2	protein_coding
ENSG00000101311.16	2688.14	0.683284	0.0921933	7.41143	1.24941e-13	6.30607e-13	FERMT1	protein_coding
ENSG00000185684.15	534.623	0.683272	0.0872546	7.83078	4.84834e-15	2.74231e-14	EP400P1	transcribed_unprocessed_pseudogene
ENSG00000139372.15	687.566	0.6831	0.0837	8.16129	3.3146e-16	2.04509e-15	TDG	protein_coding
ENSG00000273841.5	1584.5	0.682684	0.108728	6.2788	3.41192e-10	1.28056e-09	TAF9	protein_coding
ENSG00000165271.17	1796.3	0.682638	0.0543397	12.5624	3.39765e-36	6.79664e-35	NOL6	protein_coding
ENSG00000101911.13	2160.72	0.682593	0.0502911	13.5729	5.80213e-42	1.59879e-40	PRPS2	protein_coding
ENSG00000171621.14	258.325	0.682541	0.198047	3.44636	0.000568198	0.00107273	SPSB1	protein_coding
ENSG00000163428.4	2507.83	0.682524	0.0694078	9.83353	8.07368e-23	7.85924e-22	LRRC58	protein_coding
ENSG00000158850.15	1918.15	0.682476	0.105931	6.44266	1.17396e-10	4.60867e-10	B4GALT3	protein_coding
ENSG00000130309.11	3689.35	0.681807	0.0967877	7.04436	1.86312e-12	8.51241e-12	COLGALT1	protein_coding
ENSG00000158292.7	1439.13	0.681788	0.130941	5.20683	1.92092e-07	5.47305e-07	GPR153	protein_coding
ENSG00000133019.12	158.557	0.681677	0.187304	3.63942	0.000273251	0.000538852	CHRM3	protein_coding
ENSG00000165233.18	551.678	0.681564	0.115154	5.91872	3.24455e-09	1.11006e-08	CARD19	protein_coding
ENSG00000134809.9	401.279	0.680709	0.0893951	7.61461	2.64499e-14	1.41291e-13	TIMM10	protein_coding
ENSG00000125319.14	302.895	0.680482	0.0982861	6.92349	4.4066e-12	1.96058e-11	HROB	protein_coding
ENSG00000183520.12	948.325	0.679624	0.086201	7.88418	3.16606e-15	1.81974e-14	UTP11	protein_coding
ENSG00000100147.13	202.544	0.679546	0.101883	6.66986	2.56046e-11	1.06567e-10	CCDC134	protein_coding
ENSG00000118655.7	541.866	0.679491	0.0728413	9.32837	1.07509e-20	9.04771e-20	DCLRE1B	protein_coding
ENSG00000100479.13	435.94	0.679446	0.091378	7.43555	1.04134e-13	5.29436e-13	POLE2	protein_coding
ENSG00000115241.11	5273.23	0.679426	0.0566423	11.995	3.7735e-33	6.47983e-32	PPM1G	protein_coding
ENSG00000100216.6	2497.36	0.679381	0.0710623	9.56037	1.1734e-21	1.05427e-20	TOMM22	protein_coding
ENSG00000159082.18	323.543	0.679085	0.113447	5.98593	2.15159e-09	7.46826e-09	SYNJ1	protein_coding
ENSG00000225697.13	385.288	0.678738	0.0913487	7.43019	1.08439e-13	5.49857e-13	SLC26A6	protein_coding
ENSG00000164626.9	322.584	0.678019	0.0939516	7.21668	5.32708e-13	2.54498e-12	KCNK5	protein_coding
ENSG00000007923.16	2225.62	0.677936	0.0559084	12.1258	7.70849e-34	1.37788e-32	DNAJC11	protein_coding
ENSG00000162734.13	1931.08	0.677773	0.107129	6.32669	2.5048e-10	9.52734e-10	PEA15	protein_coding
ENSG00000135912.11	845.986	0.677753	0.0680153	9.96472	2.17483e-23	2.18096e-22	TTLL4	protein_coding
ENSG00000099977.14	1129.7	0.677557	0.0751424	9.01698	1.93352e-19	1.49696e-18	DDT	protein_coding
ENSG00000123146.20	1303.92	0.677388	0.110637	6.12261	9.20572e-10	3.29796e-09	ADGRE5	protein_coding
ENSG00000104980.8	1839.09	0.677261	0.0746554	9.07183	1.17038e-19	9.23436e-19	TIMM44	protein_coding
ENSG00000163468.15	7509.72	0.677212	0.0436387	15.5186	2.59657e-54	1.16716e-52	CCT3	protein_coding
ENSG00000286239.1	882.538	0.676791	0.0742065	9.12037	7.48688e-20	5.99068e-19	AC093884.1	protein_coding
ENSG00000103264.18	1421	0.676422	0.0905896	7.46689	8.21131e-14	4.20555e-13	FBXO31	protein_coding
ENSG00000117143.13	1484.74	0.676337	0.0832439	8.12476	4.48246e-16	2.73366e-15	UAP1	protein_coding
ENSG00000070610.14	1819.31	0.6762	0.0635737	10.6365	2.01603e-26	2.46291e-25	GBA2	protein_coding
ENSG00000164056.11	58.5668	0.675839	0.189821	3.5604	0.000370291	0.000716622	SPRY1	protein_coding
ENSG00000224722.3	46.7299	0.675319	0.196858	3.43049	0.000602492	0.00113378	AC020688.1	processed_pseudogene
ENSG00000136933.17	941.013	0.675066	0.074859	9.01783	1.91846e-19	1.48606e-18	RABEPK	protein_coding
ENSG00000106080.11	496.591	0.674949	0.0787319	8.57275	1.01045e-17	6.97504e-17	FKBP14	protein_coding
ENSG00000086061.16	2796.12	0.674666	0.0903873	7.46417	8.38285e-14	4.29196e-13	DNAJA1	protein_coding
ENSG00000006634.8	1473.22	0.674621	0.0806289	8.36699	5.9111e-17	3.82146e-16	DBF4	protein_coding
[truncated: 13,795 more rows]

## Sheet: G12V LN Foxo1inhvsDMSO
GeneID	baseMean	log2FoldChange	lfcSE	stat	pvalue	padj	gene_name	gene_type
[truncated: 15,109 more rows]
