# Supplementary material for: FOXO1 links KRAS G12D and G12V alleles to glutamine and nitrogen metabolism in colorectal cancer
Source: EMBO Rep. 2025 Nov 20;27(1):142–62. doi: 10.1038/s44319-025-00641-z (PMC12795846; doi:10.1038/s44319-025-00641-z)
Supplement: Supplementary file 6 — Source data Fig. 4 [file 44319_2025_641_MOESM6_ESM.zip › Fig4/Fig 4C-D/output/gene-1hsa00250.txt]

ABAT,ADSL,ADSS1,ADSS2,ALDH4A1,ALDH5A1,ASL,ASNS,ASRGL1,ASS1,CAD,CPS1,GAD1,GFPT1,GLS,GLS2,GLUD1,GLUD2,GLUL,GOT1,GOT2,GPT2,IL4I1,NIT2,PPAT,RIMKLA
