# Supplementary material for: FOXO1 links KRAS G12D and G12V alleles to glutamine and nitrogen metabolism in colorectal cancer
Source: EMBO Rep. 2025 Nov 20;27(1):142–62. doi: 10.1038/s44319-025-00641-z (PMC12795846; doi:10.1038/s44319-025-00641-z)
Supplement: Supplementary file 6 — Source data Fig. 4 [file 44319_2025_641_MOESM6_ESM.zip › Fig4/Metabolomics_Ammonia_ALL/Ber_et_al_15N_ammonia_glutamine/Ber_et_al_15N_ammonia_glutamine.xlsx]

## Sheet: 15N intracellular rawdata
		15N intracellular raw data (Arbitrary Unit)
Code	Sample	valine-d8 (IS)	hippuric acid-d5 (IS)	2/3-phosphoglycerate	2-hydroxyglutarate	2-ketoglutarate	3-phosphoserine	3-phosphoserine_N1	4-aminobutyrate_N1	4-guanidinobutanoate	acetylcarnitine	acetylcholine	acetyl-CoA	acetylserine	acetylserine_N1	adenine	adenine_N1	adenine_N2	adenine_N3	adenosine	adenosine_N1	adenosine_N2	ADP	ADP_N1	ADP_N2	ADP_N3	ADP-ribose	alanine	alanine_N1	AMP	AMP_N1	AMP_N2	arginine	arginine_N1	asparagine	asparagine_N1	asparagine_N2	aspartate	aspartate_N1	aspartylaspartate	aspartylaspartate_N1	aspartylaspartate_N2	ATP	ATP_N1	ATP_N2	ATP_N3	beta-alanine	betaine	betaine_N1
SB04-001	Amide_Parental	1.1944e+09	3.1223e+09	1.45369e+07	2.78439e+08	4.73595e+08	278213	0	602041	1.08813e+08	2.61535e+08	5.73185e+08	4.66718e+06	7.59476e+08	2.66226e+06	2.49033e+07	662245	9.26887e+06	140083	2.79872e+06	0	700172	5.65329e+07	0	2.23025e+07	0	1.34202e+06	3.65299e+08	0	1.97663e+07	0	7.17218e+06	1.57265e+09	2.10293e+07	3.50742e+08	9.35619e+06	40899.2	6.42467e+08	1.97257e+07	1.47186e+06	0	0	2.86669e+08	0	1.07569e+08	0	1.12022e+08	4.92672e+09	1.6147e+07
SB04-002	Amide_Parental	1.2322e+09	3.21115e+09	1.3762e+07	2.84295e+08	5.04557e+08	295838	0	251343	1.10921e+08	2.73854e+08	5.69488e+08	5.29795e+06	7.9122e+08	2.5385e+06	2.23798e+07	374986	8.12897e+06	238368	3.38711e+06	0	632468	6.30509e+07	0	2.47396e+07	0	1.22548e+06	3.92526e+08	0	2.11143e+07	0	7.74301e+06	1.57941e+09	2.27877e+07	3.64096e+08	9.82898e+06	56394.5	6.83927e+08	2.1905e+07	1.49194e+06	0	0	3.16234e+08	0	1.19168e+08	0	1.05195e+08	5.05254e+09	1.6516e+07
SB04-003	Amide_Parental	1.19017e+09	3.11308e+09	1.59799e+07	2.9331e+08	5.39907e+08	248439	0	426902	1.2776e+08	3.29393e+08	6.62822e+08	5.42874e+06	8.90498e+08	3.1094e+06	2.82309e+07	580963	1.01311e+07	201592	3.20217e+06	0	573675	6.89951e+07	0	2.78e+07	0	1.42934e+06	4.20424e+08	0	2.30398e+07	0	8.55989e+06	1.78079e+09	2.49958e+07	3.94188e+08	1.09938e+07	60033.5	7.42152e+08	2.40136e+07	1.7758e+06	0	0	3.74376e+08	0	1.41243e+08	0	1.21452e+08	5.74754e+09	1.95776e+07
SB04-004	Amide_Parental	1.27963e+09	3.34243e+09	2.12391e+07	3.00413e+08	5.70009e+08	419250	0	688315	1.25585e+08	3.24235e+08	6.98822e+08	6.34517e+06	8.75286e+08	2.99047e+06	2.89766e+07	497755	9.98798e+06	242470	3.62582e+06	0	722540	7.06156e+07	0	2.62437e+07	0	1.28466e+06	4.08467e+08	0	2.41637e+07	0	7.96329e+06	1.81918e+09	2.52977e+07	3.95158e+08	1.0385e+07	24061.8	7.30505e+08	2.29989e+07	1.72785e+06	0	0	3.98516e+08	0	1.40611e+08	0	1.18201e+08	5.95817e+09	1.94405e+07
SB04-005	Amide_Parental	1.26931e+09	3.35763e+09	2.73137e+07	3.10385e+08	5.70868e+08	416419	0	382357	1.22704e+08	3.18282e+08	6.79054e+08	6.81657e+06	9.14047e+08	3.03508e+06	3.04466e+07	529204	1.0257e+07	108749	4.07823e+06	0	1.01127e+06	7.42034e+07	0	2.73155e+07	0	1.48535e+06	4.0229e+08	0	2.5287e+07	0	8.58469e+06	1.87991e+09	2.57253e+07	4.10294e+08	1.0803e+07	29311.2	7.60383e+08	2.35607e+07	1.66947e+06	0	0	4.12338e+08	0	1.46602e+08	0	1.17185e+08	6.15992e+09	2.08474e+07
SB04-006	Amide_G12D	1.1108e+09	3.05163e+09	2.13271e+07	4.06842e+08	4.10568e+08	973949	0	4.23928e+06	9.45179e+07	2.60466e+08	5.52398e+08	4.6481e+06	9.36948e+08	3.24097e+06	2.71247e+07	982057	1.05761e+07	301933	1.43033e+07	118593	4.25731e+06	6.60402e+07	0	2.73609e+07	0	1.3289e+06	4.62481e+08	2.71516e+06	2.02685e+07	0	8.32248e+06	1.85629e+09	2.63996e+07	5.18122e+08	1.20546e+07	84987.9	9.87599e+08	3.99314e+07	2.26136e+06	0	0	3.80485e+08	0	1.51823e+08	0	1.77585e+08	6.40983e+09	2.14409e+07
SB04-007	Amide_G12D	1.14089e+09	3.09122e+09	2.0376e+07	4.16504e+08	4.17448e+08	877508	0	3.88889e+06	8.53582e+07	2.47145e+08	5.3738e+08	4.84021e+06	9.17514e+08	3.18723e+06	3.2856e+07	911006	1.2559e+07	432608	1.42942e+07	206347	4.05419e+06	6.8073e+07	0	2.79725e+07	0	1.03776e+06	4.54062e+08	1.81298e+06	2.08139e+07	0	7.98833e+06	1.66249e+09	2.29696e+07	4.98902e+08	1.14083e+07	94291.1	9.5383e+08	3.63384e+07	2.29396e+06	0	0	3.99199e+08	0	1.58741e+08	0	1.81624e+08	6.24012e+09	2.07391e+07
SB04-008	Amide_G12D	1.47851e+09	4.30266e+09	3.35345e+07	5.07731e+08	5.66864e+08	1.38156e+06	0	5.33053e+06	1.33864e+08	3.86587e+08	8.37451e+08	6.10737e+06	1.39527e+09	4.89628e+06	4.07676e+07	1.19613e+06	1.42484e+07	335549	2.61873e+07	226198	7.70904e+06	9.49489e+07	0	3.84024e+07	0	1.70911e+06	5.90787e+08	5.27816e+06	2.80512e+07	0	1.10475e+07	2.65294e+09	3.67717e+07	6.8852e+08	1.57162e+07	146174	1.27831e+09	4.89424e+07	3.27645e+06	0	0	6.26159e+08	0	2.49421e+08	0	2.44749e+08	9.35307e+09	3.26328e+07
SB04-009	Amide_G12D	1.17514e+09	3.07296e+09	3.47325e+07	4.14681e+08	4.38008e+08	1.11794e+06	0	4.41831e+06	9.45268e+07	2.62988e+08	6.25186e+08	3.90153e+06	9.65246e+08	3.26885e+06	2.56681e+07	857291	8.96272e+06	183486	1.85563e+07	160211	6.01275e+06	7.38636e+07	0	2.93972e+07	0	1.07315e+06	4.77145e+08	3.70397e+06	2.44352e+07	0	9.20717e+06	1.78308e+09	2.51333e+07	5.22553e+08	1.2367e+07	55606	9.91575e+08	3.66084e+07	2.63403e+06	0	0	4.55189e+08	0	1.71928e+08	0	1.8304e+08	6.65316e+09	2.26125e+07
SB04-010	Amide_G12D	1.25031e+09	3.384e+09	3.52557e+07	4.39972e+08	4.62824e+08	1.10509e+06	0	4.28924e+06	1.0638e+08	2.9929e+08	6.62866e+08	5.34104e+06	1.07705e+09	3.82566e+06	3.42046e+07	1.0301e+06	1.32422e+07	342593	2.54719e+07	434527	7.2962e+06	7.57949e+07	0	3.13232e+07	0	1.36747e+06	5.09915e+08	3.48056e+06	2.51224e+07	0	9.50349e+06	2.30991e+09	3.26159e+07	5.66438e+08	1.29722e+07	33545.8	1.05313e+09	4.17373e+07	2.94322e+06	0	0	4.95275e+08	0	1.94561e+08	0	2.03171e+08	7.25067e+09	2.40343e+07
SB04-011	Amide_G12V	1.15828e+09	2.96899e+09	5.10675e+07	2.1069e+08	3.09141e+08	230289	0	1.40649e+06	1.09179e+08	1.76747e+08	4.66937e+08	3.49519e+06	6.04472e+08	1.96291e+06	2.12346e+07	585832	6.03697e+06	102093	1.65045e+07	178336	3.9432e+06	5.41544e+07	0	1.66547e+07	0	1.0707e+06	3.18924e+08	216120	1.80222e+07	0	4.80104e+06	1.16523e+09	1.65257e+07	2.40439e+08	4.12543e+06	0	9.305e+08	2.04765e+07	1.50185e+06	0	0	3.63677e+08	0	1.03982e+08	0	1.01519e+08	5.84894e+09	1.95567e+07
SB04-012	Amide_G12V	1.2301e+09	3.06719e+09	4.46456e+07	2.19121e+08	3.37199e+08	485832	0	1.08125e+06	1.09768e+08	1.81927e+08	5.18258e+08	3.75466e+06	6.22916e+08	1.85021e+06	2.44595e+07	620112	6.93349e+06	121719	1.58262e+07	208614	3.64886e+06	5.5294e+07	0	1.67861e+07	0	1.00061e+06	3.36511e+08	0	1.89816e+07	0	4.9046e+06	1.48016e+09	1.98572e+07	2.54042e+08	4.33413e+06	0	9.36522e+08	2.05303e+07	1.70059e+06	0	0	3.78458e+08	0	1.07532e+08	0	1.06574e+08	6.12719e+09	2.07188e+07
SB04-013	Amide_G12V	1.1893e+09	3.09251e+09	4.61432e+07	2.30303e+08	3.68234e+08	328952	0	1.25399e+06	1.22913e+08	2.04955e+08	5.95049e+08	3.83662e+06	7.08049e+08	2.20075e+06	3.06453e+07	960351	1.01185e+07	299337	1.55467e+07	165952	3.65396e+06	5.68274e+07	0	1.75618e+07	0	1.05815e+06	3.82233e+08	0	2.02453e+07	0	5.07609e+06	1.47401e+09	2.00759e+07	2.73156e+08	4.54946e+06	0	9.88644e+08	2.22724e+07	1.88876e+06	0	0	4.13961e+08	0	1.18977e+08	0	1.14211e+08	6.90351e+09	2.41032e+07
SB04-014	Amide_G12V	1.23238e+09	3.15836e+09	4.32141e+07	2.28042e+08	3.53201e+08	534376	0	1.312e+06	1.13446e+08	1.94042e+08	6.04036e+08	2.90829e+06	6.64016e+08	2.00432e+06	2.93224e+07	857862	8.62238e+06	155947	1.67828e+07	212241	4.17887e+06	5.90328e+07	0	1.71853e+07	0	1.06446e+06	3.51092e+08	0	2.13481e+07	0	5.82869e+06	1.39068e+09	1.94041e+07	2.60757e+08	4.65367e+06	0	1.00641e+09	2.14648e+07	1.8618e+06	0	0	3.99342e+08	0	1.09635e+08	0	1.05038e+08	6.56559e+09	2.22203e+07
SB04-015	Amide_G12V	1.28444e+09	3.19788e+09	5.58092e+07	2.32865e+08	3.81262e+08	462306	0	1.37756e+06	1.23065e+08	2.10295e+08	6.28374e+08	4.56962e+06	7.02405e+08	2.31992e+06	3.25626e+07	1.03076e+06	9.71135e+06	225769	1.82595e+07	62096.4	4.36183e+06	6.32282e+07	0	1.86699e+07	0	1.22367e+06	3.56595e+08	0	2.22081e+07	0	5.93208e+06	1.7984e+09	2.49379e+07	2.7917e+08	4.72348e+06	0	1.04299e+09	2.28303e+07	1.89358e+06	0	0	4.56893e+08	0	1.26427e+08	0	1.17085e+08	7.0434e+09	2.31206e+07
SB04-016	Ammonia_Parental	1.65962e+09	4.24071e+09	3.02657e+07	1.05804e+08	1.21865e+08	441350	0	7.32206e+06	1.78154e+08	1.28262e+09	8.36652e+08	8.44927e+06	1.27628e+09	6.23404e+06	4.09926e+07	5.07767e+06	2.05856e+06	263520	4.3083e+06	154065	0	7.32627e+07	6.67646e+06	3.24237e+06	286630	1.60605e+06	5.47721e+08	3.40062e+07	2.70963e+07	1.31975e+06	312924	3.57343e+09	5.109e+07	1.07707e+09	9.69564e+06	981065	3.36539e+08	1.74832e+08	1.35033e+06	315566	0	4.46933e+08	4.8206e+07	1.74638e+07	5.70706e+06	1.85961e+08	5.06634e+09	1.54906e+07
SB04-017	Ammonia_Parental	1.35107e+09	3.38852e+09	2.80043e+07	9.72706e+07	9.6193e+07	281297	0	6.43888e+06	1.46978e+08	1.53247e+09	7.14916e+08	7.56144e+06	1.1065e+09	5.74006e+06	4.10861e+07	4.43226e+06	1.83454e+06	374182	4.74001e+06	389470	0	6.12079e+07	3.31347e+06	2.32626e+06	508260	1.41347e+06	4.74891e+08	2.81027e+07	2.3483e+07	686873	305807	3.11468e+09	4.37e+07	9.4724e+08	8.27623e+06	719545	2.49366e+08	1.31357e+08	1.16828e+06	180528	0	3.55682e+08	4.05526e+06	1.16609e+07	3.69856e+06	1.62033e+08	4.35091e+09	1.36932e+07
SB04-018	Ammonia_Parental	1.32848e+09	3.28839e+09	3.08664e+07	9.08622e+07	8.72675e+07	181584	0	7.15645e+06	1.49874e+08	1.52983e+09	7.29219e+08	6.6659e+06	1.08814e+09	5.41276e+06	4.27314e+07	4.80841e+06	1.85592e+06	437786	4.35417e+06	133421	0	5.85588e+07	3.60253e+06	2.60328e+06	326709	1.28429e+06	4.68406e+08	2.4572e+07	2.25678e+07	553331	319731	3.0506e+09	4.30054e+07	9.40372e+08	7.98463e+06	856353	2.48235e+08	1.29091e+08	1.11846e+06	265800	0	3.57983e+08	5.43848e+06	1.25066e+07	4.78078e+06	1.59266e+08	4.20107e+09	1.36913e+07
SB04-019	Ammonia_Parental	1.28367e+09	3.21092e+09	2.53484e+07	1.03398e+08	1.22952e+08	223342	0	5.86479e+06	1.55213e+08	1.03333e+09	6.95188e+08	7.30222e+06	1.09755e+09	5.7592e+06	3.95046e+07	5.8038e+06	2.84913e+06	390358	4.91433e+06	341550	0	6.44089e+07	8.00952e+06	3.10662e+06	366942	1.40871e+06	4.89295e+08	2.9083e+07	2.46346e+07	1.59866e+06	603804	3.73442e+09	5.42015e+07	9.53089e+08	8.79466e+06	768101	3.5892e+08	1.67406e+08	1.09591e+06	274832	0	3.93487e+08	5.96787e+07	1.75468e+07	4.30734e+06	1.50387e+08	4.29946e+09	1.35732e+07
SB04-020	Ammonia_Parental	1.36572e+09	3.37875e+09	2.83225e+07	1.01925e+08	1.07772e+08	287521	0	6.00882e+06	1.45363e+08	1.1337e+09	6.87038e+08	7.39423e+06	1.06763e+09	5.37565e+06	4.09157e+07	5.32716e+06	2.5247e+06	431001	4.77125e+06	431553	0	6.26911e+07	3.76987e+06	2.51708e+06	372312	1.45713e+06	4.55213e+08	2.81838e+07	2.43893e+07	1.33807e+06	259692	3.09936e+09	4.40955e+07	9.21926e+08	8.16123e+06	710871	2.84211e+08	1.40849e+08	1.03812e+06	200224	0	3.70975e+08	3.16294e+07	1.48701e+07	4.47506e+06	1.4471e+08	4.30331e+09	1.42075e+07
SB04-021	Ammonia_G12D	1.40307e+09	3.60045e+09	1.47859e+07	2.52712e+08	1.25829e+08	1.86381e+06	0	5.70656e+07	8.78188e+07	2.87727e+08	5.68167e+08	4.89637e+06	1.07638e+09	7.55017e+06	4.77837e+07	9.07067e+06	4.08918e+06	1.06645e+06	2.24649e+07	3.10072e+06	1.29737e+06	6.82098e+07	1.0746e+07	5.89697e+06	1.23737e+06	1.44566e+06	5.39443e+08	5.67227e+07	2.2854e+07	2.61115e+06	993310	2.04706e+09	2.88981e+07	1.07725e+09	1.0093e+07	940239	5.615e+08	2.43411e+08	1.58474e+06	140938	0	3.45225e+08	7.4203e+07	2.92063e+07	9.75997e+06	2.15667e+08	4.92222e+09	1.64689e+07
SB04-022	Ammonia_G12D	1.29999e+09	3.31319e+09	1.57115e+07	2.57506e+08	1.28804e+08	1.71901e+06	0	5.00609e+07	8.17855e+07	2.78258e+08	5.36023e+08	4.95178e+06	1.0356e+09	6.96428e+06	4.8068e+07	8.62803e+06	4.43368e+06	1.29977e+06	2.06639e+07	2.69167e+06	813841	6.47596e+07	9.81407e+06	5.16828e+06	1.16872e+06	1.48022e+06	5.20395e+08	5.83923e+07	2.33794e+07	2.25436e+06	873136	2.20434e+09	3.05474e+07	1.07926e+09	9.94105e+06	870578	5.30146e+08	2.37279e+08	1.54565e+06	118907	0	3.51316e+08	7.01534e+07	2.7863e+07	9.38397e+06	2.07132e+08	4.87248e+09	1.61675e+07
SB04-023	Ammonia_G12D	1.30593e+09	3.43841e+09	1.66046e+07	2.53665e+08	1.23996e+08	1.62923e+06	0	5.35061e+07	8.51058e+07	2.87997e+08	5.78596e+08	4.94001e+06	1.09139e+09	7.29299e+06	4.02642e+07	6.97995e+06	4.36155e+06	1.08711e+06	1.3596e+07	1.37889e+06	592518	6.14063e+07	9.69058e+06	6.2065e+06	1.47316e+06	1.31236e+06	4.87797e+08	5.78692e+07	2.20801e+07	2.07023e+06	1.1702e+06	2.26365e+09	3.13034e+07	1.14211e+09	1.04883e+07	889204	5.08803e+08	2.39989e+08	1.69667e+06	163841	0	3.36475e+08	6.96945e+07	3.01693e+07	1.12232e+07	2.06336e+08	4.90365e+09	1.60699e+07
SB04-024	Ammonia_G12D	1.36978e+09	3.44966e+09	2.16813e+07	2.53514e+08	1.35592e+08	1.86539e+06	0	5.2311e+07	8.46684e+07	2.68298e+08	5.28321e+08	4.48173e+06	1.0057e+09	6.63997e+06	4.2454e+07	8.24263e+06	4.47235e+06	992703	1.98284e+07	2.61795e+06	1.09092e+06	6.40732e+07	1.12185e+07	5.87639e+06	1.2681e+06	1.23531e+06	5.36483e+08	5.84649e+07	2.2088e+07	2.64435e+06	1.10807e+06	2.06571e+09	2.92619e+07	1.03101e+09	9.62653e+06	767678	5.91896e+08	2.42201e+08	1.55955e+06	189290	0	3.47785e+08	7.73813e+07	2.95533e+07	8.80533e+06	2.00932e+08	4.57142e+09	1.58666e+07
SB04-025	Ammonia_G12D	1.39719e+09	3.56997e+09	1.88313e+07	2.63179e+08	1.42314e+08	1.71018e+06	0	5.06462e+07	8.82244e+07	2.94336e+08	5.70018e+08	5.66793e+06	1.08638e+09	7.41091e+06	4.68631e+07	8.63998e+06	4.87958e+06	1.21366e+06	2.02477e+07	2.3505e+06	1.16599e+06	6.89284e+07	1.13242e+07	6.55205e+06	1.62488e+06	1.27006e+06	5.48329e+08	6.16529e+07	2.40237e+07	2.63576e+06	1.12752e+06	2.22076e+09	3.15953e+07	1.1032e+09	1.03156e+07	719829	5.7208e+08	2.44396e+08	1.62266e+06	196288	0	3.84082e+08	8.10705e+07	3.30054e+07	1.06447e+07	2.07784e+08	4.95953e+09	1.62767e+07
SB04-026	Ammonia_G12V	1.62798e+09	4.09865e+09	2.44379e+07	1.20536e+08	1.12745e+08	449773	0	3.77058e+07	1.47302e+08	3.46765e+08	6.77477e+08	5.3661e+06	1.02662e+09	4.59969e+06	3.07276e+07	4.51189e+06	2.54328e+06	334382	2.2337e+07	2.24505e+06	659947	7.57976e+07	8.16982e+06	3.45756e+06	509655	1.57902e+06	4.87881e+08	3.33362e+07	2.45937e+07	1.62997e+06	430465	2.4078e+09	3.38626e+07	7.4391e+08	6.04622e+06	234511	6.58379e+08	4.16904e+08	1.56129e+06	138057	0	4.86824e+08	7.5649e+07	2.33393e+07	6.97385e+06	1.72888e+08	6.46372e+09	2.11517e+07
SB04-027	Ammonia_G12V	1.27586e+09	3.17265e+09	1.86403e+07	1.13164e+08	9.1333e+07	247179	0	2.90626e+07	1.09372e+08	2.8311e+08	5.81709e+08	5.10907e+06	8.17364e+08	3.60427e+06	3.33717e+07	4.32683e+06	2.2177e+06	477352	1.81088e+07	1.56885e+06	505601	6.10212e+07	5.4968e+06	2.73159e+06	487301	1.12395e+06	4.02933e+08	2.4854e+07	2.19479e+07	936835	446415	1.79958e+09	2.49085e+07	6.21861e+08	4.87969e+06	101980	5.08587e+08	3.39631e+08	1.24826e+06	143807	0	3.81806e+08	2.07274e+07	1.65331e+07	5.68344e+06	1.42037e+08	5.24096e+09	1.77494e+07
SB04-028	Ammonia_G12V	1.25737e+09	3.15925e+09	1.84928e+07	1.12582e+08	8.45784e+07	291193	0	3.15425e+07	1.11151e+08	2.73546e+08	5.8145e+08	4.3764e+06	7.97037e+08	3.7525e+06	4.19944e+07	5.6845e+06	2.8512e+06	754452	1.9607e+07	2.01614e+06	820376	5.83555e+07	5.38871e+06	2.62238e+06	514851	952727	4.09164e+08	2.48772e+07	2.20824e+07	1.09577e+06	228223	1.63326e+09	2.33442e+07	6.0136e+08	4.76435e+06	184952	4.85879e+08	3.32698e+08	1.24248e+06	139531	0	3.47971e+08	3.03342e+07	1.63195e+07	5.69356e+06	1.37791e+08	4.93213e+09	1.66007e+07
SB04-029	Ammonia_G12V	1.26435e+09	3.12488e+09	2.44538e+07	1.1302e+08	1.01867e+08	294718	0	2.73525e+07	1.12027e+08	2.55553e+08	5.43038e+08	4.71016e+06	7.73884e+08	3.78572e+06	2.90388e+07	4.36358e+06	2.27329e+06	459609	1.94618e+07	2.3854e+06	746793	6.17686e+07	5.2895e+06	3.29694e+06	178278	1.16219e+06	4.05495e+08	2.54946e+07	2.20878e+07	1.59383e+06	437613	1.64463e+09	2.29835e+07	5.86903e+08	4.57402e+06	144948	5.70968e+08	3.38066e+08	1.24453e+06	124671	0	3.7052e+08	5.76908e+07	1.75458e+07	4.98977e+06	1.28256e+08	4.85664e+09	1.66371e+07
SB04-030	Ammonia_G12V	1.35224e+09	3.22725e+09	3.1554e+07	1.16367e+08	1.02412e+08	335725	0	3.01216e+07	1.21915e+08	3.16575e+08	6.04297e+08	5.36844e+06	8.78209e+08	4.10796e+06	3.6264e+07	5.16911e+06	2.77297e+06	485771	2.32508e+07	2.64581e+06	894985	6.8132e+07	6.0384e+06	3.58169e+06	448910	1.35759e+06	4.12108e+08	2.47901e+07	2.50162e+07	1.377e+06	647043	1.93667e+09	2.73621e+07	6.47889e+08	5.17127e+06	196804	5.18143e+08	3.35458e+08	1.32731e+06	139067	0	4.30386e+08	4.51233e+07	1.99859e+07	7.28416e+06	1.38953e+08	5.42745e+09	1.72882e+07
SB04-031	Alpha_Parental	1.93473e+09	4.2096e+09	1.57059e+07	4.34196e+08	1.00263e+09	79476.3	0	1.47875e+07	1.23179e+08	3.19037e+08	6.57718e+08	5.03773e+06	1.22997e+09	9.88005e+06	4.58657e+07	1.01856e+07	4.90388e+06	0	2.81536e+06	483056	0	7.8736e+07	1.65041e+07	8.74113e+06	0	2.41048e+06	2.50618e+08	5.40931e+07	3.02215e+07	4.61941e+06	2.07285e+06	2.0954e+09	2.98038e+07	5.77056e+08	1.19188e+07	0	4.49661e+08	6.47753e+08	1.00185e+06	384636	176164	3.60785e+08	9.11984e+07	4.11455e+07	19910.1	1.53267e+08	5.42768e+09	1.88615e+07
SB04-032	Alpha_Parental	1.88781e+09	4.1108e+09	1.69407e+07	4.41258e+08	1.00144e+09	339696	0	1.40055e+07	1.15602e+08	2.94671e+08	6.60558e+08	4.94287e+06	1.20036e+09	9.58877e+06	5.09464e+07	1.04969e+07	5.80872e+06	0	2.88787e+06	274921	0	7.85042e+07	1.64288e+07	8.44924e+06	0	1.83113e+06	2.26008e+08	5.2002e+07	2.94328e+07	4.33279e+06	2.12625e+06	2.19861e+09	3.1032e+07	5.6678e+08	1.08086e+07	0	4.33221e+08	6.13364e+08	821196	350052	90319.7	3.67616e+08	9.10758e+07	4.04359e+07	0	1.46615e+08	5.32811e+09	1.72926e+07
SB04-033	Alpha_Parental	1.95294e+09	4.34123e+09	1.62897e+07	4.47445e+08	1.03881e+09	304540	0	1.5466e+07	1.31387e+08	3.36682e+08	7.46058e+08	5.28786e+06	1.30047e+09	1.06686e+07	4.91581e+07	1.11411e+07	5.83802e+06	0	2.45743e+06	287812	0	8.24659e+07	1.80131e+07	9.61906e+06	0	2.35441e+06	2.38537e+08	5.71325e+07	3.05318e+07	5.13731e+06	2.24577e+06	2.25556e+09	3.17944e+07	6.00653e+08	1.25001e+07	0	4.52771e+08	6.49588e+08	1.03345e+06	380045	201499	3.9136e+08	9.86325e+07	4.53438e+07	0	1.65367e+08	5.86845e+09	1.92157e+07
SB04-034	Alpha_Parental	2.04938e+09	4.3619e+09	2.48285e+07	4.35001e+08	1.02245e+09	392087	0	1.46395e+07	1.15342e+08	2.81873e+08	6.41016e+08	5.2035e+06	1.21048e+09	9.25497e+06	5.09078e+07	1.15276e+07	5.5828e+06	0	3.32535e+06	426429	0	8.18719e+07	1.61001e+07	8.88167e+06	0	2.22726e+06	2.28755e+08	5.58726e+07	3.0876e+07	5.07898e+06	2.21375e+06	1.98814e+09	2.78591e+07	5.69111e+08	1.02977e+07	0	4.23702e+08	6.03546e+08	908511	291202	157238	3.95832e+08	9.74405e+07	4.21111e+07	0	1.48485e+08	5.39494e+09	1.79004e+07
SB04-035	Alpha_Parental	1.94076e+09	4.13972e+09	2.91961e+07	4.83876e+08	1.16218e+09	480865	0	1.67191e+07	1.35422e+08	3.60442e+08	7.35736e+08	5.91085e+06	1.41674e+09	1.13855e+07	5.57529e+07	1.24892e+07	6.44872e+06	0	3.50778e+06	268723	0	9.01907e+07	1.91089e+07	9.49903e+06	0	2.67517e+06	2.55027e+08	6.73115e+07	3.42903e+07	5.3431e+06	2.55868e+06	2.80582e+09	3.92434e+07	6.66726e+08	1.25587e+07	0	4.99534e+08	6.99759e+08	1.12531e+06	353928	269838	4.54679e+08	1.10469e+08	4.98023e+07	0	1.68563e+08	6.50747e+09	2.10065e+07
SB04-036	Alpha_G12D	1.85703e+09	4.07856e+09	3.89731e+07	6.1315e+08	8.2252e+08	1.12645e+06	95187.8	1.84068e+08	9.62879e+07	2.69247e+08	6.07411e+08	4.37392e+06	1.41277e+09	1.7099e+07	6.48141e+07	1.73638e+07	9.39038e+06	295623	1.52028e+07	3.43381e+06	1.4317e+06	8.72708e+07	2.17659e+07	1.29894e+07	0	2.22656e+06	2.79212e+08	1.37931e+08	3.07592e+07	6.35639e+06	3.05045e+06	2.43027e+09	3.41151e+07	7.79657e+08	1.34832e+07	0	5.75927e+08	8.43526e+08	1.84289e+06	318810	192272	4.71667e+08	1.36379e+08	7.02197e+07	0	2.46984e+08	6.5997e+09	2.1941e+07
SB04-037	Alpha_G12D	1.88345e+09	4.14636e+09	4.35547e+07	6.31573e+08	8.79357e+08	1.1197e+06	110874	1.69939e+08	9.53256e+07	2.86087e+08	6.4345e+08	5.31069e+06	1.49208e+09	1.7835e+07	6.70733e+07	1.74146e+07	1.06121e+07	367495	1.14678e+07	2.26643e+06	1.16911e+06	8.56243e+07	2.06177e+07	1.24311e+07	0	2.01772e+06	2.9196e+08	1.42345e+08	3.00616e+07	6.38362e+06	3.04343e+06	2.3892e+09	3.3856e+07	7.96704e+08	1.37286e+07	0	5.94545e+08	8.71768e+08	1.71036e+06	273645	346455	4.70487e+08	1.33294e+08	6.97458e+07	0	2.43021e+08	7.17398e+09	2.48575e+07
SB04-038	Alpha_G12D	2.42178e+09	5.63813e+09	6.91775e+07	7.52235e+08	1.17788e+09	1.80735e+06	160717	2.69649e+08	1.45724e+08	4.02174e+08	9.30809e+08	5.83132e+06	2.09991e+09	2.61288e+07	7.65225e+07	2.03228e+07	1.13093e+07	150239	1.49886e+07	3.03839e+06	1.60138e+06	1.09412e+08	2.86918e+07	1.60318e+07	0	2.63254e+06	3.51217e+08	1.90708e+08	3.69243e+07	6.8015e+06	3.43593e+06	3.58105e+09	5.13462e+07	1.03193e+09	1.68047e+07	0	7.85338e+08	1.13732e+09	2.65552e+06	478863	376865	6.89218e+08	2.0001e+08	1.04485e+08	0	3.60285e+08	1.01593e+10	3.39121e+07
SB04-039	Alpha_G12D	2.4801e+09	5.51736e+09	7.55663e+07	7.02063e+08	1.12892e+09	2.16094e+06	216722	2.70863e+08	1.40226e+08	3.9381e+08	8.59673e+08	6.36506e+06	2.13769e+09	2.45889e+07	7.99748e+07	2.04711e+07	1.16652e+07	307529	1.78339e+07	3.7529e+06	1.26557e+06	1.19588e+08	2.91978e+07	1.6444e+07	0	2.74258e+06	3.5649e+08	1.82481e+08	3.61102e+07	6.9491e+06	3.92709e+06	3.3872e+09	4.83976e+07	9.93017e+08	1.63475e+07	0	7.77195e+08	1.12455e+09	2.66624e+06	551935	378356	7.59972e+08	2.13626e+08	1.08205e+08	0	3.519e+08	1.00738e+10	3.43412e+07
SB04-040	Alpha_G12D	2.33704e+09	5.43616e+09	7.14293e+07	7.14163e+08	1.14837e+09	2.03225e+06	240212	2.44051e+08	1.38015e+08	3.95021e+08	8.59847e+08	5.9525e+06	2.10012e+09	2.46981e+07	7.62134e+07	1.92763e+07	1.0549e+07	185095	1.86667e+07	3.40897e+06	1.41081e+06	1.22692e+08	2.96245e+07	1.66243e+07	0	2.55047e+06	3.58193e+08	1.89505e+08	3.8042e+07	7.26997e+06	3.63949e+06	3.58455e+09	5.17943e+07	9.75029e+08	1.61092e+07	0	7.73538e+08	1.11268e+09	2.59458e+06	467619	308330	7.50224e+08	2.0951e+08	1.07642e+08	0	3.41295e+08	1.00459e+10	3.4765e+07
SB04-041	Alpha_G12V	2.55507e+09	5.39472e+09	5.06748e+07	3.77109e+08	7.36568e+08	241623	0	8.46069e+07	1.56516e+08	2.81801e+08	7.79544e+08	3.2242e+06	1.19281e+09	8.21166e+06	4.79903e+07	1.13866e+07	5.76959e+06	0	1.07178e+07	2.01382e+06	762874	8.58552e+07	1.77648e+07	9.0097e+06	0	2.31746e+06	2.4225e+08	4.0415e+07	3.26304e+07	5.63991e+06	2.35821e+06	1.72796e+09	2.44026e+07	4.51236e+08	6.38032e+06	0	7.14945e+08	1.07871e+09	1.79696e+06	316010	154286	4.88882e+08	1.16572e+08	5.1558e+07	0	1.80493e+08	8.22087e+09	2.755e+07
SB04-042	Alpha_G12V	2.03492e+09	4.21387e+09	4.31491e+07	3.58793e+08	6.62611e+08	306347	0	6.33668e+07	1.18644e+08	2.24749e+08	6.47599e+08	3.41064e+06	9.95882e+08	6.88803e+06	5.14851e+07	1.14709e+07	5.86912e+06	0	1.04031e+07	1.82128e+06	729339	7.31232e+07	1.49533e+07	7.52495e+06	0	1.7185e+06	2.13141e+08	4.00495e+07	2.99211e+07	4.41104e+06	1.79565e+06	1.61647e+09	2.25969e+07	4.02373e+08	6.17451e+06	0	6.19226e+08	9.29354e+08	1.41269e+06	140334	173208	4.02685e+08	9.72649e+07	4.15282e+07	0	1.40014e+08	6.95695e+09	2.34815e+07
SB04-043	Alpha_G12V	2.02522e+09	4.28894e+09	4.4221e+07	3.55099e+08	6.48675e+08	268764	0	6.65911e+07	1.29469e+08	2.22603e+08	6.53962e+08	3.9277e+06	9.89865e+08	6.69579e+06	5.65974e+07	1.3274e+07	6.89708e+06	0	9.75768e+06	1.83831e+06	637706	7.29087e+07	1.51613e+07	7.84384e+06	0	1.94889e+06	2.00679e+08	4.28042e+07	3.0019e+07	5.28925e+06	2.03514e+06	1.90491e+09	2.72038e+07	4.11065e+08	6.00717e+06	0	6.17476e+08	9.19718e+08	1.63552e+06	287525	176930	4.2828e+08	1.03423e+08	4.46425e+07	0	1.40318e+08	6.78977e+09	2.3775e+07
SB04-044	Alpha_G12V	1.90249e+09	4.02588e+09	4.5674e+07	3.4748e+08	6.33277e+08	268794	0	7.04474e+07	1.19294e+08	2.12689e+08	6.52182e+08	3.05603e+06	9.45292e+08	6.17687e+06	5.30841e+07	1.20471e+07	5.7529e+06	0	1.59803e+07	3.04105e+06	1.17554e+06	7.27683e+07	1.38918e+07	7.2938e+06	0	1.76365e+06	1.99589e+08	3.77117e+07	3.27271e+07	5.13945e+06	2.13985e+06	1.40549e+09	1.9703e+07	3.7993e+08	5.29607e+06	0	6.09621e+08	9.08268e+08	1.44963e+06	187323	113118	3.93857e+08	9.30999e+07	3.74951e+07	0	1.51392e+08	6.65365e+09	2.25847e+07
SB04-045	Alpha_G12V	1.93917e+09	3.92596e+09	4.56241e+07	3.51914e+08	6.79834e+08	309043	0	6.43558e+07	1.15435e+08	2.14623e+08	6.28865e+08	2.94969e+06	9.42228e+08	6.16247e+06	4.98581e+07	1.11036e+07	5.52606e+06	0	1.57846e+07	2.92025e+06	1.42669e+06	7.6502e+07	1.4706e+07	7.56335e+06	0	1.76977e+06	2.04253e+08	3.66307e+07	3.27911e+07	4.68007e+06	2.52033e+06	1.41342e+09	1.94455e+07	3.92213e+08	5.40845e+06	0	5.9939e+08	8.98479e+08	1.38669e+06	172631	149054	4.16698e+08	9.84456e+07	3.91731e+07	0	1.45622e+08	6.89769e+09	2.33096e+07
		Quality Control
Code	Sample	valine-d8	hippuric acid-d5	2/3-phosphoglycerate	2-hydroxyglutarate	2-ketoglutarate	3-phosphoserine	3-phosphoserine_N1	4-aminobutyrate_N1	4-guanidinobutanoate	acetylcarnitine	acetylcholine	acetyl-CoA	acetylserine	acetylserine_N1	adenine	adenine_N1	adenine_N2	adenine_N3	adenosine	adenosine_N1	adenosine_N2	ADP	ADP_N1	ADP_N2	ADP_N3	ADP-ribose	alanine	alanine_N1	AMP	AMP_N1	AMP_N2	arginine	arginine_N1	asparagine	asparagine_N1	asparagine_N2	aspartate	aspartate_N1	aspartylaspartate	aspartylaspartate_N1	aspartylaspartate_N2	ATP	ATP_N1	ATP_N2	ATP_N3	beta-alanine	betaine	betaine_N1
POOLB0	amide	1.27049e+09	3.41502e+09	3.49381e+07	3.32077e+08	4.67706e+08	577059	0	2.55023e+06	1.1838e+08	2.72583e+08	6.34962e+08	5.43754e+06	8.90762e+08	2.87219e+06	2.40787e+07	543748	7.81381e+06	124478	1.31102e+07	80831.5	3.56964e+06	6.57713e+07	0	2.38481e+07	0	1.01572e+06	4.12538e+08	872791	2.23612e+07	0	7.3524e+06	1.82858e+09	2.55886e+07	4.21393e+08	9.71854e+06	50941.3	9.51547e+08	2.93368e+07	2.14368e+06	0	0	4.14608e+08	0	1.42927e+08	56477.2	1.4592e+08	6.57454e+09	2.18098e+07
POOLB1	amide	1.28226e+09	3.34732e+09	3.81103e+07	3.30188e+08	4.58739e+08	704862	0	2.52305e+06	1.21054e+08	2.77118e+08	6.34196e+08	5.2101e+06	8.93947e+08	2.91154e+06	2.4964e+07	651199	8.20069e+06	123390	1.38197e+07	141336	3.6895e+06	6.99795e+07	0	2.53506e+07	0	1.11839e+06	4.2614e+08	1.65415e+06	2.24658e+07	0	7.35463e+06	1.84062e+09	2.55783e+07	4.19526e+08	9.84535e+06	20229.5	9.45215e+08	2.90071e+07	2.03962e+06	0	0	4.32076e+08	0	1.49125e+08	74012.9	1.54272e+08	6.61864e+09	2.1786e+07
POOLB2	amide	1.27582e+09	3.41959e+09	3.82307e+07	3.26444e+08	4.5956e+08	650431	0	2.19542e+06	1.18269e+08	2.76969e+08	6.3727e+08	5.61397e+06	8.92759e+08	3.03116e+06	2.5487e+07	659277	8.77272e+06	171834	1.31306e+07	153475	3.30824e+06	6.90383e+07	0	2.5455e+07	0	1.11227e+06	4.29861e+08	671536	2.33111e+07	0	7.2964e+06	1.7992e+09	2.52659e+07	4.19747e+08	9.78299e+06	60350.3	9.45422e+08	2.93934e+07	2.1879e+06	0	0	4.34754e+08	0	1.49881e+08	27583.6	1.42172e+08	6.6148e+09	2.2636e+07
POOLB3	amide	1.30108e+09	3.3352e+09	3.88696e+07	3.25754e+08	4.57849e+08	529518	0	2.12234e+06	1.15633e+08	2.72453e+08	6.17066e+08	5.14829e+06	8.88926e+08	2.87082e+06	2.55246e+07	723381	8.41829e+06	207097	1.31288e+07	93814.2	3.67997e+06	6.75081e+07	0	2.49174e+07	0	1.06929e+06	4.1511e+08	644024	2.28227e+07	0	7.62614e+06	1.81601e+09	2.56781e+07	4.17437e+08	9.66805e+06	16289.3	9.36152e+08	2.9157e+07	2.22322e+06	0	0	4.28704e+08	0	1.4911e+08	19665	1.44382e+08	6.56871e+09	2.1515e+07
POOLB4	amide	1.28441e+09	3.40386e+09	4.11947e+07	3.33749e+08	4.68509e+08	628348	0	2.05651e+06	1.21583e+08	2.74108e+08	6.35785e+08	4.24125e+06	8.82083e+08	2.80538e+06	3.0252e+07	878613	1.03994e+07	229700	1.36887e+07	30641	3.67963e+06	7.17019e+07	0	2.63132e+07	0	1.26711e+06	4.25736e+08	934237	2.21518e+07	0	7.41763e+06	1.85179e+09	2.57102e+07	4.16821e+08	9.38643e+06	12647	9.48163e+08	2.82321e+07	2.04043e+06	0	0	4.32717e+08	0	1.48567e+08	47752	1.47788e+08	6.7148e+09	2.2779e+07
POOLB5	amide	1.30638e+09	3.38559e+09	4.01823e+07	3.24151e+08	4.57435e+08	619820	0	1.87416e+06	1.17058e+08	2.71305e+08	6.46146e+08	5.7229e+06	8.98306e+08	2.93145e+06	3.07677e+07	704205	1.10749e+07	322896	1.3816e+07	116170	3.8604e+06	7.1295e+07	0	2.55631e+07	0	1.48756e+06	4.17902e+08	656535	2.22512e+07	0	7.83528e+06	1.84215e+09	2.5555e+07	4.13042e+08	9.59968e+06	39148	9.50971e+08	2.92676e+07	2.11943e+06	0	0	4.32254e+08	0	1.49791e+08	10156.2	1.51732e+08	6.6236e+09	2.2041e+07
POOLB6	amide	1.27982e+09	3.41847e+09	4.08926e+07	3.23764e+08	4.5688e+08	650457	0	2.14423e+06	1.19394e+08	2.74627e+08	6.36155e+08	5.6647e+06	8.9597e+08	3.00593e+06	3.07449e+07	1.0139e+06	1.11834e+07	340170	1.37659e+07	190741	3.32323e+06	6.84705e+07	0	2.42408e+07	0	1.43635e+06	4.15688e+08	390404	2.2541e+07	0	8.11819e+06	1.84021e+09	2.56318e+07	4.20116e+08	9.74186e+06	40962.4	9.45474e+08	2.92883e+07	2.00884e+06	0	0	4.29454e+08	0	1.49514e+08	26376.2	1.45797e+08	6.80336e+09	2.3204e+07
POOLB7	amide	1.26983e+09	3.34152e+09	3.90955e+07	3.2522e+08	4.60072e+08	684299	0	2.31506e+06	1.20854e+08	2.70988e+08	6.3242e+08	5.30254e+06	8.90689e+08	2.92021e+06	3.31686e+07	951592	1.21925e+07	284855	1.33225e+07	160791	3.68237e+06	6.83317e+07	0	2.44677e+07	0	1.2404e+06	4.26205e+08	579123	2.26297e+07	0	7.46093e+06	1.81372e+09	2.53695e+07	4.18611e+08	9.54371e+06	57240.5	9.42352e+08	2.8943e+07	2.11723e+06	0	0	4.30389e+08	0	1.49265e+08	45728.4	1.50102e+08	6.74209e+09	2.28644e+07
POOLB8	amide	1.26593e+09	3.35717e+09	3.90006e+07	3.25523e+08	4.48411e+08	628780	0	2.09484e+06	1.18203e+08	2.75929e+08	6.35339e+08	6.0959e+06	8.89709e+08	3.04091e+06	3.39334e+07	1.0368e+06	1.19518e+07	302266	1.33996e+07	151044	3.63184e+06	7.01836e+07	0	2.54289e+07	0	1.32062e+06	4.28694e+08	706706	2.2877e+07	0	7.66379e+06	1.82216e+09	2.57187e+07	4.15195e+08	9.05468e+06	0	9.49813e+08	2.91616e+07	2.15262e+06	0	0	4.28633e+08	0	1.48537e+08	128024	1.45424e+08	6.6161e+09	2.14439e+07
POOLB9	amide	1.27435e+09	3.29024e+09	4.00499e+07	3.26099e+08	4.58572e+08	641874	0	2.58399e+06	1.18291e+08	2.73779e+08	6.28412e+08	5.4222e+06	8.96179e+08	3.03845e+06	3.49149e+07	898639	1.20413e+07	379378	1.33938e+07	156178	3.61217e+06	6.86833e+07	0	2.54642e+07	0	1.4749e+06	4.28753e+08	1.01876e+06	2.21236e+07	0	7.68705e+06	1.85172e+09	2.58484e+07	4.11483e+08	9.68114e+06	36153.8	9.40713e+08	2.92945e+07	2.12808e+06	0	0	4.24406e+08	0	1.47558e+08	55519.7	1.4747e+08	6.73838e+09	2.22318e+07
	%RSD	1.03921	1.29931	4.5782	1.05458	1.22913	7.91939	#DIV/0!	10.6356	1.57323	0.80194	1.16281	9.08728	0.519996	2.80295	13.796	21.2055	17.0056	36.5377	2.17268	37.1321	4.70751	2.56697	#DIV/0!	2.92539	#DIV/0!	13.8289	1.55793	42.7317	1.64534	#DIV/0!	3.40286	0.960018	0.666763	0.7743	2.41801	60.8171	0.513787	1.16584	3.22675	#DIV/0!	#DIV/0!	1.34006	#DIV/0!	1.38165	68.9277	2.45928	1.21604	2.74682
POOLC1	ammonium	1.32075e+09	3.31554e+09	2.13516e+07	1.52229e+08	1.10786e+08	687546	0	2.89101e+07	1.13462e+08	6.09707e+08	6.10467e+08	5.95814e+06	9.85124e+08	5.74525e+06	3.46037e+07	4.92592e+06	3.07075e+06	500538	1.48234e+07	1.73812e+06	618723	6.09391e+07	6.58122e+06	4.0777e+06	591632	1.19886e+06	4.58685e+08	3.85561e+07	2.16684e+07	1.67431e+06	800730	2.37088e+09	3.30278e+07	8.71688e+08	7.81218e+06	723303	4.65407e+08	2.54362e+08	1.35688e+06	166423	0	3.58941e+08	5.73173e+07	2.13428e+07	6.33447e+06	1.60609e+08	4.73597e+09	1.54609e+07
POOLC2	ammonium	1.33281e+09	3.38809e+09	2.31199e+07	1.50445e+08	1.10428e+08	781626	0	3.00989e+07	1.14836e+08	6.17948e+08	6.12898e+08	5.63051e+06	1.00714e+09	5.55971e+06	3.3757e+07	5.03739e+06	3.23572e+06	581630	1.49914e+07	1.59198e+06	520626	6.28174e+07	7.56617e+06	4.01788e+06	644213	1.13098e+06	4.66192e+08	3.80395e+07	2.34804e+07	1.67535e+06	675023	2.45979e+09	3.47041e+07	8.96029e+08	7.99275e+06	617996	4.72416e+08	2.58188e+08	1.23759e+06	185349	0	3.74219e+08	6.00928e+07	2.1173e+07	6.79837e+06	1.67706e+08	4.81528e+09	1.52544e+07
POOLC3	ammonium	1.34116e+09	3.42449e+09	2.37198e+07	1.50474e+08	1.0978e+08	839311	0	3.00043e+07	1.1869e+08	6.16715e+08	6.17425e+08	5.72479e+06	1.00788e+09	5.72066e+06	3.65575e+07	5.499e+06	2.80811e+06	579280	1.46453e+07	1.97326e+06	388568	6.44666e+07	7.18886e+06	3.90479e+06	774036	1.21079e+06	4.8349e+08	3.67708e+07	2.28855e+07	1.69719e+06	577040	2.50655e+09	3.61929e+07	9.00122e+08	7.89646e+06	648538	4.71738e+08	2.58219e+08	1.41352e+06	129511	0	3.80469e+08	6.51496e+07	2.13012e+07	6.77069e+06	1.66425e+08	4.79415e+09	1.64273e+07
POOLC4	ammonium	1.32519e+09	3.3085e+09	2.20905e+07	1.51005e+08	1.08174e+08	751358	0	3.03071e+07	1.1293e+08	6.09171e+08	6.04528e+08	5.4783e+06	9.9091e+08	5.42086e+06	3.93014e+07	5.78008e+06	2.91414e+06	534281	1.44302e+07	1.63035e+06	321090	6.44993e+07	6.7956e+06	3.80017e+06	786852	1.26809e+06	4.68628e+08	3.70892e+07	2.31155e+07	1.56699e+06	576089	2.40779e+09	3.47718e+07	8.73892e+08	7.69328e+06	653759	4.67153e+08	2.54677e+08	1.36058e+06	134390	0	3.68341e+08	6.19308e+07	1.97209e+07	6.83054e+06	1.64298e+08	4.78786e+09	1.62247e+07
POOLC5	ammonium	1.33112e+09	3.30578e+09	2.26874e+07	1.48955e+08	1.07864e+08	744742	0	3.06409e+07	1.16366e+08	6.07014e+08	6.15617e+08	5.59168e+06	9.76738e+08	5.31282e+06	3.99136e+07	5.82441e+06	3.22586e+06	673471	1.46856e+07	1.6303e+06	413638	6.37154e+07	6.9435e+06	3.66135e+06	638161	1.27146e+06	4.73956e+08	3.60381e+07	2.27101e+07	1.66826e+06	632638	2.4355e+09	3.51571e+07	8.79396e+08	7.67543e+06	550897	4.68776e+08	2.55525e+08	1.32728e+06	99329	0	3.67249e+08	5.94103e+07	2.01688e+07	6.86492e+06	1.68781e+08	4.7535e+09	1.55053e+07
POOLC6	ammonium	1.33424e+09	3.30653e+09	2.25699e+07	1.48312e+08	1.11403e+08	803947	0	2.99335e+07	1.15914e+08	6.13616e+08	6.22552e+08	5.92355e+06	9.89166e+08	5.75008e+06	4.12826e+07	5.8985e+06	2.95444e+06	621487	1.3732e+07	1.52554e+06	527253	6.45075e+07	7.55633e+06	4.03642e+06	501915	1.2129e+06	4.63978e+08	3.555e+07	2.22252e+07	1.89959e+06	530773	2.42704e+09	3.42341e+07	8.77658e+08	7.38258e+06	556014	4.69326e+08	2.56758e+08	1.30759e+06	250690	0	3.73647e+08	6.19708e+07	2.04562e+07	6.79236e+06	1.66307e+08	4.8065e+09	1.57574e+07
POOLC7	ammonium	1.32711e+09	3.39951e+09	2.16526e+07	1.48332e+08	1.08483e+08	853405	0	3.07644e+07	1.16791e+08	6.10647e+08	6.17098e+08	6.00328e+06	9.8358e+08	5.36962e+06	4.54525e+07	6.8564e+06	2.95144e+06	701378	1.55041e+07	2.02247e+06	622414	6.47838e+07	8.39189e+06	3.74063e+06	672251	1.30646e+06	4.75442e+08	3.3925e+07	2.35203e+07	1.82564e+06	526827	2.32963e+09	3.3215e+07	8.7641e+08	7.49577e+06	579528	4.66472e+08	2.53559e+08	1.40215e+06	125888	0	3.73449e+08	6.26114e+07	2.08489e+07	6.7785e+06	1.69807e+08	4.77579e+09	1.53364e+07
POOLC8	ammonium	1.322e+09	3.35011e+09	2.16766e+07	1.45195e+08	1.08161e+08	686469	0	2.85033e+07	1.15833e+08	6.05679e+08	6.11581e+08	6.32846e+06	9.77902e+08	5.33325e+06	4.58534e+07	7.03889e+06	3.29291e+06	787698	1.48875e+07	1.55239e+06	636667	6.53022e+07	7.5625e+06	3.75232e+06	817748	1.28133e+06	4.77349e+08	3.57236e+07	2.31497e+07	1.61096e+06	497258	2.36522e+09	3.3327e+07	8.66824e+08	7.4298e+06	595728	4.65132e+08	2.54335e+08	1.34067e+06	143500	0	3.71308e+08	6.21233e+07	1.99799e+07	6.74873e+06	1.65921e+08	4.76527e+09	1.57186e+07
POOLC9	ammonium	1.35269e+09	3.38862e+09	2.14471e+07	1.47745e+08	1.08916e+08	726605	0	2.97633e+07	1.14437e+08	6.18021e+08	6.11811e+08	5.63262e+06	9.93305e+08	5.7236e+06	4.46864e+07	6.73864e+06	3.38917e+06	847513	1.49334e+07	1.6516e+06	469202	6.38845e+07	7.20335e+06	3.92409e+06	754981	1.45847e+06	4.63961e+08	3.52421e+07	2.32513e+07	1.50523e+06	564801	2.30231e+09	3.1994e+07	8.76616e+08	7.49934e+06	695226	4.68384e+08	2.56706e+08	1.33358e+06	223136	0	3.72315e+08	5.89028e+07	2.0298e+07	6.90796e+06	1.65717e+08	4.93659e+09	1.61767e+07
	%RSD	0.757925	1.39615	3.682	1.40917	1.1911	7.93009	#DIV/0!	2.49861	1.53684	0.76711	0.836133	4.59424	1.13631	3.43115	11.4057	12.9538	6.45057	17.8888	3.2516	10.5122	22.4617	2.05354	7.36156	3.81274	15.1866	7.27563	1.67812	3.97459	2.65796	7.22737	15.6434	2.69688	3.78303	1.25267	2.82313	9.67311	0.550226	0.675141	3.87807	30.5183	#DIV/0!	1.59794	3.84837	2.91818	2.46498	1.60877	1.21282	2.67855
POOLD1_210324165327	alpha	2.19819e+09	4.62719e+09	4.47516e+07	5.34356e+08	9.46745e+08	662841	0	1.18005e+08	1.32636e+08	3.15598e+08	7.37989e+08	3.51014e+06	1.40861e+09	1.27677e+07	5.15723e+07	1.16676e+07	6.08277e+06	166587	1.23057e+07	2.07532e+06	966371	7.81018e+07	1.67503e+07	9.37412e+06	0	1.90058e+06	2.63734e+08	8.78915e+07	3.36048e+07	4.96119e+06	1.79641e+06	2.42051e+09	3.53563e+07	6.62957e+08	1.08124e+07	0	6.07725e+08	8.86169e+08	1.65119e+06	233296	130444	4.29528e+08	1.10962e+08	5.24283e+07	0	2.3267e+08	7.98596e+09	2.58516e+07
POOLD1_210324172118	alpha	2.12454e+09	4.47758e+09	4.62995e+07	5.13848e+08	9.13115e+08	818910	0	1.10041e+08	1.25482e+08	3.07242e+08	7.02684e+08	4.12259e+06	1.36707e+09	1.25634e+07	5.10664e+07	1.18056e+07	6.1751e+06	68039.5	1.08493e+07	2.12718e+06	947692	8.03427e+07	1.78016e+07	9.29982e+06	0	1.67358e+06	2.68387e+08	8.60226e+07	3.25697e+07	5.41411e+06	2.87281e+06	2.30738e+09	3.26541e+07	6.37567e+08	1.12739e+07	0	5.95317e+08	8.75681e+08	1.60318e+06	204948	137152	4.46977e+08	1.17192e+08	5.48584e+07	0	2.24389e+08	7.37675e+09	2.40919e+07
POOLD2_210324174908	alpha	2.03697e+09	4.37016e+09	4.57201e+07	5.04029e+08	9.11903e+08	536830	0	1.06463e+08	1.22936e+08	2.98729e+08	6.98003e+08	4.63967e+06	1.34051e+09	1.20082e+07	4.90199e+07	1.1716e+07	6.31836e+06	52934.4	1.14472e+07	2.10019e+06	948709	7.81651e+07	1.81981e+07	9.08461e+06	0	1.85071e+06	2.60869e+08	7.94945e+07	3.19915e+07	5.35429e+06	2.3803e+06	2.20818e+09	3.08839e+07	6.39549e+08	1.07668e+07	0	5.90829e+08	8.60168e+08	1.62877e+06	294340	176126	4.45515e+08	1.16203e+08	5.46961e+07	0	2.17144e+08	7.39696e+09	2.48961e+07
POOLD3_210324181636	alpha	2.08589e+09	4.21014e+09	4.5322e+07	5.00854e+08	8.84753e+08	684778	0	1.03674e+08	1.24074e+08	3.03112e+08	7.0214e+08	4.11268e+06	1.32917e+09	1.19508e+07	5.14294e+07	1.23827e+07	6.4873e+06	23645	1.06256e+07	2.04127e+06	976724	7.90116e+07	1.71113e+07	9.3401e+06	0	1.8598e+06	2.57931e+08	7.88219e+07	3.15653e+07	4.99812e+06	2.12147e+06	2.21653e+09	3.20467e+07	6.40393e+08	1.115e+07	0	5.8303e+08	8.51544e+08	1.44497e+06	335493	202354	4.40979e+08	1.14612e+08	5.46459e+07	0	2.11325e+08	7.19889e+09	2.30731e+07
POOLD4	alpha	1.98607e+09	4.23541e+09	4.40573e+07	5.00333e+08	8.95904e+08	765653	0	9.50682e+07	1.13874e+08	2.86433e+08	6.7148e+08	4.22768e+06	1.28799e+09	1.18963e+07	5.04923e+07	1.23067e+07	6.6571e+06	96508.5	1.04551e+07	2.03422e+06	979880	8.19232e+07	1.7804e+07	9.5386e+06	0	2.05727e+06	2.43778e+08	8.43701e+07	3.04263e+07	5.16136e+06	2.32673e+06	2.17853e+09	3.00389e+07	6.25468e+08	1.1408e+07	0	5.73506e+08	8.40765e+08	1.46885e+06	215486	148113	4.33513e+08	1.13133e+08	5.16944e+07	0	1.95929e+08	6.99553e+09	2.28396e+07
POOLD5	alpha	1.9233e+09	4.292e+09	4.42296e+07	4.94351e+08	8.79314e+08	565926	0	9.41562e+07	1.23512e+08	2.90351e+08	6.63619e+08	4.00115e+06	1.27055e+09	1.21977e+07	5.00687e+07	1.18881e+07	6.5115e+06	79033.7	1.0345e+07	1.7725e+06	930075	8.19028e+07	1.82375e+07	1.01746e+07	0	1.94872e+06	2.5253e+08	8.12125e+07	3.06959e+07	5.54577e+06	2.40405e+06	2.22183e+09	3.14783e+07	6.26685e+08	1.07627e+07	0	5.66293e+08	8.24128e+08	1.48779e+06	333054	176562	4.32709e+08	1.11083e+08	5.29849e+07	0	1.88207e+08	6.83524e+09	2.30958e+07
POOLD6	alpha	1.97407e+09	4.23631e+09	4.40759e+07	4.87617e+08	8.56401e+08	589706	0	9.46182e+07	1.18962e+08	2.84843e+08	6.57652e+08	4.19354e+06	1.29319e+09	1.23781e+07	5.48841e+07	1.31351e+07	6.94338e+06	240357	9.82222e+06	1.71566e+06	702880	8.27759e+07	1.80593e+07	9.85981e+06	0	1.78458e+06	2.46856e+08	8.89733e+07	3.14986e+07	4.76406e+06	2.4553e+06	2.18025e+09	3.25315e+07	6.27928e+08	1.09087e+07	0	5.62074e+08	8.27398e+08	1.61417e+06	355476	123603	4.31811e+08	1.11589e+08	5.43016e+07	0	1.92528e+08	6.70356e+09	2.28281e+07
POOLD7	alpha	1.95055e+09	4.175e+09	4.35756e+07	4.77864e+08	8.45896e+08	683712	0	9.266e+07	1.18271e+08	2.72849e+08	6.61886e+08	4.0109e+06	1.25544e+09	1.15784e+07	5.73171e+07	1.43313e+07	7.33106e+06	124784	1.02154e+07	1.87645e+06	779001	8.27117e+07	1.84126e+07	9.69878e+06	0	1.8903e+06	2.40133e+08	8.25438e+07	3.22824e+07	5.61811e+06	2.75546e+06	2.21142e+09	3.13572e+07	6.20108e+08	1.09238e+07	0	5.55724e+08	8.15842e+08	1.69407e+06	265163	171636	4.56082e+08	1.19192e+08	5.64126e+07	0	1.93611e+08	6.55151e+09	2.1192e+07
POOLD8	alpha	1.89717e+09	4.14032e+09	4.39769e+07	4.76641e+08	8.39586e+08	708538	0	9.45908e+07	1.13182e+08	2.78657e+08	6.71439e+08	3.92666e+06	1.2613e+09	1.18891e+07	5.46527e+07	1.3572e+07	6.77268e+06	55005.2	1.03144e+07	1.88628e+06	800312	8.20942e+07	1.84543e+07	9.25944e+06	0	2.15565e+06	2.52129e+08	8.44781e+07	3.172e+07	5.16239e+06	2.3242e+06	2.18051e+09	3.00063e+07	6.19112e+08	1.07236e+07	0	5.58544e+08	8.13861e+08	1.57237e+06	280559	238699	4.5807e+08	1.19594e+08	5.60062e+07	0	1.90796e+08	6.7564e+09	2.3707e+07
POOLD9	alpha	1.96063e+09	4.17822e+09	4.33e+07	4.84177e+08	8.59248e+08	617757	0	9.36356e+07	1.15923e+08	2.79431e+08	6.74592e+08	4.2359e+06	1.27776e+09	1.18319e+07	5.93165e+07	1.33829e+07	7.30694e+06	71862.8	9.51557e+06	1.85978e+06	883743	8.3021e+07	1.85646e+07	9.9661e+06	0	1.98205e+06	2.47817e+08	8.31059e+07	3.07012e+07	5.20535e+06	2.59585e+06	2.1113e+09	2.96212e+07	6.18436e+08	1.06309e+07	0	5.48856e+08	8.02555e+08	1.49347e+06	288176	180138	4.60331e+08	1.19937e+08	5.65069e+07	0	1.8272e+08	6.87801e+09	2.42514e+07
	%RSD	4.76788	3.60344	2.17895	3.54174	3.87089	13.3477	#DIV/0!	8.73365	4.96423	4.77299	3.70755	6.95479	3.86014	3.02574	6.40923	7.35844	6.52471	65.543	7.57112	7.43768	10.9138	2.39427	3.31727	3.68882	#DIV/0!	7.12758	3.6087	4.0064	3.0644	5.15528	12.7471	3.81036	5.35498	2.17234	2.35269	#DIV/0!	3.36665	3.32666	5.50214	18.425	20.9423	2.6296	3.09891	3.03733	#DIV/0!	8.43009	6.06817	5.46127
[truncated: 188 more columns]

## Sheet: 15N intracellular NA-corrected
		15N NA-corrected intracellular ion intensity
Code	Sample	valine-d8 (IS)	hippuric acid-d5 (IS)	3-phosphoserine	3-phosphoserine_N1	acetylserine	acetylserine_N1	adenine	adenine_N1	adenine_N2	adenine_N3	adenosine	adenosine_N1	adenosine_N2	ADP	ADP_N1	ADP_N2	ADP_N3	alanine	alanine_N1	AMP	AMP_N1	AMP_N2	asparagine	asparagine_N1	asparagine_N2	aspartate	aspartate_N1	aspartylaspartate	aspartylaspartate_N1	aspartylaspartate_N2	ATP	ATP_N1	ATP_N2	ATP_N3	carbamoyl aspartate	carbamoyl aspartate_N1	CDP	CDP_N1	CDP_N2	CMP-acetylneuraminic acid	CMP-acetylneuraminic acid_N1	CMP-acetylneuraminic acid_N2	CTP	CTP_N1	cytosine	cytosine_N1	cytosine_N2	deoxyadenosine
SB04-001	Amide_Parental	1.1944e+09	3.1223e+09	292894	0	8.13081e+08	0	2.67772e+07	22638.8	1.00871e+07	42238.2	3.20832e+06	0	811064	6.46186e+07	0	2.41089e+07	0	3.80807e+08	0	2.24428e+07	0	8.13473e+06	3.71815e+08	7.24907e+06	12242.5	6.80112e+08	1.85201e+07	1.64582e+06	0	0	3.30046e+08	0	1.12755e+08	0	42836.2	4.03983e+06	2.42664e+06	2.4057e+06	2.11928e+06	2.75428e+06	1.70417e+06	1.33056e+06	7.50538e+06	2.80481e+06	3.11336e+06	2.27618e+06	2.13743e+06	2.70318e+06
SB04-002	Amide_Parental	1.2322e+09	3.21115e+09	311449	0	8.47064e+08	0	2.40601e+07	0	8.83864e+06	163769	3.88295e+06	0	732138	7.20693e+07	0	2.67332e+07	0	4.0919e+08	0	2.39731e+07	0	8.78345e+06	3.85971e+08	7.64916e+06	27220.2	7.23992e+08	2.06811e+07	1.66827e+06	0	0	3.64084e+08	0	1.24972e+08	0	38282.6	4.97442e+06	2.71537e+06	3.02348e+06	2.2831e+06	2.87086e+06	1.92581e+06	1.45002e+06	8.28974e+06	3.30077e+06	2.9932e+06	2.66296e+06	2.03736e+06	3.44537e+06
SB04-003	Amide_Parental	1.19017e+09	3.11308e+09	261549	0	9.5335e+08	0	3.03528e+07	0	1.1021e+07	99381.8	3.67095e+06	0	664005	7.88615e+07	0	3.00959e+07	0	4.38273e+08	0	2.6159e+07	0	9.71181e+06	4.17867e+08	8.65751e+06	26989.6	7.85624e+08	2.27016e+07	1.98569e+06	0	0	4.31022e+08	0	1.4814e+08	0	30194.2	4.96454e+06	3.23053e+06	3.22492e+06	2.79252e+06	2.95743e+06	2.31494e+06	1.62608e+06	9.50131e+06	4.96801e+06	4.09874e+06	2.3149e+06	2.83896e+06	3.01899e+06
SB04-004	Amide_Parental	1.27963e+09	3.34243e+09	441374	0	9.37064e+08	0	3.11527e+07	0	1.08616e+07	145963	4.15657e+06	0	836546	8.07204e+07	0	2.82467e+07	0	4.25808e+08	0	2.7438e+07	0	9.01937e+06	4.18903e+08	8.00079e+06	0	7.73302e+08	2.16655e+07	1.93207e+06	0	0	4.58844e+08	0	1.46352e+08	0	0	4.88613e+06	3.59301e+06	3.33039e+06	2.61661e+06	3.41687e+06	2.26798e+06	1.43875e+06	1.17043e+07	5.14874e+06	4.09379e+06	3.26782e+06	3.23267e+06	3.29273e+06
SB04-005	Amide_Parental	1.26931e+09	3.35763e+09	438393	0	9.7856e+08	0	3.27334e+07	0	1.11586e+07	0	4.67509e+06	0	1.17141e+06	8.48225e+07	0	2.93792e+07	0	4.19369e+08	0	2.87128e+07	0	9.72752e+06	4.34947e+08	8.32889e+06	0	8.04934e+08	2.21479e+07	1.86679e+06	0	0	4.74755e+08	0	1.52725e+08	0	0	5.18841e+06	3.70739e+06	3.71581e+06	2.89949e+06	3.40435e+06	2.39571e+06	1.47423e+06	1.14959e+07	5.44642e+06	5.13751e+06	4.19312e+06	3.03268e+06	3.53771e+06
SB04-006	Amide_G12D	1.1108e+09	3.05163e+09	1.02534e+06	0	1.00308e+09	0	2.9163e+07	296498	1.15012e+07	203964	1.63988e+07	0	4.93592e+06	7.54818e+07	0	2.96764e+07	0	4.82111e+08	1.076e+06	2.30101e+07	0	9.45461e+06	5.49272e+08	8.82268e+06	51404.1	1.04536e+09	3.87093e+07	2.52863e+06	0	0	4.38031e+08	0	1.60194e+08	0	217207	3.53844e+06	5.00106e+06	2.17099e+06	1.43427e+06	5.04626e+06	1.92485e+06	932757	1.65049e+07	2.47017e+06	8.41553e+06	4.27871e+06	3.3508e+06	4.65903e+06
SB04-007	Amide_G12D	1.14089e+09	3.09122e+09	923814	0	9.82273e+08	0	3.5328e+07	63112.2	1.36593e+07	323366	1.63903e+07	0	4.70222e+06	7.78059e+07	0	3.0323e+07	0	4.73343e+08	161740	2.3631e+07	0	9.06726e+06	5.28898e+08	8.28268e+06	63655.3	1.00964e+09	3.50118e+07	2.56508e+06	0	0	4.59577e+08	0	1.67433e+08	0	302561	3.53821e+06	5.03427e+06	2.45156e+06	1.46803e+06	5.14715e+06	1.44635e+06	705329	1.62196e+07	3.4684e+06	7.65549e+06	4.33043e+06	2.713e+06	4.25364e+06
SB04-008	Amide_G12D	1.47851e+09	4.30266e+09	1.45446e+06	0	1.49375e+09	0	4.3834e+07	178502	1.54997e+07	196705	3.0024e+07	0	8.93796e+06	1.08526e+08	0	4.15846e+07	0	6.15843e+08	3.27323e+06	3.1847e+07	0	1.25438e+07	7.29917e+08	1.14004e+07	105191	1.35311e+09	4.71803e+07	3.66369e+06	0	0	7.20863e+08	0	2.63125e+08	0	235577	5.45034e+06	7.55179e+06	3.14552e+06	2.39098e+06	6.74492e+06	2.58329e+06	1.20972e+06	2.69791e+07	6.03743e+06	1.11482e+07	7.06043e+06	5.54315e+06	5.44647e+06
SB04-009	Amide_G12D	1.17514e+09	3.07296e+09	1.17693e+06	0	1.03337e+09	0	2.75976e+07	225345	9.74909e+06	93506.7	2.12747e+07	0	6.97196e+06	8.44273e+07	0	3.17978e+07	0	4.97388e+08	2.05722e+06	2.77429e+07	0	1.04482e+07	5.53966e+08	9.12217e+06	18686.9	1.04961e+09	3.51525e+07	2.94535e+06	0	0	5.24063e+08	0	1.80346e+08	0	167525	3.63642e+06	6.12091e+06	2.65745e+06	1.7881e+06	5.45938e+06	1.92949e+06	874324	2.0191e+07	3.27025e+06	8.7305e+06	5.30961e+06	4.06441e+06	4.75446e+06
SB04-010	Amide_G12D	1.25031e+09	3.384e+09	1.1634e+06	0	1.15307e+09	0	3.67772e+07	150460	1.4405e+07	216502	2.92084e+07	0	8.46406e+06	8.66312e+07	0	3.39682e+07	0	5.31553e+08	1.69723e+06	2.85231e+07	0	1.0785e+07	6.00495e+08	9.42614e+06	0	1.11473e+09	4.03787e+07	3.29108e+06	0	0	5.70191e+08	0	2.04953e+08	0	237791	3.91233e+06	6.6201e+06	2.85334e+06	1.90744e+06	5.66133e+06	1.79822e+06	1.16907e+06	2.19269e+07	3.80499e+06	9.18357e+06	5.34929e+06	4.32863e+06	5.02349e+06
SB04-011	Amide_G12V	1.15828e+09	2.96899e+09	242441	0	6.47135e+08	0	2.2832e+07	82855.7	6.56778e+06	39418.7	1.89238e+07	0	4.57145e+06	6.19143e+07	0	1.76459e+07	0	3.32465e+08	0	2.04677e+07	0	5.41806e+06	2.54909e+08	2.52754e+06	0	9.85108e+08	1.81988e+07	1.67936e+06	0	0	4.18804e+08	0	1.0522e+08	0	669019	4.09907e+06	3.92499e+06	1.47008e+06	973358	5.10842e+06	882388	802508	1.52056e+07	1.92875e+06	5.6048e+06	2.25346e+06	2.25017e+06	3.80541e+06
SB04-012	Amide_G12V	1.2301e+09	3.06719e+09	511469	0	6.6688e+08	0	2.63001e+07	36679.9	7.54384e+06	50162.1	1.8147e+07	0	4.23091e+06	6.32178e+07	0	1.77637e+07	0	3.50797e+08	0	2.15577e+07	0	5.53167e+06	2.69332e+08	2.64417e+06	0	9.91484e+08	1.82327e+07	1.90158e+06	0	0	4.35827e+08	0	1.08709e+08	0	971286	4.46412e+06	3.90588e+06	1.67389e+06	1.19976e+06	5.75256e+06	655942	894435	1.51923e+07	1.93324e+06	5.5466e+06	2.81937e+06	2.06589e+06	3.62716e+06
SB04-013	Amide_G12V	1.1893e+09	3.09251e+09	346311	0	7.58022e+08	0	3.29495e+07	213365	1.10036e+07	206612	1.78256e+07	0	4.23599e+06	6.497e+07	0	1.86152e+07	0	3.98461e+08	0	2.29934e+07	0	5.72167e+06	2.89597e+08	2.72493e+06	0	1.04666e+09	1.98864e+07	2.11199e+06	0	0	4.76708e+08	0	1.20488e+08	0	838383	5.01759e+06	4.32038e+06	1.91505e+06	1.19879e+06	6.01503e+06	1.49875e+06	616816	1.65288e+07	2.34441e+06	6.0997e+06	2.57405e+06	2.22207e+06	3.44732e+06
SB04-014	Amide_G12V	1.23238e+09	3.15836e+09	562575	0	7.10881e+08	0	3.15277e+07	161120	9.37971e+06	67408.7	1.92435e+07	0	4.84562e+06	6.74946e+07	0	1.81135e+07	0	3.65997e+08	0	2.42445e+07	0	6.58081e+06	2.76449e+08	2.9328e+06	0	1.06548e+09	1.89564e+07	2.08185e+06	0	0	4.59889e+08	0	1.10248e+08	0	1.18923e+06	4.96353e+06	4.898e+06	1.70883e+06	1.2674e+06	6.15314e+06	1.50526e+06	358269	1.6124e+07	2.10963e+06	5.47338e+06	2.98156e+06	2.70462e+06	3.8763e+06
SB04-015	Amide_G12V	1.28444e+09	3.19788e+09	486702	0	7.51981e+08	0	3.50108e+07	260523	1.05616e+07	130871	2.09333e+07	0	5.05361e+06	7.22907e+07	0	1.97053e+07	0	3.71734e+08	0	2.52215e+07	0	6.69479e+06	2.95973e+08	2.86372e+06	0	1.1042e+09	2.02693e+07	2.11739e+06	0	0	5.26162e+08	0	1.27291e+08	0	1.1203e+06	5.07909e+06	5.32099e+06	2.33544e+06	1.29127e+06	6.27006e+06	156323	926772	1.94216e+07	2.31752e+06	7.24562e+06	4.0158e+06	3.08635e+06	4.00802e+06
SB04-016	Ammonia_Parental	1.65962e+09	4.24071e+09	464640	0	1.36634e+09	1.69314e+06	4.40326e+07	4.64146e+06	2.15931e+06	264537	4.94019e+06	86963.5	0	8.48234e+07	0	1.72552e+06	0	5.70646e+08	3.35787e+07	3.09871e+07	0	234853	1.14198e+09	1.92786e+06	1.03102e+06	3.54505e+08	1.85005e+08	1.50656e+06	344041	0	5.22368e+08	0	1.82756e+06	4.50488e+06	8.43206e+06	8.64942e+06	5.39018e+06	515333	0	3.77843e+06	2.50312e+06	0	1.79662e+07	0	6.20766e+06	423280	0	1.98968e+06
SB04-017	Ammonia_Parental	1.35107e+09	3.38852e+09	296141	0	1.18458e+09	1.8292e+06	4.41401e+07	3.94586e+06	1.92188e+06	388467	5.43268e+06	349518	0	7.0527e+07	0	950826	280213	4.94782e+08	2.76641e+07	2.6788e+07	0	233123	1.00433e+09	1.43099e+06	753866	2.62659e+08	1.39014e+08	1.3045e+06	193562	0	4.10419e+08	0	0	2.76325e+06	6.93312e+06	9.02992e+06	4.53478e+06	388245	0	3.5396e+06	1.96327e+06	0	1.42609e+07	0	3.79843e+06	388666	0	2.43271e+06
SB04-018	Ammonia_Parental	1.32848e+09	3.28839e+09	191166	0	1.16493e+09	1.5488e+06	4.59056e+07	4.32008e+06	1.93733e+06	457958	4.99304e+06	62174	0	6.75385e+07	0	1.36966e+06	23863.4	4.88059e+08	2.39847e+07	2.57282e+07	0	251367	9.97056e+08	1.17041e+06	901838	2.61486e+08	1.36604e+08	1.24782e+06	289939	0	4.13312e+08	0	0	4.0467e+06	6.08214e+06	8.58557e+06	4.17609e+06	595745	0	3.23364e+06	2.24019e+06	0	1.44317e+07	0	4.74217e+06	82298.9	0	1.98145e+06
SB04-019	Ammonia_Parental	1.28367e+09	3.21092e+09	235127	0	1.175e+09	1.88505e+06	4.24244e+07	5.43976e+06	3.00469e+06	394130	5.63319e+06	290543	0	7.48935e+07	0	1.87115e+06	0	5.09788e+08	2.86374e+07	2.82294e+07	0	589610	1.01053e+09	1.93759e+06	804063	3.78284e+08	1.77005e+08	1.2225e+06	300289	0	4.61343e+08	8.50319e+06	3.2981e+06	2.60334e+06	5.72414e+06	5.55481e+06	5.18554e+06	729842	0	3.38008e+06	2.16946e+06	0	1.78682e+07	0	6.0936e+06	623195	0	2.51971e+06
SB04-020	Ammonia_Parental	1.36572e+09	3.37875e+09	302694	0	1.14297e+09	1.58953e+06	4.39472e+07	4.90297e+06	2.65767e+06	442534	5.46803e+06	397422	0	7.22921e+07	0	1.1453e+06	92415.4	4.74267e+08	2.78247e+07	2.79136e+07	0	189483	9.77494e+08	1.50582e+06	744639	2.99456e+08	1.48994e+08	1.15871e+06	216799	0	4.32308e+08	0	1.82e+06	3.40072e+06	7.04939e+06	8.27497e+06	4.99098e+06	516105	0	3.56164e+06	2.17867e+06	0	1.54137e+07	0	5.57008e+06	451930	0	2.12169e+06
SB04-021	Ammonia_G12D	1.40307e+09	3.60045e+09	1.96217e+06	0	1.15231e+09	3.89807e+06	5.12933e+07	8.78574e+06	4.28272e+06	1.12058e+06	2.57334e+07	3.07616e+06	1.45776e+06	7.93764e+07	1.94865e+06	4.79094e+06	573253	5.61777e+08	5.74438e+07	2.63531e+07	0	1.07029e+06	1.14218e+09	2.35127e+06	985618	5.9199e+08	2.57214e+08	1.77068e+06	145583	0	4.04502e+08	3.29848e+07	1.5783e+07	6.74352e+06	1.85689e+06	1.51404e+06	6.7164e+06	442366	0	4.98282e+06	1.50798e+06	0	1.92037e+07	0	5.07961e+06	255830	0	2.16399e+06
SB04-022	Ammonia_G12D	1.29999e+09	3.31319e+09	1.80972e+06	0	1.10866e+09	3.42733e+06	5.1604e+07	8.29352e+06	4.65747e+06	1.37214e+06	2.36722e+07	2.6531e+06	902801	7.5366e+07	1.40407e+06	4.09812e+06	604401	5.41902e+08	5.92685e+07	2.68983e+07	0	921132	1.1443e+09	2.17505e+06	911430	5.58855e+08	2.50801e+08	1.72721e+06	121111	0	4.11703e+08	2.72694e+07	1.46879e+07	6.61585e+06	1.69284e+06	1.48548e+06	6.72263e+06	539222	0	5.10996e+06	1.2158e+06	0	1.99216e+07	0	5.38158e+06	216330	0	2.26106e+06
SB04-023	Ammonia_G12D	1.30593e+09	3.43841e+09	1.7152e+06	0	1.16839e+09	3.56187e+06	4.32288e+07	6.66522e+06	4.61098e+06	1.13977e+06	1.55798e+07	1.29157e+06	666919	7.14591e+07	1.75255e+06	5.35998e+06	802174	5.07924e+08	5.88447e+07	2.53938e+07	0	1.26602e+06	1.21095e+09	2.26858e+06	930187	5.36225e+08	2.53772e+08	1.8956e+06	170438	0	3.94281e+08	2.90005e+07	1.77508e+07	8.38071e+06	1.83939e+06	1.66036e+06	6.48448e+06	165416	0	5.32826e+06	1.32291e+06	0	1.92892e+07	0	5.1239e+06	211019	0	1.97485e+06
SB04-024	Ammonia_G12D	1.36978e+09	3.44966e+09	1.96382e+06	0	1.07665e+09	3.19557e+06	4.55703e+07	7.98636e+06	4.71502e+06	1.03507e+06	2.27147e+07	2.57916e+06	1.22575e+06	7.45495e+07	3.14297e+06	4.72564e+06	602918	5.58673e+08	5.9283e+07	2.54871e+07	0	1.20737e+06	1.09314e+09	2.21782e+06	801462	6.2419e+08	2.55806e+08	1.74197e+06	200206	0	4.07471e+08	3.63349e+07	1.5692e+07	5.50907e+06	2.04146e+06	1.24081e+06	6.63565e+06	179879	0	5.32911e+06	1.5835e+06	0	2.00716e+07	0	5.05881e+06	267947	0	2.1669e+06
SB04-025	Ammonia_G12D	1.39719e+09	3.56997e+09	1.80042e+06	0	1.16302e+09	3.70866e+06	5.0308e+07	8.32053e+06	5.14576e+06	1.2724e+06	2.31988e+07	2.25979e+06	1.31755e+06	8.02073e+07	2.50149e+06	5.45937e+06	925021	5.70989e+08	6.25823e+07	2.76857e+07	0	1.2185e+06	1.16969e+09	2.39128e+06	748406	6.03183e+08	2.58222e+08	1.81247e+06	207563	0	4.50049e+08	3.49285e+07	1.8405e+07	7.20408e+06	2.06306e+06	1.54278e+06	7.65067e+06	115248	0	5.08444e+06	1.69085e+06	0	2.19132e+07	0	6.16217e+06	379376	0	2.339e+06
SB04-026	Ammonia_G12V	1.62798e+09	4.09865e+09	473507	0	1.09908e+09	914896	3.29988e+07	4.2214e+06	2.6926e+06	336341	2.55965e+07	2.10574e+06	731892	8.79478e+07	0	1.94288e+06	107794	5.0827e+08	3.31052e+07	2.81881e+07	0	391218	7.88754e+08	646975	238795	6.92728e+08	4.41725e+08	1.74449e+06	142533	0	5.70755e+08	1.26296e+07	5.68334e+06	4.86831e+06	7.32791e+06	6.20599e+06	5.81167e+06	0	0	5.86062e+06	1.45087e+06	0	2.28681e+07	0	7.2067e+06	300752	0	1.81942e+06
SB04-027	Ammonia_G12V	1.27586e+09	3.17265e+09	260223	0	8.75048e+08	666077	3.58445e+07	3.97594e+06	2.3365e+06	496943	2.07542e+07	1.41775e+06	563439	7.06405e+07	0	1.47868e+06	188058	4.19799e+08	2.45315e+07	2.50795e+07	0	409150	6.5935e+08	356566	99290.1	5.34935e+08	3.5996e+08	1.39435e+06	151578	0	4.43121e+08	0	3.07863e+06	4.61825e+06	5.62942e+06	5.15605e+06	4.93794e+06	0	0	5.45008e+06	1.52928e+06	0	1.712e+07	0	5.60764e+06	164782	0	1.72202e+06
SB04-028	Ammonia_G12V	1.25737e+09	3.15925e+09	306560	0	8.53284e+08	905810	4.51035e+07	5.26146e+06	2.99724e+06	793176	2.24677e+07	1.89528e+06	921695	6.75744e+07	0	1.42688e+06	234996	4.26295e+08	2.4532e+07	2.52563e+07	0	161032	6.37612e+08	391539	188557	5.10963e+08	3.5266e+08	1.38793e+06	146814	0	4.05596e+08	0	4.48109e+06	4.58426e+06	5.22766e+06	4.87226e+06	4.80703e+06	0	0	5.03218e+06	1.56187e+06	0	1.58947e+07	0	4.41605e+06	151657	0	1.68293e+06
SB04-029	Ammonia_G12V	1.26435e+09	3.12488e+09	310271	0	8.28495e+08	1.03274e+06	3.11841e+07	4.10018e+06	2.39644e+06	476833	2.22968e+07	2.3264e+06	829936	7.14628e+07	0	2.09078e+06	0	4.22464e+08	2.51939e+07	2.53349e+07	0	412916	6.22284e+08	302007	146134	6.01008e+08	3.58049e+08	1.39039e+06	130073	0	4.34398e+08	9.75281e+06	4.06064e+06	3.3619e+06	6.15701e+06	4.48188e+06	5.28614e+06	0	0	5.09771e+06	1.6749e+06	0	1.6952e+07	0	5.95516e+06	0	0	1.71994e+06
SB04-030	Ammonia_G12V	1.35224e+09	3.22725e+09	353441	0	9.40185e+08	969278	3.8946e+07	4.81845e+06	2.92821e+06	499573	2.66401e+07	2.54372e+06	998230	7.88556e+07	0	2.27996e+06	19775.8	4.29365e+08	2.44293e+07	2.86306e+07	0	632202	6.86946e+08	462749	200356	5.45098e+08	3.55475e+08	1.48281e+06	145594	0	5.02819e+08	0	5.43466e+06	5.96069e+06	5.39493e+06	4.96392e+06	5.83449e+06	252060	0	4.89382e+06	1.4262e+06	0	1.96337e+07	0	6.00982e+06	349823	0	2.14155e+06
SB04-031	Alpha_Parental	1.93473e+09	4.2096e+09	83670.2	0	1.31673e+09	5.80384e+06	4.92186e+07	1.00125e+07	5.18502e+06	0	3.22387e+06	498091	0	9.15795e+07	7.0127e+06	7.04726e+06	0	2.60703e+08	5.5792e+07	3.49095e+07	794654	2.20053e+06	6.11765e+08	8.21918e+06	0	4.69252e+08	6.8855e+08	1.11609e+06	420685	197958	4.22596e+08	5.02593e+07	2.6391e+07	0	2.12235e+06	3.25067e+06	1.00632e+07	686352	0	6.69035e+06	0	0	2.79286e+07	0	1.27307e+07	1.51794e+06	0	4.26302e+06
SB04-032	Alpha_Parental	1.88781e+09	4.1108e+09	357622	0	1.28502e+09	5.60657e+06	5.46796e+07	1.02293e+07	6.16619e+06	0	3.30945e+06	256376	0	9.13102e+07	6.96714e+06	6.7217e+06	0	2.35069e+08	5.36924e+07	3.40004e+07	578082	2.2911e+06	6.0088e+08	7.1146e+06	0	4.52211e+08	6.51966e+08	914441	385190	100866	4.30618e+08	4.90617e+07	2.5438e+07	0	2.33748e+06	3.36575e+06	1.01725e+07	690384	0	6.31208e+06	0	0	2.85185e+07	0	1.12294e+07	1.43765e+06	0	3.56313e+06
SB04-033	Alpha_Parental	1.95294e+09	4.34123e+09	320610	0	1.3922e+09	6.37597e+06	5.27493e+07	1.09614e+07	6.18759e+06	0	2.81555e+06	280325	0	9.59095e+07	8.18776e+06	7.80868e+06	0	2.48077e+08	5.90271e+07	3.52624e+07	1.34794e+06	2.32977e+06	6.3678e+08	8.65554e+06	0	4.72526e+08	6.90493e+08	1.15148e+06	414684	226673	4.58414e+08	5.4151e+07	2.95015e+07	0	2.59095e+06	3.5748e+06	1.08815e+07	908761	0	6.77975e+06	0	0	3.03215e+07	0	1.25414e+07	1.96747e+06	0	3.68828e+06
SB04-034	Alpha_Parental	2.04938e+09	4.3619e+09	412777	0	1.29586e+09	5.20707e+06	5.46269e+07	1.13508e+07	5.90375e+06	0	3.80953e+06	421992	0	9.52394e+07	6.05052e+06	7.24861e+06	0	2.37892e+08	5.77428e+07	3.56613e+07	1.22887e+06	2.30678e+06	6.03358e+08	6.55123e+06	0	4.42236e+08	6.4154e+08	1.01276e+06	316720	176907	4.63676e+08	5.21243e+07	2.58197e+07	0	2.23948e+06	3.31911e+06	1.08251e+07	870030	0	6.51511e+06	0	0	3.18525e+07	0	1.26722e+07	1.64778e+06	0	3.80751e+06
SB04-035	Alpha_Parental	1.94076e+09	4.13972e+09	506240	0	1.51666e+09	6.69071e+06	5.98274e+07	1.22771e+07	6.83216e+06	0	4.02061e+06	236155	0	1.049e+08	8.28465e+06	7.44524e+06	0	2.65161e+08	6.96433e+07	3.96082e+07	1.01587e+06	2.72042e+06	7.06841e+08	8.20293e+06	0	5.2151e+08	7.43778e+08	1.25451e+06	382986	304188	5.32627e+08	5.81123e+07	3.15576e+07	0	2.92278e+06	4.04724e+06	1.189e+07	848321	0	7.0555e+06	0	0	3.53679e+07	0	1.52429e+07	2.24533e+06	0	4.31321e+06
SB04-036	Alpha_G12D	1.85703e+09	4.07856e+09	1.18495e+06	96495.6	1.51236e+09	1.28624e+07	6.95203e+07	1.73108e+07	9.95427e+06	212710	1.73994e+07	3.61077e+06	1.60701e+06	1.01467e+08	1.17717e+07	1.1113e+07	0	2.89633e+08	1.43642e+08	3.55114e+07	2.71755e+06	3.08449e+06	8.2658e+08	8.30891e+06	0	6.00873e+08	8.96691e+08	2.0574e+06	339316	216489	5.52284e+08	8.55673e+07	5.10067e+07	0	2.06459e+06	2.94509e+06	1.35722e+07	29564.5	0	7.99415e+06	0	0	4.03608e+07	0	8.48758e+06	894607	0	3.9312e+06
SB04-037	Alpha_G12D	1.88345e+09	4.14636e+09	1.17767e+06	113142	1.59726e+09	1.33432e+07	7.19496e+07	1.72946e+07	1.12826e+07	276814	1.31285e+07	2.34779e+06	1.32124e+06	9.9561e+07	1.06909e+07	1.06521e+07	0	3.02877e+08	1.48224e+08	3.47039e+07	2.85437e+06	3.06137e+06	8.44653e+08	8.4379e+06	0	6.20286e+08	9.26716e+08	1.90971e+06	286078	391311	5.50934e+08	8.21148e+07	5.09601e+07	0	2.45721e+06	3.56112e+06	1.2837e+07	71436.8	0	8.10516e+06	0	0	4.05318e+07	0	9.09431e+06	345756	0	3.77166e+06
SB04-038	Alpha_G12D	2.42178e+09	5.63813e+09	1.90112e+06	163292	2.24792e+09	1.98869e+07	8.20808e+07	2.02407e+07	1.20043e+07	30555.9	1.71582e+07	3.15479e+06	1.81077e+06	1.27193e+08	1.64129e+07	1.34249e+07	0	3.64144e+08	1.98738e+08	4.26385e+07	2.30091e+06	3.56236e+06	1.09404e+09	9.88634e+06	0	8.19491e+08	1.20896e+09	2.96441e+06	508594	424920	8.07011e+08	1.25845e+08	7.66123e+07	0	3.36168e+06	5.01725e+06	1.69761e+07	0	0	1.21898e+07	0	0	6.05102e+07	0	1.44903e+07	1.09702e+06	0	5.38061e+06
SB04-039	Alpha_G12D	2.4801e+09	5.51736e+09	2.27279e+06	221262	2.28839e+09	1.80789e+07	8.57922e+07	2.03252e+07	1.23851e+07	198695	2.04138e+07	3.92756e+06	1.40904e+06	1.39048e+08	1.54258e+07	1.37507e+07	0	3.69728e+08	1.90086e+08	4.16949e+07	2.58498e+06	4.09432e+06	1.05279e+09	9.70178e+06	0	8.11004e+08	1.19539e+09	2.97558e+06	590716	426307	8.89934e+08	1.30766e+08	7.73744e+07	0	3.15694e+06	4.93583e+06	1.91189e+07	0	0	1.16788e+07	0	0	6.85184e+07	0	1.4247e+07	1.11654e+06	0	5.5566e+06
SB04-040	Alpha_G12D	2.33704e+09	5.43616e+09	2.13705e+06	246650	2.24816e+09	1.83445e+07	8.17596e+07	1.91305e+07	1.11915e+07	77803.7	2.1373e+07	3.50952e+06	1.5837e+06	1.4266e+08	1.54433e+07	1.38721e+07	0	3.7143e+08	1.97449e+08	4.39262e+07	2.67451e+06	3.74692e+06	1.03372e+09	9.58781e+06	0	8.07258e+08	1.18275e+09	2.89638e+06	497993	347338	8.78536e+08	1.27439e+08	7.75612e+07	0	3.12249e+06	4.91329e+06	1.89214e+07	2378.32	0	1.11772e+07	0	0	6.75364e+07	0	1.54623e+07	1.41197e+06	0	4.89783e+06
SB04-041	Alpha_G12V	2.55507e+09	5.39472e+09	254373	0	1.27696e+09	4.15249e+06	5.14906e+07	1.12517e+07	6.10899e+06	0	1.2271e+07	2.08138e+06	853567	9.98626e+07	7.3874e+06	7.11419e+06	0	2.52123e+08	4.14735e+07	3.76845e+07	1.6157e+06	2.41991e+06	4.78408e+08	3.29015e+06	0	7.45575e+08	1.14678e+09	2.00606e+06	337403	173473	5.72719e+08	5.99249e+07	3.19512e+07	0	3.83588e+06	4.96843e+06	1.121e+07	0	0	9.78498e+06	0	0	3.76189e+07	0	9.22414e+06	1.51986e+06	0	2.31705e+06
SB04-042	Alpha_G12V	2.03492e+09	4.21387e+09	322512	0	1.06614e+09	3.5015e+06	5.52485e+07	1.12717e+07	6.21655e+06	0	1.19123e+07	1.8665e+06	817835	8.50554e+07	6.08762e+06	5.91361e+06	0	2.2178e+08	4.12016e+07	3.45645e+07	602833	1.90635e+06	4.26598e+08	3.45151e+06	0	6.45807e+08	9.87988e+08	1.57829e+06	142407	195627	4.71725e+08	5.08577e+07	2.50254e+07	0	3.5053e+06	4.31411e+06	9.89019e+06	0	0	8.59553e+06	0	0	3.05635e+07	0	8.07998e+06	428196	0	2.4316e+06
SB04-043	Alpha_G12V	2.02522e+09	4.28894e+09	282946	0	1.0597e+09	3.31806e+06	6.07273e+07	1.31003e+07	7.30806e+06	0	1.11717e+07	1.9019e+06	711012	8.4803e+07	6.35729e+06	6.25362e+06	0	2.08759e+08	4.41394e+07	3.46674e+07	1.60663e+06	2.05677e+06	4.35816e+08	3.20518e+06	0	6.44057e+08	9.77725e+08	1.82584e+06	306156	199238	5.01708e+08	5.40489e+07	2.71745e+07	0	3.55479e+06	4.38801e+06	1.01384e+07	142720	0	8.25334e+06	0	0	3.41766e+07	0	8.68803e+06	959349	0	2.62551e+06
SB04-044	Alpha_G12V	1.90249e+09	4.02588e+09	282978	0	1.01198e+09	2.93439e+06	5.69618e+07	1.18664e+07	6.08105e+06	0	1.82957e+07	3.14684e+06	1.31626e+06	8.46541e+07	4.90129e+06	5.80963e+06	0	2.07677e+08	3.88008e+07	3.78022e+07	1.02249e+06	2.24221e+06	4.02809e+08	2.68912e+06	0	6.35862e+08	9.65555e+08	1.61908e+06	196352	127372	4.61405e+08	4.74195e+07	2.11469e+07	0	3.13459e+06	4.46193e+06	9.97583e+06	0	0	8.29757e+06	0	0	3.1915e+07	0	8.97216e+06	976190	0	2.63104e+06
SB04-045	Alpha_G12V	1.93917e+09	3.92596e+09	325351	0	1.0087e+09	2.93094e+06	5.35025e+07	1.09138e+07	5.84856e+06	0	1.80726e+07	3.00566e+06	1.60999e+06	8.89965e+07	5.27447e+06	5.97077e+06	0	2.12551e+08	3.76488e+07	3.78815e+07	469394	2.74847e+06	4.15832e+08	2.71327e+06	0	6.25132e+08	9.55162e+08	1.54886e+06	179520	168135	4.88164e+08	5.01191e+07	2.18016e+07	0	3.23119e+06	4.47497e+06	1.08695e+07	0	0	8.09788e+06	0	0	3.36401e+07	0	9.75648e+06	556530	0	2.56315e+06
		15N NA-corrected TIC-normalized intracellular ion intensity
Code	Sample			3-phosphoserine	3-phosphoserine_N1	acetylserine	acetylserine_N1	adenine	adenine_N1	adenine_N2	adenine_N3	adenosine	adenosine_N1	adenosine_N2	ADP	ADP_N1	ADP_N2	ADP_N3	alanine	alanine_N1	AMP	AMP_N1	AMP_N2	asparagine	asparagine_N1	asparagine_N2	aspartate	aspartate_N1	aspartylaspartate	aspartylaspartate_N1	aspartylaspartate_N2	ATP	ATP_N1	ATP_N2	ATP_N3	carbamoyl aspartate	carbamoyl aspartate_N1	CDP	CDP_N1	CDP_N2	CMP-acetylneuraminic acid	CMP-acetylneuraminic acid_N1	CMP-acetylneuraminic acid_N2	CTP	CTP_N1	cytosine	cytosine_N1	cytosine_N2	deoxyadenosine
SB04-001	Amide_Parental			341528	0	9.4809e+08	0	3.12235e+07	26397.9	1.1762e+07	49251.7	3.74105e+06	0	945738	7.53483e+07	0	2.81121e+07	0	4.44039e+08	0	2.61693e+07	0	9.48548e+06	4.33554e+08	8.45276e+06	14275.3	7.93043e+08	2.15953e+07	1.91911e+06	0	0	3.84849e+08	0	1.31477e+08	0	49949	4.71063e+06	2.82957e+06	2.80516e+06	2.47118e+06	3.21162e+06	1.98714e+06	1.55149e+06	8.75162e+06	3.27054e+06	3.63032e+06	2.65413e+06	2.49234e+06	3.15204e+06
SB04-002	Amide_Parental			354136	0	9.6316e+08	0	2.73577e+07	0	1.005e+07	186215	4.41513e+06	0	832482	8.19468e+07	0	3.03972e+07	0	4.65273e+08	0	2.72587e+07	0	9.98728e+06	4.38871e+08	8.69753e+06	30950.9	8.2322e+08	2.35156e+07	1.89692e+06	0	0	4.13984e+08	0	1.421e+08	0	43529.4	5.6562e+06	3.08753e+06	3.43787e+06	2.59602e+06	3.26433e+06	2.18976e+06	1.64875e+06	9.42591e+06	3.75316e+06	3.40344e+06	3.02794e+06	2.3166e+06	3.91758e+06
SB04-003	Amide_Parental			273418	0	9.96611e+08	0	3.17301e+07	0	1.15212e+07	103892	3.83753e+06	0	694136	8.24401e+07	0	3.14616e+07	0	4.58161e+08	0	2.7346e+07	0	1.01525e+07	4.36829e+08	9.05038e+06	28214.4	8.21275e+08	2.37317e+07	2.0758e+06	0	0	4.50582e+08	0	1.54863e+08	0	31564.4	5.18982e+06	3.37713e+06	3.37127e+06	2.91924e+06	3.09164e+06	2.41999e+06	1.69987e+06	9.93247e+06	5.19345e+06	4.28473e+06	2.41995e+06	2.96779e+06	3.15599e+06
SB04-004	Amide_Parental			453578	0	9.62974e+08	0	3.20141e+07	0	1.11619e+07	149998	4.27149e+06	0	859676	8.29523e+07	0	2.90277e+07	0	4.37581e+08	0	2.81967e+07	0	9.26875e+06	4.30485e+08	8.222e+06	0	7.94683e+08	2.22645e+07	1.98549e+06	0	0	4.71531e+08	0	1.50399e+08	0	0	5.02123e+06	3.69236e+06	3.42248e+06	2.68896e+06	3.51135e+06	2.33069e+06	1.47853e+06	1.20279e+07	5.2911e+06	4.20698e+06	3.35817e+06	3.32205e+06	3.38378e+06
SB04-005	Amide_Parental			450645	0	1.00591e+09	0	3.36482e+07	0	1.14705e+07	0	4.80575e+06	0	1.20415e+06	8.7193e+07	0	3.02002e+07	0	4.31089e+08	0	2.95152e+07	0	9.99938e+06	4.47103e+08	8.56166e+06	0	8.2743e+08	2.27669e+07	1.91896e+06	0	0	4.88023e+08	0	1.56994e+08	0	0	5.33341e+06	3.81101e+06	3.81965e+06	2.98053e+06	3.49949e+06	2.46267e+06	1.51543e+06	1.18172e+07	5.59864e+06	5.28109e+06	4.3103e+06	3.11744e+06	3.63658e+06
SB04-006	Amide_G12D			1.04303e+06	0	1.02038e+09	0	2.96659e+07	301611	1.16996e+07	207482	1.66816e+07	0	5.02105e+06	7.67836e+07	0	3.01882e+07	0	4.90426e+08	1.09455e+06	2.3407e+07	0	9.61767e+06	5.58745e+08	8.97484e+06	52290.6	1.06339e+09	3.93769e+07	2.57224e+06	0	0	4.45585e+08	0	1.62957e+08	0	220953	3.59946e+06	5.08731e+06	2.20843e+06	1.45901e+06	5.13329e+06	1.95804e+06	948844	1.67896e+07	2.51277e+06	8.56067e+06	4.35251e+06	3.40859e+06	4.73938e+06
SB04-007	Amide_G12D			959856	0	1.0206e+09	0	3.67063e+07	65574.5	1.41922e+07	335982	1.70297e+07	0	4.88567e+06	8.08414e+07	0	3.1506e+07	0	4.9181e+08	168050	2.45529e+07	0	9.42101e+06	5.49532e+08	8.60582e+06	66138.8	1.04903e+09	3.63777e+07	2.66515e+06	0	0	4.77507e+08	0	1.73966e+08	0	314365	3.67625e+06	5.23068e+06	2.54721e+06	1.5253e+06	5.34796e+06	1.50278e+06	732847	1.68524e+07	3.60372e+06	7.95417e+06	4.49938e+06	2.81884e+06	4.41959e+06
SB04-008	Amide_G12D			1.09117e+06	0	1.12065e+09	0	3.28852e+07	133916	1.16283e+07	147572	2.25247e+07	0	6.70546e+06	8.14189e+07	0	3.11977e+07	0	4.6202e+08	2.45565e+06	2.38924e+07	0	9.41062e+06	5.47601e+08	8.55281e+06	78916.6	1.01514e+09	3.53958e+07	2.74859e+06	0	0	5.40808e+08	0	1.97402e+08	0	176735	4.08897e+06	5.66553e+06	2.35984e+06	1.79377e+06	5.06019e+06	1.93804e+06	907559	2.02403e+07	4.52942e+06	8.36362e+06	5.2969e+06	4.1586e+06	4.08607e+06
SB04-009	Amide_G12D			1.15085e+06	0	1.01047e+09	0	2.69859e+07	220350	9.533e+06	91434.1	2.08031e+07	0	6.81743e+06	8.25559e+07	0	3.1093e+07	0	4.86363e+08	2.01162e+06	2.71279e+07	0	1.02166e+07	5.41688e+08	8.91998e+06	18272.7	1.02635e+09	3.43734e+07	2.88007e+06	0	0	5.12447e+08	0	1.76349e+08	0	163812	3.55582e+06	5.98524e+06	2.59855e+06	1.74847e+06	5.33838e+06	1.88672e+06	854945	1.97434e+07	3.19777e+06	8.53699e+06	5.19192e+06	3.97432e+06	4.64908e+06
SB04-010	Amide_G12D			1.07813e+06	0	1.06856e+09	0	3.40816e+07	139432	1.33492e+07	200634	2.70676e+07	0	7.8437e+06	8.02818e+07	0	3.14786e+07	0	4.92593e+08	1.57283e+06	2.64325e+07	0	9.99454e+06	5.56483e+08	8.73527e+06	0	1.03303e+09	3.74192e+07	3.04987e+06	0	0	5.284e+08	0	1.89932e+08	0	220363	3.62559e+06	6.1349e+06	2.64421e+06	1.76764e+06	5.2464e+06	1.66643e+06	1.08338e+06	2.03198e+07	3.52611e+06	8.51048e+06	4.95723e+06	4.01137e+06	4.6553e+06
SB04-011	Amide_G12V			317792	0	8.48264e+08	0	2.99281e+07	108607	8.60905e+06	51669.9	2.48053e+07	0	5.99225e+06	8.11572e+07	0	2.31302e+07	0	4.35794e+08	0	2.6829e+07	0	7.10199e+06	3.34135e+08	3.31309e+06	0	1.29128e+09	2.38549e+07	2.2013e+06	0	0	5.48968e+08	0	1.37922e+08	0	876950	5.37306e+06	5.14487e+06	1.92698e+06	1.27588e+06	6.69611e+06	1.15663e+06	1.05193e+06	1.99315e+07	2.5282e+06	7.34676e+06	2.95383e+06	2.94952e+06	4.98813e+06
SB04-012	Amide_G12V			644287	0	8.40055e+08	0	3.31296e+07	46204.9	9.50282e+06	63188.2	2.28594e+07	0	5.32959e+06	7.96342e+07	0	2.23765e+07	0	4.41892e+08	0	2.71558e+07	0	6.96813e+06	3.39272e+08	3.3308e+06	0	1.24895e+09	2.29673e+07	2.39538e+06	0	0	5.49002e+08	0	1.36939e+08	0	1.22351e+06	5.62336e+06	4.92015e+06	2.10857e+06	1.51131e+06	7.24637e+06	826277	1.1267e+06	1.91374e+07	2.43526e+06	6.98694e+06	3.5515e+06	2.60236e+06	4.56906e+06
SB04-013	Amide_G12V			397598	0	8.70282e+08	0	3.78292e+07	244964	1.26331e+07	237211	2.04655e+07	0	4.86332e+06	7.45917e+07	0	2.1372e+07	0	4.57471e+08	0	2.63986e+07	0	6.56902e+06	3.32485e+08	3.12847e+06	0	1.20166e+09	2.28314e+07	2.42476e+06	0	0	5.47306e+08	0	1.38332e+08	0	962543	5.76067e+06	4.9602e+06	2.19866e+06	1.37632e+06	6.90583e+06	1.72071e+06	708164	1.89766e+07	2.69161e+06	7.00304e+06	2.95525e+06	2.55115e+06	3.95785e+06
SB04-014	Amide_G12V			677233	0	8.55765e+08	0	3.79534e+07	193958	1.12914e+07	81147.2	2.31655e+07	0	5.8332e+06	8.12506e+07	0	2.18052e+07	0	4.4059e+08	0	2.91857e+07	0	7.92203e+06	3.32791e+08	3.53053e+06	0	1.28264e+09	2.28199e+07	2.50614e+06	0	0	5.53619e+08	0	1.32717e+08	0	1.43161e+06	5.97514e+06	5.89625e+06	2.05711e+06	1.5257e+06	7.40721e+06	1.81205e+06	431288	1.94102e+07	2.53959e+06	6.5889e+06	3.58922e+06	3.25585e+06	4.66632e+06
SB04-015	Amide_G12V			556125	0	8.59243e+08	0	4.00047e+07	297684	1.20681e+07	149538	2.39192e+07	0	5.77446e+06	8.26022e+07	0	2.25161e+07	0	4.24758e+08	0	2.88191e+07	0	7.64973e+06	3.3819e+08	3.2722e+06	0	1.2617e+09	2.31605e+07	2.41941e+06	0	0	6.01213e+08	0	1.45448e+08	0	1.2801e+06	5.80357e+06	6.07997e+06	2.66857e+06	1.47546e+06	7.16442e+06	178621	1.05897e+06	2.21919e+07	2.64809e+06	8.27913e+06	4.58861e+06	3.52658e+06	4.57972e+06
SB04-016	Ammonia_Parental			405916	0	1.19365e+09	1.47915e+06	3.84675e+07	4.05485e+06	1.8864e+06	231103	4.31582e+06	75972.6	0	7.41029e+07	0	1.50744e+06	0	4.98524e+08	2.93348e+07	2.70708e+07	0	205171	9.97653e+08	1.6842e+06	900714	3.09701e+08	1.61623e+08	1.31616e+06	300559	0	4.56348e+08	0	1.59659e+06	3.93553e+06	7.36637e+06	7.55626e+06	4.70894e+06	450203	0	3.30089e+06	2.18676e+06	0	1.56955e+07	0	5.4231e+06	369784	0	1.73821e+06
SB04-017	Ammonia_Parental			297050	0	1.18821e+09	1.83481e+06	4.42756e+07	3.95797e+06	1.92778e+06	389659	5.44936e+06	350591	0	7.07434e+07	0	953744	281073	4.963e+08	2.7749e+07	2.68702e+07	0	233838	1.00742e+09	1.43538e+06	756180	2.63465e+08	1.39441e+08	1.3085e+06	194157	0	4.11679e+08	0	0	2.77173e+06	6.95439e+06	9.05763e+06	4.54869e+06	389436	0	3.55047e+06	1.9693e+06	0	1.43046e+07	0	3.81009e+06	389859	0	2.44017e+06
SB04-018	Ammonia_Parental			193116	0	1.17681e+09	1.5646e+06	4.63738e+07	4.36414e+06	1.95709e+06	462629	5.04397e+06	62808.2	0	6.82273e+07	0	1.38363e+06	24106.8	4.93037e+08	2.42293e+07	2.59906e+07	0	253931	1.00723e+09	1.18235e+06	911037	2.64153e+08	1.37997e+08	1.26054e+06	292896	0	4.17527e+08	0	0	4.08798e+06	6.14417e+06	8.67314e+06	4.21868e+06	601821	0	3.26662e+06	2.26304e+06	0	1.45789e+07	0	4.79054e+06	83138.3	0	2.00166e+06
SB04-019	Ammonia_Parental			235761	0	1.17816e+09	1.89013e+06	4.25387e+07	5.45442e+06	3.01279e+06	395192	5.64837e+06	291326	0	7.50953e+07	0	1.87619e+06	0	5.11162e+08	2.87146e+07	2.83055e+07	0	591199	1.01325e+09	1.94281e+06	806230	3.79304e+08	1.77482e+08	1.22579e+06	301099	0	4.62586e+08	8.52611e+06	3.30698e+06	2.61035e+06	5.73957e+06	5.56978e+06	5.19951e+06	731809	0	3.38919e+06	2.1753e+06	0	1.79164e+07	0	6.11002e+06	624875	0	2.5265e+06
SB04-020	Ammonia_Parental			313649	0	1.18434e+09	1.64706e+06	4.55377e+07	5.08042e+06	2.75386e+06	458551	5.66593e+06	411806	0	7.49086e+07	0	1.18675e+06	95760.1	4.91432e+08	2.88317e+07	2.89239e+07	0	196341	1.01287e+09	1.56032e+06	771590	3.10294e+08	1.54387e+08	1.20065e+06	224646	0	4.47955e+08	0	1.88587e+06	3.5238e+06	7.30453e+06	8.57446e+06	5.17162e+06	534784	0	3.69055e+06	2.25752e+06	0	1.59716e+07	0	5.77168e+06	468286	0	2.19848e+06
SB04-021	Ammonia_G12D			2.06669e+06	0	1.2137e+09	4.10572e+06	5.40258e+07	9.25377e+06	4.51086e+06	1.18028e+06	2.71043e+07	3.24003e+06	1.53542e+06	8.36049e+07	2.05246e+06	5.04616e+06	603791	5.91704e+08	6.05039e+07	2.7757e+07	0	1.12731e+06	1.20302e+09	2.47653e+06	1.03812e+06	6.23527e+08	2.70916e+08	1.86501e+06	153338	0	4.2605e+08	3.47419e+07	1.66238e+07	7.10276e+06	1.95581e+06	1.5947e+06	7.07419e+06	465931	0	5.24826e+06	1.58831e+06	0	2.02267e+07	0	5.35021e+06	269459	0	2.27927e+06
SB04-022	Ammonia_G12D			1.96653e+06	0	1.20472e+09	3.72429e+06	5.60753e+07	9.01213e+06	5.06102e+06	1.49103e+06	2.57234e+07	2.88299e+06	981026	8.18962e+07	1.52573e+06	4.45321e+06	656770	5.88856e+08	6.4404e+07	2.9229e+07	0	1.00095e+06	1.24345e+09	2.36351e+06	990403	6.07278e+08	2.72532e+08	1.87687e+06	131605	0	4.47375e+08	2.96323e+07	1.59605e+07	7.18909e+06	1.83952e+06	1.61419e+06	7.30513e+06	585944	0	5.55272e+06	1.32114e+06	0	2.16478e+07	0	5.84788e+06	235075	0	2.45697e+06
SB04-023	Ammonia_G12D			1.83111e+06	0	1.24735e+09	3.80257e+06	4.61501e+07	7.11564e+06	4.92257e+06	1.2168e+06	1.66326e+07	1.37885e+06	711988	7.6288e+07	1.87098e+06	5.72219e+06	856382	5.42248e+08	6.28212e+07	2.71098e+07	0	1.35158e+06	1.29278e+09	2.42188e+06	993046	5.72461e+08	2.70921e+08	2.0237e+06	181956	0	4.20925e+08	3.09602e+07	1.89503e+07	8.94704e+06	1.96369e+06	1.77257e+06	6.92268e+06	176594	0	5.68833e+06	1.41231e+06	0	2.05927e+07	0	5.47016e+06	225279	0	2.1083e+06
SB04-024	Ammonia_G12D			2.1638e+06	0	1.18629e+09	3.52098e+06	5.02108e+07	8.79963e+06	5.19516e+06	1.14047e+06	2.50277e+07	2.8418e+06	1.35057e+06	8.2141e+07	3.46302e+06	5.20686e+06	664315	6.15563e+08	6.53199e+07	2.80825e+07	0	1.33032e+06	1.20446e+09	2.44367e+06	883076	6.87753e+08	2.81855e+08	1.91936e+06	220593	0	4.48965e+08	4.0035e+07	1.72899e+07	6.07007e+06	2.24935e+06	1.36717e+06	7.31137e+06	198196	0	5.87178e+06	1.74475e+06	0	2.21155e+07	0	5.57396e+06	295233	0	2.38756e+06
SB04-025	Ammonia_G12D			1.88641e+06	0	1.21856e+09	3.88578e+06	5.27107e+07	8.71791e+06	5.39151e+06	1.33317e+06	2.43067e+07	2.36771e+06	1.38047e+06	8.40379e+07	2.62096e+06	5.7201e+06	969199	5.98259e+08	6.55712e+07	2.90079e+07	0	1.2767e+06	1.22555e+09	2.50548e+06	784149	6.31991e+08	2.70555e+08	1.89903e+06	217476	0	4.71543e+08	3.65966e+07	1.9284e+07	7.54814e+06	2.16159e+06	1.61646e+06	8.01606e+06	120752	0	5.32726e+06	1.77161e+06	0	2.29597e+07	0	6.45646e+06	397494	0	2.4507e+06
SB04-026	Ammonia_G12V			463977	0	1.07696e+09	896483	3.23347e+07	4.13644e+06	2.63841e+06	329571	2.50813e+07	2.06335e+06	717162	8.61777e+07	0	1.90377e+06	105624	4.9804e+08	3.24389e+07	2.76207e+07	0	383345	7.7288e+08	633954	233989	6.78786e+08	4.32834e+08	1.70938e+06	139664	0	5.59268e+08	1.23754e+07	5.56895e+06	4.77033e+06	7.18043e+06	6.08109e+06	5.6947e+06	0	0	5.74266e+06	1.42167e+06	0	2.24079e+07	0	7.06165e+06	294699	0	1.7828e+06
SB04-027	Ammonia_G12V			309830	0	1.04186e+09	793056	4.26777e+07	4.7339e+06	2.78193e+06	591679	2.47107e+07	1.68803e+06	670851	8.41071e+07	0	1.76057e+06	223909	4.99828e+08	2.92081e+07	2.98606e+07	0	487148	7.85046e+08	424540	118218	6.36913e+08	4.28581e+08	1.66016e+06	180474	0	5.27596e+08	0	3.66553e+06	5.49866e+06	6.70259e+06	6.13898e+06	5.87929e+06	0	0	6.48906e+06	1.82082e+06	0	2.03837e+07	0	6.67666e+06	196195	0	2.0503e+06
SB04-028	Ammonia_G12V			374863	0	1.0434e+09	1.10763e+06	5.51529e+07	6.43376e+06	3.66504e+06	969901	2.74736e+07	2.31757e+06	1.12706e+06	8.26305e+07	0	1.7448e+06	287355	5.21276e+08	2.99979e+07	3.08836e+07	0	196911	7.79677e+08	478776	230569	6.24809e+08	4.31235e+08	1.69717e+06	179525	0	4.95965e+08	0	5.47951e+06	5.60567e+06	6.39242e+06	5.95784e+06	5.87807e+06	0	0	6.15338e+06	1.90986e+06	0	1.94361e+07	0	5.39997e+06	185447	0	2.0579e+06
SB04-029	Ammonia_G12V			382554	0	1.02151e+09	1.27333e+06	3.8449e+07	5.05539e+06	2.95474e+06	587920	2.74913e+07	2.86837e+06	1.02329e+06	8.81114e+07	0	2.57787e+06	0	5.20885e+08	3.10632e+07	3.12371e+07	0	509112	7.67257e+08	372365	180179	7.41024e+08	4.41463e+08	1.71431e+06	160376	0	5.35599e+08	1.20249e+07	5.00664e+06	4.14512e+06	7.5914e+06	5.52602e+06	6.51764e+06	0	0	6.28532e+06	2.0651e+06	0	2.09013e+07	0	7.34252e+06	0	0	2.12064e+06
SB04-030	Ammonia_G12V			405428	0	1.07848e+09	1.11185e+06	4.46746e+07	5.52719e+06	3.35892e+06	573055	3.05586e+07	2.91787e+06	1.14506e+06	9.04544e+07	0	2.61532e+06	22684.6	4.9252e+08	2.80226e+07	3.28418e+07	0	725191	7.87988e+08	530814	229826	6.25276e+08	4.07762e+08	1.70092e+06	167009	0	5.76779e+08	0	6.23404e+06	6.83745e+06	6.18847e+06	5.69406e+06	6.69268e+06	289135	0	5.61365e+06	1.63598e+06	0	2.25216e+07	0	6.89379e+06	401278	0	2.45654e+06
SB04-031	Alpha_Parental			82500.9	0	1.29832e+09	5.72273e+06	4.85307e+07	9.8726e+06	5.11256e+06	0	3.17882e+06	491130	0	9.02996e+07	6.9147e+06	6.94877e+06	0	2.57059e+08	5.50122e+07	3.44216e+07	783548	2.16978e+06	6.03215e+08	8.10432e+06	0	4.62694e+08	6.78928e+08	1.10049e+06	414806	195192	4.1669e+08	4.95569e+07	2.60221e+07	0	2.09269e+06	3.20524e+06	9.92254e+06	676760	0	6.59685e+06	0	0	2.75382e+07	0	1.25528e+07	1.49673e+06	0	4.20344e+06
SB04-032	Alpha_Parental			361438	0	1.29874e+09	5.6664e+06	5.52632e+07	1.03385e+07	6.232e+06	0	3.34477e+06	259112	0	9.22847e+07	7.04149e+06	6.79343e+06	0	2.37577e+08	5.42654e+07	3.43632e+07	584251	2.31555e+06	6.07293e+08	7.19053e+06	0	4.57037e+08	6.58924e+08	924200	389301	101942	4.35213e+08	4.95853e+07	2.57095e+07	0	2.36243e+06	3.40167e+06	1.0281e+07	697752	0	6.37944e+06	0	0	2.88229e+07	0	1.13492e+07	1.45299e+06	0	3.60116e+06
SB04-033	Alpha_Parental			304348	0	1.32158e+09	6.05256e+06	5.00737e+07	1.04054e+07	5.87373e+06	0	2.67274e+06	266106	0	9.10447e+07	7.77245e+06	7.4126e+06	0	2.35494e+08	5.60331e+07	3.34738e+07	1.27957e+06	2.2116e+06	6.04481e+08	8.2165e+06	0	4.48558e+08	6.55469e+08	1.09308e+06	393650	215176	4.35161e+08	5.14043e+07	2.80051e+07	0	2.45953e+06	3.39348e+06	1.03296e+07	862665	0	6.43586e+06	0	0	2.87835e+07	0	1.19053e+07	1.86767e+06	0	3.5012e+06
SB04-034	Alpha_Parental			417231	0	1.30985e+09	5.26327e+06	5.52164e+07	1.14733e+07	5.96746e+06	0	3.85064e+06	426546	0	9.62672e+07	6.11581e+06	7.32684e+06	0	2.4046e+08	5.8366e+07	3.60462e+07	1.24213e+06	2.33167e+06	6.09869e+08	6.62193e+06	0	4.47008e+08	6.48464e+08	1.02369e+06	320138	178816	4.6868e+08	5.26869e+07	2.60983e+07	0	2.26365e+06	3.35493e+06	1.09419e+07	879419	0	6.58542e+06	0	0	3.21963e+07	0	1.2809e+07	1.66556e+06	0	3.8486e+06
SB04-035	Alpha_Parental			450866	0	1.35077e+09	5.95886e+06	5.32833e+07	1.09342e+07	6.08484e+06	0	3.58083e+06	210323	0	9.34259e+07	7.37845e+06	6.63086e+06	0	2.36157e+08	6.20256e+07	3.52758e+07	904754	2.42285e+06	6.29525e+08	7.30567e+06	0	4.64466e+08	6.62422e+08	1.11729e+06	341094	270915	4.74367e+08	5.17558e+07	2.81058e+07	0	2.60308e+06	3.60454e+06	1.05895e+07	755529	0	6.28375e+06	0	0	3.14993e+07	0	1.35756e+07	1.99973e+06	0	3.84142e+06
SB04-036	Alpha_G12D			1.08225e+06	88132.2	1.38128e+09	1.17476e+07	6.34949e+07	1.58105e+07	9.09153e+06	194274	1.58914e+07	3.29782e+06	1.46773e+06	9.26725e+07	1.07514e+07	1.01498e+07	0	2.6453e+08	1.31192e+08	3.24335e+07	2.48202e+06	2.81716e+06	7.54939e+08	7.58876e+06	0	5.48794e+08	8.18974e+08	1.87908e+06	309907	197725	5.04417e+08	7.81511e+07	4.65859e+07	0	1.88565e+06	2.68984e+06	1.23959e+07	27002.1	0	7.30129e+06	0	0	3.68627e+07	0	7.75195e+06	817071	0	3.59048e+06
SB04-037	Alpha_G12D			1.03452e+06	99388.8	1.40309e+09	1.17212e+07	6.32034e+07	1.51922e+07	9.91105e+06	243165	1.15326e+07	2.06239e+06	1.16063e+06	8.74584e+07	9.3913e+06	9.3572e+06	0	2.66059e+08	1.30206e+08	3.04853e+07	2.50739e+06	2.68923e+06	7.41977e+08	7.41219e+06	0	5.44884e+08	8.14064e+08	1.67756e+06	251303	343743	4.83963e+08	7.21329e+07	4.47654e+07	0	2.15851e+06	3.12823e+06	1.12765e+07	62752.9	0	7.1199e+06	0	0	3.56048e+07	0	7.9888e+06	303726	0	3.31318e+06
SB04-038	Alpha_G12D			1.24296e+06	106761	1.4697e+09	1.30022e+07	5.36647e+07	1.32334e+07	7.84849e+06	19977.6	1.12181e+07	2.06261e+06	1.18389e+06	8.31594e+07	1.07308e+07	8.77725e+06	0	2.38079e+08	1.29936e+08	2.78772e+07	1.50434e+06	2.32908e+06	7.15289e+08	6.46373e+06	0	5.35787e+08	7.90425e+08	1.93814e+06	332521	277814	5.27627e+08	8.22782e+07	5.00894e+07	0	2.19788e+06	3.2803e+06	1.1099e+07	0	0	7.96977e+06	0	0	3.95618e+07	0	9.47384e+06	717233	0	3.51787e+06
SB04-039	Alpha_G12D			1.50303e+06	146324	1.51335e+09	1.19559e+07	5.67358e+07	1.34414e+07	8.19049e+06	131401	1.35e+07	2.59736e+06	931824	9.19546e+07	1.02014e+07	9.0936e+06	0	2.44508e+08	1.25707e+08	2.75735e+07	1.70949e+06	2.70765e+06	6.96228e+08	6.41595e+06	0	5.3633e+08	7.90532e+08	1.9678e+06	390650	281924	5.88528e+08	8.64776e+07	5.1169e+07	0	2.08774e+06	3.26415e+06	1.26436e+07	0	0	7.72337e+06	0	0	4.53123e+07	0	9.42177e+06	738386	0	3.67467e+06
SB04-040	Alpha_G12D			1.41994e+06	163884	1.49377e+09	1.21888e+07	5.43243e+07	1.2711e+07	7.43607e+06	51695.8	1.42011e+07	2.33187e+06	1.05227e+06	9.47891e+07	1.02611e+07	9.21714e+06	0	2.46793e+08	1.31193e+08	2.91863e+07	1.77705e+06	2.4896e+06	6.86843e+08	6.37052e+06	0	5.36374e+08	7.85866e+08	1.92447e+06	330886	230785	5.83734e+08	8.46758e+07	5.15347e+07	0	2.07471e+06	3.26458e+06	1.25722e+07	1580.25	0	7.42658e+06	0	0	4.48739e+07	0	1.02737e+07	938171	0	3.25431e+06
SB04-041	Alpha_G12V			231335	0	1.16131e+09	3.7764e+06	4.68271e+07	1.02327e+07	5.5557e+06	0	1.11596e+07	1.89287e+06	776259	9.08181e+07	6.71832e+06	6.46985e+06	0	2.29288e+08	3.77172e+07	3.42714e+07	1.46937e+06	2.20074e+06	4.35078e+08	2.99216e+06	0	6.78048e+08	1.04292e+09	1.82437e+06	306844	157762	5.20848e+08	5.44975e+07	2.90574e+07	0	3.48847e+06	4.51844e+06	1.01947e+07	0	0	8.89875e+06	0	0	3.42117e+07	0	8.38871e+06	1.38221e+06	0	2.1072e+06
SB04-042	Alpha_G12V			342981	0	1.1338e+09	3.72374e+06	5.87549e+07	1.19871e+07	6.6111e+06	0	1.26683e+07	1.98496e+06	869741	9.04536e+07	6.47399e+06	6.28894e+06	0	2.35856e+08	4.38166e+07	3.67582e+07	641093	2.02734e+06	4.53673e+08	3.67057e+06	0	6.86795e+08	1.05069e+09	1.67846e+06	151445	208043	5.01664e+08	5.40855e+07	2.66137e+07	0	3.72777e+06	4.58792e+06	1.05179e+07	0	0	9.14106e+06	0	0	3.25033e+07	0	8.59279e+06	455373	0	2.58593e+06
SB04-043	Alpha_G12V			306564	0	1.14815e+09	3.59502e+06	6.57962e+07	1.41937e+07	7.91807e+06	0	1.21042e+07	2.06065e+06	770361	9.18816e+07	6.88794e+06	6.77562e+06	0	2.26185e+08	4.78238e+07	3.75611e+07	1.74073e+06	2.22845e+06	4.72194e+08	3.47271e+06	0	6.97817e+08	1.05934e+09	1.97825e+06	331711	215868	5.43586e+08	5.85604e+07	2.94428e+07	0	3.85151e+06	4.75428e+06	1.09846e+07	154633	0	8.94225e+06	0	0	3.70293e+07	0	9.41322e+06	1.03943e+06	0	2.84467e+06
SB04-044	Alpha_G12V			315389	0	1.12789e+09	3.27048e+06	6.3486e+07	1.32255e+07	6.77754e+06	0	2.03912e+07	3.50727e+06	1.46702e+06	9.435e+07	5.46266e+06	6.47504e+06	0	2.31463e+08	4.32448e+07	4.21319e+07	1.1396e+06	2.49903e+06	4.48945e+08	2.99712e+06	0	7.08691e+08	1.07614e+09	1.80452e+06	218841	141960	5.14252e+08	5.28507e+07	2.3569e+07	0	3.49361e+06	4.97298e+06	1.11184e+07	0	0	9.24793e+06	0	0	3.55704e+07	0	9.99979e+06	1.088e+06	0	2.93239e+06
SB04-045	Alpha_G12V			355938	0	1.10353e+09	3.20648e+06	5.85324e+07	1.19398e+07	6.39839e+06	0	1.97717e+07	3.28823e+06	1.76135e+06	9.73632e+07	5.77033e+06	6.5321e+06	0	2.32533e+08	4.11882e+07	4.14428e+07	513523	3.00686e+06	4.54926e+08	2.96835e+06	0	6.83902e+08	1.04496e+09	1.69447e+06	196397	183942	5.34058e+08	5.48309e+07	2.38512e+07	0	3.53496e+06	4.89566e+06	1.18913e+07	0	0	8.85918e+06	0	0	3.68026e+07	0	1.06737e+07	608850	0	2.80411e+06
[truncated: 175 more columns]

## Sheet: 15N intracellular fractional
		15N intracellular metabolite fractional labelled
Code	Sample	3-phosphoserine	3-phosphoserine_N1	acetylserine	acetylserine_N1	adenine	adenine_N1	adenine_N2	adenine_N3	adenosine	adenosine_N1	adenosine_N2	ADP	ADP_N1	ADP_N2	ADP_N3	alanine	alanine_N1	AMP	AMP_N1	AMP_N2	asparagine	asparagine_N1	asparagine_N2	aspartate	aspartate_N1	aspartylaspartate	aspartylaspartate_N1	aspartylaspartate_N2	ATP	ATP_N1	ATP_N2	ATP_N3	carbamoyl aspartate	carbamoyl aspartate_N1	CDP	CDP_N1	CDP_N2	CMP-acetylneuraminic acid	CMP-acetylneuraminic acid_N1	CMP-acetylneuraminic acid_N2	CTP	CTP_N1	cytosine	cytosine_N1	cytosine_N2	deoxyadenosine	deoxyadenosine_N1	deoxyadenosine_N2
SB04-001	Amide_Parental	1	0	1	0	0.725097	0.000613033	0.273146	0.00114376	0.798212	0	0.201788	0.728282	0	0.271718	0	1	0	0.733964	0	0.266036	0.980845	0.019123	3.22956e-05	0.973491	0.0265091	1	0	0	0.745361	0	0.254639	0	0.0104922	0.989508	0.349075	0.346063	0.304862	0.475778	0.29438	0.229842	0.727958	0.272042	0.413627	0.302403	0.283969	0.740656	0	0.259344
SB04-002	Amide_Parental	1	0	1	0	0.727716	0	0.267331	0.00495332	0.84136	0	0.15864	0.729428	0	0.270572	0	1	0	0.731857	0	0.268143	0.980499	0.0194315	6.91488e-05	0.972228	0.0277721	1	0	0	0.744463	0	0.255537	0	0.00763711	0.992363	0.338492	0.376901	0.284607	0.459581	0.308293	0.232126	0.715218	0.284782	0.389055	0.34613	0.264815	0.732457	0	0.267543
SB04-003	Amide_Parental	1	0	1	0	0.731865	0	0.265739	0.00239629	0.846825	0	0.153175	0.723783	0	0.276217	0	1	0	0.729256	0	0.270744	0.97964	0.0202965	6.3274e-05	0.971915	0.0280847	1	0	0	0.744216	0	0.255784	0	0.0060452	0.993955	0.349323	0.348717	0.30196	0.428709	0.335575	0.235716	0.656652	0.343348	0.442982	0.250189	0.306829	0.704698	0	0.295302
SB04-004	Amide_Parental	1	0	1	0	0.738912	0	0.257626	0.00346209	0.83246	0	0.16754	0.740778	0	0.259222	0	1	0	0.752605	0	0.247395	0.981259	0.0187414	0	0.972747	0.0272533	1	0	0	0.758174	0	0.241826	0	0	1	0.376625	0.349097	0.274277	0.479655	0.318375	0.20197	0.694492	0.305508	0.386415	0.308451	0.305133	0.727534	0	0.272466
SB04-005	Amide_Parental	1	0	1	0	0.745771	0	0.254229	0	0.799639	0	0.200361	0.742743	0	0.257257	0	1	0	0.746945	0	0.253055	0.981211	0.0187894	0	0.973222	0.0267784	1	0	0	0.756605	0	0.243395	0	0	1	0.35915	0.359965	0.280885	0.467997	0.32934	0.202663	0.678532	0.321468	0.415545	0.339158	0.245297	0.748388	0	0.251612
SB04-006	Amide_G12D	1	0	1	0	0.708446	0.00720272	0.279396	0.00495483	0.768643	0	0.231357	0.717793	0	0.282207	0	0.997773	0.00222687	0.708773	0	0.291227	0.984101	0.0158071	9.2098e-05	0.964293	0.0357073	1	0	0	0.732218	0	0.267782	0	0.0578348	0.942165	0.581092	0.252255	0.166653	0.638455	0.243532	0.118013	0.869821	0.130179	0.524494	0.266669	0.208837	0.63972	0	0.36028
SB04-007	Amide_G12D	1	0	1	0	0.715522	0.00127825	0.276651	0.00654935	0.777067	0	0.222933	0.719566	0	0.280434	0	0.999658	0.00034158	0.722699	0	0.277301	0.984465	0.015417	0.000118485	0.966485	0.0335151	1	0	0	0.732966	0	0.267034	0	0.0787762	0.921224	0.562246	0.273799	0.163955	0.705202	0.198162	0.0966359	0.823832	0.176168	0.52082	0.294609	0.184571	0.642283	0	0.357717
SB04-008	Amide_G12D	1	0	1	0	0.734128	0.00298953	0.259588	0.00329439	0.770598	0	0.229402	0.722974	0	0.277026	0	0.994713	0.00528693	0.717424	0	0.282576	0.984482	0.0153763	0.000141877	0.966307	0.0336932	1	0	0	0.732593	0	0.267407	0	0.0414316	0.958568	0.576989	0.240331	0.182681	0.640061	0.245142	0.114797	0.817139	0.182861	0.469362	0.297259	0.233379	0.661807	0	0.338193
SB04-009	Amide_G12D	1	0	1	0	0.732702	0.00598277	0.258833	0.00248255	0.753176	0	0.246824	0.726412	0	0.273588	0	0.995881	0.004119	0.726423	0	0.273577	0.983767	0.0161997	3.31853e-05	0.967594	0.0324057	1	0	0	0.743975	0	0.256025	0	0.0440399	0.95596	0.579277	0.251499	0.169224	0.660687	0.233504	0.105809	0.86061	0.13939	0.482228	0.293275	0.224497	0.671694	0	0.328306
SB04-010	Amide_G12D	1	0	1	0	0.71344	0.00291877	0.279442	0.00419993	0.775325	0	0.224675	0.718338	0	0.281662	0	0.996817	0.0031828	0.725629	0	0.274371	0.984545	0.0154547	0	0.965044	0.0349565	1	0	0	0.735593	0	0.264407	0	0.0572974	0.942703	0.581686	0.250713	0.1676	0.656111	0.208402	0.135487	0.852129	0.147871	0.486895	0.283609	0.229496	0.66294	0	0.33706
SB04-011	Amide_G12V	1	0	1	0	0.773388	0.00280657	0.222471	0.00133523	0.805431	0	0.194569	0.778207	0	0.221793	0	1	0	0.790693	0	0.209307	0.990182	0.00981808	0	0.981861	0.0181388	1	0	0	0.799208	0	0.200792	0	0.140312	0.859688	0.61632	0.230839	0.152841	0.751977	0.129891	0.118132	0.887434	0.112566	0.554468	0.222929	0.222603	0.699447	0	0.300553
SB04-012	Amide_G12V	1	0	1	0	0.77511	0.00108102	0.222331	0.00147837	0.810934	0	0.189066	0.780645	0	0.219355	0	1	0	0.795799	0	0.204201	0.990278	0.00972206	0	0.981943	0.0180572	1	0	0	0.800364	0	0.199636	0	0.178696	0.821304	0.576128	0.246904	0.176968	0.787705	0.089819	0.122476	0.887113	0.112887	0.531698	0.270265	0.198037	0.705478	0	0.294522
SB04-013	Amide_G12V	1	0	1	0	0.742557	0.00480844	0.247978	0.00465626	0.807992	0	0.192008	0.777291	0	0.222709	0	1	0	0.800743	0	0.199257	0.990678	0.00932165	0	0.981354	0.0186456	1	0	0	0.798244	0	0.201756	0	0.143167	0.856833	0.581148	0.2576	0.161253	0.739802	0.184335	0.0758636	0.875781	0.124219	0.559821	0.236242	0.203938	0.731625	0	0.268375
SB04-014	Amide_G12V	1	0	1	0	0.766427	0.00391678	0.228017	0.00163868	0.798846	0	0.201154	0.788413	0	0.211587	0	1	0	0.786513	0	0.213487	0.989503	0.0104975	0	0.98252	0.0174804	1	0	0	0.80663	0	0.19337	0	0.193284	0.806716	0.622029	0.217016	0.160955	0.767543	0.187767	0.0446905	0.8843	0.1157	0.490466	0.267175	0.242359	0.735924	0	0.264076
SB04-015	Amide_G12V	1	0	1	0	0.761704	0.005668	0.22978	0.00284726	0.805532	0	0.194468	0.785802	0	0.214198	0	1	0	0.790239	0	0.209761	0.990417	0.0095829	0	0.981974	0.0180257	1	0	0	0.805202	0	0.194798	0	0.180712	0.819288	0.594677	0.26101	0.144313	0.852703	0.0212593	0.126037	0.893394	0.106606	0.505	0.27989	0.21511	0.719689	0	0.280311
SB04-016	Ammonia_Parental	1	0	0.998762	0.00123765	0.86173	0.0908347	0.0422582	0.00517706	0.982701	0.0172988	0	0.980063	0	0.0199369	0	0.944427	0.0555732	0.992478	0	0.00752204	0.997416	0.0016838	0.000900499	0.657087	0.342913	0.814093	0.185907	0	0.988023	0	0.00345671	0.00852067	0.493637	0.506363	0.912737	0.0872631	0	0.601512	0.398488	0	1	0	0.936166	0.0638341	0	0.979537	0.0204626	0
SB04-017	Ammonia_Parental	1	0	0.998458	0.0015418	0.87586	0.0782966	0.0381353	0.00770824	0.939553	0.0604473	0	0.982845	0	0.0132505	0.00390497	0.947049	0.0529512	0.991373	0	0.00862743	0.997829	0.00142172	0.000748983	0.653912	0.346088	0.870791	0.129209	0	0.993312	0	0	0.00668772	0.434323	0.565677	0.921137	0.0788631	0	0.643228	0.356772	0	1	0	0.907175	0.0928247	0	0.989883	0.0101173	0
SB04-018	Ammonia_Parental	1	0	0.998672	0.00132777	0.872382	0.0820981	0.0368167	0.00870297	0.987701	0.012299	0	0.979784	0	0.0198698	0.000346188	0.953159	0.0468411	0.990324	0	0.00967557	0.997926	0.00117143	0.000902625	0.656852	0.343148	0.811453	0.188547	0	0.990304	0	0	0.00969599	0.414662	0.585338	0.875154	0.124846	0	0.590746	0.409254	0	1	0	0.982941	0.0170586	0	0.965371	0.0346291	0
SB04-019	Ammonia_Parental	1	0	0.998398	0.00160173	0.827584	0.106115	0.0586133	0.00768839	0.950953	0.0490473	0	0.975625	0	0.0243751	0	0.946813	0.0531873	0.979541	0	0.020459	0.997294	0.00191221	0.00079353	0.681238	0.318762	0.802803	0.197197	0	0.969722	0.0178733	0.00693245	0.0054721	0.507506	0.492494	0.87662	0.12338	0	0.609075	0.390925	0	1	0	0.907218	0.0927816	0	0.945353	0.054647	0
SB04-020	Ammonia_Parental	1	0	0.998611	0.00138876	0.845946	0.094378	0.0511579	0.0085184	0.932243	0.0677565	0	0.983167	0	0.015576	0.00125684	0.944582	0.0554175	0.993258	0	0.00674242	0.997703	0.00153695	0.000760034	0.667757	0.332243	0.842387	0.157613	0	0.988068	0	0.00415972	0.00777255	0.460012	0.539988	0.906284	0.0937165	0	0.620462	0.379538	0	1	0	0.924954	0.0750463	0	0.975162	0.0248384	0
SB04-021	Ammonia_G12D	1	0	0.996629	0.00337141	0.783315	0.13417	0.0654026	0.0171127	0.850204	0.101633	0.0481628	0.915643	0.0224786	0.0552656	0.00661273	0.907232	0.0927679	0.960971	0	0.0390285	0.997087	0.00205259	0.000860415	0.697112	0.302888	0.924028	0.075972	0	0.879327	0.071704	0.0343099	0.0146594	0.550854	0.449146	0.938206	0.0617936	0	0.767674	0.232326	0	1	0	0.952051	0.0479492	0	0.868179	0.131821	0
SB04-022	Ammonia_G12D	1	0	0.996918	0.00308189	0.782743	0.125798	0.0706457	0.0208129	0.869403	0.0974397	0.0331569	0.925047	0.0172336	0.0503007	0.00741846	0.901411	0.0985885	0.966889	0	0.0331111	0.99731	0.00189565	0.00079435	0.690237	0.309763	0.934475	0.0655246	0	0.894469	0.0592459	0.031911	0.0143737	0.532622	0.467378	0.925746	0.0742541	0	0.807802	0.192198	0	1	0	0.961355	0.0386448	0	0.897091	0.102909	0
SB04-023	Ammonia_G12D	1	0	0.996961	0.00303926	0.776871	0.119782	0.0828645	0.020483	0.888331	0.073643	0.0380264	0.900286	0.0220797	0.0675284	0.0101063	0.896175	0.103825	0.952512	0	0.047488	0.997365	0.00186846	0.000766125	0.678769	0.321231	0.917505	0.0824952	0	0.877325	0.0645297	0.0394977	0.0186481	0.525576	0.474424	0.975125	0.024875	0	0.801101	0.198899	0	1	0	0.960446	0.0395543	0	0.89723	0.10277	0
SB04-024	Ammonia_G12D	1	0	0.997041	0.00295927	0.768383	0.134662	0.0795023	0.0174528	0.856524	0.097255	0.0462206	0.897959	0.0378574	0.056921	0.00726223	0.904066	0.095934	0.954771	0	0.0452292	0.997246	0.00202326	0.000731152	0.70931	0.29069	0.896917	0.103083	0	0.876269	0.0781384	0.0337456	0.0118473	0.621966	0.378034	0.973607	0.0263925	0	0.770925	0.229075	0	1	0	0.949698	0.0503021	0	0.874453	0.125547	0
SB04-025	Ammonia_G12D	1	0	0.996821	0.00317868	0.773414	0.127916	0.0791087	0.0195614	0.866398	0.0843955	0.0492061	0.900263	0.0280772	0.0612771	0.0103826	0.901223	0.098777	0.957843	0	0.0421566	0.997323	0.0020389	0.000638122	0.700232	0.299768	0.897247	0.102753	0	0.881435	0.0684085	0.0360467	0.0141094	0.572145	0.427855	0.98516	0.0148402	0	0.750438	0.249562	0	1	0	0.942005	0.0579948	0	0.835166	0.164834	0
SB04-026	Ammonia_G12V	1	0	0.999168	0.000831731	0.819864	0.104882	0.0668982	0.00835646	0.900203	0.0740567	0.0257399	0.977214	0	0.0215879	0.00119773	0.93885	0.0611502	0.986311	0	0.0136889	0.998878	0.000819329	0.00030241	0.610628	0.389372	0.924467	0.0755332	0	0.96097	0.0212642	0.00956893	0.00819669	0.541448	0.458552	1	0	0	0.801563	0.198437	0	1	0	0.959939	0.0400605	0	0.913284	0.0867159	0
SB04-027	Ammonia_G12V	1	0	0.999239	0.00076061	0.840357	0.093214	0.0547782	0.0116506	0.912859	0.0623589	0.0247825	0.976949	0	0.0204499	0.00260083	0.94479	0.05521	0.983948	0	0.0160522	0.999309	0.00054041	0.000150484	0.597763	0.402237	0.90195	0.0980501	0	0.982927	0	0.00682898	0.0102442	0.521945	0.478055	1	0	0	0.780885	0.219115	0	1	0	0.971454	0.0285464	0	0.952035	0.0479648	0
SB04-028	Ammonia_G12V	1	0	0.99894	0.00106043	0.832854	0.0971549	0.0553451	0.0146463	0.888589	0.0749579	0.0364527	0.975997	0	0.0206088	0.00339412	0.945584	0.0544156	0.993664	0	0.00633553	0.999091	0.000613512	0.000295455	0.591651	0.408349	0.90434	0.0956603	0	0.978138	0	0.0108066	0.0110555	0.517594	0.482406	1	0	0	0.76314	0.23686	0	1	0	0.966798	0.033202	0	0.956897	0.0431032	0
SB04-029	Ammonia_G12V	1	0	0.998755	0.00124497	0.817246	0.107454	0.0628038	0.0124964	0.875995	0.091399	0.0326064	0.971575	0	0.0284253	0	0.943721	0.0562793	0.983963	0	0.0160369	0.99928	0.000484971	0.000234666	0.626666	0.373334	0.914452	0.085548	0	0.961966	0.0215974	0.0089922	0.00744486	0.578727	0.421273	1	0	0	0.752695	0.247305	0	1	0	1	0	0	0.909764	0.0902361	0
SB04-030	Ammonia_G12V	1	0	0.99897	0.00102988	0.825263	0.102103	0.0620486	0.0105859	0.882647	0.0842791	0.0330736	0.971663	0	0.0280938	0.000243679	0.946167	0.0538334	0.978396	0	0.0216043	0.999036	0.000672983	0.000291381	0.605279	0.394721	0.910591	0.0894091	0	0.977839	0	0.0105689	0.0115918	0.520804	0.479196	0.958587	0.0414126	0	0.774336	0.225664	0	1	0	0.944993	0.0550067	0	0.979846	0.0201545	0
SB04-031	Alpha_Parental	1	0	0.995612	0.00438844	0.764072	0.155435	0.0804926	0	0.866175	0.133825	0	0.866906	0.0663834	0.0667105	0	0.823719	0.176281	0.920981	0.0209645	0.0580543	0.986743	0.0132571	0	0.405296	0.594704	0.643379	0.242507	0.114114	0.846468	0.10067	0.0528616	0	0.395001	0.604999	0.93615	0.0638495	0	1	0	0	1	0	0.893468	0.106532	0	0.816378	0.119759	0.0638629
SB04-032	Alpha_Parental	1	0	0.995656	0.00434405	0.769321	0.143923	0.086756	0	0.928102	0.071898	0	0.869629	0.0663543	0.0640168	0	0.81406	0.18594	0.92218	0.0156791	0.0621408	0.988298	0.0117017	0	0.409546	0.590454	0.65294	0.275038	0.0720214	0.85251	0.0971293	0.0503606	0	0.409852	0.590148	0.936445	0.0635546	0	1	0	0	1	0	0.886505	0.113495	0	0.795301	0.145148	0.059551
SB04-033	Alpha_Parental	1	0	0.995441	0.00455891	0.754657	0.15682	0.0885227	0	0.909452	0.0905479	0	0.857055	0.0731665	0.069779	0	0.807794	0.192206	0.905555	0.0346157	0.0598296	0.98659	0.0134104	0	0.406293	0.593707	0.642268	0.2313	0.126433	0.845678	0.0998975	0.0544243	0	0.420216	0.579784	0.922923	0.0770771	0	1	0	0	1	0	0.864396	0.135604	0	0.802783	0.143716	0.0535014
SB04-034	Alpha_Parental	1	0	0.995998	0.00400215	0.759958	0.15791	0.0821318	0	0.900274	0.0997258	0	0.877471	0.0557453	0.0667838	0	0.804682	0.195318	0.909798	0.031351	0.0588508	0.989259	0.0107413	0	0.408051	0.591949	0.67231	0.210252	0.117438	0.856091	0.0962379	0.0476712	0	0.402886	0.597114	0.925608	0.0743924	0	1	0	0	1	0	0.884932	0.115068	0	0.776731	0.143018	0.0802508
SB04-035	Alpha_Parental	1	0	0.995608	0.00439209	0.757916	0.155531	0.0865524	0	0.944523	0.0554775	0	0.869602	0.0686781	0.0617196	0	0.791988	0.208012	0.9138	0.0234372	0.0627627	0.988528	0.0114719	0	0.412167	0.587833	0.646094	0.197244	0.156662	0.855905	0.0933835	0.0507115	0	0.419336	0.580664	0.933404	0.0665958	0	1	0	0	1	0	0.871609	0.128391	0	0.778654	0.150493	0.0708528
SB04-036	Alpha_G12D	0.924698	0.0753024	0.991567	0.00843312	0.716718	0.178465	0.102623	0.00219293	0.769301	0.159647	0.0710525	0.815968	0.0946645	0.0893675	0	0.668474	0.331526	0.85956	0.0657789	0.0746609	0.990048	0.00995211	0	0.401233	0.598767	0.787309	0.129847	0.0828442	0.801738	0.124216	0.0740453	0	0.41212	0.58788	0.997826	0.00217358	0	1	0	0	1	0	0.904648	0.0953517	0	0.671702	0.186574	0.141724
SB04-037	Alpha_G12D	0.912348	0.0876518	0.991715	0.00828464	0.713761	0.171567	0.111926	0.00274608	0.781573	0.13977	0.0786569	0.823472	0.0884246	0.0881035	0	0.671417	0.328583	0.854362	0.0702707	0.0753668	0.990109	0.00989097	0	0.40096	0.59904	0.738166	0.110579	0.151255	0.805449	0.120049	0.074502	0	0.408288	0.591712	0.994466	0.00553413	0	1	0	0	1	0	0.963374	0.0366265	0	0.686014	0.195307	0.118679
SB04-038	Alpha_G12D	0.920902	0.0790984	0.991231	0.00876923	0.717763	0.176996	0.104973	0.000267199	0.775556	0.142597	0.0818472	0.809988	0.10452	0.085492	0	0.646928	0.353072	0.879112	0.0474397	0.0734479	0.991044	0.0089556	0	0.403998	0.596002	0.76051	0.130478	0.109012	0.799441	0.124665	0.0758937	0	0.401206	0.598794	1	0	0	1	0	0	1	0	0.929621	0.0703786	0	0.697413	0.196683	0.105904
SB04-039	Alpha_G12D	0.911284	0.088716	0.992162	0.00783836	0.722757	0.17123	0.104339	0.00167391	0.792756	0.152524	0.0547193	0.826561	0.091698	0.0817405	0	0.660448	0.339552	0.861924	0.0534372	0.0846386	0.990869	0.00913116	0	0.40421	0.59579	0.745273	0.147953	0.106774	0.81045	0.119087	0.0704638	0	0.390094	0.609906	1	0	0	1	0	0	1	0	0.927325	0.0726747	0	0.715455	0.145427	0.139118
SB04-040	Alpha_G12D	0.896527	0.103473	0.991906	0.00809374	0.728959	0.170565	0.099782	0.000693688	0.807558	0.132604	0.0598385	0.829538	0.0897994	0.0806629	0	0.652916	0.347084	0.872458	0.0531208	0.0744211	0.99081	0.00918984	0	0.405656	0.594344	0.774079	0.133092	0.0928288	0.810804	0.117614	0.0715815	0	0.388574	0.611426	0.999874	0.000125679	0	1	0	0	1	0	0.916324	0.0836762	0	0.700313	0.176874	0.122813
SB04-041	Alpha_G12V	1	0	0.996759	0.00324132	0.747852	0.163421	0.0887272	0	0.806987	0.13688	0.0561338	0.873198	0.0645954	0.0622064	0	0.85874	0.14126	0.903269	0.0387271	0.0580036	0.99317	0.00683031	0	0.393993	0.606007	0.797024	0.134053	0.0689225	0.861756	0.0901675	0.0480763	0	0.435682	0.564318	1	0	0	1	0	0	1	0	0.858538	0.141462	0	0.818448	0.0874345	0.0941177
SB04-042	Alpha_G12V	1	0	0.996726	0.00327354	0.759567	0.154966	0.0854664	0	0.816099	0.127872	0.056029	0.876348	0.0627224	0.0609295	0	0.843329	0.156671	0.932319	0.0162604	0.0514207	0.991974	0.00802585	0	0.39528	0.60472	0.823603	0.0743125	0.102084	0.861428	0.0928725	0.0456995	0	0.448281	0.551719	1	0	0	1	0	0	1	0	0.949672	0.0503276	0	0.743846	0.182199	0.0739544
SB04-043	Alpha_G12V	1	0	0.996879	0.00312136	0.748467	0.161461	0.0900722	0	0.810447	0.137973	0.0515801	0.870543	0.0652606	0.0641964	0	0.825466	0.174534	0.904427	0.0419147	0.0536583	0.992699	0.00730073	0	0.397129	0.602871	0.783208	0.131328	0.0854643	0.860664	0.0927191	0.046617	0	0.447549	0.552451	0.986118	0.0138818	0	1	0	0	1	0	0.900559	0.0994414	0	0.819167	0.140753	0.0400801
SB04-044	Alpha_G12V	1	0	0.997109	0.00289126	0.760411	0.15841	0.0811788	0	0.803895	0.138269	0.0578354	0.887685	0.0513951	0.0609199	0	0.842579	0.157421	0.920503	0.0248982	0.054599	0.993368	0.00663164	0	0.397062	0.602938	0.833373	0.101066	0.0655609	0.870623	0.0894755	0.0399019	0	0.412634	0.587366	1	0	0	1	0	0	1	0	0.901874	0.0981258	0	0.786178	0.165236	0.0485854
SB04-045	Alpha_G12V	1	0	0.997103	0.00289723	0.761441	0.155323	0.0832359	0	0.796562	0.132476	0.0709613	0.887819	0.0526175	0.0595638	0	0.849525	0.150475	0.921705	0.011421	0.0668739	0.993517	0.00648262	0	0.39558	0.60442	0.816687	0.0946578	0.0886548	0.87159	0.0894848	0.0389256	0	0.4193	0.5807	1	0	0	1	0	0	1	0	0.946036	0.0539639	0	0.736842	0.171791	0.0913677
[truncated: 93 more columns]

## Sheet: 15N intracellular totalpool
		15N intracellular metabolite total pool
Code	Sample	valine-d8 (IS)	hippuric acid-d5 (IS)	3-phosphoserine	acetylserine	adenine	adenosine	ADP	alanine	AMP	arginine	asparagine	aspartate	aspartylaspartate	ATP	betaine	carbamoyl aspartate	carnitine	CDP	CMP-acetylneuraminic acid	creatine	creatinine	CTP	cytosine	deoxyadenosine	dihydroorotate	dTTP	GDP	glutamate	glutamine	glutamylalanine	glutamylaspartate	glutamylcysteine	glutamylglycine	glutamylproline	glutathione	glycine	GMP	GTP	histidine	IMP	isoleucine	leucine	methionine	N-acetylglutamate	N-acetylhexosamine phosphate	N-acetylneuramic acid	Ophthalmic acid	ornithine
SB04-001	Amide_Parental	1.1944e+09	3.1223e+09	292894	8.13081e+08	3.69292e+07	4.01938e+06	8.87275e+07	3.80807e+08	3.05775e+07	1.71319e+09	3.79077e+08	6.98632e+08	1.64582e+06	4.42801e+08	5.25005e+09	4.08267e+06	9.39143e+09	6.95162e+06	5.78901e+06	6.35395e+10	1.89639e+08	1.03102e+07	7.52697e+06	3.64971e+06	2.54017e+07	5.99245e+06	1.5075e+07	3.8172e+09	1.95169e+09	2.2158e+06	9.6716e+06	7.45167e+06	1.35833e+07	1.51966e+07	4.63032e+09	1.11952e+07	3.19932e+06	2.54493e+07	4.42192e+08	1.00578e+06	2.22372e+09	1.6599e+09	8.81172e+08	2.50075e+07	1.07108e+06	8.072e+06	232216	3.66037e+06
SB04-002	Amide_Parental	1.2322e+09	3.21115e+09	311449	8.47064e+08	3.30625e+07	4.61508e+06	9.88025e+07	4.0919e+08	3.27565e+07	1.72057e+09	3.93647e+08	7.44673e+08	1.66827e+06	4.89055e+08	5.38413e+09	5.0127e+06	9.21752e+09	8.02196e+06	6.24669e+06	6.51872e+10	1.94089e+08	1.15905e+07	7.69353e+06	4.70385e+06	2.52652e+07	6.33543e+06	1.66038e+07	4.05528e+09	1.96843e+09	2.58994e+06	9.67441e+06	8.55515e+06	1.38698e+07	1.55774e+07	4.79557e+09	1.2436e+07	3.83012e+06	2.84371e+07	4.52552e+08	827218	2.23366e+09	1.70396e+09	9.07784e+08	2.55309e+07	1.31067e+06	8.08017e+06	204378	3.13247e+06
SB04-003	Amide_Parental	1.19017e+09	3.11308e+09	261549	9.5335e+08	4.14732e+07	4.33495e+06	1.08957e+08	4.38273e+08	3.58708e+07	1.93994e+09	4.26551e+08	8.08326e+08	1.98569e+06	5.79163e+08	6.12474e+09	4.99473e+06	1.0938e+10	9.24798e+06	6.89845e+06	6.71618e+10	1.99977e+08	1.44693e+07	9.2526e+06	4.28409e+06	2.77846e+07	7.75344e+06	1.9289e+07	4.34146e+09	2.14493e+09	2.95699e+06	1.07611e+07	9.2688e+06	1.73397e+07	1.87358e+07	5.27596e+09	1.42881e+07	4.17567e+06	3.26966e+07	5.01692e+08	1.10003e+06	2.48843e+09	1.97924e+09	1.02449e+09	2.75039e+07	1.46153e+06	9.26544e+06	192068	4.04416e+06
SB04-004	Amide_Parental	1.27963e+09	3.34243e+09	441374	9.37064e+08	4.21603e+07	4.99311e+06	1.08967e+08	4.25808e+08	3.64574e+07	1.98175e+09	4.26903e+08	7.94967e+08	1.93207e+06	6.05197e+08	6.34919e+09	4.88613e+06	1.11704e+10	9.54002e+06	7.1236e+06	6.85002e+10	1.9336e+08	1.6853e+07	1.05943e+07	4.52588e+06	2.58661e+07	7.94976e+06	2.07521e+07	4.43356e+09	2.1424e+09	4.00391e+06	1.14318e+07	9.82322e+06	1.90746e+07	1.58432e+07	5.37481e+09	1.39493e+07	4.16673e+06	3.62305e+07	5.06804e+08	947820	2.5142e+09	2.05131e+09	1.04963e+09	2.80896e+07	1.50815e+06	9.2662e+06	347472	3.86254e+06
SB04-005	Amide_Parental	1.26931e+09	3.35763e+09	438393	9.7856e+08	4.3892e+07	5.84651e+06	1.14202e+08	4.19369e+08	3.84403e+07	2.04791e+09	4.43276e+08	8.27082e+08	1.86679e+06	6.2748e+08	6.56419e+09	5.18841e+06	1.09262e+10	1.03227e+07	7.2743e+06	6.70443e+10	1.92544e+08	1.69423e+07	1.23633e+07	4.72711e+06	3.14639e+07	8.55535e+06	2.1284e+07	4.67677e+09	2.22639e+09	4.34825e+06	1.14738e+07	1.02825e+07	1.97001e+07	1.93329e+07	5.35038e+09	1.29436e+07	4.53758e+06	3.7186e+07	5.2438e+08	998424	2.73562e+09	2.04631e+09	1.11168e+09	2.82764e+07	1.30437e+06	9.81972e+06	270273	4.42714e+06
SB04-006	Amide_G12D	1.1108e+09	3.05163e+09	1.02534e+06	1.00308e+09	4.11647e+07	2.13347e+07	1.05158e+08	4.83187e+08	3.24648e+07	2.02219e+09	5.58146e+08	1.08407e+09	2.52863e+06	5.98225e+08	6.8305e+09	3.75564e+06	6.86032e+09	8.60632e+06	7.90386e+06	6.05923e+10	2.18094e+08	1.89751e+07	1.6045e+07	7.28292e+06	2.3881e+07	9.46796e+06	1.82325e+07	3.76561e+09	2.22722e+09	2.3909e+06	1.00948e+07	9.94556e+06	1.39267e+07	1.13392e+07	5.24979e+09	2.33131e+07	3.70431e+06	3.26184e+07	5.17174e+08	602467	2.3987e+09	1.91283e+09	9.77363e+08	2.15367e+07	3.66638e+06	1.41423e+07	747680	7.79099e+06
SB04-007	Amide_G12D	1.14089e+09	3.09122e+09	923814	9.82273e+08	4.93737e+07	2.10925e+07	1.08129e+08	4.73505e+08	3.26982e+07	1.81106e+09	5.37244e+08	1.04466e+09	2.56508e+06	6.27011e+08	6.64965e+09	3.84077e+06	6.7496e+09	8.95387e+06	7.29883e+06	5.89185e+10	1.95054e+08	1.9688e+07	1.46989e+07	6.62268e+06	2.40106e+07	1.02311e+07	1.91362e+07	3.77279e+09	2.10978e+09	2.27063e+06	9.57291e+06	9.85448e+06	1.29635e+07	1.09563e+07	5.06347e+09	2.335e+07	3.98181e+06	3.45759e+07	4.94029e+08	742169	2.3445e+09	1.75728e+09	9.3914e+08	2.01901e+07	2.89144e+06	1.317e+07	695965	8.17935e+06
SB04-008	Amide_G12D	1.47851e+09	4.30266e+09	1.45446e+06	1.49375e+09	5.97089e+07	3.8962e+07	1.50111e+08	6.19117e+08	4.43908e+07	2.89003e+09	7.41423e+08	1.40029e+09	3.66369e+06	9.83987e+08	9.9669e+09	5.68591e+06	1.05905e+10	1.30883e+07	1.05379e+07	7.31219e+10	2.73037e+08	3.30165e+07	2.37518e+07	8.2297e+06	3.47565e+07	1.6765e+07	2.67953e+07	5.29996e+09	3.03722e+09	3.64776e+06	1.27386e+07	1.64282e+07	2.07213e+07	1.50886e+07	7.36206e+09	3.14454e+07	5.3002e+06	5.27136e+07	7.0444e+08	967870	3.52093e+09	3.21505e+09	1.54614e+09	2.91478e+07	5.62594e+06	2.05341e+07	974823	1.10472e+07
SB04-009	Amide_G12D	1.17514e+09	3.07296e+09	1.17693e+06	1.03337e+09	3.76656e+07	2.82467e+07	1.16225e+08	4.99445e+08	3.8191e+07	1.94244e+09	5.63107e+08	1.08476e+09	2.94535e+06	7.04409e+08	7.0898e+09	3.80394e+06	7.66416e+09	1.05665e+07	8.26319e+06	6.39569e+10	1.82368e+08	2.34612e+07	1.81045e+07	7.07832e+06	2.43351e+07	1.12646e+07	2.32036e+07	3.94821e+09	2.19011e+09	3.27932e+06	1.15589e+07	1.01486e+07	1.83293e+07	1.13537e+07	5.41473e+09	2.38421e+07	4.91064e+06	4.23603e+07	5.18088e+08	685462	2.46939e+09	1.97732e+09	1.0231e+09	2.12714e+07	3.95481e+06	1.3702e+07	768369	8.68607e+06
SB04-010	Amide_G12D	1.25031e+09	3.384e+09	1.1634e+06	1.15307e+09	5.15491e+07	3.76724e+07	1.20599e+08	5.3325e+08	3.93081e+07	2.51635e+09	6.09921e+08	1.15511e+09	3.29108e+06	7.75144e+08	7.72652e+09	4.15012e+06	8.19634e+09	1.13809e+07	8.62862e+06	6.4028e+10	2.0939e+08	2.57319e+07	1.88615e+07	7.57759e+06	2.84316e+07	1.30191e+07	2.46206e+07	4.29016e+09	2.38119e+09	3.23421e+06	1.34342e+07	1.20125e+07	1.81127e+07	1.15624e+07	5.8145e+09	2.63417e+07	4.88951e+06	4.45284e+07	5.83423e+08	813654	2.90392e+09	2.28079e+09	1.19619e+09	2.29805e+07	4.28188e+06	1.54804e+07	773181	9.25889e+06
SB04-011	Amide_G12V	1.15828e+09	2.96899e+09	242441	6.47135e+08	2.9522e+07	2.34953e+07	7.95602e+07	3.32465e+08	2.58858e+07	1.26937e+09	2.57437e+08	1.00331e+09	1.67936e+06	5.24024e+08	6.2328e+09	4.76809e+06	7.20145e+09	6.36843e+06	6.79331e+06	5.70703e+10	1.7397e+08	1.71344e+07	1.01084e+07	5.4406e+06	2.44469e+07	5.20871e+06	1.51701e+07	3.50204e+09	1.34022e+09	2.2527e+06	8.49994e+06	2.61018e+06	1.30001e+07	1.01087e+07	4.11219e+09	1.00076e+07	3.15104e+06	3.21525e+07	2.88028e+08	321027	1.3346e+09	1.06361e+09	5.45317e+08	2.38343e+07	2.5056e+06	1.68781e+07	777422	1.74368e+06
SB04-012	Amide_G12V	1.2301e+09	3.06719e+09	511469	6.6688e+08	3.39307e+07	2.23779e+07	8.09815e+07	3.50797e+08	2.70894e+07	1.61243e+09	2.71976e+08	1.00972e+09	1.90158e+06	5.44536e+08	6.5293e+09	5.4354e+06	7.54636e+09	6.77953e+06	7.30293e+06	5.80544e+10	1.91972e+08	1.71255e+07	1.04319e+07	5.14142e+06	2.25992e+07	6.44227e+06	1.61586e+07	3.65457e+09	1.4225e+09	1.95965e+06	8.16318e+06	2.79852e+06	1.26282e+07	1.15121e+07	4.30733e+09	1.07889e+07	3.66961e+06	3.19713e+07	3.09863e+08	382127	1.45061e+09	1.14313e+09	5.94379e+08	2.42352e+07	2.68327e+06	1.92249e+07	736107	1.93057e+06
SB04-013	Amide_G12V	1.1893e+09	3.09251e+09	346311	7.58022e+08	4.4373e+07	2.20616e+07	8.35852e+07	3.98461e+08	2.87151e+07	1.60573e+09	2.92322e+08	1.06655e+09	2.11199e+06	5.97196e+08	7.35658e+09	5.85597e+06	8.5068e+09	7.43421e+06	8.1306e+06	6.30797e+10	2.14844e+08	1.88732e+07	1.08958e+07	4.71187e+06	2.6791e+07	6.66482e+06	1.68906e+07	3.94526e+09	1.49799e+09	2.13396e+06	9.39481e+06	2.99705e+06	1.41638e+07	1.19922e+07	4.72975e+09	1.15831e+07	3.34916e+06	3.37906e+07	3.32404e+08	406846	1.56217e+09	1.26342e+09	6.23095e+08	2.63533e+07	3.35912e+06	1.87945e+07	964892	2.74289e+06
SB04-014	Amide_G12V	1.23238e+09	3.15836e+09	562575	7.10881e+08	4.1136e+07	2.40891e+07	8.56082e+07	3.65997e+08	3.08253e+07	1.51497e+09	2.79381e+08	1.08444e+09	2.08185e+06	5.70137e+08	6.99648e+09	6.15276e+06	8.60395e+09	7.87423e+06	8.01667e+06	5.99713e+10	1.81941e+08	1.82336e+07	1.11596e+07	5.26725e+06	2.73144e+07	6.39658e+06	1.73186e+07	3.87819e+09	1.42638e+09	2.37764e+06	9.31178e+06	2.8244e+06	1.47617e+07	1.30988e+07	4.49211e+09	1.11057e+07	4.14721e+06	3.2879e+07	3.19028e+08	390451	1.51491e+09	1.202e+09	6.12142e+08	2.52806e+07	3.05679e+06	1.98377e+07	784024	2.25955e+06
SB04-015	Amide_G12V	1.28444e+09	3.19788e+09	486702	7.51981e+08	4.59638e+07	2.59869e+07	9.1996e+07	3.71734e+08	3.19163e+07	1.95912e+09	2.98837e+08	1.12447e+09	2.11739e+06	6.53453e+08	7.50564e+09	6.19939e+06	8.85115e+09	8.9477e+06	7.35316e+06	6.22659e+10	1.98449e+08	2.17391e+07	1.43478e+07	5.56911e+06	3.19098e+07	7.51665e+06	1.98549e+07	4.0983e+09	1.5093e+09	2.43287e+06	1.21634e+07	3.16152e+06	1.59825e+07	1.19308e+07	4.68805e+09	1.17887e+07	4.25117e+06	3.92427e+07	3.60279e+08	444369	1.71962e+09	1.3694e+09	7.08623e+08	2.81765e+07	3.22606e+06	2.05662e+07	903772	2.30014e+06
SB04-016	Ammonia_Parental	1.65962e+09	4.24071e+09	464640	1.36803e+09	5.10979e+07	5.02715e+06	8.65489e+07	6.04225e+08	3.1222e+07	3.89281e+09	1.14494e+09	5.39511e+08	1.85061e+06	5.287e+08	5.39883e+09	1.70815e+07	1.30004e+10	5.90551e+06	6.28155e+06	8.21699e+10	3.32355e+08	1.79662e+07	6.63094e+06	2.03124e+06	7.35181e+07	7.09467e+06	1.42486e+07	3.04795e+09	5.28154e+07	4.40629e+06	1.56392e+07	4.72544e+06	2.19922e+07	2.39258e+07	4.73797e+09	2.72102e+07	2.91901e+06	2.67556e+07	1.09774e+09	347986	6.03816e+09	5.63376e+09	2.77243e+09	2.96137e+07	1.98639e+07	1.14354e+07	45314	5.30354e+06
SB04-017	Ammonia_Parental	1.35107e+09	3.38852e+09	296141	1.18641e+09	5.03963e+07	5.7822e+06	7.1758e+07	5.22446e+08	2.70211e+07	3.39304e+09	1.00652e+09	4.01673e+08	1.49806e+06	4.13182e+08	4.63645e+09	1.5963e+07	1.0783e+10	4.92302e+06	5.50288e+06	7.54686e+10	2.60375e+08	1.42609e+07	4.1871e+06	2.45757e+06	6.5265e+07	5.71986e+06	1.152e+07	2.27893e+09	2.09745e+07	4.08806e+06	1.31257e+07	3.04785e+06	1.92146e+07	2.13014e+07	3.87544e+09	2.40077e+07	2.55362e+06	2.01455e+07	9.75088e+08	190049	5.51532e+09	4.39941e+09	2.33168e+09	2.55033e+07	1.5397e+07	9.36158e+06	72078.3	4.32392e+06
SB04-018	Ammonia_Parental	1.32848e+09	3.28839e+09	191166	1.16647e+09	5.26209e+07	5.05522e+06	6.8932e+07	5.12043e+08	2.59796e+07	3.32324e+09	9.99128e+08	3.9809e+08	1.53776e+06	4.17358e+08	4.47677e+09	1.46677e+07	1.07364e+10	4.77183e+06	5.47383e+06	7.54571e+10	2.35243e+08	1.44317e+07	4.82447e+06	2.05252e+06	6.73566e+07	5.52095e+06	1.16625e+07	2.1936e+09	1.70072e+07	4.46309e+06	1.30166e+07	2.78216e+06	1.97397e+07	2.15271e+07	3.76178e+09	2.51801e+07	2.25819e+06	2.10208e+07	9.88338e+08	136248	5.39675e+09	4.27654e+09	2.31757e+09	2.4847e+07	1.5052e+07	9.27581e+06	106403	5.12666e+06
SB04-019	Ammonia_Parental	1.28367e+09	3.21092e+09	235127	1.17688e+09	5.1263e+07	5.92374e+06	7.67646e+07	5.38425e+08	2.88191e+07	4.0682e+09	1.01327e+09	5.55289e+08	1.52279e+06	4.75747e+08	4.58163e+09	1.1279e+07	1.08305e+10	5.91538e+06	5.54954e+06	7.34834e+10	2.4607e+08	1.78682e+07	6.7168e+06	2.66537e+06	6.0465e+07	5.95942e+06	1.52914e+07	2.80636e+09	4.75651e+07	5.56094e+06	1.53143e+07	3.90541e+06	2.20551e+07	1.90164e+07	4.08691e+09	2.48775e+07	3.10888e+06	2.75221e+07	9.90949e+08	360312	5.5088e+09	4.41197e+09	2.31894e+09	2.61133e+07	1.74952e+07	9.738e+06	100410	5.31138e+06
SB04-020	Ammonia_Parental	1.36572e+09	3.37875e+09	302694	1.14456e+09	5.19504e+07	5.86545e+06	7.35298e+07	5.02092e+08	2.81031e+07	3.37636e+09	9.79745e+08	4.4845e+08	1.37551e+06	4.37529e+08	4.58573e+09	1.53244e+07	1.0738e+10	5.50709e+06	5.74031e+06	7.28259e+10	2.21922e+08	1.54137e+07	6.02201e+06	2.17573e+06	7.839e+07	5.58397e+06	1.3594e+07	2.47038e+09	2.35239e+07	4.51792e+06	1.45579e+07	3.20683e+06	2.18897e+07	2.1686e+07	3.84784e+09	2.27089e+07	2.82248e+06	2.35026e+07	9.58016e+08	220478	5.44634e+09	4.19111e+09	2.2318e+09	2.52418e+07	1.54232e+07	9.24682e+06	164473	4.7404e+06
SB04-021	Ammonia_G12D	1.40307e+09	3.60045e+09	1.96217e+06	1.15621e+09	6.54824e+07	3.02674e+07	8.66893e+07	6.19221e+08	2.74234e+07	2.23001e+09	1.14552e+09	8.49204e+08	1.91627e+06	4.60013e+08	5.24526e+09	3.37093e+06	7.50193e+09	7.15877e+06	6.4908e+06	6.38575e+10	2.31389e+08	1.92037e+07	5.33544e+06	2.49256e+06	1.99948e+07	8.02429e+06	1.35817e+07	1.75248e+09	8.82309e+07	2.11434e+06	9.06787e+06	3.30567e+06	1.51799e+07	9.76181e+06	3.6601e+09	3.16124e+07	3.02714e+06	2.22072e+07	7.52863e+08	217086	3.8418e+09	2.83634e+09	1.58137e+09	1.56429e+07	1.50488e+07	1.13646e+07	683370	6.0378e+06
SB04-022	Ammonia_G12D	1.29999e+09	3.31319e+09	1.80972e+06	1.11208e+09	6.59271e+07	2.72281e+07	8.14726e+07	6.01171e+08	2.78195e+07	2.40133e+09	1.14739e+09	8.09656e+08	1.84832e+06	4.60276e+08	5.19225e+09	3.17832e+06	7.1354e+09	7.26186e+06	6.32575e+06	6.28102e+10	2.20447e+08	1.99216e+07	5.59791e+06	2.52044e+06	1.95457e+07	7.58673e+06	1.40019e+07	1.60685e+09	5.52142e+07	2.60581e+06	8.66192e+06	2.88472e+06	1.45133e+07	9.8972e+06	3.48142e+09	3.18637e+07	3.13003e+06	2.3948e+07	7.42173e+08	290921	3.70329e+09	2.91193e+09	1.56104e+09	1.49917e+07	1.40408e+07	1.20753e+07	614836	6.4874e+06
SB04-023	Ammonia_G12D	1.30593e+09	3.43841e+09	1.7152e+06	1.17195e+09	5.56448e+07	1.75383e+07	7.93738e+07	5.66769e+08	2.66598e+07	2.46594e+09	1.21415e+09	7.89996e+08	2.06604e+06	4.49413e+08	5.22547e+09	3.49975e+06	7.61594e+09	6.6499e+06	6.65117e+06	6.24173e+10	2.02832e+08	1.92892e+07	5.33492e+06	2.20105e+06	1.88684e+07	7.71174e+06	1.29272e+07	1.5281e+09	3.58692e+07	2.55361e+06	9.34181e+06	2.55201e+06	1.57172e+07	1.02431e+07	3.48179e+09	3.11359e+07	2.82779e+06	2.09458e+07	7.84226e+08	216430	3.85734e+09	2.89547e+09	1.60817e+09	1.53779e+07	1.48705e+07	1.17811e+07	649240	6.42058e+06
SB04-024	Ammonia_G12D	1.36978e+09	3.44966e+09	1.96382e+06	1.07985e+09	5.93067e+07	2.65196e+07	8.30211e+07	6.17956e+08	2.66944e+07	2.25032e+09	1.09616e+09	8.79996e+08	1.94217e+06	4.65007e+08	4.87143e+09	3.28228e+06	6.98455e+09	6.81553e+06	6.91261e+06	6.15055e+10	1.87954e+08	2.00716e+07	5.32676e+06	2.47801e+06	2.01373e+07	7.51579e+06	1.4431e+07	1.85173e+09	1.08631e+08	2.31299e+06	9.89758e+06	3.30799e+06	1.57968e+07	9.74353e+06	3.58483e+09	3.13057e+07	3.10405e+06	2.37407e+07	7.20155e+08	291889	3.42061e+09	2.6899e+09	1.43898e+09	1.5633e+07	1.50017e+07	1.16661e+07	496737	6.11382e+06
SB04-025	Ammonia_G12D	1.39719e+09	3.56997e+09	1.80042e+06	1.16673e+09	6.50467e+07	2.67761e+07	8.90932e+07	6.33572e+08	2.89042e+07	2.41924e+09	1.17283e+09	8.61406e+08	2.02003e+06	5.10587e+08	5.28502e+09	3.60584e+06	7.61702e+09	7.76592e+06	6.77529e+06	6.45586e+10	1.96096e+08	2.19132e+07	6.54154e+06	2.80064e+06	2.11261e+07	8.30947e+06	1.62559e+07	1.76149e+09	5.66853e+07	2.73435e+06	1.0659e+07	3.09958e+06	1.70095e+07	9.12334e+06	3.72178e+09	3.19733e+07	3.45302e+06	2.61653e+07	7.65035e+08	340661	3.74061e+09	2.92244e+09	1.58242e+09	1.62196e+07	1.53675e+07	1.21408e+07	608584	6.50759e+06
SB04-026	Ammonia_G12V	1.62798e+09	4.09865e+09	473507	1.09999e+09	4.02492e+07	2.84341e+07	8.99985e+07	5.41375e+08	2.85793e+07	2.62299e+09	7.8964e+08	1.13445e+09	1.88703e+06	5.93936e+08	6.88793e+09	1.35339e+07	1.03924e+10	5.81167e+06	7.31149e+06	7.41914e+10	3.18612e+08	2.28681e+07	7.50745e+06	1.99217e+06	9.07247e+07	5.99341e+06	1.60035e+07	3.33214e+09	1.32566e+08	3.31786e+06	9.61351e+06	2.13053e+06	2.00768e+07	1.36538e+07	4.8637e+09	2.06785e+07	3.53784e+06	3.20361e+07	6.47316e+08	159046	3.28085e+09	2.9971e+09	1.43324e+09	2.62236e+07	3.83905e+07	2.42604e+07	1.02082e+06	2.74243e+06
SB04-027	Ammonia_G12V	1.27586e+09	3.17265e+09	260223	8.75714e+08	4.26539e+07	2.27354e+07	7.23072e+07	4.44331e+08	2.54887e+07	1.9604e+09	6.59806e+08	8.94894e+08	1.54593e+06	4.50818e+08	5.58492e+09	1.07855e+07	8.09277e+09	4.93794e+06	6.97936e+06	6.63526e+10	2.34119e+08	1.712e+07	5.77242e+06	1.80878e+06	6.14837e+07	5.00333e+06	1.26496e+07	2.49465e+09	6.52346e+07	2.51205e+06	7.29486e+06	1.48779e+06	1.57235e+07	1.30766e+07	3.85173e+09	1.74822e+07	2.82558e+06	2.27318e+07	5.43245e+08	141489	2.79818e+09	2.08469e+09	1.13301e+09	2.16815e+07	2.77367e+07	1.77914e+07	1.02167e+06	2.41176e+06
SB04-028	Ammonia_G12V	1.25737e+09	3.15925e+09	306560	8.5419e+08	5.41554e+07	2.52846e+07	6.92363e+07	4.50827e+08	2.54173e+07	1.77923e+09	6.38192e+08	8.63622e+08	1.53475e+06	4.14661e+08	5.25582e+09	1.00999e+07	7.95299e+09	4.80703e+06	6.59404e+06	6.4455e+10	2.07302e+08	1.58947e+07	4.5677e+06	1.75873e+06	6.41107e+07	4.50198e+06	1.27009e+07	2.41541e+09	5.64358e+07	2.49323e+06	7.80629e+06	1.24637e+06	1.62524e+07	1.17111e+07	3.72592e+09	1.72238e+07	3.06031e+06	2.22177e+07	5.30395e+08	110048	2.65807e+09	2.10783e+09	1.11366e+09	2.1676e+07	2.67289e+07	1.71928e+07	865513	2.9529e+06
SB04-029	Ammonia_G12V	1.26435e+09	3.12488e+09	310271	8.29528e+08	3.81576e+07	2.54532e+07	7.35536e+07	4.47658e+08	2.57478e+07	1.79161e+09	6.22732e+08	9.59057e+08	1.52047e+06	4.51573e+08	5.17538e+09	1.06389e+07	7.69762e+09	5.28614e+06	6.77261e+06	6.53405e+10	1.9947e+08	1.6952e+07	5.95516e+06	1.89054e+06	7.18558e+07	5.03547e+06	1.3762e+07	2.62822e+09	1.13804e+08	2.80973e+06	8.20851e+06	1.5114e+06	1.67613e+07	1.14607e+07	3.72356e+09	1.62234e+07	3.14412e+06	2.3887e+07	5.11935e+08	126712	2.61014e+09	1.89586e+09	1.03353e+09	2.16185e+07	2.78276e+07	1.65704e+07	913432	2.42055e+06
SB04-030	Ammonia_G12V	1.35224e+09	3.22725e+09	353441	9.41154e+08	4.71923e+07	3.01821e+07	8.11553e+07	4.53794e+08	2.92628e+07	2.10975e+09	6.87609e+08	9.00574e+08	1.62841e+06	5.14215e+08	5.78364e+09	1.03589e+07	8.57865e+09	6.08655e+06	6.32003e+06	6.7647e+10	2.25332e+08	1.96337e+07	6.35964e+06	2.1856e+06	7.77074e+07	4.96593e+06	1.59396e+07	2.59281e+09	5.32193e+07	3.43602e+06	1.15197e+07	1.59358e+06	1.94835e+07	1.20343e+07	4.04943e+09	1.78039e+07	3.57251e+06	2.88777e+07	5.80641e+08	77007.6	2.90046e+09	2.27371e+09	1.21797e+09	2.36859e+07	2.95544e+07	1.92736e+07	714141	2.30881e+06
SB04-031	Alpha_Parental	1.93473e+09	4.2096e+09	83670.2	1.32253e+09	6.44161e+07	3.72196e+06	1.05639e+08	3.16495e+08	3.79047e+07	2.28268e+09	6.19984e+08	1.1578e+09	1.73473e+06	4.99247e+08	5.78389e+09	5.37302e+06	9.84162e+09	1.07495e+07	6.69035e+06	7.139e+10	3.10835e+08	2.79286e+07	1.42487e+07	5.22187e+06	3.52954e+07	5.94274e+06	2.00172e+07	5.47466e+09	2.76372e+09	1.75584e+06	1.10168e+07	1.07444e+07	1.74796e+07	1.25546e+07	5.04355e+09	1.8603e+07	4.61197e+06	3.17044e+07	6.21648e+08	544954	3.50293e+09	3.07873e+09	1.33327e+09	3.20658e+07	2.07439e+06	1.11856e+07	19981.2	4.66266e+06
SB04-032	Alpha_Parental	1.88781e+09	4.1108e+09	357622	1.29063e+09	7.10751e+07	3.56582e+06	1.04999e+08	2.88761e+08	3.68696e+07	2.3951e+09	6.07995e+08	1.10418e+09	1.4005e+06	5.05117e+08	5.67779e+09	5.70324e+06	9.87204e+09	1.08628e+07	6.31208e+06	6.8001e+10	2.74559e+08	2.85185e+07	1.2667e+07	4.48023e+06	3.14411e+07	6.12751e+06	2.10316e+07	5.503e+09	2.74745e+09	1.57164e+06	9.53074e+06	1.03788e+07	1.57662e+07	1.31955e+07	4.75324e+09	1.56445e+07	4.92325e+06	3.23748e+07	6.1449e+08	739089	3.55912e+09	3.01251e+09	1.30047e+09	2.93633e+07	1.91421e+06	1.07824e+07	14904.1	3.75761e+06
SB04-033	Alpha_Parental	1.95294e+09	4.34123e+09	320610	1.39858e+09	6.98983e+07	3.09588e+06	1.11906e+08	3.07104e+08	3.89402e+07	2.45714e+09	6.45436e+08	1.16302e+09	1.79284e+06	5.42066e+08	6.25359e+09	6.16576e+06	1.10338e+10	1.17903e+07	6.77975e+06	7.04992e+10	3.09942e+08	3.03215e+07	1.45089e+07	4.59437e+06	3.24193e+07	6.29247e+06	2.17794e+07	5.78661e+09	2.8984e+09	2.12927e+06	1.03496e+07	1.18197e+07	1.83113e+07	1.54334e+07	5.20101e+09	1.85748e+07	5.22275e+06	3.41211e+07	6.5661e+08	757017	3.8792e+09	3.22414e+09	1.40762e+09	3.2182e+07	2.19102e+06	1.14333e+07	41753.7	5.45596e+06
SB04-034	Alpha_Parental	2.04938e+09	4.3619e+09	412777	1.30107e+09	7.18814e+07	4.23152e+06	1.08539e+08	2.95635e+08	3.9197e+07	2.16582e+09	6.09909e+08	1.08378e+09	1.50639e+06	5.4162e+08	5.749e+09	5.55859e+06	9.68048e+09	1.16951e+07	6.51511e+06	6.70447e+10	2.55984e+08	3.18525e+07	1.432e+07	4.90197e+06	3.63416e+07	5.93262e+06	2.32859e+07	5.62331e+09	2.67616e+09	2.28687e+06	1.19448e+07	1.0941e+07	1.82908e+07	1.50327e+07	4.85128e+09	1.68683e+07	5.19155e+06	3.7886e+07	6.0859e+08	661958	3.52051e+09	2.99617e+09	1.31434e+09	3.08744e+07	1.97416e+06	1.145e+07	96175.7	5.39975e+06
SB04-035	Alpha_Parental	1.94076e+09	4.13972e+09	506240	1.52335e+09	7.89367e+07	4.25676e+06	1.2063e+08	3.34804e+08	4.33445e+07	3.05658e+09	7.15044e+08	1.26529e+09	1.94169e+06	6.22297e+08	6.93454e+09	6.97001e+06	1.10778e+10	1.27384e+07	7.0555e+06	7.37547e+10	3.00238e+08	3.53679e+07	1.74882e+07	5.53931e+06	4.57418e+07	7.05389e+06	2.49135e+07	6.33525e+09	3.06035e+09	2.9223e+06	1.40391e+07	1.33274e+07	2.23133e+07	1.48898e+07	5.45145e+09	1.91942e+07	5.89129e+06	3.97373e+07	7.30878e+08	784093	4.52188e+09	3.72809e+09	1.62122e+09	3.41264e+07	2.25016e+06	1.20134e+07	113870	5.35084e+06
SB04-036	Alpha_G12D	1.85703e+09	4.07856e+09	1.28144e+06	1.52522e+09	9.69981e+07	2.26172e+07	1.24351e+08	4.33274e+08	4.13134e+07	2.64746e+09	8.34889e+08	1.49756e+09	2.6132e+06	6.88858e+08	7.03283e+09	5.00968e+06	6.91533e+09	1.36018e+07	7.99415e+06	6.53029e+10	2.76987e+08	4.03608e+07	9.38219e+06	5.8526e+06	3.23378e+07	9.93859e+06	2.63419e+07	5.28249e+09	2.89646e+09	1.84306e+06	1.33108e+07	1.0934e+07	1.53133e+07	6.34427e+06	5.05461e+09	3.46861e+07	6.08493e+06	4.46237e+07	6.78507e+08	392286	3.78108e+09	3.25671e+09	1.3905e+09	2.43088e+07	4.6113e+06	1.66378e+07	413482	8.80327e+06
SB04-037	Alpha_G12D	1.88345e+09	4.14636e+09	1.29082e+06	1.6106e+09	1.00804e+08	1.67976e+07	1.20904e+08	4.51101e+08	4.06196e+07	2.60273e+09	8.53091e+08	1.547e+09	2.5871e+06	6.84009e+08	7.6448e+09	6.01833e+06	7.43173e+09	1.29084e+07	8.10516e+06	6.7396e+10	2.92466e+08	4.05318e+07	9.44007e+06	5.49794e+06	3.7189e+07	1.01481e+07	2.59502e+07	5.40654e+09	2.90549e+09	1.91282e+06	1.43456e+07	1.22497e+07	1.59983e+07	7.04431e+06	5.216e+09	3.34776e+07	5.26769e+06	4.36127e+07	6.83486e+08	622603	3.97629e+09	3.25742e+09	1.43665e+09	2.40159e+07	4.37503e+06	1.74006e+07	586401	9.28654e+06
SB04-038	Alpha_G12D	2.42178e+09	5.63813e+09	2.06441e+06	2.26781e+09	1.14356e+08	2.21238e+07	1.57031e+08	5.62882e+08	4.85018e+07	3.90111e+09	1.10393e+09	2.02845e+09	3.89792e+06	1.00947e+09	1.0826e+10	8.37893e+06	1.11731e+10	1.69761e+07	1.21898e+07	8.00956e+10	3.88065e+08	6.05102e+07	1.55873e+07	7.7151e+06	5.47097e+07	1.50659e+07	3.32982e+07	7.71876e+09	3.90105e+09	2.59525e+06	2.00664e+07	1.9111e+07	2.36668e+07	1.02112e+07	7.26864e+09	4.88712e+07	7.03911e+06	6.32e+07	8.97548e+08	683944	5.08108e+09	5.691e+09	2.15192e+09	3.55169e+07	6.80913e+06	2.37007e+07	660805	1.252e+07
SB04-039	Alpha_G12D	2.4801e+09	5.51736e+09	2.49405e+06	2.30647e+09	1.18701e+08	2.57504e+07	1.68224e+08	5.59815e+08	4.83742e+07	3.68993e+09	1.06249e+09	2.00639e+09	3.9926e+06	1.09807e+09	1.07349e+10	8.09278e+06	1.07183e+10	1.91189e+07	1.16788e+07	8.04303e+10	3.79209e+08	6.85184e+07	1.53635e+07	7.76652e+06	5.93635e+07	1.55666e+07	3.88868e+07	7.71745e+09	3.84719e+09	2.2767e+06	2.3377e+07	1.96547e+07	2.13025e+07	8.45258e+06	7.25109e+09	4.42309e+07	7.38907e+06	7.65558e+07	8.72655e+08	653750	5.263e+09	5.62731e+09	2.19664e+09	3.56236e+07	6.81524e+06	2.53461e+07	816707	1.21068e+07
SB04-040	Alpha_G12D	2.33704e+09	5.43616e+09	2.3837e+06	2.26651e+09	1.12159e+08	2.64662e+07	1.71976e+08	5.68879e+08	5.03476e+07	3.90493e+09	1.04331e+09	1.99001e+09	3.74171e+06	1.08354e+09	1.07052e+10	8.03578e+06	1.05466e+10	1.89238e+07	1.11772e+07	8.11086e+10	3.90823e+08	6.75364e+07	1.68743e+07	6.99378e+06	6.21083e+07	1.56542e+07	3.90178e+07	7.42251e+09	3.74017e+09	2.55643e+06	2.41042e+07	1.93666e+07	2.138e+07	1.00357e+07	7.08227e+09	4.5214e+07	7.54209e+06	7.61447e+07	8.63531e+08	618923	5.2453e+09	5.35824e+09	2.13741e+09	3.46467e+07	6.26165e+06	2.5754e+07	646680	1.28114e+07
SB04-041	Alpha_G12V	2.55507e+09	5.39472e+09	254373	1.28111e+09	6.88514e+07	1.52059e+07	1.14364e+08	2.93596e+08	4.17201e+07	1.88239e+09	4.81698e+08	1.89236e+09	2.51693e+06	6.64595e+08	8.7604e+09	8.80431e+06	1.01159e+10	1.121e+07	9.78498e+06	7.58707e+10	3.90285e+08	3.76189e+07	1.0744e+07	2.83103e+06	3.54746e+07	6.40111e+06	2.28114e+07	6.34367e+09	2.23308e+09	1.50271e+06	1.05412e+07	4.7807e+06	1.89192e+07	9.99331e+06	5.34256e+09	1.81837e+07	4.9194e+06	3.9115e+07	4.61951e+08	171397	2.38771e+09	2.54977e+09	9.88909e+08	3.44954e+07	5.46332e+06	2.79205e+07	569212	2.51469e+06
SB04-042	Alpha_G12V	2.03492e+09	4.21387e+09	322512	1.06964e+09	7.27368e+07	1.45966e+07	9.70566e+07	2.62982e+08	3.70737e+07	1.76093e+09	4.30049e+08	1.6338e+09	1.91633e+06	5.47608e+08	7.41353e+09	7.81941e+06	8.39949e+09	9.89019e+06	8.59553e+06	6.71693e+10	2.98512e+08	3.05635e+07	8.50817e+06	3.26896e+06	3.15187e+07	5.25979e+06	1.92343e+07	5.13259e+09	1.93699e+09	1.37522e+06	9.00536e+06	4.02366e+06	1.48635e+07	7.99103e+06	4.35413e+09	1.52187e+07	4.31962e+06	3.2585e+07	4.0789e+08	303796	2.19502e+09	1.87793e+09	8.04783e+08	3.00562e+07	4.26445e+06	2.29474e+07	471973	2.21375e+06
SB04-043	Alpha_G12V	2.02522e+09	4.28894e+09	282946	1.06302e+09	8.11356e+07	1.37846e+07	9.74139e+07	2.52899e+08	3.83308e+07	2.07516e+09	4.39021e+08	1.62178e+09	2.33124e+06	5.82932e+08	7.23538e+09	7.94279e+06	8.37635e+09	1.02811e+07	8.25334e+06	6.49894e+10	2.73505e+08	3.41766e+07	9.64737e+06	3.2051e+06	3.67608e+07	5.7611e+06	2.21049e+07	5.11388e+09	1.96066e+09	1.51515e+06	9.62242e+06	3.6299e+06	1.63059e+07	8.82574e+06	4.33828e+09	1.38126e+07	5.13094e+06	3.75306e+07	4.31866e+08	252176	2.24297e+09	1.959e+09	8.21069e+08	2.89555e+07	4.12245e+06	2.37883e+07	615477	3.62588e+06
SB04-044	Alpha_G12V	1.90249e+09	4.02588e+09	282978	1.01492e+09	7.49093e+07	2.27588e+07	9.5365e+07	2.46477e+08	4.10669e+07	1.5311e+09	4.05499e+08	1.60142e+09	1.9428e+06	5.29972e+08	7.09032e+09	7.59652e+06	8.54012e+09	9.97583e+06	8.29757e+06	6.40484e+10	2.5755e+08	3.1915e+07	9.94835e+06	3.34662e+06	3.71565e+07	5.17585e+06	2.06947e+07	5.05521e+09	1.76868e+09	1.1398e+06	9.07354e+06	3.13678e+06	1.53816e+07	6.95069e+06	4.15275e+09	1.41312e+07	5.44534e+06	3.3429e+07	3.87645e+08	216312	2.03433e+09	1.77754e+09	7.59407e+08	2.95151e+07	3.77871e+06	2.15229e+07	540751	1.90587e+06
SB04-045	Alpha_G12V	1.93917e+09	3.92596e+09	325351	1.01163e+09	7.02649e+07	2.26883e+07	1.00242e+08	2.502e+08	4.10994e+07	1.53973e+09	4.18546e+08	1.58029e+09	1.89651e+06	5.60085e+08	7.35038e+09	7.70616e+06	8.18106e+09	1.08695e+07	8.09788e+06	6.56445e+10	2.61001e+08	3.36401e+07	1.0313e+07	3.47856e+06	3.94734e+07	5.30465e+06	2.26855e+07	5.18977e+09	1.76105e+09	1.71311e+06	1.05569e+07	3.42399e+06	1.63895e+07	9.2646e+06	4.18722e+09	1.47446e+07	5.23667e+06	3.9002e+07	3.92989e+08	215935	2.06418e+09	1.77617e+09	7.57677e+08	2.87416e+07	3.88464e+06	2.26567e+07	533210	1.93931e+06
		15N TIC-normalized intracellular metabolite total pool
Code	Sample			3-phosphoserine	acetylserine	adenine	adenosine	ADP	alanine	AMP	arginine	asparagine	aspartate	aspartylaspartate	ATP	betaine	carbamoyl aspartate	carnitine	CDP	CMP-acetylneuraminic acid	creatine	creatinine	CTP	cytosine	deoxyadenosine	dihydroorotate	dTTP	GDP	glutamate	glutamine	glutamylalanine	glutamylaspartate	glutamylcysteine	glutamylglycine	glutamylproline	glutathione	glycine	GMP	GTP	histidine	IMP	isoleucine	leucine	methionine	N-acetylglutamate	N-acetylhexosamine phosphate	N-acetylneuramic acid	Ophthalmic acid	ornithine
SB04-001	Amide_Parental			341528	9.4809e+08	4.30612e+07	4.68679e+06	1.0346e+08	4.44039e+08	3.56548e+07	1.99765e+09	4.42021e+08	8.14638e+08	1.91911e+06	5.16326e+08	6.12181e+09	4.76058e+06	1.09508e+10	8.10592e+06	6.75026e+06	7.409e+10	2.21128e+08	1.20222e+07	8.77679e+06	4.25573e+06	2.96195e+07	6.98748e+06	1.75782e+07	4.45104e+09	2.27577e+09	2.58373e+06	1.12775e+07	8.689e+06	1.58388e+07	1.772e+07	5.39917e+09	1.30541e+07	3.73055e+06	2.96751e+07	5.15616e+08	1.17278e+06	2.59296e+09	1.93552e+09	1.02749e+09	2.91599e+07	1.24893e+06	9.41233e+06	270775	4.26816e+06
SB04-002	Amide_Parental			354136	9.6316e+08	3.7594e+07	5.24761e+06	1.12344e+08	4.65273e+08	3.7246e+07	1.95639e+09	4.47599e+08	8.46735e+08	1.89692e+06	5.56084e+08	6.12206e+09	5.69973e+06	1.04808e+10	9.12142e+06	7.10284e+06	7.41216e+10	2.2069e+08	1.31791e+07	8.74797e+06	5.34855e+06	2.8728e+07	7.20375e+06	1.88795e+07	4.61109e+09	2.23821e+09	2.94491e+06	1.10004e+07	9.72769e+06	1.57708e+07	1.77124e+07	5.45283e+09	1.41404e+07	4.35507e+06	3.23346e+07	5.14577e+08	940594	2.5398e+09	1.9375e+09	1.0322e+09	2.90301e+07	1.4903e+06	9.18761e+06	232389	3.5618e+06
SB04-003	Amide_Parental			273418	9.96612e+08	4.33552e+07	4.53167e+06	1.13902e+08	4.58161e+08	3.74985e+07	2.02798e+09	4.45908e+08	8.45007e+08	2.0758e+06	6.05445e+08	6.40267e+09	5.22139e+06	1.14343e+10	9.66764e+06	7.2115e+06	7.02095e+10	2.09052e+08	1.51259e+07	9.67247e+06	4.4785e+06	2.90454e+07	8.10529e+06	2.01643e+07	4.53847e+09	2.24227e+09	3.09118e+06	1.12494e+07	9.68941e+06	1.81265e+07	1.9586e+07	5.51537e+09	1.49365e+07	4.36516e+06	3.41804e+07	5.24458e+08	1.14995e+06	2.60136e+09	2.06906e+09	1.07098e+09	2.8752e+07	1.52785e+06	9.68589e+06	200784	4.22768e+06
SB04-004	Amide_Parental			453578	9.62974e+08	4.3326e+07	5.13117e+06	1.1198e+08	4.37581e+08	3.74654e+07	2.03655e+09	4.38707e+08	8.16948e+08	1.98549e+06	6.2193e+08	6.52474e+09	5.02123e+06	1.14793e+10	9.8038e+06	7.32057e+06	7.03942e+10	1.98707e+08	1.7319e+07	1.08872e+07	4.65102e+06	2.65812e+07	8.16956e+06	2.13259e+07	4.55614e+09	2.20163e+09	4.11462e+06	1.17479e+07	1.00948e+07	1.9602e+07	1.62812e+07	5.52342e+09	1.4335e+07	4.28194e+06	3.72322e+07	5.20817e+08	974027	2.58371e+09	2.10803e+09	1.07865e+09	2.88662e+07	1.54985e+06	9.52241e+06	357079	3.96934e+06
SB04-005	Amide_Parental			450645	1.00591e+09	4.51187e+07	6.0099e+06	1.17393e+08	4.31089e+08	3.95146e+07	2.10515e+09	4.55665e+08	8.50197e+08	1.91896e+06	6.45017e+08	6.74764e+09	5.33341e+06	1.12316e+10	1.06112e+07	7.47759e+06	6.8918e+10	1.97925e+08	1.74158e+07	1.27088e+07	4.85922e+06	3.23432e+07	8.79446e+06	2.18788e+07	4.80748e+09	2.28861e+09	4.46977e+06	1.17945e+07	1.05699e+07	2.02507e+07	1.98732e+07	5.49991e+09	1.33054e+07	4.6644e+06	3.82253e+07	5.39036e+08	1.02633e+06	2.81208e+09	2.1035e+09	1.14275e+09	2.90667e+07	1.34083e+06	1.00942e+07	277826	4.55087e+06
SB04-006	Amide_G12D			1.04303e+06	1.02038e+09	4.18746e+07	2.17026e+07	1.06972e+08	4.9152e+08	3.30247e+07	2.05707e+09	5.67772e+08	1.10277e+09	2.57224e+06	6.08542e+08	6.9483e+09	3.82042e+06	6.97864e+09	8.75475e+06	8.04018e+06	6.16374e+10	2.21856e+08	1.93024e+07	1.63218e+07	7.40853e+06	2.42929e+07	9.63125e+06	1.85469e+07	3.83056e+09	2.26563e+09	2.43214e+06	1.02689e+07	1.01171e+07	1.41669e+07	1.15348e+07	5.34033e+09	2.37151e+07	3.76819e+06	3.3181e+07	5.26093e+08	612858	2.44007e+09	1.94582e+09	9.9422e+08	2.19082e+07	3.72961e+06	1.43862e+07	760575	7.92536e+06
SB04-007	Amide_G12D			959856	1.0206e+09	5.13e+07	2.19154e+07	1.12347e+08	4.91978e+08	3.39739e+07	1.88171e+09	5.58204e+08	1.08541e+09	2.66515e+06	6.51473e+08	6.90908e+09	3.99061e+06	7.01293e+09	9.30319e+06	7.58359e+06	6.12171e+10	2.02664e+08	2.04562e+07	1.52724e+07	6.88106e+06	2.49473e+07	1.06302e+07	1.98827e+07	3.91998e+09	2.19209e+09	2.35922e+06	9.94639e+06	1.02389e+07	1.34693e+07	1.13838e+07	5.26101e+09	2.4261e+07	4.13716e+06	3.59249e+07	5.13303e+08	771124	2.43597e+09	1.82584e+09	9.7578e+08	2.09778e+07	3.00425e+06	1.36838e+07	723118	8.49846e+06
SB04-008	Amide_G12D			1.09117e+06	1.12065e+09	4.4795e+07	2.92302e+07	1.12617e+08	4.64475e+08	3.3303e+07	2.16816e+09	5.56232e+08	1.05053e+09	2.74859e+06	7.3821e+08	7.4774e+09	4.2657e+06	7.94521e+09	9.81913e+06	7.9058e+06	5.48578e+10	2.04839e+08	2.47697e+07	1.78191e+07	6.17411e+06	2.60752e+07	1.25775e+07	2.01024e+07	3.97615e+09	2.27859e+09	2.73664e+06	9.55678e+06	1.23248e+07	1.55456e+07	1.13198e+07	5.52319e+09	2.3591e+07	3.97633e+06	3.95469e+07	5.28487e+08	726118	2.64148e+09	2.41201e+09	1.15995e+09	2.18673e+07	4.22071e+06	1.54051e+07	731334	8.2879e+06
SB04-009	Amide_G12D			1.15085e+06	1.01047e+09	3.68307e+07	2.76206e+07	1.13649e+08	4.88375e+08	3.73445e+07	1.89939e+09	5.50626e+08	1.06072e+09	2.88007e+06	6.88796e+08	6.93265e+09	3.71963e+06	7.49429e+09	1.03323e+07	8.08004e+06	6.25393e+10	1.78326e+08	2.29412e+07	1.77032e+07	6.92143e+06	2.37957e+07	1.10149e+07	2.26893e+07	3.8607e+09	2.14156e+09	3.20664e+06	1.13027e+07	9.92366e+06	1.79231e+07	1.1102e+07	5.29471e+09	2.33136e+07	4.8018e+06	4.14214e+07	5.06604e+08	670269	2.41465e+09	1.93349e+09	1.00043e+09	2.08e+07	3.86716e+06	1.33983e+07	751338	8.49355e+06
SB04-010	Amide_G12D			1.07813e+06	1.06856e+09	4.77709e+07	3.49113e+07	1.1176e+08	4.94166e+08	3.6427e+07	2.33192e+09	5.65218e+08	1.07045e+09	3.04987e+06	7.18331e+08	7.16021e+09	3.84595e+06	7.5956e+09	1.05467e+07	7.9962e+06	5.93351e+10	1.94043e+08	2.38459e+07	1.74791e+07	7.0222e+06	2.63477e+07	1.20648e+07	2.2816e+07	3.97572e+09	2.20666e+09	2.99717e+06	1.24496e+07	1.1132e+07	1.67852e+07	1.07149e+07	5.38833e+09	2.44111e+07	4.53114e+06	4.12647e+07	5.40662e+08	754018	2.69108e+09	2.11362e+09	1.10851e+09	2.12961e+07	3.96805e+06	1.43458e+07	716512	8.58028e+06
SB04-011	Amide_G12V			317792	8.48264e+08	3.86975e+07	3.07976e+07	1.04287e+08	4.35794e+08	3.3931e+07	1.66388e+09	3.37448e+08	1.31513e+09	2.2013e+06	6.8689e+08	8.16995e+09	6.25001e+06	9.43965e+09	8.34773e+06	8.90467e+06	7.48076e+10	2.2804e+08	2.24597e+07	1.32501e+07	7.13153e+06	3.2045e+07	6.82757e+06	1.9885e+07	4.59047e+09	1.75676e+09	2.95284e+06	1.11417e+07	3.42142e+06	1.70406e+07	1.32504e+07	5.39026e+09	1.31179e+07	4.13038e+06	4.21455e+07	3.77546e+08	420802	1.74939e+09	1.39418e+09	7.14801e+08	3.1242e+07	3.28434e+06	2.21239e+07	1.01904e+06	2.28561e+06
SB04-012	Amide_G12V			644287	8.40055e+08	4.27418e+07	2.8189e+07	1.02011e+08	4.41892e+08	3.41239e+07	2.03114e+09	3.42603e+08	1.27192e+09	2.39538e+06	6.85941e+08	8.22483e+09	6.84687e+06	9.50599e+09	8.54003e+06	9.19935e+06	7.31299e+10	2.41823e+08	2.15727e+07	1.31408e+07	6.47654e+06	2.84677e+07	8.11519e+06	2.03547e+07	4.60358e+09	1.7919e+09	2.46853e+06	1.0283e+07	3.52523e+06	1.59075e+07	1.45016e+07	5.42586e+09	1.35905e+07	4.62253e+06	4.02736e+07	3.90328e+08	481357	1.8273e+09	1.43998e+09	7.48727e+08	3.05286e+07	3.38006e+06	2.42173e+07	927258	2.4319e+06
SB04-013	Amide_G12V			397598	8.70282e+08	5.09445e+07	2.53288e+07	9.59637e+07	4.57471e+08	3.29676e+07	1.84353e+09	3.35614e+08	1.2245e+09	2.42476e+06	6.85638e+08	8.44605e+09	6.72321e+06	9.76661e+09	8.53518e+06	9.3347e+06	7.24215e+10	2.46662e+08	2.16682e+07	1.25094e+07	5.40967e+06	3.07586e+07	7.65184e+06	1.9392e+07	4.52953e+09	1.71984e+09	2.44999e+06	1.07861e+07	3.4409e+06	1.62614e+07	1.37682e+07	5.43021e+09	1.32984e+07	3.84516e+06	3.87949e+07	3.81632e+08	467098	1.79352e+09	1.45053e+09	7.15372e+08	3.02561e+07	3.85659e+06	2.15779e+07	1.10779e+06	3.1491e+06
SB04-014	Amide_G12V			677233	8.55765e+08	4.95199e+07	2.89987e+07	1.03056e+08	4.4059e+08	3.71078e+07	1.82373e+09	3.36322e+08	1.30546e+09	2.50614e+06	6.86336e+08	8.42243e+09	7.40675e+06	1.03575e+10	9.47906e+06	9.65054e+06	7.21939e+10	2.19022e+08	2.19498e+07	1.3434e+07	6.34077e+06	3.28813e+07	7.70026e+06	2.08482e+07	4.6686e+09	1.71709e+09	2.86223e+06	1.12096e+07	3.40004e+06	1.77703e+07	1.57684e+07	5.40765e+09	1.33691e+07	4.99245e+06	3.95801e+07	3.84049e+08	470029	1.82366e+09	1.44698e+09	7.36902e+08	3.0433e+07	3.6798e+06	2.38808e+07	943816	2.72007e+06
SB04-015	Amide_G12V			556125	8.59243e+08	5.252e+07	2.96936e+07	1.05118e+08	4.24758e+08	3.64689e+07	2.23857e+09	3.41463e+08	1.28486e+09	2.41941e+06	7.46661e+08	8.57624e+09	7.08367e+06	1.01137e+10	1.0224e+07	8.40201e+06	7.11475e+10	2.26756e+08	2.484e+07	1.63943e+07	6.36348e+06	3.64614e+07	8.58882e+06	2.2687e+07	4.68287e+09	1.72459e+09	2.77989e+06	1.38984e+07	3.61248e+06	1.82623e+07	1.36326e+07	5.35675e+09	1.34702e+07	4.85756e+06	4.48402e+07	4.11669e+08	507753	1.9649e+09	1.56473e+09	8.097e+08	3.21956e+07	3.68622e+06	2.34997e+07	1.03269e+06	2.62823e+06
SB04-016	Ammonia_Parental			405916	1.19513e+09	4.46399e+07	4.39179e+06	7.56104e+07	5.27859e+08	2.7276e+07	3.40081e+09	1.00024e+09	4.71324e+08	1.61672e+06	4.6188e+08	4.7165e+09	1.49226e+07	1.13573e+10	5.15914e+06	5.48765e+06	7.17848e+10	2.9035e+08	1.56955e+07	5.79288e+06	1.77452e+06	6.42265e+07	6.19801e+06	1.24478e+07	2.66274e+09	4.61403e+07	3.8494e+06	1.36626e+07	4.12821e+06	1.92127e+07	2.09019e+07	4.13916e+09	2.37712e+07	2.55009e+06	2.33741e+07	9.59002e+08	304006	5.27502e+09	4.92173e+09	2.42204e+09	2.58709e+07	1.73534e+07	9.9901e+06	39587	4.63325e+06
SB04-017	Ammonia_Parental			297050	1.19005e+09	5.0551e+07	5.79995e+06	7.19782e+07	5.2405e+08	2.7104e+07	3.40346e+09	1.00961e+09	4.02906e+08	1.50266e+06	4.1445e+08	4.65068e+09	1.6012e+07	1.0816e+10	4.93813e+06	5.51977e+06	7.57002e+10	2.61175e+08	1.43046e+07	4.19995e+06	2.46511e+06	6.54653e+07	5.73741e+06	1.15553e+07	2.28593e+09	2.10388e+07	4.10061e+06	1.3166e+07	3.05721e+06	1.92735e+07	2.13668e+07	3.88734e+09	2.40814e+07	2.56145e+06	2.02073e+07	9.7808e+08	190632	5.53225e+09	4.41291e+09	2.33883e+09	2.55816e+07	1.54443e+07	9.39031e+06	72299.5	4.33719e+06
SB04-018	Ammonia_Parental			193116	1.17837e+09	5.31576e+07	5.10678e+06	6.96351e+07	5.17266e+08	2.62446e+07	3.35713e+09	1.00932e+09	4.0215e+08	1.55344e+06	4.21615e+08	4.52244e+09	1.48173e+07	1.08459e+10	4.8205e+06	5.52966e+06	7.62268e+10	2.37642e+08	1.45789e+07	4.87368e+06	2.07346e+06	6.80436e+07	5.57726e+06	1.17814e+07	2.21598e+09	1.71806e+07	4.50861e+06	1.31494e+07	2.81054e+06	1.9941e+07	2.17467e+07	3.80015e+09	2.5437e+07	2.28122e+06	2.12352e+07	9.98419e+08	137638	5.45179e+09	4.32016e+09	2.34121e+09	2.51004e+07	1.52055e+07	9.37042e+06	107488	5.17895e+06
SB04-019	Ammonia_Parental			235761	1.18005e+09	5.14011e+07	5.9397e+06	7.69715e+07	5.39876e+08	2.88967e+07	4.07916e+09	1.016e+09	5.56786e+08	1.52689e+06	4.77029e+08	4.59397e+09	1.13093e+07	1.08597e+10	5.93132e+06	5.56449e+06	7.36814e+10	2.46734e+08	1.79164e+07	6.7349e+06	2.67255e+06	6.06279e+07	5.97548e+06	1.53326e+07	2.81392e+09	4.76933e+07	5.57592e+06	1.53556e+07	3.91593e+06	2.21145e+07	1.90676e+07	4.09792e+09	2.49446e+07	3.11726e+06	2.75962e+07	9.93619e+08	361283	5.52365e+09	4.42386e+09	2.32519e+09	2.61836e+07	1.75423e+07	9.76424e+06	100681	5.32569e+06
SB04-020	Ammonia_Parental			313649	1.18599e+09	5.38306e+07	6.07774e+06	7.61911e+07	5.20264e+08	2.91202e+07	3.49856e+09	1.0152e+09	4.64681e+08	1.4253e+06	4.53364e+08	4.7517e+09	1.5879e+07	1.11267e+10	5.7064e+06	5.94807e+06	7.54617e+10	2.29954e+08	1.59716e+07	6.23996e+06	2.25448e+06	8.12272e+07	5.78607e+06	1.4086e+07	2.55979e+09	2.43753e+07	4.68143e+06	1.50847e+07	3.32289e+06	2.26819e+07	2.24709e+07	3.9871e+09	2.35308e+07	2.92463e+06	2.43532e+07	9.9269e+08	228457	5.64346e+09	4.3428e+09	2.31257e+09	2.61554e+07	1.59814e+07	9.58149e+06	170426	4.91197e+06
SB04-021	Ammonia_G12D			2.06669e+06	1.21781e+09	6.89707e+07	3.18797e+07	9.13073e+07	6.52208e+08	2.88843e+07	2.34881e+09	1.20654e+09	8.94442e+08	2.01835e+06	4.84519e+08	5.52468e+09	3.5505e+06	7.90157e+09	7.54013e+06	6.83657e+06	6.72593e+10	2.43715e+08	2.02267e+07	5.61967e+06	2.62534e+06	2.106e+07	8.45175e+06	1.43052e+07	1.84584e+09	9.29311e+07	2.22697e+06	9.55093e+06	3.48177e+06	1.59886e+07	1.02818e+07	3.85508e+09	3.32964e+07	3.1884e+06	2.33902e+07	7.92969e+08	228650	4.04645e+09	2.98743e+09	1.66561e+09	1.64762e+07	1.58504e+07	1.197e+07	719774	6.35944e+06
SB04-022	Ammonia_G12D			1.96653e+06	1.20844e+09	7.16395e+07	2.95874e+07	8.85319e+07	6.5326e+08	3.02299e+07	2.6094e+09	1.24681e+09	8.7981e+08	2.00848e+06	5.00157e+08	5.64214e+09	3.45371e+06	7.75366e+09	7.89107e+06	6.87386e+06	6.82525e+10	2.39548e+08	2.16478e+07	6.08295e+06	2.73882e+06	2.12393e+07	8.2441e+06	1.52152e+07	1.74608e+09	5.99983e+07	2.83159e+06	9.41245e+06	3.13468e+06	1.57708e+07	1.07548e+07	3.78308e+09	3.46246e+07	3.40123e+06	2.6023e+07	8.0648e+08	316128	4.02417e+09	3.16424e+09	1.6963e+09	1.62907e+07	1.52574e+07	1.31215e+07	668110	7.04952e+06
SB04-023	Ammonia_G12D			1.83111e+06	1.25115e+09	5.94051e+07	1.87235e+07	8.47376e+07	6.05069e+08	2.84614e+07	2.63258e+09	1.29619e+09	8.43381e+08	2.20565e+06	4.79783e+08	5.57858e+09	3.73625e+06	8.1306e+09	7.09927e+06	7.10064e+06	6.66353e+10	2.16539e+08	2.05927e+07	5.69544e+06	2.34979e+06	2.01435e+07	8.23287e+06	1.38008e+07	1.63136e+09	3.82932e+07	2.72617e+06	9.9731e+06	2.72447e+06	1.67793e+07	1.09352e+07	3.71708e+09	3.324e+07	3.01888e+06	2.23612e+07	8.37221e+08	231056	4.118e+09	3.09114e+09	1.71685e+09	1.6417e+07	1.58754e+07	1.25772e+07	693113	6.85446e+06
SB04-024	Ammonia_G12D			2.1638e+06	1.18981e+09	6.5346e+07	2.92201e+07	9.14752e+07	6.80883e+08	2.94128e+07	2.47948e+09	1.20779e+09	9.69608e+08	2.13995e+06	5.1236e+08	5.3675e+09	3.61652e+06	7.6958e+09	7.50956e+06	7.61654e+06	6.77687e+10	2.07094e+08	2.21155e+07	5.86919e+06	2.73035e+06	2.21879e+07	8.28113e+06	1.59006e+07	2.0403e+09	1.19693e+08	2.54853e+06	1.09055e+07	3.64484e+06	1.74054e+07	1.07357e+07	3.94988e+09	3.44936e+07	3.42015e+06	2.61583e+07	7.9349e+08	321613	3.76894e+09	2.96381e+09	1.58551e+09	1.7225e+07	1.65294e+07	1.28541e+07	547321	6.7364e+06
SB04-025	Ammonia_G12D			1.88641e+06	1.22245e+09	6.81533e+07	2.80549e+07	9.33482e+07	6.6383e+08	3.02846e+07	2.53478e+09	1.22884e+09	9.02545e+08	2.1165e+06	5.34972e+08	5.53742e+09	3.77805e+06	7.9808e+09	8.13681e+06	7.09887e+06	6.76418e+10	2.05462e+08	2.29597e+07	6.85396e+06	2.93439e+06	2.2135e+07	8.70632e+06	1.70322e+07	1.84562e+09	5.93925e+07	2.86494e+06	1.1168e+07	3.24761e+06	1.78218e+07	9.55906e+06	3.89953e+09	3.35003e+07	3.61793e+06	2.74149e+07	8.01572e+08	356930	3.91926e+09	3.06201e+09	1.658e+09	1.69942e+07	1.61014e+07	1.27207e+07	637650	6.81838e+06
SB04-026	Ammonia_G12V			463977	1.07785e+09	3.94391e+07	2.78618e+07	8.81871e+07	5.30479e+08	2.80041e+07	2.5702e+09	7.73748e+08	1.11162e+09	1.84905e+06	5.81982e+08	6.7493e+09	1.32615e+07	1.01832e+10	5.6947e+06	7.16433e+06	7.26982e+10	3.122e+08	2.24079e+07	7.35635e+06	1.95207e+06	8.88987e+07	5.87278e+06	1.56814e+07	3.26508e+09	1.29898e+08	3.25109e+06	9.42002e+06	2.08765e+06	1.96727e+07	1.3379e+07	4.76581e+09	2.02623e+07	3.46663e+06	3.13914e+07	6.34288e+08	155845	3.21482e+09	2.93678e+09	1.4044e+09	2.56958e+07	3.76179e+07	2.37722e+07	1.00027e+06	2.68723e+06
SB04-027	Ammonia_G12V			309830	1.04266e+09	5.07852e+07	2.70695e+07	8.60915e+07	5.29036e+08	3.03477e+07	2.33412e+09	7.85588e+08	1.06549e+09	1.84063e+06	5.3676e+08	6.64961e+09	1.28416e+07	9.63554e+09	5.87928e+06	8.30988e+06	7.90018e+10	2.78751e+08	2.03837e+07	6.87285e+06	2.15359e+06	7.32046e+07	5.95715e+06	1.50611e+07	2.97022e+09	7.76707e+07	2.99094e+06	8.68552e+06	1.77142e+06	1.87209e+07	1.55695e+07	4.58601e+09	2.08149e+07	3.36423e+06	2.70653e+07	6.46807e+08	168462	3.33162e+09	2.48211e+09	1.349e+09	2.58148e+07	3.30243e+07	2.1183e+07	1.21644e+06	2.87153e+06
SB04-028	Ammonia_G12V			374863	1.04451e+09	6.62216e+07	3.09182e+07	8.46626e+07	5.51274e+08	3.10805e+07	2.17565e+09	7.80386e+08	1.05604e+09	1.8767e+06	5.0705e+08	6.42685e+09	1.23503e+07	9.72497e+09	5.87806e+06	8.06324e+06	7.8816e+10	2.5349e+08	1.94361e+07	5.58542e+06	2.15059e+06	7.8395e+07	5.50505e+06	1.55307e+07	2.95357e+09	6.901e+07	3.04874e+06	9.54558e+06	1.52407e+06	1.98736e+07	1.43204e+07	4.55608e+09	2.10614e+07	3.74217e+06	2.7168e+07	6.4857e+08	134568	3.25031e+09	2.57747e+09	1.36179e+09	2.65056e+07	3.26843e+07	2.10235e+07	1.05835e+06	3.61083e+06
SB04-029	Ammonia_G12V			382554	1.02278e+09	4.70471e+07	3.1383e+07	9.06893e+07	5.51948e+08	3.17463e+07	2.209e+09	7.6781e+08	1.18249e+09	1.87469e+06	5.56776e+08	6.38108e+09	1.31174e+07	9.49093e+09	6.51764e+06	8.35042e+06	8.05628e+10	2.4594e+08	2.09013e+07	7.34252e+06	2.33098e+06	8.8596e+07	6.20858e+06	1.69681e+07	3.24051e+09	1.40316e+08	3.46431e+06	1.01208e+07	1.86351e+06	2.06662e+07	1.41307e+07	4.59103e+09	2.00029e+07	3.8766e+06	2.94519e+07	6.312e+08	156231	3.21822e+09	2.33753e+09	1.2743e+09	2.66549e+07	3.43105e+07	2.04308e+07	1.12623e+06	2.98446e+06
SB04-030	Ammonia_G12V			405428	1.07959e+09	5.41337e+07	3.46215e+07	9.30924e+07	5.20542e+08	3.3567e+07	2.42008e+09	7.88749e+08	1.03304e+09	1.86793e+06	5.8985e+08	6.63436e+09	1.18825e+07	9.84047e+09	6.98181e+06	7.24963e+06	7.75971e+10	2.58476e+08	2.25216e+07	7.29507e+06	2.50707e+06	8.91373e+07	5.69637e+06	1.82841e+07	2.97419e+09	6.10473e+07	3.94143e+06	1.32141e+07	1.82797e+06	2.23493e+07	1.38044e+07	4.64505e+09	2.04227e+07	4.09799e+06	3.31253e+07	6.66047e+08	88334.6	3.32709e+09	2.60815e+09	1.39712e+09	2.71698e+07	3.39015e+07	2.21085e+07	819184	2.64841e+06
SB04-031	Alpha_Parental			82500.9	1.30405e+09	6.35159e+07	3.66995e+06	1.04163e+08	3.12072e+08	3.73749e+07	2.25078e+09	6.1132e+08	1.14162e+09	1.71049e+06	4.92269e+08	5.70306e+09	5.29793e+06	9.70408e+09	1.05993e+07	6.59685e+06	7.03923e+10	3.06491e+08	2.75382e+07	1.40495e+07	5.14889e+06	3.48021e+07	5.85968e+06	1.97374e+07	5.39815e+09	2.72509e+09	1.7313e+06	1.08629e+07	1.05942e+07	1.72353e+07	1.23791e+07	4.97307e+09	1.8343e+07	4.54751e+06	3.12613e+07	6.1296e+08	537338	3.45398e+09	3.0357e+09	1.31463e+09	3.16177e+07	2.0454e+06	1.10292e+07	19701.9	4.5975e+06
SB04-032	Alpha_Parental			361438	1.3044e+09	7.18336e+07	3.60388e+06	1.0612e+08	2.91843e+08	3.7263e+07	2.42067e+09	6.14484e+08	1.11596e+09	1.41544e+06	5.10508e+08	5.73838e+09	5.7641e+06	9.9774e+09	1.09788e+07	6.37944e+06	6.87267e+10	2.77489e+08	2.88229e+07	1.28022e+07	4.52804e+06	3.17766e+07	6.1929e+06	2.12561e+07	5.56172e+09	2.77677e+09	1.58841e+06	9.63246e+06	1.04896e+07	1.59345e+07	1.33363e+07	4.80396e+09	1.58115e+07	4.97579e+06	3.27203e+07	6.21048e+08	746977	3.5971e+09	3.04466e+09	1.31435e+09	2.96767e+07	1.93464e+06	1.08975e+07	15063.2	3.79771e+06
SB04-033	Alpha_Parental			304348	1.32764e+09	6.63528e+07	2.93885e+06	1.0623e+08	2.91527e+08	3.6965e+07	2.33251e+09	6.12697e+08	1.10403e+09	1.7019e+06	5.14571e+08	5.93639e+09	5.85301e+06	1.04741e+10	1.11922e+07	6.43586e+06	6.69233e+10	2.9422e+08	2.87835e+07	1.3773e+07	4.36133e+06	3.07749e+07	5.97329e+06	2.06746e+07	5.4931e+09	2.75138e+09	2.02126e+06	9.82465e+06	1.12201e+07	1.73825e+07	1.46506e+07	4.9372e+09	1.76326e+07	4.95784e+06	3.23903e+07	6.23304e+08	718619	3.68243e+09	3.0606e+09	1.33622e+09	3.05496e+07	2.07989e+06	1.08534e+07	39635.9	5.17921e+06
SB04-034	Alpha_Parental			417231	1.31511e+09	7.26572e+07	4.27718e+06	1.0971e+08	2.98826e+08	3.962e+07	2.18919e+09	6.16491e+08	1.09547e+09	1.52264e+06	5.47465e+08	5.81104e+09	5.61858e+06	9.78495e+09	1.18214e+07	6.58542e+06	6.77683e+10	2.58746e+08	3.21963e+07	1.44745e+07	4.95487e+06	3.67338e+07	5.99664e+06	2.35372e+07	5.684e+09	2.70504e+09	2.31155e+06	1.20737e+07	1.10591e+07	1.84882e+07	1.5195e+07	4.90364e+09	1.70503e+07	5.24758e+06	3.82949e+07	6.15158e+08	669102	3.5585e+09	3.02851e+09	1.32853e+09	3.12076e+07	1.99547e+06	1.15736e+07	97213.6	5.45802e+06
SB04-035	Alpha_Parental			450866	1.35673e+09	7.03024e+07	3.79115e+06	1.07435e+08	2.98183e+08	3.86034e+07	2.72224e+09	6.36831e+08	1.12689e+09	1.7293e+06	5.54229e+08	6.17603e+09	6.20762e+06	9.86604e+09	1.1345e+07	6.28375e+06	6.56872e+10	2.67397e+08	3.14993e+07	1.55753e+07	4.93341e+06	4.07384e+07	6.28232e+06	2.21884e+07	5.64229e+09	2.7256e+09	2.60265e+06	1.25034e+07	1.18696e+07	1.98726e+07	1.32612e+07	4.85516e+09	1.70947e+07	5.24689e+06	3.53908e+07	6.50933e+08	698327	4.02726e+09	3.3203e+09	1.44389e+09	3.03936e+07	2.00403e+06	1.06994e+07	101414	4.76555e+06
SB04-036	Alpha_G12D			1.17038e+06	1.39303e+09	8.85911e+07	2.06569e+07	1.13574e+08	3.95722e+08	3.77327e+07	2.41801e+09	7.62528e+08	1.36777e+09	2.38672e+06	6.29154e+08	6.42329e+09	4.57548e+06	6.31597e+09	1.24229e+07	7.30129e+06	5.9643e+10	2.5298e+08	3.68627e+07	8.56902e+06	5.34535e+06	2.95351e+07	9.0772e+06	2.40588e+07	4.82465e+09	2.64542e+09	1.68332e+06	1.21571e+07	9.98633e+06	1.39861e+07	5.7944e+06	4.61652e+09	3.16798e+07	5.55754e+06	4.07561e+07	6.197e+08	358286	3.45337e+09	2.97445e+09	1.26998e+09	2.22019e+07	4.21164e+06	1.51958e+07	377645	8.04028e+06
SB04-037	Alpha_G12D			1.13391e+06	1.41481e+09	8.85499e+07	1.47556e+07	1.06207e+08	3.96265e+08	3.56819e+07	2.28634e+09	7.49389e+08	1.35895e+09	2.27261e+06	6.00861e+08	6.7155e+09	5.28674e+06	6.52833e+09	1.13393e+07	7.1199e+06	5.92033e+10	2.56914e+08	3.56048e+07	8.29253e+06	4.82961e+06	3.26683e+07	8.9145e+06	2.27957e+07	4.74932e+09	2.5523e+09	1.6803e+06	1.26018e+07	1.07606e+07	1.40535e+07	6.18801e+06	4.58194e+09	2.94081e+07	4.62735e+06	3.83112e+07	6.00401e+08	546919	3.49294e+09	2.86145e+09	1.26201e+09	2.10965e+07	3.8432e+06	1.52854e+07	515118	8.15767e+06
SB04-038	Alpha_G12D			1.34972e+06	1.4827e+09	7.47666e+07	1.44646e+07	1.02667e+08	3.68015e+08	3.17107e+07	2.55056e+09	7.21753e+08	1.32621e+09	2.54848e+06	6.59995e+08	7.0781e+09	5.47818e+06	7.305e+09	1.1099e+07	7.96977e+06	5.23668e+10	2.53719e+08	3.95618e+07	1.01911e+07	5.04417e+06	3.57694e+07	9.85012e+06	2.17705e+07	5.04655e+09	2.55052e+09	1.69679e+06	1.31195e+07	1.24949e+07	1.54734e+07	6.67615e+06	4.75226e+09	3.19522e+07	4.6022e+06	4.13204e+07	5.8682e+08	447165	3.32203e+09	3.7208e+09	1.40693e+09	2.32211e+07	4.45183e+06	1.54956e+07	432037	8.18563e+06
SB04-039	Alpha_G12D			1.64936e+06	1.52531e+09	7.84991e+07	1.70292e+07	1.1125e+08	3.70215e+08	3.19907e+07	2.44022e+09	7.02644e+08	1.32686e+09	2.64037e+06	7.26175e+08	7.09919e+09	5.35189e+06	7.08816e+09	1.26436e+07	7.72337e+06	5.31899e+10	2.50777e+08	4.53123e+07	1.01602e+07	5.13613e+06	3.92581e+07	1.02944e+07	2.57165e+07	5.10368e+09	2.54421e+09	1.50562e+06	1.54596e+07	1.2998e+07	1.40877e+07	5.58983e+06	4.79527e+09	2.92506e+07	4.88652e+06	5.06277e+07	5.77101e+08	432336	3.48051e+09	3.72143e+09	1.45268e+09	2.35585e+07	4.50703e+06	1.67618e+07	540102	8.00641e+06
SB04-040	Alpha_G12D			1.58383e+06	1.50596e+09	7.45231e+07	1.75852e+07	1.14267e+08	3.77986e+08	3.34529e+07	2.59459e+09	6.93213e+08	1.32224e+09	2.48614e+06	7.19944e+08	7.11297e+09	5.33929e+06	7.00757e+09	1.25737e+07	7.42658e+06	5.38918e+10	2.59678e+08	4.48739e+07	1.12119e+07	4.64694e+06	4.12672e+07	1.04013e+07	2.59249e+07	4.93181e+09	2.48511e+09	1.6986e+06	1.60158e+07	1.28679e+07	1.42057e+07	6.66813e+06	4.70574e+09	3.0042e+07	5.01126e+06	5.05935e+07	5.73764e+08	411237	3.48519e+09	3.56023e+09	1.42018e+09	2.30206e+07	4.16049e+06	1.7112e+07	429680	8.51237e+06
SB04-041	Alpha_G12V			231335	1.16508e+09	6.26155e+07	1.38287e+07	1.04006e+08	2.67005e+08	3.79415e+07	1.71191e+09	4.38071e+08	1.72097e+09	2.28897e+06	6.04402e+08	7.96697e+09	8.0069e+06	9.19973e+09	1.01947e+07	8.89875e+06	6.8999e+10	3.54937e+08	3.42117e+07	9.77092e+06	2.57462e+06	3.22617e+07	5.82136e+06	2.07454e+07	5.76912e+09	2.03083e+09	1.36661e+06	9.58645e+06	4.34771e+06	1.72057e+07	9.08821e+06	4.85868e+09	1.65368e+07	4.47385e+06	3.55724e+07	4.20112e+08	155874	2.17145e+09	2.31883e+09	8.99343e+08	3.13711e+07	4.96851e+06	2.53917e+07	517659	2.28694e+06
SB04-042	Alpha_G12V			342981	1.13753e+09	7.73532e+07	1.5523e+07	1.03217e+08	2.79673e+08	3.94266e+07	1.87269e+09	4.57343e+08	1.73749e+09	2.03795e+06	5.82363e+08	7.88404e+09	8.31569e+06	8.93259e+09	1.05179e+07	9.14106e+06	7.14324e+10	3.17458e+08	3.25033e+07	9.04817e+06	3.47643e+06	3.35191e+07	5.59361e+06	2.04551e+07	5.45834e+09	2.05992e+09	1.4625e+06	9.5769e+06	4.27903e+06	1.58069e+07	8.4982e+06	4.63048e+09	1.61845e+07	4.59378e+06	3.46531e+07	4.33778e+08	323077	2.33433e+09	1.99712e+09	8.5586e+08	3.19638e+07	4.53511e+06	2.44038e+07	501928	2.35425e+06
SB04-043	Alpha_G12V			306564	1.15175e+09	8.7908e+07	1.49352e+07	1.05545e+08	2.74009e+08	4.15303e+07	2.24837e+09	4.75667e+08	1.75715e+09	2.52583e+06	6.31589e+08	7.83932e+09	8.60578e+06	9.07553e+09	1.11393e+07	8.94225e+06	7.04141e+10	2.96334e+08	3.70293e+07	1.04526e+07	3.47264e+06	3.98292e+07	6.24198e+06	2.395e+07	5.54074e+09	2.12432e+09	1.64162e+06	1.04256e+07	3.93289e+06	1.7667e+07	9.56243e+06	4.7004e+09	1.49655e+07	5.55922e+06	4.06633e+07	4.67915e+08	273226	2.43019e+09	2.12251e+09	8.89604e+08	3.13724e+07	4.46655e+06	2.5774e+07	666851	3.92853e+06
SB04-044	Alpha_G12V			315389	1.13116e+09	8.34891e+07	2.53655e+07	1.06288e+08	2.74708e+08	4.57705e+07	1.70647e+09	4.51942e+08	1.78484e+09	2.16532e+06	5.90672e+08	7.90242e+09	8.46659e+06	9.51827e+09	1.11184e+07	9.24793e+06	7.13841e+10	2.87048e+08	3.55704e+07	1.10878e+07	3.72993e+06	4.14122e+07	5.76866e+06	2.3065e+07	5.63421e+09	1.97125e+09	1.27034e+06	1.01128e+07	3.49605e+06	1.71434e+07	7.74679e+06	4.62839e+09	1.57497e+07	6.06902e+06	3.72578e+07	4.32044e+08	241087	2.26733e+09	1.98113e+09	8.46385e+08	3.28956e+07	4.21151e+06	2.39881e+07	602686	2.12416e+06
SB04-045	Alpha_G12V			355938	1.10674e+09	7.68706e+07	2.48213e+07	1.09666e+08	2.73721e+08	4.49632e+07	1.68448e+09	4.57894e+08	1.72886e+09	2.07481e+06	6.1274e+08	8.0414e+09	8.43063e+06	8950180333	1.18913e+07	8.85918e+06	7.18159e+10	2.85538e+08	3.68026e+07	1.12826e+07	3.80558e+06	4.31843e+07	5.80335e+06	2.48182e+07	5.67767e+09	1.92661e+09	1.87416e+06	1.15494e+07	3.74589e+06	1.79303e+07	1.01356e+07	4.58086e+09	1.61308e+07	5.72897e+06	4.26686e+07	4.29935e+08	236235	2.25824e+09	1.94315e+09	8.28907e+08	3.14436e+07	4.24984e+06	2.47867e+07	583338	2.12162e+06
[truncated: 89 more columns]

## Sheet: 15N media rawdata
		15N media raw data
Code	Sample	valine-d8 (IS)	hippuric acid-d5 (IS)	2-ketoglutarate	4-guanidinobutanoate	acetylcarnitine	acetylcholine	adenine	adenine_N1	adenine_N2	adenosine	alanine	alanine_N1	arginine	arginine_N1	asparagine	asparagine_N1	asparagine_N2	aspartate	aspartate_N1	betaine	butyrylcarnitine C4	carnitinamide	carnitine	choline	cis-aconitate	citrulline	creatine	creatine_N1	creatinine	creatinine_N1	cystine	cytosine	cytosine_N1	cytosine_N2	dihydroorotate	dihydroorotate_N1	dimethylarginine	fumarate	gluconate	glucose	glucuronic acid	glutamate	glutamate_N1	glutamine	glutamine_N1	glutamine_N2	glycerylphosphorylcholine	glycine
SB05-001	Media_Amide-SW48_Parental_LN	1.03185e+09	2.10087e+09	8.23796e+07	6.31461e+07	3.95995e+07	1.97829e+07	6.0774e+06	0	1.04375e+06	276553	5.01803e+08	8.34938e+06	2.23513e+10	3.17073e+08	1.43357e+09	2.4381e+07	0	1.67429e+09	5.93514e+06	1.08667e+09	2.22599e+07	4.46588e+06	2.3617e+08	1.13417e+10	1.613e+07	6.36972e+07	2.35325e+09	2.60832e+07	1.5473e+09	1.61375e+07	1.52984e+09	1.05088e+07	5.36138e+06	1.65612e+06	271802	417186	4.76878e+07	7.64851e+06	8.24105e+07	6.48815e+08	4.32451e+06	1.76807e+09	1.12122e+07	4.91086e+07	8.4973e+09	3.18676e+07	1.64477e+08	2.10418e+07
SB05-002	Media_Amide-SW48_Parental_LN	1.03924e+09	2.09504e+09	8.90658e+07	6.42199e+07	4.00772e+07	2.07875e+07	6.43449e+06	0	905197	320205	5.27553e+08	9.30657e+06	2.27286e+10	3.24159e+08	1.43379e+09	2.54412e+07	0	1.69239e+09	6.08602e+06	1.10862e+09	2.24652e+07	4.47363e+06	2.42673e+08	1.15926e+10	1.6946e+07	6.38619e+07	2.12541e+09	2.47139e+07	1.6058e+09	1.70084e+07	1.56765e+09	1.39783e+07	6.93986e+06	2.01957e+06	156631	448124	5.08094e+07	8.04946e+06	8.18254e+07	6.20771e+08	4.22342e+06	1.79048e+09	1.18186e+07	5.2467e+07	8.39517e+09	3.19086e+07	1.60907e+08	2.24742e+07
SB05-003	Media_Amide-SW48_Parental_LN	1.03799e+09	2.14125e+09	9.14089e+07	6.58533e+07	3.92393e+07	2.09957e+07	5.74767e+06	0	1.38486e+06	226808	5.5904e+08	9.8853e+06	2.20644e+10	3.12803e+08	1.43606e+09	2.67246e+07	0	1.65039e+09	5.45839e+06	1.10547e+09	2.33245e+07	4.28845e+06	2.46439e+08	1.11822e+10	1.75803e+07	6.48377e+07	2.53897e+09	2.68274e+07	1.56678e+09	1.55724e+07	1.48677e+09	1.25576e+07	6.30586e+06	2.54241e+06	158178	527900	4.86204e+07	9.4396e+06	8.28363e+07	5.92862e+08	4.2377e+06	1.74352e+09	1.12733e+07	5.1455e+07	8.32363e+09	2.98313e+07	1.62668e+08	2.09487e+07
SB05-004	Media_Amide-SW48_Parental_LN	1.01653e+09	2.11871e+09	8.61716e+07	6.78591e+07	3.98299e+07	1.98478e+07	4.95488e+06	0	647611	324612	5.08682e+08	8.48734e+06	2.31289e+10	3.27456e+08	1.40431e+09	2.35271e+07	0	1.4991e+09	4.84532e+06	1.11399e+09	2.21732e+07	4.32325e+06	2.43969e+08	1.1476e+10	1.69102e+07	6.42431e+07	2.38478e+09	2.68088e+07	1.56523e+09	1.65147e+07	1.55868e+09	1.34016e+07	5.97488e+06	2.19232e+06	212936	375591	5.16497e+07	7.95641e+06	7.92413e+07	6.352e+08	4.10424e+06	1.69103e+09	1.0195e+07	4.92762e+07	8.27492e+09	3.17514e+07	1.67111e+08	2.22196e+07
SB05-005	Media_Amide-SW48_Parental_LN	1.04385e+09	2.09753e+09	7.75306e+07	6.58417e+07	4.06683e+07	1.84886e+07	5.47441e+06	0	489027	235445	5.02344e+08	7.85478e+06	2.2423e+10	3.20451e+08	1.42038e+09	2.32024e+07	0	1.65567e+09	6.17426e+06	1.05138e+09	2.02762e+07	4.39832e+06	2.25505e+08	1.117e+10	1.51972e+07	6.13867e+07	2.25292e+09	2.48523e+07	1.54344e+09	1.56679e+07	1.54004e+09	1.22737e+07	5.60792e+06	1.23858e+06	229126	424081	4.90589e+07	8.30949e+06	7.58484e+07	6.36196e+08	4.13174e+06	1.69572e+09	9.67445e+06	4.93694e+07	8.32655e+09	3.11916e+07	1.59361e+08	2.18946e+07
SB05-006	Media_Amide-SW48_Parental_LN	1.10411e+09	2.20519e+09	9.14919e+07	7.12114e+07	4.45498e+07	1.94368e+07	5.44259e+06	0	1.4705e+06	2.3129e+06	6.01411e+08	9.99227e+06	2.45418e+10	3.49051e+08	1.51959e+09	1.77872e+07	0	1.79134e+09	6.14218e+06	1.2574e+09	3.2942e+07	5.1703e+06	2.25203e+08	1.10139e+10	1.48499e+07	7.67667e+07	2.35034e+09	2.65037e+07	1.64603e+09	1.76025e+07	1.65876e+09	1.59441e+07	6.43659e+06	2.89988e+06	373597	522312	5.90936e+07	9.07788e+06	9.08181e+07	7.28769e+08	4.2992e+06	1.79198e+09	9.98026e+06	6.18257e+07	8.86163e+09	3.42019e+07	2.17449e+08	2.66906e+07
SB05-007	Media_Amide-SW48_Parental_LN	1.03232e+09	2.07092e+09	7.81885e+07	6.58952e+07	2.33499e+07	1.72719e+07	4.84032e+06	0	1.02589e+06	1.92052e+06	5.25978e+08	9.00788e+06	2.33297e+10	3.26864e+08	1.45588e+09	1.70099e+07	0	1.68994e+09	5.86583e+06	9.87236e+08	3.00227e+07	4.41487e+06	2.00485e+08	1.05544e+10	1.31496e+07	7.6388e+07	2.12941e+09	2.31917e+07	1.54155e+09	1.52184e+07	1.57114e+09	2.12284e+06	628902	0	333168	389091	5.53379e+07	7.22186e+06	8.37227e+07	7.08598e+08	4.22865e+06	1.64813e+09	8.27752e+06	5.64304e+07	8.49008e+09	3.24626e+07	1.78454e+08	2.38426e+07
SB05-008	Media_Amide-SW48_Parental_LN	1.29499e+09	2.47447e+09	1.04492e+08	8.11647e+07	5.24604e+07	2.41772e+07	6.6851e+06	0	1.81083e+06	3.67918e+06	6.84415e+08	1.16322e+07	2.86276e+10	4.03971e+08	1.71066e+09	2.06384e+07	0	2.02942e+09	6.78916e+06	1.42236e+09	3.94302e+07	6.86702e+06	2.7749e+08	1.44123e+10	1.23219e+07	8.60013e+07	2.49681e+09	2.58226e+07	2.02388e+09	2.21584e+07	2.03492e+09	2.20911e+07	1.04253e+07	3.84585e+06	332256	587811	9.53373e+07	9.4189e+06	8.72323e+07	8.12529e+08	5.20621e+06	2.06668e+09	1.11757e+07	6.88446e+07	1.03043e+10	3.80328e+07	2.58883e+08	3.06956e+07
SB05-009	Media_Amide-SW48_Parental_LN	1.30568e+09	2.54684e+09	1.04151e+08	8.54642e+07	5.22777e+07	2.32212e+07	7.11506e+06	0	1.94636e+06	3.0508e+06	6.52203e+08	1.17348e+07	2.84903e+10	4.03483e+08	1.7423e+09	2.06006e+07	0	2.08315e+09	6.99251e+06	1.39953e+09	4.08141e+07	5.97824e+06	2.74702e+08	1.49727e+10	1.61901e+07	9.4881e+07	2.49701e+09	3.04606e+07	2.12099e+09	2.22969e+07	2.04045e+09	2.24912e+07	9.24222e+06	4.85857e+06	383608	404106	8.47131e+07	9.10705e+06	1.01067e+08	8.61938e+08	5.23951e+06	2.06719e+09	9.94042e+06	6.78754e+07	1.05354e+10	3.99559e+07	2.55693e+08	2.94746e+07
SB05-010	Media_Amide-SW48_Parental_LN	1.01637e+09	2.09006e+09	7.25571e+07	6.50454e+07	2.09624e+07	1.72381e+07	4.61298e+06	0	885778	1.37905e+06	5.12921e+08	7.96807e+06	2.27409e+10	3.19653e+08	1.38065e+09	1.63773e+07	0	1.64121e+09	5.74452e+06	9.5561e+08	3.01359e+07	4.67223e+06	2.00394e+08	1.05648e+10	9.11824e+06	6.40704e+07	1.97052e+09	2.2328e+07	1.56306e+09	1.65298e+07	1.56867e+09	1.19308e+06	230408	0	261419	264694	6.67149e+07	7.20257e+06	7.12846e+07	6.98988e+08	4.1073e+06	1.4902e+09	7.00464e+06	5.39651e+07	8.21561e+09	2.93115e+07	1.66917e+08	2.19803e+07
SB05-011	Media_Amide-SW48_Parental_LN	1.19856e+09	2.4427e+09	8.19619e+07	8.0031e+07	4.94958e+07	2.17653e+07	4.73989e+06	0	704630	1.97391e+06	5.23098e+08	7.77341e+06	2.68521e+10	3.87231e+08	1.66595e+09	1.85798e+07	0	1.98449e+09	6.71832e+06	1.31353e+09	2.96122e+07	5.55585e+06	2.64084e+08	1.40779e+10	1.69049e+07	8.50903e+07	2.53912e+09	2.8684e+07	1.91098e+09	1.91911e+07	1.90884e+09	1.57614e+07	4.58645e+06	2.70594e+06	667948	752744	6.92921e+07	8.26306e+06	9.65334e+07	9.15476e+08	4.71824e+06	1.95365e+09	8.78134e+06	6.53836e+07	1.02658e+10	3.80024e+07	2.51525e+08	3.14144e+07
SB05-012	Media_Amide-SW48_Parental_LN	1.02087e+09	2.07925e+09	6.37252e+07	6.3505e+07	3.89329e+07	1.7113e+07	3.563e+06	0	473308	1.2741e+06	4.43349e+08	5.38212e+06	2.25832e+10	3.21453e+08	1.39902e+09	1.55662e+07	0	1.66782e+09	5.99771e+06	1.04577e+09	2.31637e+07	4.05375e+06	2.00967e+08	1.07888e+10	1.4389e+07	6.2104e+07	2.2335e+09	2.35803e+07	1.49147e+09	1.5682e+07	1.59324e+09	1.40427e+07	4.64457e+06	1.66471e+06	575467	494349	5.13427e+07	6.55128e+06	8.03384e+07	7.90044e+08	4.1263e+06	1.5814e+09	7.15583e+06	5.25438e+07	8.53832e+09	3.23706e+07	1.77161e+08	2.20224e+07
SB05-013	Media_Amide-SW48_Parental_LN	1.04024e+09	2.10685e+09	6.91194e+07	6.35255e+07	3.87093e+07	1.69304e+07	3.71042e+06	0	304394	1.27538e+06	4.675e+08	5.93914e+06	2.22726e+10	3.13837e+08	1.41564e+09	1.68e+07	0	1.69227e+09	6.02805e+06	1.046e+09	2.38573e+07	4.29511e+06	1.97909e+08	1.07091e+10	1.45897e+07	6.52945e+07	2.23085e+09	2.42754e+07	1.49456e+09	1.59471e+07	1.54695e+09	1.25081e+07	4.60829e+06	1.86176e+06	953198	619181	4.89125e+07	7.23515e+06	7.97802e+07	7.65493e+08	4.09775e+06	1.58418e+09	7.13724e+06	5.43914e+07	8.43489e+09	3.18595e+07	1.80749e+08	2.2802e+07
SB05-014	Media_Amide-SW48_Parental_LN	1.28845e+09	2.46207e+09	8.57425e+07	7.97463e+07	5.48181e+07	2.30399e+07	4.64138e+06	0	331538	2.43665e+06	5.38806e+08	7.19928e+06	2.88772e+10	4.14232e+08	1.74012e+09	1.94477e+07	0	2.03413e+09	7.25457e+06	1.39967e+09	3.07492e+07	6.03826e+06	2.8793e+08	1.54424e+10	1.28845e+07	8.49401e+07	2.51073e+09	2.74407e+07	2.03783e+09	2.06228e+07	2.05139e+09	1.84949e+07	7.3551e+06	2.57447e+06	987486	423152	8.70329e+07	7.84924e+06	9.21889e+07	9.50463e+08	5.53428e+06	2.07053e+09	9.06624e+06	6.81602e+07	1.08121e+10	4.06063e+07	2.53929e+08	2.96032e+07
SB05-015	Media_Amide-SW48_Parental_LN	1.00765e+09	2.04251e+09	6.00523e+07	6.37012e+07	4.16249e+07	1.61483e+07	3.35509e+06	0	200927	1.16331e+06	4.219e+08	4.85818e+06	2.24737e+10	3.16842e+08	1.35481e+09	1.49833e+07	0	1.62924e+09	5.50958e+06	1.03165e+09	2.29101e+07	4.50339e+06	1.98295e+08	1.06629e+10	1.03231e+07	6.00401e+07	2.07117e+09	2.20481e+07	1.53487e+09	1.52083e+07	1.55618e+09	1.27069e+07	3.56878e+06	1.97248e+06	602563	372836	6.00224e+07	5.77948e+06	7.13505e+07	7.69964e+08	4.39314e+06	1.47908e+09	6.35916e+06	5.06662e+07	8.24108e+09	2.94659e+07	1.70445e+08	2.04963e+07
SB05-016	Media_Ammonia-SW48_Parental_LN	7.68691e+08	2.16632e+09	2.06816e+07	1.01385e+08	4.47466e+07	1.98022e+07	5.41865e+06	291617	0	340934	4.78582e+08	9.46632e+07	2.34382e+10	3.37356e+08	1.92507e+09	1.61029e+07	626628	1.70277e+09	7.62247e+06	1.12051e+09	2.25433e+07	5.01149e+06	2.36203e+08	1.16687e+10	1.00514e+07	8.18257e+07	2.54724e+09	2.65982e+07	1.6209e+09	1.62749e+07	1.56099e+09	1.26123e+07	0	0	976015	413970	5.13072e+07	4.0817e+06	9.2634e+07	5.81194e+08	4.38313e+06	1.71261e+09	9.20552e+07	3.1821e+08	1.38971e+07	5.59486e+06	1.90791e+08	2.51374e+07
SB05-017	Media_Ammonia-SW48_Parental_LN	9.84828e+08	2.53764e+09	2.47074e+07	1.31662e+08	6.02194e+07	2.29745e+07	4.66851e+06	118572	0	402630	5.24926e+08	1.15884e+08	2.77361e+10	3.91898e+08	2.29145e+09	1.81763e+07	538129	1.99075e+09	8.68573e+06	1.31461e+09	2.7083e+07	6.78245e+06	2.75517e+08	1.45683e+10	1.16377e+07	1.04964e+08	2.61984e+09	2.87608e+07	1.97896e+09	2.06991e+07	1.93966e+09	1.66506e+07	0	0	523940	180456	6.2446e+07	4.19646e+06	1.07546e+08	6.66739e+08	4.96494e+06	2.12828e+09	1.04862e+08	2.8269e+08	1.31697e+07	5.22738e+06	2.24889e+08	3.18319e+07
SB05-018	Media_Ammonia-SW48_Parental_LN	9.58638e+08	2.47034e+09	2.40477e+07	1.34216e+08	5.56618e+07	2.22077e+07	6.95391e+06	87740	0	1.91471e+06	5.28501e+08	1.16363e+08	2.79537e+10	4.03587e+08	2.28495e+09	1.80834e+07	713776	1.99562e+09	9.23846e+06	1.42575e+09	2.82252e+07	6.45658e+06	2.81315e+08	1.47175e+10	1.1824e+07	1.02453e+08	2.76627e+09	3.2388e+07	1.96661e+09	2.07465e+07	1.95339e+09	1.59346e+07	0	0	851974	333070	6.07854e+07	4.37635e+06	1.47327e+08	6.69607e+08	5.49641e+06	2.15031e+09	1.15366e+08	3.31146e+08	1.27077e+07	5.5263e+06	2.53544e+08	3.00737e+07
SB05-019	Media_Ammonia-SW48_Parental_LN	8.38727e+08	2.31618e+09	2.47073e+07	1.13613e+08	5.31355e+07	2.24386e+07	5.44616e+06	136406	0	524048	5.77531e+08	1.09729e+08	2.53025e+10	3.55808e+08	2.06247e+09	1.69942e+07	668625	1.77467e+09	7.93064e+06	1.23501e+09	2.71283e+07	5.78616e+06	2.63232e+08	1.29431e+10	1.1333e+07	8.98753e+07	2.43639e+09	2.95879e+07	1.83713e+09	1.964e+07	1.67229e+09	1.44158e+07	0	0	688840	226438	5.81318e+07	4.70723e+06	9.88545e+07	5.66159e+08	4.9912e+06	1.87764e+09	1.06579e+08	3.91138e+08	1.6205e+07	6.06553e+06	2.18031e+08	2.84163e+07
SB05-020	Media_Ammonia-SW48_Parental_LN	7.36735e+08	2.17857e+09	1.8342e+07	9.99209e+07	4.66992e+07	1.96079e+07	4.58154e+06	149743	0	117061	4.35948e+08	8.72499e+07	2.34703e+10	3.35742e+08	1.9202e+09	1.58307e+07	573206	1.64711e+09	6.91996e+06	1.07687e+09	2.25419e+07	4.98253e+06	2.23121e+08	1.10953e+10	9.68767e+06	7.67411e+07	2.25464e+09	2.56577e+07	1.53174e+09	1.56597e+07	1.53055e+09	9.98258e+06	0	0	509016	342289	5.06033e+07	3.67093e+06	8.14102e+07	5.93362e+08	4.16832e+06	1.6357e+09	7.94558e+07	2.63552e+08	1.26008e+07	5.0821e+06	1.71457e+08	2.45275e+07
SB05-021	Media_Ammonia-SW48_Parental_LN	7.50923e+08	2.14401e+09	2.3123e+07	9.74998e+07	2.09296e+07	1.67607e+07	4.53211e+06	297043	0	1.03584e+06	6.31316e+08	1.02185e+08	2.1553e+10	3.07326e+08	1.85427e+09	1.38966e+07	305790	1.66046e+09	7.11058e+06	9.76015e+08	2.82425e+07	4.48032e+06	1.95608e+08	1.02425e+10	9.49119e+06	8.26439e+07	1.97587e+09	2.29374e+07	1.55199e+09	1.59714e+07	1.52345e+09	747194	0	0	214106	0	4.95932e+07	4.23428e+06	8.64461e+07	6.75652e+08	4.20909e+06	1.61573e+09	3.39782e+07	6.44351e+08	1.61223e+07	4.87733e+06	2.02584e+08	2.4672e+07
SB05-022	Media_Ammonia-SW48_Parental_LN	7.5983e+08	2.16389e+09	2.32424e+07	1.01773e+08	4.24172e+07	1.73197e+07	4.51829e+06	149327	0	1.57585e+06	6.12242e+08	1.04044e+08	2.19777e+10	3.13426e+08	1.8774e+09	1.47304e+07	180483	1.66873e+09	6.39993e+06	1.07412e+09	3.03938e+07	4.52783e+06	1.9336e+08	1.07248e+10	9.60692e+06	8.38649e+07	2.13943e+09	2.28073e+07	1.48307e+09	1.49013e+07	1.54442e+09	1.05059e+07	0	0	150237	0	4.97204e+07	4.50952e+06	8.58098e+07	6.67507e+08	4.35778e+06	1.64071e+09	3.48804e+07	5.84517e+08	1.39874e+07	4.00304e+06	1.93896e+08	2.65483e+07
SB05-023	Media_Ammonia-SW48_Parental_LN	7.22798e+08	2.12746e+09	2.15536e+07	9.87625e+07	4.19467e+07	1.66633e+07	4.30483e+06	226995	0	446099	5.40648e+08	1.02785e+08	2.24601e+10	3.18178e+08	1.85251e+09	1.46483e+07	131633	1.64493e+09	6.69347e+06	1.06796e+09	2.8922e+07	4.29331e+06	1.92171e+08	1.02155e+10	9.39615e+06	8.01944e+07	2.02431e+09	2.25172e+07	1.51353e+09	1.61969e+07	1.5863e+09	8.16714e+06	0	0	257557	0	5.32954e+07	4.14701e+06	8.03935e+07	6.68665e+08	4.21182e+06	1.57135e+09	3.21594e+07	4.94767e+08	1.18802e+07	3.83321e+06	1.99724e+08	2.6038e+07
SB05-024	Media_Ammonia-SW48_Parental_LN	7.00217e+08	2.11734e+09	2.39883e+07	9.96026e+07	4.55069e+07	1.75915e+07	4.94127e+06	96905.8	0	1.34555e+06	6.99838e+08	1.00153e+08	2.36547e+10	3.33197e+08	1.90336e+09	1.44188e+07	195071	1.65213e+09	6.56249e+06	1.09605e+09	2.99481e+07	5.55782e+06	2.05556e+08	1.06058e+10	9.49111e+06	7.90978e+07	2.06528e+09	2.24753e+07	1.60946e+09	1.68205e+07	1.53321e+09	1.04132e+07	0	0	223397	0	5.60463e+07	4.77059e+06	8.70168e+07	6.9411e+08	4.68311e+06	1.6464e+09	3.53422e+07	8.49351e+08	2.02283e+07	5.93758e+06	2.23831e+08	2.4194e+07
SB05-025	Media_Ammonia-SW48_Parental_LN	7.86356e+08	2.22341e+09	2.78212e+07	1.07059e+08	4.98675e+07	1.80839e+07	4.56309e+06	211728	0	1.24743e+06	6.73784e+08	1.15579e+08	2.37227e+10	3.32033e+08	1.96058e+09	1.49994e+07	320076	1.73664e+09	7.46878e+06	1.18533e+09	3.17233e+07	5.04631e+06	2.16639e+08	1.14422e+10	9.71792e+06	8.73312e+07	2.01415e+09	2.50453e+07	1.74995e+09	1.83789e+07	1.6447e+09	1.06509e+07	0	0	307958	0	6.05146e+07	4.80534e+06	9.42433e+07	6.62899e+08	4.42736e+06	1.68814e+09	4.07353e+07	7.08627e+08	1.69e+07	5.26396e+06	2.23878e+08	2.8065e+07
SB05-026	Media_Ammonia-SW48_Parental_LN	9.95296e+08	2.55501e+09	2.54715e+07	1.26911e+08	5.55495e+07	2.06196e+07	3.96371e+06	0	0	2.59736e+06	7.14559e+08	1.33872e+08	2.71067e+10	3.85267e+08	2.25861e+09	1.68788e+07	135159	1.98771e+09	1.1307e+07	1.32783e+09	3.20723e+07	5.8456e+06	2.61859e+08	1.42462e+10	1.24956e+07	9.86731e+07	2.42246e+09	2.93708e+07	1.99386e+09	2.07141e+07	1.89218e+09	1.54101e+07	0	0	264876	117496	6.42087e+07	5.37413e+06	1.09431e+08	8.5866e+08	5.20122e+06	2.02916e+09	5.02683e+07	7.65444e+08	2.73939e+07	1.24471e+07	3.19459e+08	3.31492e+07
SB05-027	Media_Ammonia-SW48_Parental_LN	7.46828e+08	2.18806e+09	1.86679e+07	9.94537e+07	4.29202e+07	1.73513e+07	3.2499e+06	170354	0	2.34903e+06	4.94555e+08	9.67335e+07	2.33987e+10	3.3337e+08	1.89918e+09	1.40314e+07	188475	1.65204e+09	9.2813e+06	1.09884e+09	2.5662e+07	4.85655e+06	2.00142e+08	1.09372e+10	1.00797e+07	7.80926e+07	2.29425e+09	2.43514e+07	1.57838e+09	1.64803e+07	1.55085e+09	9.70398e+06	0	0	473761	64242.4	4.8435e+07	4.13898e+06	8.76055e+07	7.58995e+08	4.57778e+06	1.58857e+09	3.66996e+07	5.11332e+08	1.73411e+07	8.80451e+06	2.20573e+08	2.6808e+07
SB05-028	Media_Ammonia-SW48_Parental_LN	1.00331e+09	2.5709e+09	2.44993e+07	1.3058e+08	5.64743e+07	2.00129e+07	5.01122e+06	70876.3	0	4.56768e+06	6.8243e+08	1.3316e+08	2.65303e+10	3.76109e+08	2.35085e+09	1.74889e+07	201287	2.10337e+09	1.19044e+07	1.38868e+09	3.15779e+07	5.81286e+06	2.55362e+08	1.47764e+10	1.27574e+07	1.10247e+08	2.3541e+09	2.88072e+07	2.06828e+09	2.12464e+07	1.98586e+09	1.6039e+07	0	0	528019	149798	5.97369e+07	5.04028e+06	1.1356e+08	9.0014e+08	5.48136e+06	2.17306e+09	4.94836e+07	7.19793e+08	2.26368e+07	1.13717e+07	3.08771e+08	3.37111e+07
SB05-029	Media_Ammonia-SW48_Parental_LN	7.10289e+08	2.05401e+09	2.00474e+07	9.48386e+07	4.39202e+07	1.6774e+07	3.69264e+06	94316.8	0	1.3621e+06	5.89625e+08	1.04638e+08	2.23702e+10	3.14948e+08	1.86724e+09	1.44448e+07	167089	1.66177e+09	9.26098e+06	1.07581e+09	2.43258e+07	5.01134e+06	1.97736e+08	1.0508e+10	9.70349e+06	7.15745e+07	2.09267e+09	2.21346e+07	1.5752e+09	1.62379e+07	1.59127e+09	1.25319e+07	0	0	569103	151701	4.82885e+07	4.26335e+06	8.32286e+07	7.50068e+08	4.00445e+06	1.59559e+09	4.12339e+07	6.57614e+08	2.36058e+07	1.04743e+07	2.03162e+08	2.38276e+07
SB05-030	Media_Ammonia-SW48_Parental_LN	9.38343e+08	2.48746e+09	2.42222e+07	1.24879e+08	5.72903e+07	2.04005e+07	3.73267e+06	43668.9	0	1.59196e+06	6.25947e+08	1.41767e+08	2.7227e+10	3.77869e+08	2.25371e+09	1.68816e+07	195566	1.95491e+09	1.08541e+07	1.32271e+09	3.05946e+07	6.25609e+06	2.42317e+08	1.39353e+10	1.23856e+07	9.3558e+07	2.59975e+09	2.88867e+07	2.00986e+09	2.14075e+07	1.87643e+09	1.46195e+07	0	0	453323	226312	6.30935e+07	4.74955e+06	1.0547e+08	8.39552e+08	5.57841e+06	2.00121e+09	5.44408e+07	5.11448e+08	2.1107e+07	1.03058e+07	2.58211e+08	3.16958e+07
SB05-031	Media_Alpha-SW48_Parental_LN	2.37351e+09	3.0258e+09	1.55278e+08	9.60707e+07	5.5492e+07	3.18837e+07	1.02354e+07	661609	223920	860397	5.58557e+08	5.32819e+08	3.66558e+10	5.27985e+08	1.75704e+09	2.2918e+07	0	2.20198e+09	1.86174e+07	1.54012e+09	3.67483e+07	6.77964e+06	3.30551e+08	1.78113e+10	2.92166e+07	1.31879e+08	3.56169e+09	4.4206e+07	2.49951e+09	2.56856e+07	1.55987e+09	2.57903e+07	0	0	1.16464e+06	845665	5.51031e+07	2.25418e+06	9.09338e+07	9.29979e+08	6.30046e+06	2.73646e+09	4.18593e+08	9.30363e+07	9.80552e+09	3.85855e+07	2.10805e+08	4.82822e+07
SB05-032	Media_Alpha-SW48_Parental_LN	2.44513e+09	3.2072e+09	1.66082e+08	1.05052e+08	6.07479e+07	3.35236e+07	9.75589e+06	680612	175436	534345	5.89189e+08	5.54803e+08	3.99067e+10	5.74762e+08	1.96111e+09	2.38705e+07	0	2.46978e+09	1.90882e+07	1.72846e+09	4.4499e+07	7.82542e+06	3.77296e+08	2.09975e+10	3.25423e+07	1.50296e+08	3.17203e+09	3.91483e+07	2.67402e+09	2.85935e+07	1.81238e+09	2.62801e+07	0	0	1.23034e+06	659507	6.38565e+07	2.60031e+06	1.02942e+08	1.05902e+09	6.32987e+06	3.06497e+09	4.17493e+08	9.79721e+07	1.107e+10	4.45923e+07	2.27816e+08	5.49009e+07
SB05-033	Media_Alpha-SW48_Parental_LN	2.30062e+09	3.05975e+09	1.57933e+08	9.48613e+07	5.95929e+07	3.20335e+07	1.15504e+07	528811	50847	1.49286e+06	5.58736e+08	5.50537e+08	3.72962e+10	5.28923e+08	1.81429e+09	2.32516e+07	0	2.3048e+09	1.96775e+07	1.57615e+09	4.02637e+07	7.00044e+06	3.39296e+08	1.88336e+10	3.24811e+07	1.3248e+08	3.103e+09	4.47172e+07	2.48666e+09	2.49108e+07	1.61379e+09	2.63291e+07	0	0	1.23672e+06	738955	6.09015e+07	3.63676e+06	9.16264e+07	1.00064e+09	6.75431e+06	2.79336e+09	4.136e+08	9.45303e+07	1.01425e+10	4.00195e+07	2.28787e+08	5.21604e+07
SB05-034	Media_Alpha-SW48_Parental_LN	2.27308e+09	3.00882e+09	1.42797e+08	9.92089e+07	5.96861e+07	3.19683e+07	1.05251e+07	504307	36358.6	1.35462e+06	5.32551e+08	4.89186e+08	3.84319e+10	5.46345e+08	1.81447e+09	2.19116e+07	0	2.3261e+09	1.76632e+07	1.61023e+09	3.95417e+07	7.3698e+06	3.39419e+08	1.85094e+10	2.80252e+07	1.39138e+08	2.94646e+09	4.36604e+07	2.52212e+09	2.49873e+07	1.68584e+09	2.48277e+07	0	0	1.10482e+06	604303	5.77583e+07	3.4218e+06	9.31165e+07	1.03825e+09	6.32814e+06	2.87044e+09	3.74899e+08	9.24693e+07	1.03545e+10	4.16271e+07	2.22507e+08	5.26157e+07
SB05-035	Media_Alpha-SW48_Parental_LN	2.90489e+09	3.6308e+09	2.12738e+08	1.25639e+08	7.44862e+07	3.97593e+07	8.00885e+06	347947	0	382282	7.51883e+08	7.24692e+08	4.7507e+10	6.67201e+08	2.2653e+09	2.8674e+07	0	2.80767e+09	2.2761e+07	2.15265e+09	5.21253e+07	9.75799e+06	4.71479e+08	2.62809e+10	4.31097e+07	1.84883e+08	4.21661e+09	5.29142e+07	2.86132e+09	2.97085e+07	2.20964e+09	3.39815e+07	0	0	1.41017e+06	829678	7.59418e+07	3.56197e+06	1.2684e+08	1.19943e+09	7.37022e+06	3.72594e+09	5.12806e+08	1.19902e+08	1.2945e+10	5.14681e+07	3.00995e+08	6.87671e+07
SB05-036	Media_Alpha-SW48_Parental_LN	2.86039e+09	3.66566e+09	1.97166e+08	1.22555e+08	6.99477e+07	3.36585e+07	8.80469e+06	371778	154608	2.67107e+06	6.96487e+08	7.77778e+08	4.43194e+10	6.20285e+08	2.21014e+09	2.04219e+07	0	2.78271e+09	2.05793e+07	1.98122e+09	6.8725e+07	9.70803e+06	3.90267e+08	2.34997e+10	3.10987e+07	1.89565e+08	3.45627e+09	4.70382e+07	2.81431e+09	2.79395e+07	2.19214e+09	3.30698e+07	0	0	1.37313e+06	664258	8.22204e+07	3.31037e+06	1.18181e+08	1.26527e+09	6.96284e+06	3.5435e+09	3.33804e+08	1.23382e+08	1.25779e+10	5.18307e+07	3.35202e+08	6.6965e+07
SB05-037	Media_Alpha-SW48_Parental_LN	2.2779e+09	2.99912e+09	1.43088e+08	9.88852e+07	5.49528e+07	2.79233e+07	9.5097e+06	642469	397103	3.38282e+06	5.82725e+08	6.61822e+08	3.78407e+10	5.29747e+08	1.85417e+09	1.82079e+07	0	2.35238e+09	1.64742e+07	1.6066e+09	5.29166e+07	6.85006e+06	2.89398e+08	1.77876e+10	2.53132e+07	1.53993e+08	3.10598e+09	3.63551e+07	2.58804e+09	2.63163e+07	1.75669e+09	3.14436e+07	0	0	1.10223e+06	534268	6.14589e+07	2.94757e+06	9.13606e+07	1.05816e+09	5.28263e+06	2.84272e+09	2.51956e+08	1.00138e+08	1.03057e+10	4.19828e+07	2.33287e+08	5.49299e+07
SB05-038	Media_Alpha-SW48_Parental_LN	2.28681e+09	3.06732e+09	1.47762e+08	1.04614e+08	5.17498e+07	2.85688e+07	9.46088e+06	944493	359842	9.17016e+06	5.70164e+08	6.3081e+08	3.90402e+10	5.56647e+08	1.85548e+09	1.73198e+07	0	2.35376e+09	1.84456e+07	1.6088e+09	5.43884e+07	7.20089e+06	2.95926e+08	1.82071e+10	2.54597e+07	1.51624e+08	3.01556e+09	4.20025e+07	2.48186e+09	2.47569e+07	1.71856e+09	2.69966e+07	0	0	1.09321e+06	631202	6.3804e+07	3.55632e+06	9.02119e+07	1.09832e+09	5.98847e+06	2.89169e+09	2.54145e+08	9.68953e+07	1.03133e+10	4.24893e+07	2.571e+08	5.68618e+07
SB05-039	Media_Alpha-SW48_Parental_LN	2.90719e+09	3.70726e+09	1.91836e+08	1.31014e+08	7.69772e+07	3.59214e+07	7.66177e+06	390131	271426	5.45083e+06	7.15111e+08	7.87083e+08	4.69242e+10	6.61602e+08	2.30246e+09	2.11385e+07	0	2.90867e+09	1.98655e+07	2.09391e+09	6.88446e+07	1.01865e+07	4.1505e+08	2.5104e+10	3.20322e+07	1.99699e+08	3.66088e+09	4.86333e+07	2.86728e+09	2.92425e+07	2.29291e+09	3.17817e+07	0	0	1.58921e+06	769676	8.46675e+07	2.50979e+06	1.24405e+08	1.3831e+09	7.21447e+06	3.73682e+09	3.17624e+08	1.25648e+08	1.32936e+10	5.56034e+07	3.65329e+08	7.25559e+07
SB05-040	Media_Alpha-SW48_Parental_LN	2.49044e+09	3.23394e+09	1.57629e+08	1.06013e+08	6.21483e+07	2.97229e+07	8.40327e+06	389221	183074	4.00316e+06	5.9544e+08	6.7394e+08	4.07117e+10	5.76646e+08	1.95948e+09	1.84656e+07	0	2.50517e+09	1.76886e+07	1.71235e+09	5.58037e+07	7.97804e+06	3.21557e+08	1.8975e+10	2.70259e+07	1.62097e+08	3.46433e+09	3.91602e+07	2.6218e+09	2.72909e+07	1.90773e+09	3.02834e+07	0	0	1.57802e+06	537973	7.07203e+07	2.86191e+06	1.03613e+08	1.1572e+09	6.07028e+06	3.05472e+09	2.64876e+08	1.06236e+08	1.10587e+10	4.68723e+07	2.64918e+08	5.95008e+07
SB05-041	Media_Alpha-SW48_Parental_LN	2.24014e+09	2.96726e+09	1.24899e+08	9.44123e+07	5.61174e+07	2.80638e+07	6.90664e+06	600359	105655	4.8085e+06	4.72543e+08	5.04592e+08	3.75065e+10	5.35486e+08	1.80834e+09	1.77246e+07	0	2.33303e+09	2.36257e+07	1.57891e+09	4.07253e+07	6.75741e+06	2.95096e+08	1.72814e+10	2.63675e+07	1.36511e+08	3.01427e+09	3.99243e+07	2.516e+09	2.53003e+07	1.74853e+09	2.3095e+07	0	0	1.48037e+06	624625	5.68446e+07	7.5534e+06	9.14033e+07	1.16767e+09	5.42838e+06	2.77462e+09	2.44422e+08	9.85772e+07	1.03779e+10	4.18291e+07	2.84479e+08	5.19155e+07
SB05-042	Media_Alpha-SW48_Parental_LN	2.24271e+09	3.01815e+09	1.17462e+08	1.00746e+08	5.59222e+07	2.82162e+07	8.19465e+06	222580	289039	4.4862e+06	4.66856e+08	4.96714e+08	3.82649e+10	5.5333e+08	1.80684e+09	1.76639e+07	0	2.31538e+09	2.25434e+07	1.54081e+09	4.30652e+07	6.52582e+06	2.95365e+08	1.76312e+10	2.77086e+07	1.35163e+08	2.88728e+09	3.92726e+07	2.46638e+09	2.25614e+07	1.67952e+09	2.447e+07	0	0	1.81941e+06	718169	5.91914e+07	8.69987e+06	9.09964e+07	1.21567e+09	6.55051e+06	2.7785e+09	2.28339e+08	9.99354e+07	1.03869e+10	4.01925e+07	2.49279e+08	5.45138e+07
SB05-043	Media_Alpha-SW48_Parental_LN	2.64803e+09	3.61197e+09	1.52924e+08	1.17928e+08	6.83182e+07	3.27169e+07	5.93565e+06	338581	150592	4.92498e+06	5.72033e+08	6.06631e+08	4.34302e+10	6.18378e+08	2.12082e+09	2.10559e+07	0	2.73038e+09	2.72855e+07	1.87568e+09	5.43952e+07	8.52542e+06	3.79384e+08	2.29872e+10	3.23708e+07	1.7417e+08	3.71622e+09	4.71343e+07	2.79907e+09	2.81832e+07	2.09163e+09	2.87114e+07	0	0	1.88324e+06	942818	7.35846e+07	8.66143e+06	1.07987e+08	1.38262e+09	6.26761e+06	3.38988e+09	2.66762e+08	1.18312e+08	1.23883e+10	5.16145e+07	3.46678e+08	6.66474e+07
SB05-044	Media_Alpha-SW48_Parental_LN	2.24654e+09	3.01932e+09	1.1309e+08	9.4004e+07	5.51514e+07	2.76091e+07	7.00858e+06	213497	86538.8	3.27367e+06	4.61526e+08	4.63316e+08	3.78262e+10	5.30763e+08	1.80918e+09	1.63297e+07	0	2.32783e+09	2.15548e+07	1.54414e+09	4.15425e+07	6.59864e+06	2.8872e+08	1.76849e+10	2.4604e+07	1.36424e+08	2.88032e+09	3.92818e+07	2.4825e+09	2.59658e+07	1.73632e+09	2.19096e+07	0	0	1.64322e+06	782035	5.30566e+07	8.02866e+06	8.91029e+07	1.19844e+09	5.65429e+06	2.81578e+09	2.14019e+08	9.72227e+07	1.05173e+10	4.3638e+07	2.37806e+08	5.4703e+07
SB05-045	Media_Alpha-SW48_Parental_LN	2.95327e+09	3.7922e+09	1.52501e+08	1.22603e+08	7.4222e+07	3.32388e+07	6.55275e+06	131359	0	3.39456e+06	6.05432e+08	6.36245e+08	4.62947e+10	6.5595e+08	2.23664e+09	2.02633e+07	0	2.87229e+09	2.80711e+07	2.00391e+09	5.34884e+07	9.66985e+06	4.01565e+08	2.47425e+10	3.57467e+07	1.80891e+08	3.28809e+09	4.92812e+07	2.83333e+09	2.84468e+07	2.20723e+09	3.31963e+07	0	0	2.27562e+06	951215	7.88149e+07	1.00987e+07	1.21892e+08	1.52365e+09	7.77565e+06	3.56506e+09	2.79444e+08	1.24297e+08	1.32322e+10	5.22721e+07	3.43734e+08	6.90093e+07
SB05-076	No cells media_Amide Labelling _LN	1.05855e+09	2.11669e+09	5.42497e+06	6.08156e+07	4.11181e+07	1.30715e+07	651134	0	0	0	4.31247e+07	0	2.19143e+10	3.08987e+08	1.33316e+09	8.97556e+06	0	1.62625e+09	5.29771e+06	9.20801e+08	1.70266e+07	4.03019e+06	1.69931e+08	1.00859e+10	6.03641e+06	5.5037e+07	1.81678e+09	1.88451e+07	1.38092e+09	1.45092e+07	1.53956e+09	608341	0	0	0	0	3.80926e+07	9.46413e+06	6.41117e+07	1.00952e+09	3.85563e+06	1.33661e+09	4.38784e+06	3.35887e+07	8.92015e+09	3.20935e+07	1.09676e+08	1.78522e+07
SB05-077	No cells media_Amide Labelling _LN	1.02861e+09	2.11185e+09	5.95554e+06	6.55664e+07	4.09177e+07	1.39289e+07	648642	0	0	0	4.73307e+07	0	2.45387e+10	3.47772e+08	1.39806e+09	9.97676e+06	0	1.69527e+09	5.57061e+06	9.40487e+08	2.12091e+07	4.45379e+06	1.91954e+08	1.15167e+10	5.2299e+06	6.16828e+07	1.89372e+09	1.98216e+07	1.49842e+09	1.53689e+07	1.66537e+09	817691	0	0	0	0	4.43269e+07	7.15354e+06	7.37622e+07	1.01841e+09	4.03622e+06	1.45315e+09	4.91746e+06	3.57378e+07	9.44076e+09	3.4482e+07	1.1672e+08	1.98335e+07
SB05-078	No cells media_Amide Labelling _LN	1.33772e+09	2.64061e+09	4.88615e+06	8.64288e+07	5.57044e+07	1.94348e+07	413172	0	0	0	6.28597e+07	0	2.79362e+10	3.97527e+08	1.73991e+09	1.2821e+07	0	2.15481e+09	7.16191e+06	1.32546e+09	2.30253e+07	5.80986e+06	2.5456e+08	1.55178e+10	8.86774e+06	9.09173e+07	2.22004e+09	2.69055e+07	2.01626e+09	2.13372e+07	2.08594e+09	1.87953e+06	0	0	0	0	4.40067e+07	8.08566e+06	1.25872e+08	1.27389e+09	5.03306e+06	1.96311e+09	6.50344e+06	4.69077e+07	1.18285e+10	4.36006e+07	1.72165e+08	2.59767e+07
SB05-079	No cells media_Amide Labelling _LN	1.31724e+09	2.5328e+09	5.50645e+06	8.41147e+07	5.30082e+07	1.80646e+07	1.28509e+06	0	0	0	5.72325e+07	0	2.732e+10	3.89766e+08	1.69283e+09	1.13631e+07	0	2.06232e+09	6.80352e+06	1.24987e+09	2.35489e+07	5.11123e+06	2.46148e+08	1.4688e+10	8.51014e+06	9.18493e+07	2.21498e+09	2.44059e+07	1.96425e+09	1.99541e+07	2.02357e+09	1.84787e+06	0	0	0	0	4.51182e+07	1.07404e+07	1.01451e+08	1.24351e+09	5.04696e+06	1.84864e+09	6.52912e+06	4.53514e+07	1.15189e+10	4.3588e+07	1.60145e+08	2.68348e+07
SB05-080	No cells media_Amide Labelling _LN	1.13332e+09	2.2642e+09	4.65272e+06	7.14012e+07	4.80809e+07	1.57149e+07	839712	0	0	0	5.05301e+07	0	2.40142e+10	3.39644e+08	1.5403e+09	1.05628e+07	0	1.84467e+09	5.99599e+06	1.08515e+09	1.89266e+07	4.57088e+06	2.10837e+08	1.2435e+10	7.23727e+06	7.38019e+07	1.99581e+09	2.20646e+07	1.6663e+09	1.76885e+07	1.80302e+09	1.22107e+06	0	0	0	0	3.79458e+07	8.94435e+06	8.21616e+07	1.13455e+09	4.40107e+06	1.66247e+09	6.12108e+06	4.04373e+07	1.02808e+10	3.73203e+07	1.31419e+08	2.32178e+07
SB05-081	No cells media_Ammonia Labelling _LN	9.66338e+08	2.57594e+09	4.3897e+06	1.40126e+08	6.13557e+07	1.63289e+07	198628	0	0	0	1.79924e+08	0	2.71192e+10	3.82653e+08	2.36864e+09	1.65358e+07	0	2.02614e+09	6.83691e+06	1.28598e+09	2.39196e+07	6.12695e+06	2.23879e+08	1.46595e+10	8.59681e+06	1.0077e+08	2.45494e+09	2.66661e+07	1.93266e+09	1.83667e+07	1.94907e+09	1.73773e+06	0	0	0	0	4.65882e+07	7.30936e+06	1.00853e+08	1.22451e+09	4.92751e+06	2.025e+09	7.29417e+06	3.14991e+08	2.00572e+06	0	1.78021e+08	2.80862e+07
SB05-082	No cells media_Ammonia Labelling _LN	6.91215e+08	2.08761e+09	4.04598e+06	1.05382e+08	2.54676e+07	1.44168e+07	502614	0	0	0	1.41967e+08	0	2.26258e+10	3.21187e+08	1.92826e+09	1.36779e+07	0	1.65512e+09	5.46359e+06	9.40403e+08	2.04172e+07	4.61578e+06	1.82362e+08	1.10029e+10	6.95267e+06	7.48521e+07	2.09804e+09	2.14891e+07	1.5728e+09	1.58668e+07	1.56346e+09	130198	0	0	0	0	3.55117e+07	7.16874e+06	8.37151e+07	1.03393e+09	4.49678e+06	1.55129e+09	5.8423e+06	2.54336e+08	1.44593e+06	0	1.2332e+08	2.19583e+07
SB05-083	No cells media_Ammonia Labelling _LN	8.23908e+08	2.17171e+09	3.63523e+06	1.12013e+08	4.72973e+07	1.4211e+07	574562	0	0	0	1.52544e+08	0	2.24165e+10	3.21705e+08	2.02112e+09	1.388e+07	0	1.77406e+09	5.86192e+06	1.15737e+09	1.94048e+07	4.44686e+06	1.90086e+08	1.15595e+10	7.80082e+06	7.99464e+07	2.07882e+09	2.41918e+07	1.66021e+09	1.72782e+07	1.65788e+09	933435	0	0	0	0	3.51642e+07	8.30336e+06	9.02446e+07	1.06871e+09	4.21937e+06	1.68042e+09	6.08662e+06	2.65726e+08	1.59059e+06	0	1.37348e+08	2.5424e+07
SB05-084	No cells media_Ammonia Labelling _LN	7.0161e+08	2.12053e+09	3.68422e+06	9.96958e+07	4.22181e+07	1.24868e+07	1.07804e+06	0	0	0	1.42007e+08	0	2.25564e+10	3.22946e+08	1.9039e+09	1.33433e+07	0	1.62825e+09	5.5408e+06	9.76617e+08	1.80687e+07	4.59794e+06	1.75998e+08	1.04209e+10	6.93491e+06	7.67371e+07	1.89248e+09	2.06111e+07	1.51493e+09	1.51555e+07	1.53557e+09	942720	0	0	0	0	3.29345e+07	7.32772e+06	7.85733e+07	1.02409e+09	3.8856e+06	1.53888e+09	5.20562e+06	2.48518e+08	1.42143e+06	0	1.21327e+08	2.05579e+07
SB05-085	No cells media_Ammonia Labelling _LN	7.44131e+08	2.16558e+09	3.61604e+06	1.04771e+08	4.53083e+07	1.32438e+07	535074	0	0	0	1.38994e+08	0	2.17732e+10	3.14112e+08	1.95718e+09	1.3564e+07	0	1.68548e+09	5.59642e+06	1.00881e+09	1.81764e+07	4.03544e+06	1.74667e+08	1.05951e+10	7.4699e+06	7.7783e+07	2.03651e+09	2.22617e+07	1.55303e+09	1.61835e+07	1.57453e+09	1.14119e+06	0	0	0	0	3.57225e+07	9.18955e+06	7.94276e+07	1.04823e+09	4.18984e+06	1.56992e+09	5.69635e+06	2.54435e+08	1.67401e+06	0	1.2184e+08	2.17948e+07
SB05-086	No cells media_Alpha Glutamine Labelling _LN	2.35919e+09	3.0687e+09	6.47227e+06	8.39577e+07	5.29065e+07	1.94955e+07	2.42341e+06	0	0	0	7.62184e+07	0	3.33332e+10	4.77917e+08	1.55731e+09	1.07289e+07	0	2.09914e+09	6.95935e+06	1.22806e+09	2.6668e+07	5.6585e+06	2.22563e+08	1.47033e+10	1.03478e+07	1.13283e+08	2.28039e+09	2.67494e+07	2.08211e+09	2.07905e+07	1.47543e+09	62228.8	0	0	0	0	3.33171e+07	2.29985e+06	7.56433e+07	1.33455e+09	4.56562e+06	2.36031e+09	1.07586e+07	6.51296e+07	9.76952e+09	3.79502e+07	1.17379e+08	3.96905e+07
SB05-087	No cells media_Alpha Glutamine Labelling _LN	2.30922e+09	3.00718e+09	6.68114e+06	9.9687e+07	6.1806e+07	2.34624e+07	2.28687e+06	0	0	0	8.44795e+07	0	3.84698e+10	5.51731e+08	1.79986e+09	1.17614e+07	0	2.37606e+09	7.79612e+06	1.48131e+09	3.2401e+07	6.97541e+06	2.70729e+08	1.80988e+10	1.18208e+07	1.42219e+08	2.77215e+09	3.39266e+07	2.44124e+09	2.4019e+07	1.76703e+09	428888	0	0	0	0	3.9543e+07	2.77465e+06	8.56085e+07	1.52598e+09	5.50739e+06	2.79778e+09	1.26018e+07	7.52003e+07	1.13677e+10	4.26625e+07	1.52137e+08	4.9207e+07
SB05-088	No cells media_Alpha Glutamine Labelling _LN	2.27812e+09	2.97839e+09	7.1699e+06	9.88974e+07	6.05586e+07	2.38854e+07	2.40515e+06	0	0	0	8.86313e+07	0	3.90902e+10	5.57869e+08	1.81987e+09	1.29156e+07	0	2.42646e+09	8.11038e+06	1.44222e+09	3.59781e+07	6.83654e+06	2.70523e+08	1.83727e+10	1.32154e+07	1.45898e+08	2.53713e+09	3.41841e+07	2.51129e+09	2.45325e+07	1.8182e+09	400051	0	0	0	0	4.33207e+07	3.0239e+06	8.92179e+07	1.55255e+09	5.8662e+06	2.8636e+09	1.25856e+07	7.61802e+07	1.16046e+10	4.47542e+07	1.54952e+08	5.19957e+07
SB05-089	No cells media_Alpha Glutamine Labelling _LN	2.27523e+09	2.97985e+09	6.2939e+06	9.60051e+07	5.85408e+07	2.35749e+07	2.70901e+06	0	0	0	8.11209e+07	0	3.77438e+10	5.47135e+08	1.76537e+09	1.18069e+07	0	2.35543e+09	7.66584e+06	1.43023e+09	3.10712e+07	6.402e+06	2.59973e+08	1.77376e+10	1.17426e+07	1.35639e+08	2.56111e+09	2.9937e+07	2.45529e+09	2.42403e+07	1.72997e+09	975107	0	0	0	0	3.67044e+07	2.065e+06	8.52337e+07	1.51706e+09	5.77489e+06	2.69331e+09	1.20014e+07	7.22089e+07	1.11556e+10	4.25655e+07	1.42253e+08	4.70418e+07
SB05-090	No cells media_Alpha Glutamine Labelling _LN	2.28922e+09	2.99764e+09	6.51035e+06	9.77698e+07	5.95844e+07	2.26924e+07	2.4207e+06	0	0	0	8.66365e+07	0	3.77967e+10	5.39485e+08	1.76164e+09	1.17774e+07	0	2.34888e+09	7.84608e+06	1.42184e+09	3.19851e+07	6.42837e+06	2.54317e+08	1.78288e+10	1.15678e+07	1.36288e+08	2.50978e+09	3.25629e+07	2.4823e+09	2.40464e+07	1.75104e+09	608719	0	0	0	0	3.80758e+07	3.53585e+06	8.64109e+07	1.51095e+09	5.43394e+06	2.68935e+09	1.21949e+07	7.38276e+07	1.12222e+10	4.25924e+07	1.46303e+08	4.75345e+07
		Quality control
POOLamide1	amide	1.28511e+09	2.39894e+09	9.60482e+07	8.07228e+07	5.23188e+07	2.48994e+07	6.51654e+06	0	1.05413e+06	2.53404e+06	6.15052e+08	9.29452e+06	2.90321e+10	4.10215e+08	1.64749e+09	2.08299e+07	0	1.94816e+09	6.62296e+06	1.4143e+09	3.39689e+07	6.73873e+06	2.9716e+08	1.53057e+10	1.32113e+07	8.06645e+07	2.65109e+09	2.76294e+07	2.05583e+09	2.10383e+07	2.02064e+09	1.85544e+07	9.2937e+06	3.62102e+06	334458	564476	8.86939e+07	8.79581e+06	8.42608e+07	8.04571e+08	5.6429e+06	2.0162e+09	1.06318e+07	6.44898e+07	1.01799e+10	3.70501e+07	2.34407e+08	2.81225e+07
POOLamide2	amide	1.29009e+09	2.38379e+09	9.5797e+07	7.66955e+07	5.17206e+07	2.37747e+07	6.18167e+06	0	899986	2.12965e+06	6.1089e+08	9.60544e+06	2.81024e+10	4.04325e+08	1.63231e+09	2.23871e+07	0	1.94931e+09	6.92977e+06	1.39558e+09	3.33142e+07	6.96317e+06	2.90526e+08	1.49297e+10	1.28723e+07	7.64906e+07	2.48352e+09	2.88775e+07	1.94166e+09	2.1046e+07	1.99549e+09	1.97485e+07	8.42247e+06	3.54337e+06	349815	412392	8.63835e+07	8.63291e+06	8.68602e+07	8.02434e+08	5.65774e+06	1.94323e+09	1.00046e+07	6.23328e+07	1.00648e+10	3.70923e+07	2.30272e+08	2.94526e+07
POOLamide3	amide	1.19911e+09	2.3972e+09	9.69955e+07	8.07083e+07	5.04421e+07	2.18313e+07	6.41319e+06	0	1.11068e+06	2.05178e+06	5.99992e+08	1.06367e+07	2.80057e+10	3.95684e+08	1.62126e+09	2.21301e+07	0	1.93864e+09	6.42644e+06	1.36786e+09	3.43835e+07	6.3451e+06	2.7743e+08	1.46899e+10	1.31503e+07	7.85091e+07	2.48444e+09	2.85067e+07	1.96761e+09	2.0446e+07	1.97353e+09	1.83561e+07	7.90011e+06	2.85204e+06	320686	542624	8.38657e+07	7.71853e+06	8.80629e+07	8.07047e+08	5.48388e+06	1.9836e+09	1.11852e+07	6.41711e+07	9.95792e+09	3.64356e+07	2.28707e+08	2.87214e+07
POOLamide4	amide	1.27299e+09	2.36704e+09	9.95983e+07	7.67359e+07	4.87603e+07	2.36744e+07	6.33821e+06	0	1.1284e+06	1.83639e+06	5.88217e+08	8.61025e+06	2.70788e+10	3.88492e+08	1.64595e+09	2.1843e+07	0	1.98408e+09	6.9176e+06	1.33782e+09	3.09062e+07	6.12542e+06	2.79507e+08	1.39795e+10	1.39652e+07	8.13507e+07	2.54056e+09	2.87656e+07	1.91043e+09	2.0365e+07	1.90715e+09	1.63184e+07	7.11829e+06	2.51371e+06	525782	559669	8.2768e+07	9.76761e+06	9.34114e+07	8.06778e+08	5.09125e+06	1.96751e+09	1.04983e+07	6.38875e+07	1.00153e+10	3.7929e+07	2.26404e+08	2.79503e+07
POOLamide5	amide	1.23128e+09	2.34075e+09	9.59309e+07	7.49411e+07	4.95502e+07	2.34957e+07	5.85927e+06	0	1.06204e+06	2.08171e+06	6.14513e+08	9.79539e+06	2.667e+10	3.78664e+08	1.66048e+09	2.25951e+07	0	1.95191e+09	6.94698e+06	1.3242e+09	3.21096e+07	5.69809e+06	2.7739e+08	1.41569e+10	1.79955e+07	8.50122e+07	2.48745e+09	2.99031e+07	1.9006e+09	1.95267e+07	1.94094e+09	1.80604e+07	7.86358e+06	2.56798e+06	434124	524796	6.8039e+07	9.11416e+06	9.91273e+07	8.10836e+08	4.87104e+06	1.9985e+09	1.05392e+07	6.41456e+07	1.00276e+10	3.52904e+07	2.28896e+08	2.75811e+07
POOLamide6	amide	1.23738e+09	2.35606e+09	9.75761e+07	7.93347e+07	4.87987e+07	2.27473e+07	6.6956e+06	0	1.27943e+06	1.92287e+06	5.84759e+08	8.76285e+06	2.58558e+10	3.69188e+08	1.67251e+09	2.27501e+07	0	1.94238e+09	6.91818e+06	1.32039e+09	3.08053e+07	5.40913e+06	2.74406e+08	1.38723e+10	1.81085e+07	8.55686e+07	2.47807e+09	2.77893e+07	1.83594e+09	1.97885e+07	1.88102e+09	1.71376e+07	7.46707e+06	3.0866e+06	697103	677481	6.21291e+07	8.60474e+06	1.0152e+08	8.13695e+08	4.75032e+06	2.01024e+09	1.09157e+07	6.35957e+07	1.00442e+10	3.72938e+07	2.28639e+08	2.725e+07
POOLamide7	amide	1.2401e+09	2.38012e+09	9.65829e+07	7.76078e+07	4.66554e+07	2.34887e+07	6.04056e+06	0	1.02896e+06	2.02374e+06	6.02852e+08	1.02112e+07	2.6309e+10	3.781e+08	1.66965e+09	2.24721e+07	0	1.96073e+09	6.81257e+06	1.30895e+09	3.17075e+07	5.34321e+06	2.7231e+08	1.3784e+10	1.8148e+07	8.89289e+07	2.61034e+09	2.96591e+07	1.81935e+09	1.82772e+07	1.87586e+09	1.86387e+07	6.84995e+06	3.90888e+06	474939	732377	6.24401e+07	8.67405e+06	1.01772e+08	8.10744e+08	4.70786e+06	2.03605e+09	1.00603e+07	6.15141e+07	1.0016e+10	3.79805e+07	2.24333e+08	2.77078e+07
POOLamide8	amide	1.2079e+09	2.37137e+09	9.48162e+07	8.07546e+07	4.64477e+07	2.21124e+07	6.84589e+06	0	1.20373e+06	1.65632e+06	5.9329e+08	9.96054e+06	2.692e+10	3.8005e+08	1.62597e+09	2.20733e+07	0	1.92374e+09	6.63955e+06	1.27416e+09	3.01985e+07	5.24487e+06	2.60558e+08	1.31612e+10	1.79315e+07	8.64217e+07	2.54124e+09	2.81519e+07	1.83826e+09	1.90859e+07	1.81893e+09	1.73831e+07	7.36285e+06	2.0518e+06	513243	492143	6.10796e+07	8.4601e+06	9.94859e+07	8.08199e+08	5.12495e+06	1.96379e+09	1.02522e+07	6.03623e+07	9.74181e+09	3.57404e+07	2.22046e+08	2.45422e+07
POOLamide9	amide	1.20302e+09	2.32385e+09	9.58812e+07	7.72676e+07	4.86805e+07	2.16382e+07	6.20571e+06	0	1.19609e+06	2.01068e+06	5.71552e+08	9.30536e+06	2.58587e+10	3.69113e+08	1.61749e+09	2.22742e+07	0	1.92826e+09	6.26324e+06	1.28129e+09	3.02881e+07	5.27686e+06	2.60887e+08	1.30195e+10	1.73607e+07	8.77605e+07	2.44973e+09	2.75231e+07	1.83279e+09	1.86603e+07	1.84521e+09	1.4811e+07	6.75931e+06	2.56598e+06	424219	671586	6.09092e+07	8.92281e+06	9.87085e+07	8.04246e+08	4.67517e+06	2.00352e+09	1.01662e+07	6.32908e+07	9.69279e+09	3.67408e+07	2.09862e+08	2.64863e+07
	%RSD	2.81776	1.06034	1.42681	2.73191	4.08406	4.64029	4.93018	#DIV/0!	10.1626	11.7767	2.47352	6.87962	4.0201	3.82261	1.2614	2.56225	#DIV/0!	0.921438	3.69467	3.61198	4.96763	11.1882	4.3404	5.441	15.4873	5.18013	2.66878	2.99786	4.14513	5.0575	3.6187	8.25823	10.5454	20.7622	26.1812	17.5793	16.6645	6.24907	7.18491	0.450621	7.76878	1.47213	3.79874	2.21855	1.5661	2.46254	3.09244	5.09937
POOLammonium0	ammonium	7.19177e+08	2.08315e+09	1.96542e+07	1.00959e+08	4.39701e+07	1.85941e+07	8.99815e+06	290855	0	1.0905e+06	5.18202e+08	9.75068e+07	2.27205e+10	3.23169e+08	1.84754e+09	1.43378e+07	243431	1.65278e+09	7.86425e+06	1.10134e+09	2.6399e+07	4.67867e+06	2.12319e+08	1.07806e+10	9.46373e+06	7.55974e+07	2.07277e+09	2.38814e+07	1.53739e+09	1.59341e+07	1.57585e+09	1.1371e+07	0	0	548571	133179	5.02018e+07	3.98429e+06	8.12099e+07	6.7135e+08	4.13763e+06	1.55921e+09	5.22661e+07	4.93182e+08	1.60902e+07	6.12789e+06	2.03938e+08	2.40993e+07
POOLammonium1	ammonium	7.24663e+08	2.12253e+09	2.05272e+07	1.02322e+08	4.48099e+07	1.88872e+07	9.81197e+06	99697.6	0	1.23132e+06	5.3032e+08	9.94071e+07	2.30185e+10	3.28938e+08	1.85484e+09	1.43374e+07	244893	1.64703e+09	7.33939e+06	1.13506e+09	2.64356e+07	4.58711e+06	2.1347e+08	1.10091e+10	9.47526e+06	7.42297e+07	2.13155e+09	2.2872e+07	1.5833e+09	1.62025e+07	1.55495e+09	1.01425e+07	0	0	573243	132640	5.04926e+07	3.82464e+06	8.71734e+07	6.62776e+08	3.86374e+06	1.62116e+09	5.42281e+07	4.93288e+08	1.6588e+07	6.30392e+06	2.09313e+08	2.52667e+07
POOLammonium2	ammonium	7.09568e+08	2.0583e+09	2.04317e+07	1.00008e+08	4.44756e+07	1.78851e+07	9.27152e+06	285787	0	1.09849e+06	5.3521e+08	1.0155e+08	2.28516e+10	3.27504e+08	1.84131e+09	1.43559e+07	268258	1.63374e+09	7.47682e+06	1.09918e+09	2.70185e+07	4.48397e+06	2.12753e+08	1.04683e+10	9.40003e+06	7.2525e+07	2.16436e+09	2.50166e+07	1.5753e+09	1.65877e+07	1.55549e+09	1.05505e+07	0	0	463691	144434	5.15982e+07	3.89975e+06	8.42464e+07	6.45844e+08	4.04443e+06	1.57459e+09	5.15758e+07	4.87809e+08	1.64128e+07	6.05952e+06	2.08224e+08	2.33357e+07
POOLammonium3	ammonium	7.34799e+08	2.05831e+09	2.05328e+07	1.02264e+08	4.47398e+07	1.77004e+07	8.76025e+06	203730	0	1.00601e+06	5.28209e+08	1.00558e+08	2.24007e+10	3.19993e+08	1.82851e+09	1.31855e+07	354487	1.6251e+09	7.46838e+06	1.08632e+09	2.66242e+07	4.51595e+06	2.08021e+08	1.04933e+10	9.2452e+06	7.30003e+07	2.11194e+09	2.27543e+07	1.55926e+09	1.65339e+07	1.55484e+09	9.98415e+06	0	0	574731	41610.7	4.89055e+07	4.45456e+06	8.36079e+07	6.67271e+08	3.86941e+06	1.57494e+09	5.07479e+07	4.87038e+08	1.5664e+07	6.40257e+06	1.97777e+08	2.29386e+07
POOLammonium4	ammonium	7.28083e+08	2.08223e+09	1.96367e+07	1.04609e+08	4.30675e+07	1.76415e+07	9.39189e+06	59041.5	0	1.26891e+06	5.51964e+08	1.03336e+08	2.27703e+10	3.26136e+08	1.85991e+09	1.43391e+07	320129	1.59792e+09	7.18207e+06	1.07992e+09	2.72399e+07	4.66599e+06	2.11917e+08	1.07674e+10	9.56886e+06	7.12161e+07	2.33099e+09	2.35033e+07	1.55281e+09	1.61013e+07	1.47051e+09	9.83326e+06	0	0	477723	73596.1	5.04465e+07	3.94367e+06	8.39216e+07	6.60835e+08	4.31302e+06	1.6267e+09	5.26294e+07	4.89807e+08	1.60237e+07	6.04569e+06	2.07264e+08	2.48791e+07
POOLammonium5	ammonium	7.17912e+08	2.06532e+09	2.12076e+07	1.05134e+08	4.20569e+07	1.71738e+07	9.69325e+06	195362	0	1.26701e+06	5.14406e+08	9.78273e+07	2.29949e+10	3.27563e+08	1.87707e+09	1.43002e+07	317504	1.6267e+09	7.60203e+06	1.08198e+09	2.75656e+07	4.73448e+06	2.15399e+08	1.10516e+10	9.53455e+06	7.61169e+07	2.19214e+09	2.34514e+07	1.56708e+09	1.64358e+07	1.50657e+09	1.08405e+07	0	0	574940	57277.5	5.21527e+07	4.15041e+06	8.5978e+07	6.67997e+08	4.34643e+06	1.59859e+09	5.34341e+07	4.96164e+08	1.64121e+07	5.87741e+06	2.01997e+08	2.39885e+07
POOLammonium6	ammonium	7.18029e+08	2.069e+09	2.08849e+07	1.05169e+08	4.3069e+07	1.76815e+07	9.70811e+06	244650	0	778970	5.46058e+08	1.03213e+08	2.26143e+10	3.24944e+08	1.87987e+09	1.43877e+07	209299	1.66967e+09	7.79231e+06	1.06131e+09	2.70524e+07	4.6627e+06	2.10658e+08	1.06834e+10	9.78065e+06	7.79506e+07	2.3909e+09	2.47849e+07	1.49039e+09	1.60853e+07	1.52736e+09	1.22008e+07	0	0	600116	130267	4.94039e+07	4.58389e+06	8.56408e+07	6.59676e+08	4.65479e+06	1.63181e+09	5.38514e+07	4.95774e+08	1.58658e+07	6.32228e+06	2.09066e+08	2.4996e+07
POOLammonium7	ammonium	7.34155e+08	2.10133e+09	2.07435e+07	1.0292e+08	4.23247e+07	1.74572e+07	9.56892e+06	170270	0	1.12053e+06	5.17695e+08	9.87105e+07	2.20556e+10	3.16362e+08	1.87872e+09	1.44747e+07	223093	1.67048e+09	7.53481e+06	1.08877e+09	2.67694e+07	4.51834e+06	2.11146e+08	1.05979e+10	9.56087e+06	8.04161e+07	2.14729e+09	2.31003e+07	1.53568e+09	1.62765e+07	1.53293e+09	9.97631e+06	0	0	754433	120220	4.80156e+07	4.13902e+06	8.68848e+07	6.60496e+08	3.93474e+06	1.66591e+09	5.46565e+07	5.00513e+08	1.65107e+07	6.37627e+06	2.09187e+08	2.43717e+07
		1.21113	1.08368	2.71427	1.86996	2.48887	3.2275	3.95279	42.8172	#DIV/0!	14.6999	2.57394	2.27928	1.41933	1.3238	1.02501	2.94863	19.1475	1.49839	2.96727	1.9656	1.51042	2.00411	1.02028	2.02149	1.61618	4.04154	5.05254	3.56211	1.89668	1.42844	2.19016	7.78803	#DIV/0!	#DIV/0!	15.5607	38.5065	2.71493	6.57063	2.33444	1.17255	6.68822	2.24503	2.56461	0.929412	2.06023	3.05193	2.05116	3.36155
POOLalpha0	alpha	2.22096e+09	3.00946e+09	1.31429e+08	9.47822e+07	5.57257e+07	2.82149e+07	1.0991e+07	478165	236153	3.71436e+06	5.09797e+08	5.37117e+08	3.72249e+10	5.35938e+08	1.81701e+09	1.95694e+07	0	2.28404e+09	1.88089e+07	1.58944e+09	4.62181e+07	7.0327e+06	3.01883e+08	1.7559e+10	3.04087e+07	1.30601e+08	3.03216e+09	3.89042e+07	2.4063e+09	2.44616e+07	1.63084e+09	2.58857e+07	0	0	1.21857e+06	820675	5.80584e+07	7.994e+06	9.36853e+07	1.20551e+09	9.94007e+06	2.71403e+09	2.80464e+08	9.48703e+07	1.01728e+10	4.04383e+07	2.31956e+08	4.84823e+07
POOLalpha1	alpha	2.23357e+09	2.98938e+09	1.37702e+08	9.50214e+07	5.52805e+07	2.83837e+07	1.15172e+07	628492	161100	3.7909e+06	5.10271e+08	5.24492e+08	3.72753e+10	5.28745e+08	1.80064e+09	1.83889e+07	0	2.26622e+09	1.97155e+07	1.53343e+09	4.68212e+07	7.08542e+06	2.98145e+08	1.74973e+10	2.95261e+07	1.32033e+08	3.12079e+09	3.91182e+07	2.47994e+09	2.57965e+07	1.62095e+09	2.53825e+07	0	0	1.27008e+06	791382	5.92102e+07	8.59447e+06	9.5024e+07	1.18187e+09	8.37923e+06	2.71501e+09	2.82386e+08	9.60827e+07	1.01661e+10	4.06308e+07	2.28195e+08	5.29401e+07
POOLalpha2	alpha	2.23544e+09	2.98019e+09	1.38081e+08	9.02828e+07	5.77215e+07	2.94613e+07	1.15498e+07	784983	226108	3.88682e+06	5.16704e+08	5.42122e+08	3.75339e+10	5.36405e+08	1.81221e+09	1.82677e+07	0	2.27062e+09	1.90538e+07	1.55768e+09	4.54424e+07	7.22038e+06	3.08256e+08	1.78797e+10	2.83478e+07	1.33278e+08	3.1413e+09	4.10012e+07	2.41562e+09	2.34946e+07	1.63434e+09	2.33891e+07	0	0	1.33664e+06	712947	5.99671e+07	7.85242e+06	9.52508e+07	1.16752e+09	7.9436e+06	2.67915e+09	2.77087e+08	9.53426e+07	1.02606e+10	4.06812e+07	2.39048e+08	5.24834e+07
POOLalpha3	alpha	2.24427e+09	3.00157e+09	1.40897e+08	9.55062e+07	5.69008e+07	2.8474e+07	1.0497e+07	942041	152827	4.09101e+06	4.8856e+08	5.14276e+08	3.74439e+10	5.3541e+08	1.82399e+09	1.86297e+07	0	2.27523e+09	1.91224e+07	1.55168e+09	4.56341e+07	6.78472e+06	3.02109e+08	1.75264e+10	2.86253e+07	1.35043e+08	2.93996e+09	3.6854e+07	2.45232e+09	2.43641e+07	1.63944e+09	2.61903e+07	0	0	1.34029e+06	870585	5.95227e+07	8.08528e+06	9.32159e+07	1.12988e+09	7.40416e+06	2.75534e+09	2.85218e+08	9.65493e+07	1.01767e+10	4.06132e+07	2.20702e+08	5.15103e+07
POOLalpha4	alpha	2.22895e+09	2.9126e+09	1.3722e+08	9.58637e+07	5.20162e+07	2.93822e+07	1.01089e+07	490302	212716	3.6271e+06	5.04441e+08	5.34228e+08	3.79789e+10	5.42115e+08	1.78017e+09	1.78825e+07	0	2.28028e+09	1.90119e+07	1.57581e+09	4.60961e+07	6.77789e+06	2.99136e+08	1.74868e+10	2.83494e+07	1.36483e+08	3.35944e+09	3.7242e+07	2.48896e+09	2.55687e+07	1.64865e+09	2.33941e+07	0	0	1.25529e+06	749456	5.77991e+07	7.52837e+06	9.0616e+07	1.07525e+09	6.14785e+06	2.71306e+09	2.8247e+08	9.33559e+07	1.00808e+10	3.9815e+07	2.32282e+08	4.88592e+07
POOLalpha5	alpha	2.23797e+09	2.92127e+09	1.3556e+08	9.68254e+07	5.60049e+07	2.90102e+07	9.47772e+06	703141	220717	3.9262e+06	5.57029e+08	5.90287e+08	3.69401e+10	5.23512e+08	1.76945e+09	1.80193e+07	0	2.26984e+09	1.8851e+07	1.54587e+09	4.64439e+07	6.78857e+06	2.99577e+08	1.72551e+10	2.67922e+07	1.36344e+08	3.11781e+09	3.96104e+07	2.47277e+09	2.53031e+07	1.63466e+09	2.64776e+07	0	0	1.31912e+06	747854	5.9296e+07	7.71397e+06	9.01304e+07	1.05485e+09	5.27547e+06	2.72644e+09	2.8221e+08	9.45499e+07	1.00193e+10	4.14826e+07	2.32665e+08	5.17281e+07
POOLalpha6	alpha	2.1946e+09	2.90217e+09	1.34593e+08	9.51545e+07	5.34454e+07	2.9244e+07	9.3237e+06	378554	146660	4.23291e+06	5.05974e+08	5.33815e+08	3.73618e+10	5.22795e+08	1.77745e+09	1.89396e+07	0	2.28281e+09	1.95279e+07	1.54523e+09	4.57155e+07	6.67926e+06	3.02096e+08	1.76822e+10	2.63784e+07	1.41281e+08	3.15521e+09	3.92055e+07	2.51151e+09	2.57852e+07	1.66675e+09	2.41055e+07	0	0	1.37351e+06	637907	5.89161e+07	8.0836e+06	8.97363e+07	1.05592e+09	5.53926e+06	2.78334e+09	2.88622e+08	9.52265e+07	1.0043e+10	3.98247e+07	2.35162e+08	5.23723e+07
POOLalpha7	alpha	2.25274e+09	2.90644e+09	1.34957e+08	9.49571e+07	5.59707e+07	2.91671e+07	9.38567e+06	443536	55682.2	4.44116e+06	5.20742e+08	5.29784e+08	3.73842e+10	5.3795e+08	1.78317e+09	1.82489e+07	0	2.25427e+09	1.83455e+07	1.54468e+09	4.57793e+07	6.66717e+06	3.0334e+08	1.76505e+10	2.70606e+07	1.37094e+08	3.21568e+09	3.97068e+07	2.52836e+09	2.62118e+07	1.65633e+09	2.36574e+07	0	0	1.13016e+06	645989	5.76469e+07	8.20287e+06	8.99937e+07	1.04132e+09	5.65574e+06	2.76742e+09	2.86023e+08	9.53491e+07	1.00691e+10	4.10626e+07	2.33151e+08	5.18033e+07
POOLalpha8	alpha	2.23638e+09	2.98022e+09	1.32988e+08	1.00023e+08	5.26402e+07	3.00332e+07	9.99048e+06	256357	249894	3.7995e+06	5.33354e+08	5.49882e+08	3.68961e+10	5.32559e+08	1.75264e+09	1.93201e+07	0	2.25514e+09	1.81718e+07	1.59367e+09	4.62191e+07	7.08148e+06	3.05785e+08	1.78314e+10	2.72797e+07	1.31175e+08	3.43899e+09	4.14809e+07	2.46425e+09	2.53683e+07	1.65406e+09	2.27697e+07	0	0	1.33598e+06	517097	5.79067e+07	7.71333e+06	1.58213e+08	1.07675e+09	5.65059e+06	2.71511e+09	2.80909e+08	9.30073e+07	9.97262e+09	3.96162e+07	2.37378e+08	5.72297e+07
POOLalpha9	alpha	2.25713e+09	2.96155e+09	1.35983e+08	9.3693e+07	5.66908e+07	2.89119e+07	1.08554e+07	754863	370466	4.0214e+06	5.15576e+08	5.37103e+08	3.6904e+10	5.25936e+08	1.77494e+09	1.8432e+07	0	2.27548e+09	1.91447e+07	1.58201e+09	4.693e+07	6.892e+06	3.05587e+08	1.79651e+10	2.64683e+07	1.39108e+08	3.19995e+09	3.92436e+07	2.46979e+09	2.46382e+07	1.64515e+09	2.62787e+07	0	0	1.13621e+06	544823	5.83713e+07	8.42106e+06	1.21167e+08	1.07088e+09	6.5556e+06	2.69509e+09	2.81538e+08	9.51931e+07	1.00499e+10	3.94962e+07	2.3615e+08	5.38682e+07
		0.784289	1.41237	1.99036	2.55243	3.45328	1.91685	8.14324	36.116	40.653	6.30142	3.57499	3.77027	0.894988	1.23472	1.2948	2.96247	#DIV/0!	0.461252	2.48214	1.37142	1.08305	2.77971	1.06572	1.21429	4.8552	2.58341	4.57179	3.63343	1.53613	3.32367	0.83452	5.76182	#DIV/0!	#DIV/0!	6.7931	16.4781	1.39225	4.13757	21.5718	5.42138	22.3192	1.19565	1.14266	1.15216	0.880396	1.62727	2.24388	4.72177
[truncated: 51 more columns]

## Sheet: 15N media NA-corrected
		15N media NA-corrected ion intensity
Code	Sample	valine-d8 (IS)	hippuric acid-d5 (IS)	adenine	adenine_N1	adenine_N2	alanine	alanine_N1	asparagine	asparagine_N1	asparagine_N2	aspartate	aspartate_N1	dihydroorotate	dihydroorotate_N1	glutamate	glutamate_N1	glutamine	glutamine_N1	glutamine_N2	isoleucine	isoleucine_N1	leucine	leucine_N1	methionine	methionine_N1	orotate	orotate_N1	phenylalanine	phenylalanine_N1	proline	proline_N1	pyroglutamic acid	pyroglutamic acid_N1	serine	serine_N1	uridine	uridine_N1	valine	valine_N1	arginine	creatine	creatinine	histidine	taurine	threonine	tryptophan	2-ketoglutarate	4-guanidinobutanoate
SB05-001	Media_Amide_Parental	1.03185e+09	2.10087e+09	6.53231e+06	0	1.13257e+06	5.23045e+08	6.83651e+06	1.51985e+09	1.48393e+07	0	1.77288e+09	0	287460	448835	1.89281e+09	5.12103e+06	0	9.16658e+09	901868	1.46703e+10	2.15484e+07	1.15873e+10	7.86938e+06	6.37962e+09	0	0	1.53747e+06	5.72944e+09	0	2.19853e+10	2.19644e+07	3.88948e+09	0	3.13015e+08	0	2.09972e+06	1.61521e+06	4.13142e+09	1.39203e+06	2.43489e+10	2.49845e+09	1.63839e+09	4.02964e+09	4.00139e+08	1.79724e+09	1.36203e+09	8.23796e+07	6.31461e+07
SB05-002	Media_Amide_Parental	1.03924e+09	2.09504e+09	6.91622e+06	0	981588	5.49879e+08	7.74206e+06	1.52007e+09	1.5969e+07	0	1.79204e+09	0	163409	483189	1.9168e+09	5.6862e+06	0	9.05643e+09	1.35092e+06	1.4875e+10	2.74972e+07	1.16627e+10	7.00386e+06	6.41427e+09	0	0	1.9484e+06	5.8545e+09	0	2.27146e+10	1.98024e+07	3.92909e+09	0	3.14156e+08	0	2.01493e+06	1.78535e+06	4.12422e+09	639858	2.47599e+10	2.25653e+09	1.70034e+09	4.02582e+09	3.86787e+08	1.7666e+09	1.35821e+09	8.90658e+07	6.42199e+07
SB05-003	Media_Amide_Parental	1.03799e+09	2.14125e+09	6.17769e+06	0	1.50397e+06	5.82699e+08	8.22855e+06	1.52247e+09	1.73207e+07	0	1.74757e+09	0	164209	569415	1.86653e+09	5.28357e+06	0	8.97928e+09	0	1.45295e+10	2.74702e+07	1.14638e+10	1.05009e+07	6.22987e+09	0	0	1.43991e+06	5.7095e+09	0	2.211e+10	2.40815e+07	3.88291e+09	0	3.02669e+08	0	1.84753e+06	1.64429e+06	4.07784e+09	1.62021e+06	2.40364e+10	2.69561e+09	1.65901e+09	3.99553e+09	3.94711e+08	1.76172e+09	1.35609e+09	9.14089e+07	6.58533e+07
SB05-004	Media_Amide_Parental	1.01653e+09	2.11871e+09	5.32587e+06	0	702071	5.30215e+08	6.95489e+06	1.48883e+09	1.41563e+07	0	1.58737e+09	0	224676	404335	1.81034e+09	4.32837e+06	0	8.92668e+09	1.65744e+06	1.45452e+10	2.4699e+07	1.16636e+10	8.36531e+06	6.26547e+09	0	0	1.61437e+06	5.72649e+09	0	2.20449e+10	2.15203e+07	3.77743e+09	0	3.20339e+08	0	1.83225e+06	1.80503e+06	4.06603e+09	1.9856e+06	2.51959e+10	2.53191e+09	1.65737e+09	3.99205e+09	4.04515e+08	1.75636e+09	1.34908e+09	8.61716e+07	6.78591e+07
SB05-005	Media_Amide_Parental	1.04385e+09	2.09753e+09	5.88441e+06	0	529207	5.23614e+08	6.31552e+06	1.50588e+09	1.36845e+07	0	1.75316e+09	133839	241543	456625	1.81537e+09	3.74899e+06	0	8.9824e+09	844882	1.41193e+10	2.07296e+07	1.17016e+10	9.29352e+06	6.26935e+09	0	0	1.50296e+06	5.7338e+09	0	2.20687e+10	1.67426e+07	3.67842e+09	0	3.08678e+08	0	1.75228e+06	1.90263e+06	4.17019e+09	491545	2.4427e+10	2.39193e+09	1.6343e+09	3.94241e+09	3.59873e+08	1.76968e+09	1.34815e+09	7.75306e+07	6.58417e+07
SB05-006	Media_Amide_G12D	1.10411e+09	2.20519e+09	5.84971e+06	0	1.59733e+06	6.2687e+08	8.17838e+06	1.61114e+09	7.13247e+06	0	1.89682e+09	0	395672	561673	1.91842e+09	3.6996e+06	0	9.5597e+09	1.98999e+06	1.5035e+10	2.18361e+07	1.34159e+10	1.1069e+07	6.88543e+09	0	0	3.59911e+06	6.33443e+09	0	2.4303e+10	1.96125e+07	3.84976e+09	0	3.48181e+08	0	1.78419e+06	1.16911e+06	4.52671e+09	1.11394e+06	2.67351e+10	2.49534e+09	1.74293e+09	4.38609e+09	3.12067e+08	1.96428e+09	1.4942e+09	9.14919e+07	7.12114e+07
SB05-007	Media_Amide_G12D	1.03232e+09	2.07092e+09	5.20253e+06	0	1.1138e+06	5.48241e+08	7.43472e+06	1.54359e+09	6.79984e+06	0	1.78944e+09	0	353683	417979	1.76443e+09	2.43119e+06	0	9.15886e+09	1.57553e+06	1.47488e+10	1.98552e+07	2.88043e+09	821305	6.59953e+09	0	0	2.80139e+06	5.92111e+09	0	2.23277e+10	1.47568e+07	3.58706e+09	0	3.23641e+08	0	2.31308e+06	900035	4.19328e+09	689035	2.54147e+10	2.26079e+09	1.6323e+09	4.20902e+09	2.72002e+08	1.90238e+09	1.38458e+09	7.81885e+07	6.58952e+07
SB05-008	Media_Amide_G12D	1.29499e+09	2.47447e+09	7.18516e+06	0	1.96702e+06	7.13385e+08	9.58077e+06	1.81371e+09	8.68529e+06	0	2.14892e+09	0	350556	632804	2.21251e+09	3.90633e+06	0	1.1116e+10	428174	1.69325e+10	2.17651e+07	1.70631e+10	1.02294e+07	7.99076e+09	0	0	3.13432e+06	7.31208e+09	0	2.92636e+10	2.28948e+07	4.37275e+09	0	4.12419e+08	0	1.5642e+06	709100	5.60055e+09	714336	3.11861e+10	2.65085e+09	2.14304e+09	4.82041e+09	3.33458e+08	2.35278e+09	1.86663e+09	1.04492e+08	8.11647e+07
SB05-009	Media_Amide_G12D	1.30568e+09	2.54684e+09	7.64727e+06	0	2.11428e+06	6.79803e+08	9.81186e+06	1.84726e+09	8.39829e+06	0	2.20581e+09	0	407703	433812	2.21307e+09	2.57336e+06	0	1.13652e+10	1.60026e+06	1.68118e+10	2.23221e+07	1.77853e+10	1.03205e+07	8.09262e+09	0	0	2.81322e+06	7.38262e+09	0	2.87082e+10	2.45674e+07	4.56554e+09	0	4.08829e+08	0	2.18708e+06	734292	5.61448e+09	1.25288e+06	3.10366e+10	2.65105e+09	2.24586e+09	5.05037e+09	3.4598e+08	2.41454e+09	1.93288e+09	1.04151e+08	8.54642e+07
SB05-010	Media_Amide_G12D	1.01637e+09	2.09006e+09	4.95822e+06	0	961447	5.3464e+08	6.39383e+06	1.46383e+09	6.7113e+06	0	1.73785e+09	0	277955	284072	1.59536e+09	1.68138e+06	0	8.86279e+09	0	1.46399e+10	1.64227e+07	1.64766e+09	7387.98	6.22857e+09	0	0	2.40214e+06	5.85679e+09	0	2.19518e+10	1.50474e+07	3.26737e+09	0	3.06371e+08	0	1.95304e+06	797138	4.20556e+09	416019	2.47733e+10	2.09209e+09	1.65508e+09	3.89808e+09	2.60088e+08	1.84091e+09	1.31851e+09	7.25571e+07	6.50454e+07
SB05-011	Media_Amide_G12V	1.19856e+09	2.4427e+09	5.09474e+06	0	764241	5.45251e+08	6.15059e+06	1.76632e+09	6.83715e+06	0	2.10134e+09	0	709374	808446	2.09152e+09	1.77142e+06	0	1.10745e+10	548254	1.64001e+10	1.45329e+07	1.62451e+10	3.40771e+06	7.75177e+09	0	0	1.41085e+06	7.10567e+09	0	2.75531e+10	1.70984e+07	4.19953e+09	0	4.13412e+08	0	2.71579e+06	771948	5.1209e+09	2.2392e+06	2.92521e+10	2.69578e+09	2.02348e+09	4.83237e+09	3.40651e+08	2.4439e+09	1.87145e+09	8.19619e+07	8.0031e+07
SB05-012	Media_Amide_G12V	1.02087e+09	2.07925e+09	3.82977e+06	0	513142	4.62138e+08	3.94741e+06	1.48331e+09	5.7026e+06	0	1.76602e+09	0	612823	529850	1.693e+09	1.48529e+06	0	9.21085e+09	1.28491e+06	1.45237e+10	1.44832e+07	1.14385e+10	1.73915e+06	6.4157e+09	0	0	1.28169e+06	5.89771e+09	0	2.22964e+10	1.1197e+07	3.34143e+09	0	3.1847e+08	0	2.6367e+06	1.14027e+06	4.20689e+09	718813	2.46015e+10	2.37129e+09	1.57928e+09	4.05379e+09	2.86905e+08	1.90727e+09	1.40708e+09	6.37252e+07	6.3505e+07
SB05-013	Media_Amide_G12V	1.04024e+09	2.10685e+09	3.98831e+06	0	329239	4.87309e+08	4.43925e+06	1.50092e+09	6.88959e+06	0	1.79191e+09	0	1.01723e+06	661811	1.69598e+09	1.4543e+06	0	9.09931e+09	1.13976e+06	1.42788e+10	1.32337e+07	1.21331e+10	6.4317e+06	6.38732e+09	0	0	1.28429e+06	5.47754e+09	0	2.16303e+10	1.04224e+07	3.40517e+09	0	3.05251e+08	0	2.92201e+06	1.01554e+06	4.19681e+09	555534	2.42631e+10	2.36849e+09	1.58255e+09	4.15523e+09	2.79208e+08	1.94389e+09	1.39858e+09	6.91194e+07	6.35255e+07
SB05-014	Media_Amide_G12V	1.28845e+09	2.46207e+09	4.98903e+06	0	358271	5.61633e+08	5.48804e+06	1.84496e+09	7.18496e+06	0	2.15391e+09	0	1.05618e+06	449631	2.21665e+09	1.61833e+06	0	1.16637e+10	1.2092e+06	1.72373e+10	1.51943e+07	1.73275e+10	4.0024e+06	8.22016e+09	0	0	702605	7.46054e+09	0	2.92225e+10	1.59838e+07	4.28482e+09	0	4.19208e+08	0	2.82693e+06	1.03186e+06	5.57522e+09	563302	3.14581e+10	2.66564e+09	2.15779e+09	4.9362e+09	3.41383e+08	2.59085e+09	2.01669e+09	8.57425e+07	7.97463e+07
SB05-015	Media_Amide_G12V	1.00765e+09	2.04251e+09	3.60642e+06	0	216833	4.39782e+08	3.47993e+06	1.43644e+09	5.42525e+06	0	1.72517e+09	0	643243	398280	1.58346e+09	1.02967e+06	0	8.89022e+09	0	1.45071e+10	1.25691e+07	1.15916e+10	6.33801e+06	6.13584e+09	0	0	902286	5.84159e+09	0	2.09247e+10	9.94466e+06	3.15596e+09	0	3.04261e+08	0	2.58583e+06	871952	4.08009e+09	1.1165e+06	2.44822e+10	2.19895e+09	1.62522e+09	3.90439e+09	2.65822e+08	1.85529e+09	1.34972e+09	6.00523e+07	6.37012e+07
SB05-016	Media_Ammonia_Parental	7.68691e+08	2.16632e+09	5.82458e+06	208417	0	4.97931e+08	9.74829e+07	2.04111e+09	2.16117e+06	637386	1.80302e+09	1.4938e+06	1.04396e+06	439796	1.83256e+09	9.24444e+07	3.40999e+08	1.23645e+07	6.02451e+06	1.39567e+10	2.8719e+08	1.20132e+10	1.6838e+08	5.92753e+09	0	1.39846e+06	242874	5.88914e+09	0	1.68152e+10	2.98251e+07	6.52533e+08	7.14826e+07	3.23119e+08	3.79152e+06	2.76508e+06	485092	3.19188e+09	5.82207e+06	2.5533e+10	2.70439e+09	1.71631e+09	4.16885e+09	3.37876e+08	1.75096e+09	1.13138e+09	2.06816e+07	1.01385e+08
SB05-017	Media_Ammonia_Parental	9.84828e+08	2.53764e+09	5.01967e+06	36013.7	0	5.46023e+08	1.19569e+08	2.42959e+09	1.51899e+06	539459	2.10796e+09	1.50573e+06	560866	190936	2.27745e+09	1.04607e+08	3.02926e+08	1.18677e+07	5.62786e+06	1.51472e+10	3.00086e+08	1.5534e+10	2.20264e+08	6.9524e+09	0	510615	91797.9	6.66018e+09	0	2.08095e+10	3.60775e+07	6.99687e+08	7.48632e+07	4.06885e+08	5.20711e+06	2.49568e+06	250631	3.97086e+09	6.13038e+06	3.02149e+10	2.78149e+09	2.09547e+09	4.80295e+09	3.73234e+08	2.11974e+09	1.31761e+09	2.47074e+07	1.31662e+08
SB05-018	Media_Ammonia_Parental	9.58638e+08	2.47034e+09	7.47675e+06	0	0	5.49745e+08	1.20058e+08	2.4227e+09	1.46672e+06	728367	2.11311e+09	2.0758e+06	911591	353322	2.30092e+09	1.15837e+08	3.5488e+08	1.09807e+07	5.95497e+06	1.53373e+10	3.08417e+08	1.5579e+10	2.23981e+08	6.8464e+09	0	159146	144030	6.65495e+09	0	2.07306e+10	3.36536e+07	6.95535e+08	7.78621e+07	4.11595e+08	4.89254e+06	2.48582e+06	474017	3.85503e+09	5.30865e+06	3.04522e+10	2.93693e+09	2.08239e+09	4.81824e+09	4.09507e+08	2.10773e+09	1.34744e+09	2.40477e+07	1.34216e+08
SB05-019	Media_Ammonia_Parental	8.38727e+08	2.31618e+09	5.85584e+06	39939.2	0	6.00929e+08	1.1291e+08	2.1868e+09	2.04002e+06	680961	1.87915e+09	1.54232e+06	737505	239340	2.00909e+09	1.07444e+08	4.19158e+08	1.42696e+07	6.52748e+06	1.40897e+10	3.18529e+08	1.34923e+10	2.10111e+08	6.15083e+09	0	841225	298145	6.2811e+09	0	1.79189e+10	3.59252e+07	7.05184e+08	7.40421e+07	3.64676e+08	4.21528e+06	2.93379e+06	272886	3.37825e+09	6.94926e+06	2.75639e+10	2.58669e+09	1.94529e+09	4.40694e+09	3.58298e+08	1.81959e+09	1.16339e+09	2.47073e+07	1.13613e+08
SB05-020	Media_Ammonia_Parental	7.36735e+08	2.17857e+09	4.92581e+06	71459.4	0	4.53563e+08	8.98686e+07	2.03595e+09	1.90975e+06	581010	1.74409e+09	961857	543086	365997	1.75036e+09	7.91718e+07	2.82414e+08	1.14078e+07	5.47209e+06	1.3512e+10	2.67218e+08	1.16594e+10	1.57067e+08	5.78835e+09	0	970047	97174	5.78985e+09	0	1.67932e+10	2.53864e+07	6.22058e+08	6.44732e+07	3.18724e+08	3.29692e+06	2.77731e+06	378104	2.9553e+09	5.04455e+06	2.55679e+10	2.39374e+09	1.62191e+09	4.10407e+09	3.02431e+08	1.71246e+09	1.07596e+09	1.8342e+07	9.99209e+07
SB05-021	Media_Ammonia_G12D	7.50923e+08	2.14401e+09	4.87105e+06	231812	0	6.57078e+08	1.04789e+08	1.96606e+09	365564	300461	1.75822e+09	1.11304e+06	229964	0	1.72946e+09	3.02502e+07	6.90625e+08	1.22099e+07	5.2413e+06	1.39346e+10	2.53346e+08	2.46795e+09	3.10563e+07	6.02423e+09	0	820788	660647	5.85059e+09	0	1.69411e+10	9.46185e+07	4.06864e+08	1.65607e+07	3.12233e+08	6.49479e+06	3.00306e+06	176653	3.03611e+09	4.08146e+06	2.34793e+10	2.09777e+09	1.64336e+09	4.1689e+09	2.24701e+08	1.7756e+09	1.08462e+09	2.3123e+07	9.74998e+07
SB05-022	Media_Ammonia_G12D	7.5983e+08	2.16389e+09	4.85778e+06	72259	0	6.37174e+08	1.06813e+08	1.99058e+09	1.07772e+06	162946	1.76699e+09	323492	161364	0	1.7562e+09	3.1124e+07	6.26501e+08	1.03971e+07	4.29958e+06	1.3884e+10	2.51106e+08	1.18926e+10	1.47553e+08	6.05878e+09	0	701168	675792	6.00258e+09	0	1.70065e+10	9.51658e+07	4.19301e+08	1.62164e+07	3.20497e+08	6.94684e+06	2.6016e+06	281731	3.11678e+09	4.68482e+06	2.3942e+10	2.27143e+09	1.57037e+09	4.20454e+09	2.2538e+08	1.76079e+09	1.02546e+09	2.32424e+07	1.01773e+08
SB05-023	Media_Ammonia_G12D	7.22798e+08	2.12746e+09	4.62737e+06	160514	0	5.6255e+08	1.05766e+08	1.96419e+09	1.18516e+06	110450	1.74178e+09	728966	276633	0	1.68197e+09	2.84652e+07	5.30304e+08	8.83469e+06	4.12223e+06	1.37565e+10	2.42266e+08	1.16358e+10	1.34429e+08	5.80318e+09	0	723366	837759	5.72937e+09	0	1.62422e+10	8.04119e+07	3.81114e+08	1.56052e+07	3.20418e+08	7.13795e+06	3.05447e+06	234876	2.99589e+09	3.66333e+06	2.44674e+10	2.1492e+09	1.60264e+09	4.10428e+09	2.22303e+08	1.80326e+09	1.05862e+09	2.15536e+07	9.87625e+07
SB05-024	Media_Ammonia_G12D	7.00217e+08	2.11734e+09	5.31326e+06	7180.54	0	7.28535e+08	1.02395e+08	2.01811e+09	542453	180208	1.7494e+09	561372	239943	0	1.76229e+09	3.15991e+07	9.10358e+08	1.50011e+07	6.37923e+06	1.43608e+10	2.59121e+08	1.20072e+10	1.50732e+08	6.15292e+09	0	754520	370189	5.93368e+09	0	1.74117e+10	9.93208e+07	4.3082e+08	1.65074e+07	3.10376e+08	5.83048e+06	2.93305e+06	155285	3.02638e+09	6.30089e+06	2.57687e+10	2.19271e+09	1.70421e+09	4.32e+09	2.3434e+08	1.8066e+09	1.10611e+09	2.39883e+07	9.96026e+07
SB05-025	Media_Ammonia_G12D	7.86356e+08	2.22341e+09	4.90528e+06	138890	0	7.01211e+08	1.18679e+08	2.07878e+09	713206	313001	1.83889e+09	1.19815e+06	330767	0	1.80692e+09	3.72457e+07	7.59525e+08	1.2534e+07	5.65896e+06	1.49569e+10	3.01173e+08	1.28105e+10	1.66518e+08	6.31488e+09	0	750001	975063	6.15767e+09	0	1.75829e+10	1.00403e+08	4.30382e+08	1.74789e+07	3.37582e+08	7.14063e+06	3.15729e+06	436570	3.30921e+09	4.91178e+06	2.58428e+10	2.1384e+09	1.85297e+09	4.39399e+09	2.34183e+08	1.8734e+09	1.15508e+09	2.78212e+07	1.07059e+08
SB05-026	Media_Ammonia_G12V	9.95296e+08	2.55501e+09	4.26074e+06	0	0	7.43527e+08	1.37715e+08	2.39478e+09	399028	111306	2.10471e+09	4.31106e+06	283260	124922	2.17192e+09	4.61746e+07	8.20325e+08	2.32526e+07	1.34178e+07	1.49038e+10	3.589e+08	1.61275e+10	2.6489e+08	7.00303e+09	0	367861	215550	6.79143e+09	0	2.1354e+10	1.22908e+08	3.41937e+08	7.79392e+06	4.22064e+08	4.7146e+06	3.20992e+06	62156.9	4.10693e+09	9.77141e+06	2.95293e+10	2.5719e+09	2.11123e+09	4.99958e+09	3.4745e+08	2.2841e+09	1.36718e+09	2.54715e+07	1.26911e+08
SB05-027	Media_Ammonia_G12V	7.46828e+08	2.18806e+09	3.49341e+06	120082	0	5.14561e+08	9.95938e+07	2.01368e+09	161827	174584	1.74928e+09	3.45913e+06	508220	65704.5	1.70036e+09	3.32893e+07	5.48005e+08	1.44884e+07	9.49876e+06	1.4121e+10	3.10463e+08	1.1851e+10	1.76995e+08	6.02122e+09	0	964984	204625	5.90415e+09	0	1.64445e+10	8.48582e+07	3.08945e+08	8.37592e+06	3.46831e+08	3.81233e+06	3.1497e+06	282411	3.13677e+09	6.29754e+06	2.54899e+10	2.43579e+09	1.6713e+09	4.26101e+09	2.91728e+08	1.83144e+09	1.1379e+09	1.86679e+07	9.94537e+07
SB05-028	Media_Ammonia_G12V	1.00331e+09	2.5709e+09	5.38814e+06	0	0	7.1004e+08	1.37091e+08	2.49258e+09	329447	181253	2.22717e+09	4.49733e+06	565579	157762	2.32599e+09	4.47628e+07	7.71436e+08	1.85031e+07	1.22683e+07	1.61293e+10	3.46547e+08	1.66727e+10	2.51511e+08	7.35568e+09	0	493062	75558.6	7.04643e+09	0	2.22048e+10	1.10973e+08	3.40252e+08	7.63388e+06	4.42761e+08	5.38125e+06	2.7054e+06	216351	4.25792e+09	8.62827e+06	2.89013e+10	2.49932e+09	2.19004e+09	5.26265e+09	3.4574e+08	2.41236e+09	1.44184e+09	2.44993e+07	1.3058e+08
SB05-029	Media_Ammonia_G12V	7.10289e+08	2.05401e+09	3.97039e+06	29059.6	0	6.13589e+08	1.07522e+08	1.97981e+09	852460	149537	1.75959e+09	3.39956e+06	609691	159494	1.70783e+09	3.81471e+07	7.04764e+08	2.00584e+07	1.12891e+07	1.40216e+10	3.20367e+08	1.19032e+10	1.78358e+08	5.82704e+09	0	908221	349526	5.88665e+09	0	1.64586e+10	9.52629e+07	3.32408e+08	8.09496e+06	3.37545e+08	3.82511e+06	2.94077e+06	134600	3.03455e+09	4.67251e+06	2.43694e+10	2.22178e+09	1.66793e+09	4.19256e+09	2.60982e+08	1.79021e+09	1.12025e+09	2.00474e+07	9.48386e+07
SB05-030	Media_Ammonia_G12V	9.38343e+08	2.48746e+09	4.01325e+06	0	0	6.51066e+08	1.46338e+08	2.38958e+09	438931	176099	2.06998e+09	3.95603e+06	484514	241064	2.14195e+09	5.07804e+07	5.48089e+08	1.85181e+07	1.1114e+07	1.55384e+10	3.85608e+08	1.53381e+10	2.62181e+08	7.01724e+09	0	94623.2	236621	6.77323e+09	0	2.07453e+10	1.28552e+08	3.26846e+08	8.41658e+06	4.09341e+08	4.56344e+06	2.99639e+06	352056	3.97744e+09	9.41663e+06	2.96602e+10	2.76015e+09	2.12819e+09	4.94412e+09	3.02248e+08	2.19254e+09	1.36173e+09	2.42222e+07	1.24879e+08
SB05-031	Media_Alpha_Parental	2.37351e+09	3.0258e+09	1.10009e+07	508967	234813	5.76708e+08	5.56874e+08	1.86287e+09	1.07562e+07	0	2.33152e+09	1.12674e+07	1.24191e+06	904972	2.9252e+09	4.40245e+08	0	1.05782e+10	3.0024e+06	2.87928e+10	2.09938e+09	2.21062e+10	1.08465e+09	1.19358e+10	1.28206e+08	1.59262e+06	880920	8.32488e+09	1.4176e+07	4.11595e+10	1.87941e+09	5.96451e+08	2.67957e+09	5.93185e+08	1.66205e+07	2.53067e+06	0	8.82576e+09	6.47088e+07	3.99319e+10	3.78139e+09	2.64665e+09	3.93309e+09	3.44577e+08	3.43049e+09	2.34078e+09	1.55278e+08	9.60707e+07
SB05-032	Media_Alpha_Parental	2.44513e+09	3.2072e+09	1.04851e+07	540073	181641	6.08413e+08	5.79821e+08	2.07924e+09	1.01815e+07	0	2.6151e+09	1.07265e+07	1.3145e+06	703215	3.27692e+09	4.37767e+08	0	1.19423e+10	4.50994e+06	3.18197e+10	2.23253e+09	2.51776e+10	1.19438e+09	1.35185e+10	1.29067e+08	1.38426e+06	678298	9.36917e+09	1.14432e+07	4.57448e+10	1.99518e+09	6.34729e+08	2.92414e+09	6.7157e+08	1.68385e+07	3.09658e+06	0	1.01916e+10	7.41465e+07	4.34734e+10	3.3677e+09	2.83145e+09	4.39385e+09	3.60266e+08	4.0128e+09	2.86301e+09	1.66082e+08	1.05052e+08
SB05-033	Media_Alpha_Parental	2.30062e+09	3.05975e+09	1.24167e+07	342979	48636.6	5.76709e+08	5.75462e+08	1.92357e+09	1.06658e+07	0	2.4404e+09	1.19968e+07	1.3205e+06	789048	2.98617e+09	4.34642e+08	0	1.09418e+10	3.22294e+06	3.00234e+10	2.19741e+09	2.20904e+10	1.07843e+09	1.20861e+10	1.29678e+08	1.16176e+06	969899	8.65299e+09	1.17257e+07	4.27778e+10	1.995e+09	5.90718e+08	2.80525e+09	6.31843e+08	1.70656e+07	2.913e+06	0	9.23569e+09	7.01988e+07	4.06294e+10	3.29434e+09	2.63303e+09	4.1534e+09	3.66774e+08	3.54906e+09	2.47406e+09	1.57933e+08	9.48613e+07
SB05-034	Media_Alpha_Parental	2.27308e+09	3.00882e+09	1.13142e+07	337041	33099.2	5.50055e+08	5.11196e+08	1.92378e+09	9.23442e+06	0	2.46297e+09	9.76734e+06	1.18027e+06	644529	3.06911e+09	3.92639e+08	0	1.11704e+10	4.1281e+06	3.17967e+10	2.06857e+09	2.25296e+10	9.6321e+08	1.25325e+10	1.10043e+08	1.20505e+06	466825	9.34226e+09	1.34901e+07	4.22998e+10	1.69533e+09	5.53768e+08	2.71227e+09	6.40704e+08	1.66503e+07	2.42325e+06	0	9.51632e+09	6.24315e+07	4.18666e+10	3.12813e+09	2.67058e+09	4.04627e+09	3.45722e+08	3.63175e+09	2.56351e+09	1.42797e+08	9.92089e+07
SB05-035	Media_Alpha_Parental	2.90489e+09	3.6308e+09	8.60971e+06	218167	0	7.76239e+08	7.57439e+08	2.40175e+09	1.29355e+07	0	2.97285e+09	1.33251e+07	1.50584e+06	885750	3.98355e+09	5.37861e+08	0	1.3965e+10	4.53809e+06	3.55821e+10	2.68282e+09	3.12144e+10	1.62798e+09	1.57826e+10	1.55657e+08	1.28611e+06	819189	1.10046e+10	1.32711e+07	5.42779e+10	2.47321e+09	7.86319e+08	3.57249e+09	8.21215e+08	2.19321e+07	2.81052e+06	0	1.2108e+10	9.64723e+07	5.17527e+10	4.47671e+09	3.02976e+09	5.00839e+09	3.98687e+08	4.80915e+09	3.66124e+09	2.12738e+08	1.25639e+08
SB05-036	Media_Alpha_G12D	2.86039e+09	3.66566e+09	9.46539e+06	225014	163735	7.17931e+08	8.13348e+08	2.34334e+09	4.5599e+06	0	2.94645e+09	1.10972e+07	1.46783e+06	707222	3.79015e+09	3.45712e+08	0	1.35691e+10	6.38669e+06	3.51472e+10	2.20834e+09	3.14607e+10	1.3553e+09	1.54021e+10	1.57133e+08	2.28846e+06	1.95117e+06	1.09229e+10	1.1077e+07	5.28579e+10	2.52257e+09	3.72621e+08	3.09045e+09	8.08731e+08	2.89805e+07	2.34594e+06	0	1.2161e+10	7.25226e+07	4.82803e+10	3.66942e+09	2.97997e+09	5.0049e+09	2.91106e+08	4.85764e+09	3.47118e+09	1.97166e+08	1.22555e+08
SB05-037	Media_Alpha_G12D	2.2779e+09	2.99912e+09	1.02207e+07	498823	423612	6.00551e+08	6.92127e+08	1.96591e+09	4.97277e+06	0	2.49081e+09	8.39782e+06	1.17824e+06	568842	3.04076e+09	2.60283e+08	0	1.11178e+10	4.70671e+06	3.15402e+10	2.07518e+09	2.32746e+10	1.02125e+09	1.23964e+10	1.31683e+08	2.71119e+06	1.75698e+06	9.03637e+09	9.39572e+06	4.23824e+10	2.11982e+09	3.30638e+08	2.61587e+09	6.142e+08	2.26775e+07	1.85274e+06	0	9.64406e+09	6.0869e+07	4.12225e+10	3.2976e+09	2.74039e+09	4.32094e+09	2.35255e+08	3.90054e+09	2.55828e+09	1.43088e+08	9.88852e+07
SB05-038	Media_Alpha_G12D	2.28681e+09	3.06732e+09	1.01649e+07	827547	378221	5.87781e+08	6.59638e+08	1.96731e+09	4.01493e+06	0	2.49225e+09	1.04934e+07	1.16751e+06	673699	3.09317e+09	2.62448e+08	0	1.11259e+10	5.22722e+06	3.11905e+10	1.94389e+09	2.38724e+10	1.01405e+09	1.29287e+10	1.35509e+08	2.65976e+06	2.05068e+06	9.17595e+09	1.01088e+07	4.29048e+10	2.05881e+09	3.20613e+08	2.7358e+09	6.45014e+08	2.38729e+07	2.62692e+06	0	9.7241e+09	5.80089e+07	4.25294e+10	3.20153e+09	2.62796e+09	4.23326e+09	2.5048e+08	3.91457e+09	2.54941e+09	1.47762e+08	1.04614e+08
SB05-039	Media_Alpha_G12D	2.90719e+09	3.70726e+09	8.23599e+06	264933	290495	7.3725e+08	8.23038e+08	2.44123e+09	4.6047e+06	0	3.07984e+09	9.84618e+06	1.69881e+06	819474	3.99729e+09	3.27518e+08	0	1.43411e+10	7.64492e+06	3.66606e+10	2.16948e+09	3.38199e+10	1.38577e+09	1.64711e+10	1.56865e+08	2.02856e+06	1.68788e+06	1.15535e+10	9.57139e+06	5.62094e+10	2.51476e+09	3.98092e+08	3.50142e+09	8.52519e+08	2.72787e+07	3.03604e+06	0	1.24595e+10	6.92271e+07	5.11179e+10	3.88667e+09	3.03607e+09	5.142e+09	2.91809e+08	5.1941e+09	3.82013e+09	1.91836e+08	1.31014e+08
SB05-040	Media_Alpha_G12D	2.49044e+09	3.23394e+09	9.03347e+06	251213	194399	6.13679e+08	7.04792e+08	2.07758e+09	4.42661e+06	0	2.65259e+09	9.09724e+06	1.68929e+06	569089	3.26759e+09	2.73369e+08	0	1.19301e+10	7.02913e+06	3.29587e+10	2.13582e+09	2.54727e+10	1.11494e+09	1.38891e+10	1.33644e+08	2.55425e+06	1.70109e+06	9.52739e+09	7.91712e+06	4.66749e+10	2.27768e+09	3.34774e+08	2.69549e+09	6.79991e+08	2.41058e+07	2.45159e+06	0	1.06244e+10	6.45379e+07	4.43502e+10	3.67807e+09	2.77614e+09	4.53693e+09	2.57636e+08	4.11625e+09	2.8466e+09	1.57629e+08	1.06013e+08
SB05-041	Media_Alpha_G12V	2.24014e+09	2.96726e+09	7.42157e+06	511050	106510	4.87335e+08	5.27589e+08	1.91732e+09	4.81431e+06	0	2.47024e+09	1.60945e+07	1.58346e+06	663532	2.96794e+09	2.52433e+08	0	1.11956e+10	4.25406e+06	3.11006e+10	1.87164e+09	2.30668e+10	9.27504e+08	1.26759e+10	8.63042e+07	1.62801e+06	558881	8.94177e+09	3.69916e+06	4.25716e+10	1.58172e+09	2.25343e+08	2.58491e+09	6.37728e+08	1.09654e+07	3.12298e+06	0	9.54977e+09	5.53884e+07	4.08586e+10	3.20018e+09	2.66411e+09	4.25557e+09	2.72505e+08	3.86383e+09	2.63121e+09	1.24899e+08	9.44123e+07
SB05-042	Media_Alpha_G12V	2.24271e+09	3.01815e+09	8.81092e+06	72636.7	312420	4.81489e+08	5.19345e+08	1.91573e+09	4.76134e+06	0	2.45156e+09	1.50097e+07	1.94664e+06	761976	2.97226e+09	2.35089e+08	0	1.12055e+10	2.44089e+06	3.07657e+10	1.84864e+09	2.36181e+10	9.47265e+08	1.26381e+10	8.40049e+07	1.02014e+06	701421	9.12523e+09	6.44937e+06	4.23531e+10	1.54233e+09	2.33522e+08	2.44699e+09	6.40856e+08	1.22241e+07	2.69659e+06	0	9.52348e+09	5.38628e+07	4.1685e+10	3.06534e+09	2.61154e+09	4.18449e+09	2.60456e+08	3.77473e+09	2.56755e+09	1.17462e+08	1.00746e+08
SB05-043	Media_Alpha_G12V	2.64803e+09	3.61197e+09	6.38011e+06	245888	159473	5.89983e+08	6.34264e+08	2.24862e+09	5.9328e+06	0	2.89097e+09	1.84476e+07	2.01279e+06	1.00432e+06	3.6264e+09	2.74081e+08	0	1.33645e+10	6.9045e+06	3.51366e+10	2.11299e+09	2.94599e+10	1.19541e+09	1.50745e+10	1.0323e+08	1.41264e+06	424772	1.04691e+10	2.69905e+06	5.02466e+10	1.84565e+09	2.63124e+08	3.02497e+09	7.91111e+08	1.50148e+07	3.26038e+06	0	1.14436e+10	6.5531e+07	4.73118e+10	3.94544e+09	2.96384e+09	4.90519e+09	3.1605e+08	4.90641e+09	3.45442e+09	1.52924e+08	1.17928e+08
SB05-044	Media_Alpha_G12V	2.24654e+09	3.01932e+09	7.53538e+06	90664.1	91864	4.76282e+08	4.84326e+08	1.91822e+09	3.31939e+06	0	2.46476e+09	1.39078e+07	1.75669e+06	832407	3.01233e+09	2.19513e+08	0	1.1346e+10	5.66547e+06	3.12972e+10	1.72414e+09	2.30557e+10	8.50065e+08	1.24234e+10	7.31216e+07	908258	359554	8.90851e+09	4.79132e+06	4.19569e+10	1.40266e+09	2.24477e+08	2.56414e+09	6.48796e+08	1.177e+07	3.44224e+06	0	9.43859e+09	5.10372e+07	4.12068e+10	3.05796e+09	2.62865e+09	4.22763e+09	2.48431e+08	3.96869e+09	2.60687e+09	1.1309e+08	9.4004e+07
SB05-045	Media_Alpha_G12V	2.95327e+09	3.7922e+09	7.04602e+06	12606	0	6.24491e+08	6.65205e+08	2.37144e+09	4.18402e+06	0	3.04124e+09	1.87324e+07	2.43419e+06	1.0103e+06	3.81382e+09	2.87056e+08	0	1.42749e+10	4.27138e+06	3.61476e+10	2.09099e+09	3.31039e+10	1.31692e+09	1.59422e+10	1.00775e+08	480393	954067	1.1392e+10	5.95337e+06	5.42985e+10	1.91059e+09	2.7611e+08	3.27389e+09	8.41967e+08	1.45702e+07	3.49957e+06	0	1.21649e+10	6.71616e+07	5.04322e+10	3.49082e+09	3.00011e+09	5.15237e+09	3.07129e+08	5.06627e+09	3.75582e+09	1.52501e+08	1.22603e+08
SB05-076	Amide control	1.05855e+09	2.11669e+09	699929	0	0	4.49555e+07	0	1.41353e+09	0	0	1.722e+09	0	0	0	1.43095e+09	0	0	9.62256e+09	0	1.40824e+10	0	1.21413e+10	0	6.02348e+09	0	0	0	5.75398e+09	0	1.92486e+10	0	3.21241e+09	0	3.26004e+08	0	2.85949e+06	0	4.17144e+09	1.01715e+06	2.38728e+10	1.92886e+09	1.46222e+09	4.02335e+09	1.81958e+08	2.06851e+09	1.41027e+09	5.42497e+06	6.08156e+07
SB05-077	Amide control	1.02861e+09	2.11185e+09	697250	0	0	4.934e+07	0	1.48234e+09	0	0	1.79509e+09	0	0	0	1.55572e+09	0	0	1.01842e+10	0	1.50939e+10	0	1.23896e+10	0	6.49643e+09	0	0	0	6.25703e+09	0	2.11942e+10	0	3.46256e+09	0	3.47498e+08	0	3.65286e+06	0	4.5471e+09	1.1096e+06	2.67318e+10	2.01055e+09	1.58662e+09	4.20746e+09	1.95724e+08	2.27962e+09	1.5665e+09	5.95554e+06	6.55664e+07
SB05-078	Amide control	1.33772e+09	2.64061e+09	444134	0	0	6.55283e+07	0	1.8448e+09	0	0	2.28169e+09	0	0	0	2.10167e+09	0	0	1.27599e+10	0	1.80449e+10	0	1.91022e+10	0	8.57931e+09	0	0	0	7.69812e+09	0	2.76261e+10	0	4.88114e+09	0	4.43596e+08	0	3.72303e+06	0	5.90399e+09	622415	3.04329e+10	2.35699e+09	2.13496e+09	5.34093e+09	2.47585e+08	2.90817e+09	2.28492e+09	4.88615e+06	8.64288e+07
SB05-079	Amide control	1.31724e+09	2.5328e+09	1.3814e+06	0	0	5.96622e+07	0	1.79488e+09	0	0	2.18375e+09	0	0	0	1.97911e+09	0	0	1.24259e+10	0	1.72859e+10	0	1.76663e+10	0	8.04898e+09	0	0	0	7.42399e+09	0	2.6399e+10	0	4.71977e+09	0	4.37569e+08	0	3.82438e+06	0	5.82329e+09	1.34245e+06	2.97617e+10	2.35165e+09	2.07988e+09	5.13089e+09	2.35639e+08	2.87292e+09	2.14063e+09	5.50645e+06	8.41147e+07
SB05-080	Amide control	1.13332e+09	2.2642e+09	902638	0	0	5.26753e+07	0	1.63316e+09	0	0	1.95329e+09	0	0	0	1.77981e+09	0	0	1.10904e+10	0	1.638e+10	0	1.461e+10	0	7.18671e+09	0	0	0	6.65455e+09	0	2.31067e+10	0	4.00417e+09	0	3.86136e+08	0	3.44192e+06	0	4.9366e+09	0	2.61604e+10	2.11895e+09	1.7644e+09	4.61691e+09	2.07627e+08	2.46728e+09	1.79854e+09	4.65272e+06	7.14012e+07
SB05-081	Ammonia control	9.66338e+08	2.57594e+09	213513	0	0	1.87562e+08	0	2.51144e+09	0	0	2.14545e+09	0	0	0	2.16793e+09	0	3.3767e+08	0	0	1.6607e+10	0	1.71297e+10	0	7.20072e+09	0	0	0	6.99043e+09	0	2.11553e+10	0	2.37154e+08	0	4.6458e+08	0	3.761e+06	0	4.26398e+09	0	2.95428e+10	2.60641e+09	2.04642e+09	5.30016e+09	2.48095e+08	2.55976e+09	1.48374e+09	4.3897e+06	1.40126e+08
SB05-082	Ammonia control	6.91215e+08	2.08761e+09	540279	0	0	1.47994e+08	0	2.04451e+09	0	0	1.75258e+09	0	0	0	1.66078e+09	0	2.72646e+08	0	0	1.52803e+10	0	2.19387e+09	0	6.17511e+09	0	0	0	6.12779e+09	0	1.66799e+10	0	2.22435e+08	0	3.52752e+08	0	3.74009e+06	0	3.17106e+09	0	2.46479e+10	2.22747e+09	1.66539e+09	4.36276e+09	2.06921e+08	2.0608e+09	1.20946e+09	4.04598e+06	1.05382e+08
SB05-083	Ammonia control	8.23908e+08	2.17171e+09	617618	0	0	1.5902e+08	0	2.14297e+09	0	0	1.87851e+09	0	0	0	1.79903e+09	0	2.84857e+08	0	0	1.51422e+10	0	1.37301e+10	0	6.37196e+09	0	0	0	6.39566e+09	0	1.74067e+10	0	2.32857e+08	0	4.03212e+08	0	3.67799e+06	0	3.54955e+09	0	2.442e+10	2.20707e+09	1.75795e+09	4.55607e+09	2.14026e+08	2.23243e+09	1.26441e+09	3.63523e+06	1.12013e+08
SB05-084	Ammonia control	7.0161e+08	2.12053e+09	1.15882e+06	0	0	1.48036e+08	0	2.01868e+09	0	0	1.72412e+09	0	0	0	1.64749e+09	0	2.66409e+08	0	0	1.4267e+10	0	1.21005e+10	0	5.81838e+09	0	0	0	5.82363e+09	0	1.585e+10	0	2.15134e+08	0	3.51643e+08	0	3.57582e+06	0	2.97548e+09	0	2.45723e+10	2.00924e+09	1.60411e+09	4.25716e+09	1.9451e+08	2.00162e+09	1.15598e+09	3.68422e+06	9.96958e+07
SB05-085	Ammonia control	7.44131e+08	2.16558e+09	575172	0	0	1.44895e+08	0	2.07517e+09	0	0	1.78472e+09	0	0	0	1.68073e+09	0	2.72754e+08	0	0	1.45885e+10	0	1.29384e+10	0	6.02974e+09	0	0	0	6.10053e+09	0	1.65369e+10	0	2.21686e+08	0	3.62942e+08	0	3.69253e+06	0	3.24424e+09	0	2.37192e+10	2.16216e+09	1.64445e+09	4.38029e+09	2.06278e+08	2.02207e+09	1.21203e+09	3.61604e+06	1.04771e+08
SB05-086	Alpha control	2.35919e+09	3.0687e+09	2.60501e+06	0	0	7.94542e+07	0	1.6512e+09	0	0	2.22274e+09	0	0	0	2.52688e+09	2.30112e+06	0	1.05391e+10	2.45951e+06	2.82752e+10	0	2.26103e+10	0	1.08677e+10	0	0	0	7.86208e+09	0	3.62321e+10	0	1.27263e+08	2.4305e+09	5.74978e+08	0	3.10952e+06	0	8.45191e+09	0	3.63124e+10	2.42107e+09	2.20468e+09	3.83892e+09	1.46064e+08	3.73346e+09	2.27027e+09	6.47227e+06	8.39577e+07
SB05-087	Alpha control	2.30922e+09	3.00718e+09	2.45824e+06	0	0	8.8066e+07	0	1.90837e+09	0	0	2.51597e+09	0	0	0	2.99523e+09	2.56503e+06	0	1.22631e+10	1.23787e+06	3.38337e+10	0	2.61231e+10	0	1.30528e+10	0	0	0	9.42247e+09	0	4.25172e+10	0	1.41481e+08	3.01411e+09	7.09633e+08	0	3.93732e+06	0	1.0508e+10	0	4.19081e+10	2.94315e+09	2.58494e+09	4.34545e+09	1.65397e+08	4.36541e+09	2.8741e+09	6.68114e+06	9.9687e+07
SB05-088	Alpha control	2.27812e+09	2.97839e+09	2.58539e+06	0	0	9.2394e+07	0	1.92958e+09	0	0	2.56933e+09	0	0	0	3.06569e+09	2.28859e+06	0	1.25187e+10	2.56919e+06	3.41177e+10	0	2.57169e+10	0	1.31666e+10	0	0	0	9.48941e+09	0	4.25568e+10	0	1.34616e+08	2.85571e+09	7.34473e+08	0	3.8674e+06	0	1.03826e+10	0	4.25838e+10	2.69361e+09	2.65911e+09	4.45394e+09	1.70419e+08	4.46701e+09	2.96663e+09	7.1699e+06	9.88974e+07
SB05-089	Alpha control	2.27523e+09	2.97985e+09	2.91201e+06	0	0	8.45648e+07	0	1.8718e+09	0	0	2.49412e+09	0	0	0	2.88338e+09	2.32945e+06	0	1.20343e+10	1.97398e+06	3.27572e+10	0	2.58027e+10	0	1.27911e+10	0	0	0	9.25906e+09	0	4.16032e+10	0	1.33127e+08	2.79586e+09	6.98188e+08	0	3.35982e+06	0	1.01668e+10	0	4.11172e+10	2.71911e+09	2.59982e+09	4.33917e+09	1.65803e+08	4.2878e+09	2.80566e+09	6.2939e+06	9.60051e+07
SB05-090	Alpha control	2.28922e+09	2.99764e+09	2.6021e+06	0	0	9.03145e+07	0	1.86785e+09	0	0	2.48719e+09	0	0	0	2.87914e+09	2.5535e+06	0	1.21062e+10	1.73884e+06	3.30178e+10	0	2.52796e+10	0	1.24859e+10	0	0	0	9.21121e+09	0	4.14992e+10	0	1.36661e+08	2.75435e+09	6.86518e+08	0	3.3101e+06	0	1.00454e+10	0	4.11748e+10	2.66458e+09	2.62841e+09	4.27728e+09	1.64804e+08	4.2593e+09	2.7051e+09	6.51035e+06	9.77698e+07
		15N media NA-corrected TIC-normalized ion intensity
Code	Sample			adenine	adenine_N1	adenine_N2	alanine	alanine_N1	asparagine	asparagine_N1	asparagine_N2	aspartate	aspartate_N1	dihydroorotate	dihydroorotate_N1	glutamate	glutamate_N1	glutamine	glutamine_N1	glutamine_N2	isoleucine	isoleucine_N1	leucine	leucine_N1	methionine	methionine_N1	orotate	orotate_N1	phenylalanine	phenylalanine_N1	proline	proline_N1	pyroglutamic acid	pyroglutamic acid_N1	serine	serine_N1	uridine	uridine_N1	valine	valine_N1	arginine	creatine	creatinine	histidine	taurine	threonine	tryptophan	2-ketoglutarate	4-guanidinobutanoate
SB05-001	Media_Amide_Parental			8.23497e+06	0	1.42777e+06	6.59377e+08	8.61847e+06	1.91601e+09	1.87072e+07	0	2.23498e+09	0	362387	565825	2.38617e+09	6.45584e+06	0	1.15559e+10	1.13694e+06	1.84941e+10	2.71651e+07	1.46076e+10	9.92055e+06	8.04248e+09	0	0	1.93822e+06	7.22283e+09	0	2.77158e+10	2.76895e+07	4.90329e+09	0	3.94604e+08	0	2.64701e+06	2.03622e+06	5.20828e+09	1.75487e+06	3.06955e+10	3.14967e+09	2.06543e+09	5.07997e+09	5.04436e+08	2.26569e+09	1.71705e+09	1.03852e+08	7.96052e+07
SB05-002	Media_Amide_Parental			8.58536e+06	0	1.21848e+06	6.82586e+08	9.61051e+06	1.88692e+09	1.98229e+07	0	2.22453e+09	0	202846	599800	2.37939e+09	7.05849e+06	0	1.12421e+10	1.67694e+06	1.84649e+10	3.41333e+07	1.44774e+10	8.69416e+06	7.96227e+09	0	0	2.41862e+06	7.26741e+09	0	2.81965e+10	2.45815e+07	4.87732e+09	0	3.89974e+08	0	2.5012e+06	2.21622e+06	5.11954e+09	794279	3.07354e+10	2.80112e+09	2.11069e+09	4.99741e+09	4.80134e+08	2.19294e+09	1.686e+09	1.10561e+08	7.97185e+07
SB05-003	Media_Amide_Parental			7.81557e+06	0	1.90271e+06	7.37189e+08	1.04102e+07	1.92612e+09	2.19129e+07	0	2.21089e+09	0	207745	720383	2.3614e+09	6.68439e+06	0	1.13599e+10	0	1.83817e+10	3.47534e+07	1.45031e+10	1.32849e+07	7.88158e+09	0	0	1.82168e+06	7.22326e+09	0	2.7972e+10	3.04662e+07	4.91238e+09	0	3.82916e+08	0	2.33736e+06	2.08023e+06	5.15899e+09	2.04977e+06	3.04091e+10	3.41029e+09	2.09886e+09	5.05485e+09	4.9936e+08	2.2288e+09	1.71563e+09	1.15644e+08	8.33129e+07
SB05-004	Media_Amide_Parental			6.70813e+06	0	884285	6.67826e+08	8.75994e+06	1.87524e+09	1.78304e+07	0	1.99935e+09	0	282988	509275	2.28019e+09	5.45174e+06	0	1.12435e+10	2.08761e+06	1.83202e+10	3.11094e+07	1.46908e+10	1.05364e+07	7.89159e+09	0	0	2.03336e+06	7.21273e+09	0	2.77664e+10	2.71056e+07	4.75782e+09	0	4.03479e+08	0	2.30778e+06	2.2735e+06	5.12132e+09	2.50093e+06	3.17352e+10	3.18904e+09	2.08752e+09	5.02814e+09	5.09502e+08	2.2122e+09	1.69922e+09	1.08536e+08	8.54711e+07
SB05-005	Media_Amide_Parental			7.49839e+06	0	674359	6.67232e+08	8.04774e+06	1.91892e+09	1.74379e+07	0	2.23402e+09	170548	307793	581868	2.31329e+09	4.77728e+06	0	1.14461e+10	1.07662e+06	1.79919e+10	2.64154e+07	1.49111e+10	1.18426e+07	7.98892e+09	0	0	1.9152e+06	7.30647e+09	0	2.81217e+10	2.13348e+07	4.68734e+09	0	3.93342e+08	0	2.23289e+06	2.42449e+06	5.31399e+09	626366	3.11269e+10	3.04799e+09	2.08256e+09	5.02373e+09	4.5858e+08	2.25507e+09	1.71792e+09	9.87958e+07	8.39009e+07
SB05-006	Media_Amide_G12D			6.89327e+06	0	1.88229e+06	7.38701e+08	9.63737e+06	1.89856e+09	8.40487e+06	0	2.2352e+09	0	466258	661873	2.26066e+09	4.3596e+06	0	1.12651e+10	2.34499e+06	1.77172e+10	2.57316e+07	1.58092e+10	1.30436e+07	8.11376e+09	0	0	4.24118e+06	7.46446e+09	0	2.86385e+10	2.31113e+07	4.53654e+09	0	4.10295e+08	0	2.10248e+06	1.37768e+06	5.33426e+09	1.31267e+06	3.15046e+10	2.9405e+09	2.05386e+09	5.16855e+09	3.67738e+08	2.3147e+09	1.76076e+09	1.07814e+08	8.39152e+07
SB05-007	Media_Amide_G12D			6.93608e+06	0	1.48493e+06	7.30922e+08	9.91207e+06	2.05793e+09	9.06564e+06	0	2.38571e+09	0	471535	557255	2.35237e+09	3.24129e+06	0	1.22107e+10	2.10052e+06	1.96632e+10	2.64712e+07	3.84023e+09	1.09498e+06	8.79858e+09	0	0	3.73486e+06	7.8941e+09	0	2.97676e+10	1.9674e+07	4.78231e+09	0	4.31482e+08	0	3.08383e+06	1.19994e+06	5.59054e+09	918630	3.38832e+10	3.01412e+09	2.1762e+09	5.61152e+09	3.62637e+08	2.53628e+09	1.84594e+09	1.04242e+08	8.78524e+07
SB05-008	Media_Amide_G12D			7.08889e+06	0	1.94066e+06	7.03827e+08	9.4524e+06	1.78941e+09	8.56892e+06	0	2.12013e+09	0	345859	624325	2.18287e+09	3.85399e+06	0	1.09671e+10	422437	1.67056e+10	2.14735e+07	1.68345e+10	1.00924e+07	7.8837e+09	0	0	3.09233e+06	7.21411e+09	0	2.88715e+10	2.2588e+07	4.31416e+09	0	4.06893e+08	0	1.54324e+06	699599	5.52551e+09	704765	3.07683e+10	2.61533e+09	2.11433e+09	4.75582e+09	3.2899e+08	2.32126e+09	1.84162e+09	1.03092e+08	8.00772e+07
SB05-009	Media_Amide_G12D			7.50232e+06	0	2.0742e+06	6.66917e+08	9.62589e+06	1.81224e+09	8.2391e+06	0	2.164e+09	0	399976	425589	2.17112e+09	2.52459e+06	0	1.11498e+10	1.56993e+06	1.64932e+10	2.1899e+07	1.74482e+10	1.01249e+07	7.93923e+09	0	0	2.7599e+06	7.24269e+09	0	2.8164e+10	2.41018e+07	4.479e+09	0	4.0108e+08	0	2.14563e+06	720374	5.50806e+09	1.22913e+06	3.04483e+10	2.6008e+09	2.20329e+09	4.95464e+09	3.39423e+08	2.36877e+09	1.89624e+09	1.02176e+08	8.38443e+07
SB05-010	Media_Amide_G12D			6.84755e+06	0	1.32781e+06	7.38365e+08	8.8302e+06	2.02162e+09	9.26863e+06	0	2.40006e+09	0	383869	392317	2.20328e+09	2.32206e+06	0	1.22399e+10	0	2.02184e+10	2.26806e+07	2.27549e+09	10203.2	8.60197e+09	0	0	3.31748e+06	8.08852e+09	0	3.03166e+10	2.07811e+07	4.51241e+09	0	4.23113e+08	0	2.69725e+06	1.10089e+06	5.80809e+09	574543	3.42131e+10	2.88928e+09	2.28575e+09	5.38344e+09	3.59195e+08	2.54239e+09	1.82092e+09	1.00205e+08	8.98309e+07
SB05-011	Media_Amide_G12V			5.31954e+06	0	797963	5.6931e+08	6.42199e+06	1.84426e+09	7.13884e+06	0	2.19406e+09	0	740675	844119	2.18381e+09	1.84958e+06	0	1.15631e+10	572445	1.71238e+10	1.51742e+07	1.69619e+10	3.55807e+06	8.09382e+09	0	0	1.4731e+06	7.4192e+09	0	2.87688e+10	1.78529e+07	4.38484e+09	0	4.31654e+08	0	2.83563e+06	806010	5.34686e+09	2.33801e+06	3.05428e+10	2.81473e+09	2.11276e+09	5.0456e+09	3.55682e+08	2.55174e+09	1.95403e+09	8.55784e+07	8.35624e+07
SB05-012	Media_Amide_G12V			4.927e+06	0	660158	5.94541e+08	5.07836e+06	1.90828e+09	7.33641e+06	0	2.27199e+09	0	788398	681653	2.17805e+09	1.91083e+06	0	1.18498e+10	1.65304e+06	1.86847e+10	1.86326e+07	1.47157e+10	2.23741e+06	8.25382e+09	0	0	1.6489e+06	7.58742e+09	0	2.86844e+10	1.4405e+07	4.29875e+09	0	4.09712e+08	0	3.39212e+06	1.46696e+06	5.41217e+09	924755	3.16499e+10	3.05067e+09	2.03175e+09	5.21521e+09	3.69104e+08	2.45371e+09	1.8102e+09	8.19826e+07	8.16992e+07
SB05-013	Media_Amide_G12V			5.1697e+06	0	426763	6.31656e+08	5.75421e+06	1.94551e+09	8.93037e+06	0	2.3227e+09	0	1.31855e+06	857847	2.19835e+09	1.88508e+06	0	1.17946e+10	1.47737e+06	1.85084e+10	1.71537e+07	1.57271e+10	8.33685e+06	8.27933e+09	0	0	1.66472e+06	7.10005e+09	0	2.80375e+10	1.35096e+07	4.41382e+09	0	3.9567e+08	0	3.78754e+06	1.31635e+06	5.43996e+09	720090	3.14502e+10	3.07006e+09	2.05132e+09	5.38606e+09	3.61912e+08	2.51969e+09	1.81285e+09	8.95935e+07	8.23426e+07
SB05-014	Media_Amide_G12V			4.90342e+06	0	352123	5.51994e+08	5.39386e+06	1.8133e+09	7.06166e+06	0	2.11694e+09	0	1.03806e+06	441915	2.17861e+09	1.59056e+06	0	1.14636e+10	1.18845e+06	1.69415e+10	1.49336e+07	1.70301e+10	3.93372e+06	8.0791e+09	0	0	690548	7.33251e+09	0	2.8721e+10	1.57095e+07	4.21129e+09	0	4.12013e+08	0	2.77842e+06	1.01415e+06	5.47954e+09	553635	3.09182e+10	2.6199e+09	2.12076e+09	4.85149e+09	3.35524e+08	2.54639e+09	1.98208e+09	8.42711e+07	7.83777e+07
SB05-015	Media_Amide_G12V			4.75893e+06	0	286127	5.80325e+08	4.59202e+06	1.89549e+09	7.15901e+06	0	2.27649e+09	0	848807	525559	2.0895e+09	1.35872e+06	0	1.17313e+10	0	1.91432e+10	1.65859e+07	1.5296e+10	8.36348e+06	8.09669e+09	0	0	1.19063e+06	7.70841e+09	0	2.76116e+10	1.31227e+07	4.16452e+09	0	4.01495e+08	0	3.4122e+06	1.1506e+06	5.38397e+09	1.47331e+06	3.2306e+10	2.90168e+09	2.14459e+09	5.15213e+09	3.50771e+08	2.44819e+09	1.78105e+09	7.92434e+07	8.40584e+07
SB05-016	Media_Ammonia_Parental			8.20453e+06	293577	0	7.01389e+08	1.37315e+08	2.87512e+09	3.04424e+06	897825	2.53975e+09	2.10418e+06	1.47053e+06	619499	2.58136e+09	1.30218e+08	4.80333e+08	1.74167e+07	8.48616e+06	1.96595e+10	4.04538e+08	1.69219e+10	2.3718e+08	8.34954e+09	0	1.96988e+06	342114	8.29547e+09	0	2.36859e+10	4.20118e+07	9.19161e+08	1.00691e+08	4.55147e+08	5.34075e+06	3.89491e+06	683303	4.4961e+09	8.201e+06	3.59659e+10	3.80941e+09	2.4176e+09	5.87227e+09	4.75933e+08	2.46642e+09	1.59367e+09	2.91322e+07	1.42811e+08
SB05-017	Media_Ammonia_Parental			5.90525e+06	42367.2	0	6.42353e+08	1.40663e+08	2.85822e+09	1.78698e+06	634630	2.47985e+09	1.77137e+06	659815	224621	2.67924e+09	1.23062e+08	3.56368e+08	1.39614e+07	6.62073e+06	1.78194e+10	3.53028e+08	1.82745e+10	2.59123e+08	8.17895e+09	0	600698	107993	7.83518e+09	0	2.44808e+10	4.24424e+07	8.23127e+08	8.80707e+07	4.78668e+08	6.12576e+06	2.93597e+06	294847	4.67141e+09	7.21191e+06	3.55455e+10	3.2722e+09	2.46515e+09	5.6503e+09	4.39081e+08	2.4937e+09	1.55007e+09	2.90663e+07	1.5489e+08
SB05-018	Media_Ammonia_Parental			8.73884e+06	0	0	6.42542e+08	1.40324e+08	2.83165e+09	1.71431e+06	851317	2.46981e+09	2.4262e+06	1.06547e+06	412963	2.68932e+09	1.35391e+08	4.14784e+08	1.28342e+07	6.96018e+06	1.79262e+10	3.60478e+08	1.82087e+10	2.61789e+08	8.00209e+09	0	186011	168343	7.77832e+09	0	2.423e+10	3.93343e+07	8.12942e+08	9.10054e+07	4.81073e+08	5.71841e+06	2.90543e+06	554032	4.50577e+09	6.20476e+06	3.55925e+10	3.43269e+09	2.4339e+09	5.63157e+09	4.78633e+08	2.46352e+09	1.57489e+09	2.8107e+07	1.56872e+08
SB05-019	Media_Ammonia_Parental			7.64501e+06	52142	0	7.84534e+08	1.47409e+08	2.85495e+09	2.66332e+06	889019	2.4533e+09	2.01355e+06	962839	312467	2.62294e+09	1.40272e+08	5.47226e+08	1.86294e+07	8.52186e+06	1.83947e+10	4.15851e+08	1.76147e+10	2.74307e+08	8.03013e+09	0	1.09825e+06	389239	8.2002e+09	0	2.33938e+10	4.69017e+07	9.20644e+08	9.66647e+07	4.76098e+08	5.50321e+06	3.83017e+06	356262	4.41042e+09	9.07251e+06	3.59856e+10	3.37701e+09	2.53964e+09	5.75342e+09	4.6777e+08	2.37555e+09	1.51885e+09	3.22563e+07	1.48326e+08
SB05-020	Media_Ammonia_Parental			7.11206e+06	103176	0	6.54872e+08	1.29756e+08	2.93958e+09	2.75737e+06	838885	2.51818e+09	1.38877e+06	784128	528440	2.52724e+09	1.14311e+08	4.0776e+08	1.64711e+07	7.90081e+06	1.95091e+10	3.85819e+08	1.68343e+10	2.26779e+08	8.35743e+09	0	1.40059e+06	140304	8.35961e+09	0	2.42466e+10	3.66538e+07	8.98151e+08	9.30888e+07	4.60186e+08	4.76021e+06	4.00998e+06	545921	4.26697e+09	7.28351e+06	3.69159e+10	3.45618e+09	2.34177e+09	5.92562e+09	4.36661e+08	2.47252e+09	1.55351e+09	2.64828e+07	1.4427e+08
SB05-021	Media_Ammonia_G12D			7.72626e+06	367690	0	1.04223e+09	1.66212e+08	3.11848e+09	579843	476578	2.78881e+09	1.76547e+06	364759	0	2.7432e+09	4.79816e+07	1.09544e+09	1.93669e+07	8.31354e+06	2.21025e+10	4.01848e+08	3.91456e+09	4.92602e+07	9.5554e+09	0	1.3019e+06	1.04789e+06	9.27997e+09	0	2.68713e+10	1.5008e+08	6.45352e+08	2.62679e+07	4.95251e+08	1.03018e+07	4.76333e+06	280200	4.81576e+09	6.47385e+06	3.72419e+10	3.3274e+09	2.60663e+09	6.61255e+09	3.56412e+08	2.81639e+09	1.72038e+09	3.66768e+07	1.5465e+08
SB05-022	Media_Ammonia_G12D			7.08821e+06	105436	0	9.29731e+08	1.55856e+08	2.90455e+09	1.57256e+06	237763	2.57829e+09	472023	235454	0	2.56255e+09	4.54144e+07	9.14156e+08	1.5171e+07	6.27371e+06	2.02588e+10	3.66401e+08	1.73531e+10	2.15302e+08	8.84065e+09	0	1.02311e+06	986080	8.75864e+09	0	2.4815e+10	1.38861e+08	6.11821e+08	2.3662e+07	4.67652e+08	1.01364e+07	3.79611e+06	411087	4.54783e+09	6.83584e+06	3.49348e+10	3.31434e+09	2.2914e+09	6.13504e+09	3.28862e+08	2.56925e+09	1.49629e+09	3.3914e+07	1.48502e+08
SB05-023	Media_Ammonia_G12D			6.86169e+06	238018	0	8.34178e+08	1.56835e+08	2.9126e+09	1.75741e+06	163780	2.58281e+09	1.08095e+06	410206	0	2.49411e+09	4.22096e+07	7.86362e+08	1.31005e+07	6.11265e+06	2.03988e+10	3.59244e+08	1.72541e+10	1.99338e+08	8.60525e+09	0	1.07264e+06	1.24227e+06	8.4958e+09	0	2.40848e+10	1.19239e+08	5.65135e+08	2.31403e+07	4.75132e+08	1.05845e+07	4.52933e+06	348286	4.44246e+09	5.43216e+06	3.62815e+10	3.18694e+09	2.37647e+09	6.08603e+09	3.29642e+08	2.67396e+09	1.56978e+09	3.19608e+07	1.4645e+08
SB05-024	Media_Ammonia_G12D			7.54861e+06	10201.5	0	1.03504e+09	1.45473e+08	2.86716e+09	770670	256023	2.4854e+09	797549	340890	0	2.50371e+09	4.48932e+07	1.29336e+09	2.13122e+07	9.06305e+06	2.04026e+10	3.68136e+08	1.70588e+10	2.14147e+08	8.74154e+09	0	1.07196e+06	525933	8.43006e+09	0	2.4737e+10	1.41106e+08	6.12072e+08	2.34523e+07	4.40956e+08	8.28345e+06	4.16702e+06	220616	4.29962e+09	8.95176e+06	3.66099e+10	3.11521e+09	2.4212e+09	6.13748e+09	3.3293e+08	2.56667e+09	1.57146e+09	3.40805e+07	1.41507e+08
SB05-025	Media_Ammonia_G12D			6.69974e+06	189699	0	9.57729e+08	1.62095e+08	2.83924e+09	974111	427503	2.5116e+09	1.63646e+06	451769	0	2.46792e+09	5.08709e+07	1.03738e+09	1.71191e+07	7.72913e+06	2.04284e+10	4.11349e+08	1.74968e+10	2.27433e+08	8.62499e+09	0	1.02437e+06	1.33176e+06	8.41027e+09	0	2.4015e+10	1.37132e+08	5.87824e+08	2.38731e+07	4.61076e+08	9.75282e+06	4.31229e+06	596277	4.51979e+09	6.70861e+06	3.52967e+10	2.92067e+09	2.53082e+09	6.0014e+09	3.19851e+08	2.55872e+09	1.57763e+09	3.79987e+07	1.46223e+08
SB05-026	Media_Ammonia_G12V			5.07952e+06	0	0	8.86411e+08	1.6418e+08	2.85499e+09	475709	132695	2.50917e+09	5.13951e+06	337695	148928	2.5893e+09	5.5048e+07	9.77967e+08	2.77211e+07	1.59963e+07	1.77678e+10	4.2787e+08	1.92267e+10	3.15794e+08	8.34881e+09	0	438553	256972	8.09654e+09	0	2.54576e+10	1.46527e+08	4.07648e+08	9.29168e+06	5.03172e+08	5.6206e+06	3.82677e+06	74101.6	4.89616e+09	1.16492e+07	3.52039e+10	3.06614e+09	2.51695e+09	5.96035e+09	4.14219e+08	2.72304e+09	1.62991e+09	3.03664e+07	1.51299e+08
SB05-027	Media_Ammonia_G12V			5.07769e+06	174540	0	7.47919e+08	1.4476e+08	2.9269e+09	235217	253759	2.54259e+09	5.02787e+06	738702	95502	2.47149e+09	4.83862e+07	7.96529e+08	2.10589e+07	1.38065e+07	2.0525e+10	4.51261e+08	1.72255e+10	2.57264e+08	8.75189e+09	0	1.40261e+06	297424	8.58173e+09	0	2.39022e+10	1.23342e+08	4.49053e+08	1.21745e+07	5.04122e+08	5.54125e+06	4.57811e+06	410487	4.55932e+09	9.15352e+06	3.70498e+10	3.54044e+09	2.42924e+09	6.1934e+09	4.24028e+08	2.66202e+09	1.65395e+09	2.71339e+07	1.44557e+08
SB05-028	Media_Ammonia_G12V			6.24624e+06	0	0	8.23118e+08	1.58923e+08	2.88954e+09	381913	210119	2.58186e+09	5.21356e+06	655651	182886	2.69641e+09	5.18915e+07	8.94292e+08	2.14499e+07	1.42221e+07	1.86981e+10	4.01737e+08	1.93279e+10	2.91566e+08	8.52712e+09	0	571585	87591.8	8.16862e+09	0	2.57411e+10	1.28646e+08	3.94439e+08	8.84963e+06	5.13273e+08	6.23825e+06	3.13625e+06	250807	4.93603e+09	1.00024e+07	3.35041e+10	2.89735e+09	2.53881e+09	6.10076e+09	4.00801e+08	2.79654e+09	1.67146e+09	2.84009e+07	1.51375e+08
SB05-029	Media_Ammonia_G12V			5.85606e+06	42861	0	9.05002e+08	1.58588e+08	2.92008e+09	1.25732e+06	220556	2.59527e+09	5.01412e+06	899252	235243	2.51893e+09	5.62644e+07	1.03948e+09	2.95847e+07	1.66507e+07	2.06809e+10	4.72519e+08	1.75565e+10	2.63066e+08	8.59449e+09	0	1.33956e+06	515527	8.68241e+09	0	2.42753e+10	1.40506e+08	4.90279e+08	1.19395e+07	4.97856e+08	5.64178e+06	4.33744e+06	198526	4.47575e+09	6.89164e+06	3.59432e+10	3.27698e+09	2.46008e+09	6.18373e+09	3.84931e+08	2.64043e+09	1.65229e+09	2.95686e+07	1.3988e+08
SB05-030	Media_Ammonia_G12V			4.83304e+06	0	0	7.8406e+08	1.76231e+08	2.87771e+09	528592	212071	2.49282e+09	4.76414e+06	583486	290306	2.57949e+09	6.11533e+07	6.60048e+08	2.23009e+07	1.33842e+07	1.87124e+10	4.64377e+08	1.84712e+10	3.15737e+08	8.45067e+09	0	113952	284956	8.15681e+09	0	2.4983e+10	1.54811e+08	3.93611e+08	1.01358e+07	4.92958e+08	5.49562e+06	3.60847e+06	423971	4.78992e+09	1.13402e+07	3.5719e+10	3.32397e+09	2.56292e+09	5.95406e+09	3.63989e+08	2.64041e+09	1.6399e+09	2.91701e+07	1.50388e+08
SB05-031	Media_Alpha_Parental			8.45573e+06	391210	180486	4.43279e+08	4.28034e+08	1.43187e+09	8.2676e+06	0	1.79209e+09	8.66055e+06	954580	695595	2.24842e+09	3.38389e+08	0	8.13079e+09	2.30776e+06	2.21312e+10	1.61366e+09	1.69916e+10	8.33704e+08	9.17431e+09	9.8544e+07	1.22414e+06	677107	6.39881e+09	1.08962e+07	3.16367e+10	1.44458e+09	4.58454e+08	2.05962e+09	4.55944e+08	1.27751e+07	1.94516e+06	0	6.78381e+09	4.97375e+07	3.06932e+10	2.90651e+09	2.03432e+09	3.02312e+09	2.64854e+08	2.6368e+09	1.79921e+09	1.19352e+08	7.38435e+07
SB05-032	Media_Alpha_Parental			7.20321e+06	371029	124787	4.17978e+08	3.98336e+08	1.42843e+09	6.99465e+06	0	1.79657e+09	7.3691e+06	903058	483107	2.25124e+09	3.00745e+08	0	8.2043e+09	3.09831e+06	2.18601e+10	1.53374e+09	1.72969e+10	8.20538e+08	9.28714e+09	8.86689e+07	950985	465989	6.43659e+09	7.86144e+06	3.14266e+10	1.37068e+09	4.36057e+08	2.00888e+09	4.61367e+08	1.1568e+07	2.12734e+06	0	7.0016e+09	5.09385e+07	2.98661e+10	2.3136e+09	1.9452e+09	3.01856e+09	2.47502e+08	2.75678e+09	1.96688e+09	1.14098e+08	7.21707e+07
SB05-033	Media_Alpha_Parental			9.25751e+06	255714	36262	4.29976e+08	4.29047e+08	1.43416e+09	7.95206e+06	0	1.81948e+09	8.94447e+06	984522	588289	2.22639e+09	3.24056e+08	0	8.15783e+09	2.40292e+06	2.23845e+10	1.63832e+09	1.64699e+10	8.04041e+08	9.01102e+09	9.6684e+07	866170	723126	6.4514e+09	8.74233e+06	3.18938e+10	1.48741e+09	4.40421e+08	2.0915e+09	4.71082e+08	1.27236e+07	2.17184e+06	0	6.88584e+09	5.2338e+07	3.0292e+10	2.45616e+09	1.96311e+09	3.09664e+09	2.73455e+08	2.64607e+09	1.84458e+09	1.1775e+08	7.07256e+07
SB05-034	Media_Alpha_Parental			8.36053e+06	249054	24458.4	4.06458e+08	3.77744e+08	1.42156e+09	6.8237e+06	0	1.81999e+09	7.21749e+06	872150	476270	2.2679e+09	2.90138e+08	0	8.25428e+09	3.05043e+06	2.34959e+10	1.52855e+09	1.6648e+10	7.11756e+08	9.26082e+09	8.13151e+07	890464	344956	6.90339e+09	9.96841e+06	3.12571e+10	1.25275e+09	4.09203e+08	2.00421e+09	4.73443e+08	1.23036e+07	1.79064e+06	0	7.03201e+09	4.61332e+07	3.0937e+10	2.31151e+09	1.9734e+09	2.98996e+09	2.55468e+08	2.68365e+09	1.89428e+09	1.05519e+08	7.33096e+07
SB05-035	Media_Alpha_Parental			4.94525e+06	125311	0	4.45857e+08	4.35059e+08	1.37952e+09	7.42991e+06	0	1.70755e+09	7.6537e+06	864923	508758	2.28807e+09	3.08937e+08	0	8.02124e+09	2.60659e+06	2.04377e+10	1.54096e+09	1.79289e+10	9.35082e+08	9.06522e+09	8.94064e+07	738717	470527	6.32083e+09	7.62264e+06	3.11762e+10	1.42057e+09	4.51646e+08	2.05197e+09	4.7169e+08	1.25974e+07	1.61431e+06	0	6.95461e+09	5.54118e+07	2.97258e+10	2.57134e+09	1.74024e+09	2.87673e+09	2.28998e+08	2.76229e+09	2.10295e+09	1.22193e+08	7.21645e+07
SB05-036	Media_Alpha_G12D			5.6992e+06	135483	98586.6	4.32273e+08	4.89724e+08	1.41095e+09	2.74556e+06	0	1.77408e+09	6.68175e+06	883796	425825	2.28209e+09	2.08157e+08	0	8.17007e+09	3.84549e+06	2.11625e+10	1.32966e+09	1.89428e+10	8.1604e+08	9.27376e+09	9.46112e+07	1.3779e+06	1.17482e+06	6.5768e+09	6.66956e+06	3.18263e+10	1.51886e+09	2.24358e+08	1.86079e+09	4.86945e+08	1.74494e+07	1.41251e+06	0	7.32223e+09	4.36666e+07	2.907e+10	2.20939e+09	1.79427e+09	3.0135e+09	1.75278e+08	2.92483e+09	2.09003e+09	1.18715e+08	7.37914e+07
SB05-037	Media_Alpha_G12D			7.54678e+06	368321	312787	4.43435e+08	5.11053e+08	1.45159e+09	3.6718e+06	0	1.83917e+09	6.20079e+06	869989	420022	2.24524e+09	1.92188e+08	0	8.2092e+09	3.47534e+06	2.32887e+10	1.53228e+09	1.71855e+10	7.54075e+08	9.1533e+09	9.72325e+07	2.00189e+06	1.29732e+06	6.67229e+09	6.93762e+06	3.12944e+10	1.56524e+09	2.44137e+08	1.93151e+09	4.53513e+08	1.67446e+07	1.36803e+06	0	7.12099e+09	4.49445e+07	3.04379e+10	2.43488e+09	2.02345e+09	3.1905e+09	1.73708e+08	2.88008e+09	1.88899e+09	1.05654e+08	7.3015e+07
SB05-038	Media_Alpha_G12D			7.42474e+06	604463	276262	4.29331e+08	4.81817e+08	1.43697e+09	2.93261e+06	0	1.82041e+09	7.66466e+06	852777	492088	2.25933e+09	1.91699e+08	0	8.12668e+09	3.8181e+06	2.27824e+10	1.41987e+09	1.74371e+10	7.40692e+08	9.44347e+09	9.89791e+07	1.94276e+06	1.49787e+06	6.70236e+09	7.38377e+06	3.13388e+10	1.50381e+09	2.34184e+08	1.9983e+09	4.71136e+08	1.74374e+07	1.91877e+06	0	7.10275e+09	4.23713e+07	3.10646e+10	2.33848e+09	1.91953e+09	3.09208e+09	1.82957e+08	2.8593e+09	1.86216e+09	1.07929e+08	7.64126e+07
SB05-039	Media_Alpha_G12D			4.68971e+06	150857	165413	4.19802e+08	4.68652e+08	1.39008e+09	2.62199e+06	0	1.75371e+09	5.60658e+06	967332	466622	2.27613e+09	1.86494e+08	0	8.16606e+09	4.35314e+06	2.08752e+10	1.23534e+09	1.92576e+10	7.8908e+08	9.3789e+09	8.93217e+07	1.1551e+06	961109	6.57873e+09	5.45011e+06	3.20066e+10	1.43194e+09	2.2668e+08	1.99377e+09	4.85438e+08	1.55329e+07	1.72877e+06	0	7.09467e+09	3.94191e+07	2.91074e+10	2.21313e+09	1.72879e+09	2.92794e+09	1.66161e+08	2.95761e+09	2.17524e+09	1.09235e+08	7.46014e+07
SB05-040	Media_Alpha_G12D			6.18966e+06	172129	133200	4.20487e+08	4.82917e+08	1.42354e+09	3.03307e+06	0	1.81753e+09	6.23335e+06	1.15749e+06	389935	2.23892e+09	1.8731e+08	0	8.17441e+09	4.8163e+06	2.2583e+10	1.46344e+09	1.74537e+10	7.63948e+08	9.51668e+09	9.15715e+07	1.75015e+06	1.16557e+06	6.52808e+09	5.42474e+06	3.19812e+10	1.56065e+09	2.29384e+08	1.84693e+09	4.65924e+08	1.65171e+07	1.67981e+06	0	7.27976e+09	4.42208e+07	3.03884e+10	2.52018e+09	1.90219e+09	3.10866e+09	1.7653e+08	2.82042e+09	1.95047e+09	1.08006e+08	7.2639e+07
SB05-041	Media_Alpha_G12V			5.58663e+06	384696	80176.2	3.66844e+08	3.97145e+08	1.44328e+09	3.624e+06	0	1.85949e+09	1.21152e+07	1.19196e+06	499478	2.23413e+09	1.9002e+08	0	8.42759e+09	3.20227e+06	2.34111e+10	1.40889e+09	1.73637e+10	6.98184e+08	9.54185e+09	6.4966e+07	1.22549e+06	420701	6.73097e+09	2.78457e+06	3.20461e+10	1.19065e+09	1.69628e+08	1.9458e+09	4.80054e+08	8.25428e+06	2.35084e+06	0	7.18864e+09	4.16939e+07	3.07565e+10	2.40895e+09	2.00542e+09	3.2034e+09	2.0513e+08	2.90852e+09	1.98066e+09	9.40186e+07	7.10694e+07
SB05-042	Media_Alpha_G12V			6.62595e+06	54624	234945	3.62087e+08	3.90556e+08	1.44066e+09	3.5806e+06	0	1.84362e+09	1.12876e+07	1.46391e+06	573018	2.23519e+09	1.76791e+08	0	8.42668e+09	1.83559e+06	2.31363e+10	1.39021e+09	1.77612e+10	7.12358e+08	9.50405e+09	6.3173e+07	767162	527480	6.86232e+09	4.85003e+06	3.18502e+10	1.15986e+09	1.75612e+08	1.84018e+09	4.81934e+08	9.1927e+06	2.02788e+06	0	7.16181e+09	4.05057e+07	3.13478e+10	2.30519e+09	1.96392e+09	3.1468e+09	1.95867e+08	2.83866e+09	1.93084e+09	8.83334e+07	7.57629e+07
SB05-043	Media_Alpha_G12V			4.00728e+06	154439	100163	3.70562e+08	3.98374e+08	1.41234e+09	3.72633e+06	0	1.81578e+09	1.15868e+07	1.26421e+06	630802	2.2777e+09	1.72148e+08	0	8.39409e+09	4.33664e+06	2.20689e+10	1.32715e+09	1.85034e+10	7.50825e+08	9.46814e+09	6.4838e+07	887264	266794	6.57556e+09	1.69525e+06	3.15594e+10	1.15924e+09	1.65265e+08	1.89995e+09	4.96888e+08	9.43061e+06	2.04781e+06	0	7.18758e+09	4.11593e+07	2.9716e+10	2.47809e+09	1.86155e+09	3.0809e+09	1.98507e+08	3.08166e+09	2.16969e+09	9.60497e+07	7.4069e+07
SB05-044	Media_Alpha_G12V			5.69655e+06	68539.7	69446.7	3.60057e+08	3.66138e+08	1.45013e+09	2.50937e+06	0	1.86329e+09	1.05139e+07	1.32801e+06	629277	2.27724e+09	1.65946e+08	0	8.57729e+09	4.28295e+06	2.36598e+10	1.30341e+09	1.74295e+10	6.42627e+08	9.39174e+09	5.5278e+07	686619	271813	6.7346e+09	3.62211e+06	3.17183e+10	1.06037e+09	1.69699e+08	1.93842e+09	4.90472e+08	8.89778e+06	2.60224e+06	0	7.13532e+09	3.85828e+07	3.11512e+10	2.31173e+09	1.98719e+09	3.19597e+09	1.87807e+08	3.00022e+09	1.97072e+09	8.54931e+07	7.10645e+07
SB05-045	Media_Alpha_G12V			4.15383e+06	7431.59	0	3.68155e+08	3.92157e+08	1.39803e+09	2.46659e+06	0	1.79289e+09	1.10432e+07	1.43502e+06	595598	2.24835e+09	1.69228e+08	0	8.41546e+09	2.5181e+06	2.131e+10	1.2327e+09	1.95157e+10	7.76363e+08	9.39839e+09	5.94098e+07	283205	562449	6.71589e+09	3.50968e+06	3.20105e+10	1.12635e+09	1.62775e+08	1.93005e+09	4.96363e+08	8.58953e+06	2.06309e+06	0	7.17157e+09	3.95937e+07	2.97312e+10	2.05794e+09	1.76865e+09	3.03746e+09	1.81061e+08	2.98671e+09	2.21416e+09	8.99038e+07	7.2278e+07
SB05-076	Amide control			968940	0	0	6.22337e+07	0	1.95681e+09	0	0	2.38384e+09	0	0	0	1.98092e+09	0	0	1.33209e+10	0	1.94948e+10	0	1.68077e+10	0	8.33855e+09	0	0	0	7.96547e+09	0	2.66466e+10	0	4.44707e+09	0	4.51301e+08	0	3.95851e+06	0	5.77469e+09	1.40808e+06	3.3048e+10	2.6702e+09	2.02421e+09	5.56968e+09	2.51892e+08	2.86352e+09	1.95229e+09	7.51e+06	8.41894e+07
SB05-077	Amide control			891081	0	0	6.30563e+07	0	1.89443e+09	0	0	2.29412e+09	0	0	0	1.9882e+09	0	0	1.30153e+10	0	1.92899e+10	0	1.58338e+10	0	8.3024e+09	0	0	0	7.99645e+09	0	2.7086e+10	0	4.42514e+09	0	4.44101e+08	0	4.66834e+06	0	5.81116e+09	1.41806e+06	3.41631e+10	2.56947e+09	2.0277e+09	5.3771e+09	2.50134e+08	2.91334e+09	2.00198e+09	7.61115e+06	8.37935e+07
SB05-078	Amide control			442175	0	0	6.52393e+07	0	1.83667e+09	0	0	2.27163e+09	0	0	0	2.0924e+09	0	0	1.27036e+10	0	1.79653e+10	0	1.9018e+10	0	8.54147e+09	0	0	0	7.66417e+09	0	2.75042e+10	0	4.85962e+09	0	4.4164e+08	0	3.70661e+06	0	5.87795e+09	619670	3.02987e+10	2.34659e+09	2.12555e+09	5.31738e+09	2.46493e+08	2.89534e+09	2.27484e+09	4.8646e+06	8.60477e+07
SB05-079	Amide control			1.43506e+06	0	0	6.198e+07	0	1.86461e+09	0	0	2.26859e+09	0	0	0	2.056e+09	0	0	1.29086e+10	0	1.79575e+10	0	1.83527e+10	0	8.36166e+09	0	0	0	7.7124e+09	0	2.74246e+10	0	4.90313e+09	0	4.54568e+08	0	3.97295e+06	0	6.04951e+09	1.3946e+06	3.09179e+10	2.443e+09	2.16068e+09	5.33021e+09	2.44793e+08	2.98452e+09	2.22378e+09	5.72036e+06	8.73824e+07
SB05-080	Amide control			1.06765e+06	0	0	6.23047e+07	0	1.93172e+09	0	0	2.31036e+09	0	0	0	2.10517e+09	0	0	1.31178e+10	0	1.93744e+10	0	1.72808e+10	0	8.5005e+09	0	0	0	7.87105e+09	0	2.73307e+10	0	4.73616e+09	0	4.56725e+08	0	4.07113e+06	0	5.83905e+09	0	3.09428e+10	2.50632e+09	2.08694e+09	5.46092e+09	2.45583e+08	2.91832e+09	2.12732e+09	5.50327e+06	8.44539e+07
SB05-081	Ammonia control			260167	0	0	2.28546e+08	0	3.06021e+09	0	0	2.61424e+09	0	0	0	2.64164e+09	0	4.11453e+08	0	0	2.02358e+10	0	2.08727e+10	0	8.77413e+09	0	0	0	8.5179e+09	0	2.57779e+10	0	2.88974e+08	0	5.66095e+08	0	4.58281e+06	0	5.1957e+09	0	3.59982e+10	3.17593e+09	2.49357e+09	6.45829e+09	3.02305e+08	3.11909e+09	1.80795e+09	5.34889e+06	1.70744e+08
SB05-082	Ammonia control			876093	0	0	2.3998e+08	0	3.3153e+09	0	0	2.8419e+09	0	0	0	2.69305e+09	0	4.42111e+08	0	0	2.47779e+10	0	3.55748e+09	0	1.00133e+10	0	0	0	9.93656e+09	0	2.70475e+10	0	3.6069e+08	0	5.72007e+08	0	6.06477e+06	0	5.14206e+09	0	3.99681e+10	3.61197e+09	2.70052e+09	7.07447e+09	3.35535e+08	3.34171e+09	1.96122e+09	6.56079e+06	1.70884e+08
SB05-083	Ammonia control			891311	0	0	2.29489e+08	0	3.0926e+09	0	0	2.71096e+09	0	0	0	2.59626e+09	0	4.1109e+08	0	0	2.18524e+10	0	1.98146e+10	0	9.19564e+09	0	0	0	9.22985e+09	0	2.51203e+10	0	3.36046e+08	0	5.81893e+08	0	5.30786e+06	0	5.12251e+09	0	3.52416e+10	3.18511e+09	2.53697e+09	6.57506e+09	3.0887e+08	3.22172e+09	1.82472e+09	5.24616e+06	1.6165e+08
SB05-084	Ammonia control			1.79847e+06	0	0	2.29748e+08	0	3.13295e+09	0	0	2.67579e+09	0	0	0	2.55687e+09	0	4.1346e+08	0	0	2.21421e+10	0	1.87797e+10	0	9.02998e+09	0	0	0	9.03813e+09	0	2.45989e+10	0	3.33883e+08	0	5.45742e+08	0	5.54958e+06	0	4.61788e+09	0	3.81357e+10	3.11829e+09	2.48954e+09	6.60701e+09	3.01876e+08	3.10647e+09	1.79406e+09	5.71781e+06	1.54726e+08
SB05-085	Ammonia control			873359	0	0	2.20013e+08	0	3.15101e+09	0	0	2.70998e+09	0	0	0	2.55208e+09	0	4.14159e+08	0	0	2.21516e+10	0	1.96461e+10	0	9.15575e+09	0	0	0	9.26325e+09	0	2.51101e+10	0	3.36615e+08	0	5.51103e+08	0	5.60686e+06	0	4.92616e+09	0	3.60161e+10	3.2831e+09	2.49699e+09	6.65118e+09	3.13219e+08	3.07038e+09	1.84038e+09	5.49071e+06	1.59088e+08
SB05-086	Alpha control			2.31489e+06	0	0	7.06053e+07	0	1.46731e+09	0	0	1.97519e+09	0	0	0	2.24546e+09	2.04484e+06	0	9.36533e+09	2.18559e+06	2.51262e+10	0	2.00922e+10	0	9.65733e+09	0	0	0	6.98648e+09	0	3.21969e+10	0	1.13089e+08	2.15981e+09	5.10942e+08	0	2.76321e+06	0	7.51062e+09	0	3.22683e+10	2.15144e+09	1.95914e+09	3.41138e+09	1.29796e+08	3.31767e+09	2.01743e+09	5.75145e+06	7.46072e+07
SB05-087	Alpha control			1.85094e+06	0	0	6.63095e+07	0	1.43691e+09	0	0	1.89441e+09	0	0	0	2.25527e+09	1.93135e+06	0	9.23355e+09	932059	2.54752e+10	0	1.96694e+10	0	9.82814e+09	0	0	0	7.09467e+09	0	3.20135e+10	0	1.06528e+08	2.26948e+09	5.3432e+08	0	2.96462e+06	0	7.91203e+09	0	3.15548e+10	2.21606e+09	1.94634e+09	3.27192e+09	1.24536e+08	3.28695e+09	2.16406e+09	5.03058e+06	7.50596e+07
SB05-088	Alpha control			1.93189e+06	0	0	6.90398e+07	0	1.44185e+09	0	0	1.91989e+09	0	0	0	2.29079e+09	1.71011e+06	0	9.35442e+09	1.91979e+06	2.54939e+10	0	1.92165e+10	0	9.83852e+09	0	0	0	7.0908e+09	0	3.17999e+10	0	1.0059e+08	2.13388e+09	5.48823e+08	0	2.88985e+06	0	7.75822e+09	0	3.182e+10	2.01275e+09	1.98698e+09	3.32813e+09	1.27342e+08	3.3379e+09	2.21676e+09	5.35758e+06	7.38994e+07
SB05-089	Alpha control			2.24403e+06	0	0	6.51667e+07	0	1.44243e+09	0	0	1.922e+09	0	0	0	2.22197e+09	1.79511e+06	0	9.27377e+09	1.52117e+06	2.52431e+10	0	1.98839e+10	0	9.85697e+09	0	0	0	7.13515e+09	0	3.206e+10	0	1.02589e+08	2.15452e+09	5.38033e+08	0	2.58912e+06	0	7.8347e+09	0	3.16855e+10	2.09538e+09	2.00345e+09	3.34382e+09	1.2777e+08	3.30424e+09	2.16208e+09	4.85016e+06	7.39828e+07
SB05-090	Alpha control			2.00908e+06	0	0	6.97318e+07	0	1.44216e+09	0	0	1.92036e+09	0	0	0	2.22298e+09	1.97156e+06	0	9.34716e+09	1.34255e+06	2.54931e+10	0	1.95183e+10	0	9.64038e+09	0	0	0	7.11197e+09	0	3.20415e+10	0	1.05516e+08	2.12663e+09	5.3006e+08	0	2.55573e+06	0	7.75607e+09	0	3.1791e+10	2.05732e+09	2.02939e+09	3.30248e+09	1.27245e+08	3.2886e+09	2.08861e+09	5.02664e+06	7.5488e+07
[truncated: 42 more columns]

## Sheet: 15N CoRe
			15N-amide-glutamine media
Code	Sample	Cell count	adenine	adenine_N1	adenine_N2	alanine	alanine_N1	asparagine	asparagine_N1	asparagine_N2	aspartate	aspartate_N1	dihydroorotate	dihydroorotate_N1	glutamate	glutamate_N1	glutamine	glutamine_N1	glutamine_N2	isoleucine	isoleucine_N1	leucine	leucine_N1	methionine	methionine_N1	orotate	orotate_N1	phenylalanine	phenylalanine_N1	proline	proline_N1	pyroglutamic acid	pyroglutamic acid_N1	serine	serine_N1	uridine	uridine_N1	valine	valine_N1	arginine	creatine	creatinine	histidine	taurine	threonine	tryptophan	2-ketoglutarate	4-guanidinobutanoate	acetylcarnitine
SB05-076	Amide control		968940	0	0	6.22337e+07	0	1.95681e+09	0	0	2.38384e+09	0	0	0	1.98092e+09	0	0	1.33209e+10	0	1.94948e+10	0	1.68077e+10	0	8.33855e+09	0	0	0	7.96547e+09	0	2.66466e+10	0	4.44707e+09	0	4.51301e+08	0	3.95851e+06	0	5.77469e+09	1.40808e+06	3.3048e+10	2.6702e+09	2.02421e+09	5.56968e+09	2.51892e+08	2.86352e+09	1.95229e+09	7.51e+06	8.41894e+07	5.69215e+07
SB05-077	Amide control		891081	0	0	6.30563e+07	0	1.89443e+09	0	0	2.29412e+09	0	0	0	1.9882e+09	0	0	1.30153e+10	0	1.92899e+10	0	1.58338e+10	0	8.3024e+09	0	0	0	7.99645e+09	0	2.7086e+10	0	4.42514e+09	0	4.44101e+08	0	4.66834e+06	0	5.81116e+09	1.41806e+06	3.41631e+10	2.56947e+09	2.0277e+09	5.3771e+09	2.50134e+08	2.91334e+09	2.00198e+09	7.61115e+06	8.37935e+07	5.22926e+07
SB05-078	Amide control		442175	0	0	6.52393e+07	0	1.83667e+09	0	0	2.27163e+09	0	0	0	2.0924e+09	0	0	1.27036e+10	0	1.79653e+10	0	1.9018e+10	0	8.54147e+09	0	0	0	7.66417e+09	0	2.75042e+10	0	4.85962e+09	0	4.4164e+08	0	3.70661e+06	0	5.87795e+09	619670	3.02987e+10	2.34659e+09	2.12555e+09	5.31738e+09	2.46493e+08	2.89534e+09	2.27484e+09	4.8646e+06	8.60477e+07	5.54587e+07
SB05-079	Amide control		1.43506e+06	0	0	6.198e+07	0	1.86461e+09	0	0	2.26859e+09	0	0	0	2.056e+09	0	0	1.29086e+10	0	1.79575e+10	0	1.83527e+10	0	8.36166e+09	0	0	0	7.7124e+09	0	2.74246e+10	0	4.90313e+09	0	4.54568e+08	0	3.97295e+06	0	6.04951e+09	1.3946e+06	3.09179e+10	2.443e+09	2.16068e+09	5.33021e+09	2.44793e+08	2.98452e+09	2.22378e+09	5.72036e+06	8.73824e+07	5.50675e+07
SB05-080	Amide control		1.06765e+06	0	0	6.23047e+07	0	1.93172e+09	0	0	2.31036e+09	0	0	0	2.10517e+09	0	0	1.31178e+10	0	1.93744e+10	0	1.72808e+10	0	8.5005e+09	0	0	0	7.87105e+09	0	2.73307e+10	0	4.73616e+09	0	4.56725e+08	0	4.07113e+06	0	5.83905e+09	0	3.09428e+10	2.50632e+09	2.08694e+09	5.46092e+09	2.45583e+08	2.91832e+09	2.12732e+09	5.50327e+06	8.44539e+07	5.68705e+07
	average		960981	0	0	6.29628e+07	0	1.89685e+09	0	0	2.30571e+09	0	0	0	2.04454e+09	0	0	1.30132e+10	0	1.88164e+10	0	1.74586e+10	0	8.40892e+09	0	0	0	7.84191e+09	0	2.71984e+10	0	4.67422e+09	0	4.49667e+08	0	4.07551e+06	0	5.87047e+09	968083	3.18741e+10	2.50712e+09	2.08502e+09	5.41106e+09	2.47779e+08	2.91501e+09	2.11604e+09	6.24187e+06	8.51734e+07	5.53222e+07
SB05-001	Media_Amide_Parental	1500000	8.23497e+06	0	1.42777e+06	6.59377e+08	8.61847e+06	1.91601e+09	1.87072e+07	0	2.23498e+09	0	362387	565825	2.38617e+09	6.45584e+06	0	1.15559e+10	1.13694e+06	1.84941e+10	2.71651e+07	1.46076e+10	9.92055e+06	8.04248e+09	0	0	1.93822e+06	7.22283e+09	0	2.77158e+10	2.76895e+07	4.90329e+09	0	3.94604e+08	0	2.64701e+06	2.03622e+06	5.20828e+09	1.75487e+06	3.06955e+10	3.14967e+09	2.06543e+09	5.07997e+09	5.04436e+08	2.26569e+09	1.71705e+09	1.03852e+08	7.96052e+07	4.99212e+07
SB05-002	Media_Amide_Parental	1500000	8.58536e+06	0	1.21848e+06	6.82586e+08	9.61051e+06	1.88692e+09	1.98229e+07	0	2.22453e+09	0	202846	599800	2.37939e+09	7.05849e+06	0	1.12421e+10	1.67694e+06	1.84649e+10	3.41333e+07	1.44774e+10	8.69416e+06	7.96227e+09	0	0	2.41862e+06	7.26741e+09	0	2.81965e+10	2.45815e+07	4.87732e+09	0	3.89974e+08	0	2.5012e+06	2.21622e+06	5.11954e+09	794279	3.07354e+10	2.80112e+09	2.11069e+09	4.99741e+09	4.80134e+08	2.19294e+09	1.686e+09	1.10561e+08	7.97185e+07	4.97493e+07
SB05-003	Media_Amide_Parental	1500000	7.81557e+06	0	1.90271e+06	7.37189e+08	1.04102e+07	1.92612e+09	2.19129e+07	0	2.21089e+09	0	207745	720383	2.3614e+09	6.68439e+06	0	1.13599e+10	0	1.83817e+10	3.47534e+07	1.45031e+10	1.32849e+07	7.88158e+09	0	0	1.82168e+06	7.22326e+09	0	2.7972e+10	3.04662e+07	4.91238e+09	0	3.82916e+08	0	2.33736e+06	2.08023e+06	5.15899e+09	2.04977e+06	3.04091e+10	3.41029e+09	2.09886e+09	5.05485e+09	4.9936e+08	2.2288e+09	1.71563e+09	1.15644e+08	8.33129e+07	4.96427e+07
SB05-004	Media_Amide_Parental	1500000	6.70813e+06	0	884285	6.67826e+08	8.75994e+06	1.87524e+09	1.78304e+07	0	1.99935e+09	0	282988	509275	2.28019e+09	5.45174e+06	0	1.12435e+10	2.08761e+06	1.83202e+10	3.11094e+07	1.46908e+10	1.05364e+07	7.89159e+09	0	0	2.03336e+06	7.21273e+09	0	2.77664e+10	2.71056e+07	4.75782e+09	0	4.03479e+08	0	2.30778e+06	2.2735e+06	5.12132e+09	2.50093e+06	3.17352e+10	3.18904e+09	2.08752e+09	5.02814e+09	5.09502e+08	2.2122e+09	1.69922e+09	1.08536e+08	8.54711e+07	5.01672e+07
SB05-005	Media_Amide_Parental	1500000	7.49839e+06	0	674359	6.67232e+08	8.04774e+06	1.91892e+09	1.74379e+07	0	2.23402e+09	0	307793	581868	2.31329e+09	4.77728e+06	0	1.14461e+10	1.07662e+06	1.79919e+10	2.64154e+07	1.49111e+10	1.18426e+07	7.98892e+09	0	0	1.9152e+06	7.30647e+09	0	2.81217e+10	2.13348e+07	4.68734e+09	0	3.93342e+08	0	2.23289e+06	2.42449e+06	5.31399e+09	626366	3.11269e+10	3.04799e+09	2.08256e+09	5.02373e+09	4.5858e+08	2.25507e+09	1.71792e+09	9.87958e+07	8.39009e+07	5.18229e+07
SB05-006	Media_Amide_G12D	1400000	6.89327e+06	0	1.88229e+06	7.38701e+08	9.63737e+06	1.89856e+09	8.40487e+06	0	2.2352e+09	0	466258	661873	2.26066e+09	4.3596e+06	0	1.12651e+10	2.34499e+06	1.77172e+10	2.57316e+07	1.58092e+10	1.30436e+07	8.11376e+09	0	0	4.24118e+06	7.46446e+09	0	2.86385e+10	2.31113e+07	4.53654e+09	0	4.10295e+08	0	2.10248e+06	1.37768e+06	5.33426e+09	1.31267e+06	3.15046e+10	2.9405e+09	2.05386e+09	5.16855e+09	3.67738e+08	2.3147e+09	1.76076e+09	1.07814e+08	8.39152e+07	5.24973e+07
SB05-007	Media_Amide_G12D	1400000	6.93608e+06	0	1.48493e+06	7.30922e+08	9.91207e+06	2.05793e+09	9.06564e+06	0	2.38571e+09	0	471535	557255	2.35237e+09	3.24129e+06	0	1.22107e+10	2.10052e+06	1.96632e+10	2.64712e+07	3.84023e+09	1.09498e+06	8.79858e+09	0	0	3.73486e+06	7.8941e+09	0	2.97676e+10	1.9674e+07	4.78231e+09	0	4.31482e+08	0	3.08383e+06	1.19994e+06	5.59054e+09	918630	3.38832e+10	3.01412e+09	2.1762e+09	5.61152e+09	3.62637e+08	2.53628e+09	1.84594e+09	1.04242e+08	8.78524e+07	3.11304e+07
SB05-008	Media_Amide_G12D	1400000	7.08889e+06	0	1.94066e+06	7.03827e+08	9.4524e+06	1.78941e+09	8.56892e+06	0	2.12013e+09	0	345859	624325	2.18287e+09	3.85399e+06	0	1.09671e+10	422437	1.67056e+10	2.14735e+07	1.68345e+10	1.00924e+07	7.8837e+09	0	0	3.09233e+06	7.21411e+09	0	2.88715e+10	2.2588e+07	4.31416e+09	0	4.06893e+08	0	1.54324e+06	699599	5.52551e+09	704765	3.07683e+10	2.61533e+09	2.11433e+09	4.75582e+09	3.2899e+08	2.32126e+09	1.84162e+09	1.03092e+08	8.00772e+07	5.17575e+07
SB05-009	Media_Amide_G12D	1400000	7.50232e+06	0	2.0742e+06	6.66917e+08	9.62589e+06	1.81224e+09	8.2391e+06	0	2.164e+09	0	399976	425589	2.17112e+09	2.52459e+06	0	1.11498e+10	1.56993e+06	1.64932e+10	2.1899e+07	1.74482e+10	1.01249e+07	7.93923e+09	0	0	2.7599e+06	7.24269e+09	0	2.8164e+10	2.41018e+07	4.479e+09	0	4.0108e+08	0	2.14563e+06	720374	5.50806e+09	1.22913e+06	3.04483e+10	2.6008e+09	2.20329e+09	4.95464e+09	3.39423e+08	2.36877e+09	1.89624e+09	1.02176e+08	8.38443e+07	5.12869e+07
SB05-010	Media_Amide_G12D	1400000	6.84755e+06	0	1.32781e+06	7.38365e+08	8.8302e+06	2.02162e+09	9.26863e+06	0	2.40006e+09	0	383869	392317	2.20328e+09	2.32206e+06	0	1.22399e+10	0	2.02184e+10	2.26806e+07	2.27549e+09	10203.2	8.60197e+09	0	0	3.31748e+06	8.08852e+09	0	3.03166e+10	2.07811e+07	4.51241e+09	0	4.23113e+08	0	2.69725e+06	1.10089e+06	5.80809e+09	574543	3.42131e+10	2.88928e+09	2.28575e+09	5.38344e+09	3.59195e+08	2.54239e+09	1.82092e+09	1.00205e+08	8.98309e+07	2.89502e+07
SB05-011	Media_Amide_G12V	1.33333e+06	5.31954e+06	0	797963	5.6931e+08	6.42199e+06	1.84426e+09	7.13884e+06	0	2.19406e+09	0	740675	844119	2.18381e+09	1.84958e+06	0	1.15631e+10	572445	1.71238e+10	1.51742e+07	1.69619e+10	3.55807e+06	8.09382e+09	0	0	1.4731e+06	7.4192e+09	0	2.87688e+10	1.78529e+07	4.38484e+09	0	4.31654e+08	0	2.83563e+06	806010	5.34686e+09	2.33801e+06	3.05428e+10	2.81473e+09	2.11276e+09	5.0456e+09	3.55682e+08	2.55174e+09	1.95403e+09	8.55784e+07	8.35624e+07	5.16798e+07
SB05-012	Media_Amide_G12V	1.33333e+06	4.927e+06	0	660158	5.94541e+08	5.07836e+06	1.90828e+09	7.33641e+06	0	2.27199e+09	0	788398	681653	2.17805e+09	1.91083e+06	0	1.18498e+10	1.65304e+06	1.86847e+10	1.86326e+07	1.47157e+10	2.23741e+06	8.25382e+09	0	0	1.6489e+06	7.58742e+09	0	2.86844e+10	1.4405e+07	4.29875e+09	0	4.09712e+08	0	3.39212e+06	1.46696e+06	5.41217e+09	924755	3.16499e+10	3.05067e+09	2.03175e+09	5.21521e+09	3.69104e+08	2.45371e+09	1.8102e+09	8.19826e+07	8.16992e+07	5.00873e+07
SB05-013	Media_Amide_G12V	1.33333e+06	5.1697e+06	0	426763	6.31656e+08	5.75421e+06	1.94551e+09	8.93037e+06	0	2.3227e+09	0	1.31855e+06	857847	2.19835e+09	1.88508e+06	0	1.17946e+10	1.47737e+06	1.85084e+10	1.71537e+07	1.57271e+10	8.33685e+06	8.27933e+09	0	0	1.66472e+06	7.10005e+09	0	2.80375e+10	1.35096e+07	4.41382e+09	0	3.9567e+08	0	3.78754e+06	1.31635e+06	5.43996e+09	720090	3.14502e+10	3.07006e+09	2.05132e+09	5.38606e+09	3.61912e+08	2.51969e+09	1.81285e+09	8.95935e+07	8.23426e+07	5.01754e+07
SB05-014	Media_Amide_G12V	1.33333e+06	4.90342e+06	0	352123	5.51994e+08	5.39386e+06	1.8133e+09	7.06166e+06	0	2.11694e+09	0	1.03806e+06	441915	2.17861e+09	1.59056e+06	0	1.14636e+10	1.18845e+06	1.69415e+10	1.49336e+07	1.70301e+10	3.93372e+06	8.0791e+09	0	0	690548	7.33251e+09	0	2.8721e+10	1.57095e+07	4.21129e+09	0	4.12013e+08	0	2.77842e+06	1.01415e+06	5.47954e+09	553635	3.09182e+10	2.6199e+09	2.12076e+09	4.85149e+09	3.35524e+08	2.54639e+09	1.98208e+09	8.42711e+07	7.83777e+07	5.38773e+07
SB05-015	Media_Amide_G12V	1.33333e+06	4.75893e+06	0	286127	5.80325e+08	4.59202e+06	1.89549e+09	7.15901e+06	0	2.27649e+09	0	848807	525559	2.0895e+09	1.35872e+06	0	1.17313e+10	0	1.91432e+10	1.65859e+07	1.5296e+10	8.36348e+06	8.09669e+09	0	0	1.19063e+06	7.70841e+09	0	2.76116e+10	1.31227e+07	4.16452e+09	0	4.01495e+08	0	3.4122e+06	1.1506e+06	5.38397e+09	1.47331e+06	3.2306e+10	2.90168e+09	2.14459e+09	5.15213e+09	3.50771e+08	2.44819e+09	1.78105e+09	7.92434e+07	8.40584e+07	5.49271e+07
			15N-amide-glutamine CoRe
SB05-001	Media_Amide_Parental		4.84932	0	0.951848	397.61	5.74564	12.7736	12.4715	0	-47.1489	0	0.241591	0.377217	227.757	4.30389	0	-971.588	0.757961	-214.847	18.11	-1900.65	6.6137	-244.29	0	0	1.29215	-412.719	0	344.898	18.4596	152.709	0	-36.7088	0	-0.95233	1.35748	-441.46	0.524525	-785.749	428.371	-13.0541	-220.728	171.104	-432.879	-266	65.0734	-3.71211	-3.60065
SB05-002	Media_Amide_Parental		5.08292	0	0.812321	413.082	6.40701	-6.618	13.2153	0	-54.1179	0	0.135231	0.399867	223.235	4.70566	0	-1180.78	1.11796	-234.338	22.7555	-1987.48	5.79611	-297.765	0	0	1.61242	-383.001	0	665.378	16.3877	135.398	0	-39.7953	0	-1.04954	1.47748	-500.621	-0.11587	-759.121	196.001	17.1191	-275.77	154.903	-481.378	-286.695	69.5459	-3.6366	-3.71522
SB05-003	Media_Amide_Parental		4.56973	0	1.26847	449.484	6.94012	19.5141	14.6086	0	-63.2077	0	0.138497	0.480255	211.24	4.45626	0	-1102.21	0	-289.821	23.1689	-1970.3	8.85663	-351.556	0	0	1.21445	-412.435	0	515.694	20.3108	158.769	0	-44.5008	0	-1.15876	1.38682	-474.326	0.721126	-976.664	602.116	9.23298	-237.471	167.72	-457.473	-266.944	72.9348	-1.24036	-3.78631
SB05-004	Media_Amide_Parental		3.83143	0	0.589523	403.242	5.83996	-14.4057	11.8869	0	-204.239	0	0.188658	0.339516	157.103	3.63449	0	-1179.84	1.39174	-330.793	20.7396	-1845.22	7.02428	-344.883	0	0	1.35557	-419.452	0	378.631	18.0704	55.7304	0	-30.7918	0	-1.17848	1.51567	-499.438	1.0219	-92.5872	454.613	1.67181	-255.279	174.482	-468.539	-277.883	68.1963	0.19847	-3.43661
SB05-005	Media_Amide_Parental		4.35828	0	0.449573	402.846	5.36516	14.7132	11.6253	0	-47.7897	0	0.205196	0.387912	179.17	3.18485	0	-1044.76	0.717745	-549.628	17.6103	-1698.34	7.89504	-279.997	0	0	1.2768	-356.958	0	615.52	14.2232	8.74725	0	-37.5495	0	-1.22841	1.61633	-370.987	-0.227811	-498.132	360.58	-1.63978	-258.217	140.534	-439.958	-265.414	61.7026	-0.848334	-2.33284
SB05-006	Media_Amide_G12D		4.23735	0	1.34449	482.67	6.88383	1.22094	6.00348	0	-50.3598	0	0.333042	0.472766	154.372	3.114	0	-1248.67	1.67499	-785.112	18.3797	-1178.12	9.31688	-210.824	0	0	3.02941	-269.604	0	1028.64	16.5081	-98.3464	0	-28.1228	0	-1.40931	0.984056	-383.011	0.24613	-263.958	309.562	-22.2504	-173.221	85.685	-428.79	-253.772	72.5513	-0.898689	-2.01775
SB05-007	Media_Amide_G12D		4.26793	0	1.06067	477.114	7.08005	115.061	6.47545	0	57.1447	0	0.336811	0.398039	219.877	2.31521	0	-573.24	1.50037	604.894	18.908	-9727.39	0.782125	278.333	0	0	2.66775	37.2804	0	1835.13	14.0528	77.2074	0	-12.9889	0	-0.70834	0.8571	-199.953	-0.0353236	1435.06	362.146	65.1319	143.187	82.0414	-270.519	-192.93	70	1.91361	-17.2799
SB05-008	Media_Amide_G12D		4.37708	0	1.38619	457.76	6.75171	-76.7432	6.12066	0	-132.558	0	0.247042	0.445946	98.8058	2.75285	0	-1461.56	0.301741	-1507.7	15.3382	-445.778	7.20884	-375.156	0	0	2.20881	-448.43	0	1195.05	16.1343	-257.185	0	-30.5528	0	-1.80876	0.499714	-246.4	-0.188085	-789.883	77.2954	20.9359	-468.026	58.008	-424.111	-196.019	69.1784	-3.6401	-2.54617
SB05-009	Media_Amide_G12D		4.67239	0	1.48157	431.396	6.87563	-60.4317	5.88507	0	-101.221	0	0.285697	0.303992	90.4165	1.80328	0	-1331.02	1.12138	-1659.43	15.6422	-7.41405	7.23209	-335.491	0	0	1.97136	-428.017	0	689.7	17.2155	-139.443	0	-34.7049	0	-1.37848	0.514553	-258.864	0.186465	-1018.43	66.9157	84.4803	-326.011	65.4596	-390.168	-157.003	68.5247	-0.949373	-2.88236
SB05-010	Media_Amide_G12D		4.2047	0	0.948433	482.43	6.30728	89.1222	6.62045	0	67.3935	0	0.274192	0.280226	113.384	1.65862	0	-552.357	0	1001.44	16.2004	-10845.1	0.00728797	137.894	0	0	2.36963	176.15	0	2227.23	14.8437	-115.584	0	-18.9669	0	-0.98447	0.786348	-44.5631	-0.281101	1670.74	272.973	143.38	-19.7266	79.5826	-266.157	-210.802	67.1165	3.32678	-18.8371
SB05-011	Media_Amide_G12V		3.26892	0	0.598472	379.761	4.81649	-39.4396	5.35413	0	-83.7368	0	0.555506	0.633089	104.456	1.38719	0	-1087.58	0.429334	-1269.46	11.3807	-372.516	2.66855	-236.324	0	0	1.10483	-317.029	0	1177.8	13.3896	-217.039	0	-13.5095	0	-0.929908	0.604508	-392.711	1.02744	-998.45	230.708	20.8099	-274.098	80.9275	-272.456	-121.509	59.5024	-1.20825	-2.73181
SB05-012	Media_Amide_G12V		2.97452	0	0.495119	398.684	3.80877	8.57706	5.50231	0	-25.2878	0	0.591299	0.51124	100.132	1.43313	0	-872.604	1.23978	-98.7319	13.9745	-2057.18	1.67806	-116.326	0	0	1.23667	-190.868	0	1114.45	10.8037	-281.601	0	-29.9657	0	-0.512541	1.10022	-343.73	-0.0324965	-168.183	407.667	-39.9525	-146.891	90.9939	-345.975	-229.38	56.8056	-2.60561	-3.92614
SB05-013	Media_Amide_G12V		3.15654	0	0.320073	426.52	4.31566	36.4959	6.69778	0	12.7459	0	0.988913	0.643386	115.361	1.41381	0	-913.953	1.10803	-230.984	12.8652	-1298.6	6.25264	-97.1931	0	0	1.24854	-556.392	0	629.292	10.1322	-195.302	0	-40.4978	0	-0.215974	0.987266	-322.887	-0.185995	-317.937	422.21	-25.2725	-18.7525	85.6001	-296.491	-227.394	62.5137	-2.12312	-3.86006
SB05-014	Media_Amide_G12V		2.95683	0	0.264092	366.774	4.04539	-62.6598	5.29624	0	-141.572	0	0.778544	0.331436	100.556	1.19292	0	-1162.27	0.891337	-1406.16	11.2002	-321.364	2.95029	-247.367	0	0	0.517911	-382.049	0	1141.92	11.7821	-347.199	0	-28.24	0	-0.972816	0.760615	-293.199	-0.310836	-716.909	84.5859	26.8097	-419.678	65.8089	-276.468	-100.475	58.5219	-5.09675	-1.08364
SB05-015	Media_Amide_G12V		2.84847	0	0.214595	388.022	3.44401	-1.01948	5.36926	0	-21.9114	0	0.636605	0.394169	33.7187	1.01904	0	-961.457	0	245.134	12.4394	-1621.95	6.27261	-234.173	0	0	0.892974	-100.127	0	309.887	9.84203	-382.279	0	-36.1289	0	-0.497481	0.862954	-364.876	0.378917	323.942	295.92	44.683	-194.194	77.2442	-350.116	-251.242	54.7511	-0.836229	-0.296271
			15N-ammonium media
Code	Sample	Cell count	adenine	adenine_N1	adenine_N2	alanine	alanine_N1	asparagine	asparagine_N1	asparagine_N2	aspartate	aspartate_N1	dihydroorotate	dihydroorotate_N1	glutamate	glutamate_N1	glutamine	glutamine_N1	glutamine_N2	isoleucine	isoleucine_N1	leucine	leucine_N1	methionine	methionine_N1	orotate	orotate_N1	phenylalanine	phenylalanine_N1	proline	proline_N1	pyroglutamic acid	pyroglutamic acid_N1	serine	serine_N1	uridine	uridine_N1	valine	valine_N1	arginine	creatine	creatinine	histidine	taurine	threonine	tryptophan	2-ketoglutarate	4-guanidinobutanoate	acetylcarnitine
SB05-081	Ammonia control		260167	0	0	2.28546e+08	0	3.06021e+09	0	0	2.61424e+09	0	0	0	2.64164e+09	0	4.11453e+08	0	0	2.02358e+10	0	2.08727e+10	0	8.77413e+09	0	0	0	8.5179e+09	0	2.57779e+10	0	2.88974e+08	0	5.66095e+08	0	4.58281e+06	0	5.1957e+09	0	3.59982e+10	3.17593e+09	2.49357e+09	6.45829e+09	3.02305e+08	3.11909e+09	1.80795e+09	5.34889e+06	1.70744e+08	7.47624e+07
SB05-082	Ammonia control		876093	0	0	2.3998e+08	0	3.3153e+09	0	0	2.8419e+09	0	0	0	2.69305e+09	0	4.42111e+08	0	0	2.47779e+10	0	3.55748e+09	0	1.00133e+10	0	0	0	9.93656e+09	0	2.70475e+10	0	3.6069e+08	0	5.72007e+08	0	6.06477e+06	0	5.14206e+09	0	3.99681e+10	3.61197e+09	2.70052e+09	7.07447e+09	3.35535e+08	3.34171e+09	1.96122e+09	6.56079e+06	1.70884e+08	4.12971e+07
SB05-083	Ammonia control		891311	0	0	2.29489e+08	0	3.0926e+09	0	0	2.71096e+09	0	0	0	2.59626e+09	0	4.1109e+08	0	0	2.18524e+10	0	1.98146e+10	0	9.19564e+09	0	0	0	9.22985e+09	0	2.51203e+10	0	3.36046e+08	0	5.81893e+08	0	5.30786e+06	0	5.12251e+09	0	3.52416e+10	3.18511e+09	2.53697e+09	6.57506e+09	3.0887e+08	3.22172e+09	1.82472e+09	5.24616e+06	1.6165e+08	6.82568e+07
SB05-084	Ammonia control		1.79847e+06	0	0	2.29748e+08	0	3.13295e+09	0	0	2.67579e+09	0	0	0	2.55687e+09	0	4.1346e+08	0	0	2.21421e+10	0	1.87797e+10	0	9.02998e+09	0	0	0	9.03813e+09	0	2.45989e+10	0	3.33883e+08	0	5.45742e+08	0	5.54958e+06	0	4.61788e+09	0	3.81357e+10	3.11829e+09	2.48954e+09	6.60701e+09	3.01876e+08	3.10647e+09	1.79406e+09	5.71781e+06	1.54726e+08	6.55215e+07
SB05-085	Ammonia control		873359	0	0	2.20013e+08	0	3.15101e+09	0	0	2.70998e+09	0	0	0	2.55208e+09	0	4.14159e+08	0	0	2.21516e+10	0	1.96461e+10	0	9.15575e+09	0	0	0	9.26325e+09	0	2.51101e+10	0	3.36615e+08	0	5.51103e+08	0	5.60686e+06	0	4.92616e+09	0	3.60161e+10	3.2831e+09	2.49699e+09	6.65118e+09	3.13219e+08	3.07038e+09	1.84038e+09	5.49071e+06	1.59088e+08	6.87977e+07
	average		939880	0	0	2.29555e+08	0	3.15041e+09	0	0	2.71058e+09	0	0	0	2.60798e+09	0	4.18455e+08	0	0	2.22319e+10	0	1.65341e+10	0	9.23376e+09	0	0	0	9.19714e+09	0	2.55309e+10	0	3.31242e+08	0	5.63368e+08	0	5.42238e+06	0	5.00086e+09	0	3.70719e+10	3.27488e+09	2.54352e+09	6.6732e+09	3.12361e+08	3.17187e+09	1.84567e+09	5.67287e+06	1.63418e+08	6.37271e+07
SB05-016	Media_Ammonia_Parental	1.53333e+06	8.20453e+06	293577	0	7.01389e+08	1.37315e+08	2.87512e+09	3.04424e+06	897825	2.53975e+09	2.10418e+06	1.47053e+06	619499	2.58136e+09	1.30218e+08	4.80333e+08	1.74167e+07	8.48616e+06	1.96595e+10	4.04538e+08	1.69219e+10	2.3718e+08	8.34954e+09	0	1.96988e+06	342114	8.29547e+09	0	2.36859e+10	4.20118e+07	9.19161e+08	1.00691e+08	4.55147e+08	5.34075e+06	3.89491e+06	683303	4.4961e+09	8.201e+06	3.59659e+10	3.80941e+09	2.4176e+09	5.87227e+09	4.75933e+08	2.46642e+09	1.59367e+09	2.91322e+07	1.42811e+08	6.30303e+07
SB05-017	Media_Ammonia_Parental	1.53333e+06	5.90525e+06	42367.2	0	6.42353e+08	1.40663e+08	2.85822e+09	1.78698e+06	634630	2.47985e+09	1.77137e+06	659815	224621	2.67924e+09	1.23062e+08	3.56368e+08	1.39614e+07	6.62073e+06	1.78194e+10	3.53028e+08	1.82745e+10	2.59123e+08	8.17895e+09	0	600698	107993	7.83518e+09	0	2.44808e+10	4.24424e+07	8.23127e+08	8.80707e+07	4.78668e+08	6.12576e+06	2.93597e+06	294847	4.67141e+09	7.21191e+06	3.55455e+10	3.2722e+09	2.46515e+09	5.6503e+09	4.39081e+08	2.4937e+09	1.55007e+09	2.90663e+07	1.5489e+08	7.08434e+07
SB05-018	Media_Ammonia_Parental	1.53333e+06	8.73884e+06	0	0	6.42542e+08	1.40324e+08	2.83165e+09	1.71431e+06	851317	2.46981e+09	2.4262e+06	1.06547e+06	412963	2.68932e+09	1.35391e+08	4.14784e+08	1.28342e+07	6.96018e+06	1.79262e+10	3.60478e+08	1.82087e+10	2.61789e+08	8.00209e+09	0	186011	168343	7.77832e+09	0	2.423e+10	3.93343e+07	8.12942e+08	9.10054e+07	4.81073e+08	5.71841e+06	2.90543e+06	554032	4.50577e+09	6.20476e+06	3.55925e+10	3.43269e+09	2.4339e+09	5.63157e+09	4.78633e+08	2.46352e+09	1.57489e+09	2.8107e+07	1.56872e+08	6.50577e+07
SB05-019	Media_Ammonia_Parental	1.53333e+06	7.64501e+06	52142	0	7.84534e+08	1.47409e+08	2.85495e+09	2.66332e+06	889019	2.4533e+09	2.01355e+06	962839	312467	2.62294e+09	1.40272e+08	5.47226e+08	1.86294e+07	8.52186e+06	1.83947e+10	4.15851e+08	1.76147e+10	2.74307e+08	8.03013e+09	0	1.09825e+06	389239	8.2002e+09	0	2.33938e+10	4.69017e+07	9.20644e+08	9.66647e+07	4.76098e+08	5.50321e+06	3.83017e+06	356262	4.41042e+09	9.07251e+06	3.59856e+10	3.37701e+09	2.53964e+09	5.75342e+09	4.6777e+08	2.37555e+09	1.51885e+09	3.22563e+07	1.48326e+08	6.93703e+07
SB05-020	Media_Ammonia_Parental	1.53333e+06	7.11206e+06	103176	0	6.54872e+08	1.29756e+08	2.93958e+09	2.75737e+06	838885	2.51818e+09	1.38877e+06	784128	528440	2.52724e+09	1.14311e+08	4.0776e+08	1.64711e+07	7.90081e+06	1.95091e+10	3.85819e+08	1.68343e+10	2.26779e+08	8.35743e+09	0	1.40059e+06	140304	8.35961e+09	0	2.42466e+10	3.66538e+07	8.98151e+08	9.30888e+07	4.60186e+08	4.76021e+06	4.00998e+06	545921	4.26697e+09	7.28351e+06	3.69159e+10	3.45618e+09	2.34177e+09	5.92562e+09	4.36661e+08	2.47252e+09	1.55351e+09	2.64828e+07	1.4427e+08	6.7426e+07
SB05-021	Media_Ammonia_G12D	1.73333e+06	7.72626e+06	367690	0	1.04223e+09	1.66212e+08	3.11848e+09	579843	476578	2.78881e+09	1.76547e+06	364759	0	2.7432e+09	4.79816e+07	1.09544e+09	1.93669e+07	8.31354e+06	2.21025e+10	4.01848e+08	3.91456e+09	4.92602e+07	9.5554e+09	0	1.3019e+06	1.04789e+06	9.27997e+09	0	2.68713e+10	1.5008e+08	6.45352e+08	2.62679e+07	4.95251e+08	1.03018e+07	4.76333e+06	280200	4.81576e+09	6.47385e+06	3.72419e+10	3.3274e+09	2.60663e+09	6.61255e+09	3.56412e+08	2.81639e+09	1.72038e+09	3.66768e+07	1.5465e+08	3.31977e+07
SB05-022	Media_Ammonia_G12D	1.73333e+06	7.08821e+06	105436	0	9.29731e+08	1.55856e+08	2.90455e+09	1.57256e+06	237763	2.57829e+09	472023	235454	0	2.56255e+09	4.54144e+07	9.14156e+08	1.5171e+07	6.27371e+06	2.02588e+10	3.66401e+08	1.73531e+10	2.15302e+08	8.84065e+09	0	1.02311e+06	986080	8.75864e+09	0	2.4815e+10	1.38861e+08	6.11821e+08	2.3662e+07	4.67652e+08	1.01364e+07	3.79611e+06	411087	4.54783e+09	6.83584e+06	3.49348e+10	3.31434e+09	2.2914e+09	6.13504e+09	3.28862e+08	2.56925e+09	1.49629e+09	3.3914e+07	1.48502e+08	6.18929e+07
SB05-023	Media_Ammonia_G12D	1.73333e+06	6.86169e+06	238018	0	8.34178e+08	1.56835e+08	2.9126e+09	1.75741e+06	163780	2.58281e+09	1.08095e+06	410206	0	2.49411e+09	4.22096e+07	7.86362e+08	1.31005e+07	6.11265e+06	2.03988e+10	3.59244e+08	1.72541e+10	1.99338e+08	8.60525e+09	0	1.07264e+06	1.24227e+06	8.4958e+09	0	2.40848e+10	1.19239e+08	5.65135e+08	2.31403e+07	4.75132e+08	1.05845e+07	4.52933e+06	348286	4.44246e+09	5.43216e+06	3.62815e+10	3.18694e+09	2.37647e+09	6.08603e+09	3.29642e+08	2.67396e+09	1.56978e+09	3.19608e+07	1.4645e+08	6.22007e+07
SB05-024	Media_Ammonia_G12D	1.73333e+06	7.54861e+06	10201.5	0	1.03504e+09	1.45473e+08	2.86716e+09	770670	256023	2.4854e+09	797549	340890	0	2.50371e+09	4.48932e+07	1.29336e+09	2.13122e+07	9.06305e+06	2.04026e+10	3.68136e+08	1.70588e+10	2.14147e+08	8.74154e+09	0	1.07196e+06	525933	8.43006e+09	0	2.4737e+10	1.41106e+08	6.12072e+08	2.34523e+07	4.40956e+08	8.28345e+06	4.16702e+06	220616	4.29962e+09	8.95176e+06	3.66099e+10	3.11521e+09	2.4212e+09	6.13748e+09	3.3293e+08	2.56667e+09	1.57146e+09	3.40805e+07	1.41507e+08	6.46523e+07
SB05-025	Media_Ammonia_G12D	1.73333e+06	6.69974e+06	189699	0	9.57729e+08	1.62095e+08	2.83924e+09	974111	427503	2.5116e+09	1.63646e+06	451769	0	2.46792e+09	5.08709e+07	1.03738e+09	1.71191e+07	7.72913e+06	2.04284e+10	4.11349e+08	1.74968e+10	2.27433e+08	8.62499e+09	0	1.02437e+06	1.33176e+06	8.41027e+09	0	2.4015e+10	1.37132e+08	5.87824e+08	2.38731e+07	4.61076e+08	9.75282e+06	4.31229e+06	596277	4.51979e+09	6.70861e+06	3.52967e+10	2.92067e+09	2.53082e+09	6.0014e+09	3.19851e+08	2.55872e+09	1.57763e+09	3.79987e+07	1.46223e+08	6.81101e+07
SB05-026	Media_Ammonia_G12V	1.33333e+06	5.07952e+06	0	0	8.86411e+08	1.6418e+08	2.85499e+09	475709	132695	2.50917e+09	5.13951e+06	337695	148928	2.5893e+09	5.5048e+07	9.77967e+08	2.77211e+07	1.59963e+07	1.77678e+10	4.2787e+08	1.92267e+10	3.15794e+08	8.34881e+09	0	438553	256972	8.09654e+09	0	2.54576e+10	1.46527e+08	4.07648e+08	9.29168e+06	5.03172e+08	5.6206e+06	3.82677e+06	74101.6	4.89616e+09	1.16492e+07	3.52039e+10	3.06614e+09	2.51695e+09	5.96035e+09	4.14219e+08	2.72304e+09	1.62991e+09	3.03664e+07	1.51299e+08	6.62245e+07
SB05-027	Media_Ammonia_G12V	1.33333e+06	5.07769e+06	174540	0	7.47919e+08	1.4476e+08	2.9269e+09	235217	253759	2.54259e+09	5.02787e+06	738702	95502	2.47149e+09	4.83862e+07	7.96529e+08	2.10589e+07	1.38065e+07	2.0525e+10	4.51261e+08	1.72255e+10	2.57264e+08	8.75189e+09	0	1.40261e+06	297424	8.58173e+09	0	2.39022e+10	1.23342e+08	4.49053e+08	1.21745e+07	5.04122e+08	5.54125e+06	4.57811e+06	410487	4.55932e+09	9.15352e+06	3.70498e+10	3.54044e+09	2.42924e+09	6.1934e+09	4.24028e+08	2.66202e+09	1.65395e+09	2.71339e+07	1.44557e+08	6.23848e+07
SB05-028	Media_Ammonia_G12V	1.33333e+06	6.24624e+06	0	0	8.23118e+08	1.58923e+08	2.88954e+09	381913	210119	2.58186e+09	5.21356e+06	655651	182886	2.69641e+09	5.18915e+07	8.94292e+08	2.14499e+07	1.42221e+07	1.86981e+10	4.01737e+08	1.93279e+10	2.91566e+08	8.52712e+09	0	571585	87591.8	8.16862e+09	0	2.57411e+10	1.28646e+08	3.94439e+08	8.84963e+06	5.13273e+08	6.23825e+06	3.13625e+06	250807	4.93603e+09	1.00024e+07	3.35041e+10	2.89735e+09	2.53881e+09	6.10076e+09	4.00801e+08	2.79654e+09	1.67146e+09	2.84009e+07	1.51375e+08	6.54682e+07
SB05-029	Media_Ammonia_G12V	1.33333e+06	5.85606e+06	42861	0	9.05002e+08	1.58588e+08	2.92008e+09	1.25732e+06	220556	2.59527e+09	5.01412e+06	899252	235243	2.51893e+09	5.62644e+07	1.03948e+09	2.95847e+07	1.66507e+07	2.06809e+10	4.72519e+08	1.75565e+10	2.63066e+08	8.59449e+09	0	1.33956e+06	515527	8.68241e+09	0	2.42753e+10	1.40506e+08	4.90279e+08	1.19395e+07	4.97856e+08	5.64178e+06	4.33744e+06	198526	4.47575e+09	6.89164e+06	3.59432e+10	3.27698e+09	2.46008e+09	6.18373e+09	3.84931e+08	2.64043e+09	1.65229e+09	2.95686e+07	1.3988e+08	6.47793e+07
SB05-030	Media_Ammonia_G12V	1.33333e+06	4.83304e+06	0	0	7.8406e+08	1.76231e+08	2.87771e+09	528592	212071	2.49282e+09	4.76414e+06	583486	290306	2.57949e+09	6.11533e+07	6.60048e+08	2.23009e+07	1.33842e+07	1.87124e+10	4.64377e+08	1.84712e+10	3.15737e+08	8.45067e+09	0	113952	284956	8.15681e+09	0	2.4983e+10	1.54811e+08	3.93611e+08	1.01358e+07	4.92958e+08	5.49562e+06	3.60847e+06	423971	4.78992e+09	1.13402e+07	3.5719e+10	3.32397e+09	2.56292e+09	5.95406e+09	3.63989e+08	2.64041e+09	1.6399e+09	2.91701e+07	1.50388e+08	6.8993e+07
			15N-ammonium CoRe
SB05-016	Media_Ammonia_Parental		4.73781	0.191463	0	307.718	89.5532	-179.536	1.98537	0.585538	-111.409	1.37229	0.95904	0.404021	-17.359	84.9245	40.3552	11.3587	5.53445	-1677.67	263.829	252.907	154.683	-576.663	0	1.28471	0.223118	-588.045	0	-1203.26	27.399	383.425	65.6679	-70.5786	3.4831	-0.996173	0.445632	-329.193	5.34848	-721.317	348.606	-82.1184	-522.347	106.677	-460.08	-164.343	15.2996	-13.4392	-0.454419
SB05-017	Media_Ammonia_Parental		3.23828	0.0276308	0	269.216	91.737	-190.564	1.16542	0.413889	-150.475	1.15524	0.430314	0.146492	46.478	80.2579	-40.4911	9.10527	4.31787	-2877.72	230.236	1135.03	168.993	-687.918	0	0.39176	0.0704302	-888.231	0	-684.892	27.6798	320.795	57.4374	-55.2389	3.99506	-1.62157	0.192292	-214.861	4.70342	-995.507	-1.7486	-51.1086	-667.112	82.6433	-442.286	-192.782	15.2566	-5.56218	4.64105
SB05-018	Media_Ammonia_Parental		5.08628	0	0	269.34	91.5159	-207.887	1.11803	0.555207	-157.023	1.5823	0.694871	0.269324	53.0496	88.2985	-2.39392	8.37015	4.53925	-2808.08	235.094	1092.15	170.732	-803.265	0	0.121311	0.109789	-925.315	0	-848.447	25.6528	314.152	59.3514	-53.6707	3.7294	-1.64148	0.361325	-322.883	4.04658	-964.807	102.918	-71.4907	-679.323	108.438	-461.972	-176.595	14.631	-4.269	0.867771
SB05-019	Media_Ammonia_Parental		4.37291	0.0340057	0	361.943	96.136	-192.695	1.73695	0.579795	-167.791	1.31318	0.627939	0.203783	9.75653	91.4817	83.9814	12.1496	5.55774	-2502.58	271.207	704.757	178.896	-784.975	0	0.71625	0.253852	-650.175	0	-1393.77	30.5881	384.393	63.0422	-56.9149	3.58905	-1.03839	0.232345	-385.067	5.91686	-708.453	66.6068	-2.52786	-599.86	101.354	-519.344	-213.14	17.337	-9.84282	3.68035
SB05-020	Media_Ammonia_Parental		4.02534	0.0672885	0	277.38	84.6232	-137.499	1.79829	0.547099	-125.476	0.905717	0.511388	0.344635	-52.6536	74.5508	-6.97472	10.742	5.1527	-1775.74	251.621	195.805	147.899	-571.517	0	0.913429	0.0915023	-546.213	0	-837.604	23.9047	369.723	60.7101	-67.2928	3.10449	-0.921128	0.356035	-478.624	4.75011	-101.722	118.235	-131.574	-487.554	81.0651	-456.101	-190.534	13.5717	-12.4882	2.41236
SB05-021	Media_Ammonia_G12D		3.91522	0.212129	0	468.852	95.8914	-18.4209	0.334525	0.274949	45.1369	1.01854	0.210438	0	78.0162	27.6817	390.57	11.1732	4.79627	-74.6752	231.835	-7280.51	28.4193	185.561	0	0.751097	0.604553	47.7869	0	773.271	86.5847	181.218	15.1545	-39.2982	5.94333	-0.380217	0.161654	-106.789	3.73492	98.0925	30.2991	36.4092	-34.9933	25.4139	-205.086	-72.2793	17.8869	-5.05842	-17.6131
SB05-022	Media_Ammonia_G12D		3.54711	0.0608287	0	403.947	89.9168	-141.844	0.907244	0.137171	-76.3159	0.272321	0.135839	0	-26.2087	26.2006	285.982	8.75248	3.61945	-1138.34	211.385	472.491	124.213	-226.794	0	0.590253	0.568892	-252.98	0	-413.068	80.112	161.873	13.6512	-55.2207	5.84795	-0.93823	0.237166	-261.362	3.94375	-1232.93	22.765	-145.454	-310.478	9.51982	-347.668	-201.56	16.293	-8.60559	-1.05816
SB05-023	Media_Ammonia_G12D		3.41643	0.137318	0	348.821	90.4817	-137.202	1.01389	0.0944887	-73.7133	0.623624	0.236657	0	-65.6915	24.3517	212.254	7.558	3.52653	-1057.61	207.256	415.377	115.003	-362.604	0	0.618833	0.716695	-404.617	0	-834.328	68.7916	134.938	13.3501	-50.9055	6.10645	-0.515221	0.200934	-322.152	3.13394	-456.017	-50.7332	-96.3735	-338.754	9.96999	-287.256	-159.167	15.1661	-9.78931	-0.880609
SB05-024	Media_Ammonia_G12D		3.81273	0.00588548	0	464.702	83.927	-163.418	0.444617	0.147706	-129.908	0.460125	0.196667	0	-60.1513	25.8999	504.752	12.2955	5.22868	-1055.39	212.386	302.733	123.546	-283.973	0	0.618437	0.303423	-442.541	0	-458.054	81.4075	162.018	13.5302	-70.6225	4.77891	-0.724244	0.127279	-404.559	5.16448	-266.526	-92.1172	-70.5687	-309.067	11.8665	-349.157	-158.194	16.389	-12.6413	0.53378
SB05-025	Media_Ammonia_G12D		3.32299	0.109442	0	420.1	93.5161	-179.523	0.561987	0.246636	-114.796	0.944112	0.260636	0	-80.7994	29.3486	357.07	9.87643	4.45911	-1040.52	237.317	555.425	131.211	-351.214	0	0.590981	0.768324	-453.962	0	-874.573	79.1146	148.028	13.7729	-59.0146	5.62663	-0.640433	0.344006	-277.543	3.87035	-1024.18	-204.356	-7.32401	-387.575	4.32134	-353.741	-154.635	18.6495	-9.92041	2.52865
SB05-026	Media_Ammonia_G12V		3.10473	0	0	492.642	123.135	-221.57	0.356782	0.0995213	-151.057	3.85464	0.253271	0.111696	-14.0063	41.286	419.634	20.7908	11.9972	-3348.09	320.902	2019.42	236.845	-663.716	0	0.328915	0.192729	-825.449	0	-55.0052	109.896	57.3044	6.96876	-45.1468	4.21545	-1.1967	0.0555762	-78.5248	8.73688	-1401.01	-156.556	-19.9264	-534.642	76.3934	-336.626	-161.817	18.5201	-9.08938	1.87304
SB05-027	Media_Ammonia_G12V		3.10336	0.130905	0	388.773	108.57	-167.637	0.176413	0.190319	-125.991	3.77091	0.554027	0.0716265	-102.368	36.2897	283.556	15.7942	10.3549	-1280.2	338.446	518.568	192.948	-361.401	0	1.05196	0.223068	-461.556	0	-1221.54	92.5066	88.3587	9.13085	-44.4346	4.15594	-0.633199	0.307865	-331.159	6.86514	-16.5756	199.172	-85.7075	-359.848	83.7505	-382.392	-143.785	16.0958	-14.1462	-1.00674
SB05-028	Media_Ammonia_G12V		3.97977	0	0	445.172	119.192	-195.653	0.286435	0.157589	-96.5341	3.91017	0.491738	0.137165	66.3277	38.9186	356.878	16.0874	10.6666	-2650.42	301.303	2095.35	218.674	-529.983	0	0.428689	0.0656939	-771.384	0	157.605	96.4845	47.3982	6.63722	-37.571	4.67869	-1.71459	0.188105	-48.625	7.50178	-2675.89	-283.147	-3.52972	-429.333	66.3299	-281.501	-130.652	17.046	-9.03211	1.30584
SB05-029	Media_Ammonia_G12V		3.68713	0.0321457	0	506.585	118.941	-172.75	0.94299	0.165417	-86.4781	3.76059	0.674439	0.176432	-66.7818	42.1983	465.768	22.1885	12.488	-1163.28	354.389	766.771	197.299	-479.456	0	1.00467	0.386645	-386.046	0	-941.723	105.38	119.278	8.95463	-49.1342	4.23134	-0.813705	0.148894	-393.833	5.16873	-846.517	1.57003	-62.5795	-367.102	54.4273	-398.58	-145.033	17.9218	-17.6534	0.78913
SB05-030	Media_Ammonia_G12V		2.91987	0	0	415.879	132.173	-204.528	0.396444	0.159053	-163.314	3.57311	0.437615	0.21773	-21.3628	45.865	181.195	16.7257	10.0382	-2639.66	348.283	1452.81	236.803	-587.32	0	0.085464	0.213717	-780.241	0	-410.936	116.109	46.7771	7.60188	-52.8072	4.12172	-1.36043	0.317979	-158.204	8.50514	-1014.7	36.8154	14.5505	-539.353	38.7209	-398.596	-154.327	17.6229	-9.77267	3.94947
			15N-alpha-glutamine media
Code	Sample	Cell count	adenine	adenine_N1	adenine_N2	alanine	alanine_N1	asparagine	asparagine_N1	asparagine_N2	aspartate	aspartate_N1	dihydroorotate	dihydroorotate_N1	glutamate	glutamate_N1	glutamine	glutamine_N1	glutamine_N2	isoleucine	isoleucine_N1	leucine	leucine_N1	methionine	methionine_N1	orotate	orotate_N1	phenylalanine	phenylalanine_N1	proline	proline_N1	pyroglutamic acid	pyroglutamic acid_N1	serine	serine_N1	uridine	uridine_N1	valine	valine_N1	arginine	creatine	creatinine	histidine	taurine	threonine	tryptophan	2-ketoglutarate	4-guanidinobutanoate	acetylcarnitine
SB05-086	Alpha control		2.31489e+06	0	0	7.06053e+07	0	1.46731e+09	0	0	1.97519e+09	0	0	0	2.24546e+09	2.04484e+06	0	9.36533e+09	2.18559e+06	2.51262e+10	0	2.00922e+10	0	9.65733e+09	0	0	0	6.98648e+09	0	3.21969e+10	0	1.13089e+08	2.15981e+09	5.10942e+08	0	2.76321e+06	0	7.51062e+09	0	3.22683e+10	2.15144e+09	1.95914e+09	3.41138e+09	1.29796e+08	3.31767e+09	2.01743e+09	5.75145e+06	7.46072e+07	4.70143e+07
SB05-087	Alpha control		1.85094e+06	0	0	6.63095e+07	0	1.43691e+09	0	0	1.89441e+09	0	0	0	2.25527e+09	1.93135e+06	0	9.23355e+09	932059	2.54752e+10	0	1.96694e+10	0	9.82814e+09	0	0	0	7.09467e+09	0	3.20135e+10	0	1.06528e+08	2.26948e+09	5.3432e+08	0	2.96462e+06	0	7.91203e+09	0	3.15548e+10	2.21606e+09	1.94634e+09	3.27192e+09	1.24536e+08	3.28695e+09	2.16406e+09	5.03058e+06	7.50596e+07	4.6537e+07
SB05-088	Alpha control		1.93189e+06	0	0	6.90398e+07	0	1.44185e+09	0	0	1.91989e+09	0	0	0	2.29079e+09	1.71011e+06	0	9.35442e+09	1.91979e+06	2.54939e+10	0	1.92165e+10	0	9.83852e+09	0	0	0	7.0908e+09	0	3.17999e+10	0	1.0059e+08	2.13388e+09	5.48823e+08	0	2.88985e+06	0	7.75822e+09	0	3.182e+10	2.01275e+09	1.98698e+09	3.32813e+09	1.27342e+08	3.3379e+09	2.21676e+09	5.35758e+06	7.38994e+07	4.52514e+07
SB05-089	Alpha control		2.24403e+06	0	0	6.51667e+07	0	1.44243e+09	0	0	1.922e+09	0	0	0	2.22197e+09	1.79511e+06	0	9.27377e+09	1.52117e+06	2.52431e+10	0	1.98839e+10	0	9.85697e+09	0	0	0	7.13515e+09	0	3.206e+10	0	1.02589e+08	2.15452e+09	5.38033e+08	0	2.58912e+06	0	7.8347e+09	0	3.16855e+10	2.09538e+09	2.00345e+09	3.34382e+09	1.2777e+08	3.30424e+09	2.16208e+09	4.85016e+06	7.39828e+07	4.51123e+07
SB05-090	Alpha control		2.00908e+06	0	0	6.97318e+07	0	1.44216e+09	0	0	1.92036e+09	0	0	0	2.22298e+09	1.97156e+06	0	9.34716e+09	1.34255e+06	2.54931e+10	0	1.95183e+10	0	9.64038e+09	0	0	0	7.11197e+09	0	3.20415e+10	0	1.05516e+08	2.12663e+09	5.3006e+08	0	2.55573e+06	0	7.75607e+09	0	3.1791e+10	2.05732e+09	2.02939e+09	3.30248e+09	1.27245e+08	3.2886e+09	2.08861e+09	5.02664e+06	7.5488e+07	4.60051e+07
	average		2.07017e+06	0	0	6.81706e+07	0	1.44613e+09	0	0	1.92637e+09	0	0	0	2.24729e+09	1.89059e+06	0	9.31484e+09	1.58023e+06	2.53663e+10	0	1.96761e+10	0	9.76427e+09	0	0	0	7.08381e+09	0	3.20224e+10	0	1.05663e+08	2.16887e+09	5.32436e+08	0	2.75251e+06	0	7.75433e+09	0	3.18239e+10	2.10659e+09	1.98506e+09	3.33155e+09	1.27338e+08	3.30707e+09	2.12979e+09	5.20328e+06	7.46074e+07	4.5984e+07
SB05-031	Media_Alpha_Parental	1500000	8.45573e+06	391210	180486	4.43279e+08	4.28034e+08	1.43187e+09	8.2676e+06	0	1.79209e+09	8.66055e+06	954580	695595	2.24842e+09	3.38389e+08	0	8.13079e+09	2.30776e+06	2.21312e+10	1.61366e+09	1.69916e+10	8.33704e+08	9.17431e+09	9.8544e+07	1.22414e+06	677107	6.39881e+09	1.08962e+07	3.16367e+10	1.44458e+09	4.58454e+08	2.05962e+09	4.55944e+08	1.27751e+07	1.94516e+06	0	6.78381e+09	4.97375e+07	3.06932e+10	2.90651e+09	2.03432e+09	3.02312e+09	2.64854e+08	2.6368e+09	1.79921e+09	1.19352e+08	7.38435e+07	4.26532e+07
SB05-032	Media_Alpha_Parental	1500000	7.20321e+06	371029	124787	4.17978e+08	3.98336e+08	1.42843e+09	6.99465e+06	0	1.79657e+09	7.3691e+06	903058	483107	2.25124e+09	3.00745e+08	0	8.2043e+09	3.09831e+06	2.18601e+10	1.53374e+09	1.72969e+10	8.20538e+08	9.28714e+09	8.86689e+07	950985	465989	6.43659e+09	7.86144e+06	3.14266e+10	1.37068e+09	4.36057e+08	2.00888e+09	4.61367e+08	1.1568e+07	2.12734e+06	0	7.0016e+09	5.09385e+07	2.98661e+10	2.3136e+09	1.9452e+09	3.01856e+09	2.47502e+08	2.75678e+09	1.96688e+09	1.14098e+08	7.21707e+07	4.17337e+07
SB05-033	Media_Alpha_Parental	1500000	9.25751e+06	255714	36262	4.29976e+08	4.29047e+08	1.43416e+09	7.95206e+06	0	1.81948e+09	8.94447e+06	984522	588289	2.22639e+09	3.24056e+08	0	8.15783e+09	2.40292e+06	2.23845e+10	1.63832e+09	1.64699e+10	8.04041e+08	9.01102e+09	9.6684e+07	866170	723126	6.4514e+09	8.74233e+06	3.18938e+10	1.48741e+09	4.40421e+08	2.0915e+09	4.71082e+08	1.27236e+07	2.17184e+06	0	6.88584e+09	5.2338e+07	3.0292e+10	2.45616e+09	1.96311e+09	3.09664e+09	2.73455e+08	2.64607e+09	1.84458e+09	1.1775e+08	7.07256e+07	4.44306e+07
SB05-034	Media_Alpha_Parental	1500000	8.36053e+06	249054	24458.4	4.06458e+08	3.77744e+08	1.42156e+09	6.8237e+06	0	1.81999e+09	7.21749e+06	872150	476270	2.2679e+09	2.90138e+08	0	8.25428e+09	3.05043e+06	2.34959e+10	1.52855e+09	1.6648e+10	7.11756e+08	9.26082e+09	8.13151e+07	890464	344956	6.90339e+09	9.96841e+06	3.12571e+10	1.25275e+09	4.09203e+08	2.00421e+09	4.73443e+08	1.23036e+07	1.79064e+06	0	7.03201e+09	4.61332e+07	3.0937e+10	2.31151e+09	1.9734e+09	2.98996e+09	2.55468e+08	2.68365e+09	1.89428e+09	1.05519e+08	7.33096e+07	4.41045e+07
SB05-035	Media_Alpha_Parental	1500000	4.94525e+06	125311	0	4.45857e+08	4.35059e+08	1.37952e+09	7.42991e+06	0	1.70755e+09	7.6537e+06	864923	508758	2.28807e+09	3.08937e+08	0	8.02124e+09	2.60659e+06	2.04377e+10	1.54096e+09	1.79289e+10	9.35082e+08	9.06522e+09	8.94064e+07	738717	470527	6.32083e+09	7.62264e+06	3.11762e+10	1.42057e+09	4.51646e+08	2.05197e+09	4.7169e+08	1.25974e+07	1.61431e+06	0	6.95461e+09	5.54118e+07	2.97258e+10	2.57134e+09	1.74024e+09	2.87673e+09	2.28998e+08	2.76229e+09	2.10295e+09	1.22193e+08	7.21645e+07	4.27834e+07
SB05-036	Media_Alpha_G12D	1400000	5.6992e+06	135483	98586.6	4.32273e+08	4.89724e+08	1.41095e+09	2.74556e+06	0	1.77408e+09	6.68175e+06	883796	425825	2.28209e+09	2.08157e+08	0	8.17007e+09	3.84549e+06	2.11625e+10	1.32966e+09	1.89428e+10	8.1604e+08	9.27376e+09	9.46112e+07	1.3779e+06	1.17482e+06	6.5768e+09	6.66956e+06	3.18263e+10	1.51886e+09	2.24358e+08	1.86079e+09	4.86945e+08	1.74494e+07	1.41251e+06	0	7.32223e+09	4.36666e+07	2.907e+10	2.20939e+09	1.79427e+09	3.0135e+09	1.75278e+08	2.92483e+09	2.09003e+09	1.18715e+08	7.37914e+07	4.21162e+07
SB05-037	Media_Alpha_G12D	1400000	7.54678e+06	368321	312787	4.43435e+08	5.11053e+08	1.45159e+09	3.6718e+06	0	1.83917e+09	6.20079e+06	869989	420022	2.24524e+09	1.92188e+08	0	8.2092e+09	3.47534e+06	2.32887e+10	1.53228e+09	1.71855e+10	7.54075e+08	9.1533e+09	9.72325e+07	2.00189e+06	1.29732e+06	6.67229e+09	6.93762e+06	3.12944e+10	1.56524e+09	2.44137e+08	1.93151e+09	4.53513e+08	1.67446e+07	1.36803e+06	0	7.12099e+09	4.49445e+07	3.04379e+10	2.43488e+09	2.02345e+09	3.1905e+09	1.73708e+08	2.88008e+09	1.88899e+09	1.05654e+08	7.3015e+07	4.05761e+07
SB05-038	Media_Alpha_G12D	1400000	7.42474e+06	604463	276262	4.29331e+08	4.81817e+08	1.43697e+09	2.93261e+06	0	1.82041e+09	7.66466e+06	852777	492088	2.25933e+09	1.91699e+08	0	8.12668e+09	3.8181e+06	2.27824e+10	1.41987e+09	1.74371e+10	7.40692e+08	9.44347e+09	9.89791e+07	1.94276e+06	1.49787e+06	6.70236e+09	7.38377e+06	3.13388e+10	1.50381e+09	2.34184e+08	1.9983e+09	4.71136e+08	1.74374e+07	1.91877e+06	0	7.10275e+09	4.23713e+07	3.10646e+10	2.33848e+09	1.91953e+09	3.09208e+09	1.82957e+08	2.8593e+09	1.86216e+09	1.07929e+08	7.64126e+07	3.77994e+07
SB05-039	Media_Alpha_G12D	1400000	4.68971e+06	150857	165413	4.19802e+08	4.68652e+08	1.39008e+09	2.62199e+06	0	1.75371e+09	5.60658e+06	967332	466622	2.27613e+09	1.86494e+08	0	8.16606e+09	4.35314e+06	2.08752e+10	1.23534e+09	1.92576e+10	7.8908e+08	9.3789e+09	8.93217e+07	1.1551e+06	961109	6.57873e+09	5.45011e+06	3.20066e+10	1.43194e+09	2.2668e+08	1.99377e+09	4.85438e+08	1.55329e+07	1.72877e+06	0	7.09467e+09	3.94191e+07	2.91074e+10	2.21313e+09	1.72879e+09	2.92794e+09	1.66161e+08	2.95761e+09	2.17524e+09	1.09235e+08	7.46014e+07	4.38321e+07
SB05-040	Media_Alpha_G12D	1400000	6.18966e+06	172129	133200	4.20487e+08	4.82917e+08	1.42354e+09	3.03307e+06	0	1.81753e+09	6.23335e+06	1.15749e+06	389935	2.23892e+09	1.8731e+08	0	8.17441e+09	4.8163e+06	2.2583e+10	1.46344e+09	1.74537e+10	7.63948e+08	9.51668e+09	9.15715e+07	1.75015e+06	1.16557e+06	6.52808e+09	5.42474e+06	3.19812e+10	1.56065e+09	2.29384e+08	1.84693e+09	4.65924e+08	1.65171e+07	1.67981e+06	0	7.27976e+09	4.42208e+07	3.03884e+10	2.52018e+09	1.90219e+09	3.10866e+09	1.7653e+08	2.82042e+09	1.95047e+09	1.08006e+08	7.2639e+07	4.25835e+07
SB05-041	Media_Alpha_G12V	1.33333e+06	5.58663e+06	384696	80176.2	3.66844e+08	3.97145e+08	1.44328e+09	3.624e+06	0	1.85949e+09	1.21152e+07	1.19196e+06	499478	2.23413e+09	1.9002e+08	0	8.42759e+09	3.20227e+06	2.34111e+10	1.40889e+09	1.73637e+10	6.98184e+08	9.54185e+09	6.4966e+07	1.22549e+06	420701	6.73097e+09	2.78457e+06	3.20461e+10	1.19065e+09	1.69628e+08	1.9458e+09	4.80054e+08	8.25428e+06	2.35084e+06	0	7.18864e+09	4.16939e+07	3.07565e+10	2.40895e+09	2.00542e+09	3.2034e+09	2.0513e+08	2.90852e+09	1.98066e+09	9.40186e+07	7.10694e+07	4.22427e+07
SB05-042	Media_Alpha_G12V	1.33333e+06	6.62595e+06	54624	234945	3.62087e+08	3.90556e+08	1.44066e+09	3.5806e+06	0	1.84362e+09	1.12876e+07	1.46391e+06	573018	2.23519e+09	1.76791e+08	0	8.42668e+09	1.83559e+06	2.31363e+10	1.39021e+09	1.77612e+10	7.12358e+08	9.50405e+09	6.3173e+07	767162	527480	6.86232e+09	4.85003e+06	3.18502e+10	1.15986e+09	1.75612e+08	1.84018e+09	4.81934e+08	9.1927e+06	2.02788e+06	0	7.16181e+09	4.05057e+07	3.13478e+10	2.30519e+09	1.96392e+09	3.1468e+09	1.95867e+08	2.83866e+09	1.93084e+09	8.83334e+07	7.57629e+07	4.20544e+07
SB05-043	Media_Alpha_G12V	1.33333e+06	4.00728e+06	154439	100163	3.70562e+08	3.98374e+08	1.41234e+09	3.72633e+06	0	1.81578e+09	1.15868e+07	1.26421e+06	630802	2.2777e+09	1.72148e+08	0	8.39409e+09	4.33664e+06	2.20689e+10	1.32715e+09	1.85034e+10	7.50825e+08	9.46814e+09	6.4838e+07	887264	266794	6.57556e+09	1.69525e+06	3.15594e+10	1.15924e+09	1.65265e+08	1.89995e+09	4.96888e+08	9.43061e+06	2.04781e+06	0	7.18758e+09	4.11593e+07	2.9716e+10	2.47809e+09	1.86155e+09	3.0809e+09	1.98507e+08	3.08166e+09	2.16969e+09	9.60497e+07	7.4069e+07	4.29099e+07
SB05-044	Media_Alpha_G12V	1.33333e+06	5.69655e+06	68539.7	69446.7	3.60057e+08	3.66138e+08	1.45013e+09	2.50937e+06	0	1.86329e+09	1.05139e+07	1.32801e+06	629277	2.27724e+09	1.65946e+08	0	8.57729e+09	4.28295e+06	2.36598e+10	1.30341e+09	1.74295e+10	6.42627e+08	9.39174e+09	5.5278e+07	686619	271813	6.7346e+09	3.62211e+06	3.17183e+10	1.06037e+09	1.69699e+08	1.93842e+09	4.90472e+08	8.89778e+06	2.60224e+06	0	7.13532e+09	3.85828e+07	3.11512e+10	2.31173e+09	1.98719e+09	3.19597e+09	1.87807e+08	3.00022e+09	1.97072e+09	8.54931e+07	7.10645e+07	4.1693e+07
SB05-045	Media_Alpha_G12V	1.33333e+06	4.15383e+06	7431.59	0	3.68155e+08	3.92157e+08	1.39803e+09	2.46659e+06	0	1.79289e+09	1.10432e+07	1.43502e+06	595598	2.24835e+09	1.69228e+08	0	8.41546e+09	2.5181e+06	2.131e+10	1.2327e+09	1.95157e+10	7.76363e+08	9.39839e+09	5.94098e+07	283205	562449	6.71589e+09	3.50968e+06	3.20105e+10	1.12635e+09	1.62775e+08	1.93005e+09	4.96363e+08	8.58953e+06	2.06309e+06	0	7.17157e+09	3.95937e+07	2.97312e+10	2.05794e+09	1.76865e+09	3.03746e+09	1.81061e+08	2.98671e+09	2.21416e+09	8.99038e+07	7.2278e+07	4.3756e+07
			15N-alpha-glutamine CoRe
SB05-031	Media_Alpha_Parental		4.25704	0.260807	0.120324	250.072	285.356	-9.50891	5.51173	0	-89.5173	5.7737	0.636387	0.46373	0.750403	224.332	0	-789.369	0.485017	-2156.71	1075.77	-1789.62	555.802	-393.303	65.696	0.816095	0.451405	-456.668	7.26414	-257.07	963.054	235.195	-72.8324	-50.9942	8.51676	-0.538227	0	-647.013	33.1584	-753.833	533.283	32.8378	-205.618	91.6775	-446.847	-220.384	76.0994	-0.509294	-2.22054
SB05-032	Media_Alpha_Parental		3.42203	0.247353	0.0831911	233.205	265.557	-11.799	4.6631	0	-86.5327	4.91273	0.602039	0.322071	2.62871	199.236	0	-740.366	1.01205	-2337.47	1022.5	-1586.08	547.026	-318.084	59.1126	0.63399	0.310659	-431.481	5.24096	-397.178	913.788	220.263	-106.66	-47.379	7.71202	-0.416774	0	-501.817	33.959	-1305.21	138.006	-26.5745	-208.655	80.1091	-366.861	-108.606	72.5962	-1.62447	-2.83354
SB05-033	Media_Alpha_Parental		4.79156	0.170476	0.0241746	241.204	286.031	-7.9838	5.30137	0	-71.2571	5.96298	0.656348	0.392193	-13.9324	214.777	0	-771.343	0.548459	-1987.85	1092.21	-2137.45	536.027	-502.169	64.456	0.577447	0.482084	-421.613	5.82822	-85.6949	991.604	223.172	-51.5756	-40.9023	8.48241	-0.387111	0	-578.992	34.892	-1021.26	233.045	-14.6346	-156.603	97.4115	-440.67	-190.138	75.0309	-2.58787	-1.03562
SB05-034	Media_Alpha_Parental		4.19357	0.166036	0.0163056	225.525	251.829	-16.3811	4.54913	0	-70.9197	4.81166	0.581434	0.317513	13.7369	192.165	0	-707.042	0.98013	-1246.92	1019.04	-2018.69	474.504	-335.632	54.2101	0.593643	0.229971	-120.286	6.64561	-510.185	835.169	202.36	-109.769	-39.3285	8.20239	-0.641241	0	-481.544	30.7555	-591.268	136.613	-7.77018	-227.723	85.4203	-415.614	-157.003	66.877	-0.865191	-1.25297
SB05-035	Media_Alpha_Parental		1.91672	0.0835406	0	251.791	290.039	-44.4088	4.95327	0	-145.878	5.10246	0.576615	0.339172	27.1868	204.698	0	-862.405	0.684241	-3285.75	1027.31	-1164.76	623.388	-466.034	59.6043	0.492478	0.313684	-508.656	5.08176	-564.121	947.044	230.656	-77.9312	-40.4969	8.39825	-0.758796	0	-533.143	36.9412	-1398.76	309.831	-163.214	-303.214	67.7735	-363.19	-17.8939	77.9929	-1.62858	-2.13371
SB05-036	Media_Alpha_G12D		2.59217	0.0967736	0.070419	260.073	349.803	-25.1293	1.96112	0	-108.774	4.77268	0.631283	0.304161	24.8526	147.333	0	-817.697	1.61804	-3002.73	949.76	-523.774	582.886	-350.365	67.5795	0.984217	0.839155	-362.151	4.76397	-140.065	1084.9	84.7828	-220.058	-32.4936	12.4639	-0.957136	0	-308.643	31.1904	-1967.08	73.432	-136.279	-227.176	34.2429	-273.027	-28.3979	81.08	-0.582889	-2.76271
SB05-037	Media_Alpha_G12D		3.91187	0.263087	0.22342	268.046	365.038	3.9019	2.62271	0	-62.2864	4.42914	0.621421	0.300016	-1.46855	135.927	0	-789.749	1.35365	-1484.01	1094.48	-1778.96	538.625	-436.408	69.4518	1.42992	0.926657	-293.948	4.95544	-519.975	1118.03	98.9104	-169.543	-56.373	11.9605	-0.988914	0	-452.381	32.1032	-990.009	234.496	27.4219	-100.746	33.1215	-304.991	-172	71.7503	-1.13745	-3.86276
SB05-038	Media_Alpha_G12D		3.82469	0.431759	0.19733	257.972	344.155	-6.54165	2.09472	0	-75.6853	5.47476	0.609126	0.351491	8.59938	135.577	0	-848.692	1.59848	-1845.66	1014.19	-1599.3	529.066	-229.145	70.6993	1.38769	1.06991	-272.468	5.27412	-488.227	1074.15	91.8014	-121.833	-43.7857	12.4553	-0.595523	0	-465.415	30.2652	-542.352	165.636	-46.8076	-171.044	39.7282	-319.834	-191.164	73.3757	1.28941	-5.84612
SB05-039	Media_Alpha_G12D		1.8711	0.107755	0.118152	251.166	334.751	-40.0378	1.87285	0	-123.326	4.0047	0.690952	0.333301	20.5954	131.86	0	-820.559	1.98065	-3207.93	882.384	-298.911	563.629	-275.264	63.8012	0.825069	0.686506	-360.772	3.89294	-11.2822	1022.82	86.4412	-125.07	-33.5694	11.095	-0.731237	0	-471.185	28.1565	-1940.4	76.1024	-183.051	-288.29	27.7306	-249.617	32.4691	74.3081	-0.00428965	-1.53706
SB05-040	Media_Alpha_G12D		2.94249	0.122949	0.0951431	251.655	344.941	-16.1387	2.16648	0	-77.743	4.45239	0.826777	0.278525	-5.9767	132.442	0	-814.598	2.31148	-1988.07	1045.32	-1587.42	545.677	-176.849	65.4082	1.25011	0.832549	-396.951	3.87481	-29.3621	1114.75	88.3727	-229.957	-47.5082	11.7979	-0.766213	0	-338.975	31.5863	-1025.39	295.421	-59.1937	-159.202	35.137	-347.611	-128.086	73.4304	-1.40602	-2.42893
SB05-041	Media_Alpha_G12V		2.63735	0.288522	0.0601322	224.005	297.859	-2.14192	2.718	0	-50.1613	9.08643	0.893968	0.374608	-9.87007	141.097	0	-665.442	1.21653	-1466.36	1056.67	-1734.29	523.638	-166.813	48.7245	0.919118	0.315526	-264.633	2.08842	17.777	892.985	47.9744	-167.297	-39.2865	6.19071	-0.301247	0	-424.263	31.2705	-800.535	226.772	15.2714	-96.1067	58.3438	-298.915	-111.848	66.6115	-2.65352	-2.80597
SB05-042	Media_Alpha_G12V		3.41684	0.040968	0.176209	220.437	292.917	-4.10516	2.68545	0	-62.0647	8.46567	1.09793	0.429763	-9.0804	131.175	0	-666.123	0.191515	-1672.48	1042.66	-1436.14	534.269	-195.164	47.3798	0.575372	0.39561	-166.124	3.63752	-129.088	869.895	52.4624	-246.516	-37.8764	6.89453	-0.543472	0	-444.386	30.3793	-357.121	148.947	-15.8553	-138.556	51.397	-351.308	-149.211	62.3476	0.866587	-2.94718
SB05-043	Media_Alpha_G12V		1.45283	0.11583	0.0751225	226.793	298.781	-25.347	2.79475	0	-82.9383	8.69006	0.948158	0.473101	22.8083	127.693	0	-690.566	2.06731	-2473.05	995.362	-879.478	563.119	-222.096	48.6285	0.665448	0.200096	-381.19	1.27143	-347.245	869.426	44.702	-201.686	-26.6603	7.07296	-0.528524	0	-425.057	30.8695	-1580.93	278.627	-92.629	-187.986	53.3771	-169.055	29.9233	68.1348	-0.403774	-2.30554
SB05-044	Media_Alpha_G12V		2.71979	0.0514048	0.052085	218.915	274.603	2.99639	1.88203	0	-47.3078	7.88545	0.996008	0.471958	22.4613	123.042	0	-553.165	2.02704	-1279.85	977.556	-1684.94	481.97	-279.395	41.4585	0.514964	0.20386	-261.912	2.71658	-228.038	795.28	48.0272	-172.833	-31.4723	6.67334	-0.112699	0	-464.254	28.9371	-504.514	153.858	1.59721	-101.679	45.3518	-230.138	-119.298	60.2174	-2.65718	-3.21823
SB05-045	Media_Alpha_G12V		1.56275	0.0055737	0	224.988	294.118	-36.0748	1.84995	0	-100.106	8.28244	1.07627	0.446699	0.79399	125.503	0	-674.535	0.703398	-3042.21	924.522	-120.294	582.272	-274.408	44.5573	0.212404	0.421837	-275.945	2.63226	-8.89367	844.762	42.8341	-179.111	-27.0542	6.44215	-0.51706	0	-437.068	29.6952	-1569.54	-36.488	-162.306	-220.562	40.2925	-240.273	63.2778	63.5254	-1.74704	-1.67103
[truncated: 40 more columns]
