# Supplementary material for: FOXO1 links KRAS G12D and G12V alleles to glutamine and nitrogen metabolism in colorectal cancer
Source: EMBO Rep. 2025 Nov 20;27(1):142–62. doi: 10.1038/s44319-025-00641-z (PMC12795846; doi:10.1038/s44319-025-00641-z)
Supplement: Supplementary file 6 — Source data Fig. 4 [file 44319_2025_641_MOESM6_ESM.zip › Fig4/Metabolomics_Ammonia_ALL/Ber_et_al_15N_ammonia_iFOXO1/Ber_et_al_15N_ammonia_iFOXO1.xlsx]

## Sheet: intracellular rawdata
		15N-ammonia intracellular raw data
Code	Sample	valine-d8	hippuric acid-d5	2/3-phosphoglycerate	2-hydroxyglutarate	2-ketoglutarate	4-aminobutyrate	4-aminobutyrate_N1	4-guanidinobutanoate	4-guanidinobutanoate_N1	4-imidazolone-5-propanoate	5-methylthioadenosine	5-methylthioadenosine_N1	5-methylthioadenosine_N2	5-methylthioadenosine_N3	acetylcarnitine	acetylcholine	acetyl-CoA	adenine	adenine_N1	adenine_N2	adenine_N3	adenine_N4	adenosine	adenosine_N1	adenosine_N2	ADP	ADP_N1	ADP_N2	ADP_N3	ADP-ribose	5-aminoimidazole ribotide	alanine	alanine_N1	AMP	AMP_N1	AMP_N2	arginine	arginine_N1	argininosuccinate	asparagine	asparagine_N1	asparagine_N2	aspartate	aspartate_N1	ATP	ATP_N1	ATP_N2	ATP_N3
SB08-031	NH4_Par_DMSO	7.13947e+08	4.12553e+09	396464	1.12317e+08	1.73663e+08	1.41834e+08	2.7405e+07	1.35824e+08	38705.3	5.94345e+07	1.02273e+08	1.55737e+07	9.54337e+06	1.33233e+06	2.77211e+08	5.96264e+08	5.03009e+06	6.96358e+07	1.69902e+07	5.92871e+06	1.02767e+06	24329.5	3.16485e+06	310445	11497.3	4.85804e+07	9.28731e+06	2.47402e+06	150906	679711	3.58474e+07	3.22439e+08	1.91237e+07	1.08461e+07	1.10411e+06	101413	2.78977e+09	4.00835e+07	5.09477e+06	7.40369e+08	6.32757e+06	104803	1.30077e+09	3.05945e+08	1.07691e+08	2.89398e+07	5.44834e+06	1.0779e+06
SB08-032	NH4_Par_DMSO	7.14615e+08	4.17286e+09	1.19821e+06	1.09716e+08	1.43868e+08	1.17996e+08	3.47072e+07	1.45362e+08	1.2447e+06	8.57932e+07	1.22498e+08	1.94501e+07	1.60168e+07	3.42878e+06	3.05309e+08	6.38295e+08	5.03685e+06	8.44836e+07	1.96296e+07	9.73402e+06	2.66178e+06	162893	3.06327e+06	464485	40666.7	4.92132e+07	1.07525e+07	5.31301e+06	531401	942736	3.7002e+07	3.00765e+08	2.35654e+07	1.14662e+07	1.17481e+06	284339	3.02224e+09	4.3404e+07	4.38736e+06	8.65118e+08	6.89803e+06	166988	1.12985e+09	3.96575e+08	1.09834e+08	2.97883e+07	8.65564e+06	2.95837e+06
SB08-033	NH4_Par_DMSO	6.9747e+08	4.13009e+09	1.92758e+06	1.05818e+08	1.12846e+08	1.00499e+08	4.09403e+07	1.59057e+08	1.44303e+06	9.98914e+07	1.24171e+08	1.86589e+07	1.7484e+07	4.44477e+06	3.49604e+08	6.8822e+08	5.10009e+06	8.31044e+07	1.77122e+07	1.04063e+07	3.36155e+06	188899	3.16112e+06	338239	101229	5.11755e+07	1.03409e+07	5.57448e+06	1.48336e+06	857137	3.68067e+07	3.03696e+08	2.73586e+07	1.22917e+07	1.08396e+06	718793	3.29916e+09	4.69848e+07	3.59826e+06	9.50136e+08	7.68966e+06	332841	1.03032e+09	4.6414e+08	1.1788e+08	3.01859e+07	1.40462e+07	5.16912e+06
SB08-034	NH4_Par_DMSO	6.64279e+08	3.96654e+09	1.47601e+06	9.79966e+07	1.05021e+08	9.12357e+07	3.5827e+07	1.5816e+08	1.51891e+06	1.00585e+08	1.15631e+08	1.33732e+07	1.53419e+07	4.4097e+06	3.35863e+08	6.65958e+08	4.64281e+06	7.85819e+07	1.46353e+07	9.12543e+06	3.23854e+06	369909	3.15021e+06	394049	86490.6	4.9904e+07	7.5932e+06	6.87292e+06	1.76824e+06	867214	3.36606e+07	2.99618e+08	2.73697e+07	1.26919e+07	632507	673631	3.26069e+09	4.72341e+07	3.43524e+06	9.40329e+08	7.29614e+06	219151	9.95594e+08	4.66994e+08	1.12334e+08	2.54081e+07	1.13814e+07	4.32244e+06
SB08-035	NH4_Par_DMSO	6.98958e+08	3.83175e+09	1.52566e+06	1.02233e+08	1.17455e+08	9.20849e+07	3.67776e+07	1.52126e+08	1.34442e+06	9.33783e+07	1.13019e+08	1.45653e+07	1.57157e+07	4.01398e+06	3.40789e+08	6.27016e+08	5.02386e+06	6.83931e+07	1.45148e+07	8.23215e+06	2.5343e+06	167218	3.12293e+06	401908	53865.9	4.97952e+07	8.62665e+06	6.89311e+06	1.43304e+06	932316	3.2856e+07	2.86289e+08	2.20891e+07	1.20298e+07	1.00102e+06	527224	2.97502e+09	4.29326e+07	3.2158e+06	9.02502e+08	7.16204e+06	190657	1.0095e+09	4.53189e+08	1.1099e+08	2.68626e+07	1.19818e+07	4.00713e+06
SB08-036	NH4_G12D_DMSO	6.981e+08	4.01379e+09	218060	2.14663e+08	1.25228e+08	8.35849e+07	1.83981e+07	5.20962e+07	0	1.35261e+07	9.31711e+07	8.1959e+06	6.90591e+06	868540	1.60438e+08	3.56991e+08	3.03675e+06	6.48503e+07	1.00417e+07	3.56342e+06	707631	11628.5	6.22302e+06	672531	98000.1	4.51848e+07	5.51841e+06	2.06133e+06	38621.2	715759	5.12852e+07	3.01807e+08	2.20185e+07	9.52038e+06	371898	0	1.89813e+09	2.68834e+07	2.83986e+06	6.30755e+08	5.35571e+06	67696.4	9.72956e+08	2.6872e+08	8.63191e+07	1.58969e+07	1.95605e+06	465492
SB08-037	NH4_G12D_DMSO	6.71291e+08	4.1808e+09	400775	2.20684e+08	9.98431e+07	6.13013e+07	1.61959e+07	5.46048e+07	207476	2.18527e+07	1.02162e+08	8.88171e+06	8.90989e+06	1.56406e+06	1.62226e+08	3.77235e+08	2.67683e+06	7.09608e+07	1.04151e+07	4.92955e+06	1.39736e+06	70253.9	8.23259e+06	850471	310544	4.67836e+07	5.22965e+06	2.70266e+06	144085	785980	5.48283e+07	2.6851e+08	2.47014e+07	1.06298e+07	162792	47946.2	2.0067e+09	2.82177e+07	2.23715e+06	7.18779e+08	6.22354e+06	295254	8.5175e+08	2.9831e+08	9.36594e+07	1.61239e+07	3.70485e+06	1.20481e+06
SB08-038	NH4_G12D_DMSO	7.19247e+08	4.40428e+09	283596	2.4281e+08	1.19639e+08	6.9137e+07	1.88287e+07	5.96977e+07	161258	2.11754e+07	8.882e+07	6.685e+06	7.0265e+06	953951	1.76823e+08	4.0282e+08	2.70417e+06	5.81282e+07	8.32115e+06	3.52634e+06	891534	53498.7	1.19901e+07	1.26835e+06	435725	4.69159e+07	6.37838e+06	2.55789e+06	369832	569718	5.68499e+07	2.93157e+08	2.38494e+07	1.08931e+07	377871	128800	2.10582e+09	2.95598e+07	2.89854e+06	7.68188e+08	6.86206e+06	230554	9.5457e+08	3.06566e+08	9.3382e+07	1.6668e+07	2.69424e+06	1.12298e+06
SB08-039	NH4_G12D_DMSO	6.45002e+08	4.06149e+09	343988	2.22145e+08	1.25783e+08	7.31917e+07	1.77177e+07	5.47548e+07	27773.2	1.82026e+07	8.30743e+07	6.91933e+06	6.95165e+06	895620	1.55912e+08	3.55027e+08	2.43446e+06	5.31732e+07	7.87526e+06	3.21656e+06	724642	26146.8	7.72251e+06	771840	241838	4.38233e+07	5.14896e+06	2.19102e+06	95992.2	552459	5.55133e+07	2.96816e+08	2.37426e+07	1.08352e+07	330998	74235.1	1.93612e+09	2.75408e+07	2.89201e+06	7.22543e+08	6.60542e+06	156931	9.37451e+08	2.95271e+08	8.99396e+07	1.63369e+07	2.51274e+06	876939
SB08-040	NH4_G12D_DMSO	6.98423e+08	3.99524e+09	943423	2.43915e+08	1.09962e+08	6.69416e+07	1.93018e+07	6.0023e+07	119225	2.25806e+07	9.05234e+07	7.40176e+06	7.66685e+06	1.28509e+06	1.75999e+08	3.86838e+08	2.71607e+06	5.85535e+07	8.44073e+06	3.63421e+06	1.02821e+06	52245.1	7.3051e+06	600700	116933	4.70189e+07	5.59725e+06	1.88035e+06	226371	746478	5.54323e+07	2.97607e+08	2.66462e+07	1.08214e+07	381550	18940.6	2.01959e+09	2.90744e+07	2.83185e+06	7.6733e+08	6.97219e+06	139273	9.54628e+08	3.36679e+08	9.52645e+07	1.53769e+07	3.25172e+06	1.28183e+06
SB08-042	NH4_G12V_DMSO	7.09879e+08	4.36066e+09	345251	9.83986e+07	1.29146e+08	1.2229e+08	1.82059e+07	9.67985e+07	0	2.09934e+07	9.28142e+07	6.30142e+06	5.32184e+06	504272	2.12684e+08	4.8333e+08	2.59954e+06	6.46236e+07	8.26575e+06	2.2635e+06	428112	0	1.00554e+07	822554	92976.6	4.76901e+07	3.98107e+06	1.15247e+06	37493.5	454256	4.82406e+07	2.5451e+08	6.34741e+06	1.10727e+07	183655	12998	2.04045e+09	2.8416e+07	3.09768e+06	5.36613e+08	4.2745e+06	19769.7	9.12407e+08	1.83634e+08	9.5679e+07	1.18896e+07	1.82863e+06	152568
SB08-043	NH4_G12V_DMSO	7.40851e+08	4.03054e+09	607394	1.03231e+08	1.23867e+08	1.15539e+08	2.07758e+07	1.01172e+08	259218	2.7691e+07	1.07761e+08	7.31132e+06	7.02153e+06	497932	2.79052e+08	5.49783e+08	2.5503e+06	8.12368e+07	1.04384e+07	3.4574e+06	703984	0	1.1255e+07	1.00787e+06	148422	5.54669e+07	4.98217e+06	1.78003e+06	25176.9	732135	5.00405e+07	2.80162e+08	8.52732e+06	1.2526e+07	28989.9	45890.2	2.25976e+09	3.21327e+07	3.53926e+06	6.10211e+08	4.9436e+06	37587.8	9.49242e+08	2.1488e+08	1.14445e+08	1.50312e+07	2.77199e+06	281442
SB08-044	NH4_G12V_DMSO	7.12399e+08	4.18479e+09	417796	1.05949e+08	1.44648e+08	1.3261e+08	2.04171e+07	1.06241e+08	230675	2.25417e+07	9.38702e+07	6.06684e+06	4.80292e+06	373676	2.37815e+08	5.19799e+08	3.20308e+06	6.24449e+07	7.66726e+06	2.085e+06	355921	0	1.15436e+07	911601	117675	5.65327e+07	3.66899e+06	1.65723e+06	29490.7	557021	4.9161e+07	2.92339e+08	9.76169e+06	1.27786e+07	166741	33322.1	2.22822e+09	3.14243e+07	4.0637e+06	5.99539e+08	5.05929e+06	0	1.06058e+09	2.21575e+08	1.18483e+08	1.32812e+07	1.76097e+06	235328
SB08-045	NH4_G12V_DMSO	6.98123e+08	3.99811e+09	795650	1.07058e+08	1.32639e+08	1.1699e+08	1.98276e+07	9.96514e+07	641389	2.59124e+07	9.62887e+07	6.82049e+06	5.37633e+06	458347	2.42339e+08	5.18949e+08	2.79463e+06	5.99934e+07	7.49732e+06	2.22997e+06	452586	0	1.02714e+07	869022	103911	5.45892e+07	3.42278e+06	1.90614e+06	0	722878	4.72449e+07	2.7176e+08	9.00449e+06	1.25522e+07	140711	56411	2.24548e+09	3.23921e+07	3.2941e+06	5.88035e+08	4.87078e+06	22767.4	9.4201e+08	2.0268e+08	1.2083e+08	1.53896e+07	2.4792e+06	356592
SB08-046	NH4_Par_iFoxo	6.64007e+08	4.09323e+09	715243	1.25733e+08	1.9341e+08	1.54702e+08	1.45375e+07	1.26832e+08	302798	4.25253e+07	8.5426e+07	8.79008e+06	4.00199e+06	218693	2.21536e+08	4.12805e+08	4.04873e+06	5.33886e+07	8.5362e+06	1.53835e+06	116034	0	2.90001e+06	210272	0	5.4564e+07	7.08754e+06	1.246e+06	0	696893	4.6214e+07	2.80818e+08	5.20149e+06	1.2552e+07	505642	35326.4	2.04549e+09	2.92893e+07	3.04332e+06	3.71275e+08	3.24306e+06	0	1.14665e+09	1.52048e+08	1.06006e+08	1.95772e+07	1.46826e+06	0
SB08-047	NH4_Par_iFoxo	6.82149e+08	4.02082e+09	842913	1.22569e+08	1.79437e+08	1.42873e+08	1.62869e+07	1.35289e+08	1.2267e+06	5.76763e+07	1.06044e+08	1.15957e+07	6.55803e+06	502737	2.4102e+08	4.4497e+08	4.75021e+06	6.98499e+07	1.20083e+07	3.09901e+06	471447	0	2.85253e+06	315893	17024.5	5.70085e+07	7.64523e+06	2.52349e+06	85776.3	764660	5.34896e+07	2.60996e+08	6.92306e+06	1.28006e+07	683116	37336.6	2.19637e+09	3.11389e+07	3.20346e+06	4.35951e+08	3.34889e+06	0	1.06841e+09	1.81817e+08	1.20163e+08	2.45276e+07	3.7924e+06	246868
SB08-048	NH4_Par_iFoxo	7.13642e+08	4.12313e+09	1.53086e+06	1.15731e+08	1.6133e+08	1.25485e+08	1.71219e+07	1.43115e+08	1.15333e+06	6.81453e+07	1.18459e+08	1.56683e+07	9.14323e+06	1.05748e+06	2.85109e+08	4.62766e+08	5.23378e+06	8.5319e+07	1.64943e+07	4.77727e+06	769918	0	3.4712e+06	400173	26296.5	5.85875e+07	1.01094e+07	2.04206e+06	25152.3	885728	5.48479e+07	2.83657e+08	8.93361e+06	1.40596e+07	997936	243312	2.3772e+09	3.36605e+07	3.54755e+06	4.80447e+08	3.96188e+06	0	1.05528e+09	2.05041e+08	1.264e+08	2.71385e+07	5.36665e+06	690868
SB08-049	NH4_Par_iFoxo	6.75925e+08	3.43958e+09	2.07512e+06	1.19752e+08	1.70762e+08	1.28965e+08	1.73796e+07	1.5591e+08	1.46788e+06	6.90059e+07	1.09076e+08	1.35011e+07	8.10189e+06	977858	2.87137e+08	4.83941e+08	5.17198e+06	6.98543e+07	1.32559e+07	3.98729e+06	538166	0	3.58168e+06	367089	0	6.18184e+07	1.12089e+07	2.95461e+06	102760	937021	5.37258e+07	2.6283e+08	8.19465e+06	1.6387e+07	1.10568e+06	158246	2.20806e+09	3.14035e+07	3.66342e+06	4.97301e+08	4.08199e+06	0	1.08938e+09	2.03282e+08	1.38533e+08	3.0304e+07	5.40524e+06	920136
SB08-050	NH4_Par_iFoxo	7.65605e+08	4.14069e+09	3.2358e+06	1.24908e+08	1.61143e+08	1.31985e+08	1.93924e+07	1.641e+08	1.55402e+06	7.49657e+07	1.16722e+08	1.36045e+07	9.21146e+06	1.07162e+06	3.06599e+08	5.05575e+08	5.86814e+06	8.1606e+07	1.57214e+07	4.66352e+06	780863	0	3.62167e+06	426575	27502.9	6.3392e+07	1.17736e+07	3.05273e+06	31527	900844	5.42229e+07	2.6149e+08	1.01095e+07	1.52907e+07	820487	207816	2.35739e+09	3.30598e+07	2.95081e+06	5.06813e+08	4.00867e+06	14571.4	1.09618e+09	2.27328e+08	1.46443e+08	3.22365e+07	5.6313e+06	792862
SB08-051	NH4_G12D_iFoxo	7.66244e+08	4.44033e+09	4.51425e+06	3.09962e+08	2.20531e+08	1.49013e+08	2.38057e+07	9.71664e+07	0	1.82148e+07	1.58205e+08	1.30785e+07	8.4316e+06	779859	2.34218e+08	5.0017e+08	3.89707e+06	1.13372e+08	1.55323e+07	3.68315e+06	452473	0	1.71034e+07	1.85234e+06	304032	7.63285e+07	8.9859e+06	1.49804e+06	58093.9	1.14908e+06	7.24264e+07	3.79545e+08	1.85619e+07	1.75834e+07	814810	24267.5	1.95825e+09	2.76113e+07	2.60186e+06	5.43952e+08	5.13718e+06	95272	1.40929e+09	3.0829e+08	1.74811e+08	3.04888e+07	3.62809e+06	274844
SB08-052	NH4_G12D_iFoxo	7.27971e+08	4.03913e+09	2.68551e+06	2.89759e+08	1.92841e+08	1.14529e+08	1.9285e+07	9.23191e+07	223530	2.12174e+07	1.5845e+08	1.20535e+07	9.49499e+06	787386	2.22528e+08	4.63684e+08	3.79691e+06	1.20594e+08	1.71034e+07	4.8552e+06	764255	0	1.44873e+07	1.66945e+06	251899	6.56554e+07	8.60088e+06	2.45218e+06	33075.4	780284	6.66517e+07	3.13442e+08	1.45045e+07	1.509e+07	760811	92315.3	1.80221e+09	2.53343e+07	2.5739e+06	5.35794e+08	5.0522e+06	92229.5	1.18226e+09	2.86117e+08	1.44937e+08	2.59505e+07	3.43473e+06	493888
SB08-053	NH4_G12D_iFoxo	6.92422e+08	4.08511e+09	3.50623e+06	2.91285e+08	1.9102e+08	1.12847e+08	1.90756e+07	9.58175e+07	464994	2.24404e+07	1.03703e+08	9.75528e+06	6.31127e+06	697114	2.19464e+08	4.4864e+08	3.65185e+06	6.50685e+07	9.23456e+06	2.65815e+06	516597	0	1.19596e+07	1.33037e+06	168971	6.76042e+07	8.545e+06	2.17593e+06	0	976289	7.12889e+07	3.06994e+08	1.59763e+07	1.54023e+07	718801	99972.9	1.92561e+09	2.74159e+07	2.79617e+06	5.52532e+08	5.06129e+06	69686.3	1.14486e+09	2.8639e+08	1.52551e+08	2.76797e+07	3.97668e+06	722440
SB08-054	NH4_G12D_iFoxo	6.96465e+08	4.03527e+09	4.4027e+06	2.92749e+08	2.08562e+08	1.18861e+08	1.98496e+07	9.09277e+07	546480	1.95164e+07	1.05445e+08	8.29322e+06	6.02789e+06	551145	2.23089e+08	4.55787e+08	3.9761e+06	6.38863e+07	9.29567e+06	2.7125e+06	367747	0	1.36077e+07	1.49954e+06	195004	7.00208e+07	8.61391e+06	1.89723e+06	101985	1.15929e+06	7.12886e+07	3.17439e+08	1.84352e+07	1.71699e+07	824202	36108.8	1.92424e+09	2.73345e+07	2.69634e+06	5.56143e+08	5.24549e+06	56484.1	1.21004e+09	2.96605e+08	1.66018e+08	2.9853e+07	4.4276e+06	698793
SB08-055	NH4_G12D_iFoxo	8.38871e+08	4.88201e+09	5.98636e+06	3.49944e+08	2.1251e+08	1.39143e+08	2.54762e+07	1.28541e+08	773336	2.74066e+07	1.2656e+08	1.06009e+07	7.33628e+06	732585	2.76665e+08	5.53463e+08	4.24331e+06	6.45964e+07	9.21404e+06	2.7337e+06	434931	0	1.75086e+07	2.17607e+06	384000	8.8398e+07	1.14121e+07	2.78776e+06	0	1.24554e+06	7.49944e+07	3.72659e+08	2.1407e+07	2.11169e+07	603067	29872.1	2.17624e+09	3.13634e+07	2.63475e+06	7.04357e+08	6.31979e+06	125841	1.48705e+09	3.92652e+08	2.16547e+08	3.94499e+07	7.1988e+06	925595
SB08-056	NH4_G12V_iFoxo	7.90799e+08	4.82543e+09	1.11267e+06	1.20781e+08	1.82589e+08	1.76585e+08	2.65156e+07	1.32641e+08	0	1.78738e+07	8.54399e+07	6.79066e+06	3.77859e+06	344280	2.41116e+08	5.16478e+08	3.41753e+06	5.49688e+07	7.50557e+06	1.26682e+06	42622.1	0	1.23208e+07	1.27109e+06	100155	6.39172e+07	5.7132e+06	1.02324e+06	0	788301	6.05018e+07	2.89333e+08	8.73435e+06	1.37129e+07	186789	0	1.89091e+09	2.7066e+07	2.59291e+06	3.45947e+08	3.10434e+06	0	1.51736e+09	3.01087e+08	1.41896e+08	2.20899e+07	852491	61493.7
SB08-057	NH4_G12V_iFoxo	6.96524e+08	4.05086e+09	575546	9.80949e+07	1.49678e+08	1.1673e+08	2.08928e+07	9.77752e+07	592373	2.14673e+07	8.25383e+07	7.96449e+06	4.96815e+06	521958	2.02699e+08	4.37877e+08	2.97269e+06	5.50562e+07	8.62557e+06	2.30834e+06	235612	0	9.48855e+06	1.12488e+06	129323	5.01554e+07	6.82552e+06	1.61003e+06	0	541945	5.70774e+07	2.2409e+08	7.06328e+06	1.07473e+07	242088	19525.6	1.6537e+09	2.34308e+07	2.24242e+06	3.3096e+08	2.44967e+06	36453.2	9.92803e+08	2.38952e+08	1.04678e+08	1.87955e+07	2.3716e+06	126833
SB08-058	NH4_G12V_iFoxo	8.716e+08	4.95916e+09	1.61674e+06	1.16603e+08	1.63685e+08	1.40256e+08	2.64786e+07	1.29101e+08	1.18252e+06	2.89271e+07	9.81681e+07	1.05293e+07	5.55835e+06	614662	2.79398e+08	5.61686e+08	3.46517e+06	6.44333e+07	1.04036e+07	2.8206e+06	488993	0	1.27442e+07	1.59559e+06	347330	6.52681e+07	7.5869e+06	2.26501e+06	68819.8	1.03153e+06	6.5114e+07	2.62675e+08	8.48071e+06	1.39394e+07	923391	50523	2.01948e+09	2.82428e+07	2.57283e+06	4.25261e+08	3.5677e+06	17152.5	1.2273e+09	3.04969e+08	1.51887e+08	2.80998e+07	3.65029e+06	295305
SB08-059	NH4_G12V_iFoxo	7.00019e+08	4.04249e+09	1.05345e+06	1.00322e+08	1.4844e+08	1.1126e+08	2.30017e+07	1.23431e+08	956993	3.1465e+07	9.06523e+07	8.54392e+06	6.29167e+06	656617	2.56389e+08	5.15101e+08	3.15499e+06	5.52554e+07	8.99506e+06	2.87262e+06	614884	0	1.00582e+07	1.25812e+06	276336	5.9358e+07	6.57179e+06	2.0772e+06	91249.3	1.01986e+06	6.10445e+07	2.44865e+08	8.91997e+06	1.32768e+07	460098	0	1.79148e+09	2.50875e+07	2.74021e+06	4.08023e+08	3.31018e+06	12304.4	1.04318e+09	2.8991e+08	1.2674e+08	2.37017e+07	3.30009e+06	760697
SB08-060	NH4_G12V_iFoxo	6.79882e+08	3.97956e+09	1.73382e+06	9.98413e+07	1.77212e+08	1.39576e+08	2.11301e+07	1.08531e+08	84795	1.76781e+07	6.28987e+07	5.95525e+06	2.86196e+06	279238	1.9084e+08	4.35428e+08	2.78264e+06	3.77876e+07	5.34767e+06	1.04488e+06	90011.5	0	1.06222e+07	1.1667e+06	87076.8	5.51131e+07	6.33042e+06	1.88759e+06	34343	552259	6.22583e+07	2.43452e+08	6.2229e+06	1.24792e+07	239440	23255.3	1.59563e+09	2.23831e+07	2.19304e+06	3.08203e+08	2.6001e+06	0	1.11501e+09	2.28217e+08	1.24226e+08	2.16522e+07	1.89316e+06	0
		Quality Control
POOLA0		6.81371e+08	3.92187e+09	566023	1.66114e+08	1.60569e+08	1.12511e+08	2.08741e+07	1.14072e+08	545357	3.81075e+07	5.77166e+07	4.51942e+06	3.9653e+06	593547	2.33616e+08	4.90582e+08	4.17501e+06	2.6353e+07	3.9991e+06	1.02001e+06	212991	0	8.37801e+06	937279	105034	5.43755e+07	6.31057e+06	2.61365e+06	147803	524717	5.64247e+07	2.91395e+08	1.49589e+07	1.24601e+07	506390	124531	2.21669e+09	3.12474e+07	3.31137e+06	5.87146e+08	4.72507e+06	68492.5	1.1071e+09	2.80197e+08	1.13906e+08	2.07666e+07	3.06819e+06	848560
POOLA1		6.96597e+08	3.87255e+09	859830	1.72753e+08	1.65016e+08	1.17049e+08	2.15654e+07	1.0884e+08	733229	3.8426e+07	5.77871e+07	5.44035e+06	3.57914e+06	278216	2.41805e+08	4.71928e+08	3.51287e+06	2.58844e+07	4.09001e+06	1.1256e+06	183912	0	7.83331e+06	771609	67592.4	5.57576e+07	5.81408e+06	2.14074e+06	118887	819465	5.56952e+07	2.9684e+08	1.37692e+07	1.29525e+07	393887	115039	2.33396e+09	3.30016e+07	3.34357e+06	5.92373e+08	4.8533e+06	104348	1.11656e+09	2.7955e+08	1.16572e+08	2.19167e+07	3.46696e+06	918552
POOLA2		6.75839e+08	4.07904e+09	923381	1.69098e+08	1.68154e+08	1.16542e+08	2.12229e+07	1.11582e+08	663600	3.83671e+07	5.75131e+07	5.35938e+06	3.58836e+06	507483	2.41646e+08	4.92453e+08	3.94461e+06	2.55542e+07	4.23348e+06	1.28929e+06	233547	0	7.83086e+06	944234	138243	5.51847e+07	7.8707e+06	2.33506e+06	114378	737566	5.38907e+07	2.83705e+08	1.47135e+07	1.26059e+07	668857	52624.8	2.30385e+09	3.31134e+07	3.22872e+06	5.97187e+08	5.11826e+06	82466.1	1.09565e+09	2.74127e+08	1.18742e+08	2.18826e+07	3.41707e+06	770489
POOLA3		6.89198e+08	3.92451e+09	670553	1.6974e+08	1.63207e+08	1.16911e+08	2.14754e+07	1.11017e+08	303629	3.75867e+07	6.01113e+07	5.08621e+06	4.13953e+06	522260	2.34624e+08	4.69808e+08	3.82679e+06	2.67377e+07	4.05934e+06	1.17007e+06	244820	0	8.00343e+06	842236	79561	5.54966e+07	7.02702e+06	2.27873e+06	107144	754347	5.84065e+07	3.02512e+08	1.39145e+07	1.27025e+07	730869	95480.8	2.31055e+09	3.34375e+07	3.02695e+06	5.95823e+08	5.00628e+06	137180	1.12973e+09	2.85692e+08	1.18672e+08	2.23727e+07	2.82333e+06	896818
POOLA4		6.7664e+08	3.97873e+09	775388	1.60997e+08	1.5481e+08	1.13516e+08	2.0699e+07	1.10748e+08	364544	3.82551e+07	6.15998e+07	6.01871e+06	4.06084e+06	578004	2.37452e+08	4.72512e+08	3.72761e+06	2.99161e+07	4.71615e+06	1.33017e+06	294914	0	8.20947e+06	706874	81550.8	5.56341e+07	7.36924e+06	2.16008e+06	0	864439	5.25332e+07	2.65461e+08	1.41797e+07	1.27218e+07	792826	120308	2.18722e+09	3.09412e+07	2.78143e+06	5.68126e+08	5.10011e+06	140992	1.0947e+09	2.76373e+08	1.16208e+08	2.17063e+07	3.88483e+06	795804
POOLA5		6.71656e+08	3.92335e+09	738581	1.5881e+08	1.55858e+08	1.1546e+08	2.18243e+07	1.02234e+08	247255	3.68328e+07	6.40749e+07	6.44597e+06	4.25622e+06	566794	2.34462e+08	4.65109e+08	4.05143e+06	3.22217e+07	5.06665e+06	1.48486e+06	268155	0	8.2445e+06	945590	140924	5.54788e+07	7.26409e+06	2.2417e+06	105391	576793	5.53891e+07	2.78516e+08	1.46386e+07	1.29514e+07	609086	27351.3	2.17083e+09	3.07723e+07	2.82588e+06	5.78243e+08	4.68337e+06	88216.9	1.07567e+09	2.6806e+08	1.16713e+08	2.20154e+07	3.90696e+06	804665
POOLA6		6.62242e+08	3.92347e+09	698833	1.56437e+08	1.54987e+08	1.16236e+08	2.15226e+07	1.01858e+08	468244	3.6813e+07	6.96412e+07	6.72716e+06	4.85055e+06	531839	2.47115e+08	4.66376e+08	4.02512e+06	3.41011e+07	5.61262e+06	1.617e+06	315936	0	8.53039e+06	954655	127385	5.40926e+07	7.38509e+06	2.4302e+06	75266.8	1.00191e+06	5.30891e+07	2.7537e+08	1.46896e+07	1.29517e+07	752107	87358.5	2.13351e+09	3.02911e+07	3.07475e+06	5.69534e+08	4.72313e+06	23291.6	1.06673e+09	2.66494e+08	1.17464e+08	2.18622e+07	4.30011e+06	722043
POOLA7		6.70816e+08	4.01371e+09	828240	1.57359e+08	1.50245e+08	1.12548e+08	2.04574e+07	1.06189e+08	515208	3.66305e+07	7.43289e+07	6.87547e+06	5.11414e+06	708405	2.40642e+08	4.90494e+08	3.87602e+06	3.96669e+07	6.45549e+06	2.09841e+06	360564	0	8.10978e+06	903804	47731.9	5.44411e+07	7.10989e+06	1.71856e+06	152437	735917	5.24312e+07	2.67861e+08	1.38912e+07	1.32103e+07	513687	69610.6	2.10906e+09	2.96987e+07	2.97058e+06	5.51938e+08	4.75494e+06	18200.5	1.05421e+09	2.65457e+08	1.14285e+08	2.123e+07	3.53008e+06	1.08721e+06
	%RSD	1.60523	1.6613	15.0774	3.83917	3.83231	1.68423	2.26325	4.13612	35.3885	2.03383	9.86232	14.4812	13.0572	22.6628	1.96638	2.4477	5.32978	16.676	18.5318	24.7569	21.8268	#DIV/0!	3.05781	10.6463	35.2407	1.1861	9.3336	11.6235	46.9071	20.2623	3.86116	4.74138	3.1923	1.87242	22.566	40.0692	3.86274	4.51121	6.88609	2.75763	3.67343	55.385	2.34788	2.66367	1.53464	2.30072	13.4152	13.2983
[truncated: 181 more columns]

## Sheet: intracellular NAcorrected
		15N-ammonia intracellular NA-corrected ion intensity
Code	Sample	valine-d8 (IS)	hippuric acid-d5 (IS)	4-aminobutyrate	4-aminobutyrate_N1	5-methylthioadenosine	5-methylthioadenosine_N2	5-methylthioadenosine_N3	adenine	adenine_N1	adenine_N2	adenine_N3	adenine_N4	adenosine	adenosine_N1	adenosine_N2	ADP	ADP_N2	alanine	alanine_N1	AMP	AMP_N2	asparagine	asparagine_N1	asparagine_N2	aspartate	aspartate_N1	ATP	ATP_N2	ATP_N3	carbamoyl aspartate	carbamoyl aspartate_N1	dihydroorotate	dihydroorotate_N1	dihydroorotate_N2	glutamate	glutamate_N1	glutamine	glutamine_N1	glutamine_N2	glutamylproline	glutamylproline_N1	isoleucine	isoleucine_N1	leucine	leucine_N1	N-acetylglutamate	N-acetylglutamate_N1	N-acetylneuramic acid
SB08-031	NH4_Par_DMSO	7.13947e+08	4.12553e+09	1.49206e+08	2.85203e+07	1.24894e+08	5.52225e+06	14907.3	7.47097e+07	1.68866e+07	6.16531e+06	1.05596e+06	18814.6	3.62676e+06	291429	8575.35	5.65143e+07	1.11838e+06	3.35944e+08	1.8828e+07	1.2488e+07	79458.8	7.84997e+08	977626	98339.6	1.37415e+09	3.20977e+08	1.26109e+08	0	187783	1.67653e+07	6.47002e+06	8.09441e+06	3.21218e+06	145096	1.71358e+09	3.65074e+08	2.20329e+08	1.26384e+07	2.62473e+06	1.37042e+07	2.13308e+06	3.19572e+09	1.42491e+08	2.41922e+09	7.72943e+07	2.00566e+07	2.06782e+06	9.08284e+06
SB08-032	NH4_Par_DMSO	7.14615e+08	4.17286e+09	1.24003e+08	3.63586e+07	1.49583e+08	1.20923e+07	1.41932e+06	9.06502e+07	1.9368e+07	1.02177e+07	2.79611e+06	158671	3.50846e+06	470745	39825.5	5.72351e+07	4.23992e+06	3.13302e+08	2.35712e+07	1.32026e+07	287854	9.1727e+08	612386	164674	1.19219e+09	4.18226e+08	1.2862e+08	3.32164e+06	1.93879e+06	1.10441e+07	7.00149e+06	6.02742e+06	3.98496e+06	360655	1.35984e+09	4.35806e+08	6.48476e+07	8.18172e+06	2.69073e+06	1.43884e+07	2.51822e+06	3.31067e+09	1.81698e+08	2.93799e+09	1.15284e+08	2.1487e+07	2.29751e+06	9.42724e+06
SB08-033	NH4_Par_DMSO	6.9747e+08	4.13009e+09	1.05494e+08	4.30382e+07	1.51639e+08	1.39507e+07	2.43845e+06	8.91877e+07	1.73052e+07	1.09575e+07	3.554e+06	181749	3.62217e+06	321513	112328	5.95269e+07	4.59146e+06	3.16318e+08	2.75396e+07	1.41262e+07	780703	1.00741e+09	790736	340905	1.08608e+09	4.90616e+08	1.38064e+08	9.4321e+06	3.73712e+06	9.69307e+06	7.27299e+06	5.30116e+06	4.12921e+06	697046	1.16521e+09	4.87717e+08	3.98519e+07	7.09337e+06	2.91315e+06	1.52779e+07	2.68304e+06	3.89608e+09	2.31031e+08	3.46263e+09	1.45467e+08	2.14654e+07	2.15781e+06	9.14354e+06
SB08-034	NH4_Par_DMSO	6.64279e+08	3.96654e+09	9.57846e+07	3.76501e+07	1.4059e+08	1.18237e+07	2.79371e+06	8.4357e+07	1.40917e+07	9.61449e+06	3.42626e+06	382372	3.609e+06	386522	94259.6	5.80773e+07	6.54241e+06	3.12067e+08	2.75669e+07	1.45149e+07	716398	9.97018e+08	449683	220211	1.04928e+09	4.93793e+08	1.31607e+08	7.13704e+06	3.22929e+06	8.5507e+06	6.65082e+06	4.26291e+06	3.81901e+06	435841	1.03126e+09	4.52367e+08	3.34909e+07	6.18544e+06	2.70427e+06	1.40912e+07	3.22255e+06	3.46009e+09	2.15639e+08	3.33999e+09	1.52409e+08	2.06333e+07	2.06237e+06	8.95355e+06
SB08-035	NH4_Par_DMSO	6.98958e+08	3.83175e+09	9.66696e+07	3.86552e+07	1.37671e+08	1.24841e+07	2.23606e+06	7.34001e+07	1.41819e+07	8.66471e+06	2.67375e+06	164405	3.57762e+06	396930	56228	5.79383e+07	6.42318e+06	2.98226e+08	2.20778e+07	1.38168e+07	560055	9.56908e+08	602132	189593	1.06415e+09	4.79027e+08	1.30012e+08	7.67025e+06	2.73028e+06	8.01587e+06	6.1927e+06	5.11125e+06	3.96827e+06	524063	1.00289e+09	4.22518e+08	3.02312e+07	5.89812e+06	2.50164e+06	1.40368e+07	3.04595e+06	3.5045e+09	2.04759e+08	3.26216e+09	1.37047e+08	1.98205e+07	2.18451e+06	9.21559e+06
SB08-036	NH4_G12D_DMSO	6.981e+08	4.01379e+09	8.79053e+07	1.9192e+07	1.12856e+08	2.83644e+06	0	6.96378e+07	9.51078e+06	3.70872e+06	733418	7279.8	7.13056e+06	642988	103377	5.25254e+07	1.14254e+06	3.14404e+08	2.19442e+07	1.08741e+07	0	6.68775e+08	795950	60731	1.02742e+09	2.82583e+08	1.01141e+08	0	0	1.48409e+07	5.83692e+06	4.75321e+06	1.80033e+06	76883.6	8.63374e+08	2.09276e+08	9.82792e+07	1.1569e+07	2.79466e+06	6.21229e+06	642286	1.60216e+09	7.06131e+07	1.12313e+09	3.2621e+07	1.00016e+07	234680	1.36643e+07
SB08-037	NH4_G12D_DMSO	6.71291e+08	4.1808e+09	6.44412e+07	1.69424e+07	1.23724e+08	4.74804e+06	453988	7.62057e+07	9.76464e+06	5.16944e+06	1.47072e+06	66454.9	9.43366e+06	801121	347541	5.43094e+07	1.84629e+06	2.79664e+08	2.48866e+07	1.21044e+07	0	7.62104e+08	1.03086e+06	302975	8.98757e+08	3.14588e+08	1.09787e+08	0	850451	1.21426e+07	6.36931e+06	4.36428e+06	2.34428e+06	177205	5.94737e+08	1.78781e+08	2.77695e+07	5.72407e+06	1.75022e+06	6.70261e+06	989378	1.56034e+09	7.64633e+07	1.34056e+09	4.5255e+07	8.20722e+06	156407	1.39961e+07
SB08-038	NH4_G12D_DMSO	7.19247e+08	4.40428e+09	7.26723e+07	1.97047e+07	1.07389e+08	3.23751e+06	30420.3	6.24269e+07	7.78205e+06	3.68871e+06	933514	51986.6	1.3739e+07	1.20145e+06	486429	5.46082e+07	1.69273e+06	3.05367e+08	2.38983e+07	1.24349e+07	94450.9	8.14489e+08	1.32841e+06	231692	1.00755e+09	3.22986e+08	1.09434e+08	0	700343	1.44065e+07	7.00393e+06	4.03143e+06	1.98867e+06	124915	7.21248e+08	2.00104e+08	4.26743e+07	7.71758e+06	2.24169e+06	7.12568e+06	703348	1.56547e+09	7.39693e+07	1.5647e+09	5.0619e+07	1.00055e+07	469913	1.42972e+07
SB08-039	NH4_G12D_DMSO	6.45002e+08	4.06149e+09	7.69579e+07	1.85106e+07	1.00556e+08	3.50207e+06	0	5.71026e+07	7.40403e+06	3.36305e+06	755413	23144.1	8.84947e+06	722687	268994	5.09115e+07	1.33456e+06	3.09183e+08	2.37722e+07	1.23624e+07	30988.4	7.66091e+08	1.41202e+06	152978	9.8954e+08	3.11016e+08	1.05395e+08	0	419791	1.3005e+07	6.42512e+06	4.25752e+06	1.97735e+06	162080	7.23104e+08	1.97777e+08	4.9451e+07	8.54732e+06	1.99756e+06	6.78542e+06	441580	1.41995e+09	6.8092e+07	1.36422e+09	4.45272e+07	9.75157e+06	383154	1.37389e+07
SB08-040	NH4_G12D_DMSO	6.98423e+08	3.99524e+09	7.03533e+07	2.0215e+07	1.09549e+08	3.92172e+06	321298	6.2883e+07	7.90078e+06	3.79989e+06	1.08214e+06	49506.7	8.37262e+06	536795	126755	5.46364e+07	906810	3.09977e+08	2.68156e+07	1.23541e+07	0	8.13578e+08	1.45459e+06	133217	1.00729e+09	3.55077e+08	1.11673e+08	0	961574	1.21315e+07	6.46247e+06	4.14369e+06	2.40025e+06	125267	6.62859e+08	2.01682e+08	3.35321e+07	6.42725e+06	1.89678e+06	7.36832e+06	806559	1.54435e+09	8.10672e+07	1.57827e+09	5.63635e+07	9.74737e+06	310709	1.43728e+07
SB08-042	NH4_G12V_DMSO	7.09879e+08	4.36066e+09	1.28703e+08	1.88381e+07	1.12108e+08	856339	0	6.94131e+07	7.62102e+06	2.32986e+06	442750	0	1.15248e+07	735505	95590.1	5.51633e+07	0	2.65262e+08	5.68397e+06	1.26106e+07	0	5.68962e+08	377171	12152.5	9.64211e+08	1.92144e+08	1.12006e+08	0	0	3.83844e+07	1.72858e+07	1.56656e+07	7.59394e+06	665584	1.3677e+09	2.29405e+08	1.01828e+08	1.09869e+07	1.62068e+06	8.82652e+06	502328	1.54539e+09	4.73187e+07	1.36815e+09	2.92482e+07	1.88818e+07	631692	1.62621e+07
SB08-043	NH4_G12V_DMSO	7.40851e+08	4.03054e+09	1.2156e+08	2.15904e+07	1.30158e+08	1.9968e+06	0	8.72571e+07	9.61862e+06	3.58939e+06	730971	0	1.28988e+07	922884	157031	6.42107e+07	496616	2.91981e+08	7.87272e+06	1.42397e+07	0	6.46996e+08	516986	29718.1	1.00288e+09	2.25299e+08	1.34123e+08	0	0	3.63828e+07	1.99738e+07	1.76561e+07	9.56342e+06	1.05502e+06	1.34937e+09	2.5356e+08	8.24021e+07	1.1332e+07	2.10464e+06	9.69902e+06	535037	1.83418e+09	6.54455e+07	1.72167e+09	4.17684e+07	2.01183e+07	845669	1.73814e+07
SB08-044	NH4_G12V_DMSO	7.12399e+08	4.18479e+09	1.39557e+08	2.11436e+07	1.13332e+08	139043	0	6.70764e+07	7.02008e+06	2.14697e+06	365715	0	1.32309e+07	806360	122997	6.52332e+07	297878	3.04663e+08	9.12111e+06	1.4547e+07	0	6.35678e+08	724203	0	1.12071e+09	2.32e+08	1.38461e+08	0	0	4.38228e+07	2.00813e+07	1.89097e+07	8.86753e+06	776355	1.54846e+09	2.65251e+08	1.23674e+08	1.29278e+07	1.99274e+06	1.0563e+07	623415	1.61281e+09	5.42316e+07	1.67727e+09	3.88391e+07	2.34078e+07	1.17335e+06	1.82839e+07
SB08-045	NH4_G12V_DMSO	6.98123e+08	3.99811e+09	1.231e+08	2.05789e+07	1.16354e+08	707161	0	6.44417e+07	6.88145e+06	2.30408e+06	469914	0	1.17721e+07	784347	107535	6.29716e+07	635110	2.83217e+08	8.40556e+06	1.42859e+07	0	6.23482e+08	612501	13769.5	9.95355e+08	2.12325e+08	1.41514e+08	0	0	3.64014e+07	1.80283e+07	1.76095e+07	9.13308e+06	693934	1.36988e+09	2.42923e+08	7.98914e+07	1.04591e+07	1.77679e+06	1.05928e+07	645613	1.8465e+09	6.15846e+07	1.36127e+09	3.09803e+07	2.13665e+07	1.02392e+06	1.85657e+07
SB08-046	NH4_Par_iFoxo	6.64007e+08	4.09323e+09	1.62905e+08	1.48213e+07	1.03688e+08	0	0	5.73269e+07	8.15161e+06	1.54412e+06	109424	0	3.32412e+06	181515	0	6.34944e+07	0	2.927e+08	4.38087e+06	1.43391e+07	0	3.93654e+08	565863	0	1.21259e+09	1.57571e+08	1.2419e+08	0	0	1.96808e+07	4.12229e+06	5.78753e+06	1.06333e+06	0	1.92105e+09	1.90811e+08	1.78878e+08	6.00004e+06	275163	8.99214e+06	333646	1.39896e+09	4.6302e+07	1.22271e+09	2.95554e+07	1.80284e+07	774042	8.88471e+06
SB08-047	NH4_Par_iFoxo	6.82149e+08	4.02082e+09	1.50419e+08	1.67227e+07	1.28844e+08	1.60993e+06	0	7.49936e+07	1.15509e+07	3.17992e+06	480537	0	3.26844e+06	304176	14854.3	6.6357e+07	1.35393e+06	2.72017e+08	6.26306e+06	1.46477e+07	0	4.62233e+08	174519	0	1.12942e+09	1.89601e+08	1.40782e+08	0	0	1.97209e+07	6.24027e+06	7.06802e+06	2.10568e+06	17408.8	1.64435e+09	2.09772e+08	7.19804e+07	4.91235e+06	514569	1.00108e+07	648994	1.51131e+09	5.73193e+07	1.52588e+09	4.22591e+07	1.69641e+07	1.00219e+06	1.00284e+07
SB08-048	NH4_Par_iFoxo	7.13642e+08	4.12313e+09	1.32083e+08	1.76758e+07	1.44391e+08	4.11689e+06	0	9.15821e+07	1.60647e+07	4.92944e+06	787915	0	3.97713e+06	388223	24289.1	6.81685e+07	399620	2.95621e+08	8.28559e+06	1.61241e+07	221937	5.09409e+08	481706	0	1.11528e+09	2.144e+08	1.48096e+08	0	0	1.77306e+07	7.03682e+06	6.70546e+06	2.36966e+06	38582	1.55457e+09	2.25773e+08	5.23872e+07	4.85e+06	494577	9.03783e+06	922844	1.87049e+09	7.93074e+07	1.75517e+09	5.51095e+07	1.57683e+07	1.28078e+06	1.01333e+07
SB08-049	NH4_Par_iFoxo	6.75925e+08	3.43958e+09	1.35748e+08	1.79358e+07	1.32795e+08	3.3945e+06	0	7.49848e+07	1.2882e+07	4.12566e+06	543106	0	4.10424e+06	348110	0	7.19216e+07	1.27841e+06	2.73915e+08	7.59014e+06	1.87852e+07	113258	5.27278e+08	478477	0	1.1514e+09	2.12393e+08	1.62295e+08	0	0	1.75378e+07	6.45981e+06	7.62021e+06	2.69251e+06	61910.5	1.53262e+09	2.22928e+08	4.76107e+07	4.94705e+06	559030	1.11361e+07	846121	1.92514e+09	7.98498e+07	1.7083e+09	5.25438e+07	1.60522e+07	968928	1.01378e+07
SB08-050	NH4_Par_iFoxo	7.65605e+08	4.14069e+09	1.38909e+08	2.00591e+07	1.41956e+08	4.27767e+06	0	8.75971e+07	1.5304e+07	4.8169e+06	801211	0	4.14943e+06	415505	25265.6	7.37491e+07	1.28441e+06	2.72498e+08	9.60423e+06	1.74973e+07	170135	5.37365e+08	325956	7185.64	1.15835e+09	2.37993e+08	1.71557e+08	0	0	1.6177e+07	6.53882e+06	7.40051e+06	2.87094e+06	46419.1	1.48227e+09	2.31619e+08	4.18975e+07	4.11769e+06	532595	1.01051e+07	979641	2.10869e+09	8.94969e+07	1.77472e+09	5.8095e+07	1.59892e+07	1.38127e+06	1.05297e+07
SB08-051	NH4_G12D_iFoxo	7.66244e+08	4.44033e+09	1.56811e+08	2.46746e+07	1.91497e+08	709868	0	1.21763e+08	1.44925e+07	3.76721e+06	453009	0	1.95976e+07	1.77094e+06	324346	8.86745e+07	0	3.95483e+08	1.80198e+07	2.01024e+07	0	5.76734e+08	1.23897e+06	89959.2	1.48904e+09	3.23054e+08	2.04846e+08	0	0	1.98648e+07	5.5742e+06	1.11006e+07	3.10145e+06	0	1.79528e+09	2.99464e+08	1.37717e+08	9.62174e+06	1.3742e+06	6.85378e+06	328085	1.26332e+09	5.7552e+07	1.29352e+09	3.97934e+07	1.62083e+07	667139	1.99616e+07
SB08-052	NH4_G12D_iFoxo	7.27971e+08	4.03913e+09	1.20512e+08	2.00128e+07	1.9161e+08	1.96398e+06	0	1.29514e+08	1.6025e+07	5.00996e+06	780806	0	1.65989e+07	1.61616e+06	266492	7.64109e+07	1.03981e+06	3.26613e+08	1.40162e+07	1.72609e+07	37128.4	5.68085e+08	1.21195e+06	86908.2	1.24887e+09	3.00308e+08	1.69837e+08	0	0	1.8737e+07	7.14093e+06	8.27461e+06	2.75477e+06	109974	1.34545e+09	2.45263e+08	5.45309e+07	5.90955e+06	933612	5.84325e+06	158955	1.27658e+09	5.60803e+07	1.12378e+09	3.34071e+07	1.29861e+07	365000	1.61485e+07
SB08-053	NH4_G12D_iFoxo	6.92422e+08	4.08511e+09	1.18741e+08	1.97972e+07	1.25727e+08	1.46137e+06	0	6.98812e+07	8.65241e+06	2.74158e+06	535082	0	1.37032e+07	1.2799e+06	175534	7.86332e+07	655933	3.19875e+08	1.55851e+07	1.76096e+07	43214.8	5.85833e+08	1.09164e+06	62901.9	1.20927e+09	3.00745e+08	1.78761e+08	0	0	1.92998e+07	7.39684e+06	7.80907e+06	3.0176e+06	28027.7	1.20261e+09	2.22456e+08	3.96017e+07	5.00014e+06	619931	6.50278e+06	334718	1.19335e+09	5.35371e+07	1.17553e+09	3.66012e+07	1.28982e+07	556672	1.79262e+07
SB08-054	NH4_G12D_iFoxo	6.96465e+08	4.03527e+09	1.25072e+08	2.0595e+07	1.2756e+08	964633	0	6.86091e+07	8.74071e+06	2.80454e+06	371281	0	1.55918e+07	1.43985e+06	203156	8.14095e+07	277111	3.30738e+08	1.81249e+07	1.96339e+07	0	5.8966e+08	1.26033e+06	48052.5	1.27817e+09	3.11376e+08	1.94548e+08	0	0	2.04914e+07	7.48634e+06	1.05579e+07	3.63995e+06	83072.9	1.39246e+09	2.61359e+08	5.76102e+07	6.11895e+06	956260	6.95357e+06	493996	1.2851e+09	5.95228e+07	1.192e+09	3.70429e+07	1.32417e+07	486834	1.72654e+07
SB08-055	NH4_G12D_iFoxo	8.38871e+08	4.88201e+09	1.46389e+08	2.64849e+07	1.53215e+08	1.30186e+06	0	6.93736e+07	8.63786e+06	2.82682e+06	444659	0	2.00587e+07	2.13432e+06	411798	1.02855e+08	795833	3.88274e+08	2.10311e+07	2.4087e+07	0	7.4681e+08	1.24966e+06	120448	1.57049e+09	4.12654e+08	2.53779e+08	0	0	1.8215e+07	6.81591e+06	1.46162e+07	5.47477e+06	187525	1.65704e+09	3.28744e+08	5.61022e+07	6.53506e+06	1.06966e+06	8.09575e+06	529762	1.54825e+09	7.53713e+07	1.5836e+09	5.55462e+07	1.85214e+07	885071	2.24473e+07
SB08-056	NH4_G12V_iFoxo	7.90799e+08	4.82543e+09	1.85843e+08	2.74422e+07	1.03346e+08	0	0	5.90376e+07	7.01058e+06	1.26733e+06	32128.6	0	1.41183e+07	1.20543e+06	96666.1	7.3976e+07	0	3.01539e+08	8.05479e+06	1.56116e+07	0	3.66798e+08	615316	0	1.60355e+09	3.14956e+08	1.66274e+08	0	0	5.09792e+07	1.36776e+07	2.06432e+07	5.71887e+06	153080	2.3313e+09	3.83315e+08	2.47097e+08	7.61957e+06	1.16053e+06	9.35508e+06	681997	1.03988e+09	5.38073e+07	1.06308e+09	3.87596e+07	1.96785e+07	1.53771e+06	1.95924e+07
SB08-057	NH4_G12V_iFoxo	6.96524e+08	4.05086e+09	1.22815e+08	2.17098e+07	1.00102e+08	1.09424e+06	0	5.91195e+07	8.19865e+06	2.37793e+06	231250	0	1.08712e+07	1.09567e+06	132587	5.83789e+07	457173	2.33541e+08	6.55163e+06	1.22494e+07	0	3.50914e+08	32897.1	34281.9	1.04875e+09	2.50783e+08	1.2266e+08	0	0	3.75337e+07	1.52122e+07	1.57538e+07	6.32209e+06	318177	1.32983e+09	2.53676e+08	5.57623e+07	4.4506e+06	677872	6.32071e+06	850220	9.73951e+08	5.0878e+07	8.60559e+08	3.12405e+07	1.21537e+07	765693	1.60581e+07
SB08-058	NH4_G12V_iFoxo	8.716e+08	4.95916e+09	1.47553e+08	2.75438e+07	1.19241e+08	893349	0	6.91854e+07	9.92695e+06	2.90077e+06	502977	0	1.46003e+07	1.56543e+06	378320	7.58158e+07	820471	2.73752e+08	7.89085e+06	1.59772e+07	0	4.50895e+08	491175	10518.8	1.29636e+09	3.20223e+08	1.77969e+08	0	0	4.02947e+07	1.69978e+07	1.99999e+07	8.52232e+06	665174	1.67794e+09	3.36862e+08	5.67484e+07	5.03011e+06	942477	8.20819e+06	1.15645e+06	1.29844e+09	7.20441e+07	1.24996e+09	4.93154e+07	1.638e+07	1.36738e+06	1.8527e+07
SB08-059	NH4_G12V_iFoxo	7.00019e+08	4.04249e+09	1.17027e+08	2.39681e+07	1.09905e+08	2.22081e+06	0	5.93299e+07	8.58252e+06	2.97439e+06	640222	0	1.1523e+07	1.23409e+06	301171	6.89012e+07	763998	2.55179e+08	8.41997e+06	1.51561e+07	0	4.32619e+08	350870	6075.45	1.10156e+09	3.04891e+08	1.48505e+08	0	0	3.5215e+07	1.75568e+07	1.61727e+07	8.37897e+06	842540	1.31326e+09	2.92306e+08	2.63621e+07	3.38076e+06	544633	7.61226e+06	1.11677e+06	1.24332e+09	7.40924e+07	1.11599e+09	4.72863e+07	1.40991e+07	1.14879e+06	1.7971e+07
SB08-060	NH4_G12V_iFoxo	6.79882e+08	3.97956e+09	1.46893e+08	2.1873e+07	7.62514e+07	0	0	4.05825e+07	5.01915e+06	1.05582e+06	86557.9	0	1.21711e+07	1.12104e+06	82983.6	6.40083e+07	658985	2.53735e+08	5.59571e+06	1.42172e+07	0	3.26781e+08	371533	0	1.17828e+09	2.38867e+08	1.45557e+08	0	0	3.73452e+07	1.27655e+07	1.95385e+07	6.5482e+06	414527	1.65182e+09	2.63202e+08	9.56155e+07	4.9513e+06	660756	7.70357e+06	792723	9.13129e+08	4.34035e+07	8.38882e+08	2.82015e+07	1.45867e+07	810938	1.624e+07
		15N-ammonia intracellular NA-corrected ion intensity
Code	Sample			4-aminobutyrate	4-aminobutyrate_N1	5-methylthioadenosine	5-methylthioadenosine_N2	5-methylthioadenosine_N3	adenine	adenine_N1	adenine_N2	adenine_N3	adenine_N4	adenosine	adenosine_N1	adenosine_N2	ADP	ADP_N2	alanine	alanine_N1	AMP	AMP_N2	asparagine	asparagine_N1	asparagine_N2	aspartate	aspartate_N1	ATP	ATP_N2	ATP_N3	carbamoyl aspartate	carbamoyl aspartate_N1	dihydroorotate	dihydroorotate_N1	dihydroorotate_N2	glutamate	glutamate_N1	glutamine	glutamine_N1	glutamine_N2	glutamylproline	glutamylproline_N1	isoleucine	isoleucine_N1	leucine	leucine_N1	N-acetylglutamate	N-acetylglutamate_N1	N-acetylneuramic acid
SB08-031	Par_DMSO			1.42037e+08	2.71501e+07	1.18893e+08	5.25693e+06	14191.1	7.11202e+07	1.60753e+07	5.8691e+06	1.00523e+06	17910.6	3.45251e+06	277427	8163.34	5.3799e+07	1.06464e+06	3.19803e+08	1.79234e+07	1.1888e+07	75641.1	7.47281e+08	930655	93614.8	1.30813e+09	3.05555e+08	1.2005e+08	0	178761	1.59598e+07	6.15916e+06	7.70551e+06	3.05785e+06	138125	1.63125e+09	3.47534e+08	2.09743e+08	1.20312e+07	2.49863e+06	1.30458e+07	2.03059e+06	3.04218e+09	1.35645e+08	2.30299e+09	7.35807e+07	1.9093e+07	1.96847e+06	8.64644e+06
SB08-032	Par_DMSO			1.09259e+08	3.20356e+07	1.31798e+08	1.06546e+07	1.25056e+06	7.9872e+07	1.70651e+07	9.00287e+06	2.46366e+06	139805	3.09131e+06	414774	35090.3	5.04298e+07	3.7358e+06	2.7605e+08	2.07686e+07	1.16328e+07	253628	8.08207e+08	539574	145094	1.05044e+09	3.68499e+08	1.13327e+08	2.9267e+06	1.70827e+06	9.73094e+06	6.16902e+06	5.31076e+06	3.51115e+06	317773	1.19815e+09	3.83989e+08	5.71372e+07	7.20892e+06	2.37081e+06	1.26777e+07	2.2188e+06	2.91704e+09	1.60094e+08	2.58867e+09	1.01577e+08	1.89322e+07	2.02433e+06	8.30635e+06
SB08-033	Par_DMSO			8.73645e+07	3.56418e+07	1.25579e+08	1.15532e+07	2.01939e+06	7.38602e+07	1.43312e+07	9.07438e+06	2.94323e+06	150515	2.99967e+06	266259	93023.5	4.92968e+07	3.80239e+06	2.61957e+08	2.28067e+07	1.16985e+07	646534	8.34282e+08	654843	282319	8.99433e+08	4.063e+08	1.14336e+08	7.81114e+06	3.09487e+06	8.02725e+06	6.02308e+06	4.39012e+06	3.41958e+06	577254	9.64959e+08	4.039e+08	3.30031e+07	5.87433e+06	2.41251e+06	1.26523e+07	2.22195e+06	3.22651e+09	1.91327e+08	2.86755e+09	1.20468e+08	1.77764e+07	1.78698e+06	7.57217e+06
SB08-034	Par_DMSO			8.07379e+07	3.17357e+07	1.18505e+08	9.96631e+06	2.35485e+06	7.11055e+07	1.1878e+07	8.10416e+06	2.88803e+06	322306	3.04207e+06	325804	79452.5	4.89541e+07	5.51468e+06	2.63045e+08	2.32364e+07	1.22348e+07	603860	8.40398e+08	379043	185619	8.8445e+08	4.16224e+08	1.10933e+08	6.0159e+06	2.72201e+06	7.20748e+06	5.60605e+06	3.59325e+06	3.21909e+06	367376	8.69257e+08	3.81305e+08	2.82299e+07	5.21378e+06	2.27946e+06	1.18776e+07	2.71633e+06	2.91655e+09	1.81765e+08	2.81532e+09	1.28468e+08	1.7392e+07	1.73839e+06	7.54705e+06
SB08-035	Par_DMSO			8.36115e+07	3.34337e+07	1.19074e+08	1.07977e+07	1.93401e+06	6.34853e+07	1.22662e+07	7.49429e+06	2.31258e+06	142197	3.09435e+06	343313	48632.7	5.0112e+07	5.55553e+06	2.57942e+08	1.90955e+07	1.19505e+07	484403	8.27649e+08	520796	163983	9.20409e+08	4.1432e+08	1.1245e+08	6.63416e+06	2.36147e+06	6.93309e+06	5.35619e+06	4.42082e+06	3.43224e+06	453272	8.67421e+08	3.65445e+08	2.61476e+07	5.10141e+06	2.16372e+06	1.21407e+07	2.6345e+06	3.03111e+09	1.771e+08	2.8215e+09	1.18534e+08	1.71431e+07	1.88943e+06	7.97075e+06
SB08-036	G12D_DMSO			1.05053e+08	2.29357e+07	1.3487e+08	3.38974e+06	0	8.32218e+07	1.1366e+07	4.43217e+06	876484	8699.85	8.52149e+06	768414	123543	6.27714e+07	1.36541e+06	3.75734e+08	2.62248e+07	1.29953e+07	0	7.99231e+08	951214	72577.6	1.22784e+09	3.37706e+08	1.2087e+08	0	0	1.77358e+07	6.97551e+06	5.6804e+06	2.15152e+06	91881	1.03179e+09	2.50099e+08	1.1745e+08	1.38257e+07	3.33981e+06	7.4241e+06	767575	1.91468e+09	8.43873e+07	1.34222e+09	3.89842e+07	1.19526e+07	280458	1.63298e+07
SB08-037	G12D_DMSO			7.42e+07	1.95081e+07	1.42461e+08	5.46707e+06	522739	8.77461e+07	1.12434e+07	5.95229e+06	1.69344e+06	76518.6	1.08623e+07	922441	400172	6.25339e+07	2.12588e+06	3.22016e+08	2.86554e+07	1.39374e+07	0	8.77515e+08	1.18697e+06	348857	1.03486e+09	3.62228e+08	1.26413e+08	0	979241	1.39815e+07	7.33386e+06	5.02519e+06	2.69929e+06	204040	6.84802e+08	2.05855e+08	3.19749e+07	6.5909e+06	2.01527e+06	7.71764e+06	1.13921e+06	1.79663e+09	8.80427e+07	1.54357e+09	5.21083e+07	9.4501e+06	180093	1.61157e+07
SB08-038	G12D_DMSO			7.86973e+07	2.13384e+07	1.16292e+08	3.50592e+06	32942.4	6.76024e+07	8.42723e+06	3.99452e+06	1.01091e+06	56296.6	1.48781e+07	1.30106e+06	526757	5.91355e+07	1.83306e+06	3.30684e+08	2.58797e+07	1.34658e+07	102282	8.82016e+08	1.43855e+06	250901	1.09108e+09	3.49764e+08	1.18507e+08	0	758406	1.56009e+07	7.5846e+06	4.36566e+06	2.15354e+06	135271	7.81044e+08	2.16694e+08	4.62123e+07	8.35742e+06	2.42754e+06	7.71644e+06	761660	1.69526e+09	8.01019e+07	1.69442e+09	5.48156e+07	1.0835e+07	508872	1.54825e+07
SB08-039	G12D_DMSO			8.8914e+07	2.13864e+07	1.16178e+08	4.04616e+06	0	6.5974e+07	8.55432e+06	3.88553e+06	872774	26739.7	1.02243e+07	834964	310785	5.88212e+07	1.5419e+06	3.57218e+08	2.74655e+07	1.4283e+07	35802.7	8.85111e+08	1.63139e+06	176744	1.14328e+09	3.59336e+08	1.21769e+08	0	485010	1.50254e+07	7.42333e+06	4.91897e+06	2.28455e+06	187261	8.35446e+08	2.28504e+08	5.71337e+07	9.87523e+06	2.3079e+06	7.8396e+06	510184	1.64056e+09	7.86707e+07	1.57617e+09	5.14449e+07	1.12666e+07	442681	1.58734e+07
SB08-040	G12D_DMSO			7.73159e+07	2.22156e+07	1.2039e+08	4.30984e+06	353096	6.91063e+07	8.68269e+06	4.17596e+06	1.18924e+06	54406.2	9.20124e+06	589920	139300	6.00436e+07	996554	3.40655e+08	2.94694e+07	1.35767e+07	0	8.94096e+08	1.59855e+06	146401	1.10698e+09	3.90218e+08	1.22725e+08	0	1.05674e+06	1.33321e+07	7.10204e+06	4.55378e+06	2.6378e+06	137665	7.2846e+08	2.21642e+08	3.68506e+07	7.06334e+06	2.0845e+06	8.09754e+06	886382	1.69719e+09	8.90901e+07	1.73447e+09	6.19416e+07	1.0712e+07	341459	1.57952e+07
SB08-042	G12V_DMSO			1.47037e+08	2.15216e+07	1.28077e+08	978326	0	7.93011e+07	8.70664e+06	2.66175e+06	505821	0	1.31666e+07	840278	109207	6.30213e+07	0	3.03049e+08	6.49365e+06	1.4407e+07	0	6.50011e+08	430899	13883.6	1.10156e+09	2.19515e+08	1.27962e+08	0	0	4.38523e+07	1.97481e+07	1.78972e+07	8.6757e+06	760398	1.56253e+09	2.62084e+08	1.16333e+08	1.25519e+07	1.85155e+06	1.00839e+07	573885	1.76553e+09	5.40592e+07	1.56304e+09	3.34146e+07	2.15715e+07	721677	1.85787e+07
SB08-043	G12V_DMSO			1.21914e+08	2.16532e+07	1.30536e+08	2.00261e+06	0	8.7511e+07	9.64661e+06	3.59984e+06	733098	0	1.29363e+07	925569	157488	6.43975e+07	498061	2.92831e+08	7.89563e+06	1.42811e+07	0	6.48878e+08	518490	29804.6	1.0058e+09	2.25955e+08	1.34513e+08	0	0	3.64887e+07	2.00319e+07	1.77075e+07	9.59124e+06	1.05809e+06	1.35329e+09	2.54298e+08	8.26419e+07	1.13649e+07	2.11077e+06	9.72724e+06	536594	1.83952e+09	6.56359e+07	1.72668e+09	4.189e+07	2.01769e+07	848130	1.7432e+07
SB08-044	G12V_DMSO			1.43849e+08	2.17939e+07	1.16818e+08	143320	0	6.91393e+07	7.23598e+06	2.213e+06	376962	0	1.36378e+07	831160	126780	6.72394e+07	307039	3.14033e+08	9.40163e+06	1.49944e+07	0	6.55228e+08	746476	0	1.15518e+09	2.39135e+08	1.42719e+08	0	0	4.51706e+07	2.06989e+07	1.94912e+07	9.14025e+06	800232	1.59608e+09	2.73409e+08	1.27478e+08	1.33254e+07	2.05403e+06	1.08878e+07	642588	1.66241e+09	5.58995e+07	1.72886e+09	4.00336e+07	2.41278e+07	1.20943e+06	1.88463e+07
SB08-045	G12V_DMSO			1.29021e+08	2.15687e+07	1.2195e+08	741175	0	6.75412e+07	7.21244e+06	2.4149e+06	492516	0	1.23383e+07	822073	112708	6.60004e+07	665657	2.96839e+08	8.80985e+06	1.4973e+07	0	6.5347e+08	641961	14431.7	1.04323e+09	2.22538e+08	1.48321e+08	0	0	3.81523e+07	1.88954e+07	1.84565e+07	9.57236e+06	727311	1.43577e+09	2.54607e+08	8.37341e+07	1.09622e+07	1.86225e+06	1.11022e+07	676666	1.93532e+09	6.45468e+07	1.42674e+09	3.24704e+07	2.23942e+07	1.07317e+06	1.94587e+07
SB08-046	Par_iFoxo			1.81704e+08	1.65316e+07	1.15654e+08	0	0	6.39424e+07	9.0923e+06	1.72231e+06	122051	0	3.70772e+06	202462	0	7.08216e+07	0	3.26477e+08	4.88642e+06	1.59938e+07	0	4.39081e+08	631163	0	1.35252e+09	1.75755e+08	1.38521e+08	0	0	2.1952e+07	4.598e+06	6.45541e+06	1.18604e+06	0	2.14274e+09	2.1283e+08	1.9952e+08	6.69243e+06	306916	1.00298e+07	372148	1.5604e+09	5.16452e+07	1.36381e+09	3.29661e+07	2.01089e+07	863365	9.91e+06
SB08-047	Par_iFoxo			1.57838e+08	1.75476e+07	1.352e+08	1.68933e+06	0	7.86926e+07	1.21206e+07	3.33677e+06	504240	0	3.42966e+06	319179	15587	6.963e+07	1.42071e+06	2.85434e+08	6.57198e+06	1.53701e+07	0	4.85033e+08	183127	0	1.18513e+09	1.98952e+08	1.47726e+08	0	0	2.06937e+07	6.54807e+06	7.41664e+06	2.20954e+06	18267.4	1.72546e+09	2.20119e+08	7.55308e+07	5.15465e+06	539950	1.05045e+07	681005	1.58586e+09	6.01466e+07	1.60115e+09	4.43435e+07	1.78009e+07	1.05163e+06	1.0523e+07
SB08-048	Par_iFoxo			1.3006e+08	1.74051e+07	1.42179e+08	4.05383e+06	0	9.01793e+07	1.58187e+07	4.85393e+06	775846	0	3.91621e+06	382276	23917.1	6.71244e+07	393499	2.91093e+08	8.15868e+06	1.58771e+07	218538	5.01606e+08	474328	0	1.0982e+09	2.11116e+08	1.45827e+08	0	0	1.74591e+07	6.92903e+06	6.60275e+06	2.33336e+06	37991	1.53076e+09	2.22315e+08	5.15848e+07	4.77571e+06	487001	8.8994e+06	908708	1.84184e+09	7.80926e+07	1.72829e+09	5.42654e+07	1.55268e+07	1.26116e+06	9.97813e+06
SB08-049	Par_iFoxo			1.34405e+08	1.77583e+07	1.31481e+08	3.3609e+06	0	7.42426e+07	1.27545e+07	4.08483e+06	537731	0	4.06362e+06	344664	0	7.12097e+07	1.26576e+06	2.71204e+08	7.51501e+06	1.85993e+07	112137	5.22059e+08	473741	0	1.14001e+09	2.10291e+08	1.60689e+08	0	0	1.73642e+07	6.39587e+06	7.54478e+06	2.66586e+06	61297.7	1.51745e+09	2.20722e+08	4.71395e+07	4.89808e+06	553497	1.10258e+07	837746	1.90608e+09	7.90594e+07	1.69139e+09	5.20237e+07	1.58933e+07	959337	1.00374e+07
SB08-050	Par_iFoxo			1.33033e+08	1.92106e+07	1.35951e+08	4.09672e+06	0	8.38918e+07	1.46566e+07	4.61315e+06	767320	0	3.97391e+06	397929	24196.8	7.06295e+07	1.23008e+06	2.60972e+08	9.19797e+06	1.67572e+07	162938	5.14635e+08	312168	6881.68	1.10935e+09	2.27926e+08	1.643e+08	0	0	1.54927e+07	6.26223e+06	7.08747e+06	2.74949e+06	44455.6	1.41957e+09	2.21822e+08	4.01253e+07	3.94351e+06	510066	9.67761e+06	938202	2.0195e+09	8.57112e+07	1.69965e+09	5.56376e+07	1.53129e+07	1.32284e+06	1.00843e+07
SB08-051	G12D_iFoxo			1.3956e+08	2.19602e+07	1.70431e+08	631778	0	1.08369e+08	1.28983e+07	3.35279e+06	403175	0	1.74418e+07	1.57613e+06	288666	7.89198e+07	0	3.51978e+08	1.60375e+07	1.7891e+07	0	5.1329e+08	1.10268e+06	80063.1	1.32524e+09	2.87516e+08	1.82312e+08	0	0	1.76796e+07	4.96101e+06	9.87945e+06	2.76027e+06	0	1.59779e+09	2.66522e+08	1.22568e+08	8.56329e+06	1.22303e+06	6.09982e+06	291994	1.12434e+09	5.12209e+07	1.15123e+09	3.54159e+07	1.44253e+07	593749	1.77657e+07
SB08-052	G12D_iFoxo			1.16397e+08	1.93294e+07	1.85067e+08	1.89692e+06	0	1.25092e+08	1.54778e+07	4.83889e+06	754145	0	1.60321e+07	1.56098e+06	257393	7.38018e+07	1.00431e+06	3.1546e+08	1.35376e+07	1.66715e+07	35860.7	5.48687e+08	1.17057e+06	83940.6	1.20622e+09	2.90054e+08	1.64038e+08	0	0	1.80972e+07	6.89709e+06	7.99206e+06	2.6607e+06	106219	1.2995e+09	2.36888e+08	5.26689e+07	5.70776e+06	901733	5.64373e+06	153527	1.23299e+09	5.41653e+07	1.0854e+09	3.22663e+07	1.25427e+07	352537	1.55971e+07
SB08-053	G12D_iFoxo			1.14873e+08	1.91522e+07	1.21631e+08	1.41376e+06	0	6.76045e+07	8.37053e+06	2.65226e+06	517650	0	1.32568e+07	1.23821e+06	169815	7.60714e+07	634564	3.09454e+08	1.50773e+07	1.70359e+07	41806.9	5.66747e+08	1.05607e+06	60852.7	1.16987e+09	2.90947e+08	1.72937e+08	0	0	1.86711e+07	7.15586e+06	7.55466e+06	2.91929e+06	27114.6	1.16343e+09	2.15209e+08	3.83115e+07	4.83725e+06	599734	6.29093e+06	323813	1.15448e+09	5.1793e+07	1.13723e+09	3.54087e+07	1.2478e+07	538536	1.73422e+07
SB08-054	G12D_iFoxo			1.21088e+08	1.9939e+07	1.23497e+08	933907	0	6.64237e+07	8.4623e+06	2.71521e+06	359455	0	1.50952e+07	1.39399e+06	196685	7.88164e+07	268284	3.20204e+08	1.75476e+07	1.90085e+07	0	5.70878e+08	1.22019e+06	46521.9	1.23746e+09	3.01458e+08	1.88351e+08	0	0	1.98387e+07	7.24789e+06	1.02216e+07	3.52401e+06	80426.8	1.34811e+09	2.53034e+08	5.57752e+07	5.92405e+06	925801	6.73208e+06	478261	1.24417e+09	5.76269e+07	1.15403e+09	3.5863e+07	1.282e+07	471327	1.67155e+07
SB08-055	G12D_iFoxo			1.16289e+08	2.10391e+07	1.21711e+08	1.03418e+06	0	5.51091e+07	6.86176e+06	2.24558e+06	353229	0	1.59343e+07	1.69547e+06	327124	8.17065e+07	632195	3.08438e+08	1.67067e+07	1.91343e+07	0	5.93252e+08	992709	95681.6	1.24757e+09	3.27805e+08	2.01598e+08	0	0	1.44697e+07	5.41443e+06	1.16108e+07	4.34906e+06	148967	1.31632e+09	2.61148e+08	4.45666e+07	5.19133e+06	849722	6.43112e+06	420833	1.2299e+09	5.98736e+07	1.25798e+09	4.41249e+07	1.4713e+07	703084	1.78317e+07
SB08-056	G12V_iFoxo			1.86639e+08	2.75597e+07	1.03789e+08	0	0	5.92903e+07	7.0406e+06	1.27276e+06	32266.2	0	1.41788e+07	1.2106e+06	97080	7.42928e+07	0	3.0283e+08	8.08928e+06	1.56784e+07	0	3.68368e+08	617950	0	1.61042e+09	3.16304e+08	1.66986e+08	0	0	5.11975e+07	1.37362e+07	2.07316e+07	5.74335e+06	153736	2.34128e+09	3.84957e+08	2.48155e+08	7.6522e+06	1.1655e+06	9.39513e+06	684917	1.04434e+09	5.40377e+07	1.06763e+09	3.89255e+07	1.97627e+07	1.5443e+06	1.96763e+07
SB08-057	G12V_iFoxo			1.45889e+08	2.57886e+07	1.18909e+08	1.29983e+06	0	7.02269e+07	9.73901e+06	2.82469e+06	274697	0	1.29136e+07	1.30153e+06	157498	6.93472e+07	543067	2.77418e+08	7.78255e+06	1.45509e+07	0	4.16844e+08	39077.8	40722.7	1.24579e+09	2.979e+08	1.45705e+08	0	0	4.45855e+07	1.80702e+07	1.87136e+07	7.50989e+06	377956	1.57967e+09	3.01337e+08	6.62389e+07	5.28677e+06	805230	7.50825e+06	1.00996e+06	1.15694e+09	6.04369e+07	1.02224e+09	3.711e+07	1.44371e+07	909551	1.90751e+07
SB08-058	G12V_iFoxo			1.42086e+08	2.65233e+07	1.14824e+08	860251	0	6.66222e+07	9.55917e+06	2.7933e+06	484342	0	1.40593e+07	1.50743e+06	364304	7.30069e+07	790074	2.63609e+08	7.5985e+06	1.53853e+07	0	4.3419e+08	472977	10129.1	1.24834e+09	3.08359e+08	1.71376e+08	0	0	3.88019e+07	1.6368e+07	1.92589e+07	8.20657e+06	640530	1.61578e+09	3.24382e+08	5.46459e+07	4.84375e+06	907560	7.90409e+06	1.11361e+06	1.25034e+09	6.9375e+07	1.20365e+09	4.74883e+07	1.57731e+07	1.31672e+06	1.78406e+07
SB08-059	G12V_iFoxo			1.23911e+08	2.5378e+07	1.1637e+08	2.35145e+06	0	6.28201e+07	9.0874e+06	3.14937e+06	677884	0	1.22009e+07	1.30668e+06	318888	7.29545e+07	808942	2.70191e+08	8.9153e+06	1.60477e+07	0	4.58069e+08	371511	6432.86	1.16636e+09	3.22827e+08	1.57241e+08	0	0	3.72866e+07	1.85896e+07	1.71241e+07	8.87188e+06	892104	1.39051e+09	3.09501e+08	2.7913e+07	3.57964e+06	576672	8.06006e+06	1.18247e+06	1.31646e+09	7.8451e+07	1.18164e+09	5.00681e+07	1.49285e+07	1.21637e+06	1.90282e+07
SB08-060	G12V_iFoxo			1.74965e+08	2.6053e+07	9.08235e+07	0	0	4.83381e+07	5.97834e+06	1.2576e+06	103100	0	1.44971e+07	1.33527e+06	98842.2	7.62407e+07	784921	3.02226e+08	6.66509e+06	1.69342e+07	0	3.89231e+08	442535	0	1.40345e+09	2.84515e+08	1.73374e+08	0	0	4.44821e+07	1.52051e+07	2.32725e+07	7.79959e+06	493746	1.96749e+09	3.13501e+08	1.13888e+08	5.89752e+06	787031	9.17576e+06	944217	1.08763e+09	5.16981e+07	9.99197e+08	3.35909e+07	1.73743e+07	965913	1.93436e+07
[truncated: 148 more columns]

## Sheet: intra fractionlabelled
		15N ammonia fraction labelled
Code	Sample	4-aminobutyrate	4-aminobutyrate_N1	5-methylthioadenosine	5-methylthioadenosine_N2	5-methylthioadenosine_N3	adenine	adenine_N1	adenine_N2	adenine_N3	adenine_N4	adenosine	adenosine_N1	adenosine_N2	ADP	ADP_N2	alanine	alanine_N1	AMP	AMP_N2	asparagine	asparagine_N1	asparagine_N2	aspartate	aspartate_N1	ATP	ATP_N2	ATP_N3	carbamoyl aspartate	carbamoyl aspartate_N1	dihydroorotate	dihydroorotate_N1	dihydroorotate_N2	glutamate	glutamate_N1	glutamine	glutamine_N1	glutamine_N2	glutamylproline	glutamylproline_N1	isoleucine	isoleucine_N1	leucine	leucine_N1	N-acetylglutamate	N-acetylglutamate_N1	N-acetylneuramic acid	N-acetylneuramic acid_N1	N-acetylserine
SB08-031	NH4_Par_DMSO	0.839527	0.160473	0.951914	0.0420895	0.000113621	0.755892	0.170854	0.062379	0.010684	0.000190361	0.9236	0.0742161	0.00218382	0.926783	0.0183404	0.946929	0.0530708	0.993677	0.00632256	0.998631	0.00124368	0.000125102	0.810647	0.189353	0.878874	0	0.00130869	0.721544	0.278456	0.706831	0.280498	0.0126703	0.82437	0.17563	0.935214	0.0536451	0.011141	0.865313	0.134687	0.957315	0.042685	0.969039	0.0309609	0.906537	0.0934631	0.568696	0.431304	0.998521
SB08-032	NH4_Par_DMSO	0.773271	0.226729	0.907166	0.0733355	0.00860766	0.735853	0.157219	0.0829425	0.0226974	0.00128801	0.872962	0.117129	0.00990923	0.862264	0.0638758	0.930029	0.0699707	0.978662	0.0213375	0.999154	0.000667053	0.000179374	0.7403	0.2597	0.847842	0.0218958	0.0127802	0.61201	0.38799	0.581066	0.384165	0.0347685	0.757298	0.242702	0.856412	0.108052	0.0355353	0.851052	0.148948	0.947973	0.0520272	0.962243	0.0377574	0.903403	0.0965969	0.605938	0.394062	0.998238
SB08-033	NH4_Par_DMSO	0.710244	0.289756	0.899847	0.0827857	0.0144701	0.735956	0.142799	0.0904187	0.0293268	0.00149975	0.893037	0.0792684	0.0276942	0.861225	0.0664284	0.91991	0.0800901	0.947628	0.052372	0.998878	0.000784037	0.000338017	0.688834	0.311166	0.821133	0.0560974	0.0222265	0.571321	0.428679	0.523446	0.407726	0.0688276	0.704937	0.295063	0.799301	0.14227	0.0584285	0.850618	0.149382	0.944021	0.0559788	0.959683	0.0403169	0.908657	0.091343	0.661573	0.338427	0.998357
SB08-034	NH4_Par_DMSO	0.717839	0.282161	0.905821	0.0761797	0.0179998	0.754051	0.125963	0.0859421	0.0306266	0.00341795	0.882443	0.0945092	0.0230476	0.870477	0.0980592	0.918833	0.0811665	0.952965	0.0470347	0.999329	0.000450725	0.000220722	0.679994	0.320006	0.85372	0.0462971	0.020948	0.56249	0.43751	0.500473	0.448359	0.0511686	0.695093	0.304907	0.790241	0.14595	0.0638092	0.813873	0.186127	0.941334	0.0586657	0.95636	0.0436403	0.909129	0.0908705	0.680381	0.319619	0.99801
SB08-035	NH4_Par_DMSO	0.714352	0.285648	0.903405	0.0819214	0.0146732	0.74078	0.143129	0.0874473	0.0269844	0.00165923	0.887576	0.0984748	0.0139497	0.861058	0.0954588	0.931072	0.0689275	0.961045	0.0389552	0.999173	0.000628727	0.000197968	0.689585	0.310415	0.841427	0.0496412	0.0176701	0.564157	0.435843	0.532223	0.413208	0.0545695	0.703581	0.296419	0.782564	0.152679	0.0647573	0.821694	0.178306	0.944798	0.0552022	0.959683	0.0403173	0.900727	0.0992734	0.681562	0.318438	0.998393
SB08-036	NH4_G12D_DMSO	0.820799	0.179201	0.975483	0.0245171	0	0.833008	0.113768	0.0443638	0.00877315	8.7081e-05	0.905247	0.0816294	0.0131241	0.978711	0.0212891	0.934757	0.0652426	1	0	0.998721	0.00118864	9.06931e-05	0.784288	0.215712	0.953347	0	0	0.71772	0.28228	0.716878	0.271526	0.0115956	0.804898	0.195102	0.872485	0.102705	0.0248099	0.906298	0.0937019	0.957787	0.0422132	0.971775	0.0282249	0.977074	0.0229263	0.94338	0.0566197	0.997471
SB08-037	NH4_G12D_DMSO	0.791821	0.208179	0.959651	0.0368276	0.0035213	0.822272	0.105362	0.0557791	0.0158693	0.000717059	0.891455	0.0757037	0.0328417	0.967122	0.032878	0.918284	0.0817159	0.999991	0	0.998253	0.00135028	0.000396857	0.740727	0.259273	0.955232	0	0.00739959	0.655935	0.344065	0.633812	0.340453	0.0257349	0.768873	0.231127	0.787926	0.162413	0.0496604	0.871376	0.128624	0.953285	0.0467152	0.967344	0.0326559	0.981299	0.0187009	0.923087	0.0769128	0.997718
SB08-038	NH4_G12D_DMSO	0.786692	0.213308	0.970468	0.0292571	0.000274906	0.833657	0.103923	0.0492595	0.0124663	0.000694236	0.890588	0.0778803	0.0315312	0.965668	0.0299335	0.927419	0.0725807	0.992462	0.0075384	0.998088	0.00162786	0.00028392	0.757251	0.242749	0.951949	0	0.00609216	0.672873	0.327127	0.656048	0.323624	0.0203279	0.782815	0.217185	0.810781	0.146628	0.0425905	0.910161	0.0898385	0.954881	0.0451187	0.968663	0.0313368	0.955141	0.0448588	0.934787	0.0652129	0.997776
SB08-039	NH4_G12D_DMSO	0.806108	0.193892	0.966345	0.033655	0	0.831815	0.107855	0.0489896	0.0110041	0.00033714	0.899231	0.0734353	0.0273336	0.974456	0.0255437	0.928602	0.0713976	0.9975	0.0025004	0.997961	0.00183939	0.000199279	0.760859	0.239141	0.951403	0	0.00378948	0.669321	0.330679	0.665555	0.309108	0.0253371	0.785231	0.214769	0.82424	0.142465	0.033295	0.938899	0.0611015	0.954241	0.0457593	0.968392	0.0316076	0.962194	0.0378061	0.897755	0.102245	0.997689
SB08-040	NH4_G12D_DMSO	0.776798	0.223202	0.962712	0.0344641	0.00282357	0.830519	0.104348	0.0501866	0.0142922	0.000653852	0.926567	0.0594052	0.0140276	0.983674	0.0163262	0.92038	0.0796204	1	0	0.998052	0.00178441	0.000163423	0.739367	0.260633	0.964873	0	0.00830815	0.652443	0.347557	0.621316	0.359901	0.0187829	0.766717	0.233283	0.801127	0.153556	0.0453168	0.901337	0.0986632	0.950125	0.0498747	0.965519	0.0344807	0.969108	0.0308915	0.904499	0.0955007	0.997011
SB08-042	NH4_G12V_DMSO	0.87232	0.12768	0.992419	0.00758065	0	0.869765	0.0954934	0.0291938	0.00554778	0	0.932737	0.0595264	0.00773637	1	0	0.979022	0.0209782	1	0	0.999316	0.000662457	2.13445e-05	0.833836	0.166164	1	0	0	0.689497	0.310503	0.654776	0.317404	0.0278195	0.856362	0.143638	0.889828	0.0960095	0.0141624	0.946153	0.0538467	0.97029	0.0297095	0.97907	0.0209305	0.967628	0.0323721	0.72509	0.27491	1
SB08-043	NH4_G12V_DMSO	0.849178	0.150822	0.98489	0.0151096	0	0.862258	0.0950493	0.0354697	0.00722331	0	0.922746	0.0660206	0.0112336	0.992325	0.00767481	0.973745	0.0262552	1	0	0.999156	0.000798381	4.58937e-05	0.816559	0.183441	1	0	0	0.645582	0.354418	0.624453	0.338234	0.0373132	0.841815	0.158185	0.8598	0.11824	0.0219602	0.94772	0.0522801	0.965548	0.0344518	0.976314	0.0236857	0.959661	0.0403391	0.729467	0.270533	1
SB08-044	NH4_G12V_DMSO	0.868429	0.131571	0.998775	0.00122536	0	0.875566	0.091635	0.0280249	0.00477377	0	0.934369	0.0569452	0.00868604	0.995454	0.0045456	0.970932	0.0290681	1	0	0.998862	0.00113796	0	0.828493	0.171507	1	0	0	0.685759	0.314241	0.662253	0.310558	0.0271895	0.853752	0.146248	0.892344	0.0932776	0.0143782	0.94427	0.0557297	0.967468	0.0325317	0.977368	0.0226321	0.952266	0.0477336	0.728409	0.271591	0.999789
SB08-045	NH4_G12V_DMSO	0.856772	0.143228	0.993959	0.00604097	0	0.869692	0.0928707	0.0310954	0.00634186	0	0.929573	0.0619353	0.00849143	0.990015	0.00998495	0.971177	0.0288234	0.999992	0	0.998997	0.000981402	2.20626e-05	0.824187	0.175813	1	0	0	0.668778	0.331222	0.641827	0.332881	0.0252923	0.849378	0.150622	0.867185	0.113529	0.0192863	0.942553	0.0574473	0.967724	0.0322756	0.977748	0.022252	0.95427	0.0457302	0.762019	0.237981	0.999963
SB08-046	NH4_Par_iFoxo	0.916606	0.0833938	1	0	0	0.853942	0.121426	0.0230012	0.00162998	0	0.948222	0.0517782	0	1	0	0.985254	0.0147464	1	0	0.998565	0.0014354	0	0.884998	0.115002	0.954052	0	0	0.826817	0.173183	0.844789	0.155211	0	0.909648	0.0903521	0.966108	0.0324058	0.00148614	0.964223	0.0357767	0.967963	0.0320371	0.976398	0.0236016	0.958833	0.041167	0.52593	0.47407	0.999614
SB08-047	NH4_Par_iFoxo	0.899949	0.100051	0.987659	0.0123409	0	0.831369	0.128052	0.0352522	0.00532718	0	0.911071	0.0847883	0.0041406	0.978348	0.019962	0.977494	0.0225063	1	0	0.999623	0.000377414	0	0.856257	0.143743	0.934842	0	0	0.759631	0.240369	0.769006	0.2291	0.00189409	0.886862	0.113138	0.929891	0.063461	0.00664754	0.939117	0.0608827	0.963459	0.036541	0.973051	0.0269486	0.944218	0.0557818	0.562053	0.437947	0.999643
SB08-048	NH4_Par_iFoxo	0.881971	0.118029	0.972278	0.0277216	0	0.807857	0.141709	0.0434832	0.0069503	0	0.906026	0.0884407	0.00553329	0.955486	0.00560128	0.972736	0.0272636	0.986423	0.0135774	0.999055	0.000944725	0	0.838758	0.161242	0.924505	0	0	0.715885	0.284115	0.735756	0.260011	0.0042334	0.873186	0.126814	0.907424	0.0840091	0.00856681	0.907351	0.0926487	0.959325	0.0406747	0.969558	0.0304425	0.924877	0.0751231	0.5652	0.4348	0.999427
SB08-049	NH4_Par_iFoxo	0.883294	0.116706	0.975075	0.0249249	0	0.810335	0.139211	0.0445846	0.00586916	0	0.921814	0.0781856	0	0.937126	0.0166575	0.973037	0.0269627	0.994007	0.00599297	0.999093	0.000906624	0	0.844263	0.155737	0.921421	0	0	0.730815	0.269185	0.734505	0.259528	0.00596749	0.873015	0.126985	0.89634	0.0931353	0.0105245	0.929385	0.070615	0.960174	0.0398256	0.97016	0.0298401	0.943075	0.0569249	0.590421	0.409579	0.99948
SB08-050	NH4_Par_iFoxo	0.873817	0.126183	0.970748	0.0292522	0	0.807204	0.141026	0.0443876	0.00738313	0	0.903976	0.09052	0.00550425	0.933558	0.0162587	0.965955	0.0340452	0.99037	0.00962984	0.99938	0.000606206	1.33637e-05	0.82956	0.17044	0.920356	0	0	0.712147	0.287853	0.717252	0.278249	0.0044989	0.864857	0.135143	0.900097	0.0884615	0.0114419	0.911622	0.0883778	0.959286	0.0407139	0.968303	0.0316971	0.920482	0.0795184	0.587223	0.412777	0.999856
SB08-051	NH4_G12D_iFoxo	0.864041	0.135959	0.996307	0.00369326	0	0.866791	0.103167	0.0268174	0.00322481	0	0.903411	0.081637	0.0149517	1	0	0.956422	0.0435783	1	0	0.997701	0.00214331	0.000155622	0.821724	0.178276	0.96255	0	0	0.78088	0.21912	0.781619	0.218381	0	0.85704	0.14296	0.92606	0.0646999	0.00924062	0.954318	0.0456824	0.956429	0.0435713	0.970155	0.0298455	0.960467	0.0395332	0.894289	0.105711	0.998279
SB08-052	NH4_G12D_iFoxo	0.857585	0.142415	0.989854	0.0101459	0	0.855839	0.105895	0.0331062	0.00515963	0	0.898133	0.0874475	0.0144194	0.986575	0.0134255	0.958852	0.0411479	0.997854	0.0021464	0.997719	0.00212853	0.000152636	0.80615	0.19385	0.957919	0	0	0.724054	0.275946	0.742827	0.2473	0.00987255	0.845816	0.154184	0.888501	0.0962874	0.0152118	0.973517	0.0264827	0.957919	0.0420815	0.971131	0.0288693	0.972661	0.0273385	0.839389	0.160611	0.998118
SB08-053	NH4_G12D_iFoxo	0.8571	0.1429	0.98851	0.0114898	0	0.854186	0.105762	0.0335114	0.00654052	0	0.903986	0.0844338	0.0115797	0.991727	0.00827267	0.953541	0.0464587	0.997552	0.00244804	0.998033	0.00185973	0.000107161	0.800833	0.199167	0.955432	0	0	0.72293	0.27707	0.719419	0.277999	0.00258208	0.843897	0.156103	0.875722	0.110569	0.0137087	0.951047	0.0489533	0.957064	0.0429365	0.969804	0.0301958	0.958627	0.0413733	0.86811	0.13189	0.998032
SB08-054	NH4_G12D_iFoxo	0.858616	0.141384	0.992495	0.00750545	0	0.852016	0.108546	0.0348279	0.00461072	0	0.904669	0.0835432	0.0117875	0.996608	0.00339236	0.948046	0.0519541	1	0	0.997786	0.00213266	8.13114e-05	0.80411	0.19589	0.956853	0	0	0.732418	0.267582	0.7393	0.254882	0.00581706	0.841967	0.158033	0.890621	0.0945955	0.0147832	0.93367	0.0663299	0.955733	0.0442673	0.96986	0.0301397	0.964539	0.0354614	0.846748	0.153252	0.99841
SB08-055	NH4_G12D_iFoxo	0.846797	0.153203	0.991575	0.00842539	0	0.853483	0.106269	0.0347776	0.00547051	0	0.887364	0.0944188	0.0182172	0.992322	0.00767799	0.948618	0.0513824	1	0	0.998169	0.00167027	0.000160988	0.791919	0.208081	0.953969	0	0	0.727701	0.272299	0.720773	0.269979	0.00924751	0.834451	0.165549	0.88063	0.10258	0.0167904	0.938582	0.061418	0.953578	0.0464218	0.966113	0.0338874	0.954393	0.0456071	0.845859	0.154141	0.998133
SB08-056	NH4_G12V_iFoxo	0.871336	0.128664	1	0	0	0.87661	0.104095	0.0188177	0.000477056	0	0.91556	0.0781711	0.0062687	1	0	0.973983	0.0260173	1	0	0.998325	0.00167472	0	0.835833	0.164167	0.981862	0	0	0.788459	0.211541	0.778543	0.215683	0.00577332	0.858796	0.141204	0.965686	0.0297782	0.00453548	0.932052	0.0679478	0.950802	0.0491979	0.964823	0.0351771	0.927522	0.0724783	0.736749	0.263251	0.99949
SB08-057	NH4_G12V_iFoxo	0.849785	0.150215	0.989187	0.0108131	0	0.845442	0.117245	0.0340057	0.003307	0	0.898486	0.0905557	0.0109582	0.988334	0.00773978	0.972712	0.0272879	1	0	0.999809	9.37289e-05	9.76744e-05	0.807021	0.192979	0.957645	0	0	0.711595	0.288405	0.703481	0.282311	0.0142081	0.839801	0.160199	0.915776	0.0730915	0.0111326	0.881435	0.118565	0.950355	0.0496454	0.964969	0.0350309	0.940733	0.059267	0.740522	0.259478	0.999722
SB08-058	NH4_G12V_iFoxo	0.842694	0.157306	0.992564	0.00743623	0	0.838447	0.120303	0.035154	0.0060955	0	0.88251	0.0946222	0.0228675	0.989294	0.010706	0.971983	0.0280173	1	0	0.998889	0.00108812	2.33028e-05	0.801914	0.198086	0.952543	0	0	0.703316	0.296684	0.685224	0.291987	0.0227898	0.832806	0.167194	0.904775	0.0801982	0.0150265	0.876508	0.123492	0.947432	0.0525683	0.962044	0.0379559	0.922953	0.0770467	0.734716	0.265284	0.999428
SB08-059	NH4_G12V_iFoxo	0.830007	0.169993	0.980194	0.0198065	0	0.829475	0.11999	0.0415842	0.00895077	0	0.88243	0.0945059	0.0230636	0.989033	0.0109667	0.968058	0.0319423	1	0	0.999176	0.000810368	1.40318e-05	0.78322	0.21678	0.950392	0	0	0.667307	0.332693	0.636866	0.329955	0.0331784	0.817942	0.182058	0.870396	0.111622	0.0179821	0.872062	0.127938	0.943759	0.0562407	0.959351	0.0406494	0.924659	0.0753412	0.754477	0.245523	0.999407
SB08-060	NH4_G12V_iFoxo	0.870394	0.129606	1	0	0	0.868186	0.107375	0.0225873	0.00185174	0	0.909981	0.0838151	0.00620432	0.98981	0.0101904	0.978422	0.0215775	1	0	0.998864	0.00113566	0	0.831445	0.168555	0.963343	0	0	0.745254	0.254746	0.737268	0.24709	0.0156418	0.862559	0.137441	0.94456	0.0489125	0.00652743	0.906698	0.0933023	0.954624	0.0453758	0.967475	0.0325245	0.947334	0.0526665	0.720568	0.279432	1
[truncated: 24 more columns]

## Sheet: intra totalpool
		15N ammonia intracellular total pool
Code	Sample	valine-d8 (IS)	hippuric acid-d5 (IS)	4-aminobutyrate	4-guanidinobutanoate	5-methylthioadenosine	adenine	adenosine	ADP	alanine	AMP	arginine	asparagine	aspartate	ATP	carbamoyl aspartate	carnitine	CDP	CMP-acetylneuraminic acid	creatine	creatinine	CTP	dihydroorotate	dTTP	GDP	glutamate	glutamine	glutamylproline	glutathione	histidine	isoleucine	leucine	methionine	N-acetylglutamate	N-acetylneuramic acid	N-acetylserine	ornithine	orotate	orotidine	proline	pyroglutamic acid	S-adenosylhomocysteine	S-adenosylmethionine	serine	taurine	threonine	tryptophan	UDP	UDP-GlcNAc
SB08-031	NH4_Par_DMSO	7.13947e+08	4.12553e+09	1.77727e+08	1.45781e+08	1.31203e+08	9.88364e+07	3.92676e+06	6.0979e+07	3.54772e+08	1.25675e+07	3.03911e+09	7.86073e+08	1.69513e+09	1.43489e+08	2.32353e+07	9.88694e+09	3.72215e+06	1.38672e+07	3.75439e+10	2.64967e+08	5.79526e+06	1.14517e+07	816494	6.2004e+06	2.07866e+09	2.35592e+08	1.58373e+07	2.831e+09	8.18882e+08	3.33821e+09	2.49651e+09	1.03788e+09	2.21244e+07	1.59713e+07	8.90854e+08	2.87568e+07	5.77921e+06	7.1105e+07	9.59234e+09	7.36857e+07	3.62616e+06	1.01473e+08	5.58489e+07	4.03162e+09	2.52705e+08	1.87672e+08	1.06129e+07	5.9661e+08
SB08-032	NH4_Par_DMSO	7.14615e+08	4.17286e+09	1.60361e+08	1.56032e+08	1.6489e+08	1.23191e+08	4.01903e+06	6.63776e+07	3.36873e+08	1.34905e+07	3.29236e+09	9.18047e+08	1.61042e+09	1.51702e+08	1.80456e+07	1.07012e+10	4.52938e+06	1.37594e+07	4.03503e+10	2.47379e+08	6.74897e+06	1.0373e+07	893601	7.78653e+06	1.79564e+09	7.572e+07	1.69067e+07	2.99869e+09	9.89871e+08	3.49237e+09	3.05328e+09	1.2901e+09	2.37845e+07	1.55581e+07	9.90582e+08	2.99213e+07	4.00647e+06	7.86646e+07	1.01227e+10	4.73449e+07	4.27262e+06	1.1891e+08	6.9272e+07	4.36738e+09	3.16561e+08	2.1591e+08	1.41904e+07	5.52071e+08
SB08-033	NH4_Par_DMSO	6.9747e+08	4.13009e+09	1.48533e+08	1.70733e+08	1.68516e+08	1.21186e+08	4.05601e+06	6.91189e+07	3.43858e+08	1.49069e+07	3.59402e+09	1.00854e+09	1.5767e+09	1.68138e+08	1.69661e+07	1.15549e+10	5.25247e+06	1.45051e+07	4.26593e+10	2.8309e+08	8.01484e+06	1.01274e+07	1.00099e+06	8.59419e+06	1.65292e+09	4.98584e+07	1.79609e+07	3.11702e+09	1.06206e+09	4.12711e+09	3.60809e+09	1.47578e+09	2.36232e+07	1.38209e+07	1.06176e+09	3.43305e+07	3.09546e+06	8.16081e+07	1.05654e+10	4.07782e+07	4.30397e+06	1.40139e+08	7.58862e+07	4.27868e+09	3.50016e+08	2.5141e+08	1.70483e+07	5.15729e+08
SB08-034	NH4_Par_DMSO	6.64279e+08	3.96654e+09	1.33435e+08	1.69771e+08	1.55208e+08	1.11872e+08	4.08978e+06	6.6719e+07	3.39634e+08	1.52313e+07	3.55213e+09	9.97688e+08	1.54307e+09	1.54157e+08	1.52015e+07	1.14444e+10	5.67289e+06	1.29557e+07	4.29575e+10	2.53343e+08	8.10021e+06	8.51775e+06	1.17108e+06	8.46688e+06	1.48362e+09	4.23806e+07	1.73138e+07	2.92934e+09	1.07403e+09	3.67573e+09	3.4924e+09	1.38533e+09	2.26957e+07	1.31596e+07	1.02637e+09	3.24303e+07	2.15092e+06	8.08986e+07	1.06214e+10	3.76165e+07	4.00716e+06	1.49543e+08	7.03298e+07	4.4324e+09	3.11719e+08	2.31917e+08	1.7183e+07	4.68024e+08
SB08-035	NH4_Par_DMSO	6.98958e+08	3.83175e+09	1.35325e+08	1.63292e+08	1.52391e+08	9.90849e+07	4.03078e+06	6.72874e+07	3.20304e+08	1.43769e+07	3.24092e+09	9.577e+08	1.54318e+09	1.54514e+08	1.42086e+07	1.03049e+10	5.06679e+06	1.34293e+07	4.25969e+10	2.4212e+08	6.64866e+06	9.60358e+06	790004	8.36951e+06	1.42541e+09	3.8631e+07	1.70827e+07	2.82337e+09	1.02192e+09	3.70926e+09	3.3992e+09	1.31938e+09	2.2005e+07	1.35213e+07	9.8017e+08	3.1779e+07	2.37516e+06	7.73094e+07	1.00902e+10	4.04679e+07	3.80564e+06	1.45159e+08	6.62227e+07	4.32689e+09	3.04082e+08	2.16726e+08	1.69836e+07	4.6719e+08
SB08-036	NH4_G12D_DMSO	6.981e+08	4.01379e+09	1.07097e+08	5.59149e+07	1.15692e+08	8.3598e+07	7.87693e+06	5.3668e+07	3.36348e+08	1.08741e+07	2.06777e+09	6.69632e+08	1.31e+09	1.0609e+08	2.06778e+07	5.14227e+09	2.74423e+06	7.85553e+06	3.07734e+10	2.3339e+08	3.641e+06	6.63043e+06	684001	4.57467e+06	1.07265e+09	1.12643e+08	6.85458e+06	2.22571e+09	4.6582e+08	1.67277e+09	1.15575e+09	5.59497e+08	1.02363e+07	1.44845e+07	5.83744e+08	1.98632e+07	2.24141e+06	3.78436e+07	7.39244e+09	8.37144e+07	4.34354e+06	1.0505e+08	4.45111e+07	3.27503e+09	1.87217e+08	1.22275e+08	9.25546e+06	1.98885e+08
SB08-037	NH4_G12D_DMSO	6.71291e+08	4.1808e+09	8.13836e+07	5.86099e+07	1.28926e+08	9.2677e+07	1.05823e+07	5.61557e+07	3.04551e+08	1.21045e+07	2.18604e+09	7.63438e+08	1.21335e+09	1.14932e+08	1.85119e+07	5.20507e+09	2.83456e+06	8.54269e+06	3.26801e+10	1.99073e+08	4.08394e+06	6.88577e+06	738218	5.3509e+06	7.73518e+08	3.52438e+07	7.69199e+06	2.23213e+09	5.14876e+08	1.6368e+09	1.38581e+09	6.07983e+08	8.36363e+06	1.51623e+07	6.1524e+08	1.94932e+07	1.41312e+06	3.9759e+07	7.23276e+09	4.67922e+07	4.676e+06	1.10383e+08	5.20601e+07	3.40145e+09	2.25383e+08	1.30708e+08	1.16302e+07	2.03314e+08
SB08-038	NH4_G12D_DMSO	7.19247e+08	4.40428e+09	9.23771e+07	6.40755e+07	1.10657e+08	7.48831e+07	1.54269e+07	5.65496e+07	3.29266e+08	1.25293e+07	2.29401e+09	8.16049e+08	1.33053e+09	1.14958e+08	2.14104e+07	5.68457e+09	3.03425e+06	9.47847e+06	3.29609e+10	1.97203e+08	4.33656e+06	6.14501e+06	679544	4.85162e+06	9.21352e+08	5.26336e+07	7.82903e+06	2.40202e+09	5.95201e+08	1.63944e+09	1.61532e+09	6.36677e+08	1.04754e+07	1.52946e+07	6.48209e+08	1.94551e+07	2.05608e+06	4.30029e+07	7.91399e+09	5.44827e+07	4.85108e+06	1.20246e+08	5.5926e+07	3.71231e+09	2.4028e+08	1.40752e+08	1.12106e+07	2.25425e+08
SB08-039	NH4_G12D_DMSO	6.45002e+08	4.06149e+09	9.54684e+07	5.87687e+07	1.04058e+08	6.86482e+07	9.84115e+06	5.22461e+07	3.32955e+08	1.23934e+07	2.10916e+09	7.67656e+08	1.30056e+09	1.10778e+08	1.94301e+07	4.87822e+09	3.08872e+06	8.56214e+06	3.17546e+10	1.94238e+08	4.122e+06	6.39695e+06	784115	5.05801e+06	9.20882e+08	5.99959e+07	7.227e+06	2.25971e+09	5.42716e+08	1.48805e+09	1.40875e+09	5.64999e+08	1.01347e+07	1.53037e+07	6.17144e+08	1.92995e+07	1.68378e+06	3.949e+07	7.24723e+09	5.3091e+07	4.95313e+06	1.1471e+08	4.89883e+07	3.44129e+09	2.2082e+08	1.28571e+08	1.0494e+07	2.12481e+08
SB08-040	NH4_G12D_DMSO	6.98423e+08	3.99524e+09	9.05683e+07	6.44241e+07	1.13792e+08	7.57153e+07	9.03618e+06	5.55432e+07	3.36793e+08	1.23541e+07	2.20009e+09	8.15166e+08	1.36237e+09	1.15739e+08	1.8594e+07	5.29579e+09	3.66347e+06	9.61104e+06	3.42198e+10	1.81244e+08	4.48359e+06	6.66921e+06	671292	5.44762e+06	8.64541e+08	4.18561e+07	8.17488e+06	2.33194e+09	5.98639e+08	1.62542e+09	1.63464e+09	6.10468e+08	1.00581e+07	1.58903e+07	6.53967e+08	1.94423e+07	2.01345e+06	4.27257e+07	7.38407e+09	5.14864e+07	4.91508e+06	1.1967e+08	5.23381e+07	3.58704e+09	2.32956e+08	1.35528e+08	1.12977e+07	2.2916e+08
SB08-042	NH4_G12V_DMSO	7.09879e+08	4.36066e+09	1.47541e+08	1.03894e+08	1.12964e+08	7.98067e+07	1.23559e+07	5.51633e+07	2.70946e+08	1.26106e+07	2.22281e+09	5.69351e+08	1.15635e+09	1.12006e+08	5.56701e+07	6.99848e+09	2.72415e+06	1.21411e+07	3.53019e+10	2.07199e+08	3.82538e+06	2.39251e+07	386956	5.71329e+06	1.59711e+09	1.14435e+08	9.32884e+06	2.39912e+09	5.17211e+08	1.59271e+09	1.3974e+09	6.00976e+08	1.95135e+07	2.24277e+07	5.17378e+08	1.04585e+07	6.04653e+06	3.93896e+07	6.89444e+09	4.59591e+07	2.92364e+06	9.76124e+07	3.79135e+07	3.78698e+09	1.7326e+08	1.46839e+08	7.52003e+06	6.07951e+08
SB08-043	NH4_G12V_DMSO	7.40851e+08	4.03054e+09	1.43151e+08	1.08591e+08	1.32155e+08	1.01196e+08	1.39787e+07	6.47073e+07	2.99854e+08	1.42397e+07	2.46172e+09	6.47543e+08	1.22818e+09	1.34123e+08	5.63566e+07	8.3696e+09	2.96347e+06	1.39291e+07	4.00067e+10	2.42517e+08	4.61348e+06	2.82746e+07	400377	6.83996e+06	1.60293e+09	9.58388e+07	1.02341e+07	2.61055e+09	5.68938e+08	1.89963e+09	1.76344e+09	7.03964e+08	2.0964e+07	2.38276e+07	6.14172e+08	1.19001e+07	7.12885e+06	4.60241e+07	7.72042e+09	5.01843e+07	3.44985e+06	9.93009e+07	4.21582e+07	4.14519e+09	1.9902e+08	1.68419e+08	8.9647e+06	7.08102e+08
SB08-044	NH4_G12V_DMSO	7.12399e+08	4.18479e+09	1.60701e+08	1.14031e+08	1.13471e+08	7.66092e+07	1.41603e+07	6.55311e+07	3.13784e+08	1.4547e+07	2.42736e+09	6.36402e+08	1.35271e+09	1.38461e+08	6.39041e+07	7.91226e+09	3.08796e+06	1.47894e+07	3.74002e+10	2.17848e+08	4.82438e+06	2.85536e+07	683968	7.22961e+06	1.81371e+09	1.38595e+08	1.11864e+07	2.85268e+09	6.06503e+08	1.66704e+09	1.71611e+09	6.64828e+08	2.45812e+07	2.51012e+07	5.95321e+08	1.23734e+07	7.48853e+06	4.53166e+07	7.4028e+09	6.10176e+07	3.87789e+06	1.12259e+08	4.64349e+07	4.22741e+09	2.14832e+08	1.63351e+08	8.28726e+06	7.69734e+08
SB08-045	NH4_G12V_DMSO	6.98123e+08	3.99811e+09	1.43679e+08	1.06963e+08	1.17061e+08	7.40971e+07	1.2664e+07	6.36067e+07	2.91623e+08	1.4286e+07	2.44617e+09	6.24108e+08	1.20768e+09	1.41514e+08	5.44297e+07	7.68534e+09	3.24303e+06	1.46103e+07	3.80737e+10	1.85344e+08	5.25776e+06	2.74365e+07	732553	7.8727e+06	1.6128e+09	9.21274e+07	1.12384e+07	2.64839e+09	5.7503e+08	1.90809e+09	1.39225e+09	6.64159e+08	2.23905e+07	2.43638e+07	5.89217e+08	1.13441e+07	6.99182e+06	4.4406e+07	7.5369e+09	5.01475e+07	3.49486e+06	1.11256e+08	4.17381e+07	4.04603e+09	2.01587e+08	1.62233e+08	9.06662e+06	7.23461e+08
SB08-046	NH4_Par_iFoxo	6.64007e+08	4.09323e+09	1.77726e+08	1.36132e+08	1.03688e+08	6.71321e+07	3.50563e+06	6.34944e+07	2.97081e+08	1.43391e+07	2.22831e+09	3.9422e+08	1.37016e+09	1.30171e+08	2.38031e+07	7.93638e+09	2.51653e+06	1.12544e+07	3.29472e+10	2.64628e+08	4.48015e+06	6.85086e+06	814540	5.72133e+06	2.11186e+09	1.85153e+08	9.32579e+06	2.10992e+09	4.9272e+08	1.44526e+09	1.25226e+09	5.0868e+08	1.88025e+07	1.68933e+07	5.55766e+08	2.17327e+07	1.82568e+06	4.59653e+07	8.24064e+09	1.13664e+08	3.67211e+06	9.41111e+07	2.6966e+07	3.53651e+09	1.23518e+08	7.22978e+07	7.86268e+06	9.16107e+08
SB08-047	NH4_Par_iFoxo	6.82149e+08	4.02082e+09	1.67142e+08	1.4522e+08	1.30454e+08	9.02049e+07	3.58747e+06	6.78256e+07	2.7828e+08	1.46477e+07	2.39267e+09	4.62408e+08	1.31902e+09	1.50595e+08	2.59612e+07	8.23242e+09	3.55705e+06	1.1814e+07	3.39278e+10	2.41471e+08	5.33747e+06	9.1911e+06	946583	7.09518e+06	1.85412e+09	7.74074e+07	1.06598e+07	2.14324e+09	6.01846e+08	1.56863e+09	1.56814e+09	6.16859e+08	1.79663e+07	1.78424e+07	6.12614e+08	2.16339e+07	2.57647e+06	5.0349e+07	7.98041e+09	8.06489e+07	3.72078e+06	1.10844e+08	3.19085e+07	3.81047e+09	1.36876e+08	8.71923e+07	9.42036e+06	9.61563e+08
SB08-048	NH4_Par_iFoxo	7.13642e+08	4.12313e+09	1.49759e+08	1.53619e+08	1.48508e+08	1.13364e+08	4.38964e+06	7.13444e+07	3.03906e+08	1.6346e+07	2.58965e+09	5.0989e+08	1.32968e+09	1.60189e+08	2.47675e+07	9.2344e+09	3.83675e+06	1.1991e+07	3.75261e+10	2.96175e+08	6.01783e+06	9.1137e+06	971388	7.69294e+06	1.78035e+09	5.77318e+07	9.96067e+06	2.06943e+09	6.10589e+08	1.9498e+09	1.81028e+09	6.89117e+08	1.70491e+07	1.79288e+07	6.61133e+08	2.26431e+07	2.98877e+06	5.38101e+07	8.55596e+09	7.16422e+07	4.34304e+06	1.13486e+08	3.42425e+07	3.8522e+09	1.6037e+08	9.62068e+07	1.02015e+07	9.62677e+08
SB08-049	NH4_Par_iFoxo	6.75925e+08	3.43958e+09	1.53684e+08	1.67355e+08	1.3619e+08	9.25356e+07	4.45235e+06	7.67469e+07	2.81505e+08	1.88985e+07	2.4054e+09	5.27757e+08	1.3638e+09	1.76136e+08	2.39976e+07	9.4572e+09	4.41601e+06	1.28817e+07	3.62706e+10	2.70925e+08	6.68594e+06	1.03746e+07	1.25932e+06	9.77832e+06	1.75555e+09	5.31168e+07	1.19822e+07	2.18594e+09	6.55732e+08	2.00499e+09	1.76084e+09	6.79848e+08	1.70212e+07	1.71704e+07	6.63104e+08	2.25283e+07	2.55496e+06	5.63407e+07	8.23937e+09	6.75207e+07	4.43024e+06	1.20471e+08	3.6286e+07	4.04662e+09	1.62298e+08	1.05257e+08	1.15593e+07	1.0183e+09
SB08-050	NH4_Par_iFoxo	7.65605e+08	4.14069e+09	1.58968e+08	1.76147e+08	1.46234e+08	1.08519e+08	4.5902e+06	7.89979e+07	2.82103e+08	1.76675e+07	2.56807e+09	5.37698e+08	1.39634e+09	1.86403e+08	2.27158e+07	1.00517e+10	4.18412e+06	1.40398e+07	3.71885e+10	2.77601e+08	7.07444e+06	1.03179e+07	1.29796e+06	9.69426e+06	1.71389e+09	4.65478e+07	1.10847e+07	2.22484e+09	6.47987e+08	2.19819e+09	1.83282e+09	7.41676e+08	1.73705e+07	1.79313e+07	6.90119e+08	2.37747e+07	2.84816e+06	5.9529e+07	8.83732e+09	7.10276e+07	4.45176e+06	1.2954e+08	3.43291e+07	4.05396e+09	1.67992e+08	1.05683e+08	1.19956e+07	1.06466e+09
SB08-051	NH4_G12D_iFoxo	7.66244e+08	4.44033e+09	1.81485e+08	1.04289e+08	1.92206e+08	1.40476e+08	2.16929e+07	8.86745e+07	4.13503e+08	2.01024e+07	2.13326e+09	5.78063e+08	1.8121e+09	2.12816e+08	2.5439e+07	7.22899e+09	5.43618e+06	1.69715e+07	3.64414e+10	3.05495e+08	8.34539e+06	1.4202e+07	1.96139e+06	9.87348e+06	2.09475e+09	1.48713e+08	7.18187e+06	2.89109e+09	4.50497e+08	1.32087e+09	1.33332e+09	4.81297e+08	1.68754e+07	2.23212e+07	6.56004e+08	2.39608e+07	4.15732e+06	4.37092e+07	1.04598e+10	1.43966e+08	6.72605e+06	1.53251e+08	3.54612e+07	4.56095e+09	1.64917e+08	1.18212e+08	1.34705e+07	7.26134e+08
SB08-052	NH4_G12D_iFoxo	7.27971e+08	4.03913e+09	1.40524e+08	9.90888e+07	1.93574e+08	1.5133e+08	1.84815e+07	7.74507e+07	3.40629e+08	1.7298e+07	1.96327e+09	5.69384e+08	1.54917e+09	1.77298e+08	2.5878e+07	7.1185e+09	4.76806e+06	1.61141e+07	3.4512e+10	2.65969e+08	6.81813e+06	1.11393e+07	1.50232e+06	7.75983e+06	1.59071e+09	6.13741e+07	6.00221e+06	2.34665e+09	4.32154e+08	1.33266e+09	1.15718e+09	4.64144e+08	1.33511e+07	1.92384e+07	5.92684e+08	1.93406e+07	3.40883e+06	4.34553e+07	9.14677e+09	1.03596e+08	5.6999e+06	1.45111e+08	3.66679e+07	4.186e+09	1.55773e+08	1.1034e+08	1.24488e+07	6.10522e+08
SB08-053	NH4_G12D_iFoxo	6.92422e+08	4.08511e+09	1.38539e+08	1.02847e+08	1.27189e+08	8.18102e+07	1.51587e+07	7.92891e+07	3.3546e+08	1.76528e+07	2.09771e+09	5.86987e+08	1.51001e+09	1.871e+08	2.66967e+07	7.03485e+09	5.12839e+06	1.59518e+07	3.39797e+10	2.24904e+08	7.51935e+06	1.08547e+07	1.62721e+06	9.10956e+06	1.42506e+09	4.52218e+07	6.83749e+06	2.35248e+09	4.61463e+08	1.24689e+09	1.21213e+09	4.52875e+08	1.34549e+07	2.06497e+07	5.73082e+08	1.95704e+07	3.35237e+06	4.25883e+07	8.30391e+09	8.85313e+07	5.46266e+06	1.60118e+08	3.58704e+07	4.30492e+09	1.69788e+08	1.08498e+08	1.34537e+07	5.79564e+08
SB08-054	NH4_G12D_iFoxo	6.96465e+08	4.03527e+09	1.45667e+08	9.75992e+07	1.28524e+08	8.05256e+07	1.72349e+07	8.16866e+07	3.48863e+08	1.96339e+07	2.09621e+09	5.90969e+08	1.58955e+09	2.0332e+08	2.79778e+07	6.87865e+09	5.61248e+06	1.611e+07	3.33187e+10	2.03265e+08	8.58209e+06	1.42809e+07	1.41234e+06	1.06095e+07	1.65382e+09	6.46855e+07	7.44756e+06	2.48453e+09	4.64843e+08	1.34462e+09	1.22904e+09	4.56652e+08	1.37286e+07	2.03903e+07	5.92769e+08	2.04966e+07	4.07908e+06	4.05073e+07	8.66635e+09	1.11583e+08	6.16453e+06	1.63696e+08	3.73949e+07	4.37066e+09	1.67382e+08	1.14978e+08	1.35146e+07	6.32031e+08
SB08-055	NH4_G12D_iFoxo	8.38871e+08	4.88201e+09	1.72874e+08	1.37972e+08	1.54517e+08	8.1283e+07	2.26048e+07	1.03651e+08	4.09306e+08	2.4087e+07	2.37074e+09	7.4818e+08	1.98314e+09	2.66025e+08	2.50309e+07	8.11099e+09	7.57316e+06	2.06042e+07	3.85648e+10	2.60665e+08	1.20876e+07	2.02785e+07	2.11703e+06	1.45719e+07	1.98578e+09	6.3707e+07	8.62552e+06	3.19029e+09	5.92432e+08	1.62362e+09	1.63914e+09	6.17334e+08	1.94064e+07	2.65378e+07	7.36161e+08	2.43701e+07	5.53763e+06	4.98855e+07	1.10145e+10	1.07021e+08	7.79413e+06	2.162e+08	4.84639e+07	5.0978e+09	2.11345e+08	1.48629e+08	1.88326e+07	9.20407e+08
SB08-056	NH4_G12V_iFoxo	7.90799e+08	4.82543e+09	2.13286e+08	1.42364e+08	1.03346e+08	6.73476e+07	1.54204e+07	7.3976e+07	3.09594e+08	1.56116e+07	2.05991e+09	3.67413e+08	1.91851e+09	1.69346e+08	6.46568e+07	7.88087e+09	3.78324e+06	1.45889e+07	3.43785e+10	2.5932e+08	5.58521e+06	2.65151e+07	1.02882e+06	6.28142e+06	2.71462e+09	2.55878e+08	1.00371e+07	2.67554e+09	3.78337e+08	1.09369e+09	1.10184e+09	3.84022e+08	2.12162e+07	2.65931e+07	4.77166e+08	1.41449e+07	6.0693e+06	3.98254e+07	9.1349e+09	1.61023e+08	4.74684e+06	1.07234e+08	2.24902e+07	4.23087e+09	1.11608e+08	9.95723e+07	8.9842e+06	1.17879e+09
SB08-057	NH4_G12V_iFoxo	6.96524e+08	4.05086e+09	1.44525e+08	1.04949e+08	1.01196e+08	6.99273e+07	1.20994e+07	5.9068e+07	2.40092e+08	1.22494e+07	1.80149e+09	3.50981e+08	1.29954e+09	1.28085e+08	5.27459e+07	7.1478e+09	3.10349e+06	1.15017e+07	3.22148e+10	2.07472e+08	4.44388e+06	2.23941e+07	811884	5.49443e+06	1.5835e+09	6.08908e+07	7.17093e+06	1.80747e+09	3.45501e+08	1.02483e+09	8.91799e+08	3.65341e+08	1.29194e+07	2.16849e+07	4.0951e+08	9.72186e+06	4.70861e+06	3.70624e+07	6.88933e+09	9.16918e+07	3.28789e+06	9.57298e+07	2.14111e+07	3.57755e+09	1.03466e+08	9.23114e+07	7.60973e+06	7.64761e+08
SB08-058	NH4_G12V_iFoxo	8.716e+08	4.95916e+09	1.75096e+08	1.38578e+08	1.20135e+08	8.25161e+07	1.6544e+07	7.66363e+07	2.81642e+08	1.59772e+07	2.19996e+09	4.51397e+08	1.61659e+09	1.86836e+08	5.72925e+07	8.63885e+09	4.61423e+06	1.5422e+07	3.69109e+10	2.54909e+08	7.20243e+06	2.91874e+07	1.03184e+06	8.71429e+06	2.0148e+09	6.2721e+07	9.36464e+06	2.39908e+09	4.47527e+08	1.37049e+09	1.29928e+09	5.0951e+08	1.77474e+07	2.52165e+07	5.07116e+08	1.23684e+07	6.7567e+06	4.63254e+07	8.66516e+09	9.52524e+07	4.61126e+06	1.26595e+08	2.75018e+07	4.26972e+09	1.37117e+08	1.19563e+08	1.14505e+07	1.12379e+09
SB08-059	NH4_G12V_iFoxo	7.00019e+08	4.04249e+09	1.40995e+08	1.32489e+08	1.12126e+08	7.1527e+07	1.30583e+07	6.96652e+07	2.63599e+08	1.51561e+07	1.95158e+09	4.32976e+08	1.40645e+09	1.56257e+08	5.27718e+07	8.16234e+09	3.98788e+06	1.34816e+07	3.51877e+10	2.45292e+08	5.87119e+06	2.53943e+07	810387	7.41173e+06	1.60557e+09	3.02875e+07	8.72903e+06	2.09239e+09	4.20236e+08	1.31741e+09	1.16327e+09	4.6298e+08	1.52479e+07	2.38191e+07	4.81968e+08	1.07538e+07	5.57889e+06	4.42437e+07	7.22536e+09	8.33603e+07	4.4064e+06	1.19228e+08	2.58321e+07	3.89316e+09	1.25352e+08	1.11016e+08	1.04686e+07	9.41196e+08
SB08-060	NH4_G12V_iFoxo	6.79882e+08	3.97956e+09	1.68766e+08	1.16487e+08	7.62514e+07	4.67441e+07	1.33751e+07	6.46673e+07	2.59331e+08	1.42172e+07	1.73823e+09	3.27153e+08	1.41714e+09	1.51096e+08	5.01107e+07	6.93144e+09	3.67755e+06	1.11976e+07	3.11634e+10	1.72973e+08	5.73315e+06	2.65013e+07	876379	8.08744e+06	1.91502e+09	1.01228e+08	8.49629e+06	1.92924e+09	3.36335e+08	9.56533e+08	8.67083e+08	3.44363e+08	1.53976e+07	2.25378e+07	4.01905e+08	9.8305e+06	7.15313e+06	3.4493e+07	7.08707e+09	1.17124e+08	3.39879e+06	1.00254e+08	2.04955e+07	3.60566e+09	9.26711e+07	8.72226e+07	8.94002e+06	8.32466e+08
		15N ammonia intracellular total pool
Code	Sample			4-aminobutyrate	4-guanidinobutanoate	5-methylthioadenosine	adenine	adenosine	ADP	alanine	AMP	arginine	asparagine	aspartate	ATP	carbamoyl aspartate	carnitine	CDP	CMP-acetylneuraminic acid	creatine	creatinine	CTP	dihydroorotate	dTTP	GDP	glutamate	glutamine	glutamylproline	glutathione	histidine	isoleucine	leucine	methionine	N-acetylglutamate	N-acetylneuramic acid	N-acetylserine	ornithine	orotate	orotidine	proline	pyroglutamic acid	S-adenosylhomocysteine	S-adenosylmethionine	serine	taurine	threonine	tryptophan	UDP	UDP-GlcNAc
SB08-031	NH4_Par_DMSO			1.6928e+08	1.38853e+08	1.24967e+08	9.41392e+07	3.74014e+06	5.80809e+07	3.37911e+08	1.19702e+07	2.89467e+09	7.48714e+08	1.61457e+09	1.3667e+08	2.21311e+07	9.41706e+09	3.54526e+06	1.32081e+07	3.57596e+10	2.52374e+08	5.51983e+06	1.09074e+07	777690	5.90573e+06	1.97987e+09	2.24396e+08	1.50846e+07	2.69646e+09	7.79964e+08	3.17956e+09	2.37787e+09	9.8855e+08	2.10729e+07	1.52123e+07	8.48515e+08	2.73901e+07	5.50455e+06	6.77257e+07	9.13646e+09	7.01837e+07	3.45383e+06	9.66506e+07	5.31947e+07	3.84002e+09	2.40695e+08	1.78753e+08	1.01085e+07	5.68256e+08
SB08-032	NH4_Par_DMSO			1.41464e+08	1.37645e+08	1.4546e+08	1.08674e+08	3.54543e+06	5.85557e+07	2.97176e+08	1.19008e+07	2.90439e+09	8.09864e+08	1.42065e+09	1.33826e+08	1.59191e+07	9.44014e+09	3.99564e+06	1.2138e+07	3.55954e+10	2.18228e+08	5.95367e+06	9.15068e+06	788299	6.86897e+06	1.58405e+09	6.67972e+07	1.49144e+07	2.64532e+09	8.73225e+08	3.08083e+09	2.69348e+09	1.13808e+09	2.09817e+07	1.37247e+07	8.73852e+08	2.63954e+07	3.53435e+06	6.93948e+07	8.92989e+09	4.17658e+07	3.76914e+06	1.04898e+08	6.1109e+07	3.85273e+09	2.79257e+08	1.90467e+08	1.25182e+07	4.87015e+08
SB08-033	NH4_Par_DMSO			1.23207e+08	1.41622e+08	1.39783e+08	1.00523e+08	3.36443e+06	5.73337e+07	2.85228e+08	1.23651e+07	2.98122e+09	8.3658e+08	1.30786e+09	1.39469e+08	1.40732e+07	9.58475e+09	4.35689e+06	1.20319e+07	3.53856e+10	2.34821e+08	6.64825e+06	8.40063e+06	830313	7.12882e+06	1.37109e+09	4.13572e+07	1.48984e+07	2.58554e+09	8.80973e+08	3.42341e+09	2.99289e+09	1.22415e+09	1.95953e+07	1.14644e+07	8.80723e+08	2.84769e+07	2.56766e+06	6.76933e+07	8.76396e+09	3.38252e+07	3.57012e+06	1.16244e+08	6.29471e+07	3.54914e+09	2.90336e+08	2.08543e+08	1.41414e+07	4.27794e+08
SB08-034	NH4_Par_DMSO			1.12686e+08	1.43372e+08	1.31074e+08	9.44762e+07	3.45384e+06	5.63445e+07	2.86822e+08	1.28629e+07	2.99979e+09	8.42552e+08	1.30313e+09	1.30187e+08	1.28378e+07	9.66488e+09	4.79078e+06	1.09412e+07	3.62778e+10	2.13949e+08	6.84066e+06	7.19328e+06	988979	7.15032e+06	1.25293e+09	3.57906e+07	1.46216e+07	2.47384e+09	9.07026e+08	3.10417e+09	2.94935e+09	1.16992e+09	1.91666e+07	1.11134e+07	8.66774e+08	2.73875e+07	1.81646e+06	6.83192e+07	8.96985e+09	3.17673e+07	3.38407e+06	1.2629e+08	5.93938e+07	3.74318e+09	2.63248e+08	1.95855e+08	1.45111e+07	3.95248e+08
SB08-035	NH4_Par_DMSO			1.17253e+08	1.41486e+08	1.3204e+08	8.58531e+07	3.49251e+06	5.83018e+07	2.77531e+08	1.2457e+07	2.80812e+09	8.29808e+08	1.3371e+09	1.3388e+08	1.23112e+07	8.9288e+09	4.39017e+06	1.16359e+07	3.69085e+10	2.09787e+08	5.7608e+06	8.32112e+06	684506	7.25184e+06	1.23506e+09	3.34722e+07	1.48015e+07	2.44634e+09	8.85456e+08	3.21393e+09	2.94527e+09	1.14319e+09	1.90664e+07	1.17157e+07	8.49278e+08	2.75352e+07	2.05798e+06	6.69855e+07	8.74279e+09	3.50638e+07	3.29744e+06	1.25775e+08	5.73793e+07	3.74908e+09	2.63475e+08	1.87784e+08	1.47156e+07	4.04801e+08
SB08-036	NH4_G12D_DMSO			1.28387e+08	6.70303e+07	1.38691e+08	1.00216e+08	9.44278e+06	6.43366e+07	4.03211e+08	1.30357e+07	2.47882e+09	8.02748e+08	1.57042e+09	1.2718e+08	2.47883e+07	6.1645e+09	3.28975e+06	9.41712e+06	3.68908e+10	2.79786e+08	4.36479e+06	7.94849e+06	819973	5.48406e+06	1.28588e+09	1.35035e+08	8.2172e+06	2.66816e+09	5.58421e+08	2.0053e+09	1.3855e+09	6.70719e+08	1.22712e+07	1.73638e+07	6.99787e+08	2.38118e+07	2.68698e+06	4.53666e+07	8.86199e+09	1.00356e+08	5.20699e+06	1.25933e+08	5.33595e+07	3.92607e+09	2.24434e+08	1.46581e+08	1.10953e+07	2.38421e+08
SB08-037	NH4_G12D_DMSO			9.40047e+07	6.76992e+07	1.4892e+08	1.0705e+08	1.22235e+07	6.48644e+07	3.51781e+08	1.39817e+07	2.52505e+09	8.81833e+08	1.40151e+09	1.32756e+08	2.13828e+07	6.01228e+09	3.27415e+06	9.86751e+06	3.77482e+10	2.29945e+08	4.71728e+06	7.95363e+06	852702	6.18073e+06	8.93477e+08	4.07095e+07	8.88488e+06	2.57829e+09	5.94725e+08	1.89064e+09	1.60073e+09	7.0227e+08	9.66068e+06	1.75137e+07	7.10653e+08	2.25162e+07	1.63226e+06	4.59249e+07	8.35443e+09	5.40488e+07	5.40116e+06	1.27501e+08	6.01337e+07	3.92895e+09	2.60335e+08	1.50979e+08	1.34338e+07	2.34844e+08
SB08-038	NH4_G12D_DMSO			1.00347e+08	6.96038e+07	1.20204e+08	8.13439e+07	1.67579e+07	6.14286e+07	3.57674e+08	1.36103e+07	2.49194e+09	8.86456e+08	1.44533e+09	1.24877e+08	2.32577e+07	6.17502e+09	3.29604e+06	1.02963e+07	3.58047e+10	2.14217e+08	4.71071e+06	6.67519e+06	738174	5.27021e+06	1.00084e+09	5.71747e+07	8.5045e+06	2.60927e+09	6.46553e+08	1.78089e+09	1.75469e+09	6.91608e+08	1.13792e+07	1.66142e+07	7.04135e+08	2.11337e+07	2.23347e+06	4.67131e+07	8.59679e+09	5.91834e+07	5.26962e+06	1.30621e+08	6.07511e+07	4.0326e+09	2.61011e+08	1.52896e+08	1.21778e+07	2.44874e+08
SB08-039	NH4_G12D_DMSO			1.10637e+08	6.81061e+07	1.20591e+08	7.95553e+07	1.14048e+07	6.05472e+07	3.85856e+08	1.43625e+07	2.44427e+09	8.89625e+08	1.50719e+09	1.28379e+08	2.25172e+07	5.65329e+09	3.57947e+06	9.92254e+06	3.67999e+10	2.25099e+08	4.77693e+06	7.41332e+06	908698	5.86165e+06	1.0672e+09	6.95283e+07	8.37526e+06	2.61874e+09	6.28946e+08	1.72447e+09	1.63258e+09	6.54768e+08	1.1745e+07	1.77352e+07	7.15199e+08	2.23659e+07	1.95131e+06	4.57644e+07	8.39871e+09	6.15263e+07	5.74011e+06	1.32936e+08	5.67717e+07	3.98806e+09	2.55905e+08	1.48999e+08	1.21613e+07	2.46241e+08
SB08-040	NH4_G12D_DMSO			9.98399e+07	7.10193e+07	1.25441e+08	8.34664e+07	9.96122e+06	6.12292e+07	3.71271e+08	1.36188e+07	2.42532e+09	8.98615e+08	1.50183e+09	1.27587e+08	2.04975e+07	5.83792e+09	4.03851e+06	1.05949e+07	3.77229e+10	1.99798e+08	4.94258e+06	7.35194e+06	740013	6.0053e+06	9.53045e+08	4.61409e+07	9.01175e+06	2.57066e+09	6.59922e+08	1.79181e+09	1.80197e+09	6.72962e+08	1.10877e+07	1.7517e+07	7.20914e+08	2.14326e+07	2.21956e+06	4.70995e+07	8.13999e+09	5.67571e+07	5.41824e+06	1.31921e+08	5.76959e+07	3.95424e+09	2.56804e+08	1.49403e+08	1.24542e+07	2.52619e+08
SB08-042	NH4_G12V_DMSO			1.68543e+08	1.18683e+08	1.29044e+08	9.11669e+07	1.41147e+07	6.30155e+07	3.09514e+08	1.44057e+07	2.53921e+09	6.50396e+08	1.32096e+09	1.2795e+08	6.35945e+07	7.99468e+09	3.11193e+06	1.38694e+07	4.0327e+10	2.36693e+08	4.3699e+06	2.73308e+07	442037	6.52655e+06	1.82445e+09	1.30724e+08	1.06568e+07	2.74063e+09	5.90834e+08	1.81942e+09	1.59631e+09	6.86522e+08	2.22911e+07	2.56202e+07	5.91025e+08	1.19473e+07	6.90722e+06	4.49966e+07	7.87583e+09	5.25012e+07	3.3398e+06	1.11507e+08	4.33103e+07	4.32604e+09	1.97923e+08	1.67741e+08	8.59047e+06	6.9449e+08
SB08-043	NH4_G12V_DMSO			1.43549e+08	1.08894e+08	1.32523e+08	1.01478e+08	1.40176e+07	6.48875e+07	3.00689e+08	1.42793e+07	2.46858e+09	6.49345e+08	1.2316e+09	1.34496e+08	5.65135e+07	8.3929e+09	2.97172e+06	1.39679e+07	4.0118e+10	2.43192e+08	4.62632e+06	2.83533e+07	401491	6.859e+06	1.60739e+09	9.61056e+07	1.02626e+07	2.61781e+09	5.70522e+08	1.90491e+09	1.76835e+09	7.05924e+08	2.10224e+07	2.38939e+07	6.15882e+08	1.19332e+07	7.1487e+06	4.61522e+07	7.74191e+09	5.0324e+07	3.45946e+06	9.95774e+07	4.22755e+07	4.15673e+09	1.99574e+08	1.68888e+08	8.98965e+06	7.10073e+08
SB08-044	NH4_G12V_DMSO			1.65513e+08	1.17446e+08	1.16869e+08	7.89031e+07	1.45843e+07	6.74933e+07	3.2318e+08	1.49826e+07	2.50004e+09	6.55458e+08	1.39322e+09	1.42607e+08	6.58176e+07	8.14918e+09	3.18042e+06	1.52322e+07	3.85201e+10	2.24372e+08	4.96884e+06	2.94085e+07	704448	7.44609e+06	1.86802e+09	1.42745e+08	1.15214e+07	2.9381e+09	6.24664e+08	1.71696e+09	1.7675e+09	6.84735e+08	2.53172e+07	2.58528e+07	6.13147e+08	1.27439e+07	7.71276e+06	4.66736e+07	7.62447e+09	6.28447e+07	3.99401e+06	1.1562e+08	4.78253e+07	4.35399e+09	2.21264e+08	1.68243e+08	8.53541e+06	7.92782e+08
SB08-045	NH4_G12V_DMSO			1.50519e+08	1.12056e+08	1.22634e+08	7.76246e+07	1.32669e+07	6.66347e+07	3.05506e+08	1.49661e+07	2.56263e+09	6.53819e+08	1.26517e+09	1.48251e+08	5.70209e+07	8.05121e+09	3.39742e+06	1.53058e+07	3.98863e+10	1.94167e+08	5.50807e+06	2.87427e+07	767427	8.24748e+06	1.68958e+09	9.65132e+07	1.17734e+07	2.77447e+09	6.02405e+08	1.99892e+09	1.45853e+09	6.95777e+08	2.34564e+07	2.55237e+07	6.17267e+08	1.18841e+07	7.32468e+06	4.652e+07	7.8957e+09	5.25348e+07	3.66124e+06	1.16552e+08	4.37251e+07	4.23864e+09	2.11184e+08	1.69956e+08	9.49825e+06	7.57902e+08
SB08-046	NH4_Par_iFoxo			1.97692e+08	1.51425e+08	1.15336e+08	7.46736e+07	3.89945e+06	7.06273e+07	3.30454e+08	1.595e+07	2.47863e+09	4.38506e+08	1.52409e+09	1.44794e+08	2.64771e+07	8.82795e+09	2.79924e+06	1.25187e+07	3.66484e+10	2.94356e+08	4.98345e+06	7.62048e+06	906045	6.36406e+06	2.3491e+09	2.05953e+08	1.03734e+07	2.34695e+09	5.48072e+08	1.60762e+09	1.39294e+09	5.65825e+08	2.09147e+07	1.87911e+07	6.182e+08	2.41741e+07	2.03077e+06	5.11289e+07	9.16638e+09	1.26433e+08	4.08463e+06	1.04683e+08	2.99953e+07	3.9338e+09	1.37394e+08	8.04196e+07	8.74596e+06	1.01902e+09
SB08-047	NH4_Par_iFoxo			1.74957e+08	1.52011e+08	1.36554e+08	9.44229e+07	3.75522e+06	7.09971e+07	2.91292e+08	1.53326e+07	2.50455e+09	4.8403e+08	1.3807e+09	1.57637e+08	2.71751e+07	8.61737e+09	3.72338e+06	1.23664e+07	3.55142e+10	2.52762e+08	5.58705e+06	9.62088e+06	990845	7.42695e+06	1.94082e+09	8.10269e+07	1.11582e+07	2.24345e+09	6.29988e+08	1.64198e+09	1.64147e+09	6.45703e+08	1.88064e+07	1.86767e+07	6.4126e+08	2.26455e+07	2.69694e+06	5.27033e+07	8.35357e+09	8.442e+07	3.89476e+06	1.16027e+08	3.34005e+07	3.98865e+09	1.43276e+08	9.12693e+07	9.86086e+06	1.00652e+09
SB08-048	NH4_Par_iFoxo			1.47176e+08	1.5097e+08	1.45947e+08	1.11409e+08	4.31395e+06	7.01141e+07	2.98666e+08	1.60642e+07	2.545e+09	5.01098e+08	1.30675e+09	1.57427e+08	2.43404e+07	9.07517e+09	3.77059e+06	1.17842e+07	3.6879e+10	2.91067e+08	5.91406e+06	8.95655e+06	954638	7.56028e+06	1.74965e+09	5.67363e+07	9.78891e+06	2.03374e+09	6.0006e+08	1.91618e+09	1.77907e+09	6.77234e+08	1.67551e+07	1.76196e+07	6.49733e+08	2.22527e+07	2.93724e+06	5.28822e+07	8.40842e+09	7.04068e+07	4.26814e+06	1.11529e+08	3.3652e+07	3.78577e+09	1.57604e+08	9.45479e+07	1.00256e+07	9.46077e+08
SB08-049	NH4_Par_iFoxo			1.51793e+08	1.65296e+08	1.34514e+08	9.13971e+07	4.39757e+06	7.58027e+07	2.78042e+08	1.86659e+07	2.37581e+09	5.21264e+08	1.34702e+09	1.73968e+08	2.37024e+07	9.34085e+09	4.36168e+06	1.27232e+07	3.58243e+10	2.67591e+08	6.60368e+06	1.0247e+07	1.24383e+06	9.65801e+06	1.73395e+09	5.24633e+07	1.18348e+07	2.15905e+09	6.47665e+08	1.98032e+09	1.73918e+09	6.71484e+08	1.68117e+07	1.69592e+07	6.54946e+08	2.22511e+07	2.52353e+06	5.56475e+07	8.138e+09	6.66899e+07	4.37574e+06	1.18989e+08	3.58396e+07	3.99684e+09	1.60302e+08	1.03962e+08	1.14171e+07	1.00577e+09
SB08-050	NH4_Par_iFoxo			1.51872e+08	1.68284e+08	1.39706e+08	1.03675e+08	4.3853e+06	7.54716e+07	2.6951e+08	1.68788e+07	2.45344e+09	5.13696e+08	1.33401e+09	1.78082e+08	2.17018e+07	9.60296e+09	3.99735e+06	1.3413e+07	3.55284e+10	2.65209e+08	6.75864e+06	9.8573e+06	1.24002e+06	9.26152e+06	1.63738e+09	4.447e+07	1.05899e+07	2.12552e+09	6.19062e+08	2.10007e+09	1.751e+09	7.08568e+08	1.65951e+07	1.71309e+07	6.59313e+08	2.27134e+07	2.72103e+06	5.68717e+07	8.44284e+09	6.7857e+07	4.25304e+06	1.23758e+08	3.27967e+07	3.873e+09	1.60493e+08	1.00966e+08	1.14601e+07	1.01713e+09
SB08-051	NH4_G12D_iFoxo			1.61594e+08	9.28586e+07	1.7114e+08	1.2508e+08	1.93153e+07	7.89556e+07	3.68182e+08	1.78992e+07	1.89945e+09	5.14706e+08	1.61349e+09	1.89491e+08	2.26509e+07	6.43668e+09	4.84036e+06	1.51114e+07	3.24473e+10	2.72012e+08	7.43072e+06	1.26455e+07	1.74642e+06	8.79132e+06	1.86516e+09	1.32414e+08	6.39472e+06	2.57422e+09	4.01122e+08	1.1761e+09	1.18718e+09	4.28546e+08	1.50258e+07	1.98748e+07	5.84105e+08	2.13347e+07	3.70167e+06	3.89186e+07	9.31342e+09	1.28187e+08	5.98887e+06	1.36455e+08	3.15746e+07	4.06107e+09	1.46842e+08	1.05256e+08	1.19941e+07	6.46549e+08
SB08-052	NH4_G12D_iFoxo			1.35843e+08	9.57879e+07	1.87126e+08	1.46289e+08	1.78659e+07	7.48706e+07	3.29282e+08	1.67218e+07	1.89787e+09	5.50416e+08	1.49757e+09	1.71392e+08	2.50159e+07	6.88137e+09	4.60922e+06	1.55773e+07	3.33623e+10	2.57109e+08	6.591e+06	1.07683e+07	1.45228e+06	7.50134e+06	1.53772e+09	5.93295e+07	5.80226e+06	2.26848e+09	4.17758e+08	1.28827e+09	1.11864e+09	4.48682e+08	1.29064e+07	1.85975e+07	5.7294e+08	1.86964e+07	3.29527e+06	4.20077e+07	8.84207e+09	1.00145e+08	5.51002e+06	1.40277e+08	3.54464e+07	4.04656e+09	1.50584e+08	1.06664e+08	1.20341e+07	5.90184e+08
SB08-053	NH4_G12D_iFoxo			1.34163e+08	9.95983e+07	1.23172e+08	7.92264e+07	1.46799e+07	7.67849e+07	3.24865e+08	1.70953e+07	2.03146e+09	5.68448e+08	1.46232e+09	1.8119e+08	2.58535e+07	6.81267e+09	4.96642e+06	1.5448e+07	3.29065e+10	2.17801e+08	7.28186e+06	1.05119e+07	1.57582e+06	8.82185e+06	1.38005e+09	4.37935e+07	6.62154e+06	2.27818e+09	4.46889e+08	1.20751e+09	1.17384e+09	4.38571e+08	1.30299e+07	1.99976e+07	5.54983e+08	1.89523e+07	3.24649e+06	4.12432e+07	8.04165e+09	8.57352e+07	5.29013e+06	1.55061e+08	3.47375e+07	4.16896e+09	1.64426e+08	1.05071e+08	1.30288e+07	5.6126e+08
SB08-054	NH4_G12D_iFoxo			1.41126e+08	9.45567e+07	1.24518e+08	7.80154e+07	1.66976e+07	7.91402e+07	3.37988e+08	1.90218e+07	2.03087e+09	5.72547e+08	1.54e+09	1.96982e+08	2.71056e+07	6.66422e+09	5.43752e+06	1.56078e+07	3.22801e+10	1.96928e+08	8.31456e+06	1.38357e+07	1.36831e+06	1.02788e+07	1.60227e+09	6.2669e+07	7.2154e+06	2.40708e+09	4.50353e+08	1.30271e+09	1.19073e+09	4.42417e+08	1.33006e+07	1.97547e+07	5.74291e+08	1.98577e+07	3.95192e+06	3.92446e+07	8.3962e+09	1.08105e+08	5.97236e+06	1.58593e+08	3.62291e+07	4.23442e+09	1.62164e+08	1.11394e+08	1.30933e+07	6.12329e+08
SB08-055	NH4_G12D_iFoxo			1.37327e+08	1.09601e+08	1.22744e+08	6.45692e+07	1.79567e+07	8.2338e+07	3.25142e+08	1.91342e+07	1.88326e+09	5.94336e+08	1.57536e+09	2.11324e+08	1.98839e+07	6.44317e+09	6.01593e+06	1.63675e+07	3.06349e+10	2.07066e+08	9.60206e+06	1.61087e+07	1.68172e+06	1.15755e+07	1.57746e+09	5.06072e+07	6.8519e+06	2.53429e+09	4.70613e+08	1.28976e+09	1.30209e+09	4.90394e+08	1.5416e+07	2.1081e+07	5.84788e+08	1.9359e+07	4.39896e+06	3.96278e+07	8.74967e+09	8.50148e+07	6.19146e+06	1.71744e+08	3.84985e+07	4.04957e+09	1.67888e+08	1.18067e+08	1.49602e+07	7.31148e+08
SB08-056	NH4_G12V_iFoxo			2.13399e+08	1.42439e+08	1.03401e+08	6.73833e+07	1.54286e+07	7.40153e+07	3.09758e+08	1.56199e+07	2.061e+09	3.67608e+08	1.91953e+09	1.69436e+08	6.46911e+07	7.88505e+09	3.78525e+06	1.45966e+07	3.43967e+10	2.59457e+08	5.58818e+06	2.65292e+07	1.02937e+06	6.28475e+06	2.71606e+09	2.56013e+08	1.00424e+07	2.67696e+09	3.78538e+08	1.09427e+09	1.10243e+09	3.84226e+08	2.12274e+07	2.66072e+07	4.77419e+08	1.41524e+07	6.07252e+06	3.98465e+07	9.13975e+09	1.61108e+08	4.74935e+06	1.07291e+08	2.25022e+07	4.23312e+09	1.11667e+08	9.96251e+07	8.98897e+06	1.17941e+09
SB08-057	NH4_G12V_iFoxo			1.71409e+08	1.24472e+08	1.20021e+08	8.29353e+07	1.43502e+07	7.00559e+07	2.84755e+08	1.45281e+07	2.13661e+09	4.16271e+08	1.54128e+09	1.51911e+08	6.25577e+07	8.47744e+09	3.6808e+06	1.36412e+07	3.82074e+10	2.46066e+08	5.27054e+06	2.65598e+07	962911	6.51651e+06	1.87807e+09	7.22177e+07	8.50488e+06	2.14369e+09	4.09772e+08	1.21547e+09	1.05769e+09	4.33302e+08	1.53226e+07	2.57187e+07	4.85687e+08	1.15303e+07	5.58451e+06	4.39567e+07	8.17089e+09	1.08748e+08	3.89951e+06	1.13538e+08	2.5394e+07	4.24305e+09	1.22713e+08	1.09483e+08	9.0253e+06	9.07022e+08
SB08-058	NH4_G12V_iFoxo			1.68149e+08	1.3308e+08	1.15368e+08	7.92421e+07	1.58876e+07	7.35956e+07	2.70468e+08	1.53433e+07	2.11267e+09	4.33487e+08	1.55245e+09	1.79423e+08	5.50193e+07	8.29608e+09	4.43115e+06	1.48101e+07	3.54464e+10	2.44795e+08	6.91666e+06	2.80293e+07	990898	8.36853e+06	1.93486e+09	6.02324e+07	8.99308e+06	2.30389e+09	4.29771e+08	1.31611e+09	1.24773e+09	4.89294e+08	1.70432e+07	2.4216e+07	4.86995e+08	1.18776e+07	6.48861e+06	4.44873e+07	8.32135e+09	9.1473e+07	4.4283e+06	1.21572e+08	2.64106e+07	4.10031e+09	1.31677e+08	1.14819e+08	1.09962e+07	1.0792e+09
SB08-059	NH4_G12V_iFoxo			1.48979e+08	1.39992e+08	1.18475e+08	7.55774e+07	1.37978e+07	7.36102e+07	2.78526e+08	1.60143e+07	2.06209e+09	4.57494e+08	1.4861e+09	1.65105e+08	5.57601e+07	8.62455e+09	4.2137e+06	1.4245e+07	3.71803e+10	2.59183e+08	6.20366e+06	2.68323e+07	856277	7.83144e+06	1.69648e+09	3.20026e+07	9.22333e+06	2.21088e+09	4.44032e+08	1.39202e+09	1.22914e+09	4.89198e+08	1.61113e+07	2.51679e+07	5.0926e+08	1.13628e+07	5.8948e+06	4.6749e+07	7.63451e+09	8.80808e+07	4.65592e+06	1.2598e+08	2.72949e+07	4.11362e+09	1.3245e+08	1.17303e+08	1.10614e+07	9.94493e+08
SB08-060	NH4_G12V_iFoxo			2.00556e+08	1.3843e+08	9.06147e+07	5.55491e+07	1.58946e+07	7.68485e+07	3.0818e+08	1.68953e+07	2.06566e+09	3.88777e+08	1.68409e+09	1.79557e+08	5.95499e+07	8.23709e+09	4.37029e+06	1.33069e+07	3.70336e+10	2.05556e+08	6.81308e+06	3.14932e+07	1.04146e+06	9.61084e+06	2.27575e+09	1.20296e+08	1.00967e+07	2.29264e+09	3.9969e+08	1.13671e+09	1.03041e+09	4.0923e+08	1.8298e+07	2.67832e+07	4.77611e+08	1.16822e+07	8.50054e+06	4.09903e+07	8.42205e+09	1.39186e+08	4.03901e+06	1.19138e+08	2.43562e+07	4.28484e+09	1.10127e+08	1.03653e+08	1.0624e+07	9.89275e+08
[truncated: 106 more columns]

## Sheet: media rawdata
		15N ammonia media raw data
Code	Sample	valine-d8 (IS)	hippuric acid-d5 (IS)	2-ketoglutarate	4-aminobutyrate	4-aminobutyrate_N1	4-guanidinobutanoate	acetylcarnitine	acetylcholine	adenine	adenosine	alanine	alanine_N1	arginine	arginine_N1	asparagine	asparagine_N1	asparagine_N2	aspartate	aspartate_N1	betaine	butyrylcarnitine C4	carnitinamide	carnitine	carnosine	choline	aconitate	citrate	citrulline	creatine	creatine_N1	creatinine	creatinine_N1	deoxyadenosine	dimethylarginine	fumarate	gluconate	glucose	glucuronic acid	glutamate	glutamate_N1	glutamine	glutamine_N1	glutamine_N2	glycerophosphoethanolamine	glycerophosphoinositol	glycerophosphorylcholine	glycine	guanidinoacetate
SB08-091	Media_NH4_Par_DMSO	1.18046e+09	3.96739e+09	3.56661e+07	8.52936e+07	1.80282e+06	9.85736e+07	3.51653e+07	1.84711e+07	2.4922e+06	679224	1.18731e+09	1.23757e+08	2.03686e+10	2.86658e+08	1.86263e+09	1.51855e+07	91210.7	1.529e+09	8.71505e+06	1.0853e+09	2.68538e+07	5.5204e+06	1.99966e+08	2.55183e+07	1.14208e+10	1.22135e+07	1.31525e+08	6.14886e+07	2.05298e+09	2.02619e+07	1.47196e+09	1.52341e+07	1.66901e+06	5.25287e+07	3.71252e+06	4.9691e+07	6.46661e+08	3.16287e+06	1.6902e+09	3.62516e+07	7.88344e+08	2.63737e+07	5.24573e+06	721231	749233	1.7597e+08	4.86932e+07	5.46424e+06
SB08-092	Media_NH4_Par_DMSO	1.24641e+09	4.11241e+09	3.23729e+07	8.71995e+07	1.97717e+06	1.09136e+08	3.40855e+07	1.82745e+07	1.83912e+06	337818	7.8799e+08	1.42773e+08	2.10457e+10	3.01283e+08	1.99072e+09	1.5454e+07	317616	1.58382e+09	9.13158e+06	1.09202e+09	2.73156e+07	5.58944e+06	2.00831e+08	2.76755e+07	1.24082e+10	1.19639e+07	1.5039e+08	6.47792e+07	1.85864e+09	2.14388e+07	1.4996e+09	1.58328e+07	1.29755e+06	5.71477e+07	3.34319e+06	5.29865e+07	6.87541e+08	2.93257e+06	1.77634e+09	4.3694e+07	3.7837e+08	1.72373e+07	5.41212e+06	755024	526593	1.53536e+08	5.24796e+07	6.27791e+06
SB08-093	Media_NH4_Par_DMSO	1.12194e+09	3.87e+09	2.54296e+07	7.81029e+07	1.83251e+06	9.95527e+07	3.36888e+07	1.86136e+07	2.14809e+06	81538.2	5.86175e+08	1.34679e+08	1.95559e+10	2.74564e+08	1.86145e+09	1.44058e+07	272525	1.46984e+09	8.1376e+06	1.06062e+09	2.67417e+07	5.03621e+06	1.87117e+08	2.51438e+07	1.12284e+10	1.0818e+07	1.04866e+08	5.94719e+07	1.98592e+09	2.01654e+07	1.45955e+09	1.46454e+07	1.06062e+06	5.38797e+07	3.44773e+06	4.41992e+07	6.4246e+08	2.68098e+06	1.55493e+09	3.96995e+07	2.32484e+08	1.2792e+07	4.7921e+06	482620	595004	1.28005e+08	4.72002e+07	5.29469e+06
SB08-094	Media_NH4_Par_DMSO	1.13671e+09	3.94669e+09	2.62857e+07	7.64436e+07	1.96201e+06	9.79135e+07	3.33419e+07	1.85031e+07	1.47531e+06	80801.7	5.84371e+08	1.48802e+08	1.99697e+10	2.86294e+08	1.86984e+09	1.43696e+07	325365	1.4573e+09	8.26883e+06	1.07335e+09	2.72539e+07	4.80939e+06	1.94006e+08	2.49079e+07	1.15059e+10	1.03918e+07	1.23638e+08	5.81096e+07	1.95559e+09	2.05942e+07	1.40191e+09	1.47108e+07	1.25134e+06	5.44756e+07	2.87042e+06	4.6251e+07	6.17852e+08	2.73541e+06	1.58907e+09	4.4419e+07	2.21553e+08	1.10284e+07	4.48275e+06	490533	671642	1.29849e+08	5.07651e+07	5.45625e+06
SB08-095	Media_NH4_Par_DMSO	1.1046e+09	3.87148e+09	2.46449e+07	7.94927e+07	1.70475e+06	1.05437e+08	3.5314e+07	1.7987e+07	2.12161e+06	253480	5.72489e+08	1.30328e+08	1.99115e+10	2.87319e+08	1.86216e+09	1.4255e+07	356579	1.45085e+09	8.06709e+06	1.07677e+09	2.60813e+07	4.98418e+06	1.8979e+08	2.48592e+07	1.16509e+10	1.0074e+07	1.26126e+08	5.86718e+07	1.87804e+09	2.20169e+07	1.40439e+09	1.49444e+07	1.44933e+06	5.20834e+07	3.35183e+06	4.65679e+07	6.89141e+08	2.8982e+06	1.59063e+09	3.94487e+07	2.3316e+08	1.16452e+07	4.54555e+06	402489	452159	1.28529e+08	5.01661e+07	5.18775e+06
SB08-096	Media_NH4_G12D_DMSO	1.09883e+09	3.81946e+09	4.01663e+07	7.63419e+07	1.04829e+06	9.47343e+07	3.17474e+07	1.72059e+07	2.85046e+06	1.25365e+06	1.28058e+09	1.12139e+08	1.96128e+10	2.79003e+08	1.74928e+09	1.34666e+07	42247.7	1.46339e+09	5.99537e+06	9.90446e+08	3.44083e+07	5.19173e+06	1.71652e+08	2.5239e+07	1.08652e+10	1.0702e+07	1.38412e+08	6.02556e+07	2.00139e+09	2.00213e+07	1.32317e+09	1.34995e+07	3.24535e+06	4.95635e+07	4.60762e+06	4.88811e+07	6.22521e+08	2.81064e+06	1.57906e+09	2.70296e+07	1.0285e+09	2.49933e+07	4.37666e+06	1.27514e+06	640538	2.20589e+08	4.61415e+07	5.0008e+06
SB08-097	Media_NH4_G12D_DMSO	1.10376e+09	3.86725e+09	3.44158e+07	7.61891e+07	1.07057e+06	9.27797e+07	3.48791e+07	1.81081e+07	2.64992e+06	1.12161e+06	8.23467e+08	1.01128e+08	1.96284e+10	2.77646e+08	1.77793e+09	1.3328e+07	111723	1.41335e+09	5.79742e+06	1.02464e+09	3.41546e+07	5.05545e+06	1.70172e+08	2.44529e+07	1.05358e+10	9.53399e+06	1.27982e+08	5.9075e+07	1.93117e+09	2.06761e+07	1.33586e+09	1.30069e+07	2.84771e+06	4.93173e+07	4.28569e+06	4.55907e+07	5.93139e+08	2.93165e+06	1.47666e+09	2.46375e+07	6.0299e+08	1.52009e+07	3.59679e+06	1.12926e+06	730433	1.91775e+08	4.34997e+07	4.76395e+06
SB08-098	Media_NH4_G12D_DMSO	1.116e+09	3.81326e+09	3.5014e+07	7.75253e+07	984102	9.82514e+07	3.4769e+07	1.69571e+07	2.93845e+06	1.58258e+06	9.03156e+08	1.04842e+08	1.91175e+10	2.68547e+08	1.78647e+09	1.3818e+07	170769	1.41803e+09	5.5061e+06	1.04524e+09	3.50141e+07	4.69617e+06	1.76173e+08	2.4498e+07	1.1047e+10	1.06234e+07	8.48045e+07	6.09031e+07	1.96619e+09	2.0987e+07	1.41718e+09	1.39119e+07	3.22065e+06	5.0515e+07	4.64166e+06	4.57962e+07	6.20235e+08	2.90526e+06	1.56944e+09	2.57832e+07	7.03562e+08	1.70868e+07	3.2793e+06	1.24884e+06	654327	2.06532e+08	4.6234e+07	5.55014e+06
SB08-099	Media_NH4_G12D_DMSO	1.07443e+09	3.78427e+09	3.39768e+07	7.43422e+07	1.12746e+06	9.35265e+07	3.28654e+07	1.7436e+07	2.5988e+06	1.68015e+06	9.40629e+08	9.81214e+07	1.92702e+10	2.70932e+08	1.76686e+09	1.36604e+07	119479	1.40558e+09	5.78394e+06	9.82719e+08	3.52789e+07	4.85487e+06	1.67049e+08	2.37932e+07	1.08365e+10	1.03098e+07	9.01592e+07	6.07389e+07	1.98201e+09	1.95781e+07	1.3011e+09	1.3549e+07	3.34323e+06	4.81199e+07	3.98079e+06	4.50663e+07	6.34376e+08	2.71601e+06	1.53557e+09	2.55894e+07	7.88186e+08	1.83923e+07	3.60572e+06	1.0608e+06	628778	1.99405e+08	4.50586e+07	4.79752e+06
SB08-100	Media_NH4_G12D_DMSO	1.1422e+09	3.89541e+09	3.72743e+07	7.45556e+07	1.18251e+06	9.44106e+07	3.29363e+07	1.78991e+07	2.71441e+06	1.53789e+06	9.40661e+08	1.15461e+08	1.92941e+10	2.75044e+08	1.80448e+09	1.36655e+07	106436	1.41537e+09	5.86081e+06	1.01412e+09	3.71876e+07	4.89885e+06	1.75565e+08	2.4455e+07	1.07523e+10	1.07693e+07	1.07418e+08	5.96886e+07	1.86435e+09	2.18129e+07	1.40125e+09	1.4753e+07	3.01042e+06	5.29758e+07	4.80112e+06	4.63551e+07	5.67249e+08	2.7921e+06	1.54825e+09	2.82222e+07	6.5349e+08	1.69119e+07	3.43808e+06	1.12145e+06	738905	2.08691e+08	4.72445e+07	5.14203e+06
SB08-101	Media_NH4_G12V_DMSO	1.21717e+09	3.97461e+09	3.78695e+07	8.17214e+07	1.01193e+06	9.07494e+07	3.46061e+07	1.76846e+07	2.25661e+06	1.97033e+06	1.50141e+09	6.42096e+07	2.01526e+10	2.84788e+08	1.83507e+09	1.43155e+07	28832.3	1.51011e+09	7.34933e+06	1.02876e+09	2.88805e+07	4.95581e+06	1.89902e+08	2.47937e+07	1.18646e+10	1.37615e+07	1.35534e+08	5.88529e+07	2.02014e+09	1.99337e+07	1.41119e+09	1.54383e+07	2.51457e+06	5.20397e+07	4.33937e+06	4.61904e+07	7.46779e+08	2.84218e+06	1.66971e+09	2.29979e+07	1.40619e+09	4.4603e+07	4.68992e+06	1.8787e+06	530140	2.55069e+08	4.71556e+07	5.95354e+06
SB08-102	Media_NH4_G12V_DMSO	1.12646e+09	3.96419e+09	3.05253e+07	7.56855e+07	834639	9.52906e+07	3.29398e+07	1.695e+07	2.65168e+06	1.56363e+06	8.90396e+08	6.08337e+07	1.96693e+10	2.75356e+08	1.8412e+09	1.39646e+07	28554.6	1.45106e+09	6.66641e+06	1.02207e+09	2.62925e+07	4.89951e+06	1.7966e+08	2.45904e+07	1.15082e+10	1.19879e+07	1.29048e+08	5.85316e+07	2.02532e+09	2.11831e+07	1.41661e+09	1.45801e+07	2.56498e+06	4.72226e+07	4.05068e+06	4.59092e+07	7.50799e+08	2.83867e+06	1.64784e+09	2.38255e+07	6.26884e+08	2.80616e+07	4.27902e+06	1.25024e+06	479068	1.95549e+08	4.63179e+07	5.39505e+06
SB08-103	Media_NH4_G12V_DMSO	1.09237e+09	3.84468e+09	3.34188e+07	7.72032e+07	1.12511e+06	9.66181e+07	3.35429e+07	1.72585e+07	2.43233e+06	1.04245e+06	8.43676e+08	7.13305e+07	1.9787e+10	2.78179e+08	1.82152e+09	1.39977e+07	81577.7	1.48189e+09	6.97122e+06	1.01605e+09	2.72869e+07	5.19384e+06	1.78462e+08	2.57692e+07	1.14178e+10	1.27643e+07	1.48587e+08	5.743e+07	2.07545e+09	2.20443e+07	1.37682e+09	1.45728e+07	2.00724e+06	5.02373e+07	3.9253e+06	4.50059e+07	6.9699e+08	2.78168e+06	1.66044e+09	2.76381e+07	5.04834e+08	2.64809e+07	4.46025e+06	1.4048e+06	459598	1.89791e+08	4.5832e+07	5.33391e+06
SB08-104	Media_NH4_G12V_DMSO	1.11889e+09	3.88683e+09	3.29954e+07	7.68112e+07	970919	9.6384e+07	3.21047e+07	1.74257e+07	1.90178e+06	1.19659e+06	9.98997e+08	6.85393e+07	1.93745e+10	2.76946e+08	1.86767e+09	1.4522e+07	0	1.43211e+09	6.49119e+06	1.0588e+09	2.72178e+07	4.91658e+06	1.82401e+08	2.42993e+07	1.17207e+10	1.29217e+07	1.09933e+08	5.95798e+07	1.95203e+09	2.33214e+07	1.41264e+09	1.42015e+07	2.08721e+06	5.13296e+07	4.35403e+06	4.49716e+07	7.32064e+08	3.04077e+06	1.62335e+09	2.5761e+07	6.76202e+08	3.04566e+07	4.33552e+06	1.34487e+06	588188	2.06002e+08	4.6768e+07	5.28338e+06
SB08-105	Media_NH4_G12V_DMSO	1.12502e+09	3.95975e+09	3.28759e+07	7.99362e+07	941281	9.60238e+07	3.51779e+07	1.70619e+07	2.20525e+06	997995	8.75582e+08	6.84099e+07	1.92296e+10	2.74605e+08	1.8449e+09	1.42085e+07	39448.2	1.45097e+09	6.61044e+06	1.02385e+09	2.82043e+07	4.78401e+06	1.81544e+08	2.38817e+07	1.15421e+10	1.2749e+07	1.18598e+08	5.72881e+07	2.01967e+09	2.19497e+07	1.41778e+09	1.41551e+07	2.51997e+06	5.02488e+07	4.05009e+06	4.65539e+07	7.2228e+08	3.04709e+06	1.57838e+09	2.47277e+07	5.33023e+08	2.63428e+07	4.25189e+06	1.13553e+06	482260	1.88943e+08	4.89801e+07	5.2459e+06
SB08-106	Media_NH4_Par_iFoxo	1.19506e+09	4.04196e+09	4.51236e+07	8.26111e+07	1.09065e+06	8.96121e+07	3.41594e+07	1.83017e+07	4.12331e+06	1.46233e+06	1.88676e+09	7.91077e+07	1.97521e+10	2.811e+08	1.78107e+09	1.44204e+07	83356.7	1.49005e+09	7.81044e+06	1.07766e+09	2.84051e+07	5.04749e+06	2.17641e+08	2.48302e+07	1.11013e+10	1.21732e+07	1.22955e+08	5.96001e+07	1.95537e+09	2.02605e+07	1.46222e+09	1.46068e+07	2.27409e+06	4.92555e+07	4.92865e+06	4.86844e+07	6.25494e+08	2.78854e+06	1.67805e+09	2.56387e+07	1.55984e+09	3.42199e+07	2.48604e+06	1.61522e+06	481170	2.99735e+08	4.66732e+07	5.12287e+06
SB08-107	Media_NH4_Par_iFoxo	1.12074e+09	3.70063e+09	3.39399e+07	7.49536e+07	1.06597e+06	8.59333e+07	3.30384e+07	1.85585e+07	3.19391e+06	803098	1.15132e+09	7.87384e+07	1.88979e+10	2.64693e+08	1.72973e+09	1.38144e+07	63423.4	1.37353e+09	7.65531e+06	1.01666e+09	2.67429e+07	4.57566e+06	2.01522e+08	2.37867e+07	1.0542e+10	1.05926e+07	1.112e+08	5.49038e+07	1.90821e+09	2.01621e+07	1.36526e+09	1.36182e+07	2.46587e+06	4.60022e+07	4.02216e+06	4.39666e+07	6.06407e+08	2.82625e+06	1.58006e+09	2.65902e+07	7.56014e+08	2.40257e+07	2.85649e+06	1.13696e+06	392035	2.23714e+08	4.50467e+07	5.58583e+06
SB08-108	Media_NH4_Par_iFoxo	1.1743e+09	3.95525e+09	3.47748e+07	7.83095e+07	1.09994e+06	9.52663e+07	3.20042e+07	1.80387e+07	3.48187e+06	887221	1.0053e+09	8.6241e+07	1.90034e+10	2.69854e+08	1.80192e+09	1.40342e+07	89181.2	1.47038e+09	7.87101e+06	9.95654e+08	2.64961e+07	4.85332e+06	2.03807e+08	2.4718e+07	1.07812e+10	1.09921e+07	1.44651e+08	5.84389e+07	2.01071e+09	1.97354e+07	1.35575e+09	1.47649e+07	1.94927e+06	4.66623e+07	3.72589e+06	4.47429e+07	5.88175e+08	2.87236e+06	1.54974e+09	2.6898e+07	6.1798e+08	2.12664e+07	3.02606e+06	1.02496e+06	465588	2.1475e+08	4.42964e+07	4.83413e+06
SB08-109	Media_NH4_Par_iFoxo	1.16024e+09	4.07492e+09	3.47723e+07	7.85341e+07	1.18194e+06	9.28682e+07	3.22241e+07	1.93237e+07	2.78964e+06	567391	1.02679e+09	8.7178e+07	1.98022e+10	2.80232e+08	1.84772e+09	1.4321e+07	40345.3	1.46467e+09	8.06309e+06	1.00978e+09	2.76476e+07	5.29234e+06	2.06177e+08	2.59368e+07	1.12613e+10	1.12011e+07	1.28195e+08	6.0858e+07	2.05365e+09	2.27666e+07	1.36741e+09	1.41769e+07	1.79078e+06	4.87081e+07	4.06678e+06	4.67635e+07	6.28417e+08	2.53747e+06	1.63981e+09	2.79216e+07	6.44062e+08	2.16099e+07	3.37049e+06	1.04625e+06	618516	2.20021e+08	4.48408e+07	5.58372e+06
SB08-110	Media_NH4_Par_iFoxo	1.14474e+09	3.8656e+09	3.30594e+07	8.00074e+07	1.22483e+06	9.45805e+07	3.18165e+07	1.83718e+07	2.99454e+06	916351	9.74628e+08	8.55156e+07	1.9449e+10	2.75335e+08	1.78013e+09	1.42119e+07	110224	1.43826e+09	8.02495e+06	1.03818e+09	2.61999e+07	4.73433e+06	2.08156e+08	2.48188e+07	1.08674e+10	1.10204e+07	1.3562e+08	5.86284e+07	1.9408e+09	2.03189e+07	1.3642e+09	1.40659e+07	2.51863e+06	4.85235e+07	3.67989e+06	4.64817e+07	6.00566e+08	2.9595e+06	1.67594e+09	3.00164e+07	5.84352e+08	2.05095e+07	2.8317e+06	1.22017e+06	590949	2.07525e+08	4.65439e+07	5.52306e+06
SB08-111	Media_NH4_G12D_iFoxo	1.18867e+09	3.96179e+09	5.40343e+07	8.21367e+07	932312	9.1025e+07	3.34121e+07	1.85319e+07	4.12323e+06	2.48622e+06	1.93135e+09	9.39004e+07	2.01806e+10	2.83337e+08	1.75014e+09	1.37246e+07	38530	1.48619e+09	6.63767e+06	1.01725e+09	3.73264e+07	5.10767e+06	1.99855e+08	2.54125e+07	1.1102e+10	1.16307e+07	1.31826e+08	6.82977e+07	1.97093e+09	2.03728e+07	1.39079e+09	1.4265e+07	3.51838e+06	5.23658e+07	6.30397e+06	4.78285e+07	6.07476e+08	2.88816e+06	1.65148e+09	2.36555e+07	1.90133e+09	3.64251e+07	3.27369e+06	2.25853e+06	636749	4.09048e+08	4.61191e+07	5.451e+06
SB08-112	Media_NH4_G12D_iFoxo	1.16913e+09	3.86885e+09	4.20563e+07	7.81596e+07	784676	9.0559e+07	3.48873e+07	1.82593e+07	3.39991e+06	2.20269e+06	1.37834e+09	8.00166e+07	2.02198e+10	2.88104e+08	1.72177e+09	1.35622e+07	103555	1.44673e+09	6.25415e+06	9.75075e+08	3.47984e+07	5.13263e+06	1.83367e+08	2.51215e+07	1.0728e+10	1.02583e+07	1.07355e+08	6.58191e+07	1.95843e+09	1.89123e+07	1.3576e+09	1.46127e+07	3.76391e+06	5.01304e+07	5.59713e+06	4.43215e+07	6.38116e+08	3.11898e+06	1.57728e+09	2.01318e+07	1.26906e+09	2.5486e+07	2.53045e+06	1.99041e+06	576678	3.30278e+08	4.40511e+07	5.24763e+06
SB08-113	Media_NH4_G12D_iFoxo	1.222e+09	4.06462e+09	4.13676e+07	7.36741e+07	754903	8.41738e+07	3.16033e+07	1.76521e+07	3.75724e+06	1.72075e+06	1.3091e+09	8.56895e+07	1.85501e+10	2.64795e+08	1.67624e+09	1.31856e+07	76482.2	1.33721e+09	5.80837e+06	9.6827e+08	3.43972e+07	4.4991e+06	1.78956e+08	2.24829e+07	1.00904e+10	1.01706e+07	1.2739e+08	5.77364e+07	1.83979e+09	1.93383e+07	1.27142e+09	1.30538e+07	3.77865e+06	4.94342e+07	4.50341e+06	4.41522e+07	5.90792e+08	2.65976e+06	1.50144e+09	2.07683e+07	1.0904e+09	2.17593e+07	2.39825e+06	1.6036e+06	473499	3.04431e+08	4.14954e+07	5.31481e+06
SB08-114	Media_NH4_G12D_iFoxo	1.18853e+09	3.97416e+09	4.60194e+07	7.95809e+07	762387	9.51203e+07	3.32284e+07	1.75772e+07	3.83084e+06	1.99048e+06	1.4803e+09	9.15622e+07	1.99051e+10	2.81662e+08	1.8054e+09	1.41189e+07	16992.1	1.47842e+09	6.52336e+06	1.03561e+09	3.58575e+07	5.06251e+06	1.84247e+08	2.5356e+07	1.11716e+10	1.06737e+07	1.34439e+08	6.74869e+07	2.10256e+09	2.26915e+07	1.41948e+09	1.52074e+07	3.85783e+06	5.05823e+07	5.66392e+06	4.87181e+07	6.52633e+08	2.90522e+06	1.64348e+09	2.37818e+07	1.31649e+09	2.56943e+07	2.85297e+06	1.82596e+06	550075	3.43422e+08	4.61062e+07	5.48523e+06
SB08-115	Media_NH4_G12D_iFoxo	1.16301e+09	3.99915e+09	4.91705e+07	8.14106e+07	884895	9.52723e+07	3.27914e+07	1.85073e+07	4.05579e+06	1.56217e+06	1.4471e+09	9.32501e+07	1.97476e+10	2.78534e+08	1.79641e+09	1.41708e+07	57853.1	1.48395e+09	6.68289e+06	1.0424e+09	3.69652e+07	4.81289e+06	1.912e+08	2.51775e+07	1.13227e+10	1.15619e+07	1.23066e+08	6.57478e+07	1.95572e+09	2.0186e+07	1.39463e+09	1.4386e+07	4.12047e+06	5.14045e+07	5.35155e+06	4.94652e+07	6.242e+08	3.1748e+06	1.65887e+09	2.40426e+07	1.21021e+09	2.52131e+07	2.79992e+06	1.80971e+06	636336	3.38861e+08	4.66294e+07	5.79343e+06
SB08-116	Media_NH4_G12V_iFoxo	1.3935e+09	4.35732e+09	4.91271e+07	8.61174e+07	1.15865e+06	9.07082e+07	3.55585e+07	1.86628e+07	4.00663e+06	2.48265e+06	2.22993e+09	8.62122e+07	2.10291e+10	2.97397e+08	1.8045e+09	1.39789e+07	0	1.55618e+09	9.49023e+06	1.11707e+09	3.06973e+07	5.24896e+06	2.07868e+08	2.6833e+07	1.24141e+10	1.44951e+07	1.58156e+08	6.5969e+07	2.01151e+09	1.94664e+07	1.54623e+09	1.70141e+07	3.48503e+06	5.19956e+07	4.99284e+06	5.17222e+07	7.48421e+08	3.02749e+06	1.79781e+09	3.10698e+07	2.18106e+09	4.45992e+07	4.05036e+06	2.17232e+06	662156	3.50963e+08	4.99988e+07	5.90209e+06
SB08-117	Media_NH4_G12V_iFoxo	1.16039e+09	4.03199e+09	3.61075e+07	7.97067e+07	1.11549e+06	9.56122e+07	3.44956e+07	1.68626e+07	2.82477e+06	1.66965e+06	1.20194e+09	7.27977e+07	1.98617e+10	2.81431e+08	1.83754e+09	1.41201e+07	50161.2	1.50771e+09	8.83479e+06	1.0207e+09	2.65525e+07	5.21787e+06	1.85543e+08	2.56391e+07	1.14477e+10	1.20661e+07	1.47066e+08	6.12615e+07	2.06011e+09	2.05423e+07	1.44982e+09	1.50528e+07	3.1403e+06	4.74032e+07	4.08806e+06	4.68841e+07	7.32372e+08	2.88024e+06	1.64306e+09	2.70885e+07	9.491e+08	2.64342e+07	3.64884e+06	1.35731e+06	420399	2.43899e+08	4.52273e+07	5.43002e+06
SB08-118	Media_NH4_G12V_iFoxo	1.22847e+09	4.02685e+09	3.70335e+07	8.32283e+07	1.34813e+06	9.58603e+07	3.46427e+07	1.88835e+07	2.81845e+06	1.204e+06	1.1743e+09	7.88434e+07	2.04367e+10	2.8864e+08	1.84875e+09	1.47265e+07	165621	1.53073e+09	9.40486e+06	1.07074e+09	2.95363e+07	5.3167e+06	1.93941e+08	2.78003e+07	1.22284e+10	1.26442e+07	1.50998e+08	6.44669e+07	2.14638e+09	2.1703e+07	1.43204e+09	1.44138e+07	2.94466e+06	4.92073e+07	3.87877e+06	4.80119e+07	7.30717e+08	2.90404e+06	1.77397e+09	3.19459e+07	8.90725e+08	2.56568e+07	4.17338e+06	1.82539e+06	539364	2.40412e+08	4.88391e+07	5.92522e+06
SB08-119	Media_NH4_G12V_iFoxo	1.40997e+09	4.38637e+09	4.09982e+07	9.32516e+07	1.64644e+06	1.1501e+08	3.38753e+07	1.81594e+07	2.74989e+06	1.3895e+06	1.1507e+09	1.00422e+08	2.24056e+10	3.18809e+08	2.06664e+09	1.6157e+07	179075	1.68824e+09	1.0272e+07	1.05308e+09	3.11128e+07	5.57359e+06	2.03404e+08	2.97417e+07	1.3279e+10	1.42416e+07	1.68706e+08	7.30316e+07	2.23165e+09	2.34157e+07	1.5891e+09	1.59572e+07	2.60724e+06	5.60147e+07	4.75186e+06	5.47478e+07	7.42082e+08	3.31253e+06	1.88249e+09	3.66054e+07	7.46054e+08	2.43397e+07	4.77299e+06	2.53261e+06	550317	2.70997e+08	5.52027e+07	6.16913e+06
SB08-120	Media_NH4_G12V_iFoxo	1.16822e+09	3.94453e+09	3.77351e+07	8.17842e+07	1.2702e+06	9.29556e+07	3.49274e+07	1.74641e+07	2.95846e+06	2.01572e+06	1.5875e+09	6.979e+07	2.02402e+10	2.82836e+08	1.85256e+09	1.43644e+07	42675.6	1.51004e+09	8.61043e+06	1.05387e+09	2.90342e+07	4.88713e+06	1.89158e+08	2.4949e+07	1.18383e+10	1.31458e+07	1.10124e+08	6.39415e+07	1.98132e+09	2.04632e+07	1.4432e+09	1.51753e+07	2.75142e+06	4.56584e+07	4.72315e+06	4.56671e+07	7.76407e+08	2.9211e+06	1.66919e+09	2.53869e+07	1.4698e+09	3.43185e+07	3.19757e+06	1.98356e+06	532306	2.89503e+08	4.44833e+07	5.31723e+06
SB08-131	No cells Media_NH4_DMSO	1.04713e+09	3.76826e+09	4.82376e+06	7.48211e+07	140601	1.04526e+08	3.71755e+07	1.30196e+07	679126	0	1.38741e+08	112539	1.91829e+10	2.69178e+08	1.82961e+09	1.26828e+07	0	1.41862e+09	5.02691e+06	8.54062e+08	1.95323e+07	4.51632e+06	1.47681e+08	2.39462e+07	1.15556e+10	6.58918e+06	1.27542e+08	5.46294e+07	1.7783e+09	1.89284e+07	1.23718e+09	1.27186e+07	0	2.58072e+07	2.06858e+06	4.05014e+07	1.1852e+09	2.46584e+06	1.49509e+09	5.42466e+06	1.80199e+08	907563	0	70919.8	113244	6.94789e+07	3.61314e+07	5.60997e+06
SB08-132	No cells Media_NH4_DMSO	1.12339e+09	4.04885e+09	5.14476e+06	8.10166e+07	80431.3	1.12055e+08	4.0096e+07	1.30457e+07	232874	0	1.51391e+08	75824.9	2.05362e+10	2.92621e+08	1.96607e+09	1.38329e+07	0	1.53324e+09	5.42589e+06	9.28599e+08	2.18444e+07	4.79268e+06	1.5325e+08	2.69877e+07	1.30117e+10	7.34228e+06	1.24011e+08	6.38037e+07	1.82712e+09	2.15948e+07	1.35529e+09	1.32982e+07	0	2.88851e+07	2.29772e+06	4.37342e+07	1.29286e+09	3.05389e+06	1.58748e+09	5.59519e+06	1.93254e+08	1.04335e+06	0	93929.1	230812	7.805e+07	4.06544e+07	5.75693e+06
SB08-133	No cells Media_NH4_DMSO	1.50363e+09	4.84874e+09	6.51892e+06	9.45657e+07	49150.4	1.48324e+08	4.04602e+07	1.32141e+07	563358	0	1.89615e+08	201873	2.33491e+10	3.31625e+08	2.31085e+09	1.56464e+07	0	1.78008e+09	6.16851e+06	1.00502e+09	2.49161e+07	5.93693e+06	1.69675e+08	3.37374e+07	1.57606e+10	9.64742e+06	1.4924e+08	7.63661e+07	2.28178e+09	2.51501e+07	1.56645e+09	1.53657e+07	0	3.28025e+07	2.70943e+06	5.23723e+07	1.51538e+09	3.52261e+06	1.98262e+09	6.71965e+06	2.30236e+08	1.3425e+06	0	482106	229822	9.65506e+07	5.04583e+07	6.11299e+06
SB08-134	No cells Media_NH4_DMSO	1.35948e+09	4.45074e+09	6.2166e+06	9.15362e+07	52416.8	1.22839e+08	4.10318e+07	1.44846e+07	610701	0	1.74137e+08	82737.7	2.25116e+10	3.19435e+08	2.19208e+09	1.47494e+07	0	1.71226e+09	5.85956e+06	1.01159e+09	2.4064e+07	5.61284e+06	1.6511e+08	3.14835e+07	1.45253e+10	8.14359e+06	1.65463e+08	7.43825e+07	2.17574e+09	2.55961e+07	1.47652e+09	1.51557e+07	0	3.01096e+07	2.40775e+06	5.05441e+07	1.43742e+09	3.49606e+06	1.84131e+09	5.97992e+06	2.13365e+08	1.28055e+06	0	123899	176048	8.99319e+07	4.56148e+07	5.94933e+06
SB08-135	No cells Media_NH4_DMSO	1.3763e+09	4.52378e+09	5.46974e+06	9.07085e+07	58072.1	1.2282e+08	3.95435e+07	1.36297e+07	243361	0	1.60763e+08	190440	2.27807e+10	3.18795e+08	2.13091e+09	1.44469e+07	0	1.68287e+09	5.63244e+06	9.86567e+08	2.26587e+07	5.71681e+06	1.68003e+08	3.12102e+07	1.47477e+10	8.34089e+06	1.52299e+08	7.38629e+07	2.07793e+09	2.39312e+07	1.46396e+09	1.51804e+07	0	3.00353e+07	2.19374e+06	4.86594e+07	1.41531e+09	3.17867e+06	1.81191e+09	6.44326e+06	2.10378e+08	1.20976e+06	0	312900	143081	8.43909e+07	4.34319e+07	6.00386e+06
SB08-136	No cells Media_NH4_iFoxo	1.35548e+09	4.48449e+09	5.78598e+06	9.27097e+07	37132.5	1.28496e+08	4.00821e+07	1.35497e+07	567370	0	1.74334e+08	0	2.28182e+10	3.20452e+08	2.2316e+09	1.55943e+07	0	1.72074e+09	5.74191e+06	1.01005e+09	2.28504e+07	5.93146e+06	1.7324e+08	3.25883e+07	1.48333e+10	7.74523e+06	1.60471e+08	7.45469e+07	1.99065e+09	2.49346e+07	1.55982e+09	1.62677e+07	0	2.99724e+07	2.26723e+06	5.13357e+07	1.45329e+09	3.31401e+06	1.88882e+09	6.88709e+06	2.21653e+08	1.12446e+06	0	353303	185427	9.20312e+07	4.86435e+07	6.313e+06
SB08-137	No cells Media_NH4_iFoxo	1.39011e+09	4.53964e+09	5.81687e+06	9.34535e+07	23868.4	1.28451e+08	4.06037e+07	1.33992e+07	677844	0	1.72577e+08	147088	2.33079e+10	3.26632e+08	2.26984e+09	1.56621e+07	0	1.74655e+09	5.90124e+06	1.00304e+09	2.43921e+07	6.11642e+06	1.6871e+08	3.28908e+07	1.5246e+10	8.97114e+06	1.60408e+08	7.62492e+07	2.05016e+09	2.33771e+07	1.58923e+09	1.57411e+07	0	3.21632e+07	2.29632e+06	5.17652e+07	1.42028e+09	3.27979e+06	1.90696e+09	6.8256e+06	2.23688e+08	1.27102e+06	0	261408	82255	9.30431e+07	4.7792e+07	6.29816e+06
SB08-138	No cells Media_NH4_iFoxo	1.43316e+09	4.74349e+09	6.11418e+06	9.79189e+07	113862	1.33054e+08	4.12516e+07	1.3009e+07	243247	0	1.82985e+08	181340	2.29934e+10	3.24127e+08	2.34177e+09	1.61154e+07	0	1.79083e+09	5.90541e+06	1.05499e+09	2.46344e+07	6.05523e+06	1.67304e+08	3.24505e+07	1.63574e+10	8.98784e+06	1.51432e+08	7.93441e+07	1.89498e+09	2.53969e+07	1.68275e+09	1.81755e+07	0	3.15949e+07	2.07191e+06	5.54083e+07	1.50852e+09	3.57413e+06	2.00649e+09	7.04209e+06	2.32757e+08	1.17707e+06	0	209691	198362	9.42059e+07	4.94788e+07	6.64557e+06
SB08-139	No cells Media_NH4_iFoxo	1.13218e+09	3.95185e+09	5.08277e+06	8.23866e+07	22567.8	1.12908e+08	3.82411e+07	1.3546e+07	1.14192e+06	0	1.52913e+08	169772	2.05611e+10	2.8732e+08	1.96996e+09	1.3663e+07	0	1.51326e+09	5.29612e+06	9.34787e+08	2.09936e+07	4.90385e+06	1.50786e+08	2.60629e+07	1.28714e+10	7.52228e+06	1.32941e+08	6.31288e+07	1.9091e+09	2.02237e+07	1.40275e+09	1.42581e+07	0	2.73121e+07	2.08576e+06	4.33447e+07	1.2802e+09	2.94635e+06	1.59687e+09	5.82836e+06	1.90666e+08	1.17494e+06	0	90511.9	111924	7.58196e+07	4.15547e+07	5.1198e+06
SB08-140	No cells Media_NH4_iFoxo	1.33902e+09	4.37174e+09	6.46123e+06	9.51447e+07	60486.5	1.30995e+08	4.0753e+07	1.36166e+07	326135	0	1.76429e+08	151891	2.2769e+10	3.23578e+08	2.24678e+09	1.563e+07	0	1.70546e+09	5.86194e+06	1.00887e+09	2.44283e+07	6.12303e+06	1.67609e+08	3.18084e+07	1.49589e+10	8.60613e+06	1.4636e+08	7.75644e+07	2.1245e+09	2.42492e+07	1.5678e+09	1.58849e+07	0	3.12905e+07	2.33019e+06	5.11372e+07	1.46072e+09	3.57547e+06	1.8972e+09	6.51494e+06	2.24427e+08	1.25433e+06	0	254447	227532	9.21864e+07	4.69838e+07	6.54725e+06
		Quality Control
POOLA0		1.08204e+09	3.67077e+09	3.31201e+07	7.35385e+07	1.17872e+06	8.79837e+07	3.17857e+07	1.85665e+07	2.73613e+06	1.19024e+06	1.07145e+09	8.7895e+07	1.69005e+10	2.39126e+08	1.73649e+09	1.34271e+07	55961.2	1.36008e+09	6.5361e+06	1.01038e+09	3.02157e+07	4.68981e+06	1.83597e+08	2.25096e+07	1.05148e+10	8.05034e+06	5.88484e+07	5.44768e+07	1.88133e+09	1.99363e+07	1.39453e+09	1.50749e+07	2.64605e+06	3.60681e+07	4.2049e+06	4.21264e+07	6.32867e+08	2.696e+06	1.54064e+09	2.62417e+07	8.27378e+08	2.35195e+07	3.60297e+06	1.20702e+06	546647	2.1965e+08	4.39248e+07	5.16078e+06
POOLA1		1.10777e+09	3.68736e+09	3.12312e+07	7.11366e+07	928080	9.03517e+07	3.43243e+07	1.71915e+07	2.39852e+06	1.15994e+06	1.09055e+09	8.84842e+07	1.87969e+10	2.7081e+08	1.72432e+09	1.34012e+07	87608.9	1.35457e+09	6.56054e+06	1.00105e+09	2.94686e+07	4.58052e+06	1.82188e+08	2.24776e+07	1.05727e+10	1.13978e+07	1.03715e+08	5.46566e+07	1.76866e+09	1.91671e+07	1.33337e+09	1.37474e+07	2.59002e+06	5.0252e+07	4.24102e+06	4.28e+07	6.21413e+08	2.87098e+06	1.52581e+09	2.61527e+07	8.25152e+08	2.3209e+07	3.73751e+06	982938	486338	2.15125e+08	4.40037e+07	5.13877e+06
POOLA2		1.08072e+09	3.73993e+09	3.27511e+07	7.41561e+07	1.28088e+06	8.82978e+07	3.26519e+07	1.87241e+07	2.95405e+06	1.18213e+06	1.06808e+09	8.652e+07	1.97401e+10	2.79628e+08	1.74082e+09	1.37689e+07	125669	1.36703e+09	7.28691e+06	9.69745e+08	2.80418e+07	4.60861e+06	1.87013e+08	2.29332e+07	1.05201e+10	1.1726e+07	1.10087e+08	5.44102e+07	1.821e+09	1.96085e+07	1.32956e+09	1.41747e+07	2.4185e+06	5.03838e+07	4.51587e+06	4.45435e+07	6.38089e+08	2.65773e+06	1.54231e+09	2.6906e+07	8.29792e+08	2.30145e+07	3.70751e+06	1.41793e+06	558958	2.21712e+08	4.50904e+07	5.32488e+06
POOLA3		1.08516e+09	3.77745e+09	3.40222e+07	7.76652e+07	1.10377e+06	8.76717e+07	3.18703e+07	1.72944e+07	2.71908e+06	1.18612e+06	1.10813e+09	9.01731e+07	1.91555e+10	2.70678e+08	1.71533e+09	1.34539e+07	161483	1.34929e+09	6.84915e+06	1.00423e+09	2.93075e+07	4.66674e+06	1.7841e+08	2.1554e+07	1.05798e+10	1.16407e+07	1.12336e+08	5.65564e+07	1.75224e+09	2.0153e+07	1.38035e+09	1.43942e+07	2.71655e+06	5.07687e+07	4.46299e+06	4.43425e+07	6.37604e+08	2.69438e+06	1.46437e+09	2.51771e+07	8.26454e+08	2.34395e+07	3.66047e+06	953617	534719	2.1851e+08	4.34409e+07	5.40004e+06
POOLA4		1.08399e+09	3.73462e+09	3.24746e+07	7.47276e+07	1.02969e+06	9.02718e+07	3.41525e+07	1.76388e+07	3.17244e+06	1.03002e+06	1.0814e+09	8.65835e+07	1.87e+10	2.62867e+08	1.71883e+09	1.3219e+07	114879	1.36777e+09	7.08872e+06	1.01161e+09	2.85297e+07	4.58769e+06	1.82337e+08	2.29519e+07	1.04062e+10	1.1834e+07	1.20347e+08	5.3204e+07	1.77499e+09	1.99624e+07	1.37557e+09	1.44095e+07	2.87248e+06	4.74747e+07	4.18056e+06	4.51335e+07	6.43123e+08	2.9268e+06	1.53954e+09	2.62108e+07	8.24981e+08	2.30415e+07	3.34263e+06	1.33389e+06	431310	2.17646e+08	4.40296e+07	5.03771e+06
POOLA5		1.09696e+09	3.7015e+09	3.43126e+07	7.60136e+07	1.30886e+06	9.41581e+07	3.25697e+07	1.71027e+07	3.02938e+06	1.2259e+06	1.12042e+09	8.95812e+07	1.93155e+10	2.72017e+08	1.73185e+09	1.34722e+07	85713	1.39929e+09	7.10027e+06	9.99123e+08	2.97681e+07	4.64419e+06	1.84214e+08	2.28991e+07	1.07656e+10	1.16547e+07	1.27486e+08	5.71449e+07	1.87666e+09	2.01731e+07	1.33958e+09	1.37148e+07	2.51064e+06	4.8614e+07	4.42825e+06	4.45371e+07	6.32361e+08	2.80292e+06	1.50362e+09	2.62455e+07	8.31863e+08	2.32654e+07	3.62877e+06	1.48724e+06	554252	2.19461e+08	4.36574e+07	4.96003e+06
POOLA6		1.07819e+09	3.73843e+09	3.34375e+07	7.4926e+07	915873	9.11886e+07	3.39672e+07	1.75876e+07	3.0199e+06	1.31872e+06	1.10654e+09	9.02353e+07	1.92433e+10	2.72164e+08	1.73712e+09	1.37411e+07	39980.5	1.39151e+09	7.04307e+06	9.72032e+08	2.86022e+07	4.77471e+06	1.84826e+08	2.3672e+07	1.07346e+10	1.19189e+07	1.4117e+08	5.83678e+07	1.92961e+09	2.0395e+07	1.34014e+09	1.46188e+07	2.75634e+06	5.15604e+07	4.15546e+06	4.46712e+07	6.22124e+08	2.59287e+06	1.57083e+09	2.80622e+07	8.35627e+08	2.25503e+07	3.36319e+06	1.24707e+06	533737	2.23656e+08	4.48447e+07	5.25419e+06
POOLA7		1.06803e+09	3.68117e+09	3.42287e+07	7.36075e+07	1.09048e+06	8.91053e+07	3.24996e+07	1.79403e+07	2.85157e+06	1.17745e+06	1.06499e+09	9.02381e+07	1.87724e+10	2.67467e+08	1.7419e+09	1.33649e+07	66167.5	1.36611e+09	6.97493e+06	1.02195e+09	2.82628e+07	4.54774e+06	1.82755e+08	2.44303e+07	1.02985e+10	1.05454e+07	1.25124e+08	5.60917e+07	1.89617e+09	1.86363e+07	1.31524e+09	1.37261e+07	2.51309e+06	4.5601e+07	4.02149e+06	4.44839e+07	6.20267e+08	2.63389e+06	1.51517e+09	2.6635e+07	8.27785e+08	2.31777e+07	3.78462e+06	1.34431e+06	594095	2.13012e+08	4.16148e+07	5.16547e+06
POOLA8		1.04466e+09	3.71257e+09	3.38051e+07	7.62557e+07	1.16485e+06	8.88822e+07	3.32329e+07	1.69965e+07	2.89726e+06	1.26769e+06	1.07709e+09	8.65226e+07	1.91094e+10	2.70623e+08	1.74959e+09	1.38478e+07	68476	1.40829e+09	6.98171e+06	1.00682e+09	3.01574e+07	4.87427e+06	1.81001e+08	2.27511e+07	1.05219e+10	1.12847e+07	1.50696e+08	5.8493e+07	1.95184e+09	1.98801e+07	1.31554e+09	1.39946e+07	2.94892e+06	4.99595e+07	4.08028e+06	4.60307e+07	6.35623e+08	2.42843e+06	1.50284e+09	2.60965e+07	8.37683e+08	2.35718e+07	3.53807e+06	1.16271e+06	475585	2.10895e+08	4.36126e+07	4.92978e+06
POOLA9		1.06704e+09	3.68577e+09	3.47829e+07	7.74713e+07	1.24367e+06	8.77921e+07	3.18948e+07	1.73632e+07	2.69838e+06	1.16291e+06	1.07294e+09	8.56507e+07	1.92373e+10	2.70835e+08	1.6615e+09	1.31611e+07	92871.4	1.39982e+09	7.14116e+06	9.53864e+08	2.91506e+07	4.56141e+06	1.78762e+08	2.48922e+07	1.03333e+10	1.12084e+07	1.47568e+08	5.60315e+07	1.90363e+09	2.02723e+07	1.33547e+09	1.37708e+07	2.60929e+06	5.14868e+07	4.5409e+06	4.4577e+07	6.30049e+08	2.79411e+06	1.53595e+09	2.66983e+07	8.09934e+08	2.2609e+07	3.37488e+06	1.13247e+06	458942	2.12625e+08	4.35387e+07	5.03596e+06
	%RSD	1.59445	0.912068	3.1609	2.65291	12.2185	2.2441	2.95265	3.39424	7.71986	6.34742	1.77938	2.03612	4.0548	4.0505	1.44861	1.71137	40.1579	1.54382	3.50474	2.21559	2.64709	2.22335	1.45025	4.24177	1.44919	10.351	22.2603	3.14665	3.8417	2.75361	2.05722	3.24459	6.28178	9.6637	4.39096	2.49696	1.2417	5.37024	1.91789	2.78439	0.914297	1.50896	4.56092	14.3127	9.96526	1.92631	2.13863	2.99807
[truncated: 54 more columns]

## Sheet: media NA-corrected
		15N ammonia media NA-corrected ion intensity
Code	Sample	valine-d8 (IS)	hippuric acid-d5 (IS)	4-aminobutyrate	4-aminobutyrate_N1	alanine	alanine_N1	arginine	asparagine	asparagine_N1	asparagine_N2	aspartate	aspartate_N1	creatine	creatinine	glutamate	glutamate_N1	glutamine	glutamine_N1	glutamine_N2	histidine	isoleucine	isoleucine_N1	leucine	leucine_N1	methionine	ornithine	ornithine_N1	proline	proline_N1	pyroglutamic acid	pyroglutamic acid_N1	serine	serine_N1	threonine	valine	valine_N1	2-ketoglutarate	4-guanidinobutanoate	acetylcarnitine	acetylcholine	adenine	adenosine	betaine	butyrylcarnitine C4	carnitinamide	carnitine	carnosine	choline
SB08-091	Media_NH4_Par_DMSO	1.18046e+09	3.96739e+09	8.98824e+07	1.58182e+06	1.23648e+09	1.25291e+08	2.2189e+10	1.97492e+09	1.68048e+06	65074.5	1.61899e+09	3.33471e+06	2.17962e+09	1.55862e+09	1.80917e+09	3.24065e+07	8.44887e+08	2.21278e+07	5.60274e+06	2.3905e+09	2.02342e+10	5.63985e+08	1.58735e+10	3.24809e+08	6.43553e+09	1.18837e+08	961313	2.00365e+10	1.62795e+08	2.11163e+08	5.18736e+06	3.20866e+08	4.24165e+06	1.81755e+09	4.80492e+09	1.79503e+07	3.56661e+07	9.85736e+07	3.51653e+07	1.84711e+07	2.4922e+06	679224	1.0853e+09	2.68538e+07	5.5204e+06	1.99966e+08	2.55183e+07	1.14208e+10
SB08-092	Media_NH4_Par_DMSO	1.24641e+09	4.11241e+09	9.18894e+07	1.75937e+06	8.19987e+08	1.46772e+08	2.29266e+10	2.11074e+09	963351	309007	1.67705e+09	3.56514e+06	1.97331e+09	1.58789e+09	1.90131e+09	4.00863e+07	4.05459e+08	1.54982e+07	5.81371e+06	2.51124e+09	2.04076e+10	6.51321e+08	1.66099e+10	3.8993e+08	6.6626e+09	1.29822e+08	1.1511e+06	2.03325e+10	1.70173e+08	1.32323e+08	4.07025e+06	3.39375e+08	6.08299e+06	1.942e+09	5.07377e+09	2.01872e+07	3.23729e+07	1.09136e+08	3.40855e+07	1.82745e+07	1.83912e+06	337818	1.09202e+09	2.73156e+07	5.58944e+06	2.00831e+08	2.76755e+07	1.24082e+10
SB08-093	Media_NH4_Par_DMSO	1.12194e+09	3.87e+09	8.23029e+07	1.64118e+06	6.09678e+08	1.39053e+08	2.13037e+10	1.97366e+09	853736	262840	1.55635e+09	2.94966e+06	2.10843e+09	1.54547e+09	1.66431e+09	3.66539e+07	2.49105e+08	1.18654e+07	5.156e+06	2.2652e+09	1.97641e+10	6.53541e+08	1.49955e+10	3.61595e+08	6.33381e+09	1.18796e+08	957328	1.91466e+10	1.59254e+08	1.2617e+08	4.80025e+06	3.04817e+08	6.34282e+06	1.76963e+09	4.61656e+09	1.8499e+07	2.54296e+07	9.95527e+07	3.36888e+07	1.86136e+07	2.14809e+06	81538.2	1.06062e+09	2.67417e+07	5.03621e+06	1.87117e+08	2.51438e+07	1.12284e+10
SB08-094	Media_NH4_Par_DMSO	1.13671e+09	3.94669e+09	8.05525e+07	1.78498e+06	6.07649e+08	1.53878e+08	2.17545e+10	1.98256e+09	748534	319850	1.54308e+09	3.13832e+06	2.07624e+09	1.48444e+09	1.70081e+09	4.16046e+07	2.37404e+08	1.00554e+07	4.82693e+06	2.32829e+09	1.94479e+10	6.87005e+08	1.49947e+10	4.00976e+08	6.23601e+09	1.29792e+08	1.07419e+06	1.92081e+10	1.70953e+08	1.24681e+08	4.68831e+06	3.15605e+08	7.03403e+06	1.77495e+09	4.60955e+09	2.13391e+07	2.62857e+07	9.79135e+07	3.33419e+07	1.85031e+07	1.47531e+06	80801.7	1.07335e+09	2.72539e+07	4.80939e+06	1.94006e+08	2.49079e+07	1.15059e+10
SB08-095	Media_NH4_Par_DMSO	1.1046e+09	3.87148e+09	8.37691e+07	1.50026e+06	5.95456e+08	1.34542e+08	2.16912e+10	1.97442e+09	685409	353713	1.53625e+09	2.94845e+06	1.9939e+09	1.48707e+09	1.70253e+09	3.62432e+07	2.49842e+08	1.06281e+07	4.89285e+06	2.38351e+09	2.06579e+10	6.44534e+08	1.49807e+10	3.3483e+08	6.53866e+09	1.16315e+08	787410	1.97824e+10	1.58597e+08	1.27076e+08	4.51796e+06	3.22687e+08	5.86031e+06	1.82895e+09	4.56953e+09	1.6907e+07	2.46449e+07	1.05437e+08	3.5314e+07	1.7987e+07	2.12161e+06	253480	1.07677e+09	2.60813e+07	4.98418e+06	1.8979e+08	2.48592e+07	1.16509e+10
SB08-096	Media_NH4_G12D_DMSO	1.09883e+09	3.81946e+09	8.04551e+07	816134	1.33384e+09	1.12744e+08	2.13657e+10	1.85473e+09	730996	17609.7	1.54956e+09	691788	2.12485e+09	1.40106e+09	1.69029e+09	2.29077e+07	1.10237e+09	1.87641e+07	4.66804e+06	2.29603e+09	1.94286e+10	4.13104e+08	1.62683e+10	2.27593e+08	6.11242e+09	9.29015e+07	605690	1.90976e+10	1.31813e+08	2.50281e+08	4.51657e+06	3.1426e+08	5.05016e+06	1.75774e+09	4.5716e+09	6.36804e+06	4.01663e+07	9.47343e+07	3.17474e+07	1.72059e+07	2.85046e+06	1.25365e+06	9.90446e+08	3.44083e+07	5.19173e+06	1.71652e+08	2.5239e+07	1.08652e+10
SB08-097	Media_NH4_G12D_DMSO	1.10376e+09	3.86725e+09	8.02938e+07	840361	8.57408e+08	1.02944e+08	2.13826e+10	1.88512e+09	358182	93177.4	1.49656e+09	675687	2.05031e+09	1.41449e+09	1.58067e+09	2.07333e+07	6.46292e+08	1.15696e+07	3.85391e+06	2.32925e+09	2.02894e+10	4.47169e+08	1.5137e+10	2.26394e+08	6.07973e+09	9.2416e+07	313356	1.83341e+10	1.16267e+08	1.9567e+08	3.62339e+06	2.8749e+08	4.81835e+06	1.67833e+09	4.4955e+09	8.26627e+06	3.44158e+07	9.27797e+07	3.48791e+07	1.81081e+07	2.64992e+06	1.12161e+06	1.02464e+09	3.41546e+07	5.05545e+06	1.70172e+08	2.44529e+07	1.05358e+10
SB08-098	Media_NH4_G12D_DMSO	1.116e+09	3.81326e+09	8.17031e+07	743461	9.40446e+08	1.06534e+08	2.0826e+10	1.89417e+09	813186	154791	1.50152e+09	347015	2.0875e+09	1.5006e+09	1.68e+09	2.16026e+07	7.54093e+08	1.28185e+07	3.50316e+06	2.28703e+09	1.97296e+10	4.25301e+08	1.62409e+10	2.39906e+08	6.27611e+09	9.20019e+07	616745	1.94273e+10	1.23289e+08	1.99183e+08	4.08649e+06	3.13731e+08	5.83403e+06	1.75652e+09	4.59637e+09	8.04292e+06	3.5014e+07	9.82514e+07	3.4769e+07	1.69571e+07	2.93845e+06	1.58258e+06	1.04524e+09	3.50141e+07	4.69617e+06	1.76173e+08	2.4498e+07	1.1047e+10
SB08-099	Media_NH4_G12D_DMSO	1.07443e+09	3.78427e+09	7.83465e+07	907870	9.79582e+08	9.93402e+07	2.09924e+10	1.87338e+09	799016	100044	1.48833e+09	691572	2.10427e+09	1.37769e+09	1.64374e+09	2.15271e+07	8.44804e+08	1.3553e+07	3.85364e+06	2.28654e+09	1.96432e+10	4.19593e+08	1.53055e+10	2.14987e+08	6.17067e+09	8.52149e+07	621630	1.91546e+10	1.17296e+08	2.21663e+08	4.56428e+06	3.13854e+08	5.04202e+06	1.73669e+09	4.51776e+09	7.07278e+06	3.39768e+07	9.35265e+07	3.28654e+07	1.7436e+07	2.5988e+06	1.68015e+06	9.82719e+08	3.52789e+07	4.85487e+06	1.67049e+08	2.37932e+07	1.08365e+10
SB08-100	Media_NH4_G12D_DMSO	1.1422e+09	3.89541e+09	7.85708e+07	965431	9.79434e+08	1.17533e+08	2.10185e+10	1.91327e+09	511460	86555.7	1.4987e+09	735367	1.97936e+09	1.48375e+09	1.65729e+09	2.43139e+07	7.00414e+08	1.30211e+07	3.67553e+06	2.31863e+09	1.99187e+10	4.80034e+08	1.53776e+10	2.47371e+08	6.31606e+09	9.66742e+07	542213	1.93758e+10	1.31887e+08	2.01938e+08	4.5518e+06	2.98248e+08	5.83021e+06	1.69328e+09	4.58602e+09	1.15552e+07	3.72743e+07	9.44106e+07	3.29363e+07	1.78991e+07	2.71441e+06	1.53789e+06	1.01412e+09	3.71876e+07	4.89885e+06	1.75565e+08	2.4455e+07	1.07523e+10
SB08-101	Media_NH4_G12V_DMSO	1.21717e+09	3.97461e+09	8.61256e+07	756724	1.56456e+09	6.16116e+07	2.19536e+10	1.9457e+09	968300	1101.09	1.59901e+09	1.9528e+06	2.14476e+09	1.49428e+09	1.78738e+09	1.82069e+07	1.50707e+09	3.6938e+07	4.93587e+06	2.44046e+09	2.07977e+10	2.9605e+08	1.63192e+10	1.56208e+08	6.50787e+09	7.05835e+07	341369	2.06761e+10	1.11597e+08	3.01417e+08	2.58455e+06	3.32717e+08	1.64055e+06	1.8663e+09	5.04497e+09	6.24606e+06	3.78695e+07	9.07494e+07	3.46061e+07	1.76846e+07	2.25661e+06	1.97033e+06	1.02876e+09	2.88805e+07	4.95581e+06	1.89902e+08	2.47937e+07	1.18646e+10
SB08-102	Media_NH4_G12V_DMSO	1.12646e+09	3.96419e+09	7.97655e+07	592047	9.27605e+08	6.04117e+07	2.14271e+10	1.9522e+09	546008	2267.66	1.53649e+09	1.45494e+06	2.15027e+09	1.5e+09	1.76396e+09	1.91846e+07	6.71769e+08	2.52428e+07	4.54402e+06	2.3678e+09	2.02413e+10	2.95763e+08	1.62664e+10	1.5875e+08	6.48857e+09	6.07294e+07	106426	1.9502e+10	1.03421e+08	1.82411e+08	2.38742e+06	3.34214e+08	1.80644e+06	1.86874e+09	4.75148e+09	4.81071e+06	3.05253e+07	9.52906e+07	3.29398e+07	1.695e+07	2.65168e+06	1.56363e+06	1.02207e+09	2.62925e+07	4.89951e+06	1.7966e+08	2.45904e+07	1.15082e+10
SB08-103	Media_NH4_G12V_DMSO	1.09237e+09	3.84468e+09	8.13621e+07	894285	8.78789e+08	7.16037e+07	2.15554e+10	1.93133e+09	733667	58800.1	1.56913e+09	1.65972e+06	2.2035e+09	1.45788e+09	1.77741e+09	2.3243e+07	5.40939e+08	2.44955e+07	4.74531e+06	2.37324e+09	2.00628e+10	3.61267e+08	1.57134e+10	1.9537e+08	6.4055e+09	7.38392e+07	200967	1.96917e+10	1.20365e+08	1.73677e+08	2.80904e+06	3.19235e+08	1.90809e+06	1.77209e+09	4.65142e+09	7.59571e+06	3.34188e+07	9.66181e+07	3.35429e+07	1.72585e+07	2.43233e+06	1.04245e+06	1.01605e+09	2.72869e+07	5.19384e+06	1.78462e+08	2.57692e+07	1.14178e+10
SB08-104	Media_NH4_G12V_DMSO	1.11889e+09	3.88683e+09	8.09505e+07	732245	1.04074e+09	6.80799e+07	2.11061e+10	1.98026e+09	934339	0	1.51643e+09	1.34197e+06	2.07245e+09	1.4958e+09	1.73771e+09	2.13665e+07	7.24617e+08	2.74369e+07	4.59659e+06	2.36251e+09	2.05025e+10	3.28908e+08	1.57477e+10	1.7223e+08	6.58504e+09	6.74583e+07	129463	2.00654e+10	1.12502e+08	1.97664e+08	2.9634e+06	3.26501e+08	1.69728e+06	1.83907e+09	4.78815e+09	7.24498e+06	3.29954e+07	9.6384e+07	3.21047e+07	1.74257e+07	1.90178e+06	1.19659e+06	1.0588e+09	2.72178e+07	4.91658e+06	1.82401e+08	2.42993e+07	1.17207e+10
SB08-105	Media_NH4_G12V_DMSO	1.12502e+09	3.95975e+09	8.42447e+07	688696	9.12082e+08	6.84173e+07	2.09482e+10	1.95612e+09	777242	13062.8	1.53639e+09	1.39563e+06	2.14429e+09	1.50124e+09	1.68958e+09	2.04302e+07	5.71162e+08	2.41288e+07	4.52002e+06	2.34901e+09	2.02029e+10	3.38224e+08	1.58152e+10	1.79661e+08	6.55033e+09	6.83508e+07	57021	1.99829e+10	1.15513e+08	1.68118e+08	2.18854e+06	3.30983e+08	1.86359e+06	1.87239e+09	4.70236e+09	7.47755e+06	3.28759e+07	9.60238e+07	3.51779e+07	1.70619e+07	2.20525e+06	997995	1.02385e+09	2.82043e+07	4.78401e+06	1.81544e+08	2.38817e+07	1.15421e+10
SB08-106	Media_NH4_Par_iFoxo	1.19506e+09	4.04196e+09	8.70625e+07	836780	1.96612e+09	7.57652e+07	2.15174e+10	1.88843e+09	1.50013e+06	58472.4	1.57777e+09	2.5223e+06	2.076e+09	1.54829e+09	1.79628e+09	2.10194e+07	1.67191e+09	2.45716e+07	2.58626e+06	2.41663e+09	2.02161e+10	3.9373e+08	1.57131e+10	2.13526e+08	6.35764e+09	1.12688e+08	386013	2.04516e+10	1.42302e+08	3.40725e+08	5.48781e+06	3.35954e+08	2.25216e+06	1.7919e+09	4.87513e+09	9.50023e+06	4.51236e+07	8.96121e+07	3.41594e+07	1.83017e+07	4.12331e+06	1.46233e+06	1.07766e+09	2.84051e+07	5.04749e+06	2.17641e+08	2.48302e+07	1.11013e+10
SB08-107	Media_NH4_Par_iFoxo	1.12074e+09	3.70063e+09	7.89916e+07	840273	1.19943e+09	7.81966e+07	2.05868e+10	1.834e+09	1.2541e+06	38706.8	1.45438e+09	2.81064e+06	2.02594e+09	1.44562e+09	1.69136e+09	2.24303e+07	8.10251e+08	1.99011e+07	3.01729e+06	2.25218e+09	1.94203e+10	4.28437e+08	1.51988e+10	2.40809e+08	6.16681e+09	1.03726e+08	431610	1.94731e+10	1.44025e+08	2.05165e+08	6.0955e+06	3.14259e+08	2.3836e+06	1.76623e+09	4.54055e+09	1.20388e+07	3.39399e+07	8.59333e+07	3.30384e+07	1.85585e+07	3.19391e+06	803098	1.01666e+09	2.67429e+07	4.57566e+06	2.01522e+08	2.37867e+07	1.0542e+10
SB08-108	Media_NH4_Par_iFoxo	1.1743e+09	3.95525e+09	8.25284e+07	863295	1.04712e+09	8.66278e+07	2.07018e+10	1.91055e+09	925280	66541.8	1.55694e+09	2.66343e+06	2.13474e+09	1.43557e+09	1.65889e+09	2.28813e+07	6.62297e+08	1.80084e+07	3.21035e+06	2.25905e+09	1.97503e+10	4.83902e+08	1.48837e+10	2.60365e+08	6.10151e+09	1.13282e+08	307176	1.92899e+10	1.46122e+08	2.00667e+08	6.85998e+06	2.96756e+08	3.00168e+06	1.72478e+09	4.58349e+09	1.4606e+07	3.47748e+07	9.52663e+07	3.20042e+07	1.80387e+07	3.48187e+06	887221	9.95654e+08	2.64961e+07	4.85332e+06	2.03807e+08	2.4718e+07	1.07812e+10
SB08-109	Media_NH4_Par_iFoxo	1.16024e+09	4.07492e+09	8.27642e+07	949407	1.06952e+09	8.75285e+07	2.1572e+10	1.95912e+09	875223	13625.5	1.55089e+09	2.89035e+06	2.18035e+09	1.44791e+09	1.75531e+09	2.36297e+07	6.90256e+08	1.81659e+07	3.58336e+06	2.34799e+09	1.94835e+10	4.6415e+08	1.56903e+10	2.70665e+08	6.44934e+09	1.18887e+08	355056	1.96334e+10	1.43591e+08	1.93767e+08	6.3067e+06	3.15482e+08	2.99589e+06	1.82231e+09	4.6302e+09	1.14875e+07	3.47723e+07	9.28682e+07	3.22241e+07	1.93237e+07	2.78964e+06	567391	1.00978e+09	2.76476e+07	5.29234e+06	2.06177e+08	2.59368e+07	1.12613e+10
SB08-110	Media_NH4_Par_iFoxo	1.14474e+09	3.8656e+09	8.43167e+07	989199	1.01516e+09	8.59843e+07	2.11872e+10	1.88744e+09	1.28434e+06	88131.7	1.52292e+09	2.95255e+06	2.06054e+09	1.4445e+09	1.79397e+09	2.57445e+07	6.26253e+08	1.7461e+07	3.00183e+06	2.30245e+09	1.97704e+10	4.9553e+08	1.56116e+10	2.80956e+08	6.31649e+09	1.12838e+08	386262	1.91522e+10	1.50972e+08	1.90553e+08	7.67761e+06	3.17105e+08	3.35639e+06	1.8007e+09	4.59585e+09	1.37218e+07	3.30594e+07	9.45805e+07	3.18165e+07	1.83718e+07	2.99454e+06	916351	1.03818e+09	2.61999e+07	4.73433e+06	2.08156e+08	2.48188e+07	1.08674e+10
SB08-111	Media_NH4_G12D_iFoxo	1.18867e+09	3.96179e+09	8.65642e+07	670655	2.01246e+09	9.11143e+07	2.19842e+10	1.85565e+09	999677	12617.1	1.57369e+09	1.28752e+06	2.09253e+09	1.47267e+09	1.76785e+09	1.89872e+07	2.038e+09	2.42417e+07	3.43771e+06	2.46288e+09	2.09135e+10	3.92436e+08	1.59616e+10	1.99744e+08	6.51063e+09	1.0087e+08	435967	2.02548e+10	1.1216e+08	4.0461e+08	8.03016e+06	3.22957e+08	3.27548e+06	1.82354e+09	4.86669e+09	7.37889e+06	5.40343e+07	9.1025e+07	3.34121e+07	1.85319e+07	4.12323e+06	2.48622e+06	1.01725e+09	3.73264e+07	5.10767e+06	1.99855e+08	2.54125e+07	1.1102e+10
SB08-112	Media_NH4_G12D_iFoxo	1.16913e+09	3.86885e+09	8.23737e+07	529461	1.43609e+09	7.86675e+07	2.2027e+10	1.82557e+09	1.0461e+06	82682.5	1.5319e+09	1.03247e+06	2.07924e+09	1.43752e+09	1.68845e+09	1.54826e+07	1.36026e+09	1.74393e+07	2.66491e+06	2.34016e+09	1.95343e+10	3.49622e+08	1.60587e+10	1.91705e+08	6.09294e+09	9.86049e+07	449675	1.94367e+10	9.6844e+07	2.97256e+08	7.24633e+06	3.21762e+08	3.33273e+06	1.70782e+09	4.7499e+09	7.52036e+06	4.20563e+07	9.0559e+07	3.48873e+07	1.82593e+07	3.39991e+06	2.20269e+06	9.75075e+08	3.47984e+07	5.13263e+06	1.83367e+08	2.51215e+07	1.0728e+10
SB08-113	Media_NH4_G12D_iFoxo	1.222e+09	4.06462e+09	7.76462e+07	515262	1.36385e+09	8.48847e+07	2.0208e+10	1.77729e+09	999834	54431.8	1.41593e+09	983799	1.9533e+09	1.34627e+09	1.60725e+09	1.64669e+07	1.16876e+09	1.48296e+07	2.53357e+06	2.23045e+09	1.93612e+10	3.6568e+08	1.47916e+10	1.88714e+08	5.94752e+09	8.80875e+07	275904	1.8513e+10	9.92905e+07	2.76698e+08	7.50439e+06	3.06018e+08	3.51489e+06	1.68401e+09	4.48326e+09	6.76164e+06	4.13676e+07	8.41738e+07	3.16033e+07	1.76521e+07	3.75724e+06	1.72075e+06	9.6827e+08	3.43972e+07	4.4991e+06	1.78956e+08	2.24829e+07	1.00904e+10
SB08-114	Media_NH4_G12D_iFoxo	1.18853e+09	3.97416e+09	8.38721e+07	500310	1.54226e+09	9.039e+07	2.16841e+10	1.91424e+09	989765	0	1.56546e+09	1.19598e+06	2.23228e+09	1.50305e+09	1.75928e+09	1.91547e+07	1.41111e+09	1.72831e+07	3.01497e+06	2.38194e+09	2.08326e+10	3.92164e+08	1.58024e+10	1.97785e+08	6.43756e+09	9.88447e+07	290347	2.04652e+10	1.05166e+08	3.0923e+08	7.91584e+06	3.29531e+08	3.3316e+06	1.80935e+09	4.94013e+09	6.13375e+06	4.60194e+07	9.51203e+07	3.32284e+07	1.75772e+07	3.83084e+06	1.99048e+06	1.03561e+09	3.58575e+07	5.06251e+06	1.84247e+08	2.5356e+07	1.11716e+10
SB08-115	Media_NH4_G12D_iFoxo	1.16301e+09	3.99915e+09	8.57993e+07	623171	1.50764e+09	9.22881e+07	2.15125e+10	1.90471e+09	1.11463e+06	32282	1.57132e+09	1.34444e+06	2.07638e+09	1.47673e+09	1.77576e+09	1.93751e+07	1.29718e+09	1.76029e+07	2.95774e+06	2.41522e+09	2.034e+10	4.04759e+08	1.66669e+10	2.20145e+08	6.54632e+09	1.03849e+08	322116	2.02789e+10	1.11941e+08	3.06205e+08	8.8324e+06	3.37883e+08	4.26426e+06	1.80564e+09	4.86601e+09	8.61647e+06	4.91705e+07	9.52723e+07	3.27914e+07	1.85073e+07	4.05579e+06	1.56217e+06	1.0424e+09	3.69652e+07	4.81289e+06	1.912e+08	2.51775e+07	1.13227e+10
SB08-116	Media_NH4_G12V_iFoxo	1.3935e+09	4.35732e+09	9.07575e+07	895322	2.32381e+09	8.19037e+07	2.29085e+10	1.91329e+09	847326	0	1.64777e+09	4.05497e+06	2.13559e+09	1.63726e+09	1.92444e+09	2.63998e+07	2.3378e+09	3.08392e+07	4.25266e+06	2.51316e+09	2.19385e+10	4.20663e+08	1.8122e+10	2.39262e+08	6.99543e+09	6.95298e+07	535695	2.24784e+10	1.94352e+08	4.14745e+08	6.91807e+06	3.48193e+08	1.67348e+06	1.97992e+09	5.55655e+09	1.10646e+07	4.91271e+07	9.07082e+07	3.55585e+07	1.86628e+07	4.00663e+06	2.48265e+06	1.11707e+09	3.06973e+07	5.24896e+06	2.07868e+08	2.6833e+07	1.24141e+10
SB08-117	Media_NH4_G12V_iFoxo	1.16039e+09	4.03199e+09	8.40009e+07	874375	1.25227e+09	7.17699e+07	2.16367e+10	1.94832e+09	739952	24809.8	1.59646e+09	3.54518e+06	2.1872e+09	1.53517e+09	1.7588e+09	2.27192e+07	1.01723e+09	2.09605e+07	3.87089e+06	2.39829e+09	2.03043e+10	3.91906e+08	1.64313e+10	2.20357e+08	6.48625e+09	6.50172e+07	339735	2.02645e+10	1.62967e+08	2.37512e+08	5.80983e+06	3.23123e+08	2.19353e+06	1.86232e+09	4.74452e+09	8.32619e+06	3.61075e+07	9.56122e+07	3.44956e+07	1.68626e+07	2.82477e+06	1.66965e+06	1.0207e+09	2.65525e+07	5.21787e+06	1.85543e+08	2.56391e+07	1.14477e+10
SB08-118	Media_NH4_G12V_iFoxo	1.22847e+09	4.02685e+09	8.77104e+07	1.1075e+06	1.22338e+09	7.82188e+07	2.22632e+10	1.96019e+09	1.29725e+06	146590	1.62082e+09	4.06308e+06	2.2788e+09	1.51634e+09	1.89891e+09	2.74375e+07	9.54656e+08	2.05704e+07	4.44268e+06	2.37275e+09	2.06649e+10	4.36899e+08	1.69517e+10	2.45526e+08	6.61499e+09	6.77901e+07	240574	2.10089e+10	1.85911e+08	2.279e+08	7.4271e+06	3.47819e+08	2.11491e+06	1.9053e+09	5.06636e+09	8.90466e+06	3.70335e+07	9.58603e+07	3.46427e+07	1.88835e+07	2.81845e+06	1.204e+06	1.07074e+09	2.95363e+07	5.3167e+06	1.93941e+08	2.78003e+07	1.22284e+10
SB08-119	Media_NH4_G12V_iFoxo	1.40997e+09	4.38637e+09	9.82719e+07	1.3851e+06	1.19856e+09	1.00948e+08	2.4408e+10	2.19122e+09	1.12466e+06	158550	1.7876e+09	4.37396e+06	2.36933e+09	1.68264e+09	2.01504e+09	3.20308e+07	7.9957e+08	2.02768e+07	5.09688e+06	2.64764e+09	2.17736e+10	5.3055e+08	1.78095e+10	3.02192e+08	6.9888e+09	7.93185e+07	421929	2.25732e+10	2.18554e+08	1.91145e+08	7.90475e+06	3.72521e+08	3.4953e+06	2.05126e+09	5.79518e+09	1.43861e+07	4.09982e+07	1.1501e+08	3.38753e+07	1.81594e+07	2.74989e+06	1.3895e+06	1.05308e+09	3.11128e+07	5.57359e+06	2.03404e+08	2.97417e+07	1.3279e+10
SB08-120	Media_NH4_G12V_iFoxo	1.16822e+09	3.94453e+09	8.6189e+07	1.03043e+06	1.65425e+09	6.71365e+07	2.20491e+10	1.96425e+09	883695	16027.4	1.59892e+09	3.29704e+06	2.10356e+09	1.52816e+09	1.78679e+09	2.07829e+07	1.57538e+09	2.53723e+07	3.35716e+06	2.44295e+09	2.12807e+10	3.64353e+08	1.64847e+10	1.87798e+08	6.65872e+09	6.38355e+07	388471	2.03835e+10	1.5137e+08	3.5691e+08	6.86393e+06	3.34016e+08	1.5552e+06	1.89521e+09	5.0688e+09	7.30079e+06	3.77351e+07	9.29556e+07	3.49274e+07	1.74641e+07	2.95846e+06	2.01572e+06	1.05387e+09	2.90342e+07	4.88713e+06	1.89158e+08	2.4949e+07	1.18383e+10
SB08-131	No cells Media_NH4_DMSO	1.04713e+09	3.76826e+09	7.88598e+07	0	1.44632e+08	0	2.08973e+10	1.93992e+09	0	0	1.50215e+09	0	1.88802e+09	1.31001e+09	1.60061e+09	0	1.93171e+08	0	0	2.33647e+09	2.10662e+10	0	1.61722e+10	0	6.33262e+09	3.41446e+07	0	1.85542e+10	0	8.9981e+07	0	3.57846e+08	0	1.93583e+09	4.77663e+09	0	4.82376e+06	1.04526e+08	3.71755e+07	1.30196e+07	679126	0	8.54062e+08	1.95323e+07	4.51632e+06	1.47681e+08	2.39462e+07	1.15556e+10
SB08-132	No cells Media_NH4_DMSO	1.12339e+09	4.04885e+09	8.53895e+07	0	1.57818e+08	0	2.23716e+10	2.0846e+09	0	0	1.62352e+09	0	1.93984e+09	1.43507e+09	1.69952e+09	0	2.07166e+08	0	0	2.5028e+09	2.22505e+10	0	1.76519e+10	0	6.75694e+09	3.92255e+07	0	1.95851e+10	87102.8	8.55387e+07	0	3.89984e+08	0	2.16158e+09	5.27974e+09	0	5.14476e+06	1.12055e+08	4.0096e+07	1.30457e+07	232874	0	9.28599e+08	2.18444e+07	4.79268e+06	1.5325e+08	2.69877e+07	1.30117e+10
SB08-133	No cells Media_NH4_DMSO	1.50363e+09	4.84874e+09	9.96697e+07	0	1.97666e+08	0	2.54359e+10	2.45016e+09	0	0	1.8849e+09	0	2.42256e+09	1.65866e+09	2.12255e+09	0	2.46812e+08	0	0	2.88618e+09	2.48945e+10	0	2.06312e+10	0	7.49308e+09	4.74766e+07	0	2.3369e+10	0	8.25106e+07	0	4.92292e+08	0	2.59252e+09	6.78655e+09	0	6.51892e+06	1.48324e+08	4.04602e+07	1.32141e+07	563358	0	1.00502e+09	2.49161e+07	5.93693e+06	1.69675e+08	3.37374e+07	1.57606e+10
SB08-134	No cells Media_NH4_DMSO	1.35948e+09	4.45074e+09	9.64767e+07	0	1.8153e+08	0	2.45235e+10	2.32424e+09	0	0	1.81308e+09	0	2.30997e+09	1.56344e+09	1.97127e+09	0	2.28726e+08	0	0	2.78444e+09	2.29818e+10	0	2.06149e+10	0	7.21782e+09	4.3188e+07	0	2.15376e+10	41239.3	7.9583e+07	0	4.46485e+08	0	2.37806e+09	6.10337e+09	0	6.2166e+06	1.22839e+08	4.10318e+07	1.44846e+07	610701	0	1.01159e+09	2.4064e+07	5.61284e+06	1.6511e+08	3.14835e+07	1.45253e+10
SB08-135	No cells Media_NH4_DMSO	1.3763e+09	4.52378e+09	9.56044e+07	0	1.67588e+08	0	2.48166e+10	2.25938e+09	0	0	1.78196e+09	0	2.20613e+09	1.55014e+09	1.93979e+09	0	2.25524e+08	0	0	2.70842e+09	2.35178e+10	0	1.93208e+10	0	7.10909e+09	4.16841e+07	0	2.19822e+10	0	7.99431e+07	0	4.28401e+08	0	2.39198e+09	6.09084e+09	0	5.46974e+06	1.2282e+08	3.95435e+07	1.36297e+07	243361	0	9.86567e+08	2.26587e+07	5.71681e+06	1.68003e+08	3.12102e+07	1.47477e+10
SB08-136	No cells Media_NH4_iFoxo	1.35548e+09	4.48449e+09	9.77135e+07	0	1.81735e+08	0	2.48575e+10	2.36614e+09	0	0	1.82206e+09	0	2.11344e+09	1.65165e+09	2.02214e+09	0	2.3761e+08	0	0	2.76987e+09	2.36508e+10	0	2.10847e+10	0	7.47787e+09	4.54677e+07	0	2.26863e+10	0	8.02905e+07	0	4.66771e+08	0	2.46533e+09	6.33077e+09	0	5.78598e+06	1.28496e+08	4.00821e+07	1.35497e+07	567370	0	1.01005e+09	2.28504e+07	5.93146e+06	1.7324e+08	3.25883e+07	1.48333e+10
SB08-137	No cells Media_NH4_iFoxo	1.39011e+09	4.53964e+09	9.84973e+07	0	1.79905e+08	0	2.53909e+10	2.40668e+09	0	0	1.84939e+09	0	2.17664e+09	1.68278e+09	2.04155e+09	0	2.39792e+08	0	0	2.80463e+09	2.48103e+10	0	2.00709e+10	0	7.43068e+09	4.26701e+07	0	2.3078e+10	0	8.43897e+07	0	4.70253e+08	0	2.4386e+09	6.67035e+09	0	5.81687e+06	1.28451e+08	4.06037e+07	1.33992e+07	677844	0	1.00304e+09	2.43921e+07	6.11642e+06	1.6871e+08	3.28908e+07	1.5246e+10
SB08-138	No cells Media_NH4_iFoxo	1.43316e+09	4.74349e+09	1.03204e+08	0	1.90754e+08	0	2.50484e+10	2.48295e+09	0	0	1.89627e+09	0	2.01185e+09	1.78182e+09	2.14811e+09	0	2.49513e+08	0	0	2.89326e+09	2.52118e+10	0	2.07979e+10	0	7.73144e+09	4.47689e+07	0	2.32853e+10	0	8.41965e+07	0	4.85699e+08	0	2.60378e+09	6.6313e+09	0	6.11418e+06	1.33054e+08	4.12516e+07	1.3009e+07	243247	0	1.05499e+09	2.46344e+07	6.05523e+06	1.67304e+08	3.24505e+07	1.63574e+10
SB08-139	No cells Media_NH4_iFoxo	1.13218e+09	3.95185e+09	8.68332e+07	0	1.59405e+08	0	2.23986e+10	2.08872e+09	0	0	1.60236e+09	0	2.02688e+09	1.48533e+09	1.70958e+09	0	2.04393e+08	0	0	2.47649e+09	2.22362e+10	0	1.75354e+10	0	6.67882e+09	3.62603e+07	0	1.97353e+10	422093	8.97106e+07	0	3.97214e+08	0	2.12782e+09	5.2893e+09	0	5.08277e+06	1.12908e+08	3.82411e+07	1.3546e+07	1.14192e+06	0	9.34787e+08	2.09936e+07	4.90385e+06	1.50786e+08	2.60629e+07	1.28714e+10
SB08-140	No cells Media_NH4_iFoxo	1.33902e+09	4.37174e+09	1.0028e+08	0	1.8392e+08	0	2.48039e+10	2.38224e+09	0	0	1.80588e+09	0	2.25558e+09	1.66009e+09	2.03111e+09	0	2.40584e+08	0	0	2.81453e+09	2.3101e+10	0	2.19305e+10	0	7.36693e+09	4.6949e+07	0	2.22324e+10	0	7.98675e+07	0	4.59384e+08	0	2.46939e+09	6.2489e+09	0	6.46123e+06	1.30995e+08	4.0753e+07	1.36166e+07	326135	0	1.00887e+09	2.44283e+07	6.12303e+06	1.67609e+08	3.18084e+07	1.49589e+10
		15N ammonia media NA-corrected TIC-normalized ion intensity
Code	Sample			4-aminobutyrate	4-aminobutyrate_N1	alanine	alanine_N1	arginine	asparagine	asparagine_N1	asparagine_N2	aspartate	aspartate_N1	creatine	creatinine	glutamate	glutamate_N1	glutamine	glutamine_N1	glutamine_N2	histidine	isoleucine	isoleucine_N1	leucine	leucine_N1	methionine	ornithine	ornithine_N1	proline	proline_N1	pyroglutamic acid	pyroglutamic acid_N1	serine	serine_N1	threonine	valine	valine_N1	2-ketoglutarate	4-guanidinobutanoate	acetylcarnitine	acetylcholine	adenine	adenosine	betaine	butyrylcarnitine C4	carnitinamide	carnitine	carnosine	choline
SB08-091	Media_NH4_Par_DMSO			8.94552e+07	1.5743e+06	1.2306e+09	1.24696e+08	2.20835e+10	1.96553e+09	1.67249e+06	64765.3	1.6113e+09	3.31886e+06	2.16926e+09	1.55121e+09	1.80057e+09	3.22525e+07	8.40872e+08	2.20226e+07	5.57611e+06	2.37914e+09	2.0138e+10	5.61305e+08	1.57981e+10	3.23265e+08	6.40494e+09	1.18273e+08	956744	1.99412e+10	1.62021e+08	2.1016e+08	5.1627e+06	3.19341e+08	4.22149e+06	1.80891e+09	4.78208e+09	1.78649e+07	3.54966e+07	9.81052e+07	3.49982e+07	1.83834e+07	2.48036e+06	675996	1.08015e+09	2.67262e+07	5.49416e+06	1.99016e+08	2.5397e+07	1.13665e+10
SB08-092	Media_NH4_Par_DMSO			8.86932e+07	1.69818e+06	7.91466e+08	1.41667e+08	2.21292e+10	2.03732e+09	929843	298259	1.61872e+09	3.44114e+06	1.90468e+09	1.53266e+09	1.83518e+09	3.8692e+07	3.91357e+08	1.49591e+07	5.6115e+06	2.42389e+09	1.96978e+10	6.28666e+08	1.60322e+10	3.76367e+08	6.43086e+09	1.25307e+08	1.11106e+06	1.96253e+10	1.64254e+08	1.2772e+08	3.92868e+06	3.27571e+08	5.87141e+06	1.87445e+09	4.89729e+09	1.9485e+07	3.12469e+07	1.0534e+08	3.29e+07	1.76389e+07	1.77515e+06	326068	1.05404e+09	2.63655e+07	5.39502e+06	1.93846e+08	2.67129e+07	1.19766e+10
SB08-093	Media_NH4_Par_DMSO			8.56419e+07	1.70776e+06	6.34413e+08	1.44695e+08	2.2168e+10	2.05374e+09	888373	273504	1.6195e+09	3.06933e+06	2.19397e+09	1.60817e+09	1.73184e+09	3.8141e+07	2.59211e+08	1.23467e+07	5.36518e+06	2.3571e+09	2.05659e+10	6.80055e+08	1.56038e+10	3.76266e+08	6.59077e+09	1.23615e+08	996167	1.99234e+10	1.65715e+08	1.31289e+08	4.99499e+06	3.17183e+08	6.60015e+06	1.84143e+09	4.80385e+09	1.92495e+07	2.64613e+07	1.03592e+08	3.50556e+07	1.93687e+07	2.23524e+06	84846.2	1.10365e+09	2.78267e+07	5.24053e+06	1.94708e+08	2.61639e+07	1.16839e+10
SB08-094	Media_NH4_Par_DMSO			8.3033e+07	1.83994e+06	6.26361e+08	1.58617e+08	2.24244e+10	2.04361e+09	771584	329700	1.59059e+09	3.23496e+06	2.14017e+09	1.53015e+09	1.75318e+09	4.28857e+07	2.44715e+08	1.0365e+07	4.97557e+06	2.39999e+09	2.00468e+10	7.0816e+08	1.54564e+10	4.13324e+08	6.42804e+09	1.33789e+08	1.10726e+06	1.97995e+10	1.76218e+08	1.2852e+08	4.83267e+06	3.25324e+08	7.25063e+06	1.82961e+09	4.75149e+09	2.19962e+07	2.70951e+07	1.00929e+08	3.43686e+07	1.90728e+07	1.52074e+06	83289.9	1.1064e+09	2.80932e+07	4.95749e+06	1.99981e+08	2.56749e+07	1.18602e+10
SB08-095	Media_NH4_Par_DMSO			8.59152e+07	1.5387e+06	6.10711e+08	1.37988e+08	2.22469e+10	2.025e+09	702969	362775	1.5756e+09	3.02398e+06	2.04498e+09	1.52517e+09	1.74615e+09	3.71717e+07	2.56242e+08	1.09003e+07	5.0182e+06	2.44457e+09	2.11871e+10	6.61046e+08	1.53645e+10	3.43408e+08	6.70617e+09	1.19295e+08	807582	2.02892e+10	1.6266e+08	1.30332e+08	4.63371e+06	3.30954e+08	6.01045e+06	1.8758e+09	4.68659e+09	1.73401e+07	2.52763e+07	1.08138e+08	3.62187e+07	1.84478e+07	2.17597e+06	259974	1.10435e+09	2.67495e+07	5.11187e+06	1.94653e+08	2.54961e+07	1.19494e+10
SB08-096	Media_NH4_G12D_DMSO			8.32344e+07	844328	1.37992e+09	1.16639e+08	2.21038e+10	1.91881e+09	756249	18218	1.60309e+09	715686	2.19825e+09	1.44946e+09	1.74868e+09	2.3699e+07	1.14045e+09	1.94123e+07	4.8293e+06	2.37534e+09	2.00998e+10	4.27375e+08	1.68303e+10	2.35455e+08	6.32357e+09	9.61109e+07	626614	1.97574e+10	1.36367e+08	2.58927e+08	4.67259e+06	3.25116e+08	5.22462e+06	1.81846e+09	4.72953e+09	6.58803e+06	4.15539e+07	9.80069e+07	3.28441e+07	1.78003e+07	2.94893e+06	1.29696e+06	1.02466e+09	3.5597e+07	5.37108e+06	1.77582e+08	2.61109e+07	1.12406e+10
SB08-097	Media_NH4_G12D_DMSO			8.46337e+07	885782	9.0375e+08	1.08508e+08	2.25384e+10	1.98701e+09	377542	98213.6	1.57745e+09	712207	2.16113e+09	1.49095e+09	1.66611e+09	2.1854e+07	6.81224e+08	1.2195e+07	4.06222e+06	2.45514e+09	2.1386e+10	4.71338e+08	1.59552e+10	2.3863e+08	6.40833e+09	9.7411e+07	330293	1.9325e+10	1.22551e+08	2.06246e+08	3.81923e+06	3.03028e+08	5.07878e+06	1.76904e+09	4.73848e+09	8.71306e+06	3.6276e+07	9.77944e+07	3.67643e+07	1.90868e+07	2.79314e+06	1.18223e+06	1.08002e+09	3.60007e+07	5.3287e+06	1.79369e+08	2.57746e+07	1.11052e+10
SB08-098	Media_NH4_G12D_DMSO			8.47575e+07	771255	9.75604e+08	1.10517e+08	2.16046e+10	1.96498e+09	843586	160578	1.55765e+09	359988	2.16554e+09	1.5567e+09	1.7428e+09	2.24102e+07	7.82284e+08	1.32977e+07	3.63412e+06	2.37253e+09	2.04671e+10	4.41201e+08	1.6848e+10	2.48875e+08	6.51074e+09	9.54413e+07	639801	2.01536e+10	1.27898e+08	2.06629e+08	4.23926e+06	3.2546e+08	6.05213e+06	1.82219e+09	4.76821e+09	8.3436e+06	3.6323e+07	1.01924e+08	3.60688e+07	1.7591e+07	3.0483e+06	1.64174e+06	1.08432e+09	3.6323e+07	4.87173e+06	1.8276e+08	2.54138e+07	1.146e+10
SB08-099	Media_NH4_G12D_DMSO			8.27331e+07	958702	1.03443e+09	1.04902e+08	2.21678e+10	1.97827e+09	843753	105646	1.57167e+09	730293	2.22209e+09	1.45483e+09	1.73577e+09	2.27324e+07	8.92104e+08	1.43118e+07	4.0694e+06	2.41456e+09	2.0743e+10	4.43086e+08	1.61625e+10	2.27024e+08	6.51617e+09	8.99861e+07	656436	2.02271e+10	1.23864e+08	2.34074e+08	4.81984e+06	3.31427e+08	5.32432e+06	1.83393e+09	4.77071e+09	7.46878e+06	3.58792e+07	9.8763e+07	3.47055e+07	1.84123e+07	2.74431e+06	1.77422e+06	1.03774e+09	3.72541e+07	5.1267e+06	1.76402e+08	2.51254e+07	1.14432e+10
SB08-100	Media_NH4_G12D_DMSO			8.15902e+07	1.00253e+06	1.01707e+09	1.22049e+08	2.18262e+10	1.98679e+09	531115	89881.9	1.5563e+09	763626	2.05543e+09	1.54077e+09	1.72097e+09	2.52483e+07	7.2733e+08	1.35215e+07	3.81678e+06	2.40774e+09	2.06841e+10	4.98481e+08	1.59686e+10	2.56877e+08	6.55878e+09	1.00389e+08	563050	2.01204e+10	1.36955e+08	2.09699e+08	4.72672e+06	3.0971e+08	6.05426e+06	1.75835e+09	4.76226e+09	1.19992e+07	3.87067e+07	9.80387e+07	3.4202e+07	1.8587e+07	2.81872e+06	1.59699e+06	1.05309e+09	3.86167e+07	5.08711e+06	1.82312e+08	2.53947e+07	1.11655e+10
SB08-101	Media_NH4_G12V_DMSO			8.52779e+07	749276	1.54916e+09	6.10052e+07	2.17376e+10	1.92655e+09	958769	1090.26	1.58327e+09	1.93358e+06	2.12365e+09	1.47957e+09	1.76979e+09	1.80277e+07	1.49224e+09	3.65745e+07	4.88729e+06	2.41644e+09	2.0593e+10	2.93136e+08	1.61586e+10	1.5467e+08	6.44382e+09	6.98888e+07	338010	2.04726e+10	1.10499e+08	2.98451e+08	2.55911e+06	3.29442e+08	1.6244e+06	1.84793e+09	4.99532e+09	6.18459e+06	3.74968e+07	8.98562e+07	3.42655e+07	1.75105e+07	2.2344e+06	1.95093e+06	1.01864e+09	2.85962e+07	4.90704e+06	1.88033e+08	2.45497e+07	1.17478e+10
SB08-102	Media_NH4_G12V_DMSO			8.23374e+07	611137	9.57515e+08	6.23596e+07	2.2118e+10	2.01514e+09	563613	2340.78	1.58603e+09	1.50185e+06	2.2196e+09	1.54837e+09	1.82083e+09	1.98032e+07	6.9343e+08	2.60568e+07	4.69054e+06	2.44415e+09	2.08939e+10	3.05299e+08	1.67909e+10	1.63869e+08	6.69779e+09	6.26875e+07	109857	2.01308e+10	1.06755e+08	1.88292e+08	2.4644e+06	3.4499e+08	1.86469e+06	1.929e+09	4.90468e+09	4.96582e+06	3.15096e+07	9.83631e+07	3.40019e+07	1.74966e+07	2.73718e+06	1.61404e+06	1.05502e+09	2.71403e+07	5.05749e+06	1.85453e+08	2.53833e+07	1.18793e+10
SB08-103	Media_NH4_G12V_DMSO			8.38016e+07	921098	9.05138e+08	7.37506e+07	2.22017e+10	1.98924e+09	755665	60563.2	1.61618e+09	1.70948e+06	2.26957e+09	1.50159e+09	1.8307e+09	2.39399e+07	5.57158e+08	2.523e+07	4.88759e+06	2.4444e+09	2.06643e+10	3.72099e+08	1.61845e+10	2.01228e+08	6.59755e+09	7.60531e+07	206992	2.02821e+10	1.23974e+08	1.78884e+08	2.89326e+06	3.28807e+08	1.9653e+06	1.82522e+09	4.79089e+09	7.82345e+06	3.44208e+07	9.95151e+07	3.45486e+07	1.7776e+07	2.50526e+06	1.0737e+06	1.04651e+09	2.81051e+07	5.34957e+06	1.83813e+08	2.65418e+07	1.17601e+10
SB08-104	Media_NH4_G12V_DMSO			8.28634e+07	749548	1.06533e+09	6.96887e+07	2.16049e+10	2.02706e+09	956418	0	1.55226e+09	1.37368e+06	2.12142e+09	1.53114e+09	1.77878e+09	2.18714e+07	7.4174e+08	2.80852e+07	4.70521e+06	2.41834e+09	2.0987e+10	3.3668e+08	1.61198e+10	1.763e+08	6.74064e+09	6.90523e+07	132522	2.05396e+10	1.15161e+08	2.02335e+08	3.03342e+06	3.34217e+08	1.73739e+06	1.88253e+09	4.90129e+09	7.41618e+06	3.37751e+07	9.86616e+07	3.28634e+07	1.78375e+07	1.94672e+06	1.22487e+06	1.08382e+09	2.7861e+07	5.03277e+06	1.86711e+08	2.48735e+07	1.19976e+10
SB08-105	Media_NH4_G12V_DMSO			8.69579e+07	710876	9.41457e+08	7.06208e+07	2.16229e+10	2.01912e+09	802274	13483.5	1.58588e+09	1.44058e+06	2.21335e+09	1.54959e+09	1.744e+09	2.10881e+07	5.89557e+08	2.49059e+07	4.6656e+06	2.42467e+09	2.08536e+10	3.49117e+08	1.63246e+10	1.85447e+08	6.7613e+09	7.05522e+07	58857.5	2.06265e+10	1.19233e+08	1.73532e+08	2.25903e+06	3.41642e+08	1.92361e+06	1.9327e+09	4.85381e+09	7.71838e+06	3.39348e+07	9.91165e+07	3.63108e+07	1.76114e+07	2.27627e+06	1.03014e+06	1.05683e+09	2.91126e+07	4.93809e+06	1.8739e+08	2.46508e+07	1.19138e+10
SB08-106	Media_NH4_Par_iFoxo			8.64574e+07	830964	1.95246e+09	7.52387e+07	2.13678e+10	1.87531e+09	1.4897e+06	58066	1.5668e+09	2.50477e+06	2.06158e+09	1.53753e+09	1.7838e+09	2.08733e+07	1.66029e+09	2.44008e+07	2.56828e+06	2.39984e+09	2.00756e+10	3.90993e+08	1.56039e+10	2.12042e+08	6.31346e+09	1.11905e+08	383330	2.03095e+10	1.41313e+08	3.38357e+08	5.44967e+06	3.3362e+08	2.2365e+06	1.77944e+09	4.84125e+09	9.43421e+06	4.481e+07	8.89893e+07	3.3922e+07	1.81745e+07	4.09465e+06	1.45217e+06	1.07017e+09	2.82077e+07	5.01241e+06	2.16129e+08	2.46577e+07	1.10241e+10
SB08-107	Media_NH4_Par_iFoxo			8.34819e+07	888039	1.26761e+09	8.26417e+07	2.17571e+10	1.93826e+09	1.32538e+06	40907.1	1.53705e+09	2.97041e+06	2.1411e+09	1.5278e+09	1.78751e+09	2.37053e+07	8.5631e+08	2.10324e+07	3.18881e+06	2.3802e+09	2.05243e+10	4.52792e+08	1.60627e+10	2.54498e+08	6.51737e+09	1.09623e+08	456145	2.05801e+10	1.52213e+08	2.16828e+08	6.442e+06	3.32123e+08	2.51909e+06	1.86663e+09	4.79866e+09	1.27231e+07	3.58692e+07	9.08182e+07	3.49165e+07	1.96135e+07	3.37547e+06	848750	1.07445e+09	2.82631e+07	4.83577e+06	2.12977e+08	2.51389e+07	1.11413e+10
SB08-108	Media_NH4_Par_iFoxo			8.6341e+07	903178	1.0955e+09	9.06298e+07	2.16582e+10	1.99881e+09	968026	69615.9	1.62886e+09	2.78648e+06	2.23336e+09	1.50189e+09	1.73553e+09	2.39384e+07	6.92893e+08	1.88404e+07	3.35867e+06	2.36341e+09	2.06627e+10	5.06257e+08	1.55713e+10	2.72393e+08	6.38339e+09	1.18515e+08	321367	2.0181e+10	1.52872e+08	2.09938e+08	7.1769e+06	3.10466e+08	3.14035e+06	1.80446e+09	4.79523e+09	1.52808e+07	3.63813e+07	9.96673e+07	3.34828e+07	1.8872e+07	3.64272e+06	928208	1.04165e+09	2.77201e+07	5.07753e+06	2.13222e+08	2.58599e+07	1.12793e+10
SB08-109	Media_NH4_Par_iFoxo			8.4253e+07	966485	1.08876e+09	8.9103e+07	2.196e+10	1.99436e+09	890967	13870.6	1.57879e+09	2.94234e+06	2.21958e+09	1.47396e+09	1.78689e+09	2.40548e+07	7.02673e+08	1.84926e+07	3.64782e+06	2.39023e+09	1.9834e+10	4.72499e+08	1.59725e+10	2.75534e+08	6.56535e+09	1.21026e+08	361443	1.99866e+10	1.46174e+08	1.97253e+08	6.42014e+06	3.21157e+08	3.04978e+06	1.85509e+09	4.71349e+09	1.16942e+07	3.53978e+07	9.45387e+07	3.28038e+07	1.96713e+07	2.83983e+06	577597	1.02794e+09	2.81449e+07	5.38754e+06	2.09886e+08	2.64033e+07	1.14638e+10
SB08-110	Media_NH4_Par_iFoxo			8.70542e+07	1.02131e+06	1.04812e+09	8.87759e+07	2.1875e+10	1.94872e+09	1.32604e+06	90993	1.57236e+09	3.04841e+06	2.12744e+09	1.4914e+09	1.85221e+09	2.65803e+07	6.46585e+08	1.80279e+07	3.09929e+06	2.3772e+09	2.04123e+10	5.11618e+08	1.61184e+10	2.90078e+08	6.52156e+09	1.16501e+08	398802	1.9774e+10	1.55874e+08	1.9674e+08	7.92688e+06	3.274e+08	3.46536e+06	1.85916e+09	4.74506e+09	1.41673e+07	3.41327e+07	9.76512e+07	3.28495e+07	1.89683e+07	3.09176e+06	946101	1.07188e+09	2.70505e+07	4.88804e+06	2.14914e+08	2.56246e+07	1.12202e+10
SB08-111	Media_NH4_G12D_iFoxo			8.50405e+07	658850	1.97704e+09	8.95105e+07	2.15972e+10	1.82298e+09	982081	12395.1	1.54599e+09	1.26486e+06	2.05569e+09	1.44674e+09	1.73673e+09	1.8653e+07	2.00212e+09	2.3815e+07	3.3772e+06	2.41953e+09	2.05454e+10	3.85529e+08	1.56806e+10	1.96228e+08	6.39604e+09	9.9095e+07	428293	1.98983e+10	1.10186e+08	3.97488e+08	7.88882e+06	3.17273e+08	3.21782e+06	1.79144e+09	4.78103e+09	7.24901e+06	5.30833e+07	8.94228e+07	3.2824e+07	1.82057e+07	4.05066e+06	2.44246e+06	9.99348e+08	3.66694e+07	5.01777e+06	1.96337e+08	2.49652e+07	1.09066e+10
SB08-112	Media_NH4_G12D_iFoxo			8.46034e+07	543793	1.47497e+09	8.07969e+07	2.26232e+10	1.87498e+09	1.07442e+06	84920.5	1.57337e+09	1.06041e+06	2.13552e+09	1.47643e+09	1.73416e+09	1.59016e+07	1.39708e+09	1.79114e+07	2.73705e+06	2.4035e+09	2.0063e+10	3.59085e+08	1.64934e+10	1.96894e+08	6.25786e+09	1.01274e+08	461847	1.99628e+10	9.94654e+07	3.05302e+08	7.44247e+06	3.30471e+08	3.42294e+06	1.75405e+09	4.87847e+09	7.72392e+06	4.31947e+07	9.30102e+07	3.58316e+07	1.87535e+07	3.49194e+06	2.26231e+06	1.00147e+09	3.57404e+07	5.27156e+06	1.8833e+08	2.58015e+07	1.10183e+10
SB08-113	Media_NH4_G12D_iFoxo			8.3917e+07	556875	1.47399e+09	9.17401e+07	2.184e+10	1.92082e+09	1.08058e+06	58827.8	1.53029e+09	1.06325e+06	2.11105e+09	1.455e+09	1.73705e+09	1.77968e+07	1.26315e+09	1.60273e+07	2.73818e+06	2.41059e+09	2.09248e+10	3.95212e+08	1.59861e+10	2.03955e+08	6.42785e+09	9.52015e+07	298186	2.00081e+10	1.07309e+08	2.99044e+08	8.11045e+06	3.30733e+08	3.79876e+06	1.82001e+09	4.84533e+09	7.30771e+06	4.47085e+07	9.09717e+07	3.41556e+07	1.90776e+07	4.06067e+06	1.85972e+06	1.04647e+09	3.71752e+07	4.86245e+06	1.93409e+08	2.42986e+07	1.09053e+10
SB08-114	Media_NH4_G12D_iFoxo			8.34378e+07	497720	1.53428e+09	8.9922e+07	2.15718e+10	1.90432e+09	984640	0	1.55735e+09	1.18979e+06	2.22072e+09	1.49527e+09	1.75017e+09	1.90555e+07	1.4038e+09	1.71936e+07	2.99936e+06	2.3696e+09	2.07248e+10	3.90133e+08	1.57205e+10	1.96761e+08	6.40423e+09	9.83329e+07	288844	2.03592e+10	1.04621e+08	3.07628e+08	7.87485e+06	3.27825e+08	3.31435e+06	1.79998e+09	4.91455e+09	6.10199e+06	4.57811e+07	9.46278e+07	3.30563e+07	1.74862e+07	3.81101e+06	1.98017e+06	1.03024e+09	3.56719e+07	5.0363e+06	1.83293e+08	2.52247e+07	1.11138e+10
SB08-115	Media_NH4_G12D_iFoxo			8.49543e+07	617033	1.49279e+09	9.13792e+07	2.13006e+10	1.88595e+09	1.10365e+06	31964	1.55584e+09	1.3312e+06	2.05592e+09	1.46218e+09	1.75827e+09	1.91843e+07	1.2844e+09	1.74296e+07	2.92861e+06	2.39143e+09	2.01397e+10	4.00773e+08	1.65027e+10	2.17977e+08	6.48184e+09	1.02826e+08	318943	2.00792e+10	1.10839e+08	3.03189e+08	8.74541e+06	3.34555e+08	4.22227e+06	1.78785e+09	4.81809e+09	8.5316e+06	4.86862e+07	9.43339e+07	3.24684e+07	1.83251e+07	4.01584e+06	1.54679e+06	1.03214e+09	3.66011e+07	4.76548e+06	1.89317e+08	2.49295e+07	1.12112e+10
SB08-116	Media_NH4_G12V_iFoxo			8.31345e+07	820122	2.12863e+09	7.50244e+07	2.09843e+10	1.75258e+09	776157	0	1.50937e+09	3.71439e+06	1.95622e+09	1.49975e+09	1.7628e+09	2.41824e+07	2.14144e+09	2.8249e+07	3.89547e+06	2.30207e+09	2.00958e+10	3.85331e+08	1.65999e+10	2.19166e+08	6.40786e+09	6.36899e+07	490700	2.05904e+10	1.78028e+08	3.7991e+08	6.337e+06	3.18948e+08	1.53292e+06	1.81362e+09	5.08985e+09	1.01353e+07	4.50008e+07	8.30894e+07	3.25719e+07	1.70952e+07	3.6701e+06	2.27413e+06	1.02324e+09	2.81189e+07	4.80809e+06	1.90409e+08	2.45792e+07	1.13714e+10
SB08-117	Media_NH4_G12V_iFoxo			8.48076e+07	882771	1.26429e+09	7.24591e+07	2.18445e+10	1.96703e+09	747058	25048.1	1.61179e+09	3.57923e+06	2.2082e+09	1.54991e+09	1.77569e+09	2.29374e+07	1.027e+09	2.11618e+07	3.90806e+06	2.42132e+09	2.04993e+10	3.95669e+08	1.6589e+10	2.22473e+08	6.54854e+09	6.56416e+07	342998	2.04591e+10	1.64532e+08	2.39793e+08	5.86562e+06	3.26226e+08	2.21459e+06	1.8802e+09	4.79008e+09	8.40615e+06	3.64543e+07	9.65304e+07	3.48269e+07	1.70245e+07	2.8519e+06	1.68569e+06	1.0305e+09	2.68075e+07	5.26798e+06	1.87325e+08	2.58853e+07	1.15577e+10
SB08-118	Media_NH4_G12V_iFoxo			8.56523e+07	1.08151e+06	1.19468e+09	7.63835e+07	2.17408e+10	1.9142e+09	1.26681e+06	143150	1.58279e+09	3.96775e+06	2.22533e+09	1.48076e+09	1.85435e+09	2.67938e+07	9.32256e+08	2.00878e+07	4.33843e+06	2.31707e+09	2.018e+10	4.26647e+08	1.65539e+10	2.39765e+08	6.45978e+09	6.61994e+07	234929	2.0516e+10	1.81549e+08	2.22553e+08	7.25283e+06	3.39658e+08	2.06528e+06	1.86059e+09	4.94748e+09	8.69572e+06	3.61646e+07	9.3611e+07	3.38299e+07	1.84404e+07	2.75232e+06	1.17575e+06	1.04561e+09	2.88433e+07	5.19195e+06	1.8939e+08	2.7148e+07	1.19414e+10
SB08-119	Media_NH4_G12V_iFoxo			8.82076e+07	1.24325e+06	1.07581e+09	9.06098e+07	2.19083e+10	1.96681e+09	1.00948e+06	142312	1.60453e+09	3.92601e+06	2.12668e+09	1.51032e+09	1.80867e+09	2.87504e+07	7.17684e+08	1.82002e+07	4.57489e+06	2.37649e+09	1.95437e+10	4.76215e+08	1.59856e+10	2.71244e+08	6.27306e+09	7.11952e+07	378718	2.02614e+10	1.96171e+08	1.71569e+08	7.0952e+06	3.3437e+08	3.13733e+06	1.84119e+09	5.20168e+09	1.29128e+07	3.67994e+07	1.03231e+08	3.0406e+07	1.62997e+07	2.46827e+06	1.2472e+06	9.45227e+08	2.79265e+07	5.00279e+06	1.82573e+08	2.66958e+07	1.19191e+10
SB08-120	Media_NH4_G12V_iFoxo			8.48751e+07	1.01472e+06	1.62903e+09	6.61129e+07	2.17129e+10	1.9343e+09	870223	15783.1	1.57454e+09	3.24677e+06	2.07149e+09	1.50486e+09	1.75955e+09	2.04661e+07	1.55136e+09	2.49855e+07	3.30598e+06	2.40571e+09	2.09563e+10	3.58798e+08	1.62334e+10	1.84935e+08	6.55721e+09	6.28623e+07	382549	2.00727e+10	1.49062e+08	3.51469e+08	6.75929e+06	3.28924e+08	1.53149e+06	1.86632e+09	4.99153e+09	7.18949e+06	3.71598e+07	9.15384e+07	3.43949e+07	1.71978e+07	2.91335e+06	1.98499e+06	1.03781e+09	2.85915e+07	4.81263e+06	1.86274e+08	2.45687e+07	1.16578e+10
SB08-131	No cells Media_NH4_DMSO			8.9221e+07	0	1.63634e+08	0	2.36429e+10	2.1948e+09	0	0	1.69951e+09	0	2.13608e+09	1.48213e+09	1.81091e+09	0	2.18551e+08	0	0	2.64345e+09	2.3834e+10	0	1.8297e+10	0	7.16464e+09	3.86307e+07	0	2.0992e+10	0	1.01803e+08	0	4.04862e+08	0	2.19017e+09	5.40421e+09	0	5.45754e+06	1.18259e+08	4.20599e+07	1.47302e+07	768354	0	9.66274e+08	2.20985e+07	5.1097e+06	1.67084e+08	2.70924e+07	1.30739e+10
SB08-132	No cells Media_NH4_DMSO			8.93959e+07	0	1.65223e+08	0	2.34213e+10	2.18241e+09	0	0	1.6997e+09	0	2.03086e+09	1.5024e+09	1.77926e+09	0	2.16886e+08	0	0	2.62023e+09	2.32945e+10	0	1.84801e+10	0	7.07397e+09	4.10659e+07	0	2.0504e+10	91189.7	8.95521e+07	0	4.08282e+08	0	2.263e+09	5.52747e+09	0	5.38615e+06	1.17312e+08	4.19774e+07	1.36578e+07	243800	0	9.72169e+08	2.28693e+07	5.01756e+06	1.6044e+08	2.82539e+07	1.36222e+10
SB08-133	No cells Media_NH4_DMSO			8.9838e+07	0	1.78168e+08	0	2.29268e+10	2.20847e+09	0	0	1.69896e+09	0	2.18359e+09	1.49504e+09	1.91318e+09	0	2.22465e+08	0	0	2.60148e+09	2.24388e+10	0	1.85961e+10	0	6.75394e+09	4.27933e+07	0	2.10638e+10	0	7.43715e+07	0	4.4373e+08	0	2.33678e+09	6.1171e+09	0	5.87587e+06	1.33693e+08	3.6469e+07	1.19106e+07	507787	0	9.05882e+08	2.24583e+07	5.35129e+06	1.52938e+08	3.04095e+07	1.4206e+10
SB08-134	No cells Media_NH4_DMSO			9.24489e+07	0	1.73951e+08	0	2.34997e+10	2.2272e+09	0	0	1.73738e+09	0	2.21353e+09	1.49816e+09	1.88897e+09	0	2.19177e+08	0	0	2.66819e+09	2.20223e+10	0	1.97543e+10	0	6.91648e+09	4.13849e+07	0	2.06384e+10	39517.6	7.62605e+07	0	4.27845e+08	0	2.27878e+09	5.84856e+09	0	5.95707e+06	1.1771e+08	3.93187e+07	1.38799e+07	585205	0	9.69353e+08	2.30594e+07	5.37851e+06	1.58217e+08	3.01691e+07	1.39189e+10
SB08-135	No cells Media_NH4_DMSO			9.15528e+07	0	1.60486e+08	0	2.37649e+10	2.16363e+09	0	0	1.70644e+09	0	2.11264e+09	1.48445e+09	1.85759e+09	0	2.15966e+08	0	0	2.59364e+09	2.25211e+10	0	1.8502e+10	0	6.80782e+09	3.99176e+07	0	2.10506e+10	0	7.65552e+07	0	4.10246e+08	0	2.29062e+09	5.83272e+09	0	5.23794e+06	1.17615e+08	3.78677e+07	1.30521e+07	233048	0	9.44757e+08	2.16985e+07	5.47454e+06	1.60883e+08	2.98876e+07	1.41227e+10
SB08-136	No cells Media_NH4_iFoxo			9.0865e+07	0	1.68998e+08	0	2.31153e+10	2.2003e+09	0	0	1.69436e+09	0	1.96531e+09	1.53589e+09	1.88041e+09	0	2.20956e+08	0	0	2.57573e+09	2.19932e+10	0	1.96069e+10	0	6.95376e+09	4.2281e+07	0	2.10963e+10	0	7.46631e+07	0	4.34056e+08	0	2.29254e+09	5.88706e+09	0	5.38045e+06	1.1949e+08	3.72728e+07	1.26e+07	527604	0	9.39254e+08	2.12488e+07	5.51573e+06	1.61098e+08	3.03042e+07	1.37937e+10
SB08-137	No cells Media_NH4_iFoxo			9.02683e+07	0	1.64874e+08	0	2.32696e+10	2.20562e+09	0	0	1.69488e+09	0	1.9948e+09	1.54219e+09	1.87099e+09	0	2.19758e+08	0	0	2.57032e+09	2.27375e+10	0	1.8394e+10	0	6.80988e+09	3.91052e+07	0	2.11499e+10	0	7.73393e+07	0	4.30965e+08	0	2.23487e+09	6.11307e+09	0	5.33089e+06	1.17719e+08	3.72114e+07	1.22798e+07	621213	0	9.19238e+08	2.23542e+07	5.60542e+06	1.54615e+08	3.01429e+07	1.39723e+10
SB08-138	No cells Media_NH4_iFoxo			9.26819e+07	0	1.71306e+08	0	2.24945e+10	2.2298e+09	0	0	1.70294e+09	0	1.80673e+09	1.60015e+09	1.9291e+09	0	2.24074e+08	0	0	2.59828e+09	2.26413e+10	0	1.86774e+10	0	6.94317e+09	4.02044e+07	0	2.09112e+10	0	7.56122e+07	0	4.36179e+08	0	2.33831e+09	5.9552e+09	0	5.49081e+06	1.19489e+08	3.70457e+07	1.16827e+07	218446	0	9.47423e+08	2.21227e+07	5.43786e+06	1.50247e+08	2.9142e+07	1.46896e+10
SB08-139	No cells Media_NH4_iFoxo			9.13698e+07	0	1.67734e+08	0	2.35688e+10	2.19785e+09	0	0	1.68608e+09	0	2.13278e+09	1.56293e+09	1.79889e+09	0	2.15071e+08	0	0	2.60587e+09	2.3398e+10	0	1.84515e+10	0	7.02776e+09	3.81548e+07	0	2.07663e+10	444145	9.43975e+07	0	4.17967e+08	0	2.23899e+09	5.56564e+09	0	5.34831e+06	1.18806e+08	4.0239e+07	1.42537e+07	1.20158e+06	0	9.83625e+08	2.20904e+07	5.16004e+06	1.58663e+08	2.74245e+07	1.35439e+10
SB08-140	No cells Media_NH4_iFoxo			9.3369e+07	0	1.71245e+08	0	2.30945e+10	2.21806e+09	0	0	1.68142e+09	0	2.10013e+09	1.54568e+09	1.89113e+09	0	2.24004e+08	0	0	2.62056e+09	2.1509e+10	0	2.04192e+10	0	6.85922e+09	4.37134e+07	0	2.07003e+10	0	7.43633e+07	0	4.27725e+08	0	2.29921e+09	5.81824e+09	0	6.01595e+06	1.21967e+08	3.79445e+07	1.26782e+07	303659	0	9.39342e+08	2.27448e+07	5.70105e+06	1.56058e+08	2.96163e+07	1.39279e+10
[truncated: 49 more columns]

## Sheet: CoRe
		media DMSO control
Code	Sample		4-aminobutyrate	4-aminobutyrate_N1	alanine	alanine_N1	arginine	asparagine	asparagine_N1	asparagine_N2	aspartate	aspartate_N1	creatine	creatinine	glutamate	glutamate_N1	glutamine	glutamine_N1	glutamine_N2	histidine	isoleucine	isoleucine_N1	leucine	leucine_N1	methionine	ornithine	ornithine_N1	proline	proline_N1	pyroglutamic acid	pyroglutamic acid_N1	serine	serine_N1	threonine	valine	valine_N1	2-ketoglutarate	4-guanidinobutanoate	acetylcarnitine	acetylcholine	adenine	adenosine	betaine	butyrylcarnitine C4	carnitinamide	carnitine	carnosine	choline	aconitate
SB08-131	No cells Media_NH4_DMSO		8.95139e+07	0	1.64172e+08	0	2.37206e+10	2.202e+09	0	0	1.70509e+09	0	2.14309e+09	1.48699e+09	1.81686e+09	0	2.19269e+08	0	0	2.65213e+09	2.39123e+10	0	1.83571e+10	0	7.18817e+09	3.87575e+07	0	2.10609e+10	0	1.02138e+08	0	4.06191e+08	0	2.19736e+09	5.42196e+09	0	5.47546e+06	1.18648e+08	4.2198e+07	1.47786e+07	770877	0	9.69447e+08	2.21711e+07	5.12648e+06	1.67632e+08	2.71813e+07	1.31168e+10	7.47939e+06
SB08-132	No cells Media_NH4_DMSO		8.9697e+07	0	1.65779e+08	0	2.35002e+10	2.18976e+09	0	0	1.70542e+09	0	2.0377e+09	1.50746e+09	1.78525e+09	0	2.17617e+08	0	0	2.62905e+09	2.33729e+10	0	1.85423e+10	0	7.09779e+09	4.12042e+07	0	2.05731e+10	91496.7	8.98537e+07	0	4.09657e+08	0	2.27062e+09	5.54608e+09	0	5.40429e+06	1.17708e+08	4.21187e+07	1.37038e+07	244621	0	9.75442e+08	2.29463e+07	5.03445e+06	1.60981e+08	2.83491e+07	1.36681e+10	7.71267e+06
SB08-133	No cells Media_NH4_DMSO		9.01479e+07	0	1.78782e+08	0	2.30059e+10	2.21609e+09	0	0	1.70482e+09	0	2.19112e+09	1.5002e+09	1.91978e+09	0	2.23233e+08	0	0	2.61045e+09	2.25162e+10	0	1.86602e+10	0	6.77723e+09	4.2941e+07	0	2.11365e+10	0	7.4628e+07	0	4.45261e+08	0	2.34484e+09	6.1382e+09	0	5.89614e+06	1.34154e+08	3.65948e+07	1.19517e+07	509538	0	9.09006e+08	2.25358e+07	5.36975e+06	1.53466e+08	3.05144e+07	1.4255e+10	8.72576e+06
SB08-134	No cells Media_NH4_DMSO		9.27748e+07	0	1.74564e+08	0	2.35826e+10	2.23505e+09	0	0	1.74351e+09	0	2.22133e+09	1.50345e+09	1.89563e+09	0	2.1995e+08	0	0	2.6776e+09	2.21e+10	0	1.98239e+10	0	6.94087e+09	4.15309e+07	0	2.07112e+10	39657	7.65294e+07	0	4.29354e+08	0	2.28682e+09	5.86918e+09	0	5.97807e+06	1.18125e+08	3.94574e+07	1.39289e+07	587269	0	9.72771e+08	2.31407e+07	5.39748e+06	1.58775e+08	3.02755e+07	1.39679e+10	7.83112e+06
SB08-135	No cells Media_NH4_DMSO		9.18621e+07	0	1.61029e+08	0	2.38452e+10	2.17094e+09	0	0	1.71221e+09	0	2.11977e+09	1.48946e+09	1.86386e+09	0	2.16696e+08	0	0	2.60241e+09	2.25972e+10	0	1.85645e+10	0	6.83082e+09	4.00525e+07	0	2.11217e+10	0	7.68139e+07	0	4.11632e+08	0	2.29836e+09	5.85243e+09	0	5.25564e+06	1.18013e+08	3.79957e+07	1.30962e+07	233836	0	9.4795e+08	2.17718e+07	5.49304e+06	1.61426e+08	2.99886e+07	1.41704e+10	8.01441e+06
		average	9.07991e+07	0	1.68865e+08	0	2.35309e+10	2.20277e+09	0	0	1.71421e+09	0	2.1426e+09	1.49751e+09	1.85628e+09	0	2.19353e+08	0	0	2.63433e+09	2.28997e+10	0	1.87896e+10	0	6.96698e+09	4.08972e+07	0	2.09207e+10	26230.7	8.39925e+07	0	4.20419e+08	0	2.2796e+09	5.76557e+09	0	5.60192e+06	1.21329e+08	3.96729e+07	1.34918e+07	469228	0	9.54923e+08	2.25131e+07	5.28424e+06	1.60456e+08	2.92618e+07	1.38356e+10	7.95267e+06
		finishing media DMSO
Code	Sample		4-aminobutyrate	4-aminobutyrate_N1	alanine	alanine_N1	arginine	asparagine	asparagine_N1	asparagine_N2	aspartate	aspartate_N1	creatine	creatinine	glutamate	glutamate_N1	glutamine	glutamine_N1	glutamine_N2	histidine	isoleucine	isoleucine_N1	leucine	leucine_N1	methionine	ornithine	ornithine_N1	proline	proline_N1	pyroglutamic acid	pyroglutamic acid_N1	serine	serine_N1	threonine	valine	valine_N1	2-ketoglutarate	4-guanidinobutanoate	acetylcarnitine	acetylcholine	adenine	adenosine	betaine	butyrylcarnitine C4	carnitinamide	carnitine	carnosine	choline	cis-aconitate
SB08-091	Media_NH4_Par_DMSO	1354000	8.93358e+07	1.5722e+06	1.22896e+09	1.24529e+08	2.2054e+10	1.96291e+09	1.67026e+06	64678.8	1.60915e+09	3.31443e+06	2.16637e+09	1.54914e+09	1.79817e+09	3.22095e+07	8.39749e+08	2.19932e+07	5.56867e+06	2.37596e+09	2.01112e+10	5.60555e+08	1.5777e+10	3.22834e+08	6.39639e+09	1.18115e+08	955467	1.99146e+10	1.61805e+08	2.09879e+08	5.15581e+06	3.18914e+08	4.21586e+06	1.8065e+09	4.7757e+09	1.78411e+07	3.54492e+07	9.79742e+07	3.49515e+07	1.83588e+07	2.47705e+06	675094	1.0787e+09	2.66905e+07	5.48683e+06	1.9875e+08	2.53631e+07	1.13513e+10	1.21393e+07
SB08-092	Media_NH4_Par_DMSO	1354000	8.85866e+07	1.69614e+06	7.90514e+08	1.41497e+08	2.21026e+10	2.03487e+09	928725	297900	1.61677e+09	3.437e+06	1.90239e+09	1.53081e+09	1.83297e+09	3.86455e+07	3.90886e+08	1.49411e+07	5.60475e+06	2.42098e+09	1.96741e+10	6.2791e+08	1.60129e+10	3.75915e+08	6.42313e+09	1.25156e+08	1.10972e+06	1.96017e+10	1.64056e+08	1.27567e+08	3.92396e+06	3.27177e+08	5.86435e+06	1.87219e+09	4.8914e+09	1.94616e+07	3.12093e+07	1.05213e+08	3.28604e+07	1.76177e+07	1.77302e+06	325676	1.05277e+09	2.63338e+07	5.38853e+06	1.93612e+08	2.66807e+07	1.19622e+10	1.15339e+07
SB08-093	Media_NH4_Par_DMSO	1354000	8.55417e+07	1.70576e+06	6.3367e+08	1.44525e+08	2.2142e+10	2.05133e+09	887333	273184	1.6176e+09	3.06573e+06	2.19141e+09	1.60629e+09	1.72981e+09	3.80963e+07	2.58908e+08	1.23323e+07	5.3589e+06	2.35434e+09	2.05419e+10	6.7926e+08	1.55856e+10	3.75825e+08	6.58306e+09	1.23471e+08	995002	1.99001e+10	1.65521e+08	1.31135e+08	4.98915e+06	3.16812e+08	6.59243e+06	1.83927e+09	4.79823e+09	1.9227e+07	2.64303e+07	1.0347e+08	3.50145e+07	1.93461e+07	2.23262e+06	84746.9	1.10236e+09	2.77941e+07	5.2344e+06	1.94481e+08	2.61332e+07	1.16703e+10	1.12437e+07
SB08-094	Media_NH4_Par_DMSO	1354000	8.29185e+07	1.8374e+06	6.25497e+08	1.58398e+08	2.23935e+10	2.0408e+09	770520	329245	1.5884e+09	3.2305e+06	2.13722e+09	1.52804e+09	1.75077e+09	4.28266e+07	2.44377e+08	1.03507e+07	4.96871e+06	2.39668e+09	2.00192e+10	7.07184e+08	1.54351e+10	4.12754e+08	6.41917e+09	1.33604e+08	1.10574e+06	1.97722e+10	1.75975e+08	1.28343e+08	4.82601e+06	3.24875e+08	7.24063e+06	1.82709e+09	4.74494e+09	2.19658e+07	2.70578e+07	1.00789e+08	3.43212e+07	1.90465e+07	1.51864e+06	83175	1.10488e+09	2.80544e+07	4.95065e+06	1.99705e+08	2.56395e+07	1.18439e+10	1.0697e+07
SB08-095	Media_NH4_Par_DMSO	1354000	8.58363e+07	1.53729e+06	6.1015e+08	1.37862e+08	2.22264e+10	2.02315e+09	702324	362442	1.57416e+09	3.02121e+06	2.0431e+09	1.52377e+09	1.74455e+09	3.71376e+07	2.56007e+08	1.08903e+07	5.01359e+06	2.44233e+09	2.11677e+10	6.60439e+08	1.53504e+10	3.43093e+08	6.70002e+09	1.19186e+08	806841	2.02706e+10	1.62511e+08	1.30212e+08	4.62945e+06	3.3065e+08	6.00493e+06	1.87408e+09	4.68229e+09	1.73242e+07	2.52531e+07	1.08039e+08	3.61854e+07	1.84309e+07	2.17397e+06	259735	1.10334e+09	2.6725e+07	5.10718e+06	1.94474e+08	2.54727e+07	1.19385e+10	1.03226e+07
SB08-096	Media_NH4_G12D_DMSO	1730000	8.31236e+07	843203	1.37808e+09	1.16483e+08	2.20743e+10	1.91625e+09	755241	18193.8	1.60095e+09	714733	2.19533e+09	1.44753e+09	1.74635e+09	2.36675e+07	1.13893e+09	1.93864e+07	4.82287e+06	2.37218e+09	2.0073e+10	4.26806e+08	1.68079e+10	2.35142e+08	6.31515e+09	9.59829e+07	625779	1.97311e+10	1.36185e+08	2.58582e+08	4.66637e+06	3.24683e+08	5.21766e+06	1.81604e+09	4.72323e+09	6.57926e+06	4.14985e+07	9.78764e+07	3.28004e+07	1.77766e+07	2.945e+06	1.29523e+06	1.0233e+09	3.55496e+07	5.36393e+06	1.77345e+08	2.60761e+07	1.12256e+10	1.1057e+07
SB08-097	Media_NH4_G12D_DMSO	1730000	8.45104e+07	884492	9.02435e+08	1.0835e+08	2.25056e+10	1.98412e+09	376992	98070.6	1.57516e+09	711170	2.15799e+09	1.48878e+09	1.66368e+09	2.18222e+07	6.80232e+08	1.21772e+07	4.0563e+06	2.45157e+09	2.13549e+10	4.70652e+08	1.5932e+10	2.38283e+08	6.399e+09	9.72692e+07	329812	1.92969e+10	1.22373e+08	2.05945e+08	3.81367e+06	3.02587e+08	5.07139e+06	1.76647e+09	4.73158e+09	8.70037e+06	3.62232e+07	9.76521e+07	3.67108e+07	1.9059e+07	2.78908e+06	1.18051e+06	1.07845e+09	3.59483e+07	5.32094e+06	1.79108e+08	2.57371e+07	1.10891e+10	1.00347e+07
SB08-098	Media_NH4_G12D_DMSO	1730000	8.46443e+07	770225	9.743e+08	1.10369e+08	2.15757e+10	1.96236e+09	842459	160363	1.55557e+09	359507	2.16265e+09	1.55462e+09	1.74048e+09	2.23802e+07	7.81239e+08	1.32799e+07	3.62926e+06	2.36936e+09	2.04398e+10	4.40611e+08	1.68255e+10	2.48543e+08	6.50204e+09	9.53138e+07	638947	2.01266e+10	1.27727e+08	2.06353e+08	4.2336e+06	3.25025e+08	6.04405e+06	1.81975e+09	4.76184e+09	8.33246e+06	3.62744e+07	1.01788e+08	3.60206e+07	1.75675e+07	3.04423e+06	1.63955e+06	1.08287e+09	3.62745e+07	4.86522e+06	1.82515e+08	2.53799e+07	1.14447e+10	1.10058e+07
SB08-099	Media_NH4_G12D_DMSO	1730000	8.26371e+07	957588	1.03323e+09	1.0478e+08	2.2142e+10	1.97597e+09	842774	105523	1.56984e+09	729445	2.21951e+09	1.45314e+09	1.73376e+09	2.2706e+07	8.91069e+08	1.42952e+07	4.06468e+06	2.41176e+09	2.07189e+10	4.42572e+08	1.61437e+10	2.2676e+08	6.50861e+09	8.98816e+07	655673	2.02036e+10	1.2372e+08	2.33802e+08	4.81424e+06	3.31042e+08	5.31814e+06	1.8318e+09	4.76517e+09	7.46011e+06	3.58375e+07	9.86484e+07	3.46652e+07	1.83909e+07	2.74112e+06	1.77216e+06	1.03654e+09	3.72109e+07	5.12075e+06	1.76198e+08	2.50962e+07	1.14299e+10	1.08744e+07
SB08-100	Media_NH4_G12D_DMSO	1730000	8.1452e+07	1.00083e+06	1.01535e+09	1.21843e+08	2.17892e+10	1.98343e+09	530215	89729.6	1.55366e+09	762333	2.05194e+09	1.53816e+09	1.71806e+09	2.52055e+07	7.26098e+08	1.34986e+07	3.81031e+06	2.40366e+09	2.06491e+10	4.97636e+08	1.59415e+10	2.56442e+08	6.54767e+09	1.00219e+08	562096	2.00863e+10	1.36723e+08	2.09343e+08	4.71871e+06	3.09185e+08	6.044e+06	1.75537e+09	4.75419e+09	1.19789e+07	3.86412e+07	9.78726e+07	3.41441e+07	1.85555e+07	2.81395e+06	1.59428e+06	1.0513e+09	3.85513e+07	5.07849e+06	1.82003e+08	2.53517e+07	1.11465e+10	1.11642e+07
SB08-101	Media_NH4_G12V_DMSO	1400000	8.5218e+07	748750	1.54807e+09	6.09624e+07	2.17223e+10	1.92519e+09	958096	1089.49	1.58216e+09	1.93223e+06	2.12216e+09	1.47853e+09	1.76854e+09	1.8015e+07	1.49119e+09	3.65488e+07	4.88386e+06	2.41474e+09	2.05786e+10	2.9293e+08	1.61472e+10	1.54561e+08	6.43929e+09	6.98397e+07	337772	2.04582e+10	1.10421e+08	2.98241e+08	2.55731e+06	3.29211e+08	1.62326e+06	1.84663e+09	4.99181e+09	6.18024e+06	3.74704e+07	8.97931e+07	3.42414e+07	1.74982e+07	2.23283e+06	1.94956e+06	1.01792e+09	2.85761e+07	4.90359e+06	1.87901e+08	2.45325e+07	1.17396e+10	1.36165e+07
SB08-102	Media_NH4_G12V_DMSO	1400000	8.22989e+07	610851	9.57067e+08	6.23304e+07	2.21076e+10	2.0142e+09	563350	2339.69	1.58529e+09	1.50115e+06	2.21857e+09	1.54764e+09	1.81998e+09	1.97939e+07	6.93105e+08	2.60446e+07	4.68834e+06	2.443e+09	2.08841e+10	3.05156e+08	1.67831e+10	1.63792e+08	6.69466e+09	6.26582e+07	109806	2.01214e+10	1.06705e+08	1.88204e+08	2.46324e+06	3.44828e+08	1.86382e+06	1.9281e+09	4.90239e+09	4.9635e+06	3.14949e+07	9.83171e+07	3.3986e+07	1.74884e+07	2.7359e+06	1.61329e+06	1.05453e+09	2.71276e+07	5.05513e+06	1.85366e+08	2.53714e+07	1.18737e+10	1.23687e+07
SB08-103	Media_NH4_G12V_DMSO	1400000	8.37308e+07	920320	9.04373e+08	7.36883e+07	2.21829e+10	1.98756e+09	755027	60512	1.61482e+09	1.70804e+06	2.26765e+09	1.50032e+09	1.82915e+09	2.39197e+07	5.56687e+08	2.52087e+07	4.88346e+06	2.44233e+09	2.06469e+10	3.71785e+08	1.61708e+10	2.01058e+08	6.59198e+09	7.59889e+07	206817	2.0265e+10	1.23869e+08	1.78733e+08	2.89082e+06	3.28529e+08	1.96364e+06	1.82368e+09	4.78684e+09	7.81684e+06	3.43917e+07	9.9431e+07	3.45194e+07	1.7761e+07	2.50314e+06	1.0728e+06	1.04563e+09	2.80813e+07	5.34505e+06	1.83658e+08	2.65194e+07	1.17502e+10	1.31359e+07
SB08-104	Media_NH4_G12V_DMSO	1400000	8.28107e+07	749071	1.06466e+09	6.96443e+07	2.15911e+10	2.02577e+09	955809	0	1.55127e+09	1.37281e+06	2.12007e+09	1.53017e+09	1.77764e+09	2.18575e+07	7.41268e+08	2.80673e+07	4.70222e+06	2.4168e+09	2.09736e+10	3.36466e+08	1.61095e+10	1.76188e+08	6.73635e+09	6.90084e+07	132438	2.05265e+10	1.15087e+08	2.02206e+08	3.03149e+06	3.34004e+08	1.73628e+06	1.88133e+09	4.89817e+09	7.41146e+06	3.37536e+07	9.85988e+07	3.28424e+07	1.78261e+07	1.94548e+06	1.22409e+06	1.08313e+09	2.78433e+07	5.02956e+06	1.86592e+08	2.48576e+07	1.199e+10	1.32186e+07
SB08-105	Media_NH4_G12V_DMSO	1400000	8.69003e+07	710406	9.40834e+08	7.0574e+07	2.16086e+10	2.01778e+09	801743	13474.6	1.58483e+09	1.43962e+06	2.21188e+09	1.54857e+09	1.74284e+09	2.10742e+07	5.89167e+08	2.48894e+07	4.66251e+06	2.42306e+09	2.08398e+10	3.48886e+08	1.63137e+10	1.85324e+08	6.75682e+09	7.05054e+07	58818.5	2.06128e+10	1.19154e+08	1.73417e+08	2.25753e+06	3.41416e+08	1.92234e+06	1.93142e+09	4.85059e+09	7.71327e+06	3.39123e+07	9.90508e+07	3.62868e+07	1.75998e+07	2.27476e+06	1.02945e+06	1.05613e+09	2.90934e+07	4.93482e+06	1.87266e+08	2.46345e+07	1.19059e+10	1.31509e+07
		CORE DMSO
Code	Sample		4-aminobutyrate	4-aminobutyrate_N1	alanine	alanine_N1	arginine	asparagine	asparagine_N1	asparagine_N2	aspartate	aspartate_N1	creatine	creatinine	glutamate	glutamate_N1	glutamine	glutamine_N1	glutamine_N2	histidine	isoleucine	isoleucine_N1	leucine	leucine_N1	methionine	ornithine	ornithine_N1	proline	proline_N1	pyroglutamic acid	pyroglutamic acid_N1	serine	serine_N1	threonine	valine	valine_N1	2-ketoglutarate	4-guanidinobutanoate	acetylcarnitine	acetylcholine	adenine	adenosine	betaine	butyrylcarnitine C4	carnitinamide	carnitine	carnosine	choline	aconitate
SB08-091	CoRe_NH4_Par_DMSO		-1.08076	1.16115	782.935	91.9713	-1090.72	-177.15	1.23357	0.0477687	-77.5939	2.44788	17.5519	38.1292	-42.9163	23.7884	458.195	16.2431	4.11275	-190.817	-2059.5	414	-2224.98	238.43	-421.405	57.0292	0.705663	-743.009	119.482	92.974	3.80784	-74.9664	3.11363	-349.413	-731.07	13.1766	22.0438	-17.249	-3.48704	3.59452	1.48288	0.498592	91.4189	3.08523	0.149624	28.2822	-2.87937	-1834.81	3.09202
SB08-092	CoRe_NH4_Par_DMSO		-1.6341	1.25269	459.12	104.503	-1054.86	-124.003	0.685912	0.220015	-71.9655	2.53841	-177.414	24.5935	-17.2105	28.5417	126.686	11.0348	4.1394	-157.569	-2382.3	463.745	-2050.74	277.633	-401.663	62.2294	0.819588	-974.143	121.145	32.1819	2.89805	-68.8642	4.33113	-300.89	-645.621	14.3734	18.9124	-11.9028	-5.03141	3.04715	0.962917	0.240529	72.2636	2.82179	0.0770276	24.4878	-1.90621	-1383.66	2.64493
SB08-093	CoRe_NH4_Par_DMSO		-3.88288	1.2598	343.283	106.74	-1025.74	-111.843	0.655342	0.201761	-71.3528	2.2642	36.0435	80.336	-93.4031	28.1361	29.2135	9.10805	3.95783	-206.785	-1741.39	501.669	-2366.36	277.567	-283.543	60.9849	0.734861	-753.767	122.226	34.8171	3.68475	-76.5193	4.86885	-325.207	-714.431	14.2001	15.3829	-13.1898	-3.44045	4.32365	1.30236	0.06259	108.891	3.90028	-0.0368112	25.129	-2.31057	-1599.25	2.43063
SB08-094	CoRe_NH4_Par_DMSO		-5.82026	1.35702	337.247	116.985	-840.043	-119.625	0.569069	0.243165	-92.9179	2.38589	-3.97721	22.5442	-77.925	31.6297	18.4819	7.64454	3.66965	-175.519	-2127.45	522.292	-2477.5	304.84	-404.583	68.469	0.816644	-848.172	129.947	32.755	3.56426	-70.564	5.34758	-334.204	-753.789	16.2229	15.8463	-15.1699	-3.95251	4.10243	0.775045	0.0614291	110.75	4.09255	-0.246373	28.9873	-2.67521	-1471.01	2.02683
SB08-095	CoRe_NH4_Par_DMSO		-3.66529	1.13537	325.912	101.818	-963.385	-132.661	0.518703	0.267682	-103.437	2.23132	-73.4871	19.3937	-82.5185	27.428	27.0712	8.04308	3.7028	-141.803	-1279.21	487.769	-2540.03	253.392	-197.163	57.8202	0.595894	-480.115	120.004	34.1358	3.41909	-66.2993	4.43495	-299.499	-800.058	12.7948	14.5134	-9.81584	-2.57568	3.64774	1.25904	0.191828	109.614	3.11067	-0.130766	25.1241	-2.79842	-1401.17	1.75029
SB08-096	CoRe_NH4_G12D_DMSO		-4.43674	0.487401	698.968	67.3313	-841.928	-165.617	0.436556	0.0105166	-65.4683	0.413141	30.475	-28.8919	-63.5421	13.6806	531.547	11.206	2.78779	-151.53	-1633.94	246.708	-1145.51	135.92	-376.777	31.8414	0.361722	-687.632	78.7046	100.919	2.69732	-55.3388	3.01599	-267.957	-602.509	3.80304	20.7495	-13.5567	-3.97255	2.47674	1.43108	0.74869	39.5221	7.53551	0.046065	9.76248	-1.84142	-1508.69	1.79439
SB08-097	CoRe_NH4_G12D_DMSO		-3.63509	0.511267	424.029	62.6298	-592.666	-126.389	0.217915	0.0566882	-80.379	0.411081	8.89064	-5.05078	-111.327	12.614	266.404	7.03886	2.34468	-105.642	-892.964	272.053	-1651.83	137.736	-328.309	32.585	0.190643	-938.599	70.7207	70.4929	2.20443	-68.1109	2.93144	-296.61	-597.684	5.02912	17.7001	-13.6863	-1.7122	3.21803	1.34095	0.682375	71.4031	7.76598	0.0212128	10.7817	-2.03739	-1587.61	1.20347
SB08-098	CoRe_NH4_G12D_DMSO		-3.55772	0.445217	465.569	63.7974	-1130.14	-138.965	0.486971	0.0926954	-91.6993	0.207808	11.5849	33.0084	-66.9363	12.9365	324.79	7.67627	2.09784	-153.162	-1421.92	254.689	-1135.32	143.666	-268.748	31.4547	0.369333	-458.977	73.8153	70.7286	2.44717	-55.141	3.49367	-265.808	-580.194	4.81645	17.7298	-11.2955	-2.11117	2.35587	1.48844	0.947716	73.9565	7.95457	-0.242205	12.7511	-2.24385	-1382.05	1.7648
SB08-099	CoRe_NH4_G12D_DMSO		-4.71796	0.553519	499.632	60.5667	-802.798	-131.095	0.487152	0.0609961	-83.451	0.421645	44.4561	-25.6476	-70.8197	13.1248	388.275	8.26311	2.34953	-128.652	-1260.59	255.822	-1529.4	131.075	-264.955	28.3147	0.379002	-414.498	71.4993	86.5951	2.7828	-51.6631	3.07407	-258.843	-578.266	4.3122	17.4772	-13.1104	-2.89461	2.83182	1.31323	1.02437	47.1753	8.49581	-0.0945047	9.09924	-2.40783	-1390.59	1.68888
SB08-100	CoRe_NH4_G12D_DMSO		-5.40298	0.578516	489.297	70.4292	-1006.74	-126.787	0.306483	0.0518668	-92.8041	0.440655	-52.4049	23.4931	-79.8947	14.5697	292.916	7.80266	2.20249	-133.336	-1300.94	287.651	-1646.29	148.232	-242.375	34.2902	0.324911	-482.306	79.0156	72.4572	2.72758	-64.297	3.49364	-303.023	-584.614	6.92422	19.0978	-13.5588	-3.19586	2.92696	1.35533	0.921549	55.7108	9.2706	-0.118932	12.4551	-2.26014	-1554.39	1.85637
SB08-101	CoRe_NH4_G12V_DMSO		-3.98652	0.534821	985.149	43.5446	-1291.85	-198.269	0.684354	0.000778208	-94.3209	1.38016	-14.606	-13.5587	-62.6677	12.8679	908.456	26.1063	3.48847	-156.846	-1657.96	209.236	-1887.4	110.401	-376.918	20.6732	0.241266	-330.322	78.8536	153.035	1.82665	-65.1486	1.15947	-309.261	-552.687	4.41446	22.7632	-22.5259	-3.87966	2.8617	1.25971	1.39254	44.9985	4.33072	-0.271891	19.6034	-3.37807	-1497.2	4.04556
SB08-102	CoRe_NH4_G12V_DMSO		-6.07159	0.436322	563.001	44.5217	-1016.59	-134.692	0.402393	0.00167121	-92.0891	1.07225	54.2591	35.8068	-25.9241	14.1385	338.395	18.6033	3.34882	-136.661	-1439.7	217.969	-1433.25	116.994	-194.515	15.5436	0.0784327	-570.924	76.1993	74.4369	1.75946	-53.9932	1.3313	-251.073	-616.558	3.54536	18.495	-16.4374	-4.0621	2.85467	1.61905	1.15235	71.1479	3.29604	-0.163652	17.793	-2.77883	-1401.36	3.15428
SB08-103	CoRe_NH4_G12V_DMSO		-5.04882	0.657372	525.363	52.6345	-962.825	-153.722	0.539305	0.0432229	-70.9961	1.22003	89.3183	2.00535	-19.3736	17.0855	240.953	18.0062	3.48819	-137.141	-1609.17	265.561	-1870.55	143.613	-267.854	25.0655	0.147727	-468.359	88.4593	67.6719	2.06487	-65.6355	1.4026	-325.659	-699.092	5.58346	20.5642	-15.6417	-3.68107	3.0494	1.4528	0.766283	64.7891	3.97729	0.0434353	16.5726	-1.95881	-1489.6	3.70233
SB08-104	CoRe_NH4_G12V_DMSO		-5.70606	0.535051	639.851	49.7459	-1385.54	-126.43	0.682721	0	-116.387	0.980577	-16.0973	23.3241	-56.1656	15.6125	372.796	20.0481	3.35873	-155.378	-1375.78	240.333	-1914.33	125.849	-164.733	20.0794	0.0945985	-281.558	82.1866	84.4383	2.16535	-61.7251	1.2402	-284.48	-619.572	5.2939	20.1083	-16.2362	-4.87891	3.09592	1.05446	0.87435	91.5772	3.80724	-0.181914	18.6685	-3.14579	-1318.33	3.76138
SB08-105	CoRe_NH4_G12V_DMSO		-2.78486	0.507433	551.406	50.41	-1373.06	-132.134	0.572674	0.00962472	-92.4177	1.0283	49.4834	36.4672	-81.0257	15.053	264.153	17.7782	3.33036	-150.904	-1471.37	249.204	-1768.47	132.374	-150.112	21.1487	0.0420132	-219.885	85.0912	63.8748	1.61252	-56.4305	1.3731	-248.702	-653.557	5.50948	20.2217	-15.9133	-2.41866	2.93424	1.28967	0.735325	72.2886	4.70018	-0.249588	19.1503	-3.30516	-1378.36	3.71303
		media iFOXO control
Code	Sample		4-aminobutyrate	4-aminobutyrate_N1	alanine	alanine_N1	arginine	asparagine	asparagine_N1	asparagine_N2	aspartate	aspartate_N1	creatine	creatinine	glutamate	glutamate_N1	glutamine	glutamine_N1	glutamine_N2	histidine	isoleucine	isoleucine_N1	leucine	leucine_N1	methionine	ornithine	ornithine_N1	proline	proline_N1	pyroglutamic acid	pyroglutamic acid_N1	serine	serine_N1	threonine	valine	valine_N1	2-ketoglutarate	4-guanidinobutanoate	acetylcarnitine	acetylcholine	adenine	adenosine	betaine	butyrylcarnitine C4	carnitinamide	carnitine	carnosine	choline	cis-aconitate
SB08-136	No cells Media_NH4_iFoxo		9.11697e+07	0	1.69564e+08	0	2.31928e+10	2.20768e+09	0	0	1.70004e+09	0	1.9719e+09	1.54104e+09	1.88672e+09	0	2.21697e+08	0	0	2.58437e+09	2.20669e+10	0	1.96726e+10	0	6.97708e+09	4.24227e+07	0	2.1167e+10	0	7.49135e+07	0	4.35511e+08	0	2.30023e+09	5.9068e+09	0	5.3985e+06	1.1989e+08	3.73978e+07	1.26423e+07	529373	0	9.42404e+08	2.13201e+07	5.53423e+06	1.61638e+08	3.04059e+07	1.38399e+10	7.22653e+06
SB08-137	No cells Media_NH4_iFoxo		9.05411e+07	0	1.65373e+08	0	2.33399e+10	2.21228e+09	0	0	1.7e+09	0	2.00082e+09	1.54685e+09	1.87664e+09	0	2.20423e+08	0	0	2.57808e+09	2.28062e+10	0	1.84496e+10	0	6.83046e+09	3.92234e+07	0	2.12139e+10	0	7.75731e+07	0	4.32268e+08	0	2.24162e+09	6.13154e+09	0	5.347e+06	1.18075e+08	3.73239e+07	1.23169e+07	623091	0	9.22016e+08	2.24218e+07	5.62236e+06	1.55082e+08	3.0234e+07	1.40145e+10	8.24649e+06
SB08-138	No cells Media_NH4_iFoxo		9.29947e+07	0	1.71884e+08	0	2.25705e+10	2.23733e+09	0	0	1.70868e+09	0	1.81283e+09	1.60555e+09	1.93561e+09	0	2.2483e+08	0	0	2.60705e+09	2.27178e+10	0	1.87404e+10	0	6.96661e+09	4.03401e+07	0	2.09818e+10	0	7.58674e+07	0	4.37651e+08	0	2.3462e+09	5.9753e+09	0	5.50934e+06	1.19892e+08	3.71708e+07	1.17221e+07	219183	0	9.50621e+08	2.21974e+07	5.45621e+06	1.50754e+08	2.92404e+07	1.47392e+10	8.09872e+06
SB08-139	No cells Media_NH4_iFoxo		9.16735e+07	0	1.68291e+08	0	2.36472e+10	2.20515e+09	0	0	1.69168e+09	0	2.13987e+09	1.56812e+09	1.80487e+09	0	2.15786e+08	0	0	2.61454e+09	2.34757e+10	0	1.85129e+10	0	7.05112e+09	3.82816e+07	0	2.08354e+10	445622	9.47113e+07	0	4.19356e+08	0	2.24643e+09	5.58414e+09	0	5.36609e+06	1.19201e+08	4.03728e+07	1.43011e+07	1.20557e+06	0	9.86895e+08	2.21638e+07	5.1772e+06	1.59191e+08	2.75157e+07	1.35889e+10	7.94159e+06
SB08-140	No cells Media_NH4_iFoxo		9.36874e+07	0	1.71829e+08	0	2.31733e+10	2.22562e+09	0	0	1.68716e+09	0	2.10729e+09	1.55095e+09	1.89758e+09	0	2.24768e+08	0	0	2.6295e+09	2.15824e+10	0	2.04888e+10	0	6.88262e+09	4.38625e+07	0	2.07709e+10	0	7.46169e+07	0	4.29184e+08	0	2.30705e+09	5.83809e+09	0	6.03647e+06	1.22383e+08	3.80739e+07	1.27214e+07	304694	0	9.42546e+08	2.28224e+07	5.72049e+06	1.5659e+08	2.97173e+07	1.39755e+10	8.04036e+06
		average	9.20133e+07	0	1.69388e+08	0	2.31847e+10	2.21761e+09	0	0	1.69751e+09	0	2.00654e+09	1.5625e+09	1.88028e+09	0	2.21501e+08	0	0	2.60271e+09	2.25298e+10	0	1.91729e+10	0	6.94158e+09	4.08261e+07	0	2.09938e+10	89124.3	7.95364e+07	0	4.30794e+08	0	2.28831e+09	5.88717e+09	0	5.53148e+06	1.19888e+08	3.80678e+07	1.27408e+07	576383	0	9.48896e+08	2.21851e+07	5.5021e+06	1.56651e+08	2.94226e+07	1.40316e+10	7.91074e+06
		finishing media iFOXO
Code	Sample		4-aminobutyrate	4-aminobutyrate_N1	alanine	alanine_N1	arginine	asparagine	asparagine_N1	asparagine_N2	aspartate	aspartate_N1	creatine	creatinine	glutamate	glutamate_N1	glutamine	glutamine_N1	glutamine_N2	histidine	isoleucine	isoleucine_N1	leucine	leucine_N1	methionine	ornithine	ornithine_N1	proline	proline_N1	pyroglutamic acid	pyroglutamic acid_N1	serine	serine_N1	threonine	valine	valine_N1	2-ketoglutarate	4-guanidinobutanoate	acetylcarnitine	acetylcholine	adenine	adenosine	betaine	butyrylcarnitine C4	carnitinamide	carnitine	carnosine	choline	cis-aconitate
SB08-106	Media_NH4_Par_iFoxo	1324000	8.63292e+07	829732	1.94957e+09	7.51272e+07	2.13362e+10	1.87253e+09	1.48749e+06	57979.9	1.56448e+09	2.50106e+06	2.05852e+09	1.53525e+09	1.78115e+09	2.08424e+07	1.65783e+09	2.43646e+07	2.56448e+06	2.39628e+09	2.00458e+10	3.90414e+08	1.55807e+10	2.11728e+08	6.3041e+09	1.11739e+08	382762	2.02794e+10	1.41104e+08	3.37855e+08	5.44159e+06	3.33125e+08	2.23319e+06	1.7768e+09	4.83407e+09	9.42022e+06	4.47436e+07	8.88574e+07	3.38717e+07	1.81476e+07	4.08858e+06	1.45001e+06	1.06859e+09	2.81659e+07	5.00498e+06	2.15808e+08	2.46211e+07	1.10078e+10	1.20707e+07
SB08-107	Media_NH4_Par_iFoxo	1324000	8.3369e+07	886838	1.2659e+09	8.25299e+07	2.17276e+10	1.93564e+09	1.32359e+06	40851.8	1.53497e+09	2.9664e+06	2.13821e+09	1.52573e+09	1.78509e+09	2.36733e+07	8.55152e+08	2.1004e+07	3.18449e+06	2.37698e+09	2.04965e+10	4.52179e+08	1.6041e+10	2.54154e+08	6.50855e+09	1.09474e+08	455528	2.05522e+10	1.52007e+08	2.16535e+08	6.43328e+06	3.31674e+08	2.51569e+06	1.86411e+09	4.79217e+09	1.27059e+07	3.58207e+07	9.06953e+07	3.48692e+07	1.9587e+07	3.37091e+06	847602	1.073e+09	2.82249e+07	4.82923e+06	2.12689e+08	2.51049e+07	1.11262e+10	1.11796e+07
SB08-108	Media_NH4_Par_iFoxo	1324000	8.62097e+07	901804	1.09383e+09	9.0492e+07	2.16252e+10	1.99577e+09	966554	69510	1.62639e+09	2.78224e+06	2.22997e+09	1.4996e+09	1.73289e+09	2.3902e+07	6.91839e+08	1.88117e+07	3.35356e+06	2.35982e+09	2.06313e+10	5.05487e+08	1.55476e+10	2.71979e+08	6.37368e+09	1.18335e+08	320878	2.01503e+10	1.5264e+08	2.09618e+08	7.16598e+06	3.09993e+08	3.13558e+06	1.80171e+09	4.78794e+09	1.52575e+07	3.6326e+07	9.95158e+07	3.34318e+07	1.88433e+07	3.63718e+06	926797	1.04007e+09	2.7678e+07	5.06981e+06	2.12898e+08	2.58206e+07	1.12621e+10	1.14824e+07
SB08-109	Media_NH4_Par_iFoxo	1324000	8.41384e+07	965171	1.08728e+09	8.89818e+07	2.19302e+10	1.99165e+09	889755	13851.7	1.57664e+09	2.93834e+06	2.21656e+09	1.47195e+09	1.78446e+09	2.4022e+07	7.01717e+08	1.84675e+07	3.64286e+06	2.38698e+09	1.9807e+10	4.71856e+08	1.59508e+10	2.75159e+08	6.55642e+09	1.20861e+08	360951	1.99594e+10	1.45976e+08	1.96984e+08	6.41141e+06	3.2072e+08	3.04563e+06	1.85257e+09	4.70708e+09	1.16783e+07	3.53497e+07	9.44101e+07	3.27592e+07	1.96445e+07	2.83596e+06	576812	1.02655e+09	2.81066e+07	5.38021e+06	2.09601e+08	2.63674e+07	1.14483e+10	1.13871e+07
SB08-110	Media_NH4_Par_iFoxo	1324000	8.69245e+07	1.01979e+06	1.04655e+09	8.86436e+07	2.18424e+10	1.94582e+09	1.32406e+06	90857.4	1.57002e+09	3.04387e+06	2.12427e+09	1.48918e+09	1.84945e+09	2.65407e+07	6.45622e+08	1.8001e+07	3.09467e+06	2.37366e+09	2.03819e+10	5.10855e+08	1.60944e+10	2.89645e+08	6.51185e+09	1.16328e+08	398208	1.97445e+10	1.55641e+08	1.96447e+08	7.91507e+06	3.26912e+08	3.46019e+06	1.85639e+09	4.73799e+09	1.41462e+07	3.40819e+07	9.75057e+07	3.28006e+07	1.894e+07	3.08716e+06	944692	1.07028e+09	2.70102e+07	4.88076e+06	2.14593e+08	2.55864e+07	1.12035e+10	1.13613e+07
SB08-111	Media_NH4_G12D_iFoxo	1180000	8.49008e+07	657768	1.97379e+09	8.93635e+07	2.15617e+10	1.81999e+09	980468	12374.7	1.54345e+09	1.26278e+06	2.05232e+09	1.44437e+09	1.73388e+09	1.86223e+07	1.99883e+09	2.37759e+07	3.37165e+06	2.41555e+09	2.05116e+10	3.84895e+08	1.56549e+10	1.95906e+08	6.38553e+09	9.89321e+07	427589	1.98656e+10	1.10005e+08	3.96835e+08	7.87585e+06	3.16752e+08	3.21254e+06	1.7885e+09	4.77318e+09	7.2371e+06	5.2996e+07	8.92759e+07	3.27701e+07	1.81758e+07	4.044e+06	2.43845e+06	9.97706e+08	3.66091e+07	5.00952e+06	1.96014e+08	2.49242e+07	1.08887e+10	1.14072e+07
SB08-112	Media_NH4_G12D_iFoxo	1180000	8.44971e+07	543109	1.47311e+09	8.06953e+07	2.25947e+10	1.87262e+09	1.07307e+06	84813.8	1.57139e+09	1.05908e+06	2.13284e+09	1.47458e+09	1.73198e+09	1.58816e+07	1.39533e+09	1.78888e+07	2.73361e+06	2.40048e+09	2.00378e+10	3.58634e+08	1.64727e+10	1.96646e+08	6.25e+09	1.01147e+08	461266	1.99377e+10	9.93404e+07	3.04918e+08	7.43312e+06	3.30056e+08	3.41864e+06	1.75184e+09	4.87234e+09	7.71421e+06	4.31404e+07	9.28933e+07	3.57866e+07	1.873e+07	3.48755e+06	2.25947e+06	1.00021e+09	3.56954e+07	5.26493e+06	1.88093e+08	2.5769e+07	1.10045e+10	1.05227e+07
SB08-113	Media_NH4_G12D_iFoxo	1180000	8.38021e+07	556113	1.47198e+09	9.16146e+07	2.18101e+10	1.9182e+09	1.0791e+06	58747.3	1.52819e+09	1.0618e+06	2.10816e+09	1.45301e+09	1.73467e+09	1.77724e+07	1.26143e+09	1.60054e+07	2.73443e+06	2.40729e+09	2.08962e+10	3.94671e+08	1.59643e+10	2.03675e+08	6.41905e+09	9.50712e+07	297778	1.99807e+10	1.07162e+08	2.98635e+08	8.09935e+06	3.3028e+08	3.79356e+06	1.81752e+09	4.8387e+09	7.29772e+06	4.46473e+07	9.08472e+07	3.41089e+07	1.90515e+07	4.05512e+06	1.85717e+06	1.04504e+09	3.71243e+07	4.8558e+06	1.93144e+08	2.42654e+07	1.08904e+10	1.09769e+07
SB08-114	Media_NH4_G12D_iFoxo	1180000	8.33295e+07	497074	1.53229e+09	8.98053e+07	2.15438e+10	1.90185e+09	983363	0	1.55533e+09	1.18824e+06	2.21784e+09	1.49333e+09	1.7479e+09	1.90308e+07	1.40198e+09	1.71713e+07	2.99547e+06	2.36653e+09	2.06979e+10	3.89627e+08	1.57001e+10	1.96505e+08	6.39592e+09	9.82053e+07	288469	2.03328e+10	1.04485e+08	3.07229e+08	7.86464e+06	3.27399e+08	3.31005e+06	1.79764e+09	4.90817e+09	6.09407e+06	4.57217e+07	9.4505e+07	3.30134e+07	1.74635e+07	3.80606e+06	1.9776e+06	1.02891e+09	3.56256e+07	5.02976e+06	1.83055e+08	2.5192e+07	1.10993e+10	1.06047e+07
SB08-115	Media_NH4_G12D_iFoxo	1180000	8.48266e+07	616106	1.49054e+09	9.12418e+07	2.12686e+10	1.88312e+09	1.10199e+06	31916	1.5535e+09	1.3292e+06	2.05283e+09	1.45999e+09	1.75563e+09	1.91554e+07	1.28247e+09	1.74034e+07	2.92421e+06	2.38784e+09	2.01094e+10	4.0017e+08	1.64779e+10	2.17649e+08	6.4721e+09	1.02671e+08	318464	2.0049e+10	1.10672e+08	3.02734e+08	8.73226e+06	3.34052e+08	4.21592e+06	1.78517e+09	4.81084e+09	8.51878e+06	4.8613e+07	9.41921e+07	3.24196e+07	1.82975e+07	4.0098e+06	1.54446e+06	1.03058e+09	3.65461e+07	4.75832e+06	1.89032e+08	2.4892e+07	1.11943e+10	1.14308e+07
SB08-116	Media_NH4_G12V_iFoxo	1276000	8.30466e+07	819254	2.12637e+09	7.49451e+07	2.09621e+10	1.75073e+09	775336	0	1.50778e+09	3.71046e+06	1.95415e+09	1.49816e+09	1.76094e+09	2.41568e+07	2.13918e+09	2.82191e+07	3.89135e+06	2.29964e+09	2.00746e+10	3.84923e+08	1.65823e+10	2.18934e+08	6.40108e+09	6.36225e+07	490181	2.05686e+10	1.7784e+08	3.79508e+08	6.3303e+06	3.1861e+08	1.5313e+06	1.8117e+09	5.08446e+09	1.01245e+07	4.49532e+07	8.30015e+07	3.25374e+07	1.70771e+07	3.66622e+06	2.27172e+06	1.02216e+09	2.80892e+07	4.803e+06	1.90208e+08	2.45532e+07	1.13594e+10	1.32636e+07
SB08-117	Media_NH4_G12V_iFoxo	1276000	8.4748e+07	882151	1.2634e+09	7.24082e+07	2.18292e+10	1.96565e+09	746533	25030.5	1.61065e+09	3.57671e+06	2.20665e+09	1.54882e+09	1.77445e+09	2.29212e+07	1.02628e+09	2.11469e+07	3.90531e+06	2.41962e+09	2.04849e+10	3.95391e+08	1.65774e+10	2.22317e+08	6.54393e+09	6.55954e+07	342757	2.04447e+10	1.64416e+08	2.39625e+08	5.8615e+06	3.25997e+08	2.21304e+06	1.87888e+09	4.78672e+09	8.40024e+06	3.64287e+07	9.64626e+07	3.48024e+07	1.70125e+07	2.84989e+06	1.6845e+06	1.02977e+09	2.67886e+07	5.26427e+06	1.87193e+08	2.58672e+07	1.15495e+10	1.21734e+07
SB08-118	Media_NH4_G12V_iFoxo	1276000	8.55775e+07	1.08057e+06	1.19363e+09	7.63168e+07	2.17218e+10	1.91253e+09	1.26571e+06	143025	1.58141e+09	3.96428e+06	2.22338e+09	1.47947e+09	1.85273e+09	2.67704e+07	9.31442e+08	2.00702e+07	4.33465e+06	2.31505e+09	2.01624e+10	4.26275e+08	1.65394e+10	2.39556e+08	6.45414e+09	6.61416e+07	234724	2.04981e+10	1.8139e+08	2.22358e+08	7.2465e+06	3.39361e+08	2.06348e+06	1.85897e+09	4.94316e+09	8.68813e+06	3.6133e+07	9.35293e+07	3.38003e+07	1.84243e+07	2.74992e+06	1.17472e+06	1.0447e+09	2.88181e+07	5.18742e+06	1.89225e+08	2.71243e+07	1.1931e+10	1.23367e+07
SB08-119	Media_NH4_G12V_iFoxo	1276000	8.81029e+07	1.24177e+06	1.07453e+09	9.05023e+07	2.18823e+10	1.96448e+09	1.00828e+06	142143	1.60262e+09	3.92135e+06	2.12416e+09	1.50853e+09	1.80653e+09	2.87163e+07	7.16833e+08	1.81786e+07	4.56946e+06	2.37367e+09	1.95205e+10	4.7565e+08	1.59667e+10	2.70922e+08	6.26562e+09	7.11108e+07	378269	2.02374e+10	1.95938e+08	1.71365e+08	7.08679e+06	3.33973e+08	3.13361e+06	1.839e+09	5.19551e+09	1.28975e+07	3.67558e+07	1.03109e+08	3.03699e+07	1.62803e+07	2.46534e+06	1.24572e+06	9.44106e+08	2.78933e+07	4.99685e+06	1.82356e+08	2.66641e+07	1.19049e+10	1.27679e+07
SB08-120	Media_NH4_G12V_iFoxo	1276000	8.48295e+07	1.01418e+06	1.62815e+09	6.60775e+07	2.17013e+10	1.93326e+09	869756	15774.6	1.5737e+09	3.24503e+06	2.07038e+09	1.50406e+09	1.75861e+09	2.04551e+07	1.55053e+09	2.49721e+07	3.3042e+06	2.40442e+09	2.0945e+10	3.58606e+08	1.62247e+10	1.84836e+08	6.55369e+09	6.28286e+07	382343	2.00619e+10	1.48982e+08	3.5128e+08	6.75566e+06	3.28747e+08	1.53067e+06	1.86532e+09	4.98885e+09	7.18563e+06	3.71398e+07	9.14893e+07	3.43765e+07	1.71886e+07	2.91179e+06	1.98392e+06	1.03725e+09	2.85762e+07	4.81004e+06	1.86174e+08	2.45555e+07	1.16516e+10	1.29385e+07
		CORE iFOXO
Code	Sample		4-aminobutyrate	4-aminobutyrate_N1	alanine	alanine_N1	arginine	asparagine	asparagine_N1	asparagine_N2	aspartate	aspartate_N1	creatine	creatinine	glutamate	glutamate_N1	glutamine	glutamine_N1	glutamine_N2	histidine	isoleucine	isoleucine_N1	leucine	leucine_N1	methionine	ornithine	ornithine_N1	proline	proline_N1	pyroglutamic acid	pyroglutamic acid_N1	serine	serine_N1	threonine	valine	valine_N1	2-ketoglutarate	4-guanidinobutanoate	acetylcarnitine	acetylcholine	adenine	adenosine	betaine	butyrylcarnitine C4	carnitinamide	carnitine	carnosine	choline	cis-aconitate
SB08-106	CoRe_NH4_Par_iFoxo		-4.29309	0.626686	1344.54	56.7426	-1396.2	-260.636	1.12348	0.0437915	-100.479	1.88902	39.2576	-20.5812	-74.8711	15.742	1084.84	18.4023	1.93692	-155.912	-1876.1	294.874	-2713.1	159.915	-481.478	53.5596	0.289095	-539.595	106.506	195.105	4.10996	-73.7681	1.6867	-386.331	-795.396	7.11497	29.6164	-23.4373	-3.16929	4.0837	2.65272	1.09518	90.4005	4.51723	-0.375469	44.6806	-3.62651	-2283.87	3.14195
SB08-107	CoRe_NH4_Par_iFoxo		-6.52892	0.669817	828.181	62.3338	-1100.51	-212.973	0.999692	0.0308548	-122.764	2.24048	99.4434	-27.7717	-71.9002	17.8801	478.589	15.864	2.40521	-170.486	-1535.73	341.525	-2365.45	191.959	-327.057	51.8492	0.344054	-333.48	114.741	103.473	4.85898	-74.8641	1.90006	-320.392	-827.041	9.5966	22.8771	-22.0491	-2.41585	5.17087	2.11067	0.640183	93.7339	4.5618	-0.508211	42.3251	-3.26115	-2194.41	2.46891
SB08-108	CoRe_NH4_Par_iFoxo		-4.38334	0.681121	698.221	68.3474	-1177.86	-167.555	0.730026	0.0525	-53.7206	2.10139	168.75	-47.5087	-111.325	18.0528	355.241	14.2083	2.5329	-183.45	-1433.93	381.788	-2738.14	205.422	-428.923	58.5414	0.242355	-637.048	115.219	98.2491	5.41237	-91.2392	2.36826	-367.517	-830.235	11.5238	23.2587	-15.3872	-3.5015	4.60921	2.31178	0.699998	68.8596	4.1487	-0.326499	42.4827	-2.72057	-2091.75	2.69761
SB08-109	CoRe_NH4_Par_iFoxo		-5.94775	0.728981	693.271	67.2068	-947.549	-170.671	0.67202	0.010462	-91.2928	2.21929	158.62	-68.3914	-72.3768	18.1435	362.701	13.9483	2.7514	-162.936	-2056.51	356.387	-2433.6	207.824	-290.899	60.4493	0.272622	-781.261	110.186	88.7069	4.84246	-83.1374	2.30033	-329.106	-891.313	8.82044	22.5213	-19.2434	-4.00955	5.21435	1.70663	0.435658	58.6482	4.47247	-0.0920565	39.9922	-2.30757	-1951.17	2.62563
SB08-110	CoRe_NH4_Par_iFoxo		-3.84348	0.770237	662.513	66.9514	-1013.81	-205.283	1.00005	0.0686234	-96.2939	2.29899	88.9163	-55.3806	-23.2845	20.0459	320.334	13.5959	2.33737	-172.999	-1622.28	385.842	-2325.12	218.765	-324.567	57.0253	0.300762	-943.542	117.487	88.3007	5.97815	-78.4607	2.61344	-326.222	-867.966	10.6844	21.5638	-16.9054	-3.97828	4.68221	1.89636	0.713513	91.6831	3.64436	-0.469292	43.7632	-2.89742	-2136.04	2.60614
SB08-111	CoRe_NH4_G12D_iFoxo		-6.02753	0.55743	1529.15	75.7317	-1375.4	-336.969	0.830905	0.010487	-130.56	1.07015	38.7915	-100.115	-124.071	15.7816	1506.21	20.1491	2.85733	-158.608	-1710.3	326.182	-2981.36	166.022	-471.225	49.2424	0.362364	-956.111	93.1488	268.897	6.67445	-96.6461	2.72249	-423.568	-944.065	6.13314	40.2242	-25.9428	-4.4896	4.60596	2.93866	2.06648	41.3639	12.2238	-0.417437	33.3587	-3.81221	-2663.47	2.9631
SB08-112	CoRe_NH4_G12D_iFoxo		-6.36964	0.460262	1104.85	68.3859	-499.977	-292.363	0.909382	0.0718761	-106.883	0.897526	107.029	-74.5132	-125.684	13.459	994.767	15.16	2.31661	-171.38	-2111.86	303.927	-2288.3	166.649	-586.085	51.1192	0.390904	-894.987	84.1113	191.002	6.29925	-85.3713	2.89715	-454.631	-860.027	6.53747	31.872	-22.8772	-1.93323	5.0756	2.46709	1.9148	43.4861	11.4494	-0.200986	26.6461	-3.09627	-2565.35	2.21352
SB08-113	CoRe_NH4_G12D_iFoxo		-6.95858	0.471282	1103.89	77.6395	-1164.9	-253.744	0.914494	0.0497858	-143.492	0.899828	86.1183	-92.794	-123.399	15.0614	881.293	13.5639	2.31732	-165.609	-1384.41	334.467	-2719.15	172.606	-442.815	45.9705	0.252354	-858.534	90.7401	185.677	6.86386	-85.1812	3.21488	-398.969	-888.538	6.18451	33.149	-24.6112	-3.35506	5.34813	2.94808	1.57388	81.4743	12.6604	-0.547709	30.9264	-4.37057	-2662.02	2.59847
SB08-114	CoRe_NH4_G12D_iFoxo		-7.3591	0.421249	1155	76.1062	-1390.6	-267.593	0.833358	0	-120.491	1.00698	179.067	-58.6218	-112.188	16.1278	1000.41	14.552	2.53853	-200.151	-1552.48	330.192	-2943	166.53	-462.421	48.6265	0.244465	-560.168	88.4715	192.96	6.66495	-87.6227	2.80513	-415.815	-829.663	5.16447	34.0595	-21.5113	-4.2834	4.00235	2.73702	1.67593	67.8057	11.3903	-0.400284	22.3761	-3.58531	-2484.97	2.28299
SB08-115	CoRe_NH4_G12D_iFoxo		-6.0904	0.522123	1119.62	77.3236	-1623.82	-283.472	0.933891	0.0270474	-122.043	1.12644	39.2306	-86.8788	-105.638	16.2334	899.128	14.7486	2.47814	-182.092	-2051.18	339.128	-2283.87	184.448	-397.859	52.4112	0.269885	-800.669	93.7146	189.15	7.40022	-81.9848	3.57281	-426.389	-912.144	7.2193	36.5098	-21.7765	-4.78664	4.70913	2.90968	1.30887	69.2266	12.1704	-0.630318	27.4419	-3.83948	-2404.47	2.98313
SB08-116	CoRe_NH4_G12V_iFoxo		-7.0272	0.642049	1533.69	58.7344	-1741.83	-365.896	0.60763	0	-148.696	2.90788	-41.0592	-50.4264	-93.5328	18.9317	1502.88	22.1153	3.04965	-237.516	-1924.16	301.664	-2030.22	171.579	-423.583	17.8655	0.384155	-333.204	139.303	235.087	4.96105	-87.9184	1.20008	-373.515	-629.086	7.93459	30.8948	-28.9082	-4.33417	3.39843	2.4215	1.78034	57.4171	4.62703	-0.547883	26.2983	-3.81618	-2094.2	4.195
SB08-117	CoRe_NH4_G12V_iFoxo		-5.6938	0.691341	857.378	56.7462	-1062.34	-197.465	0.585057	0.0196164	-68.0707	2.80306	156.826	-10.7202	-82.9452	17.9634	630.702	16.5728	3.06059	-143.483	-1602.56	309.868	-2034.07	174.23	-311.631	19.4117	0.268618	-430.278	128.783	125.461	4.59365	-82.1296	1.73435	-320.866	-862.428	6.58326	24.2141	-18.3588	-2.55909	3.34778	1.78175	1.32014	63.3843	3.6078	-0.186382	23.9361	-2.78643	-1945.19	3.34066
SB08-118	CoRe_NH4_G12V_iFoxo		-5.04368	0.846842	802.701	59.8094	-1146.49	-239.094	0.991932	0.112089	-90.9888	3.10681	169.937	-65.073	-21.591	20.9799	556.38	15.729	3.39706	-225.438	-1855.33	334.071	-2063.81	187.74	-382.006	19.8398	0.183953	-388.492	142.085	111.929	5.67907	-71.6556	1.61715	-336.473	-739.821	6.80888	23.9824	-20.6576	-3.34442	4.45419	1.7034	0.920628	75.0802	5.19827	-0.246615	25.5279	-1.80119	-1646.24	3.46864
SB08-119	CoRe_NH4_G12V_iFoxo		-3.06453	0.973178	709.361	70.9266	-1020.67	-198.379	0.79019	0.111398	-74.3637	3.07316	92.173	-42.302	-57.802	22.5049	388.191	14.2466	3.58108	-179.498	-2358.37	372.766	-2512.71	212.321	-529.747	23.7341	0.296449	-592.8	153.487	71.9662	5.55391	-75.8786	2.45581	-352.121	-542.056	10.1077	24.4704	-13.1503	-6.03282	2.77396	1.48037	0.97627	-3.75455	4.47354	-0.395962	20.145	-2.16185	-1666.67	3.80659
SB08-120	CoRe_NH4_G12V_iFoxo		-5.6299	0.794811	1143.23	51.7848	-1162.59	-222.845	0.681627	0.0123625	-97.0341	2.54313	50.0265	-45.8052	-95.3557	16.0306	1041.56	19.5706	2.5895	-155.398	-1242	281.039	-2310.5	144.856	-303.984	17.2434	0.299642	-730.281	116.687	212.966	5.29441	-79.9742	1.19959	-331.497	-704.018	5.63137	24.7714	-22.2564	-2.89289	3.48576	1.83026	1.5548	69.2431	5.0087	-0.542362	23.1374	-3.81439	-1865.24	3.94023
[truncated: 47 more columns]
