# Supplementary material for: FOXO1 links KRAS G12D and G12V alleles to glutamine and nitrogen metabolism in colorectal cancer
Source: EMBO Rep. 2025 Nov 20;27(1):142–62. doi: 10.1038/s44319-025-00641-z (PMC12795846; doi:10.1038/s44319-025-00641-z)
Supplement: Supplementary file 7 — Source data Fig. 5 [file 44319_2025_641_MOESM7_ESM.zip › Fig5/Fig5/5A.xlsx]

## Sheet: MSO titration
Log2 (MSO)	WT			G12A			G12C			G12D			G12V
	Exp1	Exp2	Exp3	Exp1	Exp2	Exp3	Exp1	Exp2	Exp3	Exp1	Exp2	Exp3	Exp1	Exp2	Exp3
2	76.6698	7.61552	40.7323	33.94	8.40631	34.1782	37.7422	6.43746	11.418	43.3433	6.44235	13.6618	12.3865	8.09245	18.9986
1.69897	84.0103	67.0419	69.8069	44.2746	52.1431	49.3006	66.8544	79.0108	69.3592	63.9645	62.7592	41.1437	58.5839	68.8557	50.1047
1.39794	89.6806	71.6106	61.1698	58.0846	56.2871	59.645	81.3204	85.3856	79.779	71.3591	80.4718	46.6107	83.9479	85.0141	76.1187
1.09691	112.422	70.414	54.5366	74.8069	72.0607	75.7635	104.389	98.7352	85.3278	75.529	91.8852	67.0925	100.789	99.9709	103.514
0.79588	124.967	77.0995	73.8276	94.8137	87.641	75.7695	105.54	106.558	96.8305	84.8988	95.9587	84.5588	110.15	107.153	115.975
0.49485	127.425	89.3881	89.7379	100.131	96.3591	104.862	107.925	111.478	121.698	93.6994	100.362	98.4483	113.149	106.224	117.885
0.19382	123.689	79.7831	81.2007	98.0039	91.0836	97.0163	109.382	101.303	92.7223	90.3591	98.0394	95.2565	114.626	105.018	112.227
-0.10721	106.387	76.7309	72.6523	99.8091	92.876	96.8571	103.894	97.0328	84.2337	97.4384	98.9231	96.3603	105.358	104.226	109.769
-0.40824	102.407	77.9927	73.0504	98.4461	99.0808	103.95	102.287	96.8039	90.937	97.3091	98.5565	98.1037	101.665	104.891	107.867
0	100	100	100	100	100	100	100	100	100	100	99.6476	100	100	100	100
Area Under the Curve
	Total Peak Area	Std. Error	#Exp
WT	227.7	13.94	3
G12A	217.5	3.549	3
G12C	246	5	3
G12D	221.8	6.361	3
G12V	254.2	3.214	3
Statistics
Number of families	1
Number of comparisons per family	4
Alpha	0.05
Šídák's multiple comparisons test	Mean Diff.	95.00% CI of diff.	Below threshold?	Summary	Adjusted P Value
WT vs. A	10.2	-7.547 to 27.95	No	ns	0.3348
WT vs. C	-18.3	-36.05 to -0.5532	Yes	*	0.0431
WT vs. D	5.9	-11.85 to 23.65	No	ns	0.7432
WT vs. V	-26.5	-44.25 to -8.753	Yes	**	0.0051

## Sheet: MSO titration with CB-839 fixed
Log2 (MSO)- CB-839 is fixed	WT			G12A			G12C			G12D			G12V
	Exp1	Exp2	Exp3	Exp1	Exp2	Exp3	Exp1	Exp2	Exp3	Exp1	Exp2	Exp3	Exp1	Exp2	Exp3
2	6.57973	8.21224	10.8747	6.83534	11.1905	13.9745	5.17738	5.27293	8.47041	7.66762	7.86121	7.65796	4.30372	7.27415	7.99975
1.69897	9.59371	7.64187	10.7899	9.46693	10.117	12.5619	5.84309	6.4078	10.2464	11.5964	8.13743	7.33455	4.99446	7.32764	6.61607
1.39794	9.1065	23.2369	34.4607	9.69119	11.2431	31.5752	16.5415	6.97628	46.0692	12.9779	11.3998	38.1459	8.54107	26.9293	35.9627
1.09691	16.0106	49.4682	42.12	11.0757	21.8863	48.321	18.7978	41.0962	49.8106	6.92073	40.849	45.2362	12.6967	49.7635	41.9112
0.79588	63.5453	48.2138	47.9204	15.326	36.1504	51.7041	38.6891	47.0048	61.3709	10.6072	47.8882	50.0153	24.3774	63.1807	48.2206
0.49485	106.718	64.6429	79.1143	15.4212	46.0288	63.7982	70.704	58.2053	73.1899	28.3808	59.8772	55.7637	52.052	77.6559	62.2787
0.19382	114.496	87.9442	104.689	27.953	57.1214	63.2771	96.301	77.8243	111.196	51.6777	75.4611	69.4443	80.1896	85.8977	78.0337
-0.10721	111.996	96.4432	119.973	40.9561	75.7827	67.6927	98.4568	83.5576	112.089	65.3737	81.6707	76.3196	82.7431	91.8303	89.0745
-0.40824	114.627	97.1938	127.846	47.9343	84.696	71.9293	102.4	83.777	115.403	75.4372	85.741	81.9383	83.8756	96.6971	93.8554
0	108.91	104.034	122.423	60.4996	90.3479	79.8784	102.257	88.651	113.494	75.6274	87.5045	82.0679	82.75	95.4515	87.4548
Area Under the Curve
	Total Peak Area	Std. Error	#Exp
WT	177.4	8.561	3
G12A	106.7	10.87	3
G12C	159	8	3
G12D	123.7	8.831	3
G12V	145.2	7.476	3
Statistics
Number of families	1
Number of comparisons per family	4
Alpha	0.05
Šídák's multiple comparisons test	Mean Diff.	95.00% CI of diff.	Below threshold?	Summary	Adjusted P Value
WT vs. A	70.7	48.89 to 92.51	Yes	****	<0.0001
WT vs. C	18.4	-3.409 to 40.21	No	ns	0.1099
WT vs. D	53.7	31.89 to 75.51	Yes	****	<0.0001
WT vs. V	32.2	10.39 to 54.01	Yes	**	0.0048
