# Supplementary material for: FOXO1 links KRAS G12D and G12V alleles to glutamine and nitrogen metabolism in colorectal cancer
Source: EMBO Rep. 2025 Nov 20;27(1):142–62. doi: 10.1038/s44319-025-00641-z (PMC12795846; doi:10.1038/s44319-025-00641-z)
Supplement: Supplementary file 7 — Source data Fig. 5 [file 44319_2025_641_MOESM7_ESM.zip › Fig5/Fig5/5B.xlsx]

## Sheet: CB839 titration
Log2 (CB839)	WT			G12A			G12C			G12D			G12V
	Exp1	Exp2	Exp3	Exp1	Exp2	Exp3	Exp1	Exp2	Exp3	Exp1	Exp2	Exp3	Exp1	Exp2	Exp3
2	44.009	40.2293	63.1712	32.2175	33.0704	41.9726	53.2856	56.4061	83.7578	64.4516	39.9763	21.5993	64.5257	43.9198	56.2993
1.69897	62.3921	63.5954	70.4747	45.0672	35.4395	49.8836	52.3218	56.6647	79.9391	67.3267	49.4843	23.0963	70.4946	49.4883	61.2113
1.39794	71.2023	64.0635	75.7687	50.8016	43.6168	45.6236	55.3366	58.3393	81.8257	66.3664	53.216	27.612	73.4394	53.4988	69.8769
1.09691	75.3561	78.1857	75.243	53.9859	47.4028	57.3339	56.5517	64.7294	88.2204	71.6341	55.7496	32.295	74.3035	60.4008	73.0526
0.79588	85.006	87.9611	81.3036	57.5771	53.2029	53.404	60.3981	72.2942	78.7555	76.1989	58.3673	40.796	78.0035	61.7198	77.3238
0.49485	91.866	88.7637	77.1896	64.9539	59.3246	47.9355	66.6205	83.718	81.7686	79.4038	70.6526	44.249	80.3219	69.8832	76.3813
0.19382	98.1953	102.113	76.8065	72.385	60.7988	47.2452	76.8393	83.1228	83.3227	83.7182	76.5329	52.8092	83.3893	72.6917	78.8942
-0.10721	103.251	104.88	79.5683	79.5471	68.0094	63.1442	81.9699	97.2642	85.7332	85.2582	79.3638	52.7706	86.8612	78.5566	74.0262
-0.40824	105.128	103.142	73.965	81.134	71.3549	67.9002	84.6328	97.5791	88.8604	85.4423	84.8982	74.5231	89.0421	84.4827	72.5806
0	100	100	100	100	100	100	100	100	100	100	100	100	100	100	100
Area Under the Curve
	Total Peak Area	Std. Error	#Exp
WT	222.7	6.364	3
G12A	158.6	4.593	3
G12C	207	7	3
G12D	171.1	11.17	3
G12V	198.9	5.183	3
Statistics
Number of families	1
Number of comparisons per family	4
Alpha	0.05
Šídák's multiple comparisons test	Mean Diff.	95.00% CI of diff.	Below threshold?	Summary	Adjusted P Value
WT vs. A	64.1	46.20 to 82.00	Yes	****	<0.0001
WT vs. C	15.7	-2.199 to 33.60	No	ns	0.093
WT vs. D	51.6	33.70 to 69.50	Yes	****	<0.0001
WT vs. V	23.8	5.901 to 41.70	Yes	**	0.0096

## Sheet: CB839 titration with MSO fixed
Log2 (CB839)- MSO is fixed	WT			G12A			G12C			G12D			G12V
	Exp1	Exp2	Exp3	Exp1	Exp2	Exp3	Exp1	Exp2	Exp3	Exp1	Exp2	Exp3	Exp1	Exp2	Exp3
2	26.757	23.831	27.0572	22.8477	25.114	16.7241	30.7911	34.5247	37.5914	52.0384	27.1156	23.8271	40.3517	25.9705	26.2779
1.69897	30.8949	29.9338	36.4608	27.3413	28.0691	19.7966	30.7133	32.8473	41.0675	52.3633	32.0899	22.6107	42.9858	30.2586	26.7425
1.39794	34.7163	33.6161	37.3639	32.6727	31.8384	19.3747	33.9024	34.0898	45.3056	52.4467	37.3415	19.3658	48.5885	33.792	34.276
1.09691	39.6069	49.5561	51.1644	34.5362	36.0468	21.2248	34.8449	41.2211	45.6878	59.3865	41.77	24.4439	50.0472	39.0401	39.155
0.79588	48.3665	63.2505	46.5112	38.0887	40.926	18.902	36.5937	43.0067	46.2917	61.9263	41.4593	19.862	55.7425	42.9207	40.2238
0.49485	56.0724	71.8796	62.7145	37.3338	41.2363	16.769	41.7792	48.7477	55.2594	66.1869	48.9537	32.6389	57.3441	47.2806	50.5464
0.19382	60.557	57.8629	73.0329	36.9877	39.6173	19.1869	45.2868	52.1774	66.6529	66.4409	49.156	38.0101	61.6039	46.7106	57.5978
-0.10721	69.2055	67.8685	83.5713	36.701	40.7381	23.0748	52.1986	56.4869	66.918	65.7839	51.3567	44.9944	67.7682	46.0432	61.236
-0.40824	77.3926	74.918	87.4285	30.7477	34.3424	26.0969	58.6845	65.3307	70.0854	65.571	51.3313	54.6283	69.0336	48.4253	62.6414
0	90.2243	114.639	100	96.1805	96.9681	100	105.283	107.26	100	99.0543	95.859	100	102.007	110.536	100
Area Under the Curve
	Total Peak Area	Std. Error	#Exp
WT	154	4.589	3
G12A	91.37	5.62	3
G12C	135	4	3
G12D	130.4	9.591	3
G12V	136.7	5.313	3
Statistics
Number of families	1
Number of comparisons per family	4
Alpha	0.05
Šídák's multiple comparisons test	Mean Diff.	95.00% CI of diff.	Below threshold?	Summary	Adjusted P Value
WT vs. A	62.63	47.44 to 77.82	Yes	****	<0.0001
WT vs. C	19	3.810 to 34.19	Yes	*	0.0142
WT vs. D	23.6	8.410 to 38.79	Yes	**	0.0033
WT vs. V	17.3	2.110 to 32.49	Yes	*	0.0248
