# Supplementary material for: FOXO1 links KRAS G12D and G12V alleles to glutamine and nitrogen metabolism in colorectal cancer
Source: EMBO Rep. 2025 Nov 20;27(1):142–62. doi: 10.1038/s44319-025-00641-z (PMC12795846; doi:10.1038/s44319-025-00641-z)
Supplement: Supplementary file 7 — Source data Fig. 5 [file 44319_2025_641_MOESM7_ESM.zip › Fig5/Fig5/5D.xlsx]

## Sheet: RPMI media
		WT				G12A				G12C				G12D				G12V
	Exp1	Exp2	Exp3	Exp4	Exp1	Exp2	Exp3	Exp4	Exp1	Exp2	Exp3	Exp4	Exp1	Exp2	Exp3	Exp4	Exp1	Exp2	Exp3	Exp4
DMSO	100	100	100	100	100	99.56	100	100	100	100	100	100	100	100	100	100	100	100	100	100
MSO (2mM)	137.7	128.756	128.607	128.571	100.42	98.6961	99.9892	98.5096	97.2956	100.265	99.618	98.6461	101.548	99.5	99.3521	98.7986	98.3323	99.131	98.8335	98.6286
CB839 (100nM)	131.004	123.499	123.293	117.422	89.2377	99.5334	95.5683	87.5834	96.844	98.4364	98.0497	97.7825	98.3825	98.8302	99.0194	98.9476	96.2861	100.382	100.149	99.8886
CB839+MSO	131.945	123.164	122.773	108.943	88.2578	87.5088	93.3747	85.965	93.7332	98.1552	97.7405	96.8489	101.288	98.2972	97.7125	94.0316	96.3762	100.419	99.9707	98.3944
Statistics
Within each column, compare rows (simple effects within columns)
Number of families	5
Number of comparisons per family	3
Alpha	0.05
Dunnett's multiple comparisons test	Mean Diff.	95.00% CI of diff.	Below threshold?	Summary	Adjusted P Value
WT
dmso vs. mso	-30.91	-36.40 to -25.42	Yes	****	<0.0001
dmso vs. cb	-23.8	-29.30 to -18.31	Yes	****	<0.0001
dmso vs. cb+mso	-21.71	-27.20 to -16.21	Yes	****	<0.0001
G12A
dmso vs. mso	0.4863	-5.006 to 5.979	No	ns	0.9932
dmso vs. cb	6.909	1.417 to 12.40	Yes	**	0.01
dmso vs. cb+mso	11.11	5.621 to 16.61	Yes	****	<0.0001
G12C
dmso vs. mso	1.044	-4.449 to 6.536	No	ns	0.9404
dmso vs. cb	2.222	-3.270 to 7.714	No	ns	0.6446
dmso vs. cb+mso	3.381	-2.112 to 8.873	No	ns	0.3229
G12D
dmso vs. mso	0.2003	-5.292 to 5.693	No	ns	0.9995
dmso vs. cb	1.205	-4.287 to 6.697	No	ns	0.9128
dmso vs. cb+mso	2.168	-3.325 to 7.660	No	*	0.661
G12V
dmso vs. mso	1.269	-4.224 to 6.761	No	ns	0.9004
dmso vs. cb	0.8238	-4.668 to 6.316	No	ns	0.9689
dmso vs. cb+mso	1.21	-4.282 to 6.702	No	ns	0.9119

## Sheet: LN media
		WT				G12A				G12C				G12D				G12V
	Exp1	Exp2	Exp3	Exp4	Exp1	Exp2	Exp3	Exp4	Exp1	Exp2	Exp3	Exp4	Exp1	Exp2	Exp3	Exp4	Exp1	Exp2	Exp3	Exp4
DMSO	98.5652	95.92	102.791	102.723	99.7048	98.5356	100.785	100.975	97.5754	98.7484	102.434	101.242	98.6989	98.4402	101.805	101.056	97.5554	97.2691	102.055	103.121
MSO (2mM)	104.667	105.072	112.567	114.247	91.6473	90.6113	95.5266	95.5494	109.633	110.091	112.32	112.981	95.9859	97.4753	101.826	102.948	97.5552	96.7156	101.624	102.215
CB839 (100nM)	81.3694	84.7407	89.2027	87.1073	88.9051	86.1007	84.5021	85.4488	83.8778	83.0532	86.3831	86.0289	82.4688	83.2271	85.2734	84.7905	85.0465	83.2137	92.0969	92.3307
CB839+MSO	86.9914	90.128	96.9341	96.5476	41.2826	44.8936	25.023	22.4466	74.9667	78.2259	65.0694	63.307	55.7295	54.0427	54.0094	51.6912	76.3571	75.8721	80.9411	83.0766
Statistics
Within each column, compare rows (simple effects within columns)
Number of families	5
Number of comparisons per family	3
Alpha	0.05
Dunnett's multiple comparisons test	Mean Diff.	95.00% CI of diff.	Below threshold?	Summary	Adjusted P Value
WT
dmso vs. mso	-13637	-24944 to -2329	Yes	*	0.0141
dmso vs. cb	21481	10174 to 32788	Yes	****	<0.0001
dmso vs. cb+mso	10968	-339.7 to 22275	No	ns	0.0593
G12A
dmso vs. mso	9497	-1810 to 20804	No	ns	0.1183
dmso vs. cb	19604	8297 to 30911	Yes	***	0.0003
dmso vs. cb+mso	94863	83555 to 106170	Yes	****	<0.0001
G12C
dmso vs. mso	-19285	-30592 to -7977	Yes	***	0.0004
dmso vs. cb	25980	14673 to 37287	Yes	****	<0.0001
dmso vs. cb+mso	50725	39418 to 62032	Yes	****	<0.0001
G12D
dmso vs. mso	835.5	-10472 to 12143	No	ns	0.996
dmso vs. cb	30422	19115 to 41730	Yes	****	<0.0001
dmso vs. cb+mso	87387	76080 to 98694	Yes	****	<0.0001
G12V
dmso vs. mso	891.4	-10416 to 12199	No	ns	0.9952
dmso vs. cb	22317	11010 to 33624	Yes	**	<0.0001
dmso vs. cb+mso	39506	28199 to 50813	Yes	****	<0.0001
