# Supplementary material for: FOXO1 links KRAS G12D and G12V alleles to glutamine and nitrogen metabolism in colorectal cancer
Source: EMBO Rep. 2025 Nov 20;27(1):142–62. doi: 10.1038/s44319-025-00641-z (PMC12795846; doi:10.1038/s44319-025-00641-z)
Supplement: Supplementary file 8 — Appendix Figures Source Data [file 44319_2025_641_MOESM8_ESM.zip]

Archive with 6 entries (6 files):
- FigS6.zip
- FigS1.zip
- FigS2.zip
- FigS3.zip
- FigS4.zip
- FigS5.zip
